# Supplementary material for: Predicting the Structure of Enzymes with Metal Cofactors: The Example of [FeFe] Hydrogenases
Source: Int J Mol Sci. 2024 Mar 25;25(7):3663. doi: 10.3390/ijms25073663 (PMC11011570; doi:10.3390/ijms25073663)
Supplement: Supplementary file 1 [file ijms-25-03663-s001.zip]

Archive with 102 entries (90 files):
- ijms-2857370-SM/
- ijms-2857370-SM/AF_alignments/
- ijms-2857370-SM/AF_alignments/.DS_Store
- ijms-2857370-SM/AF_alignments/AlphaFoldREADME.txt
- ijms-2857370-SM/AF_alignments/msas/
- ijms-2857370-SM/AF_alignments/msas/.DS_Store
- ijms-2857370-SM/AF_alignments/msas/bfd_uniclust_hits.a3m
- ijms-2857370-SM/AF_alignments/msas/mgnify_hits.sto
- ijms-2857370-SM/AF_alignments/msas/pdb_hits.hhr
- ijms-2857370-SM/AF_alignments/msas/uniref90_hits.sto
- ijms-2857370-SM/Blast_Clustal_Alignments/
- ijms-2857370-SM/Blast_Clustal_Alignments/.DS_Store
- ijms-2857370-SM/Blast_Clustal_Alignments/BL90_NEW_Alignment.txt
- ijms-2857370-SM/Blast_Clustal_Alignments/Chlorella_Vulg211_11P_Nuclear_Protein_Blosum90_Alignment/
- ijms-2857370-SM/Blast_Clustal_Alignments/Chlorella_Vulg211_11P_Nuclear_Protein_Blosum90_Alignment/.DS_Store
- ijms-2857370-SM/Blast_Clustal_Alignments/Chlorella_Vulg211_11P_Nuclear_Protein_Blosum90_Alignment/C.Fusca.txt
- ijms-2857370-SM/Blast_Clustal_Alignments/Chlorella_Vulg211_11P_Nuclear_Protein_Blosum90_Alignment/C.sp-DT.txt
- ijms-2857370-SM/Blast_Clustal_Alignments/Chlorella_Vulg211_11P_Nuclear_Protein_Blosum90_Alignment/C.Variabilis.txt
- ijms-2857370-SM/Blast_Clustal_Alignments/Chlorella_Vulg211_11P_Nuclear_Protein_Blosum90_Alignment/CpI.txt
- ijms-2857370-SM/Blast_Clustal_Alignments/Chlorella_Vulg211_11P_Nuclear_Protein_Blosum90_Alignment/Dd.txt
- ijms-2857370-SM/Blast_Clustal_Alignments/Chlorella_Vulg211_11P_Nuclear_Protein_Blosum90_Alignment/HydA1.txt
- ijms-2857370-SM/Blast_Clustal_Alignments/Chlorella_Vulg211_11P_Nuclear_Protein_Blosum90_Alignment/T_obliquus.txt
- ijms-2857370-SM/Blast_Clustal_Alignments/Chlorella_Vulg211_11P_Nuclear_Protein_Pam30_Alignment/
- ijms-2857370-SM/Blast_Clustal_Alignments/Chlorella_Vulg211_11P_Nuclear_Protein_Pam30_Alignment/.DS_Store
- ijms-2857370-SM/Blast_Clustal_Alignments/Chlorella_Vulg211_11P_Nuclear_Protein_Pam30_Alignment/C.Fusca.txt
- ijms-2857370-SM/Blast_Clustal_Alignments/Chlorella_Vulg211_11P_Nuclear_Protein_Pam30_Alignment/C.sp-DT.txt
- ijms-2857370-SM/Blast_Clustal_Alignments/Chlorella_Vulg211_11P_Nuclear_Protein_Pam30_Alignment/C.Variabilis.txt
- ijms-2857370-SM/Blast_Clustal_Alignments/Chlorella_Vulg211_11P_Nuclear_Protein_Pam30_Alignment/CpI.txt
- ijms-2857370-SM/Blast_Clustal_Alignments/Chlorella_Vulg211_11P_Nuclear_Protein_Pam30_Alignment/Dd.txt
- ijms-2857370-SM/Blast_Clustal_Alignments/Chlorella_Vulg211_11P_Nuclear_Protein_Pam30_Alignment/HydA1.txt
- ijms-2857370-SM/Blast_Clustal_Alignments/Chlorella_Vulg211_11P_Nuclear_Protein_Pam30_Alignment/T_obliquus.txt
- ijms-2857370-SM/Blast_Clustal_Alignments/Clustal-Omega.rtf
- ijms-2857370-SM/Blast_Clustal_Alignments/PAM30-NEW-Alignment.txt
- ijms-2857370-SM/Blast_Clustal_Alignments/sequences.txt
- ijms-2857370-SM/Force_Field/
- ijms-2857370-SM/Force_Field/.DS_Store
- ijms-2857370-SM/Force_Field/conversion.vmd
- ijms-2857370-SM/Force_Field/gen.tcl
- ijms-2857370-SM/Force_Field/gen.vmd
- ijms-2857370-SM/Force_Field/HYDA.pdb
- ijms-2857370-SM/Force_Field/HYDH.pdb
- ijms-2857370-SM/Force_Field/ionized.pdb
- ijms-2857370-SM/Force_Field/ionized.psf
- ijms-2857370-SM/Force_Field/molecule.pdb
- ijms-2857370-SM/Force_Field/topology_parameters/
- ijms-2857370-SM/Force_Field/topology_parameters/.DS_Store
- ijms-2857370-SM/Force_Field/topology_parameters/FeFe_clusters.prm
- ijms-2857370-SM/Force_Field/topology_parameters/FeFe_topology.top
- ijms-2857370-SM/Force_Field/topology_parameters/par_all36_carb.prm
- ijms-2857370-SM/Force_Field/topology_parameters/par_all36_cgenff.prm
- ijms-2857370-SM/Force_Field/topology_parameters/par_all36_lipid.prm
- ijms-2857370-SM/Force_Field/topology_parameters/par_all36_na.prm
- ijms-2857370-SM/Force_Field/topology_parameters/par_all36_prot.prm
- ijms-2857370-SM/Force_Field/topology_parameters/toppar_water_ions_namd.str
- ijms-2857370-SM/Force_Field/topology_parameters/top_all36_prot.rtf
- ijms-2857370-SM/microalgae_info.xlsx
- ijms-2857370-SM/PDB/
- ijms-2857370-SM/PDB/last_1.pdb
- ijms-2857370-SM/PDB/last_2.pdb
- ijms-2857370-SM/PDB/last_3.pdb
- ijms-2857370-SM/SM-tex/
- ijms-2857370-SM/SM-tex/Definitions/
- ijms-2857370-SM/SM-tex/Definitions/chicago2.bst
- ijms-2857370-SM/SM-tex/Definitions/ijms-logo-eps-converted-to.pdf
- ijms-2857370-SM/SM-tex/Definitions/ijms-logo.eps
- ijms-2857370-SM/SM-tex/Definitions/ijms-logo.png
- ijms-2857370-SM/SM-tex/Definitions/journalnames.tex
- ijms-2857370-SM/SM-tex/Definitions/logo-ccby-eps-converted-to.pdf
- ijms-2857370-SM/SM-tex/Definitions/logo-ccby.eps
- ijms-2857370-SM/SM-tex/Definitions/logo-mdpi-eps-converted-to.pdf
- ijms-2857370-SM/SM-tex/Definitions/logo-mdpi.eps
- ijms-2857370-SM/SM-tex/Definitions/logo-orcid.pdf
- ijms-2857370-SM/SM-tex/Definitions/logo-updates-eps-converted-to.pdf
- ijms-2857370-SM/SM-tex/Definitions/logo-updates.eps
- ijms-2857370-SM/SM-tex/Definitions/mdpi.bst
- ijms-2857370-SM/SM-tex/Definitions/mdpi.cls
- ijms-2857370-SM/SM-tex/figures/
- ijms-2857370-SM/SM-tex/figures/clustd.pdf
- ijms-2857370-SM/SM-tex/figures/hSASAF.pdf
- ijms-2857370-SM/SM-tex/figures/hSASAH.pdf
- ijms-2857370-SM/SM-tex/figures/in1.png
- ijms-2857370-SM/SM-tex/figures/in2.png
- ijms-2857370-SM/SM-tex/figures/in3.png
- ijms-2857370-SM/SM-tex/figures/min1.png
- ijms-2857370-SM/SM-tex/figures/min2.png
- ijms-2857370-SM/SM-tex/figures/min3.png
- ijms-2857370-SM/SM-tex/figures/PAE.png
- ijms-2857370-SM/SM-tex/figures/plDDT.png
- ijms-2857370-SM/SM-tex/figures/Rg.pdf
- ijms-2857370-SM/SM-tex/figures/RMSF1.pdf
- ijms-2857370-SM/SM-tex/figures/RMSF2.pdf
- ijms-2857370-SM/SM-tex/figures/RMSF3.pdf
- ijms-2857370-SM/SM-tex/figures/SASA.pdf
- ijms-2857370-SM/SM-tex/figures/SASAF.pdf
- ijms-2857370-SM/SM-tex/figures/SB.pdf
- ijms-2857370-SM/SM-tex/SM.aux
- ijms-2857370-SM/SM-tex/SM.bbl
- ijms-2857370-SM/SM-tex/SM.log
- ijms-2857370-SM/SM-tex/SM.out
- ijms-2857370-SM/SM-tex/SM.pdf
- ijms-2857370-SM/SM-tex/SM.synctex.gz
- ijms-2857370-SM/SM-tex/SM.tex
