# Supplementary material for: Predicting the Structure of Enzymes with Metal Cofactors: The Example of [FeFe] Hydrogenases
Source: Int J Mol Sci. 2024 Mar 25;25(7):3663. doi: 10.3390/ijms25073663 (PMC11011570; doi:10.3390/ijms25073663)
Supplement: Supplementary file 1 [file ijms-25-03663-s001.zip › ijms-2857370-SM/AF_alignments/AlphaFoldREADME.txt]

AlphaFoldf_2.2.4 version was used on al local GPU with this command line:

python3 docker/run_docker.py --fasta_paths=fasta_sequences/CVulgaris.fasta --max_template_date=2022-11-01 --data_dir=$AF_database --model_preset=monomer --db_preset=full_dbs --output_dir=$AF_home/output/ &
