# Supplementary material for: Predicting the Structure of Enzymes with Metal Cofactors: The Example of [FeFe] Hydrogenases
Source: Int J Mol Sci. 2024 Mar 25;25(7):3663. doi: 10.3390/ijms25073663 (PMC11011570; doi:10.3390/ijms25073663)
Supplement: Supplementary file 1 [file ijms-25-03663-s001.zip › ijms-2857370-SM/AF_alignments/msas/bfd_uniclust_hits.a3m]

>KAI3438965.1 hypothetical protein D9Q98_001379 [Chlorella vulgaris]
MFSGAVKIGDLHDFISPAQACVVNLEGGKLPNNVLADAEAGTVQLQPRKPQGFAQTLPAAADEAIKVSLHDCLACSGCVTSAEAVLLQHQSAGELLQRLADPDWTVVVSLSPQSIAALAAVHRLSSAECAARLTAFLRHLGVAAVFDIAAARQVALAEAAREFLQRYRSSRGGSTAEAAAAAGQDAAGGGDDMDVDRPKPSSDGHRNAVGGGSPGPLPMLASACPGWVCYAEKTHGDHVLPYIATGKSPQAVLGTLVKRQWCAAAGLAPDRVYHCSVMPCYDKKLEGARDDFWLPGTSVPETDCVLATTELQELLEQRQADLHSLQGIPFDAILPAAAAAAAAPSGTRASSSGGSSAQHDTVQLPTSSSSGSGSGVTATASSGSGGYLEHVFRSAARELFGLELPPGPLPVKVGRNADLRELSLEAPDGTVLRFAAAYGFRNIQGLMRKVKLGRCEYDYVEVMACPSGCLNGGGQPKPTAKQTPAQLLEQLEELYAAGGIAARPEADPALQQLYMSFVQGEPGSQAAHQLMHTHYHKRDKTVTATLADW
>tr|W9QKY8|W9QKY8_9ROSA Uncharacterized protein OS=Morus notabilis GN=L484_010585 PE=3 SV=1
KFSPTLRIGDLSDFIAPSQACIVSLKGLKASSAKPSD----------IKPE-VSTSINQLKSEPVKISLKDCLACSGCVTSAETIMLEKQSLDEFLSNISKG-KVVIVSVSPQSRASLAVHFGISPLQVLKKLTTFFKSLGVKAIFDTSCSRDLTLIESCNEFIARYKKSQSVDD-----------------------------------EKSKSSLPMISSSCPGWICYAEKQLGSYILPYISSVKSPQQTIGAIVKNHICRKMELRPDEIYHVTVMPCYDKKLEASRDDFVFQVESqaktndnearmITEVDSVLTSGEVLELIQLKGVDFKALEDSPLDSLLTNVTGE------------------------------G----QFYGVPGSSGGYAETIFRRAAKVLFGEKV-EGPLEFRTIRNSDFQETTLEVEGKTVLKFALCYGFRNLQNVVRKIKIGKCDYHFLEIMACPSGCLNGGGQIKPKPGQSGRDLIQLLETIYMENVLVADPFENALVRKIYDEWL-EQSGSEKAKRHMHTVYHPVVAAFNQSRTRR
>tr|A0A199VXA7|A0A199VXA7_ANACO Protein NAR1 OS=Ananas comosus GN=ACMD2_05638 PE=3 SV=1
KFSPALRLGDLNDFIAPSQDCIVSLKAIKSKHER-V-E---------NKER-EKPSSQQSQEEAVKISLKDCLACSGCVTSAETVMLEKQSLNEFISHVNSD-KAVIVSISPQSRASLASYFDLSPSQVFRKLTTLLKSMGVKAVYDTSCSRDLSLIESCNEFISRYKQHQLSGG-----------------------------------KECGSSLPILSSACPGWICYAEKTLGSYILPNISSVKSPQQAIGSAIKHHTAQKLGLk-PEDIYHVTVMPCYDKKLEAARDDFIFTLENtengdenpglkIVEVDSVLTTGEVLDLIQSKSMDFKALEEAPLDRLLTNVNEE------------------------------G----YLYGVTGGSGGYAETVFRHAAKTLFGRDI-EGPIEFKTLRNSDFREVVLEVEGKPVLKFALCYGFRNLQNVVRKIKIGKCDYHFIEVMACPSGtlrfsCLNGGGQIKPKKGQSSKDLIRQLENIYMQDVLVANPFDNPIAKRLYDEWL-GEPGSEKAKKYLHTEYHPLVKSIASQLHNW
>tr|A0A218XKX7|A0A218XKX7_PUNGR Uncharacterized protein OS=Punica granatum GN=CDL15_Pgr029060 PE=3 SV=1
KFSATLRIGDLNDFIAPSQSCIVSVKGLKSAPAK--KT---------DTPQ-VSIANKQVREEPVKISLKDCLACSGCITSAETVMLEKQSLDEFLSNIDKG-KAVIVSVSPQSRASLAVHFGISPLQVLRKLTTFFKSMGVKAVFDTSSSKDITLTESCKEFVMRYEQRELKGG-----------------------------------ENGELSLPMLASACPGWICYAEKTLGSFVLPYISTVKSPQQAMGAIVKNHLCQEVGLRPEEIYHVTVMPCYDKKLEAVRDDFAYELESqnkaegkevhrISEVDSVLTSGEVLDLIRIKATNFKALEESPLDNLMTNVNEH------------------------------G----ELYGVRGSSGGYAETVFRYAAKALFGRDV-EGPLDFKVIRNSDFQEVTLEVKGETKLKFALCYGFRNLQNVVRKIKSKKCDYDFVEVMACPSGCLNGGGQIKPDPDQTAKDLIQALEAVYAQDVLGaD-PFESPLVRKMYNEWL-EQPGSKKAKKYMHTEYHPVVKSVTSQLHNW
>tr|G7J7R8|G7J7R8_MEDTR Cytosolic Fe-S cluster assembly factor NARFL-like protein OS=Medicago truncatula GN=11415345 PE=3 SV=2
KFSPALRIGDLNDFIAPSQACIVSLKGFNKTDKK--KP---------DKVE-VSIADRQVKSEPVKISLKDCLACSGCVTSAETVMLEKQGLDEFLSNINKG-KAVIVSVSPQSRTSIATHFGISPVQAFKKLTRFFKSLGVRAIFDTSCSRDLTLVESCVEFITRYRQNQLVDD-----------------------------------ERSKSSLPMIASACPGWICYAEKQLGSFVLPYISSVKSPQQTIGTIIKRYVCQDMELRPEEVYHVTVMPCYDKKLEASRDDFVFQLDPhaeghegevnmISEVDSVLTTGEILELVQSKEVDFKSLEEAPLDKLLTNVNEE------------------------------G----DLYGVRGSSGGYAETIFRYAAKTLFGRHI-DGPLDFRNIRNSDFQEVTLEVEGETVLKFALCYGFRNLQNTVRKLKTGKYDYHFLEIMACPSGCLNGGGQIKPVSGQSAKELSHLLESVYMENVLPAEPFDNPIIKGLYDNWL-EQPGSEKARRFMHTQYHAVKKSITSQLHNW
>tr|D7U6R8|D7U6R8_VITVI Uncharacterized protein OS=Vitis vinifera GN=VIT_00s0508g00020 PE=3 SV=1
KFSATLRIGDLNDFIAPSQGCVVSLKGLKAAP----akpEK-----------AEV-VTGTKSANTEPVKISLKDCLACSGCITSAETVMLEKQSMDEFLFNINKG-KAVIVSLSPQSRASFAIHFGLSPLQVLRKLTTFFKSLGVKAVFDTSCSRDLSLIESCNAFISRYKQHHSTED-----------------------------------EKCKTSLPMLSSACPGWICYAEKTLGSYILPYISSVKSPQQTIGVTIKNYLCQKMGFRPDEVYHVSVMPCYDKKLEAARDDFVFEVDSpggvhentglrITEVDSVLTSGEVLELIQLKSVDFKNLEESPLDRLLTNVNEE------------------------------G----HLYGVQGSSGGYADTIFRYAAKTLFGREL-KGPLDFKTVRNSDFREVTLEIEGQTMLKFALCYGFRNLQNIVRKIKIGKCDYHFLEVMACPSGCLNGGGQIKPKAGQSAKDLIQSLEAIYMENVVVADPFKNPIVKGLYDEWL-EQPGSEKAKRLIHTEYHPVVKSITSQLHNW
>tr|A0A1Q3AVV8|A0A1Q3AVV8_CEPFO Fe_hyd_SSU domain-containing protein/Fe_hyd_lg_C domain-containing protein OS=Cephalotus follicularis GN=CFOL_v3_03402 PE=3 SV=
KFSPTLRIGDLSDFIAPSQTCVVSRKGLKT---INRTP---------DKPE-VST-SYKQQTEPVKISLKDCLACSGCITSAETVMLEKQSLDEFLANIDKG-KTIIVSLSPQSRASLAVHFGISPLQVFKKLTTFLKSIGVKTVYDTSFSRDITLIESCNEFISRYKQSQATND-----------------------------------ERSKSSLPMLSSACPGWICYAEKQLGSYILPYVSSVKSPQQTIGATIKRHICHKIGVRPDEIYHVTVMPCYDKKLEAARDDFVFQVESeeeyqgnagpiITEVDSVLTSGELLDLIKLKGVDFLTLEESPLDRMLTNVNEE------------------------------G----QLYGVSGSSGGYAETVFKYAAKTLFGREV-EGPLDFRSIRNSDFREATLKVDGKTMLKFALCYGFQNLQNIVRKVKMQKCDYHFVEVMACPSGCLNGGGQIKPKPGNSPRDLIKSLETVYMENVVIADPFVNPLVRTLYEEWL-EQPGSEKARKHMHTEYHPVVKTITAELSNW
>tr|A0A067GFT3|A0A067GFT3_CITSI Uncharacterized protein OS=Citrus sinensis GN=CISIN_1g011877mg PE=3 SV=1
KFSPTLRIGDLSDFIAPSQNCVVSLKK--A---TFKNP---------DKPQ-VST-SSKQQAEPVKISLKDCLACSGCITSAETVMLEKQSLDEFLSNINKG-KAVIISLSPQSRASLAEHFGISPLQVFKKLTTFLKSLGVKSIFDTSCSRDLTLIEACNEFIARYKQSQESDD-----------------------------------ERSNSSLPMLSSACPGWICYAEKQLGSYILPYISSVKSPQQTIGATIKHHICQKLGFRPDEIYHVTVMPCYDKKLEAAREDFVFQLDSqeetyrdegleIPEVDSVLTTGEVLDLIQLKAVNFEALEESPLDKMLTNVDDE------------------------------G----HLYGVAGSSGGYAETVFRHAAKTLFGKVI-EGHLEFKTIRNSDFREVALEVEGKTLLKFALCYGFQNLQNIVRKVKMRKCDYQFVEVMACPSGCLNGGGQIKPKPGQSPKELIKTLETIYLENVMLADPFKNPLVRSLYDEWL-EQPGSEKAKKHVHTEYHPVVKSITAQLHNW
>tr|A0A2H3ZD36|A0A2H3ZD36_PHODC LOW QUALITY PROTEIN: protein NAR1 OS=Phoenix dactylifera GN=LOC103722808 PE=4 SV=1
KFSPALRLADLNDFIAPSQDCIVSLKAMKSKHEK-E-K---------NQEK-VKAVSKPSQTEAVKISLKDCLACSGCITSAETIMLEKQSLDEFLSQVNSE-KAVVVSVSPQSRASLAAYFGLSPAQVLRKLTALFKSLGVKAVFDTSCSRDLSLMESCNEFISRYKQHASTDG-----------------------------------RENRSIFPMLSSACPGWICYAEKTLGSYILPYISSVKSPQQAIGTAIKHHVVQQMGLt-PDKVYHVTVMPCYDKKLEAARDDFLFSMNYgenghdgsemkIAEVDSVLTSGEMLDLIQSKSIDFKALEEAPLDRLLTNVDEE------------------------------G----HLYGVSGGSGGYAETVFRHAAKTLFGKEI-EEPLEFRSVRNSDFREVSLEVEGKXVLKFALCYGFRNLQNIVRKIKIGKCDYHFLEVMACPSGCLNGGGQIKPKIDQSAKDLIPLLENVYKQDVSLhPKVLL------LCR-------NDGNAYPF--------MIAYTLAFHLY
>tr|A0A200PMP5|A0A200PMP5_9MAGN Iron hydrogenase OS=Macleaya cordata GN=BVC80_8973g25 PE=3 SV=1
KFSPTLRISDLNDFIAPSQACIVSLKGLKASMPTIKqdrVE---------NQVQV-APPSKPLDTEPVKISLKDCLACSGCITSAETVMLEKQSLEGFLSNIKDG-KAVIVSLSPQSRASLAAHFGLSPYQVFGKLTTFFKSLGVKAIFDTSCSRDLSLIESCNEFVARYNKKHSANG-----------------------------------D---ALLPMISSACPGWICYAEKTLGSYILPHISSVKSPQQTIGATIKHHVCQKMGLTPDKVYHVTVMPCYDKKLEAARDDFLFPFNSmgetvnesedlrTAEVDSVLTSGEVLELIQLKSVDLKALEESPLDRLLTNVDEE------------------------------G----RLYGVSGGSGGYADTIFRHAAKTLFGREI-EGPLDFRVIRNSDFREVNLEVEGKAVLKFALCYGFRNLQNIVRKIKIGKCDYHFLEVMACPSGCLNGGGQIKPKEGQSGKDLIQSLETVYMEDVLVANPFENPLVKRLYDEWL-GRPGSEKAKKHIHTEYHPMVKSITAQLHNW
>tr|A0A2G5E634|A0A2G5E634_AQUCA Uncharacterized protein OS=Aquilegia coerulea GN=AQUCO_01100209v1 PE=4 SV=1
KFSPALRVGDLNDFIAPSQGCIVSLKGLKASKSTK-qdkVE---------KQEKVvptvnlepariksakqdriekLGKVAPTVSSEAVKVNLKDCLACSGCITSADTVMLEKQSLDEFLLNIESG-KAVFISLSPQSRASLAAHFGLSPLQVFRKLTTFFKSLGVKAIFDTSCSRDISLIESCNEFVARYKQHLSNNS-----------------------------------ELSKSSLPMLASSCPGWICYAEKKLESYILPYISSVKSPQQTIGAIFKHHHCQKMDLKLNDVYHVTIMPCYDKKLEAARDDFVFSMNSqgenandvadlsFSEVDSVLTTGEVLDLIRLKSVDFKALEESPLDKMLTNVDED------------------------------G----HLFGVNGSSGGYAETIFRHAAKTIFGRPI-EGPLNFRTMRNSDFREVILEVEGKTVLKFATCYGFRNLQGIAKKVKDGKCDYHFLEVMACPSGCLNGGGQIKPKEGQPAKDLLQSVERVYMEDVLVADPFENPLVKSLYDEWL-ERPGSEIAKKHTHTEYHPMVKSIASELLNW
>tr|G7JSN1|G7JSN1_MEDTR Cytosolic Fe-S cluster assembly factor NARFL-like protein OS=Medicago truncatula GN=11415926 PE=3 SV=2
KFSPALRIGDVNDFIVPSQACTVSLKE---RRLK--KP---------DKVE-VKVADRQVKSKPVKISLKDCLACSGCVTSAETVLLNNQGLDEFLSNINEG-KTVIVSVSPQSRASIAAHFRISPLQVFKKLTRFFKSLGVRAVFDTSCSRDLTLVESCVEFVSRYRKNQFVDD-----------------------------------ERSKSSLPMISSACPGLICYAEKSHGSVLLPYISSVKSPQQTIGTIIKRYLCQDMELRPEEVYHVTVMPCYDKKLEASRDDFVFQLEShfdegregevnrVLEVDSVLTTGEILELIQSKEVDFKSLEEAPLDKLLSNINEE------------------------------G----HLYGVRGSSGGYAETIFRYAAKTLFGRHI-DGPLNFRNIKNSDYQEVTLEVDGETVLKFALCYGFSNLQKNIPKLKVGKSDYHFLEIMACPSGCLNGAGQIKPISGQSAKELSQLLESVYMENVLAiEEPFDNPIIKGLYDKWL-GQPGSEKARSYMHTQYHPVQKSITSELHNW
>tr|A0A1J3EN83|A0A1J3EN83_NOCCA Cytosolic Fe-S cluster assembly factor NARFL OS=Noccaea caerulescens GN=LC_TR18748_c0_g1_i1_g.62780 PE=3 SV=1
KFSPTLRLGDLSDFIAPSQACIVSLKGTKKPIEK--QP---------DRPQ-VMI-TPKEQMEAVKISLKDCLACSGCITSAETVLLQKQNYDEFLSALSKS-KDVVVSISPQSRASLAVHYDISPLSVFRKLTTFFKSLGVKAVFDTSCSRDLVLIEASNEFVSRYKEASSDDD-----------------------------------VenSQSSSLPLLSSACPGWICYAEKMLGSFVLPYVSSVKSPQQSIGAVIKHHLCQALGLRLEEIYHVTVMPCYDKKLEASRDDFVFG---dnLTEVDSVLTTGEILELIKLKGVDFKDLEESPLDRLLTNVTEE------------------------------G----HLYGVAGSSGGYAETIFRHAAKALFGQTI-EGPLEFKILRNSDFRELTLQVEGKTVLKFALCYGFRNIQNVVRRIKTGKCEYQYVEIMACPTGCLNGGGQIKPKIGQSPKELINSLEATYMNDTTLaSDPFQNPIAKRLYEEWL-KEPGSTEAKKYLHTQYHPIVKSVTSQLNNW
>tr|A0A1U7ZG59|A0A1U7ZG59_NELNU protein NAR1 isoform X1 OS=Nelumbo nucifera GN=LOC104594221 PE=3 SV=1
KFSPTLRIGDLNDFIAPSQACIVSQKGLILTK----rekTE---------NQEKI-GPPFKPSQTEPVKISLKDCLACSGCITSAETVMLEKQSLDEFLSSIRSG-KAVIVSVSPQSRASLAAHFGLSPSQVFRKLTTFFKSLGVKSIFDTSCSRDLSLIEACNEFVARYKQHHSTDG-----------------------------------EGCNMSLPMLSSACPGWICYAEKTLGSYILPYISNVKSPQQAIGAAIKHHICQKMGFTPDNVYHVAVMPCYDKKLEAARDDFVFSVELqgetgddkvirITEVDSVLTSGEVLELIELKSTNFKVLEESPLDRLLTNVDEE------------------------------G----HLYGVLGSSGGYAETIFRHAAKTLFGKEI-KGPLDFKTLRNSDFREVTLEVEGQTVLRFALCYGFRNLQNIVRQIKFGKCNYQFLEVMACPSGCLNGGGQIKSKPGQSVKVLIQSLETKYMEDILVADPFENPLVKGLYDEWL-DQPGSEKAKRYMHTTYHPIVKSIASQLHNW
>tr|A0A0K9PDF3|A0A0K9PDF3_ZOSMR Cytosolic Fe-S cluster assembly factor NAR1 OS=Zostera marina GN=ZOSMA_27G00560 PE=3 SV=1
KFSASLRIADLNDFIAPSQGCIVSLKGTKPPKFDKI-E---------NAVK-PSPMSKQTKNDPVKISLKDCLACSGCITSAETVMLEKQSLEEFLSNIESE-KAVIVSVSPQSRASLATHFNLSPSQVFKKLSTFFKDLGVKAVFDTSCSRDLTLAESCNEFIKKYKQHHMTNG-----------------------------------KI--STLPMLTSACPGWICYAEKTLGSYILPYISSVKSPQQVMGAAIKHHIYRKMNLl-PEHIYHVSVMPCYDKKLEAARDDFVFSINEdgemdhdrtglnVAEVDSVLTSGEVLELIQLKSIDFKSLAETPLDRMLTNVDEN------------------------------G----NLYGVRGGSGGYAETIFIHAAKILFDKQI-KGPLDFQIIRNSDFREIILEVDGQIVLKFALCYGFRNLQNVVRKIKTGKCDYHFLEIMACPSGCLNGGGQIKPEKGQSAKQLIQSLEKSYMQDVYVADIFENPITKSLHDEWI-GELGSEKAKVYLHTQYHPVEKSLASQLTNW
>tr|B9HD39|B9HD39_POPTR Iron hydrogenase family protein OS=Populus trichocarpa GN=POPTR_0006s01800g PE=3 SV=1
KFSPTLRIGDLSDFIAPSQACVVSLKGLKTTTPNTRKR---------DKPE-VAI-ANREQNDPVKISLKDCLACSGCITSAETVMLEKQSLDEFLSNIDKG-KAIIVSLSPQSRASLAFYFGISPLQVFKKLTTFFKSLGVKAVFDTSCSRDLTLVETCNEFLCRYKQSQLNID-----------------------------------EKSNPSLPMLSSACPGWICYAEKQLGSYILPYVSSVKSPQQTIGATIKHHICQKMGLRPDEVYHVTVMPCYDKKLEAARGDFVFEVEQedanknslrITEVDSVLTTGEVLDLIKLKAVDIETLDDSPLDKMLTNVSEE------------------------------G----YLYGVPGSSGGYAETVLRYAARMVFGREI-EGPLAFRSLRNNDFCEVTLEVDGKVVLKFALCYGFQNLQNIVRKVKMGRCDYHFVEIMACPSGCLNGGGQIKPKPQQSPRELLQSLETIYMENILVKDPFENPLVKSLYDEWL-DQPGSEKAKRHMHTEYHPVVKSVTAQLHNW
>tr|A0A140B4A7|A0A140B4A7_PRUPE [FeFe]-hydrogenase-like protein 36 OS=Prunus persica var. persica GN=NAR1 PE=2 SV=1
KFSATLRIGDLNDFIAPSQACIVSLKGLKASSTKPS-----------AKPE-VSTSSKQLKTEPVKISLKDCLACSGCVTSAETVMLEKQSLDEFLFNIDKG-KAVIVSLSPQSRASLAVYFGISPLQVFRKLTTFFKSLGVKAIFDTSCSRDLTLVESCNEFITRYKQSQSTDD-----------------------------------KSCQSSLPMISSACPGWICYAEKQLGSYVLPYISSVKSPQQTIGVIVKNNICQKMGLRPADVYHVTVMPCYDKKLEASRDDFVFEVEQsktneneglrVSEVDSVLTSGEVLELIQLKGVDFKGLEESSLDGMLTNF-NE------------------------------G----HLYGVQGSSGGYAETIFRYAGKVLFGREV-KGPVDFRTIKNSDFQEVTLEVEGKTVLKFALCYGFRNLQNIVRKIKIGKCDYHFLEIMACPSGCLNGGGQVKPQPGQSAKELIQLLQTAYMENVLIADPFGNPLVQSLYDEWL-EHPGSEKAKRLFHTDYHPVVKSISSQLHNW
>tr|A0A067L9L4|A0A067L9L4_JATCU Uncharacterized protein OS=Jatropha curcas GN=JCGZ_05395 PE=3 SV=1
KFSPTLRIGDLSDFIAPSQACVVSLKGLKS---NAKTS---------DKPE-VSV-AETKQIDPVKISLKDCLACSGCITSAETVMLEKQSLDEFLLNIDKG-KAVVVSLSPQSRASLAVHFGISPLQVFKKLTTFFKSIGVKAVFDTSVSRDLTLIETCNEFITRYKQSQSNND-----------------------------------DRSKSALPMLSSACPGWICYAEKQLGSYILPYISSVKSPQQTIGATIKHHICQKMGLRPDEVYHVTVMPCYDKKLEAARDDFIFEIGSqeetngssirLAEVDSVLTSGEVLDLVKLKAVDFAALNDSPLDRALTNINED------------------------------G----HLYGVTGSSGGYAETVFRHAARTLFGMEI-EGPLAFKTIRNTDLRELTLEVDGQVVLKFALCYGFQNLQNVVRKVKMHKCDYHFVEVMACPSGCLNGGGQIKPMPGQPPKALLQLLETVYMENVLVADPFDNPLVKGLYDEWL-EEPGSEKAKRFMHTQYHPIVKSITAQLHNW
>tr|B9SA87|B9SA87_RICCO Electron transporter, putative OS=Ricinus communis GN=RCOM_0864140 PE=3 SV=1
KFSPTLRIGDLSDFIAPSQACVVSLKGLKS---NSK------------KPE-VRV-SNKQQSEPVKISLKDCLACSGCITSAETVMLEKQSLDEFLSNIDKG-KAVVISLSPQSRASLAAHFDISPPQVFKKLTTFFKSLGVKAVFDTSSSRDITLIETCNEFITRYKQSQSNDD-----------------------------------ERSKSALPMLSSACPGWICYAEKQLGSYILPYISPVKSPQQIVGATIKHQICQKMGLRPDEVYHVTVMPCYDKKLEAVRDDFVIELESqeengdslvrIAEVDSVLTSGEVLDLIKLKAVDFPALEESPLDRMFSNVNEE------------------------------G----HLYGVSGSSGGYAETVFRNATKTLFGIEI-NGPLTFKTIRNTDFREVTLEVDGHVLLKFALCYGFQNLQNIVRKIKMQKCDYHFVEVMACPSGCLNGGGQIKPKPGQSPKDLLQSLETIYMENVLVADPFENPLIKSLYDEWL-EEPGSEKAKRYLHTEYHPVVFRFSSCPGID
>tr|A0A165XP75|A0A165XP75_DAUCA Uncharacterized protein OS=Daucus carota subsp. sativus GN=DCAR_014269 PE=3 SV=1
KFSATLRIGDLNDYIAPSQGCVVSLNSKPTDR---LgnlKK---------NGPKV-VNAPKEMQVEPVKISLKDCLACSGCITSAETVMLEKQSLDEFLSSIDKG-KIVIVSLSPQSRASLAEYFGLSSLQVFKKLTTFFKSLGVKTLFDTCCSRDLVLMESCNEFITRYKQSHSSGD-----------------------------------DKSKSLLPMISSACPGWICYAEKTLGSYILPYISSVKSPQQTIGTIVKQHLSQKMSIRPEDIYHVTVMPCYDKKLEASRDDFVFGVESqsdgtvlnITEVDSVLTSGEVLELIQSKGVDFKALEESPLDQLLTNVDEE------------------------------G----QLYGVSGSSGGYAETIFRNAAKTLYGQDI-KEPLVFKTLRNSDFRE----VEGETVLKFALCYGFRNLQNIVRKIKIGKCDYQFLEVMACPSGCLNGGGQIKPKPGQSGKDLIQSLEAKYIESILISDPFDNPLAKRLYDEWL-QQPGSEQAKKHLHTQYHPVVKSITSQLQNW
>tr|M0SKT2|M0SKT2_MUSAM Uncharacterized protein OS=Musa acuminata subsp. malaccensis GN=103980155 PE=3 SV=1
KFSPALRLADLNDFIAPSQDCIVSLKTVKSKHGK-A-E---------SQEK-ARYISQPSQTEAVKISLKDCLACSGCITSAETIMLEKQSLDEFLAHIKSG-DTVIVSISPQSRASLAAYIDISPSQVLRKLTTFFKSLGVKAVYDTSCSRDLSLIESCNEFISRYQQ------------------------------------------QCGENLPILSSACPGWICYAEKTLGSYILPYISSVKSPQQTIGAIIKHHIVQKLGLnRPDNVYHVTVMPCYDKKLEAARDEFSFSVDEgenghansvmkIPEVDSVLTSGEVLDLIQSKSVDFKALKEAPLDSMLSNVDDG------------------------------G----HLYGVSGGSGGFAETVFRHAAKKLFGVEI-QGPLEFRNIRNSDFREVALEVDGKTVLKFAQCYGFRNLQNIVRKIKIGRCDYHFVEVMACPSGCLNGGGQIKPKNGQSAKDLIQLLETLYMQDVEVADPFDNPIVKRLYDEWL-GQPGSEKARKYLHTEYHPLVKSTASQLQNW
>tr|A0A087G9I8|A0A087G9I8_ARAAL Uncharacterized protein OS=Arabis alpina GN=AALP_AA8G262300 PE=3 SV=1
KFSPTLRIGDLNDFIAPSQACVIPLKGS-KPTEK--KP---------DQPQ-VVI-NPKQQLEPVKISLKDCLACSGCITSAETVMLEKQSLDEFLSALD-N-KDVIISLSPQSRTSLAVHYNISPLQVFKKLTTFFKSLGVKAVFDTNCSRDLVLIEACNEFLTRFKQAASQV-------------------------------------ADKSPLPVLSSACPGWICYAEKKLGSFVLPYVSSVKSPQQAIGAAIKHHLSQALGLRLEDVYHVTVMPCYDKKLEAARDDFVFQVEThdngglkLTEVDSVLTTGEIMDLIKLKGVDFKDLEESPLDRLLTNVTED------------------------------G----HLYGVAGSSGGYAETIFRHAAKALFGQTI-EGPLEFKTLRNSDFREVVLELEGRTVLKFALCYGFNNLQNIVRRVKMGKCDYHYVEIMACPTGCLNGAGQIKPKTGQSHKELIRSLEATHMDDTSLmVDPFNNPIAKRLYEEWL-EEPGSSKAKKYLHTQYHPVVKSITSQLNNW
>tr|A0A059CFF2|A0A059CFF2_EUCGR Uncharacterized protein OS=Eucalyptus grandis GN=EUGRSUZ_D01441 PE=3 SV=1
RFSATLRIGDLNDFIAPSQACIVSVKGLKPSSSA--KS---------DKPE-VAIASRAVKTEPVKISLKDCLACSGCITSAETVMLEKQSLDEFLSNIDKG-KAVMISISPQSRASLAAHFGLSPLQVLRKLVTFFKSMGVKAVFDTSCSRDISLIESCNEFMMRYKQKKSKG---------------------------------------DNPLPMLASACPGWICYAEKTLGSYILPYISSVKSPQQTMGAALKHHVCQIMGLRVDEIYHVSIMPCYDKKLEAVRDDFVFQLDSpneaqldvvpLAEVDSVLTSGEVLDLIKLKAVDFKSLEESPLDKMMTNVDED------------------------------G----HLYGVLGSSGGYAETIFRYAAKELFGRDI-EGPLDFKIIRNSDFQEVSLEVDGKTVLKFALCYGFRNLQNIVRKVKINKCDYDFVEVMACPSGCLNGGGQIKPEPGQSAKDLIQRLETVYMDQVCCwSHNFIYFLFFFLYKD---------------------------------
>tr|A0A061GHP0|A0A061GHP0_THECC Ferredoxin hydrogenases OS=Theobroma cacao GN=TCM_030403 PE=3 SV=1
KFSPTLRIGDLSDFIAPSQACVVSLKGLKATPNK--PE---------PQAR-VST-VKSQQAEPVKISLKDCLACSGCITSAETVMLEKQSLDEFLSNINKG-KAVIVSLSPQSRASLAAHFGITPLQVFKKLTTFLKSLGVKAVFDTSCSRDLALIETCNEFISRYKQSQAADD-----------------------------------AKTKSSLPMLSSACPGWICYAEKQLGSYILPYISSVKSPQQSMGATVKHHICQTMGFRPEEVYHVTVMPCYDKKLEAAREDFVSQVGSddgshanegvcITEVDSVLTSGELLDLIQLKEVDFKALEESPLDRMLTNVDDE------------------------------G----HLYGVSGGSGGYAETVFRYAAKVLFGREI-DGPLDFRIIRNPDFRELTLEVEGRTVLKFALCYGFQNLQNIVRKVKTRKCDYQYVEVMACPSGCLNGGGQIKPKPGQSPKDLIKSLEAIYMENILEADPFKNPLVKRLYDEWL-EHPGSEKAKRHMHTGYHPVVKSITAQLHNW
>tr|A0A1R3I2X9|A0A1R3I2X9_COCAP Uncharacterized protein OS=Corchorus capsularis GN=CCACVL1_15275 PE=3 SV=1
KFSPTLRIGDLSDFIAPSQACVVSLKGLKATPNK--PE---------PQVK-ISN-VKSQQAEPVKISLKDCLACSGCITSAETVMLEKQSLDEFLSNINKR-KAVIVSLSPQSRASFASHFGIPPLQVFKKLTTFLKSLGVKAVFDISCSRDLTLIETCNEFITRYKQSQATDD-----------------------------------EKSKSSLPMLSSSCPGWICYAEKQLGSYILPYISSVKSPQQSMGAIIKHHICQTMGFRPEEVYHVTVMPCYDKKLEAAREDFLFQAGSdggsqedagvcIPEVDSVLTSGEVLELIQLKEVDFKALEESPLDRLLTNVDDG------------------------------G----HLYGVTGGSGGYAETVFRYAAKVLFGREI-AGPLDFRIIRNSDFRELALEVEGRTVLKFALCYGFQNLQNIVRKVKMLKCDYQYVEIMACPSGCLNGGGQIKPKPGQSPKDLIKSLEAIYMENTTSKRVAERKV-ARF-QKNI-SKRGSVEGSTKKGYGYGYPVGPILL---GF
>tr|A0A068UGQ8|A0A068UGQ8_COFCA Uncharacterized protein OS=Coffea canephora GN=GSCOC_T00024738001 PE=3 SV=1
KFSATLSIGDLNDYIAPSQGCVVSFKANSNSNPKPS---------------TsscssrldksyagnsakLGSAIKPLETEPVKISLNDCLACSGCITSSKTVMLEKKSLDEFLSNINKG-KAVIVSVSPQSRASLGVAFGLSPLQaslfsyVFKKLTTLFKALGVKAVFDTSCSRDLTLIESCYEFITRYRQCHSTTD-----------------------------------KKSKLGLPLISSACPAWINYAEKNLGSYILPNISSVKSPQQIIGAIIKNHICQMLYQRPEDIYHVTVMPCYDKKLEAVRDAFVFQLDAqgekIVEVDSVLTTVELLdlikvifdffkcmvpsplspssitlsktflqafvllwlfspgkwvvadvwtfidmlpefDFLQSKSVDFASLEELPLDNLLTNLDDG------------------------------N----LLYGVRGSSGGYAETIFRYAAKNLFGKEI-VGPLNFKTIRNPNFQEVTLEVEGETVLKFALCYGLQNLIQVVKKIDSGECEYQFLEIMACPSaGCLNGGGQIKRKPGES----VQSLELKYMENVIEADPFENPIIKGLYTEWL-DQPGSEKATKYMHTEYHPRVKSRTSQLQDW
>tr|A0A0Q3JMC9|A0A0Q3JMC9_BRADI Uncharacterized protein OS=Brachypodium distachyon GN=BRADI_1g08620 PE=3 SV=1
RFSPALQASDLNDFIAPSQDCVISLNKSSSAARRLP---------------IkqkEIVVSNKPPEDSVKISLKDCLACSGCITSAETVMLEKQSLDDFVSRINSG-KAVIVSVSPQSRASLAAFFGLSQSQVFRKLTALFKSMGVKAVYDTSSSRDLALIEACNEFISRYQLKQSSNG-----------------------------------KEVGTSLPLLSSACPGWICYAEKTLGSYILPYISSVKSPQQVIGAAIKHHMVEKLGLKPYDVYHVTVMPCYDKKLEAVRDDFVFSVEEkeITEVDSVLTTGEVLDLIQSKSFDFKTMEESPLDRLLTNVDED------------------------------G----HLYGVSGGSGGYAETIFRYAARALFNREI-EGPLDFKILRNSDFREVTLEVNHFLFYSR---MTFGSLFIIHKQLLlMLTGGW-----QTCSEVCTLLRI-QKPAEH---------------------c-----------------------------------------------
>ERR1719468_761829
------------------------------------------------------------------------REYKGCVTSAEAVLISQHSSEELVKVNetnkqliseqkFDEVKKIIVSISPQSRASLAAKFKT-DLkTCSQKLSGFFKsYFSAEHVLDTTFSRDFSLIESGKEFLEKYKENS--------------------------------------------NLTLISSACPGWICYAEKTHGSFILPYISTVKSPQQIMGSLVKDYLCKKIL-ntTPDKIYHVTVMPCFDKKLESSRKDFMDEESEIKDVDCVLSTLEVEeliekq------SINFIDEI----------VSNEFNAP----------------------FNEDSK--EIYTHYGGGSGGYMENILVYAAKNLFDYDLKQSDIVYKQLKNSDFKEVCLVINGETKLKFAIAYGFRNIQNIVQKLKKKNCPYQYVEIMACPSGCLNGGGQIRDENTKSLsKELLSNVQIVYDS---Ih--sksMNQNKITSEL-ydKKWL-DGDKQ-SIQKLLHTQYH-------------
>tr|A0A183IT41|A0A183IT41_9BILA Uncharacterized protein OS=Soboliphyme baturini PE=3 SV=1
---------------------------------------------------Mffvffhvst------FQIYAPLKVTLNDCLACSGCVTSAEVVLIEEQRPEELKSYICV-------VVPPAACS------ILTP----------------KRIFYNAF------------------------------------------------------------------LLDLIIYCLfiGWVCYAEKTQRENIVNLISHARSPQAVMGSIIKDYVGRKFV-gySADEIFHFTVMPCYDKKLEASRSNLTFEETTIPEVDCVLSTGIFSetdikvdqyfhrhALYTLYFFSLCTWLQYPVDEFER-----YVG-------------------------QQQT------YFDTGSGGYADYVFRRFLNGYRSI-----HLSFCR--NRDMTEFSlLAKDGHKLLKMALCYGFRNIQNIIRKINQGKCEYDFIEVMACPSGCLNGGGNYSAAETR--KAMFAEVEKIYDK---Tn--npdPRASGDVAVVMTEWL-EDLNSDKAKTRLYTDYHVIEKTTkKGFTFKW
>ERR1719428_1800015
---------------------------------------------------LvarpnlikAKKNKTDEDKATAQVTLSDCLACSGCVTSAETVLLQEQSIDEFIKRA-RESPLTVVSISAEARADLAVHFKVSPLLALQKLASLLRQNGADYVLESSAAESIALLEAKEDFARRMRSK----------------------------------------KpkGSDAHLPLLTSHCPGWTCYAEKTVDPVVLPHLSTVRPPQQIQGRLVKTKFLGEYNQlrflrwwrvrnpllaahtgrwlrgvsdelmhrlaglaplTAKDVYHVSVQPCFDRKIESMRPQFVTPPGDegIKEVDTVIATNELMqllekeaerggv----TVDEVFAALTPTPLDDRCL--TNLSLRNLG------------------EQGRPMPL--ICPVSQNGSAGGYLEYIFRKSAEEIYGVLLPDSPLEFRTKQNEDMREVVLEDQKthRVVSRFVAAYGFRNVQNVIRRITKPvsnpqdsnKSLGEFVEVMACPGGCLNGGGQIPVIKDGRKnaadqsdrKQHLEDLEAAFHNGEGTa--vvgPMNHPDVEDLYrfAANR-AGSPGAR--TR-------------------
>ERR1712136_32364
-------------------------------------------------------------------------------------------------------------------------------------------------------------------------------------------------------------------------------------------------------------------------------------------------------------------SGEVSkmleek------SITLESLLEAPETKSSGGVVPELAHAY--------------------LDMRKEL--QF-NHTGGGSGGYLEYVLKHSAKELFDVQV--ENLQYTNVRnNKDFREVVIKD-GdKVLLRFAAAYGFKSIQNLVQKIKRKKCTYHFVEVMACPSGCLNGGGQIKPDNLDKNeqKEHLKKAEAVYDE---Ip--pviPGTRTETQKMLETLK-E--NNDKlLKEFVYTSYHAVIKDEsMSLLAKW
>ERR1719233_1148674
----------------------------------------------------------------------------------------------------------------------------------------------------------------------------------------------------------------------------------------------------------------------------------------------------------------------------------------------------------------------------------------------------------------FNTYIQTDITYKALRNKDFQEVTLDINGEDKLTFAFAYGFRNIQNIVQKIKRKKCQYHFVEIMACPSGCINGGGQVREDTRDGAlQ-LLQNGEELYKN---Lp--hvvPGNGPVYLNLMkdMEHL-EEKDK-G--LLLR-----------------
>SRR5688572_16727490 
---------------------------------------------------------------------------------------------------------------------------------------------------------------------------------------------------------------------------------------------------------------------------------------------------------------------------------------------------------------------------------------------------------------------------SSSSLTNLIIFSIQVEGKPLLKFASAYGFRNIQNLVRKVKTGNSPYHYIEVMACPSGCINGGGQLKPGE-TIPiKDWINSVNNIYHA---Ia--sksPEENDKILELYRLFL-YSK---------------------------
>LauGreDrversion2_2_1035103.scaffolds.fasta_scaffold1724351_1 # 1 # 207 # 1 # ID=1724351_1;partial=11;start_type=Edge;rbs_motif=None;rbs_spacer=None;gc_cont=0.594
------------------------------------------------------------------------------------MLLEQQSTEELQTKLKDENMHVVFTVSLQSVVALAKHYGIDPEkvrarrnerhgpcnfdvrsmerrtdevpklcetkQTFRRIAGVLKTMGAKEVYDTCFGKDLSLIEIADEFVTR----YK----------------------------------------ERGCMPMLASACPGWICYAEKTLGNFALPYISTTKSPQQITGSVVKNFLCNKK--slDPRKVYHCTIMPCYDKKLEASREDFVTGKAEhsYCEVDCVITTGELAeffetr------GISIVDSAEGTVDDMTGLDQEE------------------------------RS--AF-FSTPGGSGGFVEHVFREAALSLFGEKV-QGPLQMRILRNQDFREVTLEVNGEKVLNFATVYGFRNIQNLVRKLKMGKSPYHFVEIMACPGGCVNGGGQLPPKEGQS-aKELIAELETMYNAS--Iq--yrhPLENKKVERLYAEWL-TSPH---qRQRMLHTGYHARENTIGIQVNNW
>APWor3302395385_1045231.scaffolds.fasta_scaffold95593_1 # 90 # 686 # 1 # ID=95593_1;partial=00;start_type=GTG;rbs_motif=AGGA;rbs_spacer=5-10bp;gc_cont=0.425
MFSGTVKLLDLNDYIKPGEECVVMIKQNETADNNGKgkkAT---------IGFDDldirpdlik------TNTSNKAKISINDCLACSGCITSSEALLVEEQSAKKFLESY-LEFKKRFALVTPQSLASLASKLGIPDERALVLLDKLFKeKYGFDFVMDIGL-----FIEIANEMAYKEY---L---------------------------------------ENQ-SELIFSSECPGWICYLEKVLGTKFVPYASKVKTPQLFGAEMIKNAMAYVDGVvrx------------------------------------------------------------------------------------------------------------------------------------------------------------------------------------------------------------------------------------------------------------------------------------------
>tr|A0A1U8D2X4|A0A1U8D2X4_ALLSI cytosolic Fe-S cluster assembly factor NARFL OS=Alligator sinensis GN=NARFL PE=3 SV=1
DVDEVNRKRWTPTQITPSQECVKPIKVEKKPGKAAA-----KIRIEDDGSYFqINQDGGTKKLEKAKITLNDCLACSGCITSAESVLITQQSHEELYKALSFnktaapsEQKLIVISVSPQSRASLAVRFKMNPLETAKKLTAFLKNLGVHYVFDTTFSRNFSLLESQREFVKRFRRQT----------------------------------------EDKRALPMLASACPGWICYAEKTHGSFIIPYISTTKSPQQVMGSLIKGYFAEQQHLTPDQIYHVTVMPCYDKKLEASRPDFFNQQYQTRDVDCVITTGEVLKLLEQEGVSLSDVSAAPLDAMFSGTAEE----------------------------------ELLGHSGGGSGGYLEHIYRYAAKDLFGIEV--AEVQYKPLKNKDFQEVTLEKDGVVLLQFALAYGFRNIQNLVQKLKRGKSPYHYVEVMACPSGCLNGGGQLRAEGE-PSRELLQQVEQLYESVR-TETPEANGSVQELYEQWL-GGTASDKAGKILHTEYHAVEKMSTGFNIKW
>tr|H0WNG5|H0WNG5_OTOGA Nuclear prelamin A recognition factor like OS=Otolemur garnettii GN=NARFL PE=3 SV=1
PFSGALQLTDLDDFIGPSQDCIKPVKVDKRPESGIA-----KIHIEDDGSYIqVNQDGGTRRLEKAKVSLNDCLACSGCVTSAETVLVTQQSHKELRKALDAnkmaapsQQRLVVVSVSPQSRASLAVQLQLNPTDTARKLTSFFKKIGAHFVFDTAFSRNFSLLESQREFVQRFREQA----------------------------------------SSPQALPVLASACPGWICYAEKTHSSFIIPYLSTARSPQQVMGSLVKDFLAQQQHLTPDKIYHVTVMPCYDKKLEASRPDFFNQEYQTRDVDCVLTTGEVFKLLEEEGILLSELEPALLDGLSSSVSAE----------------------------------EPTSHRGGGSGGYLEHVFRHAARELFGIHV--AEVTYRPLRSVDGQEPLLDwRKGQVLLRFAAVYGFRNIQNLVQKLKRGRCPYHYVEVMACPAGCLNGGGQLKALDT-PSRELLQHVERLYSMVR-TEAPEDVPGVWELYQQWL-QGEASERASHLLHTQYHAVEKASSGLSIRW
>tr|V9KN10|V9KN10_CALMI Cytosolic Fe-S cluster assembly factor NARFL OS=Callorhinchus milii PE=2 SV=1
QLSGILRLTDLDDFIIPSQECVKPVKVEKKPGKSSG-----IIRIEDDGSYVqMNLDGGFQKLEKAKITLNDCLACSGCITSAESVLIIQQSHEELYKVLNEnkvtgsqHQKLVVVSVSPQSRASLAAKYNLGITDTARRLTAFFKNLGVHSVFDTTFSRNFSLLESQREFVQRFRSHN----------------------------------------QDNKALPMLASACPGWICYAEKTHGSYIIPYISTTRSPQQVMGSLVKDYFAKQQATTADQVYHVTVMPCYDKKLEASRPDFFNTEYNTRDVDCVITSGEVLKMLEKEGVSLSNVDPVPLDSMFDSETEE----------------------------------EMIGHSGGGSGGYLEHIFTHAAKELFATEV--HEVTYKTLRNRDFQEVTLEKDGAAVLRFALAYGFRNIQNLVQKLKRGKLTYHYVEVMACPSGCLNGGGQIRAEGPKASKDLLQQVEELYSNVK-VQAPEVNQRVQELYHQWL-NHSDSNSIEKSLHTQYHAVERTSSALNIKW
>tr|A0A1L8ER55|A0A1L8ER55_XENLA Uncharacterized protein OS=Xenopus laevis GN=narfl PE=1 SV=1
SFSGVLQLTDLDDFIGPSQECIKPIKVEKKAGRATA-----KIQIEDDGSYVqINQEGAARRLEKAKITLNDCLACSGCVTSAETILITQQSHEELYKILKQnkaedpsEHKVVVVSVSPQSWASLAARFNLSIQDTAQKLTSFFKQLGVHHVFDTTFSRNFSLLESQREFIQRFKRQK----------------------------------------EDKKSLPMLASACPGWICYAEKTHGSFILPYISSTKSPQQVMGSLVKSHFAKEKSLKPNQIYHVTVMPCYDKKLEASRPDFYNEEYETRDVDCVITTGEVLRMLEQEGLSLSDVDPSPLDTLLSSEAQE----------------------------------EPKGHQGGGSGGYLEHVFRHAAHELFGLHV--DTIVYKPLKNKDFQEVTLEKDGDVVLNFALAYGFRNIQNLVQKLKRGRSPYHYVEVMACPSGCLNGGGQIKAEGE-VGKDLLQRVEELYNSMR-SERPEEWKQVTQIYRDWL-QGCDSPRARQVLHTQYHEVEKINSGLTIKW
>tr|F7FVH9|F7FVH9_MONDO Nuclear prelamin A recognition factor like OS=Monodelphis domestica GN=NARFL PE=3 SV=2
PFSGALQLTDLDDFIGPSQDCIKPMKVEKKLGKGTA-----KIQIEDDGTYFqVNQDGGSHKLEKAKISLNDCLACSGCITSAESVLITQQSHEELDKVLNFnksaepnQQKLVVISVSPQSRASLAAKFQLTLLDTAKKLTAFFKNRGVHYVFDTTFSRNFSLLESQREFVQRFRRRT----------------------------------------ESKQALPMLASACPGWICYAEKTHGSFIIPYISTAKSPQQVMGSLIKDHFAQQQHLTPDKIYHVTVMPCYDKKLEASRSDFFNQQYQTRDVDCVITTGEILRLLEQEGVSLSDVDPAPLDAEFSSVSGE----------------------------------ELLGHHGGGSGGYLEHIFRHAAQELFGMQV--DEITYKPLKNKDFQEVTLEKDGTVLLHFALAYGFRNIQNLVQKLKRGKSPYHYVEVMACPSGCLNGGGQIKAEAI-SSKDLLQQVEKLYEMVK-IVVPDSSTEIKELYEQWL-KGEDSEEAGKTLHTQYHAVEKMSTGFNIKW
>tr|E1C8S8|E1C8S8_CHICK Nuclear prelamin A recognition factor like OS=Gallus gallus GN=NARFL PE=3 SV=1
-FSGVLQLTDLDDYIGPSQECIKPVKVEKKPGKAAA-----KIKIEADGSYFqITQDGEAQKLEKAKITLNDCLACSGCITSAESVLITQQSHEEFYKTLAFnktaapsEQKLVVVSVSPQSRASLAAKCKMSVLETAKKLTAFLKSQGVHYVFDTTFSRNFSLLESQKEFVKRFRKQS----------------------------------------EDKKALPMLASACPGWICYAEKTHGSFIIPYISTTKSPQQIMGSLIKGHFAEQQHLTPNKIYHVTVMPCYDKKLEASRPDFFNQEYQTRDVDCVITTGEVLKLLEQERVSLSDVDPAPLDTMFSSATEE----------------------------------ELTGHSGGGSGGYLEHIYKYAAKELFGIEV--DTIQYKPLKNKDFQEVTLEKDGVVLLQFALAYGFRNIQNLVQKLKRGKSPYHYVEVMACPSGCLNGGGQIKVESE-SSKDWLQQVEKLYESLK-TETPEENWTVTALYEQWL-GGPESEKARKALHTEYHAVEKASAGFNIKW
>tr|A0A218UA28|A0A218UA28_9PASE Cytosolic Fe-S cluster assembly factor NARFL OS=Lonchura striata domestica GN=NARFL PE=3 SV=1
QFSTALQLTELDDFIAPAQECIKPVKVQKNPAKAAA-----RIRIEPDGSYFqVNQDGEAEKLEKAKITLNDCLACSGCITSAETVLVRQQSHGELCKVLALnkaaaahEQKLVVVSVSPQSRASLAARCKLGLLETAQKLTTFLKGLGVHHVFDTTFSRNFSLLESQQEFVRRFHRQA----------------------------------------EDKTALPMLASACPGWICYAEKTHGSFIIPHISTTKSPQQVMGSLVKGYFAEQQHLPPDRIYHVTVMPCYDKKLEASRPDFFNQEYQTRDVDCVITTGEVLKLLEEEGVSLSDLDPAPLDTMLGRA-AE----------------------------------ELSCHRGGGSGGYLEHIFRHAARELFGVHV--ASIHYRPLRNKDFQEVTLERDGEVLLQFALAYGFRNIQNLVQKLKRGKCPYHYVEVMACPSGCLNGGGQIKLEGE-SSKEELQQVERLYESLR-AEIPEENQAVRELYEHWL-GGWGSDRALQVLHTQYHAVERASSALSIKW
>tr|A0A093FX68|A0A093FX68_DRYPU Cytosolic Fe-S cluster assembly factor NARFL (Fragment) OS=Dryobates pubescens GN=N307_07654 PE=4 SV=1
------------------QECIKPVKVDKKPGKAAA-----KIKIEADGSYFqIDQSGGAQKLEKAKISLDDCLACSGCITSAESVLITQQSHEELCRVLAAnksaaprEQKLVVVSVSPQSRASLAARCQMGVLETAKKLTAFLKSLGkcgaagVHHVFDTTFPRNFSLLESQREFVKRFRRQA----------------------------------------EDSKALPMLASACPGWICYAEKTHGSFIIPYISTTKSPQQVMGSLVKGHFAAQQHIQPSQVYHVTVMPCYDKKLEASRPDFFSQEHQTRDVDCVITTGEVLKLLEQEGVSLADVDPAPLDTMFSGAAEE----------------------------------ELTTHSGGGSGGYLEHIYKHAAKELFGIQV--DTVQYKALKNKDFQEVTLERDGAVLLQFALAYGFRNIQNLVQKLKRGKAAYHYVEVMACPAGCLNGGGQLKAAGG-SSKEQLQQVERLYESLQ-AAAPEENQAVSALYEQWL-GGVDSEKALKALHTQYHAVERASSGLSIKW
>tr|A0A091HGW0|A0A091HGW0_CALAN Cytosolic Fe-S cluster assembly factor NARFL (Fragment) OS=Calypte anna GN=N300_14180 PE=4 SV=1
------------------QECIKPVKVEKKPGKAAA-----KIRIEADGSYFqINQDGAAQKLEKAKITLNDCLACSGCITSAESVLITQQSHEELCKTLALnktaapsEQKLVVVSVSPQSRASLAARCKMGVVETAKKLTAFFKS--VHYVFDTTFSRNFSLLEGQEEFVKRFLRQA----------------------------------------EDKKALPMLASACPGWICYAEKTHGSFIIPYISTTKSPQQVMGSLVKEYFAQQQHFPPDQVYHVTVMPCYDKKLEASRPDFFNQEYQTRDVDCVITTGEVLKLLEEEGVSLADVEPAPLDSMMFAEr-GA----------------------------------EQKAHKIGGSGGYLEHIYKHAAKELFGIQV--DTIRYKPLKNKDFQEVTLERDGVVLLHFALAYGFRNIQNLVQKLKRGKCPYHYVEVMACPSGCLNGGGQIKPAGE-GSKDQLQQVERLYESLK-PEIPGKNPAVKELYEQWL-GGAGSEKAAQALHTGYHPVEKTSTGFNIKW
>ERR1719341_588877
KFSGVLQLTDLDDFITPSQECVKPVKVEKKPSAtgsr--A-----KIQIEADGAYVe---edeFGEKKKLEKASITLADCLACSGCITSAETILIEQQSNKQILEIFRQkkestdpnTAPFIVFTLAIQPIISLSVKYKLSPQELSEKLCTFLKSLGADLVLDLKVAEDISVLQQQQEFITKLNQR-Q--------------------------------------PSGKHPGPILTSSCPGWICYAEKTHGSWILPFISSVKSPQQIMGSLVKSYLPQKln--INPSRIYHVTVMPCFDKKLEASREDFYSEV-tELKEVDCVVTSLEIQELIDGGNTTLdtlt----NTNLDSIVPS-sSAN----------------------------------NVLRNSGSGSGGYSDLVFLEAAKQVYKRTveP--TSLTYKTIKNQDFKEVILEgEDGKVLLKFAIANGFRNIQNLVQKMKRKRCDYDFVEIMACPSGCLNGGAQLRPEEEVQSKELMKLLEDTYQYL-----PSQHPDIAGVLKDWL-NEnLDRK--QEMLYTEYHEVERMTSALTIKW
>ERR1719391_1284776
KFSGVLQITDIDDFITPSQECIKPVQVEKKVATskg--A-----KIKIEADGSYIe---eteQGDKKKLEKASITLADCLACSGCITSAETILIEAQSNQQLYKIFREkkecpnpeEAPFIVFSLAVQPIVSLSTKYKLSPQETAEKLSTFLKGMGADMVLDMKLAEDLSILEQQEEFITKFGERKEGG-----------------------------------KHPG----PILTSSCPGWVCYAEKTHGSWILPYISKVKSAQQMMGSLVKDYLPN----------------------------------------------------------------------------------------------------------------------------------------------------------------------------------------------------------------------------------------------------------------------------------------------
>ERR1719341_347742
----------------------------------------------------------------------------------------------------------------------------------------------------------------------------------------------------------------------------------------------------------------------------------------------------------------------------------lpltrsliqiwtqssrhplpTMFSGIQGLALVGIq-TWC-----------------------------------------------SWKLPNRCTSVRWSPPasptk----PSRTRTSRRSFW--------keKTVLLKFAIANGFRNIQNLVQ--kmKRk-RCDYDFVEIMACPSGCLNGGAQLRPEEEVQSKELMKLLEDTYQY-----LPSQHPDIAGVLKDWL-NEnLD--RKQEMLYTEYHEVERMTSALTIKW
>ERR1719495_31965
KFSGVLQLTDLDDFITPSQECIKPVKVEKRVNSkag--V-----KIQIEDDGSYIe---enaLGEKKKLEKASITLADCLACSGCITSAETVLIEQQSNKQLYKIFSEkeecpepsAAPFIVFSLSIQPIISLSVKHKMSAEKMAQKLNTFLKS--------------------------------------------------------------------------------------------------------------------------------------------------------------------------------------------------------------------------------------------------------------------------------------------------------------------------------------------------------------------------------------------------------------------------
>tr|A0A0D9RI97|A0A0D9RI97_CHLSB Nuclear prelamin A recognition factor like OS=Chlorocebus sabaeus GN=NARFL PE=3 SV=1
PFSGALQLTDLDDFIGPSQECIKPVKVEKRPGSGVA-----KIRIEDDGSYFqVNQDGGTRRLEKAKVSLNDCLACSGCITSAETVLITQQSHEELKKVLDAnkmvapsQQRLVVVSVSPQSRASLAARFQLNPTDTARKLTSFFKKIGVHFVFDTAFSRHFSLLESQREFVRRFRGQA----------------------------------------DCRQALPLLASACPGWICYAEKTHGSFILPHISTARSPQQVMGSLVKDFFAQQQRLTPDKIYHVTVMPCYDKKLEASRPDFFNQEHQTRDVDCVLTTGEVFRLLEEEDVSLPDLEPAPLDSLCSGASAE----------------------------------EPTSHRGGGSGGYLEHVFRHAARELFGIHV--AEVTYKPLRNKDFQEVTLEKEGQVLLHFAMVYGFRNIQNLVQRLKRGRCPYHYVEVMACPSGCLNGGGQLQAPDR-PSRELLQHVERLYGMVR-AEVPEDAPGVQELYTHWL-QGTDSECAGRLLHTQYHAVEKASTGLGIRW
>tr|B4DEE7|B4DEE7_HUMAN Cytosolic Fe-S cluster assembly factor NARFL OS=Homo sapiens GN=NARFL PE=1 SV=1
PFSGALQLTDLDDFIGPSQECIKPVKVEKRAG-sgv--A-----KIRIEDDGSYFq---inqDGGTRRLEKAKVSLNDCLACSGCITSAETVLITQQSHEELKKVLDAnkgctssSTP--------PSQGT-SASWRASESLC------------------------------------------GD------------------------------------SEDR----PTADRRCPCWPLPAQAGSA---MPRRLtaASSSPTSaPPGPRSRSWAPWSrt--SSPSSST------------------------------------------------------------------------------------------------------------------------------------------------------------------------------------------------------------------------------------------------------------------------------------
>tr|A0A1Y1M5W2|A0A1Y1M5W2_PHOPY Uncharacterized protein OS=Photinus pyralis PE=3 SV=1
GFSGVLQLTDLDDFITPSQECIKPVKIEKSS-AgTGA-----KISIQEDGSYYq---ieeDGHRQQLQKVEITLSDCLACSGCITSAETVLVTQQSQEELLRVLNEnkklrsdgnesEAKFIIISVSVQPLLSLAVRYNITPDEAAERLAGYFKHLGADMVVDMAVAENFALLETRKEFVRRYLSSTN--------------------------------------DGVKNALPMLASSCPGWVCYAEKTHGNFILPFISVTKSPQQIMGSLVKDWVLKNlg--V--RSVYHVTVMPCYDKKLEAAREDFFDKA-aESRDVDCVITAIEIEQMLQTSGIELh-QVEKAMYSEPWKKdfdaIs--P----------------------------------SIKRHIGSGSGGYADHIFHYAAKELFAI-ed---HEIAYKNLRNPDFREVILEk-DGKILLRFAIANGFRNIQNLVQKLKRGKCQYHYVEVMACPSGCLNGGAQVRPREDKTLKELTAQLEHVYESLP-VEVPDESKVTQELYKTWL-Q-gNESDKASSILHTNYHAVEKLNTALNIKW
>tr|A0A182RLD2|A0A182RLD2_ANOFN Uncharacterized protein OS=Anopheles funestus PE=3 SV=1
RFSSALQLTDLDDFITPSQECIKPVKIETSKSKtgaki----------TIQDDGSYVq---estSGI-QKLEKVEITLADCLACSGCITSAEGVLISQQSQEELLRVMNAnnmaklnnqrdEIKFVVFTVSQQPILSLARKYNLTPEDTFEHISGYFKKLGADMVLDTKIADDLALIECRNEFVERYNTN-------------------------------------------RKMLPMLASSCPGWVCYAEKTHGNFILPYIATTRSPQQIMGVLIKQYLAKLmq--TTGDRIYHVTVMPCYDKKLEASREDFFSEV-eNSHDVDCVITSIEIEQMLNSLGLHTlQLVDKAAIDWPWPTarPp--A----------------------------------FVWGHESSGSGGYSEYIFKYAARKLFNIQld----TVAFKPLRNNDMREAVLEq-NGQVLLRFAIANGFRNIQNMVQKLKRGKSTYDYVEIMACPSGCLNGGAQIRPEEGKTARELTAELENMYRCLP-QSNPENES-VETMYATFF-DVdGDLNKRQSLLHTSYHQIEKINTALNIKW
>tr|A0A182LLX1|A0A182LLX1_9DIPT Uncharacterized protein OS=Anopheles coluzzii PE=3 SV=1
----------------MYQTCKNRDEQKQNRSKdnnpggwvlrarilgkinhhSQQ-----IVEQMFISLHVf---spqSGI-QKLEKVEITLADCLACSGCITSAEGVLISQQSQEELLRVMNAnnlaklnnqrdEIKFVVFTVSQQPILSLARKYNLTPEDTFEHIAGYFKKLGADMVVDTKIADDLALIECRNEFIERYNTN-------------------------------------------RKLLPMLASSCPGWVCYAEKTHGNFILPYIATTRSPQQIMGVLVKQYLAKQlq--TTGDRIYHVTVMPCYDKKLEASREDFFSEV-eNSRDVDCVITSIEIEQMLNSLDLPSlQLVERCAIDWPWPTvrPp--A----------------------------------FVWGHESSGSGGYAEYIFKYAARKLFNVQld----TVAFKPLRNNDMREAVLEq-NGQVLMRFAIANGFRNIQNMVQKLKRGKSTYDYVEIMACPSGCLNGGAQIRPEEGRAARELTAELECMYRSLP-QSTPENDC-VQTMYATFF-DSeGDLNKRQSLLHTSYHQIEKINSALNIKW
>sp|B0WU52|NARF_CULQU Probable cytosolic Fe-S cluster assembly factor CPIJ010948 OS=Culex quinquefasciatus GN=CPIJ010948 PE=3 SV=2
RFSGALQLTDLDDFITPSQECIKPVKIEANKSKtgs--------KITIQDDGSYMq---atsSGL-QKLEKVEITLADCLACSGCITSAEGVLITQQSQEELLKVMNEnnlaklnnqldAVRFIVFTVAQQPILSLAKRYNLPAEETFERVAGYFRKLGADLVVDTKIADDLALIEGRNEFIERFNTN-------------------------------------------RQTLPMLASSCPGFVCYAEKTHGSFILPYIASTRSPQQIMGVLVKKYLAKLlg--IAADRIYHVTVMPCYDKKLEASREDFFSDV-eNCRDVDCVITSIEIEQMLDGSGVQAlQIVEKAPIDWPWSTgrPp--V----------------------------------FVWGHESSGSGGYSEYLFKYAARKLFNVAvd----HVEFKNLRNSDLREAVLEq-NGEVVLRFAIANGFRNIQNMVQKLKRGKCNYHYIEIMACPSGCLNGGAQIRPTGGQSQRELTAELEALYRSLP-ASNPENEA-VEMVYTTFL-DNaGDNNMRKEFLHTSYHPIEKMNTALNIKW
>tr|R7TEU0|R7TEU0_CAPTE Uncharacterized protein OS=Capitella teleta GN=CAPTEDRAFT_150962 PE=3 SV=1
RFSGALQLTDLDDFITPSQECIKPVKVEKKSG-LGA-----KIKIENDGSYMe---vdeGGYEVKLQKAQISLTDCLACSGCVTSAESVLISEQSQEELYKVLSQnaaiedasARKMIVVSLSHQSITSLAAKFSLSANEAAVRLSTFFKQIGSDRVYDISIARDISLIESCREFVKRHSNQ-----------------------------------------ATKGSLPMLASACPGWVCYAEKTHGSYILPHIASTKSPQQIMGSLVKDFVSSSfg--LSADRIYHITVMPCFDKKLEASRTDFYDEI-cSTKDVDCVISTGEVEQMLLKENVALn-DLDSTSLDSIFG-NsDEG----------------------------------VLASHQGGGSGGYLEHVMRYAAKELHGIEvd----ELKYKVMRNQDFQEVMVEk-DSKVVLKFAIAYGFRNIQNIVQKIKRGKLPYQYVEIMACPSGCLNGGGQIRPEDNETPKDLLSRLNEIYRNMP-TRMPFHQNEVEDLYDNWL-GGVDSEKANRLLHTKYHEVEKINTALNIKW
>ERR1719402_244831
GFSGVLQLTDLDDFITPSQECIKPVKVEKKVTTkKGA-----KIQIEADGTYFe---eteFGK-KKLEKAAITLADCLACSGCITSAESVLIEQQSSAQLYKVLDEkkelltqgqveAAPSIVFSLAAQPILSLAAKFSLSPQEAAEKLGGFLKSLGADYVFDVKVAEDLSLLEQKQEFLDKFYSRSK--------------------------------------SDKKHPGPVLTSTCPGWICYAEKTHGSWILPFISRVKSPQQIMGSIVKEVLSKRlg--RAADKIYHVTVMPCFDKKLEASRDDFFSQS-gNYHEVDCVITTVEVEEMLANAHVDLr-DFSPAIIDS-IDPkiggEg--V----------------------------------KILANAGSGSGGYADHVFKHAAKQIFDKDldn---EKLDYRTVKNLDLKEVTLEk-EGQVVLKFAIANGFRNIQNLVQKMKRKRCDYDFVEIMACPSGCLNGGAQIRPEGEQSSKDLVKYLEEAYSSLK-MDELPEKNPH---------------------------------------
>tr|B3SC06|B3SC06_TRIAD Uncharacterized protein OS=Trichoplax adhaerens GN=TRIADDRAFT_61804 PE=3 SV=1
AFSSVLKIADVDDFINPSQECIKPITSKLDKHE----------------------kYNHRSQSEKVKISLNDCLACSGCITSAESVLISKQSKEEFYAILDKnqrlqethqesRMKTIIVSISPQSRAALAVNYNLDINQIGKMLAATFkKVLGASYVFDATFARDFSLIESQREFIDRYCSSS------------------------------------------PCKLPVFASACPGWICYAEKIHGKFILPYLSAVKSPQQIMGSLIKDYFANQig--KRPSDIYHVTVMPCYDKKLEASRNDFYNES-lNAADVDCVLTSGEVMEIFNERGCVVvngts----ENLDRPFVSVd-eN-N----------------------------------EVLTHDGGGSGGYLENVFKTAAAEIFQLKiQ--N-MIYKTVRNKDFREVILTi-DGKSVLKGAIVYGFRNIQNIVQRMKRGKCLYDYVEIMACPGGCLNGGGQPKIDLDSNLRLHLMKLEKCY----------------NSAGEWL-DGSDSYKARKMLYTTYYDKSQsQ-NAISVKW
>ERR1719412_1382302
AFSGVLQLTDLDDFITPSQECIKPVKVEKKVV-naskg--A-----KIKIEADGSYLe---elnDGSTKKLPKAQITLADCLACSGCITSAESVLIEQQSSAELRKIFNSknpdqDIKKIVVSLQIQPIVSLAHKLNLNVEEAVMKLVTYFKKMGADFVYDLKLAEDIALLEHQREFLESHRSNK----------------------------------------KK----PLISSACPGWICYAEKTHGNWILPFISRVKSAQQIMGSFIKDNLSKKwq--IPPKSIYHLTIMPCFDKKLEASREDFYNES-mDAHDVDMVITTVEIEHMLQEDNIHLeeln----ASDLDYYITAe-SKN----------------------------------SLKSNHGSG----------------------------------------------------------------------------------------------------------------------------------------------------------------------
>ERR1740128_93435
KFSGVLQITDLDDFITPSQECIKPVKVGKKVATskg--A-----QIKIEADGSYYe---eteGGGVKKLEKATIPLADCLACSGCITSAETVLIEQQSADQVTGHHHMslssrllcrctkysnrrETVSA-----------------------------------------------------------------------------------------------------------------------------------------------------------------------------------------------------------------------------------------------------------------------------------------------------------------------------------------------------------------------------------------------------------------------------------------------------------
>ERR1719369_1419861
GFSGVLKLTDLDDFIAPSQECVKPVKVQQKSG-kgv--I-----R--IDDDGTDI---tkAMEPPKYEKAKITLNDCLACSGCITSAEVVLVSQQSHDELYRVLAEnaslpseDKLKIVVSLSPQAIVSIATKFSLTSDDAAQKLAGYLKSIGIHYVFDTNFARSLSILEAEREFVE------------------------------------------------------------------------------------------------------------------------------------------------------------------------------------------------------------------------------------------------------------------------------------------------------------------------------------------------------------------------------------------------
>tr|G1QP90|G1QP90_NOMLE Nuclear prelamin A recognition factor OS=Nomascus leucogenys GN=NARF PE=3 SV=1
---------------MKCEHCTRKECSK--------------KTKTDDQENVsADAlspaqengeaMGEFHKLADAKIFLSDCLACDSCMTAEEGVQLSQQNAKDFFRVLNLnkkcdtsKHKVLVVSVCPQSLPYFAAKFNLSVTDASRRLCGFLkSL-GVHYVFDTTIAADFSILESQKEFVRRYRQH-S---------------------------------------EEERTLPMLTSACPGWVRYAERVLGCPITAHLCTARSPQQVMGSLVKDYFARQqn--LSPEKIFHVIVAPCYDKKLEALQESLPPAL-hg-SRGADCVLTSGESRAWWHMPVIPAareaeageslepgrqrlqrtkiapldsslggggeiaqimeqgdlsvkdaa-------VDTLFGDl-KED----------------------------------KVTRHDGASSDGHLAHIFRHAAKELFNE-dve----EVTYRALRNKDFQEVTLE--knGEVIRPLHCSLANR--ERLCLGKkKKkKKREAHGADKLTCvyLSGCLNGRGQAQTPDGHADKLLRQ--MEIYA---DipVRRPESSAHVQELYQEWL-EGi-NSPKAREVLHTTYQSQERGAHSLDIKW
>tr|G1Q4F2|G1Q4F2_MYOLU Uncharacterized protein OS=Myotis lucifugus PE=3 SV=1
---------------MKYDHCTWKECSK--------------KTKTDDQENAaVNVwsltqenreKGEFHKLANAKIFLS-----DSCVTADEGVQVSQQNVKDFFRVLNLykkcdtsQHKVLAVSMCPQSLPYFAAKFSLSVTEASRRLCGFRkGL-GVH-AFDMKIASDFSILESQKEFVRWYCQH-R---------------------------------------EEEPWLPMMTSTCPGSVH-AERVLGHPITPHLCTAKFPQQIMG-LVKDFFTRQqn--LSPDKILYVIVSPCYDKKRGPL-EDVPTAL-hi-SQGAECMLTSGE------------ivyiieqsdlasndap-------MGTLFGDv-KEE----------------------------------EVRLHEGASSDGYLAHIFRHTAKELFNE-dvg----VLTYRTLRNKDFQEVTLE--rdGEVLLCFEAAYGFRNIQKNVLGTrKInTPIHF--------------------------------------------------------------------------------------------
>tr|A0A212FCC7|A0A212FCC7_DANPL Uncharacterized protein OS=Danaus plexippus plexippus GN=KGM_212431 PE=3 SV=1
RFSGALQLTDLDDFITPSQECIKPVKIEKKKTHt-GS-----KIKIGEDGYF----dlsSGKEQKLQKVEITLADCLACSGCITSAESVLITKQSQEELLRVFSErkytdsrgviqDVSLIVISISPQPLLSLAVRYKLEPEEATRKLAGYFRSLGADLVLDMTVAEDLSLMEAQQEFVQRYRDQAD--------------------------------------SD-VKTLPMLASACPGWVCYAEKAHGSYILPYISTTKSSQQVMGSLVKQFLATKrq--LAPAALYHVTLMPCYDKKLEASREDFYNEI-lNCHDVDCVITPIELEQMLTNQDKDLs-DFPDSSLDWCWDVamtpGvRRH----------------------------------GGRGAGSSGSGGLADEVFMYAARELFGEEd---VPLVYKNLRNPDFREITLEk-DGREVLRFAIANGFRNIQNLVQKLKRGKSPYHYVEVMACPSGCLNGGAQVRPTEGESGRALVGRLQELMETLP-PAEPSGTA-VRHLWSAWL-GAaGPER-ARHALHTTYHAVQSNDIALTTKW
>ERR1711988_483960
AFSSALQLSDLSDFIAPSQACIKPLITSSKKKPkpqq--R----------------q---eeeEEEEEVTKPLEITLNDCLACSGCVTSAETVLINSQTHEEFLKQVTSnk---IIVVTLSPQVRASIATYFGLDIVTAHKkLITLFSQHFGVQYLFDSSCSRDFSLLEAYAEFKHRFLNQ------------------------------------------QKSHLPMLASACPGWVCYAEKSHGDVILPYISTAKSPQQVMGTLVKHYFASKig--VRPSDIYHTTIMPCYDKKLEASRSEFYSEA-lDCKEVDCVLTSVEILELLRQRNIDFtslp----ESSLSSQFTN-vSQE----------------------------------GKFFGSEGGSGGYLWKIYRTAAKELFQQEvnQ--VVLKTKARRNQDLKEVTLIv-DGNDVLRFAIAYGFRNIQNIIRQIKSGRCPYRFVEIMACPSGCLNGGAQIRPAEGESNRELVERVTAAYNEHQI-AEPEDNPTVQHIYRDWL-KDqPFSVTAQKYFHTSYQEREKVDLNLHIQ-
>ERR1711988_1056624
-------------------------------------------------------------------------------------------------------------------------------------------------------------------------------------------------------------------------------------------------------------------------------------------------------------------------------------------PFFFFl-CFD----------------------------------GRFIS------------CGIFTQVSFQQ-evnqv----VLKTKARRNQDLKEVTLT--vdGNDVL------------------rfaiaygfrniqniirqiKSg-RCPYHFVEIMACPSGCLNGGAQIRPAEGESNRELVERVTAAYNEHQ-IAEPEDNPTVQHIYKDWL-KDqPFSVTAQKYFHTSYQEREKVDLNLHiq---
>tr|A0A0A9XPK9|A0A0A9XPK9_LYGHE Putative cytosolic Fe-S cluster assembly factor AAEL012261 OS=Lygus hesperus GN=CM83_68346 PE=3 SV=1
RFSGAVQIANLDDFITPSQECIKPVEIKKDKS-rtg--S-----KIRIEEDGSYVd---vsg-GVPEKLARVDITLADCLACSGCITTAETVLITQQSHEEMLRVFRNkeaeNKQLVVVSLSLQPILSLAEALKLPPEICLDKLCGLLKRLGADMVVDMGIAEDLALIEEYKEFSARYQKFLNGD-----------------------------------KNAL----PMLASTCPGWVCYAEKTKGHL-LPNLSSCRSPQQIMGRLLKGYVSSQ--LSPSHIYHVTLMPCYDKKLEASRSQFSIDD--VRDVDCVVTPVEIVALIKEVCGegGLpted----DGDLDWPWDGi-eKCQ----------------------------------PLTRHDGSGSGGYAQRILSLTARDLEIERV--PKFENVNRKIDM-QVSHISe-KDQNL-KIAVVTGFRNIQNLVNKMKRGTCDYQYVEIMACPTGCLNGGAQVKGQLKEVEKVF--------SE----LPVRKVADLEDLYNRWL-GASDSPKVLQELHT-------tfeavtyNPNPLGIKW
>tr|A0A0M8MYR2|A0A0M8MYR2_9BASI Iron hydrogenase OS=Malassezia pachydermatis GN=Malapachy_3116 PE=3 SV=1
ALSGALTLTDLNDYLGPSQVCIKPVDAPPNDEAhantni-------------------sIEEgvyvetpanaPRARTKLETAQISLNDCLACSGCVTSAETVLIGLQSVDEVQTELE-rkGERVFVMTISTQTLASLEAAFGLPLSDLFPRIEGALtQM-GFDVVQDTTLARHMALRAHVREFCARRDAR-QR------------------------------------GDKKAPTLPMLASACPGWVCYAEKAHS-ELLPYVATTKSPQQMAGLLAKRIWGPEklgigtttgcITTNHSNVYHVAVMPCYDKKLEASRAAMTDA-AGVKDVDCVLTTGELHDLLVRHAFQPdqavatrq-----------------S----------------------------------MPEPEPGSSSGGYLFAILLQVYQEWRTAHptdet---PTIDVRTIRSSDYTEYVMRaPDGTTLFKGATCYGFRNLQNLVRKLqretgakgqrgrgmairrAAaQEPAYDYIEVMACPSGCVNGGGQMRPPEAWIEMQQQAQDANVA--HNEeeKAWPAPPPGWQGTDRRWV-HViEQtywgttervsstptqtqkllaqaidgplqgwlqtwdahaasmeTHIPMADVHTSYQGVEAPTNGLAVQW
>tr|D7FYB4|D7FYB4_ECTSI Uncharacterized protein OS=Ectocarpus siliculosus GN=Esi_0034_0160 PE=3 SV=1
--MASVLLGDLDDFIAPGQACINPLFTTAADSApataaaaesagskggaAMV------LEIEDDRGPLdAMAveevvkpdLIRASNTQTAKVSLDDCLACSGCVTSAETVLITQQSTGKL----R-eavasgRYSVVVASITPQARASLAERFGLSPAETHARLLAFLrERHGVHHLVDSSLGADFSLLEAGEEFVQRWRSINSGRSGPEGGRAKLGAAVGEGaparpplaawvappptvalsstrrfnvelgeeednrmqqqrqgqvsncasgvvsgkrgreGEEAARNSMAVEEGECARRPRGPGELLVLTSACPGWVCYAEKTAP-EALPFMSTVKSPQQMMGVLAKRVFPRAwnhphpsvaaaaavtaaadevsrvrdsasngatpaastlanetldqstpPPVRSRGVFHVSIAQCYDKKLEASRKDFRHPDLdg-DAEVDLVLTTAEVLELIEESASAAdatltstspaspgrdaasdyfrrhfppgdlaeplapgfpvgQAAVSVDGLSLFGGv-DGE-------------------------------------GAAGGNSDGYLEYVFRHAAVELFGV-dlagr----PLVYREGRNADFRETSLE--vnGQVALRFAYAYGFRNIQSILA--kaRRg-KCPYHFVEVMACPSGCVNGGGQIKPKKKEGPRDTRLRVERVSEVLREgrvPRGPRDNPVVQAVYSELV-GGgPGESRARELLHTSYHNVPKLELSNPhmSPW
>ERR1719326_377425
SLSqstmssGRVQIVNQDDFISPSQACIKPVEVQRREGKaa--K-----ITI------QPd---gthmqvndDGSEVKLEKAKITLNDCLACSGCVTSAETILIEKQNHKELQTVLQ-nkqeSGKLVCACISQQSCASLAVRFNLSLVEASERLVSFLKKIGVDFVFDVSIARSISLRESAKEFVERARGRERG-------------------------------------DESQDPLPVLASACPGWVCYAEKTHA-EALPHISKVKSPQQIMGSLIKYHFARQld--KRPEDVYVVSVMPCFDKKLEASRSDFYSDL-hRTRDIDCVIVSHEVETMLEERRESLsnfe----PAKLDSVIRVg-eH-E----------------------------------ECLGHVGIGSGGYLHHVLVHAAKELHGVTL--DTIEMTVKKGDDHKEATVVv-DGEVKLRFAtv-RFT----APLWRQLVRGX-----------------------------------------------------------------------------------------------
>tr|A0A2D4BNQ6|A0A2D4BNQ6_PYTIN Uncharacterized protein (Fragment) OS=Pythium insidiosum GN=PINS_003891 PE=4 SV=1
-----VFLGDLDDFIQPGQACVNPLFTGADKGTTSTPAGNGvaKITLETEFSAAdwgmeetVRPNiIRTDAKEKATISLDDCLACSGCVTSAETVLISQQSVQEMLDVLRAqRYKRVVVTISPQSRASLAAFFNLPVIQVHLKLVTLFRNLGVHMVIDSTASGDFALLESRAEFIHRFRNQQKTVWARPPSSIAISS---------TKTEFVEPITAANPVQDPLRAIPMLASACPGWVCYAEKTQPN-AIPFIDTTKSPQQIAGALVKHVVAREHGIAPNEVYHVAVMPCFDKKLEASRKDFLDEETESKDVDCVLATTEIIDLMQTLNVDLNALELAQLTADELMLSGI--------------S-------------PDGTS-VLGTSLNAGSGGQLEHIFRYAAKELFGVTV-EGPLEYVAGRNSDFREVTLVVEGQEVLKFAIAYGFRNIQSIMTKIRRNKCQYHYVEIMACPSGCLNGGGQIKPKSSLEANALLENVTARFQELQ-VRSPLDNPACRYVYDKYLEGEPFSASARRALHTQYHAVPKLEqsNPLGIKW
>tr|K3WYN8|K3WYN8_PYTUL Uncharacterized protein OS=Pythium ultimum DAOM BR144 PE=3 SV=1
-----VFLGDLDDYIQPSQACINPLFTSDASTASgtqnDASRPAGvaKISLEISSDD-wgvqpqtVKPNiIRTTEKEKATISLDDCLACSGCVTSAETVLISQQSCQELLDVLSAkKYRHVVVTLSPQSRASLAAHFNLPVIAVHRKLVTMFRTLGVNMVIDSTCSGDFTLLESRAEFIHRFRNQQKTVWTRPPSSVAVSS---------TKTEFVEPITSANPLQDPLKALPMLASSCPGWICYAEKTQPN-AIPFIDTTKSPQQIAGSLVKHMVSREQNIAPNEVYHVAVMPCFDKKLEASRKDFLSEEFNVKDVDCVLATTEIIELIASLNVDFMSLEPAVLSPQEIMLSGI--------------S-------------EDGSA-VLGSSVNASSGGPLEHIFRYAAKELFNVDV-NGPLEYVVGRNPDFREVTLVIEGQEVLKFAIAYGFRNIQSIMTKIRRNKCPYHYVEIMACPSGCLNGGGQIKPKSTLLASELLANVTSRFQELQ-VRAPTDNPACKYVYEKYFAGQPFSDAARQAFHTRYHAVPKLEqsNPLGIKW
>tr|G4YZU4|G4YZU4_PHYSP Uncharacterized protein OS=Phytophthora sojae (strain P6497) GN=PHYSODRAFT_258585 PE=3 SV=1
-----VFLGDLNDYIQPSQACVNPLFTSDSVQPDaAGAQPNGlaKITLQTELSAAdlavpqpVKPNiIRTTTQEKATISLDDCLACSGCVTSAETVLISQQSFKEMLDVLAAkKHKHVVVTLSPQSRASLAAHFEMPVVVVHRKLVTLFRNLGVNLVIDSTCSGDFALLESRAEFLHRYHNQQKTVWARPPSSVAVSS---------AKTEYLEPSTSANPLQDPLRAMPMLASSCPGWICYAEKSQPN-AIPFIDTTKSPQQIAGSIIKRFVSGEHGVAPSEVYHVAVMPCFDKKLEASRKDFQDPEDATKDVDCVLATTEIIELIESLNVDFASLEPANLTPEEVMLSGI--------------S-------------EDGSV-VLGSNVNASSGGHLEHIFRFAAKELFNVEV-TGPLEYVAGRNPDFREVSLVIEGKEVLKFAVAYGFRNIQSIMTKIRRNKCPYHYVEIMACPSGCLNGGGQIKPKSTLLASELLDNVTSRFEELQ-VRDPTANPAVNYVYEKYLGGVPFSDAARAVLHTQYHAVPKMEqsNPLGIKW
>tr|A0A0P1AVH7|A0A0P1AVH7_9STRA Nuclear architecture related protein OS=Plasmopara halstedii PE=3 SV=1
-----VFLGDLDDYIQPSQACVNPLFTSDKGN----STTDGvtTIKLETELSDVdlvapqpSKANiIRTSANEKATISLDDCLACSGCVTSAETVLISQQSYKEMLSKLASkTHKYVVATLSPQSRASLAEHFVMPVITVHRKLVTLFRSLGVNLVIDSTSSGDFALLESRAEFLYRYRNKKNTIWARPPSSVAVSS---------AEIQYLEPNTAVNPRQDPLSALPMLAASCPGWICYAEKSQPN-AIPFIDTTKSPQQIAGSIIKRFVCREHGFKPNQVYHVAIMPCFDKKLEASRKDFQDPEDATKDVDCVLATTEIIMLIESLQVDFASLELASLTPEEVMLSGV--------------S-------------EDGST-VLGSSYNATSGGHLEHIFRFAAKELFNVDV-IGPLDYVAGRNPDFREVSLVVEGKDVLRFAVAYGFRNIQSIMTKIRRRKCPYHFVEIMACPSGCLNGGGQIKPKSTLKASELLDNVTKRFQELR-VRDPFANPAVQYLYEKYLGGSPFTETARKVLHTQYHAVPKLEqsNPLGIKW
>tr|A0A024GLY1|A0A024GLY1_9STRA Uncharacterized protein OS=Albugo candida GN=BN9_085270 PE=3 SV=1
-----VFLGDLNDYIQPSQACVNPLFVGTQNLPEseaiSDS----kRVTLAIEDDWNqdskaleTKPSiIRQTAQQRATISLDDCLACSGCVTSAETVLITQQSYVDMLEKLRLtpsPYSKKIMTVSSASRASLAAHFDLPIHVVHCKLVTFFRTLGFDLIFDTGCCENMMLLEAREEFLYRYQNQTNpTPWNRSQTES----------------------DADPAILSPSTALPMLASSCPGWICYAEKTQPN-ALPFIDTTKSPQQIAGTIVKEFLSRDFHIDSEQMFHATLMPCFDKKLEASRKEFQRSEDTCRDVDCVLATSELIELFQALQIDFKKLEEASLHEKEAQYSEV--------------S-------------PDGRI-VYGSSPLATSGGQLEHIFRYAAKTLFDINI-RGPLEYSVGRNLDFREVSLSVQGKVVLNFAIAYGFRNIQSIITKLRRGKCSYHYVEIMACPGGCLNGGGQIKPLSSLESSALVSSVTKRFQELE-ECDPEKDDFCKFIYGTYL-GKPFSEMAQSALHTTYRAVPKLEqaNPLGIRW
>tr|E0VTF3|E0VTF3_PEDHC Uncharacterized protein OS=Pediculus humanus subsp. corporis GN=8230251 PE=3 SV=1
-----LQLTDLDDFITPSQECIKPVEIKKNPTSTgs-------KIKIQDDGYY-EENNfGQVQKLQKVQITLNDCLACSGCITSAEGVLINQQNFTEVLKFLDDnnnfkkngTSKIVVISLSIQPILSLSEKYSMNPEKVAGCLVTLFKSLGADKVVEMSLAEDLALMESQFEFVERYRNSDK----------------------------------------NLKKMPMLSSSCPGWICYAEKSHGSFILPYISTTKSPQQIIGSLIKY----NLGYSPEQVYHVTLMPCYDKKLEASRNEFFNSQLNVKDVDCVLTTIELEQLLSERNILFSTLQPGTLDYPWGQ--------------------------------P-SDK-LLRGHSGSGSGGYAENVITYAAQELFGIRL-E-NLNWKVVRNPDFTEVTVEHESKQVLNFAIANGFRNIQNIVQKIKRNKCPYHYIEIMACPSGCLNGGAQIRPDSSIHTKEFINKLENLYKNLP-IVSPEKNLQLQQLYTKWLDGIGS-DKSVALLHTTYREVEKTQLALNIKW
>ERR1719427_654093
-----LKIGDGFeDFISPGLECIKPINTRKTSNIE----------------------I-KSkGLKKVEITLNDCLACSGCITSAETILVTSQSHQQFLNVVKEsrsskeeERLVFIVSCSPQALASIAVEYEL-SHDQaLNALTNYFKTkYNVSYVLDTNLAQQVSLLESSNEFIERYKASKQlg-------------------------------------EGEENKKMPLFTSSCPGWVCYIEKTHGSLVIPYMSKVKSGQQIMGSLVKRLV--sdYHKIKTSQVYHVTLMPCYDKKLEASREDFYNdlln----SKEVDLVLTPGEVFDVLKEDGSSLTEYLYKTP-----idns--------------------LL----------QKEkciENEFfnetllsslsktNLPIAHNGGSGGYLEFVFRNAAEKIFGLQV--DELEYIpNRNNKDFQEV--klkNSKGEVLMTFAQAYGFRSIQNLISKMKRg-KCKYDYIEVMACPSGCLNGGGQIKSNEGrek-Q-NEKLENVKKF-YNQL-STEYNSDFLMQLFYRptsQN-NIVID---KEKDIYTNYHPIVKTDsiS----vKW
>ERR1719354_499575
-----LKIGDGFeDFISPGLECIKPVNTKKSSKVG----------------------INKSkGLQKVEITLNDCLSCAGCITSAETVLVTSQSHQQLLNVVKKsmnskeeERMVFVASCSPQALASIAVEYEL-SHEQaLHALTNYFKKkYNFSYVLNTNFARQISLLESSNEFIERYKASKQmg-------------------------------------ENEQNKNLPLFTSACPGWVCYVEKTHGKLVIPYMSKVKSGQQIMGSLVKKLV--adHYKINPSQVYHVTLMPCYDKKLEASREDFYNdllk----TKEVDLVLTPYEVFDVLKEDGSNLTEYLYKDH-----henn--------------------VM----------QKEhsiENEFlnetllssvsktSLPTTHNGGSGGYLEFVFKSAAENLFGLQV--DEIEYVpTRRDNDFKEV--klkNSEGEVLLTFAQAYGFRSIQNLILKMKRg-KCNYDYIEVMACPKGCLNGGGQIRSSEGrek-Q-DEKLENVKKF-YNQL-STEYNKDLLTQLLYRqtsQQ-TSILD---K-EDVYTDYHAIEKTEsiS----iKW
>ERR1719376_80721
-----LKIGDGFeDFISPGLECIKPVNTKKSSSVG----------------------INKSkGLQKVEITLNDCLACSGCITSAETVLVTSQSHQQLLKSAESfvvyiniKL--IITICQE-----------------------------------------------------------------------------------------------------------------------------------------------------------------------------------------------------------------------------------------------------------------------------------------------------------------------------------------------------------------------------------------------------------------------------------------------------
>ERR1739838_164496
------------------------------------------------------------------------------------------------------------------------------------------------------------------------------------------------------------------------------HGPGWICYVEKTHGKMIIPYLSNVKSAQQICGSLVKRQV--srHHHVTPARVFHVTVMPCYDKKLEASREDFYNdvyn----TRDVDIVLTTGEIASLLSESGMSLKDFVESNEQ----tpaaTD--A--------------ADV---------TNSSnseTAEKllletsasltskQQYYQQGDGSGGYLHFIFKDAAKKLFNIEV--DKIEFTlLRKnNKEFRET--rltDAGGKVLLTFAYAYGFRSIHNLVGMIRSkKIRKYDYIEVMACPSGCLNGGGQVKIVEGske-DHKLRLQQVTDF-YNTL-SLQENLTTL-MLRYDnhsQN-DAVVDEVIKQSELYTDYHAVEKEEsiS----vNW
>ERR1719204_338904
-----IKLDDIDDYIGPGNECTKPVKVEKTKGKVkvs----------RDKDGTY--KN-TK-GmTLEKAKITLEDCLACSGCVTSAETVLITQQSVDEFKLALQN-GKKVIVTLSQQSNLSLAHRYSLLPLDSMRLVRGVLNDFGVSQTRDLTPFRDLCLNETLNEFVKHHEQMKN---------------------------------------EQSAKRTLLCSSCPGFVCYAEKTHGDLLVPKLSKVRSPQQISGLSLKKK--------QPDVYHVSVMPCFDKKLEAARTEFESehDGTKVRDVDCVLATVEIEKLIDEKLKE-N--------DMDHYIKLG--------------T-------------IDGEI--VYTHGGGGSGGYLESIFRRGAAEIYNQPITg--ALTYEpIRRNKDFLETVLKDEEtGeVKLRFAKAYGFRSIQNLVTRMKArKGVQFDYIEVMACPSGCLNGGGQIRYDDRe-ENKIILEKLISTYDNDIEsrvPIEPPP---------EILDGNT--KADIGDIYTTFRIIPKVDdgIPT--NW
>ERR1719419_92169
-----VQIGEIDDYIGPGAECTKPVEIQKPKPGQv-------trRVRRKKDGSY-igt----d--G-kSLPKAKITLADCLACSGCVTSAETVLITQQSLEEFTSVCL-kGDSRVVVTLSPQSRVSLAHRFNVTEIE-iQRVLRAILMRMGVAEVRDLTPFRDLSLVEVEKEFLTHYG--NK-----------------------------------------KSEGPLLCSACPGFVCYSEK-SKEYqdvLVPKLSKVRSPQQISGMSLK------MQNPGTDIYHVTIMPCFDKKLEASR-YEFQvtkDGKTVKDVDCVLATTEIEKLISEKIVSE---SLTELITEGF-----------------------------------D--EsdFVYSHRGGGSGGYLDFIFRSVAKKMYGVNV-EGPLKFKqVRNNKDFHETTLDIEGETKLRFAKAYGFRSIQNIVQRLKKRNVSYDYIEVMACPSGCLNGSAQVRYDDRe-LNESVLSEITAKYDSNS-QFLPLGCDQHQSLFDTL------SKIEPEAFRTTF--RQIKKeeNALTISW
>ERR1712130_846235
-----------------------------------------------------------------------------------------------------------------------------------------------------------------------------------------------------------------------------------------------------------------------------------------------------------------------------------------------------------------------------------------SSSS----------------SSSSSSS-SSRIVYASGRNSDKIEISLIVNDVSVLRFARVYGFRNIQNLMRKIKRGKCPYHYVEIMACPSGCLNGGGQIKAKEYpvsinntnsigesisdgkktthnrlsiAAQKQLVQDLGKQFHERV-VNDPDQSPLVAQLYSDMFGHTPYSTEAQKILHSEYHAIETAKveNPL----
>tr|A0A078AQ36|A0A078AQ36_STYLE Cytosolic fe-s cluster assembly factor narfl OS=Stylonychia lemnae GN=Contig3677.g3922 PE=3 SV=1
-------------MILPST----------KPGDNkvqi-------ssGIQIDQDMD-EwsiksdpghkIRPNlIKTQgDSLTAKVSLTDCLACSGCVTSAETVLIQKHSTEQFMKLFDP-SNFVVVAISPQSLASLSLFYNQHNEVEtFQKLQTVFTQLSASMVIDLSMFNLLTLQMSYDEFKEQFTQSEKyNKIKSSLGQSDINQ-----------QQQTKQPKKVFTQSKQEPGIPILSSECPGWVCYAEKVVGDQAFPFMSKVKSPQQLCGCLLKHYISLKNKISPDRVKIVTVMPCYDKKLEAVRPNFTLredvgqenPDQEIKEVDTVLATHELVDLINTYHPDFNKIDLYKWVKQEDFLMKG--------------S-------------PSGWGFmelmeqfvdfcqdvkklHTIAVLNMTSNGYLEYIFRRAAKEIFSINIDpSQPLEYQQGKNKDLKECVLNVEGETVLKFSAAYGFRNIQNVIRNIKRAKCEYDYVEIMACPGGCLNGGGQIKPAQMnMSPKDLLENLEHQIKNMEYrelVPNPEENRNIYQLIQMM------SLTYRDWEKTSFKAVEK--eITHNIKW
>tr|J9J3F1|J9J3F1_9SPIT Uncharacterized protein OS=Oxytricha trifallax GN=OXYTRI_02709 PE=3 SV=1
-------------MILPTN----------PKDTTkvqi-------ssGIQIDQDMDDEwsvktdpghnIKPDlIKANgEGQTAKVSLSDCLACSGCVTSAETVLIQKHSTEQFLKLFDQ-QNFVIVAISPQSLGSLSLFYQQNSEVVtFKKLQTVFTKLGAQMVIDLSTFSLLTLQLAYDEFKNKFTQSEKfKKINNQKGEEE-----------------VKSSKKVFTKQSQEPGIPILASECPGWVCYAEKVVGDQAFPFMSTVKSPQQLCGCLLKHYVSLKNKLSPEHVKIVTVMPCYDKKLEAVRPNFTLsedvgqdnPDLEIKEVDTVLATHELTDLIGVERDSFNLIQEYQWQKDEDLAMKG--------------S-------------PSGWGFmelmeqfvevsqdvqrlHMISMYNMTSNGYLEYVFRRAAKEIFNQQISpQTELNYIQGKNKDLKECVLEIDGKVVMRFAAAYGFRNIQNVIRNIKRGKCEYDYVEIMACPGGCLNGGGQIKPAQFsTSPKDLLDNLEIQMKNMNNkeiVPEPESNKVIHQLIQMM------SITYQDWDKTTFKAVQK--eVI-NMKW
>ERR1711991_445420
----------------------------------------------------------------------------------------------------------------------------------------------------------------EEFKKHL--------------------------------------------ESGSKKPLLGSFCPGWVCFAEKSHPA-ILDNISKVRSPQQITGVLVKDILAKRKKLLPKQVYHVGLMMCFDKKFEASRMDFSRe---DVRDVDTVITSIELEELMKDRKIDFVALKDADIVDVEGF------------------------------------G--FPCSRKEHSGSYASDLFRF----------------------------------------------------------------FVETMACPSGCVNGGGQLRSENPsdrDKAKEKLDKVKKVFIDSDVh--EKVDEGKLMTFYNNFD-KS--------LL------------------
>SoimicMinimDraft_2_1059730.scaffolds.fasta_scaffold562264_1 # 2 # 208 # -1 # ID=562264_1;partial=11;start_type=Edge;rbs_motif=None;rbs_spacer=None;gc_cont=0.570
-----VFLAELDaDYIAPSQACTNPLFSGAASPAAtappaaSTPAANGklKLTLEMEVDD-gslhypsmplssgappafgTKPDliravpsgagAGSGaPKAKATVSLNDCLACSGCVTSAETVLISQQSSSKYFEAVQSga-FSTVVVSVSPQSRAALAAHLGL-TTAAfLPRFTTFWQRLGAHYVTDTSVAADLSLLETAAEFVARYRQRQ-pRQWAAP-EtSVAIAA---------DKCRYPEREgqpegaalgtttattssmevdgggggedgavg-SIHRPLESYTALPMLASACPGWVCYAEKTQPS-ALPYISTAKSPQQTMGSLLKFIL--arEMKVAPASILHVTVMPCFDKKLEASRRDFFHeaed----AQEVDLVLTTGEVLEMLGAHAAEAGLGS---------MA---------------------------------cftalpeasppdattGPLDallrsnwtsgsgrgvelLAPPTTLGGSGGYLEFVFRYAAKELFGVDVStDAPLPYKpG-RNDDIKELVLEVGGEVVLNFAIAYGFRNIQSVIQKMRRs-KLVYHYVEVMACPSGCLNGGGQLREATSets-TVRKARVAkVQ-SAFCDGQvMREPGQSPFVQQLYSSALGGQPFSDAARRLLHTSYHAVPKMEgaG----aKW
>GraSoiStandDraft_15_1057317.scaffolds.fasta_scaffold5956574_1 # 2 # 241 # 1 # ID=5956574_1;partial=11;start_type=Edge;rbs_motif=None;rbs_spacer=None;gc_cont=0.725
-----VFLGDLDDFITPAEACINPMFVAKEDSNKsqqds-------fKKMAKVQIGDIsadtetsifapselqsssnKKSKtsrvVKAGaSNKKATISLNDCLACSGCVTSAETVLITTQSAAKFKRELQKcias-GGSCHVSIAPQTLASLATEHDE-SLSTtFGKLEYFFRTMGVNSVSETGGAMDVALEESCREFVQRYRQQEAisktegstkdkkkgrgktpWEWKMPPYSKAISS---------TRVEYQYYPaegvilkdegtdirleevdivekdptkdssgsngpltns-LVEDEPNSYLKLPMLTSECPGWVCYAEKTHPA-ALPFISTTKSPQQITGFLIKNKDLCpsvknkemkeDSNSPRVATLHVTIMPCFDKKLEASRMDFFHapqreg-DAGWQEVDIVLTTAEVKEMITEEGKEWAKLSH----------------------------Q--------------pselplnh---HaravgfpkqtdeyQGTVTGRDGSGPYLETVFRFAAKELFGITI-DEPLQFVqG-KNKDIHEVTLERDGQILLKFAQAYGFRNIQTVVQKLKRg-RCPYHFVEIMACPGGCLNGGGQIKPKEPgpa-QVE-ALSEeVK-STYNKFRqHRKKEDNPLWNDVFEprgVLKGDGSFSATSRHMFHTRYHAVPKMDliNNPSGliKW
>SaaInlV_135m_DNA_2_1039731.scaffolds.fasta_scaffold68827_1 # 1 # 597 # 1 # ID=68827_1;partial=11;start_type=Edge;rbs_motif=None;rbs_spacer=None;gc_cont=0.402
-----VFLADLDaDYITPSQACVNPLFNGAAKTPAeneqrV---GSG------SDGTTsvgtgsdrkagaatlsIDSSifsgidtVTNKdQQQVARVTLNDCLACSGCVTSAETVLVTSHSISKLKEVLQSqhkgsKPLVLVLSVSPHARASIAQHYKL-DLTTtKRCIEALFVNkLGFKYVFDTEGAARVAREEVAAEFLHRLEKREQlsrhlssnplanklaWERPRD--TVAISS---------TEALYVDTNekfv-HSCSTDDQPVALPLLTSSCPGWICYAEKKCPE-ILPYISTCKSPQQILGRVVKGLIADklvpgaakke--IENAPYVYHVTLMPCYDKKLEASRKDFLYeng----FPDVDLVISPKEFLDMLVADGIEFDKMQD------EGktgngDDV----------------------------------LKanevkkflgysgdpvtvsQYDTSRSGSSGGYLDFTLRTTALKKFGLNLFdnKQILTFKsG-RNKDFKVTEIQHEGQVVLRFAIAYGFRNIQAIMRQIKKg-NCRYDFIEIMACPSGCLNGGAQLVAENRilt-K---AVLEkVK-SLYDNHVvwdGYKEQ-------vkMSDafyKIFGFHPYTKQSIKAFHTTYHSVAELKleNSMGGDW
>UPI0007972BA7 status=active
-----VFLADLDaDFISPSQACVNPLFNGTSKTKEvdkksS---SSD---NSMNVDNDgvaidsnkksgaatlsIDSSifsgidtVVNNnKDKVARVTLNDCLACSGCVTSAETVLVTSHSISKLKAILKSneansSSVIFVLSVSPHARVSIAEHFHL-DVTTaQQHLESIFKEkFGFHYVFDTAGATQIAREEVAAEFLHRLNKTKNsltkkgnstnattsttsrgsnktlWKRPRD--TVAISS---------SEAIYVDTTekyf-HKHSVAHQPLALPLLTSSCPGWICYAEKKCPE-VIPYLSTCKSPQQILGRIVKGFMREklinkigtnddgnnnkqYINDDAKTIYHVTLMPCYDKKLEASRKDFLYgdrd----TPDVDLVVTPKEFIDMLKSDGIAFKSVTLMDVDEKDNkthnnTNN----------------------------------NInndikgflgyeqsqiqtsQYDKTISGSSGGYLDYVLRSTALKLYDMNLFdtKYKIEFKtG-RNKDFKVTEIVYNDKVVLRFAIAYGFRNIQAIVRQLKKg-TCKYDFIEMMACPSGCLNGGAQIVAENRilt-K---VLLGkVK-ILHDKHVvvdSSDT--------LVPnyhKIFNMQPYTNTSLQWFHTTYHSVAELKleTAMGGDW
>UPI00043C81E7 status=active
-----VFLADLDaDFISPSQACVNPLFTGIAKKKSsmnnqtI---HTS---PRKISGNIntdsnnlrktgaatlsIDSSifsgidtVVNGnKKKVARVTLNDCLACSGCVTSAETVLLNSHSITKLKQVLQNsrnndNTQLFVLSVSPHARASIAEHYKL-DLTTtQRALESVFKYhLGFHYIFGTEGATKIAREEIAAEFLHRLDKAQSnttgqsaekklksnvsvsssiemlnripWKRPRD--TVAVSS---------TEAIYTDITekyt-HNYSIEQQPLSLPLLTSSCPGWICYAEKKCPE-ILPYLSTCKSPQQILGRVLKGYLKDklilpaqtnindissnVNDKEQSHVYHVTLMPCYDKKLEASRKDFLYgsnn----TPDVDLVITPKEFIEMVKADGIIFNDSRKITVDKNSNdislqFSN----------------------------------TIdkkmkeflgfeapqvkvsRYDETTSGSSGGYLDYVVRNTALKLYNMNLFnvKNRLIFKtG-KNKDFKTTEITYDDKVVLRFAIAYGFRNIQAIVRQLKKg-ICKYDFIEMMACPGGCLNGGAQIVAENRilt-K---TLLEkVR-LLHDAHVvdeDSSVDDGHFSETllsAASyhrQIFNMQPYTNMSLKWFHTKYHSVAELKieTAMGGDW
>KBSMisStaDraftv2_1062788.scaffolds.fasta_scaffold9064055_1 # 3 # 248 # 1 # ID=9064055_1;partial=11;start_type=Edge;rbs_motif=None;rbs_spacer=None;gc_cont=0.732
---------------------------------------------------------------------------------------------------------------------------------------------------------IALIEAREEFMVRHRGAK-agspvWEKPST--TIAHSS---------SRVKHLEEVsslaamdtdpvyvgPP-----AIPLTRPMVVSSCPGWVCYAEKTQPH-ALPLMSSVKSAQQILGCILKRYVRD-NNNNGGKVFLVSVQPCFDKKLEASRLDFYHeevGGEGENEVDLVLSTSELWDAIKNLSAEDKDGEDEE---ENPdpDSNSD--------------SDP---------AAF-lagvpmdtphGS-DeteslfrcysssgarlAMAVDNNRGSGGYLEYIYRYATELLTADMAInpgltsHEPLVYEaG-RNADIATLTDS---RHGLKFAKVYGFRNIQSLMLKLKKg-KCEYDFIEVMACPSGCLNGGGQIRPTEKgve-PPEAVRQRvsaTE-ACLDAIGdtvIRAPEHSPLARYLYCp-ERLGSPLSEAAREALHTRFHAVPKLEelAPLASKW
>Dee2metaT_32_FD_contig_21_17032283_length_220_multi_3_in_0_out_0_1 # 3 # 218 # -1 # ID=506378_1;partial=11;start_type=Edge;rbs_motif=None;rbs_spacer=None;gc_cont=0.463
---------------ASSQIPPGPMPIVP-----------------------ga----pLPA-kFGESVKVSLSDCLACSGCVTSAETVLLQAQSAEAFKAALREaagdgvaqiaqinattqnnpsknrKIKAVVVSVSPQSRASLARVGNLPLVE-aAQRITGFFKSIGVAKVFDTTSARDISLLETAHEFCERFVAAKKqnsrnsg--------------------------------ndaSVSNHFSSNTCVLPVLSSACPGWVCYAEKTQPE-ILKHVSSVKSPQAMMGAIVKRT-VAaALGLHPAEIFHATVMPCFDKKLEASRGEFRIe---NTPETDCVLTTGEVAELIQETLEFRTGVISQELSDANArqrsgaSALSR--------------APR---------GELDgwlasssssydpsvtqncsnasdamDSEAmdaddtipttrhtnlytTSVPGGGGGSGGYCDFVFRRAALVLFGVEV-TGPLQYKtPRsKNPDLKELTLEVDGVVVLRFALAYGFRNIQNVVRKCKQGSSAS--------------------------------------------------------------------------------------------
>APWor3302394562_1045213.scaffolds.fasta_scaffold276183_1 # 975 # 1079 # -1 # ID=276183_1;partial=01;start_type=Edge;rbs_motif=None;rbs_spacer=None;gc_cont=0.438
-----VMLGDLNDFITPAQACVNPLFSGKKDAAGgggsggstegags------GgaKVQLMSDYGAAaaaaaavtaataaaataaaalptataaaaaaepavaaaapKKPNlIRT-gADRVAKVSLNDCLACSGCVTSAETVLITQQSLEEVQRALASaa-YTAFAISLSPQVLAALAVHAGLPDMATaLAKATTFFHSVGFHVVCDTVVATDVALQATVEELVARLAASAAstapspaavaspaasppaagspatpvpiapQAWVPPPASIAVSS---------SRVHMMAEGetladvaaatgdvgaaaegAVEVPPITPGPHLPLLTSACPGWVCYAEKTVPE-ALPYLSSVKSPQQLTGAFLKRLMGGgggdAAGGGAAGVYHVSVQPCYDKKLEASRKDFYWe-RAASREVDCVLATTEVQDWLTASGYAS-------LAAVPDerrmgpYPVPG--------------APA---------LATGggdaaaaagaaieaaaaGRRWreveaalcglttdgataVGAAARGGEADGYIEGVVAGAAPGVGGGGG-QGPRGEArAPggapGDPR-----------------------------------------------------GGGRGGPPA---------------------------------------------------------------------
>APHig6443718053_1056840.scaffolds.fasta_scaffold697909_2 # 275 # 406 # -1 # ID=697909_2;partial=01;start_type=Edge;rbs_motif=None;rbs_spacer=None;gc_cont=0.326
-----IKLAVGSDFIAPALACTKPKQIEAADQSKatp------GptKHVLRIEG----SDEsMKP-tSASVARITLNDCLACSGCVTSAETMLISQQSAEEFLRGSAH-ATLTLISISPAARAAIAADTGLSVRD-aFSRLTSFFKGLGCDRVLDCGLASDLSLLQNAAEFVQRFKLKQPateer--LQPPPVLE------------------------SVLESASVGPLPLVSSSCPGWVCYAEKTQGA-VLAHLSTAKSPQQVAGTLLKRVYGASLNVPPDRIYHATVMPCYDKKLEASRDDFVDdsaGATGARDVDCVLSSSEVIELLKSRGLTPP-------LGAP-----------------------------------------------------------------------------------------------------------------------------------------------------------------------------------------------------------------------
>KBSMisStaDraftv2_1062788.scaffolds.fasta_scaffold1193175_1 # 1 # 369 # -1 # ID=1193175_1;partial=10;start_type=ATG;rbs_motif=AGGAG;rbs_spacer=5-10bp;gc_cont=0.553
--------------------------------------------------------------------LNDCLACSGCVTSAEANLIADQGIDKFKQILQEkkvstSKPTIFLIISPQSRASLTHMFNLGldnndnnkwTLAEtFLKLSTLFKQMGVDYILDGSSAGDIALIESREEFVHKWIKNY-ktnnnkreAIWSKPPTSLSVSS---------TKKRIFNTStnttigasyfldanegtivd-NTIIDIDTNISTPLLISHCPGWICYAEKTSPQ-SLPYISTSKSSQQITGVIIKKLLPKimn-DNQMYSNPYIVSLQPCYDKKLEGSRLDFFHddin----SQEIDLVLSTSEVWSLLEDDIGLESQSKNTMMD-I--dnyETNEK--------------GRP---------GTSIhsvs---KyvRTLSPDNSEGKDYIENLFRCFS---------------------------------------------------------------------------------------------------------------------------------------------------------
>SoimicmetaTmtLPC_FD_contig_41_6638328_length_233_multi_1_in_0_out_0_1 # 3 # 233 # 1 # ID=1971215_1;partial=11;start_type=Edge;rbs_motif=None;rbs_spacer=None;gc_cont=0.654
------MLGDLNDFIAPSQACVNPILAAKPQAGAgs----AEGvaKVTLSLDYDE-PKPSlivggkrpnlIKADaTSNAAKVSLNDCLACSGCVTTAETILITQQSTAEMRKALADrck-YTLRVASVSPQALASLAVHYGLADPADcFERLRAFLMTsLGFDAVVDTVVAAEISLLESADEFVRRVRAARRtsaarvpdvtsaalvvpsrgklpWVAPTP--TVAVSA---------THSKVVTEGsnawsadlplvdhasfstssgvwsggaasgaasvsgghstagvgpesav-DSGAAGSVVGPLPVLASSCPGWVCYAEKTVPE-SLPFVSAVKSPQQVAGALLKHLLCRgglvpagtetaaagsavqeptsASAASDARVYHVTIMPCYDRKLEASRRDFAWeqgtaaksssggggdgsdgsgagAPEAVPEVDCV----------------------------------------------------------------------------------------------------------------------------------------------------------------------------------------------------------------------------------------------------
>RifCSPlowO2_12_1023861.scaffolds.fasta_scaffold1007845_1 # 23 # 274 # -1 # ID=1007845_1;partial=01;start_type=Edge;rbs_motif=None;rbs_spacer=None;gc_cont=0.349
-----FLSELDADYIAPSQACTNPMFAEPGPAPPaglragvagaglstTPPKPAGkvTLAMEIDDVGAsggssgfggvgameeVRPDlisgvATA-aGGTKAKLSLNDCLACSGCVTSAEAVLVTQQSSAKFFEAVGSgr-YACVVVSVSPQTRAALAAYFG------------------------------------------------------------------------------------------------------------------------------------------------------------------------------------------------------------------------------------------------------------------------------------------------------------------------------------------------------------------------------------------------------------------------------------------
>JI9StandDraft_1071089.scaffolds.fasta_scaffold573089_1 # 89 # 619 # 1 # ID=573089_1;partial=01;start_type=ATG;rbs_motif=GGA/GAG/AGG;rbs_spacer=11-12bp;gc_cont=0.522
-----VKLTDLDDFLTPSQACVKPLL---------------------------QPNlIKATERATATVSLSDCLACTGCVTSAETILLQEQSLPKVMEALGR--GRVVVSVSEQSVVALAYGRKLSLGE-tFGRLSAILRAKGVSEVRDMQHARDLSLHASVQEFLERYSSG----------------------------------------------QPLVCAECPGW----------------------------------------------------------------------------------------------------------------------------------------------------------------------------------------------------------------------------------------------------------------------------------------------------------------------------------
>tr|A0A261Y5N3|A0A261Y5N3_9FUNG Uncharacterized protein OS=Bifiguratus adelaidae GN=BZG36_01206 PE=3 SV=1
AFSSALVLTDLDDFISPSQACIKPVEVQKSGGN-----EGSTIKVDDSGKYFeVTQDGGETQLQQASITLNDCLACSGCITSAESILVSLQSHEELIKVLNGnkraiehnipaEVKTVVVSLSPQSRASLAAKYHLTPLQIHQKLTHIFKSEGVYYVFDTAFSRDISLVENAKEFVSKWRKRQEQQKQNMDNSMDVDVP---ASTSGPRVRRGPAK-KLAASDRDEVTLPMLASSCPGWICYAEKTHG-YVLPYISKTKSPQQMMGSIVKDFWAQKIGRKPNDVYHVAIMPCFDKKLEASRQDFYDEEWETRDVDCVITTGEVEKLLEESGWNLQAAPEGELDKYFTKAVIR----------------D------------DGT-ATLMGTKGTSSGGYLDYIMTYAARELFGINVDvdstaadgtYANVQIKTMRNSDMREVTLIdGNGNTLLKFAAAYGFRNIQNLVRKIKTGRSPYDFVEVMACPSGCINGGGQALAQSEdgsqlnaVDAKAWIQQVEAVYKSVGSggelDARPEDNQIVHQLYHDWL-GGADSEKARHMLHTQYHAVTQTLqNPLAVKW
>tr|A0A1X0QYM2|A0A1X0QYM2_9FUNG Iron hydrogenase OS=Rhizopus microsporus var. microsporus GN=BCV72DRAFT_8028 PE=3 SV=1
AFSSAIVLTDLNDYIAPSQACIKPVEIQKADKDaQ----GPTEIKVDKEGTYYeISQDDGqEKKLEKASITLNDCLACSGCVTSAESVLISMQSLEEFTKVLEQnk-YQRIVISISPQSRASLAAKYQLTPIQVQYRLVHFFKnILGVHHVFDIAFTQDLSLVEAAREFVDRFREYMANGGETAEKAIYEQQKqee--LEGGRPARVRGAR--gqs----RKTGESSSMPMLASSCPGWVCYAEKTHG-DVLPHISTAKSPQQMMGSLVKNYFAQKLGQAPSQIYHVSVMPCYDKKLEASRPDFEVD--GIRDVDCVLTTSEIDQMLQ--SHHFLEMPEAPIDDMFNKVGID----------------P-----------QTGQ-QTLLGVPGSSSGGSLEYVLAAAARELFGLPTIEGRVTVKAGKNADICEYSLMsDDGRPVLRFASAYGFRNIQNLVRKIKQGKCTYHYVEVMACPGGCANGGGQIVPVD-VNPKEWLSQVENIYRSVT-GVWPEENETIKGIYNEWI-GAD-DTKRKTILHTQYHAVTQSFqNPLATKW
>tr|A0A167NHQ6|A0A167NHQ6_PHYB8 Uncharacterized protein OS=Phycomyces blakesleeanus (strain ATCC 8743b / DSM 1359 / FGSC 10004 / NBRC 33097 / NRRL 1555) GN=PHY
AFSSALVLTDLNDYIAPSQACIKPVEIQKTA-DpG----HQSEIKVDDQGGYYeITQDGGESKLEKAAISLNDCLACSGCVTSAESVLISMQSQEELYGIIKAnqlaleqntpdKYRTIVVSLSPQSRASLAAHYNLSPLQIHKRLTYFFKQLGCHHLVDISFARDLSLVESAREFVERYKSATA------------------------ASRRRGGA--GGLKAKSQEHLPMLASSCPGWVCYAEKTHG-EVLPHISNTKSPQQMMGTLVKDYLATKVNTRPNLIYHVAIMPCYDKKLEASRPDFFMQEFDTREVDCVLTTGEVQKMFGEQNVDFNQLLEAPLDTMQALL--------------------------------NPS-ETLYGSAGSSSGGQMEYIMATAARELFGIQ-LpsdpsqSDQVVVRIGRNADVREYSLEtVDGQVLLKFATAYGFRNIQNIVRKIKTNKCQYHYVEVMACPGGCANGGGQLAPPPVetVNAKDWVNHVENIYRSVD-GVLPEQNEAIVAIYNEWI-GDPSTERSRQLLRTQYHAVTQNLvNPLATKW
>tr|A0A1X2I2I2|A0A1X2I2I2_9FUNG Iron hydrogenase OS=Absidia repens GN=BCR42DRAFT_463036 PE=3 SV=1
AFSSALILTDLNDYIAPSQECIKPVEVK-----------------------------------------------NGCVTSAESVLITMQSQEELYNILKAnqqqqdpnELRTIVISISPQSKASLAAKYRLSSLQVHKRLVTFFKhHLGVHHVFDIAYARDLSLVESAKEFVERYHSYLRQGGDLIEQQAQQQQQqqp--EEGGGRQRRRKQA--PSGQQQQQQQQSIPMLASSCPGWVCYAEKTHG-EVLPHISATKSPQQMMGSLVKDYLATKTNTRPDHIYHVSVMPCYDKKLEASRPDFFLEKYNTREVDCVLTTGEVDKMFMEQNIDFTQLPESPIDDIFNKADVD----------------P-----------STQQ-ETIYGTPGSSSGGSLEYILASAARELFQLNDVpadpqqqqqqqNGRVVIKMGKNADVKEYMLQaDDGRILLRFASAYGFRNIQNIVRKIKTGKCNYHYVEVMACPGGCANGGGQLPAQEQanleqvIPVKDWVQHVEQIYRAAP-CVAPESNESLKAVYNEWL-GMSs-PVDHVKLLRTAYHAVTQSLaNPLATKW
>tr|F4Q417|F4Q417_DICFS Nuclear prelamin A recognition factor-like protein OS=Dictyostelium fasciculatum (strain SH3) GN=DFA_07912 PE=3 SV=1
KFSSVLKLTELDDFITPSQECIKPVIIDKKNTS-------TQFTIESDGSYVeTTSDGEKVQMEKATITLNDCLACSGCITSAESVLISAQSTVEFSNVLKSiaeskPDSIVVVSISPQSRASLANHFGIDSMQLHRKLVTFLKSIGVNHVFDTSFSREFALIESAEEFIARYKQTY------------------------------------------DKPLPMLASACPGWICYAEKTHGDYVLPYISTTKSPQQIMGTLVKYYLSKKINTLPSNIYHVTIMPCYDKKLEASRSDFYNDVFKTKDVDCVLSTSEVLELLKEHGDvDLLKLEEATLDNSIfNNVIFN----------------Q-----------QTGQPEKFLGV-TGSTGGYFEYLFRRAAKELFGKE--iEGEIEYKVGRNTDFKEASLEVDGKKVLSFAKAYGFRNIQNIVRKIKTttassskKEPQYHFVEVMACPSGCINGGGQIKAASGslREQKLLIEQSEQKYYQDLSiqsYEQLPSTLEIKDIYDQWM-NGPFSLDAKTKLHTQYHMIEKS-kNALSIKW
>tr|A0A152A237|A0A152A237_9MYCE Nuclear prelamin A recognition factor-like protein OS=Dictyostelium lacteum GN=DLAC_03451 PE=3 SV=1
EFSSILKLTDLD-YIIPSQTCIKPVEIEKSAIP-----SKSTIEIESDGTYFeRTETGEKKSLEKVGITLNDCLACSGCITSAESVLISAQSVQEFLG----tssRGKTIVISLSPQSRASLASHFKISSLSLVKKLQTFFKNMGIDYLFDTNFSRDFSLLESANEFVERFKQYKDNI----------------------------------SSNTTSTSLPMLSSACPGWICYAEKTHGDYILPYISTTKSPQQIMGTLVKYYFSKHIiHKEPQDIYHVTIMPCYDKKLEASRNDFYNDIFKTKDVDCVLSTGEILELLSEK-NvDLMSLEESELLHGHNNEFFN----------------I-----------TTDG-KDLIGTSGSSSGGYLEFVLKYAAKQLFNVD--vD-KIEYKVGRNPDFKETFLKVNGETVLTFAQAFGFRNIQNVVRKIKNg-KMDYHFIEIMACPSGCINGGGQIKDTSLsvQANKLALQETESIYQQQQIprs---PLDNDYVKKIYQLWF-NGYFTPDSKTNLHTQYHRIEKT-iSALNIKW
>tr|S2J5B5|S2J5B5_MUCC1 Uncharacterized protein OS=Mucor circinelloides f. circinelloides (strain 1006PhL) GN=HMPREF1544_09880 PE=4 SV=1
-MSNQLSAEDLKLV-----------REKSPFKD-------LKIQDD-T-------------VLYDMLHRQECPTChknmkhycyncftvIGMERS-QVPFVKLPVTIDIIKHENEsdgkttalha------RVVAD-----------------------------------------------------------------------------------------------------------------------------------------------------------QDVGVYNWKKMPQYSQPERVLM-LFPG--PDAK-KLSEIPRDSFDHMIVIDGTwRQAQKMVRTT-PI-lqkvqrvtieprltyfwRFQNLS----------------V-----------NylstieaiyylyvEYAQAYELKEGQLYDGRYDNLMFYYKYL--------------------yDLIQYNYSkge-------KKDKEFCWRHKSNYIKDREPstikrdasgkvlnae-----EYERLNKKNKTC--------------------------------------------------------------------------------
>tr|A0A1C7NIE5|A0A1C7NIE5_9FUNG DTW domain-containing protein 1 OS=Choanephora cucurbitarum GN=Dtwd1 PE=4 SV=1
-MSNKYNLDDVAEV-----------REKSPLKH-------LKTQDD-T-------------VLYQNTERNKCEGCgkqvkhycyycyqvLGMDRS-MVPTVHLPVHLDIIKHEGEtdgkttaiha------KVLAY-----------------------------------------------------------------------------------------------------------------------------------------------------------DDVSIYNWKQMPQYEQPERVLM-LYPG--PDAK-KLADIPRDSFDHLIVIDGTwKQANKIVRST-PQ-lqraqkvtieprstffwRYQDIS----------------V-----------NylstieaiyylyvEYTQAYS---DAPYDGQYDNLLFYYKYM--------------------yDLIQYTYLkge-------KKGKEYCWRHKSNYIKDRDQtpmkrdasgkfie-------------------------------------------------------------------------------------------------
>tr|A0A0A1NN61|A0A0A1NN61_9FUNG DTW-domain-containing protein OS=Rhizopus microsporus GN=BCV71DRAFT_216257 PE=4 SV=1
--MAIIDIEQAEEL-----------RKNSPFSH-------LKIQDD-I-------------ELYKKTDRYTCPACnkrmkyfcyycyrvLGMDRS-DVPFVKLPIPIDIIKHESEldgkttalha------RVIAD-----------------------------------------------------------------------------------------------------------------------------------------------------------QDVSVYNWKEMPQYEQPERILM-LFPG--PDAK-KLSEIPRDSFDKFIVIDGTwKQAKTIVRET-PL-lqkvqkvtieprqtffwRYQDIS----------------V-----------NylstieaiyylyvEYAQQFELN--GTYDGRYDNLLFYYKHL--------------------yDLIQYSYLkge-------HKDRKFCWRHKENYIKKSSQ-------------------------------------------------------------------------------------------------
>tr|I1BZ74|I1BZ74_RHIO9 Uncharacterized protein OS=Rhizopus delemar (strain RA 99-880 / ATCC MYA-4621 / FGSC 9543 / NRRL 43880) GN=RO3G_06209 PE=4 SV=1
--MAIIDLDEIEEI-----------RQKSPFAH-------LKIQDD-I-------------ELYKKTERYTCSACnkrmkyfcyhcfqvLGMDRS-QVPFVKLPAPIDIIKHEYEldgkttalha------RVIAP-----------------------------------------------------------------------------------------------------------------------------------------------------------EDVNIYNWKEMPQYEQPERILM-LFPG--SDAK-KLSEIPRECFDRLIVIDGTwKQAKIMVRDT-PL-lskvqkvtiephltffwRYQNLS----------------V-----------NylstieaiyylyvEYTQAYEEK---GYNGQYDNLLFYYKHL--------------------yDLIQYSYRkge-------HKDRRFCWRHKANYIKDE---------------------------------------------------------------------------------------------------
>tr|A0A1Y2G7F6|A0A1Y2G7F6_9FUNG Iron hydrogenase OS=Lobosporangium transversale GN=BCR41DRAFT_426366 PE=3 SV=1
AFSGALTLSDLNDFISPSQACIKPVEVAKTS--G----TQGAIKVDNSGSYYeVSQDGLETKLETATINLNDCLACSGCITSAESVLVTLQSQEELYSILKQnkiaietndpsTHRTVVVSISPQTRASFAAKYNQTPLQVARKLTWFFKNLGVHSVFDTSFSRDLSLLETGREFVERYKKAVAKGIIKPPnmngaastngtvtvaggasgeNEMDVDSLpQEIsTKAPKKRIIRR-GAaganDEPAVAVETESAIPMLASACPGWICYAEKTHG-YMLPYISETKSPQQIMGSMVKNHFGSQLGLNPDQIYHVCVMPCYDKKLEASRSDFYSDLYKTRDVDCVITSTEVEKMFSEQGQpDMNTFGEINLDPGYSSVIKD----------------P------------TGTDQVLVGASGNASGGFLEYVMQYAARELFGIGEGidvdkGLGVEVKTVRNADFREVTLEapgsTNGEVLLRFAAAYGFRNIQNLVRKVKTGKSPYHFVEVMACPSGCINGGGQLKPHGDnyatIPLKEWIVQVDQQYRNGVLARKPEENPVLAQLYQEWL-GGVDTPKAKQQLRTGYHAVEQNLvNPLAVKW
>tr|A0A1Y2BHW7|A0A1Y2BHW7_9FUNG Iron hydrogenase OS=Neocallimastix californiae GN=LY90DRAFT_704995 PE=3 SV=1
SLSGGLKLTDLNDFITPSQACIKPISVPKTD-------SMTEIKIDNSGEYYeVNAYGEETKLETASITLNDCLACSGCITSAESMLVSLQSHKELYNVIGDnriaietnqlqRLRTIVISISPQSRASLASKYNLTIQQVYDKLNWFFKeHLGVNYVVDTSFSRDFSIIESAKEFVNRYTEYYKN-------------------------------------NNKQGVLPMISSSCPGWICYAEKTHD-FILPYIDTTKSPQQIMGSIIKYYIGTKLGLLPNQIYHVSVMPCYDKKLEASRPCFSNEECKARDVDCVITTGEIEKMLEEQSLDIRTIPELPSDGFLTKYGIS----------------N-----------ETGK-SVLLGTLGSSSGGYLHFIMKYAAYHLFNIVVTdenimnaTGPIRFKQGRNVDYREVHLVnpqNEDEILLNFVYAYGFRNIQNLVRKVKTvnnprinKPLPFHYVEVQACPSGCINGGGQLKPDNSsnYVSKEWIEQAENAYQSISLvngFQDPTDNSAISELYNEWL-ESPDSQKARAMLHTEYKALKKEEvNALMVSW
>tr|A0A0H5QUH9|A0A0H5QUH9_9EUKA Uncharacterized protein (Fragment) OS=Spongospora subterranea PE=4 SV=1
SFSSSLRITEIDDFITPSLECIKPIQPASTASQsv----------KFDqSSSSFSqLA----pssPDSLGPARITLSDCLACSGCVTSAETVLVNAQSVDRLIEFLTDsS-KTFVYSVSPQSLASLAAHFHLDLVSTAERLTTFLKlHCRAHYVFDAGNGSGISLIEQRNEFLTRYRQAK-------------------------------------SVHSGRDQLPLLTSECPGWICYAEKTQPD-CLPYISTVRSPQQIIGKVVKQYLG-LK-----NVVHVCIMPCYDKKLEASRPEFDGD------VDMVLATSELLSYIKERT-dSLSNIHPGDLD-D-nrilg-VEDTH----------------H-----------V------VHLDDLGASGGYSEHVFRYACRELFNVD--vsspli---YKQ-VGRNPDFRETTLEvn--GQVVLRFAAAYGFRNIQNLVRKIKSGSCPYHFVEVMACPSGCLNGGGQIQSAESgikaQR--VLLDQVSSIFRQAEShDpt----VGPVPTRFYDDWI-GS-vpgSE-QACSVVHTTYRAIEKNPeLGMLEKW
>tr|A0A2C9KB56|A0A2C9KB56_BIOGL Uncharacterized protein OS=Biomphalaria glabrata PE=3 SV=1
QFSGALQLTDLDDFITPSQECIKPVEIKRKPGK------VGKLRVEDDGSYTeISHEGEETHLEKAKITLNDCLACSGCITSAESVLIAQQSQDELYRVLKEnillkqtgqssQEKLVVLSISPQARASVAAKFKLSAQAAARKLTSFFKSLGVHYVFDAAFANNFSLIESCLEFEKRYKASE----------------------------------------TTKNSLPMLASACPGWICYAEKTHGSYILPFISSIKSPQQIMGSLVKDYFAEQWKRTPDSIYHVAVMPCFDKKLEASRADFFNEIYQTRDVDCVITSGEVEKMLLQE-KiNLNDMEEHRLDALY---S------------------N-----------D--VEDQLTNHQGNSAGGYLEHIAKFAAVHILETN--iE-KLTYTVLRNQDFQEVTVEISGKPPLKFALAYGFRNIQNIVQKLKRg-KCQYHFVEIMACPSACNNGGGQIRSEPNetQK--NLLQAVEKIYSSVDVv--DPFDLKPVEELYEKWL-GGKGSQKAYAMLHTQYHAVEKS-nNAINIKW
>tr|A0A087U9X9|A0A087U9X9_9ARAC Cytosolic Fe-S cluster assembly factor NARFL (Fragment) OS=Stegodyphus mimosarum GN=X975_15066 PE=4 SV=1
MFSGALQLTDLNDFITPSQECIKPVALQKKGNI------SSSVIISDDGNYFeTNEDGSKEPLQKAKITLNDCLACSGCITSAESVLISQQSQEEFYRIMKEnlvhseagdldKIKIVVVSVSPQSRASLAAKYNLTVEDTAKRLTKFFHNLGVTFVFDTTLSREFSLIESQKEFILRYRKKD----------------------------------------IQSGMLPMLSSACPGWICYAEKTHGDYILPYLSSVKSPQQIMGSLVKDYLCSKLMKRPDQIYHVTVMPCFDKKLEASRSDFYSDTHQIRDVDCVLTSIEIEAMLTAE-GvSLNMIEPEDLDCFI---S------------------K-----------ETPFPSELYTHLGSASGGYCDHIFMYAAKELFGQT--lS-KLEYKILRNQ------------------------------------------------------------------------------------------------------------------------------------
>ERR1712038_626527
------------------------------IGK------RGEIRIEDDGSYVqLQEGFGEVKLQKAEITLNDCLACSGCITSAESVLITQQSQDELYRILREnaqlreegksdEQRMVVVSIAPQSVASLAAKYKLSADVAALKIVSFFKKLGSNYVFDTTFSREFSILESC-----------------------------------------------------------------------------------------------------------------------------------------------------------------------------------------------------------------------------------------------------------------------------------------------------------------------------------------------------------------------------------------------------
>tr|A0A077WFN5|A0A077WFN5_9FUNG Uncharacterized protein OS=Lichtheimia ramosa GN=LRAMOSA08441 PE=3 SV=1
AFSSALVLTDLNDYIAPSQACIKPVEVHKSE-NA----GPSEIKVDQQGDYYeISKDGGESKLEKASITLNDCLACSGCVTSAESVLITMQSQEELYGILNTnrtdpsKHRTVVVSISPQSRASLGAKYNMSPIQVHRRLISFFKhHLGAHHVFDTSFSRDLSLVESAREFVERYRLYMANGGDKIEEALQQQDQqqe--EANGSDRRARRRRGAgaa-AGAT-STQQQHLPMLASACPGWVCYAEKTHG-AVIPHIATAKSPQQMMGSLVKDYLAKKTNTLPNAIYHVAVMPCYDKKLEASRPDFFLDEFDTREVDCVLTTGEIEKMFQEQNIDFTQVPEAQVDDMFNKTAID----------------P-----------ATQI-MTSYGTAGSSSGGYLEYIMATAARELFGIHDVpadpaqtpSARVIVKTGKNADVREYFLQgDDGRILLRFATAFGFRNIQNIVRKVKSGKCQYHYVEVMACPGGCANGGGQLPNP--ndeqiMSAKEWLNRVESVYQTVP-GIAPEENQVLKTIYNEWI-GDPNSDQAKRLLRTQYHAVTENLaNPLATKW
>tr|A0A2G5BKL4|A0A2G5BKL4_COERN Iron hydrogenase OS=Coemansia reversa (strain ATCC 12441 / NRRL 1564) GN=COEREDRAFT_78889 PE=4 SV=1
---------------------------------------------------------------------------------------------------------------------------MSTLSVAKRMTAILKt-MGVDHVFDSAFSRDLTLVESAREFVERFQKSD-------------------------------------GQVGSETSLPVLASWCPGWVCYAEKTHAE-VLPWMSTTRSPQQAMGVVVKDYLA-KKlDTAPDRIYHVAIMMCYDKKLEASRDDFYND-iYKTRDVDCVVTTGEFDRMLTEIQ-tPLESAS-EVEE-L-dslfk-ADASG----------------E-----------S------LRSSVGSSAGGGLEFVMSYAARVLFGIE--vrpdiiaavgrgeaqHPLLQVKAVRNQsDHREITLLnpt-TQQPALRFATVYGFRHLQNLVRKLKSGRLAYHYVEVAACPSACSNGGGQLQPVDPspAAKKQWVAETERIYTS--SeptqLpe----ENLALGELIRDWF-GEGgldSE-AARRALHTQFHGVVAKAnP-LGVSW
>ERR1719329_913058
------------------------------------------------------------------------------------------------------------------------------------------------------------------------------------------------------------------------------------------------------------------------------------------------------------------------------------------------------------------------------------------------------------PSSLATS--vgshle---FV--ARQNEDMREVLLEdpv-SKKVLLKFSAAYGFRNIQNIIRKLMKegtdpAKQCGHFVEVLACPGGCLNGGGQIPPKSDsgpkMERKERMAQMEALYHGGEGsalvApr----DHPLVPILY---------------------RQIAARAa-------
>tr|A0A1X2GQ70|A0A1X2GQ70_9FUNG Iron hydrogenase OS=Hesseltinella vesiculosa GN=DM01DRAFT_1318399 PE=3 SV=1
AFSSALTLTDLNDYIAPSQACIKPVEVKKSD-NpQ----GSSEIKVDDQGGYYeISKDGGEEKLEQASITLNDCLACSGCVTSAESVLITMQSQEELYKVLRAnndgsqPHKTIVVSISPQSRASLAAKYQLSMIQVHQRLVAFFKhHLGVHHVFDIAFARDLSLVEGAREFIERYQAYLEQGGDALEKQWQEQQQqqdtS------APRSHRR----QGGRAQQQQQQLPMLASSCPGWVCYAEKTHG-EVLPFISTTKSPQQMMGSLVKDYLATKTNTRPDQIYHVAVMPCYDKKLEASRPDFFQEEFNTRDVDCVLSTGEVDKMLTEQSVDFLQLPDVPVDDIFNKVGLD----------------P-----------VTQA-LTAYGTEGSSSGGALEYILACAAKQLFHMDSVstaNGRIVIKTGKNADFKEYFLHaDDGRVLLRFASAYGFRNIQNIVRKVKSGKCSYHFVEVMACPGGCANGGGQLPPQQLdqvtsVAVKDWVQHVEAIYRTCS-GVPPDANDAIQAVYNEWM-QLRSPDHVAKLLRTQYHAVTQNLgNPLATKW
>SRR6266550_4187745 
-------------------------------------------------------------------------------------------------------------------------------------------------------------------------------------------------------------------------------------------------XMNRVRS------------NS-YTiSARPNEIYHVTVMPCYDKKLEASRKDFFDEEYSTRDVDCVITTGEMNLVMQDKG-wDLSASVEGEEE------GIF----------------P-----------E------LLQHAGSSSGSYLQTIVDHMVQTW------pvPVEHSTKTVRNADYEEHIITeve-GGKIVFKGARCYGFKNLQNVVRKVGKekgvrigsgaagrltstrrtrkvdgeGDKGYDYVEVMACPGGCVNGGGQLRPANEgiesesdmrWGNREWTRKVEMGYWEDGGavge--YGRADGLAI-----------EVMRQGLEFRTEYRAVESS-vDGLSVRW
>tr|A0A0L0HM16|A0A0L0HM16_SPIPN Uncharacterized protein OS=Spizellomyces punctatus DAOM BR117 GN=SPPG_03654 PE=3 SV=1
GFSGAVVLTDLNDFITPSQACIKPVEIKKTA--T----EGTQIRVDDTGGYYeVRQDGGETKLETASISLNDCLACSGCITSAESVLITMQSQKELYEILTAnklaiaqgrpnDVRTIVVSVAPQSRASIAAKYNLTPLQVHMRLLWFFKqFLGVHYVFDTAFSRDFSLLESAKEFVRRYRQHRAT----------------------------------------GGVLPMLASACPGWICYAEKTHD-YILPFIDTTKSPQQVMGSLVKDYLGSKIGLTPDKVYHVSVMPCYDKKLEASRQDFYNEIYSTRDVDCVITTGEVEKMFGEQGLGIGHVPEAEVESLFTKAVAS----------------H-----------DTGI-PMLAGTEGSSSGGYLSYIFRYAARVLYGINLTledvelgRNGVQVRAGRNIDFKEYTLTlpNDPTPVLKFAAAYGFRNIQNLVRKLKPtsslrrrptATSDYHFVEVMACPSGCINGGGQLKPDDDlaSASRDWVARTEEAYRWVANkagVQFPEANSAIGVLYQEWL-GGEETEKARVMLHTGYRAVEKTNvSGLAVKW
>ERR1712166_253695
MASQFIKAIDLDDFIRPGQSCIKPVQVKKSATRv-------ARIEIGaEGETYEvQEDEIGrqtVAKLEKVEVSLADCLACSGCVTSAETVLVNQQSTAEFKKALEAkP-KAAVVTLSAQSRASLATHFGNTPLQVTRKLKSFLSk-SGVGLVLDARAGGDLTLLESAAGFLERMAADG----------------------------------------ATAGRLPMLTSSCPGWVCYAEKKHGEYILPYISSVKSPQQMMGTVVKRHLS-TTlGCEIEEVYHAAVMPCFDKKLEATREDFYDD-iKGSHDVDSVITTSEVLELLADED--WDSLPEAELSPI-ellftk-LGPDG----------------E-----------S------SATGARGGSGGVLEHIFREAASRLYGHELDidtp---LEYKVKRNKDMREVTLEqd--GKVVLKFAAAYGFRNIQNLVRNIKRGKCDYHFVEVMACPGGCINGGGQIPAVAAeespq----QLATRVAAVFEAEALvp-pd----TSEAVQQIYSELL-GGApvrSE-MARRQLHTEYHEREAISsT-NFDF-
>ERR1711865_355893
---------DLDDFIRPGQSCIKPVQVKKSA--T----KVARIEIGAEGETYeVQDDGVVAKLEKVEVSLADCLACSGCVTSAETVLVNQQSTAEFLKALELgp--KAAVVTLSAQSRASLATHFKCTPLQVTRKLKSFFARHGVEQVLDARVGGDLTLLESAAEFL-------------------------------------------------------------------------------------------------------------------------------------------------------------------------------------------------------------------------------------------------------------------------------------------------------------------------------------------------------------------------------------------------
>tr|A0A0C3QQF8|A0A0C3QQF8_9HOMO Uncharacterized protein OS=Tulasnella calospora MUT 4182 GN=M407DRAFT_14282 PE=3 SV=1
TFSGALTLTDLNDFITPSQACIKPVEAPEPE---------TQIEIDSSGAYHeLEVG--tskRKKLKKAEISLNDCLACSGCITSAESILITAQSHLEVLNFLSSnppptspDHRIPVLSIAPQSLASFAASISASPStpapplrKILRRVQAFCTqELGFHRVYDTTFARHLALQEHTREFMERKGKRTILR-------------------------Q-----------EKNLPMPMISSACPGWVCYAEKTHAE-MIPFMSRTKSPQSIMGTLVKTWMG-RKwSTSPDKVYHVTVMPCYDKKLEASRKEFYDDAYATRDVDCVLTTGELEIMMKERG-wNLSLPVEGEDDDEAvyyqKDETAL----------------P-----------E------LLQHPGTSSGSYLHTLIAALSTQS------s--ILSSKVIRTADYEEFILKdte-TGEILFKGAKCYGFRNLQNVVRKEA---RGYDFVEVMACPGGCVNGGGQIRPPASgwtangld-----------------------------------------SEARRRDFFRTEFRAVETENvVGLTVQW
>SRR3989338_7262498 
---------------------------------------------------------------------------------------------------------------------------------------------------------------------------------------------------------------------------LSSACPGWICYAEKRLSADIISHISTVKSPQQIMGSIVKKHVA-KLlSTTPDRIFHISIMPCADKKLEASRPDFLDV-sSNSPDVDCVLTTAEVVELMNEFGIaHLNQVPPVQLSQL-dsmfsn-FDPEN----------------A------------------SLFGEAGSSGGFAEFVFRRASLILFNRNIPddep---LPWKINRNRDMQTVELCsed--GTVLRKFALVYGFRNIQTLVRKLQTsAHPDIHFAEVMACPSGCLNCGGHLKATTSfltpt----SVPLSGRSFFNKVVQv-------------------------------------------------
>SRR5690606_19703232 
---------------------------------------------------------------------------------------------------------------------------------------------------------------------------------------------------------------------------------------------------------------------------------------------------------------------------------------------------------------------------------------------GATGGVMEAALRYAVELLECKPL----------EKVEFEAVSGVegikeatiEAGGMKIKAAVASGTGNAKKLLEKIKNGEAEYDFVEIMACPGGCVNGGGQPIQPSKvrswv---DLRSERAKALYEEDENlplrKsq----DNPFVKKLYEEy-----LghpGSHRAHELLHTHYVPRENYPeDKX----
>SRR5574344_1760717 
--------------------------------------------------------------------------------------------------------------------------------------------------------------------------------------------------------------------------------------------------------------------------------------------------------------------------------------------------------------------------------------------------VMEAALRTAVDEITGQDM----------PQVEYHEVRGTeglkeatyQVGDLTLNVAVASGLKNANKIMKEIKEVKSKYQFIEIMCCPGGCVNGGGQPIQPLSvrnft---DLQSIRAKALYKQDEAkafrKsh----ENPMVQKIYSEy-----LgvpGGEKAHKILHTSYVDRREDX-------
>tr|A0A0J9XCS1|A0A0J9XCS1_GEOCN Similar to Saccharomyces cerevisiae YNL240C NAR1 Component of the cytosolic iron-sulfur (FeS) protein assembly machinery OS=Geo
-MSAILSVDDLNDFISPGVACIKPVEIKKTNESgk-------AKIEISmDGIPTEiT----EegkKANLDKAQISLSDCLACSGCITSAESVLVSLQSHDELLSSLRSedakE-KVFVASISHQSRVSLAGAYGISVEQVDAKLRHLFVdILGFKYIVGLEIGRAISLNECLNEVLESRSNVEI-----------------------------------AANSAKASKGPILCSSCPGWTCYVEKTHPH-VIPYLSKVKSPQQITGSLLKDLIS-KElSVAKGNIYHLSVMPCFDKKLEAARPEFGSDSenNTYRDVDCVITAKEIVQLLISEG-iAFESLSEEITEAE-kakslapt-NWPIE----------------Q-----------Q------WTSNPGSSSGGYMDFVIQGIQQRIEEPTR----VEVLPGKNSDITEY---rviseaDPSKIYFRTARIYGFRNIQNLVRKLKQkgdagerpgkaglkmararvtsrrtptaqalsDATQYDYVEVMACPGGCINGGGQIGMPDGk-NAKEWKDELEILYSDIEDfsktLlidnekssysvalSQL-AASWVERLWEKKP-RDEllrVEYHAVEDILATTEDPNLAPlA-LGTKW
>ERR1719326_1483838
-------------------------------------------------------------------------------------------------------------------------------------------------------------------------------------------------------------------------------------------------------------------------------------------------------------------------MLEERR-eSLSNFEPAKL----dsvir-VGEHE----------------E-----------C-------LGHVGSGSGGYLHHVLVHAAKELHGVTL-dtiemt-------VKKGDDHKEATVVvd--GEVKLRFATAYGFRHIQNTIRRVKRGKCPHVYLEIMACPKGCVNGGGQIRDADPamaa----VTPVNVEREYHNVREvt-aw----DDERVDALMEVleaqrrtqamaavtpalrllcpiIT-ACFtrnTT-E-----------------------
>ERR1719326_343926
-----------------------------------------------------------------------------------------------------------------------------------------------------------------------------------------------------------------------------------------------------------------------------------------------------------------------------------------------------------------------------------------GINVSSKSINNNTFWFEIELGLHTIGVEisigivv-------LAVPAPVSACLCTcv--CVCVCVCVQAYGFRHIQNTIRRVKRGKCPHVYIEIMACPKGCVNGGGQIRDADPamaa----VTPVNVEREYHNVREvt-aw----DDERVDALMEVleaqrrtqavaavstgsspmstpST-SRAspsVP-DNHSLFYTQYHRVEPLLpA-QFEAW
>tr|A0A261BYG8|A0A261BYG8_9PELO Uncharacterized protein (Fragment) OS=Caenorhabditis latens GN=FL83_11034 PE=4 SV=1
AAKATEMFLGQLYNDQKWRDCIIPLETRTVEKKieE------SKVAI-RPKKTAV----EnkpKEDKKSIKISLADCLACNGCITSAETVLVEEQSFGRLLEGIRNsk---MAVVTISPQAITSMAVKLKKSPQIIAKQISAF-FhRHGVKYVLDSSFARRFAHSLAFDELVSTP----------------------------------------------STSRPLLSSACPGFVCYAEKSHGELLIPKISKIRSPQAISGAIVKGYLA-KReNLSPCDVFHAAVMPCFDKKLEASREQLKVR-dTEIRETDCVVSTAELLDEILKME-mEEDSGESEDVEKR-gdeeewm-NALGR----------------G-----------I------IIGEDGGASGGYADRIVHDFVEKNGG-------IVKTTKLNKNMYSTTVEspESGDVILRVAKVYGFRNVQNLVRKMKTkk--EKTDYVEVMACPGGCANGGGQIRYETMa-EREEKLIDVEREYDDL-PRgi----GMNWVEKVKTEWA-GLDgnyRN-----SLFTDYKPVE-TNvG-QTLKW
>tr|A0A1W0A0C8|A0A1W0A0C8_9STRA ATP-binding Cassette (ABC) Superfamily OS=Thraustotheca clavata GN=THRCLA_03980 PE=3 SV=1
REMASVFLGDLNDFIQPSQACVNPLFLAGKQEKK-------TVSMdsdIYSGIHQvAiePDLIKSTATDTAMVSLNDCLACSGCVTSAETILISQQSAQEFRSVLATnVGKKIVVTISPQARASIATRFNLTAYSAHLKLVSYFRSLGVHVVLDSAASADIALLEARTEFLMRYRQRQTLPWKRPPSSRPISS---------TETEYYENNEH--EEPPMHVGLPMLTSACPGWVCYAEKSNAN-AIPYISTTKSPQQITGTLVKRLFAP-----TEEVYHATIMPCYDKKLEASRNNFLNAATNTRDVDCVLAASEVLDMLSESNCELASLPEavLSADELLWSgIS------------------------------KKESKLTGASEGEIGSGGYLEHIFRFAAKELFNVDIV-GPLTYVQGRNSDFREVTLVVDGKEVLKFALAYGFRNIQTVLMKIKRNKCPYHFVEIMACPGGCLNGGGQVKPESAQANKALV---DKVYATFrdRSLRLPNENLAVLELYKNYMDNQPCGPKAMSVFHTRYHAVPKLelANPFGIKW
>ERR1719238_956042
KFAGSVMLGDLNDFIAPAQACVNPLFAGDSAATK-------DkgaakISLdsgIFSGLe-PaTedHGLLRPTKRKTAKITLSDCLACSGCVTSAETVLIKQQSTAQLRKALSEra-FELSVVSFSAQSLASVATHFGVTVAAAYNRLETLFKShLGVDCVVDTGAATDLALMEAREEFVKRFRAAVKRPWEAPAVSVAVNS---------SQsvvvpggtvtdaaevvqslsdPVYADSVKS--PEPPSYDCLPMLSSECPGWICFAEKTYP-QAIPYISTTKSPQQITGALLKHDIARRAGLQPKQVYHATVMPCFDKKLEAARKDFMSRLd-SSPDVDCVIssaevvelldelgvsfdslqstcdaegdvcmdaagsgepgahsggaadgsgagadtaasadggAGAGAGAGADESECSVAPHASlkSHIEGMLQNrAS------------------------------GG-TSVLRAVERNAGSNGYLEHIFRYAASTLFGTTVD-GELQYKQGRNADMRETVLKVEGKPVLRFASAYGFRNIQGIVKQMKR-gTCKYHFVEIMACPSGCVNGGGQIQPTLDDGTstrtavaakKAH-VQtVAAT-LHSs-GGVRPPDESPAARLYATSCLGRPMSDSAVALLHTQYHNVPSVgsG-SLQIKW
>ERR1719238_554459
----------------------------------------------------------------------------------------------------------------------------------------------------------------------------------------------------------------------------------------------------------------------------------------ADGSGA-GADTAASADgGAGTGADAGTgagagAGAGAGAGADESECSVAPHASlkSHIEGMLQNRA------------------------------SGGTSVLRAVERNAGSNGYLEHIFRYAASTLFGTTVD-GELQYKQGRNADMRETVLKVRPRATVCLLDA----------------------------------------------------------------------------------------------------------------
>tr|T0RTN0|T0RTN0_9STRA Uncharacterized protein OS=Saprolegnia diclina VS20 GN=SDRG_06623 PE=3 SV=1
--MASVFLGDLNDFIQPSQACVNPLFLAGKQAEE-------SkakVSLdsdIYSGIh-QvAiePDLIKSSAADTAMVSLNDCLACSGCVTSAETILISQQSAQEFRAALAAraH-DKFVVTISPQARASIAVRFNLSAHAAHLKLVTFFRSLGVHVVLDTMGSADIALLEARAEFVTRLRNQSSVPWKRPPSSRAVSS---------TETEYLEA-GA---EPPSHVALPMLTSACPGWVCYAEKSNAN-ALPYISTTKSPQQITGTLVKRLFSQP---T-DRVYHATVMPCYDKKLEASRNDFLDAAt-DTRDVDCVLaasevldmlleanvdlaalpdavltpderlwsgved------------------------THL--------------------------------------VG---ATDGEIGAGGYLEHIFRFAAKELYNVDVEG-PLSYVQGRNADFREVSLVVDGSEVLKFALAYGFRNIQTVLMKIKRNKCPYHFVEIMACPGGCLNGGGQVKPES--AEanKALVEKVYATF---rdRTLRAPSANPACAHLYATYLDDTPFGEKa-RSAFHTRYHAVPKLelANPFGIKW
>ERR1719494_21007
QFSGVLQITDLDDFITPSQECIKPVKVEKRI-AN-------PsksgaKIKIDAGGy-FeVdd--DGSEVRLKKAEITLNDCLACSGCITSAETVLIAQQSQDELYRVLESnkngslaEEKLVVISISPQSLASIAAKYGLSMNQAMMKMTTFFKSIGCSYVFDTNFAKSFSLIQIAKEFVERYRATS-------------------------------------------SKLPVLTSACPGWVCYAEKTHGNFVLPYISNIKSPQQVMGSLVKTFFSKDMQVKPDDIYHVTIMPCYDKKLEASREDFYNDVy-STRDVDLVItsmevekmlteknidlpllqdtp---------------L-DR-----GLSLV---------------------------------DS-n-CEALLGHRGGGSGGYLEHTFIYAAKELFNIDEP--DIQYKVLRNRDFQEVLLTv-DGE-vKLKFAFANGFRNIQNVVQKIKRKr-CDYHFIEIMACPSGCVNGGGQIRADTTEE-aRDLLVKVRDLYDS-lpl---QNPFKVERVNVLLDEIT----Q-SDAQSLLNTQYHEIEKTVNALSIKW
>tr|A0A1W2WHD1|A0A1W2WHD1_CIOIN cytosolic Fe-S cluster assembly factor narfl OS=Ciona intestinalis GN=LOC100180065 PE=3 SV=1
NFSGALQLTDLNDFIAPSQECIKPVEVKKSIPKK-------Gls-KIkvSNDGSy-MeVDTSGKSKKLQKAEITLNDCLACSGCVTSAETVLIAMQSKDEFYKVLKEnketspeKRKIIVVSVSPQSRASIAAKHKLDVRKAGKAIDAFFKSLGADIVLDTTFAEEIALVKTAEEFIQRYRDNQ---S--------------------------------------KKSLPVLTSSCPGWICYAEKTHGDLTLPYISSVKSPQQILGSLVKETVSSHVNKTPDNVYHVTVMPCYDKKLEASRQDFYDDIy-STRDVDLVLtsgeveemiagecgtmddlivkvdainnnasi-------IP---------------PQLK-AaRL---------------------------------DTDEPLSHGGGGSGGYLHHVYKHAAQQLFGVKVEE--VVYKPaRNNKDFRDVTLKdADGKILLNFASVYGFRSIQNLVQKMKR-gRCNYHFVEVMACPSGCLNGGGQIKAPGGDRElqkDIF-SSVQIAFNEIppteaREDS------AVNQT----IM-DYDITKSKQLFHTQYHAVEKDetL-SLNVKW
>tr|D5A7Z3|D5A7Z3_PICSI Uncharacterized protein OS=Picea sitchensis PE=2 SV=1
RFSATLRLGNLNDYIAPSQSCIVSLKGGLKATPK-------SktqDV-lvQIQEK--VPPRSDPSILEPVKVTLHDCLACSGCLTSAETVMLEQQSVNEFLSHIRSGENAVVVSVSPQSRASLATYYGLTPLQVFKKLTGFLKSLGVKAVFDTSCSRDLSLIEACEEFVQCYKGQFSGENDQL-----------------------------------KSSLPMLASACPGWICYAEKTLGPCILPYISTVKSPQQAMGAIIKHHVSKKMGLVPEKIYHVTIMPCYDKKLEAVRDDFIFSVerqgetgqeaagPRVSEVDCVLtsgemldlfkmknidfksleeapl------------------------DRLL-TnV----------------------------------DDKGHLYGVRGGSGGYAETIFCYAAKQLYGKDIKG-PLDFKILRNSDFREIYLEVNGEKVLKVALCYGFRNLQNIVRKIKA-gKSDYHFVEVMACPAGCLNGGGQIKPNQG---qsvKDL-IQsLESSY---leeVLVADPFENPLVKGLYDEWLG-KPGSEKAVKFIHTEYHHRERSigSE--LSNW
>tr|A0A023GFC0|A0A023GFC0_9ACAR Putative nuclear architecture related protein (Fragment) OS=Amblyomma triste PE=2 SV=1
GFSGVLRITDLNDFIGPSQECIKPVVVEKR-----------VgklgsIKIGDDGSy-LqVde--LGQTSKLEKAQITLTDCLACSGCVTSAETVLITEQSSEQLYNVLADnaklpeeKRKLVVVTVAPQVPASFAGKYGVSYEQSLARLSGFFNALGAHYVLDATFGREFALVETLRDFLERWARRG----------------------------------------SDPAALPLLASSCPGFVCYAEKTHGNVLLPHISRARSPQQVMGSLVKKFLAGKLGKKPDQIYHVSVMPCYDKKLEASRADFYDEIy-GTRDVDCVItsvevesmltkegkafgelpsta------------------S-----DSPFR---------------------------------CE-v-DGAPYRHQGSGSGGYCEYVFTEAARLLFGQRPE--EVAFRTLRNQDFREVTLEv-GGE-pVLRFAIANGFRNIQNVVQKMKRAk-CPYHFIEIMACPAGCLNGGAQLRADDGD--sKALLKRVEEAYSA-iks---QMPTASPAVLDVYRDWLGAEDP-LAevgnadR-APLWTTYRALEKTTNALNIRW
>tr|A0A131XVN1|A0A131XVN1_IXORI Putative nuclear architecture related protein OS=Ixodes ricinus PE=2 SV=1
GFSGVLRITDLNDFITPSQECIKPVKVEKS-----------SsklgsIKIAEDGSy-LqVde--TGKASKLAKAQITLNDCLACSGCITSAETVLITQQSSEELYKVLRAnselpveRRQLIVVSIAPQVYASFSGKYDVAYDEAAARLTGFFKRLGAHHVFDTTFAREFTLVEMLHDFLERYRRKE----------------------------------------SDPSALPLLTSACPGFVCYAEKTHGDFILPYISRARSPQQVMGSLVKKYLASKISRTPDQIYHVSVMPCYDKKLEASRGDFYDEIy-STRDVDCVItsievesmfereatsfgelepsp------------------L-----DTLFS---------------------------------CR-v-DGKSYRHAGSGSGGYCEHVFVQAARSLFNHQAE--ELTFKTLRNQDLKEVTLEc-GGE-tVLRFAIANGFRNIQNVVQKLKRGr-CPYHFVEIMACPAGCLNGGAQLRPQDGD--sKSLLKRVEEAYHS-lqv---RAPSMNKEVLEAYRDWLQLEGP-DDaiggd-RQPIRTSYHAVEKMISALNIRW
>ERR1719357_2239623
KFSGVLQLTDLDDFITPSQDCIKPVEVKK--KVT-------TskgakIKIEADGSy-FeEte---GGPKKLEKAAITLADCLACSGCITSAETVLIEQQSAEQLYRIFQLkldalkekssDTPFIVCSLGLQPLISLSQKYNLSVQDTAEKLAGFLVELGADFVLDMKLAEDWGILEQQNEFLERYRARKV-G-------------------------------------AKPGTHTVLSSVCPGWVCYAEKTHGSWLLPHISKVKSAQQLMGSIIKQFLPLRLGIDPSRLYHITVMPCFDKKLEASREDFMDQIs-NTKDVDCVIttleieemlqkekaefsklvnrk---------------L--------DSVCE----------------------------------G-fs-TQIIKATDGSGSGGFSDQLFRFMAKTEFGQQLD--HLSYKTLRNLDFKEVVLEg-EGQ-tLLKFAIANGFRNIQNLVQKLKRKr-CDYDFVEILACPSGCLNGGAQLRPEQETS-aKDLILSLEEKHLK-mek---SLPEHNLQLQKLIQDWGLDKDS-EKRSKVVMTTYHEVEKMTNGLAIKW
>tr|A0A067QRX0|A0A067QRX0_ZOONE Putative cytosolic Fe-S cluster assembly factor OS=Zootermopsis nevadensis GN=L798_13813 PE=3 SV=1
RFSSVLMLADLDDFITPSQECIKPVKIDK-I--E-------SstgakIKIQDDGSy-IqIke--DGDVQKLGKVEISLSDCLACSGCITSAESVLITQQSQEEMIRVFREkkqlyqdgksdLAKLIVVSLSLQPILSLAARYNLSPDETALKLSGYFRMLGADLVLDMAVAEDFALLESQREFVQRYRAAEEKH-------------------------------------TSKSSLPMLASACPGWVCYAEKTHGNLVLPNISTTKSPQQIMGSLVKYHLASQLSRIPDSVYHVTLMPCYDKKLEASREQFFNQQl-QTRDVDCVItaveleqllqsedqslttmdsvp------------------L-----DFPWS---------------------------------KT-qssI-PPLVSHQGSGSGGYAELIFIHAARELFGFTQL--EVHYKLLRNPDFREVTLEq-DGK-vLLKFAVVNGFRNIQNLVQKMKRGk-NSYHYVEVMACPSGCLNGGAQVRPQDASS-sKELTVKLEAMYQA-lqk---QVPEENSTVQELYHTWLGGADS-DKCSAMLHTKYQAVEKVANSLNIKW
>tr|A0A0L7RH92|A0A0L7RH92_9HYME Putative cytosolic Fe-S cluster assembly factor OS=Habropoda laboriosa GN=WH47_08581 PE=3 SV=1
RFSGALQITNLDDFITPSQECIKPIEIQA-S--K-------SktgakIKIEEDGIp-MvLse--AGETEKLQKVEITLADCLACSGCITSAETVLVTQQSQEELMRVFKEkvsqcqsgdgiCSMFIVVSLSVQAVLSIAERYNLNPEQALNKLAGYFYQLGADTVLDMTVADDFALLESAKEFIERYKAAKG---------------------------------------GAKNQLPMLSSSCPGWVCYAEKTHGNFILPHVSVIKSPQQIMGSLVKYHLAETMGLSPEQVYHITLMPCYDKKLEASREDFYNHEk-NSKDVDCVItpieleqmlneynvaindiseke------------------V-----QKPFE---------------------------------LQ-ienLKNNLYGHSGSGSGGYAEFIFRYAAKHLFDETDV--VVEFKNLRNPDFQEALFQk-NGQ-tLLAFAIVNGFRNIQNIVQKLKRGk-CLYDYVQIMACPSGCLNGGAQIRPLNNIQ-pRELALKLDSMYRE-lpq---SNPEQNPIVQNLYRSWLGGEYT-DKALAFFHTQYHEIKKVNTALAIKW
>tr|A0A1S3H7K7|A0A1S3H7K7_LINUN cytosolic Fe-S cluster assembly factor narfl-like isoform X1 OS=Lingula unguis GN=LOC106152777 PE=3 SV=1
KFSGALQLTDLDDFITPSQECIKPVKIEKK-----------PtktgaIKIGIDGSy-LeLgq--DGSEYKLEKAKITLNDCLACSGCITSAESVLITQQSQDELYRILEEnknldtqqgsadKKKTVVVSVCPQSRASLAAKYKIGIVEAAQRINGFFKRLGVDLVFDTSFSREFSLIESGKEFIRRYKARD----------------------------------------TQKSAIPMLASACPGWICYAEKTHGSYILPYISTTKSPQQIMGSLVKDYLAKRHGKTPDQIYHVTVMPCYDKKLEASRQDFYNDVy-RTRDVDCVIstgevdkmldvegislvdvepck---------------E-PC-----DSLF----------------------------------SP-q-SNELYGHPGGGSGGYLEHVYKYAAQELFGTHIG--HLSYKTLRNQDFKEVTLEv-DGK-eELKFALAYGFRNIQNIVQKIKRGk-CQYHFVEIMACPSGCLNGGGQLRPDDGES-sKELLQRVDELYNS-let---RTPFQSNDIHQLYEDWLGGSDT-EKAQHMLHTQYHEVEKMTSALNLKW
>tr|A0A0C9RRV6|A0A0C9RRV6_9HYME AAEL012261 protein OS=Fopius arisanus GN=AAEL012261 PE=3 SV=1
RFSGALQITSLDDFITPSQECIKPIEVLK-S--T-------SktgskIKIQDDGAy-VeLne---TGSEKLQKVEITLADCLACSGCITSAESVLVTQQSQEELLRVFQEnqslkfqnkSPKLIAVSLSVQPVLSLSQKYNLDPGDTTRRLSGYFKSLGADLVLEMSAAEDFALLESAKEFMERFKSHQE---------------------------------------GSKGQLPMLASSCPGWVCYAEKTHGNFILPLIGVTKSPQQIMGSLVKNYLAERRSLSPERIYHITLMPCYDKKLEASRDDFYNKLk-ETRDVDCVItsieleqmlenqgktlcdvdpas------------------L-----DTPFT---------------------------------TD-dqLHVDLWSHSGSGSGGYADFIFEYAAKHLFQVSDA--RLELRPLRNPDFQEGVLEr-DGE-iLLRFGVANGFRNIQNVVQKLKRDk-CTYHYIEVMACPAGCLNGGAQIRPQDGSQ-pRELAQTLEKLYHE-lpe---SKPEENKIVRNLYKSWLGSGHS-DKASAFLHTQYHEIEKMNSALSMKW
>tr|A8IXQ0|A8IXQ0_CHLRE Iron hydrogenase/prelamin A binding protein (Fragment) OS=Chlamydomonas reinhardtii GN=HYD3 PE=4 SV=1
EFSSTIRVADLNDYIAPSQDCVVALNGKLKTVE--------------------vSSLNAPAPGDPVKVSLHDCLACSGCITSAETVLLQQQSGDEFLAKLADPTLAVVVTVSPQSRAALAAYFGLSPAATLARLAGWLKGLGAAAVWDLTTARDLVLLEEAAEFVGSSGRPAAAVAGA--------------------------------VEEAPGPLPMMASACPGWVCYAEKTHGAKVIPYMSTTRSPQGAMGGLVKSLVAAAWGVSPAALYHVTVMPCYDKKLEASRDELTTTSd--EAAAVAAGsvavaaagagggsdmevdggEVA------------AAAQ-----DGG--VlLP------------------------------PS-EDRLYGLRDASSSGGYSDFVFRAAARELAGVELPAGPLPWRAlR-NADFQELTLEvpALgPGQVLRFARVYGFRNIQTLLRQVKM-gRCAYQYVEVMACPSGCLNGGGQPKPRPGLG-agpQQL-LEqVEAAYAHEdVAARWPTDNPAVALLYSRWLGGRPGSAAARRLLHTSYREREKTvnT-AMVANW
>tr|T1JEE7|T1JEE7_STRMM Uncharacterized protein OS=Strigamia maritima PE=3 SV=1
RFSGPLMLSDLNDFITPSQECIKPVVIEKI-----------PgpvgkIRIDDDGSy-LqStq--DGTEVKLGKAKITLNDCLACSGCITSAESVMISQQSQEELYQILEKnkeyrqidckdAIKLVVVTIAPQVRVSLGVKYNLGEQETAEKLTGFFKRLGVDFVFDSTFARNFSLICSQKEFIRRFKANE----------------------------------------TEPDSLPMICSSCPGWVCYAEKTHGKFILPYMSTSKSPQQVMGSLVKDYLARNLNLTRDRIYVVSIEPCFDKKLEASRQDFYDTQf-ATRDVDCVIttlevdemldresislldveshe------------------L-----DSLFS---------------------------------NT-t-DGQLVGIEGSASGGYAQSVMKYAAHELFGEKLE--ELQFKPQ--VNFQEATFEl-DGR-vVLRFALVYGFRNIQNFVQRLKRRk-NEYHYVEVMACPSGCLNGGAQIRPVDGET-sKERTAKLERLYST-vpt---KLPRDSPQVSRLWEEWLGDPD---KEARMLHTQFRAVEKNTIALNIKW
>ERR550525_1189882
------------------------------------------------------------------------------------------------------------------------------------------------------------------------------------------------------------------------------------------------------------------------------PPSHQKARPRKTEATHappLSLPPVR-GAl-DAHDVDMVIttveveqmlqedstdlaqlntsel------------------------DVIIESgKE------------------------------NNK----LKTNHGSGSGGFTENLFIASSKELFSRDF-Y-KX--------------------------------------------------------------------------------------------------------------------------------------------
>ERR1712062_932605
-----------------------PVKIEKKEDGA-------SktgakIKIEADGSy-IeEls--DGTQKKLPKAQITLADCLACSGCITSAESILIEQQSSVELIKIFLSkianegETKKIVVSLQIQPIVSLAQKFNLSVESAVLKLVKYFKNLGADLVYDLKLAEDMALIEHQRELFEAIRSEK--------------------------------------------KKPLISSACPGWVCYAEKTHGNWILPHISQVKSAQQIMGSLIKDHLAKKWQVSPDSIYHITLMPCFDKKLEASRPDFFNEAm-EAHDVDMVIttieveqmlnednidmhyvlns-----------------PL-----DSLQG------------------------------------e-STGIKTNYGSGSGGFTENIFVHAVKELFGEEV--QEIQYKTLKNADFQEINYEq-NGEIKLSFAIANGFRNIQNLVQKMKRKr-CNYDFVEVMACPSGCLNGGAQCRPEDSSANpKELVIQLDEKYKS-lpk---EWPKENGHLETISNEWLDGHNS-DKAEAMLHTTYHEVEK---------
>ERR1719471_2439367
-----------------------------------------------------------------------------------------------------------------------------------------------------------------------------------------------------------------------------------------------------------------------------------QRQPCYGGDLVSGRARLSA--------QCRAedss----------------ANPKElvIQLDEKYKS-------------------------------------LPK---EWPKENGHLETI----------------SNEWLDGQNSDKAEAM------------------------------------------------------------------------------------------------------------------------------
>ERR1712213_48884
---------------------------------------------------------------------------------------------------------------------------------------------------------------------------------------------------------------------------------------------NDLVHYSRVKSAQQIMGSLIKDHLSKRWQLAPKSIYHLTLMPCFDKKLEASRNDFYNEAl-DSHDVDMVIttieveqmlqedgvnlaelptsql------------------------DFCKGKnFL------------------------------NKKnSCQSISKLSI-RCKNYVKLSNHFE----------------------------------------------------------------------------------------------------------------------------------------------------------
>ERR1719348_813042
---------------------------------------------------------------------------------------------------------------------------------------------------------------------------------------------------------------------------------------------------------QQLQGSLVKQWLPGRGGvvSQAERIYHVALMPCFDKKLEASREDFRlvQEAa-EGQEVDCVVttieieemlaregvrslgecprsp------------------L-----DPVVP---------------------------------GF-p-APQLSATRGSGSDGSSHHLFRAMARLRLDR-EAEEKLVFKTLKNNDFKEVTLEdENNTTIMKFAIANGFRNIQNLVQKMKRKr-CDYDYVEVMACPSGCLNGGAQLRSESEELTaKELLEKLEQEHLA-mdk---RNPEDNKELQQLLQGWEALKDE-QVKDSVVLTQFHEVEKLTNGLAI--
>tr|D3BII7|D3BII7_POLPP Nuclear prelamin A recognition factor-like protein OS=Polysphondylium pallidum (strain ATCC 26659 / Pp 5 / PN500) GN=PPL_08066 
KFSSILKLTELDDFITPSQECIKPVEISKSKKST-------K--VdiDKDGSy-VeIDEFGEKTKLEKATITLNDCLACSGCITSAESVLITAQSITEFQNVLNAntssttavaiAKKTIVISISPQSRASIAAHFNLPIKIVQRKLEILFKRiLNCDYVFDVSFGREFSLLESAAEFVARHRKQL-----------------------------------------ENAPLPMLCSACPGWICYAEKSHGEYILPYISTTKSPQQIMGTLVKYYLGEKF-LN----------------------------KNSRDVDCVLsssevldllkeksidfvgledkeeeidpq------------------------QQMF-RyLD---------------------------------SETGSPYGVEGSTGGYFEFLYRYAAKELFGVEV-K-EIEYQVGRNTDFKEASLVVDGKKVMTFAKAYGFRNIQNVVRKIKI-gKLPYDFVEVMACPSGCINGGGQIKAGSESL-rdqKVL-IQqAEDRY---neqQ-LLQPQQDQQINEIYKQWLNGLN---------------------------
>tr|A0A1S3DTM8|A0A1S3DTM8_DIACI probable cytosolic Fe-S cluster assembly factor GI11683 OS=Diaphorina citri GN=LOC103524517 PE=3 SV=1
RFSGVLQLTDLDDFIGPSQECIKPIPIEKPS--G-------PrtgakIRIQDDGAy-IqEtn---GREEKLKKVEISLTDCLACSGCITSAESVLITQQSHEEVMKVIREnnahkassneNTKTIVLSLAIQPVLSLGAKFALSHEQVVAKLCGFFKRLGVDLVLDVGIAHCFSLVELENEFLDRFLSGGG---------------------------------------------PLFTSECPGWVCYAEKSHGEFILPYISRVKSPQQVMGSLIKTHLAEKLGVHPSHIYHVTLMPCYDKKLEASRADFYNEEl-GYRDVDCVItavelevllanelatttlqeekdgi------------------L-----DWPWD---------------------------------EH-np--HRMLLVNGTGSGGYAHNVLSHAIRQLCPGESP--VVEFKPLRNPDIREATf--t-CGD-vTLRFCIANGFRNIQNLIQKLKRKr-LPYDFIEIMACPSGCLNGGAQIRNEKVAS-pKETALELETILCD-lak---SEPRENATLEHLYKAWLGGKST-DKGKHMLNTSYHNIPKNNIALNVKW
>ERR1712004_54675
-------ISGLDDFIAPSQDCIKPAIIEKKGDKT-------AkrgtIKVendgTYKEMs-SnG----DEVVLQKAKITLNDCLACSGCVTTAETMLIEQQSYSQILQAIKNkaDGDIIVASVSPQSIASLAAFYGDSFINTAEKLSNFLKMSGVNYVFDTNVGRNLTLLESGKEFVNRFRESS------------------------------------------SNNLPVFTSSCPGWICYAEKTHGEFILPYISKVKSPQQMMGSLIKRHLSKVLHKSQSQIYHFTVMPCFDKKLEALRSDFVIPEt-EVKEVDCVVatnelflmiaengqnlttfdgkpfdclesmlnnhdak------------------------------------------------------------------SYEFSSHEGSGAGGYIEYVFKYAAEQLYEIKNS--EVNFITKRSSDHKELFLTVNNEVKLRFAVAYGFKNLGNFAMKLKKRNLNYDYVEVMACPSACLNGGGQLRSET---VsnKDLLQTVTEKY---nsLPTKEPSFE---TDFYCSSNEKNVI---neRESFLFAEYKNVPKMdTNSLNIKW
>ERR1712076_347479
--------------------------------------------------------------------------------------------------------------------------------------------------------------------------------------------------------------------------------------------------------------------------------------------------------------------------------------------------------------------------------------------RKRCGLLYRIRFQICSRAAFEIRNP--EVNFITKRSSDHKELFLTINNEVKLRFAIAYGFKNLGNFAMKLKKKNLKYDYVEVMACPSACLNGGGQLRSET---VsnKDLLQTVTEKY---nsLPTKEPSFE---TDFYSSSNEKNGA---deTESFLFA----------------
>SRR3990167_9790215 
---------------------------------------------------------------------------------------------------------------------------------------------------------------------------------------------------------------------------------------------------------------------------------------------------------------------------------------------------------------------------------------------------AEWIFRHAARDLFARsefdDAPTAPLSFAVHRNPDMQSVELKdSAGQVRLHVAVANGFRNIQNLVRLIKR-kRCTYHYIEVMACPSGCTNGGGQIRGEGSDQAfkKEL-LEkVEKAYASAapi-DGSNESDrsvKSHVKALYSDYFGGAIGSDVARKMLWTQYH-------------
>ERR1712137_211066
-----------------------------------------QktqknMVSisMDDGGy-YeTNETGEKKLLDEVQISLNDCLACSGCITSAESVLITQQSKKEFFSILDDqPHRKLVVTLSPQARASIATYYSISPKEAHQRLTSLFQKFGAQLMVDSSFSRDLSLVESLREFVETHQQN-------------------------------------------KKGLPILASSCPGWICYAEKTQ-PKLLPYISKVRSPQQIMGVLVKEYWASQTNTNPADIYHVAIMPCFDKKLEASRDDFYSEEn-QTRDVDTVLtsaevieiindrqinflelplapm------------------------DPRF-TkV----------------------------------DEKGNLTGIPGGSGGYAEFILRKATEQLYGVKE-V-AIQSKMRKNIDFRELWVEVNGEEKFRFALAYGFRNIQTIARMVKS-rkGCPFQYVEVMACPGGCNNGGGQIKPKEG---edpKKL-LErVEESY---hseMIHQDPEENHALNSLYANWLD-SPEK--RNNKLRTDYHEIESLeqNLSAAIQW
>ERR1719285_565188
--------------------------------------------------------VETSEKGVAKLTLDNCLACSGCITSAETVLVESQSMAVLLEDLQTSERTLIVTISPQAVASFAMKFEISLFESLCRLSGFFKTkMNAEFVFDTVGALDIALIEAQQEFVNAFREQ---------------------------------------------AGPILCSECPGWICFAEKELA-KSLSRLSSVKSPQQIMGTIIKRVFPNKFISNSKPIYHCTIMPCYDKKLEASREQFRISD-KDRDVDLVIspieledffekeginflemeaqev------------------------DQLLGTsVS---------------------------------DEQLISALDMKGSGGYLDNIFLFAARELFGVNSAE--VNYKRKRNDDLEEVTLEIDGKAELKFLKAYGFKNIQNVTKRVKR-nKSRYHYIEIMACPSGCGNGSAMIRPEGGMLErr-EY-VQrLRDMLANR-AMRAPEDNKVIQKFYSDLDM-HVGDKAARDLFHTTFQAFEPDeN---SIAW
>ERR1712166_1038927
-------------------------------------------------------------------------------------------------------------------------------------------------------------------------------------------------------------------------------------------------------------------------------------------------------------------------------------------------------------------------------------------------------FLNSSEKIFGVSDPS--LCFQNLRNDDLEELLLRIQGETKLCFLKVYGFKNIQNIVRKITH-kRISHTYIEMMACPSGCGNGSALIRPTGSSHNkk-KY-VRsLLQKLISRkf---------------------------------------------------
>tr|A0A0A0LVS1|A0A0A0LVS1_CUCSA Uncharacterized protein OS=Cucumis sativus GN=Csa_1G181420 PE=3 SV=1
KFSATLRIGDLNDFIAPSQACIVSLKGLKATATKPDK---------VE----VSASRMQLKAEPVKISLKDCLACSGCVTSAETVMLEKQSLDEFLSNLNK-GKVVIVSLSPQSRASLAVHFGISPLKVFKKLTTFFKSMGVKAIFDTSCSRDLTLIEACNEFIARYRNSQQDNE-----------------------------------EKCKSSVPMISSACPGWICYAEKQHGSYILPYISSVKSPQQMIGSIVKHHMCQKLGIRSDDVYHVTVMPCYDKKLEAAREDFVFQLDsanktleaeahRITEVDSVLTSGEVLELIQMKEVDFKSLEESPLDRMLTNVNEE------------------------------G----HLFGVSGSSGGYAETIFRHAAKILFGKDI-EGPLEFKLIRNSDFQELTLEVEGKTLLKFALCYGFRNLQNVVRKIKTGKCDYHFLEIMACPSGCLNGGGQIKPKPGQSPKDLIELLEAAYQENVLMRDPFDNPVVKEIYKEWL-EEPGSEKAKKHLHTEYHPVVKSITAQLHNW
>tr|F6GZI4|F6GZI4_VITVI Uncharacterized protein OS=Vitis vinifera GN=VIT_00s1693g00010 PE=4 SV=1
KFSATLRIGDLNDFIAPSQGCVVSLKGLKAAPAKPEK---------AE----VVTGTKSANTEPVKISLKDCLACRYNSFSP--MLLRNAESDERNEST------------------------------------------------------------------------------------------------------------------------------------------------------------------------------------------------------------------------------------------------------------------------------------------------------------------------------------------------------------------------------------------------------------------------------------------------------------------
>tr|A0A0D6R0I6|A0A0D6R0I6_ARACU Uncharacterized protein OS=Araucaria cunninghamii PE=3 SV=1
KFSATLRLGDLNDFIAPSQSCIVSLKGLKASQKSELQ---------ER----VPSRVDFPQVEPVKVTLHDCLACSGCLTSAETIMLEQQSVNEFLSRITSKEAAVIVSLSPQSRASLATYYDLTPLQVFKKLTGFLKSLGVKAVFDTSCSRDLSLIEASEDFVERYKGQFATSA-----------------------------------EQCKSSIPILASACPGWICYAEKTLGSYILPYISTVKSPQQAMGAIIKHHASKKMGLMADKVYHVTIMPCYDKKLEAARDDFIFSVErqgetgqeaagpRVSEVDCVLTSGEILDLIKIKNVDFISLEEAPLDRLLTNVDDE------------------------------G----HLYGVRGGSGGYAETIFCYAARELYGKDI-KGPLDFKILRNSDFREISLEVNGEKVLKFALCYGFRNLQNIVRKIKAGKCEYHFVEVMACPSGCLNGGGQIKPKKGQSVKDLIQSLESSYLQEVLVADPFENPLVKGLYDEWL-GQPGSEKAQKFMHTKYHHLERSLNSELSNW
>tr|M4BN82|M4BN82_HYAAE Uncharacterized protein OS=Hyaloperonospora arabidopsidis (strain Emoy2) PE=3 SV=1
MIIASVFLGDLNDYIQPSQACVNPLFTSDKGLDqndgasstpgvakitletelldedfARPV---------PI----QPNIIRSTKQEKATISLDDCLACSGCVTSAETVLISQQSFQEMLDVLASTtFKHVVVTLSPQSRASLAVHFDLPVITVHRKLVTLFHSLGVNLVIDSTASGDFALLESRAEFVHRYRNQQKTI-WARPPSSVAVSADK--------TEFLEPSTASNPLQDPLRALPMLASSCPGWICYAEKSQPN-AIPFIDTTKSPQQIAGSIIKRFVSGEHGAAPHEVYHVAVMPCFDKKLEASRKDFQDAENATKEVDCVLATTEIIELIEKLDVDFVALelaKLTPEEIMLSGVSDD------------------------------G----SSvLGssLNASSGGQLEHIFRFASKELFGVDV-NGPLEYVAGRNPDFREVSLAVEGKEVLKFAISYGFRNIQSIMTKIRRNKCPYHYVEIMACPSGCLNGGGQIKPKSTLQATGLLDNVTSR-FQELQVRQPNASPAVKHVYETYL-GgMPFSEVAREVLHTQYHAVPKMEQSNPlgIKW
>tr|F0WK24|F0WK24_9STRA Nuclear prelamin A recognition factorlike protein pu OS=Albugo laibachii Nc14 GN=AlNc14C128G6878 PE=3 SV=1
FELASVFLGDLNDYIQPSQACINPLFIDTKNPLvseiqsdpkrvilaieddwnqdVKLP---------ET----KPNIIRETAQQRATISLDDCLACSGCVTSAETVLITQQSYADMLEKLQSVpspYFKKIMTISSASRASLAAHFNLPIHVVHCKLVTFFRTLGFDLIFDTGCFENIMLLEARQEFLYRYQNQTPTP-WNHTQT------------------------ESDSDPAIPTALPMLASSCPGWICYAEKAQPN-ALPFIDTTKSPQQIAGTIVKDFLSREFLIESDQVFHVTLMPCFDKKLEASRKDFQRSED-NRDVDCVLATSELIDLFQAQKIEFKDLkeaSLTQKEAQMSGISPD------------------------------G----QIvYGssPFASSGGQLEHIFRYAAKNLFNVDI-CGPLEYSIGRNPDFREVSLSIQGKVVLHFAIAYGFRNIQSVITKLRRGKCSYHYVEVMACPSGCLNGGGQIKPSSSLESSTLVSSVTKR-FQELREYDPQKDAFCKYIYEKYF-DKPFSQVAQRALHTKYRRVPKLEQANPlgIRW
>GraSoiStandDraft_26_1057304.scaffolds.fasta_scaffold1495561_1 # 3 # 302 # 1 # ID=1495561_1;partial=11;start_type=Edge;rbs_motif=None;rbs_spacer=None;gc_cont=0.610
-GSAKIT-IDLEDDVATAD-------GTGAGS---------------K----RANLILESKIQTAQISLNDCLACSGCVTSAETVLIEQQSADAFFKAADK-CKMLVVSISEEARASLASHYGISSGSVHWRLRSFFRNVMkrknsasatsrVVIVLDAAVATDVALVESRLEFVERFRNSRKGSDSSKSGKRKKSRWTKPSVRtmaisatkervlrpgsvvdfdaaaehartaaqSAAVVAASLPPAKRAREPGPHVELPMIVSACPGWVCYAEKRHPE-ALPFMSSTKSPQQILGTFAKLRLPHlvgRSDVSPKDILHVSVMACFDKKLEASRLDFWHDSDqrewtkttkgassssssdGVHEVDLVLTSGEIVKMLEERKIDFRKLpvnvpGASDLDRRLSNFHDE------------------------------E----VSFGstraERGGSGGFADHIFRWAARELFGISI-PSEpLLYTspRRCNSDFQETRLIdpADGkTVLMTFATVYGFRHIQRIIRQLRSGTCKYDFIEMMACPGGCLNGGGQARPKDFVSVDA-GKLLAGA-SASFATARP---------------------------------------------
>tr|A0A0R4IWR8|A0A0R4IWR8_DANRE Cytosolic Fe-S cluster assembly factor narfl OS=Danio rerio GN=narfl PE=1 SV=1
HFSGVLQLTDLDDFITPSQECVKPVKVEKKQGRSVA-----KIQIEDDGSYFqVHQDGQRQKLEKAKITLNDCLACSGCITSAESVLITQQSHEELYRVLRHnkqvsstEQKVVVVSVSPQSRASLAAHYGIGSSEVARKLTSFLKHLGVHHVFDTAFSRSFSLIESQREFLQRFS-QRE---------------------------------------ADKKALPMLASACPGWICYAEKTHGEFILPYISTTRSPQQIMGSLVKGYFASQKGVSPQMIYHVTVMPCYDKKLEASRPDFYLSEHETREVDCVITSGEVLKMLEEEKVSLRDVQPAPLDTMFSNVCGE----------------------------------ELLGHAGSGSGGYLHHIYKHAAKQLFGVDV--DELTYKTMKNKDFQEVTLEKDGQVLLKFAAVYGFRNIQNLVQKLKRGKSPYHFVEVMACPSGCLNGGGQLKPSADQSNKELLQQVEEVYRSEH-PSVPEDDSQVAELYQSWL-ESVGEEKARQLLHTQYHAVEKTANGLSIKW
>tr|H9GAK8|H9GAK8_ANOCA Nuclear prelamin A recognition factor like OS=Anolis carolinensis GN=NARFL PE=3 SV=1
PWPCLLpyRPCSLLSYLGLFQDCIKPIKVDKKPGKAIA-----KIRIEDDGTYVqVDPDGRSRKLEKAKITLNDCLACSGCVTSAESILVAQQSHEELLRVLDAnktlepaSRKLVVVSVSPQSRASLAAKFQLTPLDTAKKLTAFFKTLGVDFVFDTTFSRNFSLIESQREFVQRFR-RRT---------------------------------------EDKEALPMLAAACPGWICYAEKTHGSFILPYISTAKSPQQVMGSLVKSHFAKQQNVAPSQIYHVAVMPCYDKKLEASRPDFFLQEHQTREVDCVITTGEVLKLLEQEGGSLSEVDSAPLDAIFSDPSEdR----------------------------------LLTGHSGGGSGGYLEHIYKHAAKELFGVQV--EEIRYKTLKNKDFQEVALEKDGKTLLLFALAYGFRNIQNVVQKLKRGKSPYHYIEVMACPSGCLNGGGQIKAEG-EASKDLLQEVESVYESVP-PEDPETNRTVADLYEQWL-GGPSKEQTREALHTQYHAVERANTGFGIKW
>tr|A0A1S3S298|A0A1S3S298_SALSA cytosolic Fe-S cluster assembly factor narfl-like isoform X2 OS=Salmo salar GN=LOC106606697 PE=3 SV=1
QFSGVLQLTDLDDFITPSQECVKPVKVEKKQGRSVA-----KIQIEDDGSYFqVKQDGGKQKLEKAKITLNDCLACSGCITSAESVLITQQSHEEIYRVLRNnkagvaEQKVVVVSVSPQSRASLAARYGLSSSEAGRRLTAFFKGLGVHHVFDTSFSRTFSLLESQREFVERFH-RKE---------------------------------------QDKQALPMLASACPGWICYAEKTHGEFILPYVSSTRSPQQMMGSLVKGFFAGQQGLNPQQIYHVTVMPCYDKKLEASRPDFYLEEDDTREVDCVITSGEVLKMLEEEKVLLSDVEPAPLDTMFSSVCGD----------------------------------ELLGHAGSGSGGYLHHVFTHAARQLFGEEV--KELTYKTLKNKDFQEVTLERDGVVVLRFAATYGFRNIQNLVQKLKRGKSSYHFVEVMACPSGCLNGGGQVKPLPEQNNKELLQQVEDLYREER-PLVPEEDQRVAELYQSWL-QSVGEERARELLHTQYHAVEKATNGLLVKW
>tr|A0A1W5AMM8|A0A1W5AMM8_9TELE cytosolic Fe-S cluster assembly factor NARFL OS=Scleropages formosus GN=narfl PE=3 SV=1
HFSGVLQLTDLDDFITPSQECVKPVKVEKKQGKSVA-----KIQIEDDGSYFqVKQDGKLQKLEKAKITLNDCLACSGCITSAESVLITQQSQDELYRVLRQnkenns-KQVVVVSVSPQSRASLAARFNLSSTDAGRRLTAFFKNLGVHHVFDTGFSRTFSLLESQREFVERFR-RSE---------------------------------------QDKKSLPMLASACPGWICYAEKTHGDFVLPYISTTRSPQQVMGSLVKTYFAEQQGLTPQQIYHVAVMPCYDKKLEASRPDFYITQSETREVDCVITSGEVLKMLDQEGLSLRDVDPAPLDTLFSSVCGN----------------------------------ELMRHEGSGSGGYLHHIYTYAAKQLFGIDA--KDISYKTLKNKDFQEVTLEKDGAVLLRFAATYGFRNIQNLVQKLKRGKSPYHFVEVMACPSGCLNGGGQIRPLPDQSNKDLLQKVEELYRAER-PLEPEDDEHVTGLYDTWL-RSVGEDRARELLHTRYHAVEKADSGLTIKW
>tr|A0A060Z336|A0A060Z336_ONCMY Uncharacterized protein (Fragment) OS=Oncorhynchus mykiss GN=GSONMT00024705001 PE=4 SV=1
--------------------------------------------------------RPCNNTGLCPVTIQACVVFRPCNNTGLCCLQA------------Cnntg-------------LCCLQAC-----NNTGLCCLQACNNTGLCPVI----------IQ--AC--VVFRPCNN---------------------------------------TGLCCLQALLVLSSGWICYAEKTHGEFILPYVSSTRSPQQMMGSLVKGFFAGQQGLNPQQIYHVTVMPCYDKKLEASRPDFYLEEADTREVDCVITSGEVLKMLEEEKVLLSDVEPAPLDTMFSSVCGD----------------------------------ELLGHAGSGSGGYLHHVFTHAARQLFGEEV--KELTYKTLKNKDFQEVTLERDGVVVLRFATTYGFRNIQNLVQKLKRGKSPYHFVEVMACPSGCLNGGGQVKPLPEQNNKELLQQVEDLYKEER-PLVPEEDQHVAELYQSWL-QSVGEERARELLHTQYHAVDKATNGLLVKW
>EndMetStandDraft_4_1072995.scaffolds.fasta_scaffold3505318_1 # 2 # 274 # -1 # ID=3505318_1;partial=11;start_type=Edge;rbs_motif=None;rbs_spacer=None;gc_cont=0.473
GFSGALQLTDLDDFITPSQECIKPVKVEKKP-GQLA-----KIKIEDDGSYVqLSEGGEKTKLQRAQITLNDCLACSGCITSAESVLITQQSQEELYKIIVNnnklaeegtseGQKVIVVSVSPQSRASVAAKFRLSVTETAKKLTRFFKDLGVHHVFDTTFSRDFSLAESQREFVQRLKNYQA---------------------------------------GEKNGIPMLASACPGWVCYAEKTHGSYILPYISTTKSPQQIMGSLVKNYLAASLGKRPDDIYHVTIMPCYDKKLEASREDFYNDIYRTRDVDCVISTIELEKMFDEKGINFTELENAELDQLFSSVDGD----------------------------------ELVSHSGGGSGGYLGHIFTFAAKELFGKTV--DKITYKTLRNKDFKEVTLQVDGQDVLKFAAAYGFRNIQNLVQKIKRGKSPYHFVEVMACPSGCLNGGGQIRPGDGETSKELINRVDELYNSLR-SRDPSQNPAVEKLYKEWL-DGESSEKARELLHTKYHEVEKLNTALNIKW
>APEBP8051073302_1049394.scaffolds.fasta_scaffold77183_1 # 3 # 365 # 1 # ID=77183_1;partial=11;start_type=Edge;rbs_motif=None;rbs_spacer=None;gc_cont=0.424
NFSGALQLTDLDDFITPSQECIKPVKIEKKESaGTGS-----RIKIELDGSYIqVGQDGQETKLEKAKITLNDCLACSGCITSAESVLITQQSQDELYRIFKEnklfieagkmeQQRMVVISVSPQARASLAAKYQLNVVQAARKLTAFFKKCGAHYVFDTTFSRELSLLESCKEFVNRMKSQQ------------------------------------------KGSVPMLASACPGWVCYAEKTHGSYILPYISTAKSPQQVMGSIVKDYFAKIHSKTPDQIYHVTVMPCFDKKLEASRSDFYNDLYQTRDVDCVITSGEVEQMLQQEGVSLANVEEEPLDAIIG--NGE----------------------------------EVVNHAGGGSGGYLEHIVKYASKEMYGLTL--ESLKYKTLRNQDFKEVTVEDGEKVLFKFAIAYGFRNIQNIVQKIKRNKSTYHFVEVMACPSGCLNGGGQIRPMEDQTPKELLQKVEEIYMSPK-IRSPEDSPQVQKLYDEWL-GGVSSDKARQLLHTQYHEVEKMTNALAIKW
>JI8StandDraft_1071087.scaffolds.fasta_scaffold958550_1 # 75 # 419 # 1 # ID=958550_1;partial=01;start_type=ATG;rbs_motif=GGAG/GAGG;rbs_spacer=5-10bp;gc_cont=0.429
-----------------------------------------------------------------------------------------------------------------------------------------MSLCCINHVTAVVKPVLFFFGSQREFVRRLKSQQS---------------------------------------GEKEVIPMLASACPGWVCYAEKTHGSYILPYISTTKSPQQIMGSLVKNYFGASLGKRPDDIYHVTIMPCYDKKLEASREDFYNDIYRTRDVDCVISTIELEKMFEEKGVQFSELENADLDQLFSSVDGS----------------------------------ELVSHSGGGSGGYLEHIFTFAAKELFGQDV--DNITYKTLRNKDFKEVTLQVDGKEVLKFAAAYGFRNIQNLVQKIKRGKSPYHFVEVMACPSGCLNGGGQIRPGDGETSKELISRLDELYNSLR-SRKPSESPAMVKLYKEWL-DGESSEKAKEMLHTKYHEVEKLNTALNIKW
>OM-RGC.v1.023668760 TARA_111_DCM_0.22-3_C22408942_1_gene655357	""	""
-----------------------------------------------------------------------------------------------------eqfhqrisnneKDYTFVVSISPQSRCSVAAYLNLTQEEFVGKLKTVFKRWGIHYIFDVSFAREISLLESAKEFLRRNT---------------------------------------------EHKIPVITSACPGWINYAETSHGDYILPYISETKSPQQIMGSLVKRHFSRKLQVLPSKIFHATVMPCLDKRMESSRHQFYDPENDSHDVDFVLTSKDLLKLISEKSTGFKEEEITAIEPLYNNINDsG----------------------------------KFYSVGGGPSDGFLEFIFKRAAVELYGVKI--SNINYTYnTKTKDFKETFLEIDNKTVLKFAAVYGFRNIQTIVRQIKNGECPYHYIEVMACPSGCTNGGGQIESEDSTtSPQEILNKVNEIYFSQP-VIEPGTLKNVLDVYEDWI-NPS---NAKELLFTDYKKPEVAKPKDksgckcsssidpSRIW
>APWor3302393717_1045195.scaffolds.fasta_scaffold605548_1 # 1 # 186 # 1 # ID=605548_1;partial=10;start_type=Edge;rbs_motif=None;rbs_spacer=None;gc_cont=0.452
GVSSFLSLSNLTDYIEPSQACVVPLSDSQ-------------------------------DHKPIQVSLNDCLACSGCITSAESILVSKQSKDEFLASLKPvdtsMKKTCVVSITPSFAASIAVQYSWRLEQAYRQIAGFLRQtLGVNFVFSCDLAQKLALEEAASELVSRLHPFLS---------------------------------------VpdganveLPDGLPLITGNCPGLVCYLEKVHP-QLLPNLLTAPSLQTTQGFLVKSLWAVRHSLAPSCIYHVVLSPCYDRKIEALRFSTVSKAASSPPVDCVLTTVEFHELVHSRGGWVADVPLDPIDDSR---PSyG----------------------------------SMisptrITGTPFTSGGYAQALLHATALHYAGIPN--AEAQWEErpathltrRETPDCREFSINLPGFGALNFATVYGFKNVQNLIRKIKAKKCPYLFIEAEACPGGCLGGGGQLKQDRSKlPPVDAMKATL--LEGTE-LQWPILDSDDRRLFLQAI--HADPMEARALLHNTYRERGTDNTPLstgvgispaALRW
>tagenome__1003787_1003787.scaffolds.fasta_scaffold10143187_1 # 1 # 297 # -1 # ID=10143187_1;partial=11;start_type=Edge;rbs_motif=None;rbs_spacer=None;gc_cont=0.710
-------------------------------------------------------------------------------------------------------------------------------------------SCVERSFAAlfVVHSRISLIEMCNEFIEKHKKNS-----------------------------------------KEKLLPLITSECPGWVCYAEKSHF-NMLPLISKSKSPQQVMGTVVKKYFSGKIKVKPSDIYHVTVMPCYDKKLEASREDFKNDE--YADVDLSLTSGEVLQLIIKKNYfdffensistdsqLFKELSNFKFDQYYNVDSEgK----------------------------------EIlglktlneIENMDLGSGGYLNTVFRYASKVLYGIDV--KDIKFESGRNQDLKECYLEKDGKKVLHFVQAYGFRNIQNIIRKMKRKNTKIDFIEIMACPKGCLNGGGQVKLSSKLe-----IEKLRKKYTDEI-TknYNPLEDKEF-------K-IKFSNELSVDDFKTQYHERQLLKINPLTI-
>DeetaT_11_FD_k123_258902_2 # 163 # 375 # 1 # ID=233925_2;partial=00;start_type=TTG;rbs_motif=None;rbs_spacer=None;gc_cont=0.535
---------------------------------------------------MeSNMCHDTQKSTFESFLKRDCNDCGSCSTeikQENPFCQQNNPKSEFFTILE-sKKKVVVVSLSSQSRSSLAVYYNATNEELVERLTTMFLSWNIHYLFDTSFASQVALLESVKEFITRKK--------------------------------------------GSQNLPMLSSNCPGFVSYAESSH-EYLLPHLSAIKSPQQIMGSLIKNYFANQMSITASQIYHITIMPCLDKRNESNQNKFYDEILKSREVDLVLTTEDLIEIMNEKKINLYSFEKGKISPLFNNINElS----------------------------------HKFYG--------------------------------------------------------------------------------------------------------------------------------------------------------------------------
>CryBogDrversion2_2_1035213.scaffolds.fasta_scaffold170890_1 # 3 # 287 # 1 # ID=170890_1;partial=10;start_type=Edge;rbs_motif=None;rbs_spacer=None;gc_cont=0.726
-------------------------------------------------------------------------------------------------------------------------------------------MGVARVLDTTASRDLSLLESCEEFVSRYRNAKH---------------------------------------AavtntpppsPADVLPVLTSACPGWVCYAEKTHGGAVLNHVSAVKSPQQVMGCIVKRKIAAELGVPASAVFHATVMPCFDKKLEASREDFAMDDlgENVREVDCVLTTGEVAEMIAVAAGLG----------------------------------------------------APSSGGGDGAGATLDSG-ELGKGELAAKGA--AALALVN----------------------------------PARSTHWSPYDRVRVVNAIPX---------------------------------------------------------------------------------
>EndMetStandDraft_5_1072996.scaffolds.fasta_scaffold3182995_1 # 1 # 297 # -1 # ID=3182995_1;partial=11;start_type=Edge;rbs_motif=None;rbs_spacer=None;gc_cont=0.471
--------GNENDIKNDPHCCVETLIKCESP-SNCS-----KIEVGSDGTPVeVYEDGTVTKLQPTKVNLHDCTSCSTCPNAEIPKFIKsIELWEQFYQKITSipkdDNTIFVISLSPQSRCSLAAHFNLSQEDFVGKLLALFQRWGIQYIFDISFATEISLIESAKEFLRRNS---------------------------------------------NGSLPVLTSACPGWVNYSETSHGDFI----------------------------------------------------------------------------------------------------------------------------------------------------------------------------------------------------------------------------------------------------------------------------------------------------------------------
>EndMetStandDraft_4_1072995.scaffolds.fasta_scaffold279880_2 # 821 # 1018 # -1 # ID=279880_2;partial=01;start_type=Edge;rbs_motif=None;rbs_spacer=None;gc_cont=0.702
-MAAVVLDMSTDDYVAPSAACINPLFAAPSSSsSsastqqpatkkprGAA-----KISID-SGIFSnLGSGtgasttnnedpfnvgsgivlkkpaphslIKQNERKTARVTLNDCLACSGCVTSAETVLIESQSADKFYEAMERvnnptevSNALVALSISPQSTASLAAHFNVSTTEMHTLLSHFFKSLGVHMVCSTqgEX---------------------------------------------------------------------------------------------------------------------------------------------------------------------------------------------------------------------------------------------------------------------------------------------------------------------------------------------------------------------------------------------------------------
>tr|M7BG64|M7BG64_CHEMY Cytosolic Fe-S cluster assembly factor NARFL OS=Chelonia mydas GN=UY3_05876 PE=3 SV=1
NLADDPVVKAWTQAHNQSEDCVKPIKVEKKPGKTAA-----KIRIEDDGSYFqINQDGGAQKLEKAKITLNDCLACSGCITSAESVLITQQSHEELNKVLSSnktaapnQQKLVIVSVSPQSRASLAARFKMTLLETAKKLTAFLKNLGsVHYVFDTTFSRNFSLLESQREFVRRFQRQTE----------------------------------------DKKALPMLASACPGWICYAEKTHGSFVIPYISTTKSPQQVMGSLIKGHFAKQQHFSPDQTYHVTVMPCYDKKLEASRPDFFSQEYQTREVDCVITTenpytcgsvsGEVLQLLEQKGVSLSD---VDSAPLDIMFSSV----------------------------L-E--EELLGHAGSGSGGYLEHIYKYAAKELFGIQV--DEVQYKPLKNKDFQEVTLEKDGTVLLQFALAYGFRNIQNLVQKLKRGKSPYHYVEVMACPSGCLNGGGQIRAEGESS-KDLLQQVEKLYESVKTEI-PERNLTVKELYEQWL-GGTDSEKAGKILHTEYHAVEKMNSGFNIKW
>tr|A0A151N1X2|A0A151N1X2_ALLMI Uncharacterized protein OS=Alligator mississippiensis GN=Y1Q_0014343 PE=4 SV=1
HHFSQLPHADVRRFILGEIFCHLSTMFQLFTPEDysvwlGE-----RlplflsslnaqnlgflpsdmscnslavivkilNDHRANGTYEnaEDIFSFVK--RVLHFqTQNSGSACTQDVTDDRQWLLRYfgfltafGSYSDF-TALKNdfrgqdsldlLSASALAQLSAQSNA----IYSPSaIQMVFRvvgskeeplnYLGTyldefnalVLKSSGFlghskvrDTMLM--MAAEIIFpevATMSLEDVSKWLNRLSILLP--------------------------------NVNATMLEMLPLSMPCPYYQAIVQGFniayeslspsskmaiyHS-YMKPYLSQQSRPTGVAcdSRADLDTWADMNlgkfvqqasvqdligfnagfkkivgslqpremldiliesghsnnpsaleiiLRNYRDItklgrvlDgldqEVCLNTWLNKRLQAYLPLLTKNQLd----VLEVFT---------ANCVDFRHLVKAFNT-------------------------------------S-Y--SDHTAEMQGDIGTVLESSLLQQGNRLK-----------CynksdgngnstawfqnylthctgkniqafsnspqlgnetdtcmtslqglapaaagltlsmllektDGq-TLRQMIPWLsaAtgwspAQASIILRRVLQGGYQvsNASRILalgelaVGLPAaaldklgsrdilllaadrgfsasmeraaqpikhkfvhragvffqavlkstqEYsrLSSAVLQGFSCGAANFLNkqqfarlvkamkGKQVSLEHSqtsfRLDsq------HPDRH----------------------------gshcqcpqkrnaaedprdctaplttevlveqrdfvgakytsgteldACLSAEVLRDALETLGKVdfqdGPLQALKW
>ERR550534_2499872
-------------------------------------------------------------------------------------------------------------------------------------------------------------------------------------------------------------------------------------------------------------------------------------------------------------ADAPVAAPGVLSVV-ATADTSSGG-----THplslldfprlpldsvveL----gs-------------------------------P-Q--TRHWNHRGGGSGGYADFIFRHAASTLFPEIP--IGNNG-gtddgdlvfaPLr-NADMRERTLv-gPDGQVKLKFGLAYGFRNIQNLVQKMKRtkrgggvggggsGSvsGGHHYVEVMACPGgGCLNGGGQIKDAGAnqsKERle-----LVTKIYDTV-T-shtpDRH--ND-NDDVKT----------------------------------
>tr|A0A0D2X4T0|A0A0D2X4T0_CAPO3 Nuclear prelamin A recognition factor-like protein OS=Capsaspora owczarzaki (strain ATCC 30864) GN=CAOG_006894 PE=3 SV=1
QFSGALQLTDLDDFITPSLECIKPVPVDRLPASQaaatPG-----TIRVEADGSYVqltasatsASASPTATKLKRAAITLNDCLACSGCITSAESVLITSQSTEELDRVLAAntaacreahmdpptptptptttattatttttttttttttspmdtsshsgpatartlvpvplvpGEKLVVVSLSPQARAALAAKFNLSIETVHQRIVAALRSFGAHLVLDTTFSREFSLIETRREFIDRYRAAQSQSTS---------------------------------KVQVTDIFPMLTSACPGWVCYAEKTHGTFVLPYISAAKSPQQVSGSIVKDYLPKILrvqadgkPVLPDRIYHVSIMPCYDKKLEASRQDFYSEMYSTRDVDCVLTTGELEQLLEDRAVDLRQP-------ltvaprdipalsaLEAQfTPVD----------------------------A-Q--GRIVSHAGGGSGGYLEHTMRHAARELFGIES--ITIHAAsnastassssadavpmevaeaslvasstagdqtnltyrIVKNKDFKELTL-eRDGQVLLRFAAAYGFKNIQNLVQKIKRNQCQYHFVEIMACPSGCLNGGGQIKPDEGes-A-KDFLSRVELAYLSQPSR-EPGVDASVERIESEWF-RDVDeASRA-NILRTKYHAVEKFv-SELLIKW
>tr|A0A0L8GCY9|A0A0L8GCY9_OCTBM Uncharacterized protein OS=Octopus bimaculoides GN=OCBIM_22035633mg PE=3 SV=1
HFSGAVLLTNLDDFITPSQQCVKPLNIEKKTGKV-G-----KIKIEDDGSYYeVSMSGEANKLKKAKITLNDCLACSGCITSAESVLISQQSSEELYKVLKQnsaiqkgeqsgDEKLVIVSISPQSRASLAANYKLSLEDTAKKLTAFFKGLGVAYILDTTFSRNFSLIESAQEFLHRYKTANI----------------------------------------KQTAFPMLTSACPGWICYAEKTHGSFILPYISTTKSPQQIMGSYVKDFFANLHSKRPSDIYHVTVMPCYDKKLEASRQDFYNDIYNTRDVDCVISTDEVDKMFLKENVLLAE---IPAMELDPIYPGD----------------------------A-P--HKLVTHAGGGSGGFLNYILRIVSKDLFGKDL--KELELKTLRNNDSKEITVTSEDGKELKFAIAYGFRNIQNIVQKIKRGKCPYHFVEIMACPSGCNNGGGQIRAASAtqeMA-KSTLLQVEELYNSIDLIE-PTEVEDVQKLYTEWL-GGHDSEKCASMLHTQYHHIEKNTNVLNLKW
>tr|A0A210QGB7|A0A210QGB7_MIZYE Cytosolic Fe-S cluster assembly factor NARFL OS=Mizuhopecten yessoensis GN=KP79_PYT06195 PE=3 SV=1
NFSGALQLTDLNDFITPSQECVKPVKIDRRPGKV-G-----KIKIEDDGSYIeVMESGTERKLEKAKITLNDCLACSGCITSAESVLITQQSQEELYKVLKEnlrlqetgdenGQKVVVVSVSPQSRASLSAKYNLSVLDAAHKLTWFLKKLGVHYVFDTTFSRNFSLLESCREFVQRYKDSET----------------------------------------DKTALPMLASACPGWICYAEKTHGTYILPYISTTKSPQQVMGSLVKDYLAGQLGVKPNAIFHVTIMPCYDKKLEASRSDFYDDLYSTRDVDCVITTGEVDQMLIKEGLNLAE---VESLDLDMIVPGM----------------------------S-P--HDLINHDGGGSGGYLEHVMKYSVAQIFGQEC--GQLKYKTLRNQDLQEVTIEVEGRPPLKMAIAYGFRNIQNIVQKVKRGKCPYHFVEIMACPTGCNNGGGQIKPDSGeetM--KDRLQHVTELYNSLSTLT-PDCVPGIEQLYTNWL-GGADSDKAKQMLHTAYHGVEKISSALTITW
>tr|A0A1B6JNZ4|A0A1B6JNZ4_9HEMI Uncharacterized protein OS=Homalodisca liturata GN=g.29339 PE=3 SV=1
GFSGVLQLTDLDDFITPSQECIKPIKIDKKKTG-tg-A-----KIKIDDDGSYMqIKEDGYAQRLQRVDISLTDCLACSGCITSAESVLVTQQSQDEMLRVFNEnkrlkqegssEAKLIVVSVSIQPVLSLAASYNLEPEEAFHRLSGYLKRLGADMVLDMTVADDLSLLEARTEFVERFRARE-A--------------------------------------GSRQALPMLASSCPGWVCYAEKTHGTFVLPYISSTRSPQQVMGALIKDYLAGT---VGQPVYHVTVMPCYDKKLEASRQDFVSSRDQSREVDCVITAIELEQMLVaGGCS-LVSEESGTVDWpwsG---IggTQE----------------------------H-F--PPLAGRDGSGSGGWAHHVFLHAAAELFP--D--CQPD--ltfkALr-NQDLQEVTLe-KDGKVLLRFAIANGFRNIQNLVQKLKRg--kCPYDYVEVMACPSGCLNGGAQVRPKDG--MsTrEWTGRLESMYRSLP--sHRPEENPLTDLLYKNWL-QGC-hSDKSKAMLHTFYHALEKSSNALNIKW
>tr|A0A1B6LWF9|A0A1B6LWF9_9HEMI Uncharacterized protein (Fragment) OS=Graphocephala atropunctata GN=g.13456 PE=4 SV=1
--------------------------------------------------------------------------------------------------------------------------------------------------------------------------------------------------------------------------------------------------------------------------------------------------------------------------------------------srp----A--A----------------------------I-S--AHQGERGQRHRPGPVHHVFLYAAAELFPD----CQPE--ltfkALr-NQDLQEVTLer-EG-KVLLRFAIANGFRNIQNFVQKLKRg--kCPYDYVEVMACPSGCLNGGAQVRPKDGv--SPrEWTGKLETMYRSLP--sHRPEDNPLSDLLYKTWL-QGS-hSDKSRAMLHTSYHALEKTSNALNIKW
>tr|A0A0L7KXR8|A0A0L7KXR8_9NEOP Putative cytosolic Fe-S cluster assembly factor OS=Operophtera brumata GN=OBRU01_16265 PE=4 SV=1
---------------------------------------------------------------------------------------------------------------------MASRFSGA----LQltDLDDfitPSQGLGADLVLDMTVSEDLSLLEAQQ-------------------------------------------------------------------------efIQSLILPHISSTKSPQQIMGSLVKQHLARGRelapgsv-------YHVTMLGTAGKSLSE------------------LPSCELD----------------------WPwSv--D----------------------------A-P--PILRRHIGSGSGGYADQIFQGDVREGRR--G--G-----------------------------------------------vaVRDRQRLPEHTKPGCLNGGAQVRPAAGesgrelvsQ-Le--------ALYASLPR-aaPAE----NQLA-----------rrlyaewldgrdSDKARAMLHTTYHAVEKSDIALNIKW
>tr|A0A0L0G9L0|A0A0L0G9L0_9EUKA Uncharacterized protein OS=Sphaeroforma arctica JP610 GN=SARC_02241 PE=3 SV=1
HFSGGLKLTDLDDFIAPSQECVKPVAIEKKKPKESK-----AIKLDDDGGYFeVSQDGTAKKLPKAKITLDDCLACSGCITTAESILISAQSQEELYRVLDAnfkisigepvykqldtemademendamgsgsgsiegkrivdedaVRKIVVVSIAPQSIASLSVKYNMSMDEVARRVCFFLRSMGVHFIFDVSLARNFSLMEAQREFVRRYQLLQSQKADG------------------------------VIKKKGTEILPMLASACPGWVCYAEKTHGDFIVPYISTTKSPQQIMGSLVKGYLAESIDVSAAHFYHVAVMPCFDKKLEASRQDFYNDVLSTRDVDCVITTGELDSIFTEKTGGFEVSSPVESHSfdslihaaktgpwewsnishrtdivGEKALAPE----------------------------D-S--EEMVRHQGSVSGGYTEHVLIYAAKELFGLTL--DELEYKTVRNKDFQECLVQKDGVTVLQGALAYGFRNIQSLVQKVKRGKSVYDYVEVMACPSGCVNGGGQIKDANQsKQ-KDIVSKVGANYLALPTQSSALVDPDVDLLYSDWL-DGSGSVKAQAALHTEYHAVEKMTSGLTIKW
>tr|A0A1X7VQ20|A0A1X7VQ20_AMPQE Uncharacterized protein OS=Amphimedon queenslandica PE=3 SV=1
KFSGALKLTDLDDFITPSQECIKPVKVDRVANATkgSS-----AIKIENDGSYIeIDKTGAQKKLEKAVITLNDCLACSGCITSAESVLIAEQSQEELYKILEEnkkvkekeggKEKLVVVSVSPQSVASLAVNFKKTMEEMSSKLVSFLKQLGVDFVFDITFSRDISLIESAQEFVRRFQGSS-----------------------------------------NPGSIPMLASACPGWVCYAEKTHGDFILPYISTTKSPQQIMGSLVKDHLAKAHRKMPDQVYHVTIMPCYDKKLEASREDFYHDLYSTRDVDCVITTGEVEIMLNEHEVDIDS---LPLTPMDEPFCSY----------------------------D-K--DQLVSHEGSGSGGYLNYIFKYACKELFGETV--DSIEYKVLRNKDFYECSLQVDGKEVLKFAAAYGFRNIQNVVQKLKRKRCGYHYIEVMACPSGCLNGGGQIKNEEDkgsasqlLS-KENLQNVDAAYKSLRPRK-PTENPKLDLIYKEWL-EDSNSDKVQSMLHTKYHAIEKFTSALTIKW
>tr|A0A1Y1WF98|A0A1Y1WF98_9FUNG Cytosolic Fe-S cluster assembly factor OS=Linderina pennispora GN=DL89DRAFT_277645 PE=3 SV=1
AFSGGLRLTDLNDYITPGQECIKPVEVKKTGKSDGS-----QIKVDGTGGYYeVSKDGEETKLEAARITLNDCLACSGCVTSAETVLITMQSHHELVSVLKEks-KQLVVVTIAPQSVASMAQKYNMSTLQVAQRMTATLKGMGVDHVYDSAFARDLTLVESAREFVERFKASSQQ-------------------------------------------LPVLASWCPGWVCYAEKTHAE-ALPYMSTTRSPQQAMGAVVKNYMANKLGITPDQIYHVAIMMCYDKKLEASRDDFYNDIYKTREVDCVVTTGEFDRMLDEQGIAFAEISPAPLDS---LfKTNG----------------------------D-S--TALYTSAGTSAGGGLEYIMSYAARTLFGVAI--APEEIAdagrgtraheliqvkLVrNQSDHREMVLldPETRQPVLKFATVYGFRHLQNLVRKLKSGRATFHYVEVAACPSACSNGGETEAKYT----------------TSSASQLPEDNPLVKELIYGWF-GSEGldSPLAKAQLHTQFHGVETKVNPLGVSW
>tr|A0A150G6L9|A0A150G6L9_GONPE Uncharacterized protein OS=Gonium pectorale GN=GPECTOR_57g465 PE=3 SV=1
QFSSTISVTDLNDYIAPSQDCVV-----------alNG-----KikandvgaaaeevqlQPRVRAGTAGpp----GGPQPGDPV-KvSLHDCLACSGCITSAETVLLQQQSSEEFLAKLA-dPRVTVVVTVSPQSRAALAAYYNLSpaTA----laRLA-gWLKWLGVRAVWDLTtA-RDLVLVEEAAEFMERFRSSREASTSAP-----------------------------SAGAAAPGPLPVMASACPGWVCYAEKTHGSRVLPHLSSTRSPQGAMGGLVKSLVAGAWGLAPASLYHVSVMPCYDKKLEASRDELTTalppgapspdgepGEGr-VPEVDCCLTTGEVLQLLQQRPPPGC-S-----PEagladpaapaaapdallpP----gvap--P----------------------------D-D--RLFGLQAASSSGGYADYVFRSAARELAGLE---LPP---gplpwkSLr-NADFQELSLelPdlavgqagSRPPAALRFARVYGFRNIQTLLRQVKMgr--CAYQYVEVMACPGGCLNGGGQIKPGPGvspQQLie-----QLELVYAHS-DVaarapTDN---PAVAALYN--------hwlggrpgsaa---ARQLLHTTFREREKTvtaA--VVANW
>tr|A0A0E9NQ67|A0A0E9NQ67_9ASCO Uncharacterized protein OS=Saitoella complicata NRRL Y-17804 GN=G7K_6021-t1 PE=3 SV=1
-MSRILSADSlVEDFISPGQACIKPVEISKSS-NAPS-----EIKV-DGAEYYeVGKDGSQKKLETASISLNDCLACSGCITSAESVLITMQSHNEVLSVINAekdkgevDRKTFVLSLSPQSRASIAAAYGITPYQAQSRLKHFLSTKLgFTSVHSTDFAREVSLVEASREFETRFTNARKRKLNTHDPVATP----------------STSDTAADPTADSNSTLPLIASACPGWICYAEKTHGE-ILPHISLVRSPQQIMGAYLKDTLTRALSISRDRVYHVSVMPCFDKKLEASRGDFE--VEGVRDVDCVITTMEVVEMLKEHEVDLRTCHEAHLSD-------E----------------------------E----YY-PSHPGSSAGGYLTHILTSAAKNLLDLPT--VDAATEqgvvvkTIRSSDMKEYIL-eKDGEVLLKMATCYGFRNIQNIVRKLKPtkskvkrvvrrkglepkigE-dKEYDYVEVMACPSGCINGGGQLKPLIPseneevqyTP-KEWIDAVESTYRSVEAR--EASEERAGEVLRRWC-GGEVveEGWRRRALYTEYRAVEQNlSNPAFATW
>tr|A0A1U7LL43|A0A1U7LL43_9ASCO Cytosolic Fe-S cluster assembly factor NARFL (Fragment) OS=Neolecta irregularis DAH-3 GN=NEOLI_005094 PE=4 SV=1
-MSRILRAEDLNDFISPGQACIKPVEIVKTNLSGKT-----EIRV-DGTSYYeVGIDGSEKQLEAASITLNDCLACSGCITSAESVLVSLQSHNEVNKVLKEnqmksqgDRQLVVISISPQSRASIAAAFNLSIPSTHARLVTFLTEILnFDYVFDISIAREICLHESAQEFLQRYGARK-MG-------------------------------------GEAQALPVLASSCPGWICYAEKTHGE-VLPYMSRVRSPQQIMGMLLKSCLFANRGIERKQIYHVSVMPCFDKKLEASRGDFE--VDGTRDVDCVITTTELVAMIKEANVDLREVTEAQKSK-------K----------------------------W-D--YLPYTHLGSSSGGYLAHIMTLAAQQLFDIND--LEVASQkhitikTIRNNDMKEYTLLsSTGDVLLRMATCYGFRNIQNLVRKLKKdspgrhrtrE-cKEYDYVEVMACPGGCINGGGQVKPVLTmeeriyTP-KEWVDYVEGIYQGLPTC--TLDLKSVQE-VYGWM-R----GQEKELLYTGYRAVEHNlGNPLGEKW
>tr|D3PH06|D3PH06_LEPSM Probable cytosolic Fe-S cluster assembly factor GL21135 OS=Lepeophtheirus salmonis GN=NARF PE=2 SV=1
GFSGAIQLTGLDDFITPSLACIKPVDSTNNNSSE------------------SAQDLESKPPQKATISLTDCLACAGCVTTAESVLVEAQSSDELRKRFQSkgkVYDVLIVSVSTQSLISLSNKFGLSLSQTSNVIINYFKSLGVDYIYNLKICEDIALQEQSIETILHLSQ--------------------------------------------GNKGPILTSSCPGWICYAEKTHGDWILPYISKVKSPQQIMGALVKSWGANNIyNTESTRICHVTVMPCFDKKLEASRRDFMDS-NNIPDVDLATTSVELEQMILADNFSLHDIPESYAFD----kIFES----------------------------C-S--NELEVNHGSGSGGFCESIFLDTIKSLFDDND--PSLDYN-MrKNLDFMELKY-EKNGRKIHFGVANGFRNIQNIVQMLKRKKCDFDFIEIMACPSGCLNGGAQAVPEDId-N-KVFISTIKELYNSLPKTRSSNNNSLPKDLYSE----------LKPLFYTNYHAIPKETNGLTIEW
>tr|I0YLU4|I0YLU4_COCSC Iron hydrogenase OS=Coccomyxa subellipsoidea (strain C-169) GN=COCSUDRAFT_19743 PE=3 SV=1
QFSGAVKLADLNDFIAPSQACVVNIHGKKEGN----------IKL--------DFDALDKPPEkasklINIMSLQDCLACSGCVTSAETVLLEHQSAAEFMSKLADp-GVTVVVSVSPQSRTALAAFYGLSPAETLQKLTGFFKGLGVRAVLDTSTGRDFALLEAAAEFVQRYREAHPELA-----------------------------------GESMPSLPMLASACPGWVCYAEKTHGDYVLPHISSTKSPQaspqlykfpantpsitslfAVMGTLVKRHLAAQWGLQPGQVYHCAIMPCYDKKLEASREDFNVPGTSVAEVDSVLTSGEVQLMLEVHGRPLGELPSARLDSlvgs-------A----------------------------P-E--DGQLYGLPGGSGGYLEYIFRAAAAQLFGKEV--EAGPLPlrTLRNADFQEVSLdv--GGRPALRFAIAYGFRNIQTLVRKIKRGASEYDYVEIMACPSGCLNGGGQIKPQPGqs---SqQLLDELDAIYHDPQACvvpRLPQDNPTVAALYERWV-GAPVgSEQGRQLFFTEYHKRDKSIAATVGDW
>ERR1740128_1598434
EFSSVLQLTDLDDFITPSLECIKPVKIEKSDPIPsgAA-----KIRIGDDGSYSqVNKDGTTKSLTKASITLNDCLACSGCITTAESVLIGQQSHSEFLKICKAirnneedrSYDHVVVSLSHQPVLSFASKFKLSPLEARAKLAGLFRKLGVSHVYDVTLATELSLIESGKNFVERFRTVTAN---------------------------------------KKKMLPVIASACPGWVCYAEKTHGDWILPYVSEIKSPQQIAGSIIKDVIPPLLKTTPSRLAHITVMPCFDKKLEASRSDFYNEETGSKEVDMVITPVEIEEMLEQLSINFSELELCPIDG----fSDAE----------------------------D-T--SEMVVAPGSGSGGYAEHVLRYAAKELYGMEV--GEVTFQTVKNSDMREATVEHEGQIVLRMAIANGFRNIQNLVQKMKRKKCAYDYVEVMACPSGCLNGGAQLRSESNsEA-KVHLANVQALHSSLNERR--ADGCSTHQLYDTWM-DPLSVEERPKKLRTSYHAVEKLVNALTVKW
>ERR1712200_360890
------------DFITPSLECIKPVKIEKP----kpapsGG------akIRIGDDGSYNeVQKDGTTKTLTKASITLNDCLACSGCITSAESVLIGQQSNVEFLKICDGirdgceyrl-YDNMVVSISHQPVLSFAAKFKIPPLEARSKLSGLFRKLGASYVYDLTLAAEMSLLECGRDFVERFR----TGS-----------------------------------SN-------------------------------------------------------------------------------------------------------------------------------------------------------------------------------------------------------------------------------------------------------------------------------------------------------------------------------------------------
>ERR1712071_715228
-----------------------------------------------------------------------------------------------------------------------------------------------------------------------------------------------------------------------------------------------------------------------------------------TKILTN------------------FD-------------------------------------------------------------------L----INQNFDQFRLILINFD-----------------------------------------------------------nLFGPTYQHMCISVGCLNGGAQLRSESNseakvhlaN-Vq--------ALHSSLNE-rRAD----GCST-----------hqlydtwmdplsVEERPKKLRTSYHAVEKLVNALTVKW
>tr|T1HIN2|T1HIN2_RHOPR Uncharacterized protein OS=Rhodnius prolixus PE=3 SV=1
KFSSILQLSNLDDFITPSQECIKPVEIKKEATRTGS-----KIKIEDDGSYVeITATGDKNKLSRVDISLADCLACSGCITTAESVLINQQSHDELLRVFKNrreeNLKLIVVSFALQPILSIATECGLKPEICLQKLAGLFKRLGADLVLEMTIADDFALVEEQREFLNRYQRFVEG---------------------------------------EKTALPMLASTCPGWVCYAEKTKGH-LLPNLSTCRSPQQIMGRLVKDKFSKEKNITPSEIYHVTLMPCYDKKLEASRTQFN--VEGSRDVDCVITPVEMMLLMQDECI------------dgslnneqngdidwpwkpiq------------------------------------P-Y--RSLCRVEGTGSGGYAHHILAHARKALFNFNG--DV-PFETVtRKSDILLAK-HEENGKSLKVAIVTGFRNIQNVVNKMKRGTCDYDYIEIMACPSGCLNGGAQVKGHLK--------QLEQIHSELPTRN----VEELHEMYSSWL-DGFNTDKANLFLHTTFEPVTYNPNPLSIKW
>ERR1711871_390310
-------------------------------------------------------------------------------------------------------------------------------------------------------------------------------------------------------------------------------------------------------SPQQIIGSVLKNIVY---SDDSSTVFHVSVQPCFDKKLEASRLDFYHESSn-SKEVDLVLSTTEFMDFLFeSSVIASD-RRHTS---l-DGTe------------------------------------------KNDASDGKIVLSFLEDISHQALCKDS--RSSSEFe-----------------------------------------------------------------------------------------------------------------------------------------
>ERR1712146_681414
----------------------------------------------------------------------------------------------------------------------------------------------------------------------------------------------------------------------------------------KTAH-QAVVYLSSVKSPQQILGGLLSTVAFELDqskgdnllqkgkdpskreylEQIGNNILTVSIMPCFDKKLEGSRKEFETN--e-KKDVDLVLTSTEILSIIQDYETFSQ-KIKTKSLSsm----------------------------------------------SNTRSSNDFLEGIFNLN----------------------------------------------------------------------------------------------------------------------------------------------------------
>tr|T2M5C7|T2M5C7_HYDVU Cytosolic Fe-S cluster assembly factor NARFL OS=Hydra vulgaris GN=NARFL PE=2 SV=1
KFSGALQLTDLNDFITPSQVCIKPVEIEKVKKK-gDT-----TIKIEGDSYYQvDVNSGEQVRLKKANITLNDCLACSGCITSAESVLIAEQSCLQLEKVLADnlslaNKKIVVISMSPQSLVSIAVKFHVTVSDAYSKITTFFKDIGCDYIYDTNLARSISLLEMQKEFVEKFKNDK---------------------------------------------KIMLTSACPGWICYAEKTHGELLIPYISQTKSPQQIMGSIVKQLLGKKLNKTPNEIYHVTIMPCYDKKLEASRTDFYNDIYNTRDVDLVITSSEVENMLQTKNIDFCGLSL---SLIDEDySFVD----------------------------E-Q--YQLLSHRGGGSGGYLEHVFLHASHSLFNVIP--DQIIYKPLRNKDFQEVILEIDGEVKLRFAFAYGFRNIQSIVQKIKQKKCNYDFVEIMACPLGCLNGGGQVRAETVdDA-KSLIQLVTSTYDLLKPVN-PLHDRKTKELYNQL---------SQSDLHTQYHAVKKMKTALNIQW
>ERR1712048_846119
--------------------------------------------------------------------------------------------------------------------------------------------------------------------------------------------------------------------------------------------------------------------------------------------------------------------------------------------dldtq-----fall--D----------------------------E-E--GELVGNAGGTSGGYLEYTFTYACKHLFQYDS--P--N--itykVLr-NKDFQEIT-Fsv-DGDVKLRFAFAYGFRNIQNIVQRIKRg--kCTYDFVDMQACPSACVNGGGQIRAET-rdeaRDLld-----RVTRLYSSLKR-drdcsSEY---MSK-LM----------kriedeg--LTETMFYTDYHEIKKEtts--------
>SRR5271170_4868899 
-----------------------------------------------------------------------------------SILISQQSTSEVATTIEHqlslppdLRSRLVVSLSPQSRASIAAYYNLSIQSVYLKLHTFFTQILPfDAVFDTNIGREIALVEGAREFQSRWLMKQNDM-------------------------------------LSALPLPVISASCPGWICYAEKTHH-AILPHLSAIRSPQQLMGTVKY-------wYLLTKTRYKGEVVRGLESRLEDDREQGIKV--r-VHRLRLKKCSGEIW-L---------------------------------------------------------------------NSGWAKPFI-------YX----------------------------------------------------------------------------------------------------------------------------------------------------
>ERR1719273_2667214
-----------------------------------------------------------------------------------------------------------------------------------------------------------------------------------------------------------------------------------------------------------------------------------------------------------------------------------------------------------------------------------------------------------------------------------------aKMGKSNCHLPLLMVLEIFRIWCKKMKRk--rCQYDFVEVMACPSGCLNGGAQCRPDE-gvnpKEVis-----HLETKFKSLQ--kqwpTEN---KDVDAVYF--------ewlggkstd--KA----------------------
>tr|A0A1L8EYK5|A0A1L8EYK5_XENLA Uncharacterized protein OS=Xenopus laevis GN=XELAEV_18045536mg PE=4 SV=1
-------------------------VKGLELSEDmkiyyAE-----LmaageptislqiipdnllcyiidklSI---------DI--TNQNLALATLdSLKKCNASSVSLGtDVLSSILTSvdtftadtfQSLGDMAVAILPsvILEKTDGAVLQQSLSSLSQVDNWSptQASAIVtKLKEvdfqfnatTLESLGT-----------------------------------------------------------------------------------------------------------------------------------------------------------------------------------------------------------------------------------------------------------------------------------------------------------------lvIGVSAhdmdklkasdflilanngtfnnymqqaptalkqrfvqmlinsttesllqavpsslaseippsvlmnaatnineinkmqwtsdqaqvlfqtvlnltqDYtsLSTNVLQGFTCGAAKMLSdaqfaglikamkGKAVALDYTqlsciakRLAlq-----SFPSDFSSYPS-dvllymgpSAS----NCREYYS-LV-GKSNtgalptgssmlasllssartclgisgtsltlenlqvlgalscglsakeindsdpyilttlqscptfstaqaaaiesqilrkygsasqwtvatmnemgnlsstltastlqkipkaikirffpayltklkaldknlfklvlsqlkisrvarqakincttplttdiiskqrdlvvisysaaeleSCLGNDVLNENLETLGELefaeDQLIILKG
>ERR1719375_750235
-------------------------------------------------------GAGGDEEAPVHISLHDCLACSGCVTSAESVLLEHQSGRELEERLAEgfav-----VVTLSPPALVSLAQSAGLSpaEAGGA--SQRSSRVSGWPQSWTTPSAGTWPCCRPRRSSLSGSRRTNGGRQ----------------------------------GRRPDQAAEKGRGPCRCWL---QSARD--------GCATPRKHTGRLCCLTWRRGAa--------HRGSWGC-------SRSGSWAGGSg-LPQIAS--TTAPX----------------------------------------------------------------------------------------------------------------------------------------------------------------------------------------------------------------------------------------------
>ERR1719463_637056
---------------------------------------------------------------------------------------------ELEERLAEgfav-----VVTLSPPASCPSPRARGCPrpRPGGA--SQRSSRVSGWPQSWTTPSAGTWPCCRPRRSSLSGSRRTNGGRQ----------------------------------GRRPDQAAEKGKKVRNLGL---SLMHA-ASIAFLHKVPIPHAHA--------------------------------------------------------------------------------------------------------------------------------------------------------------------------------------------------------------------------------------------------------------------------------------------------------
>tr|E1ZR28|E1ZR28_CHLVA Uncharacterized protein OS=Chlorella variabilis GN=CHLNCDRAFT_139858 PE=3 SV=1
AFSGAVKIGDLNDFIAPSQACVVSLEGGKLAAASdaeVG-----TVQL--------QPRGFSQTLPaavdqPVKVSLHDCLACSGCVTSAETVLLQHQSAGELLQRLADp-SWTVVVSLSPQSVAVLAALHGLPAAECAARLVAFLRQLGAAAVFDIAAARQLALAEAAHEFVQRYSQSARGTAALSAAAAAAAAAAG------EDAMDVDAAVAGRGSRDGGGPLPMLASACPGWVCYAEKTHGEHVLPYIATGKSPQAVMGTLVKRRWCMAAGLLPAWVYHCTIMPCYDKKLEAAREDFNLPGTQVPETDCVLATTELQELLEQRQADLGSLQGAPFDSmvplpaagaaaapacngsdgagassngwhaapk--PPtSSSG----------------------------S-D--AGGTLPASSGSGGYLEYVFRAAARQLFGRQL--PAGPLAmrVGRNADLREVTLeaPGGGPPLLRFAAAYGFRNIQGLMRKVKLGRCEYDYVEVMACPSGCLNGGGQPKPAAGqt---SaQLLEQLETLYADAGSGhgaVQPDADPAVQQLYHEWV-QGQPgSEAARQLLHMQYHKREKTVTATLADW
>ERR1740117_15591
----------------------EEGKRE--------------kgakltismdmtDD-IS-----GGHFNQIVGTEKAAITLADCLACSGCVTSAETVLITQQSTSEFLAHLTPeakINTKVVVSVSPQSRAALAHQFNLSPLDTAKRLSTALKALGVDYVLDT-tASLDISLLEArE-EFVRRLQS--------------------------------------------KENLPLLASECPGWVCYAEKTHGSYVLPHISAVKSPQQVMGTIVKRYLAK-KiGVTSSQLYHCTIMPCYDKKLEASREEFKW---------------------------------------------------------------------------------------------------------------------------------------------------------------------------------------------------------------------------------------------------------------
>ERR1712159_853815
----------------------------------DN-----RiklefemsnnddifqpmavesfnidkfKPPPD----Lik------TSDKKTAKVSLSDCLACSGCVTSAETVLIEQQSSGEFKKSLSSdKYDRIILTVSGQSSASLAEHFNCKDILELQDY--------------------------------------------------------------------------------------------------------------------------------------------------------------------------------------------------------------------------------------------------------------------------------------------------------------------------------------------------------------------------------------------------------------------------------
>ERR1719414_636433
AFSGIVQLTDLDDFITPSQECIKPVEIPKKIASTkGA-----KIKIESDGSYFeEFSDGSSKKLEKAKITLADCLACSGCITSAETILIEQQSGQALRDVFSLkrkstaenilPAQMIIVSLQIQPIISLANKYHLSVQEAAHKVSSYFKSLGADYVFDLKIPEDISLMEQTKEFIEHYQSKSANAI-----------------------------------SSKSVKYPILTSACPGWICYAEKTHGSWILPYISEVKSGQQIMGSIVKQYFAEKLRASSSDIYHVTVMPCFDKKLEASRPDFIDQGSGQKDVDLVITTVEVEQMLSEDGFETLDDVHFQVGRgidslarvltgs--GDiDDSE----------------------------Y-D--AKITLNHGSGSGGHAENVLVMASKEIFGHAV--SFDDLKikTLKNSDFKEITLEnNDGDVLLTFAIANGFRNIQNLVQKMKRKRCIYDLVEVMACPSGCLNGGAQCKPTEQkdtlSL-KAFIAEMEKMYS--NDSnekVMPSNNLDVKVIYDDWL-GGRNSEKSMHYLHTEYHEVEKMTNSLAIKW
>ERR1719367_419943
----------------------------------qqkEL-----KLKLKVMVHILkNFLMVPQKKLEKAKITLADCLACSGCITSAETILIEQQSGQALRDVFSLkrkctsenilPAQMIIVSLQIQPIISLANKYHLSVQEAAHKVSSYFKSLGADYVFDLKIPEDISLMEQTKEFIEHYQSKS-ANA----------------------------------ISSKSVKYPILTSACPGWICYAEKTHGSWILPYISQVKSGQQIMGSIVKQYFAEKLRVSSSNIYHVTVMPCFDKKLEGKNIKCYACHNNQNIH-AP-------ETWYKLKYEI----------lfyl-------------------------------------------------------------------------------------------------------------------------------------------------------------------------------------------------------------------------
>ERR1740129_523265
GFSGVLQLTDLDDFITPSQECIKPVKVEKK----vatakGA-----KIKIEADGSYFeEMESGGKMKLEKAAITLADCLACSDQFRLHNFCR------KCTYX--------------------------------------------------------------------------------------------------------------------------------------------------------------------------------------------------------------------------------------------------------------------------------------------------------------------------------------------------------------------------------------------------------------------------------------------------------------------
>ERR1719513_444193
-----------------------PVKVEKK----vatskGA-----KIKIEADGSYFeETEGGGVKKLEKATITLADCLACSGCITSAETVLIEQQSSQTLRDVFRQsgDHDKIVVSLQLQPVISLANKTG------------------------------------------------------------------------------------------------------------------------------------------------------------------------------------------------------------------------------------------------------------------------------------------------------------------------------------------------------------------------------------------------------------------------------------------
>ERR550519_39241
GFSGVLQLTDLDDFITPSQECIKPVKVEKKVAT-akg-A-----KIKIEADGSYFeEMESGGKMKLEKAAITLADCLACSGCITSAESVLIEQQSTDQLYKVFEEkkqlvesdpeNAPIIVFSVAMQSILSLAVKFEMPPQLTMEKLGGFLKQLGADYVFDMKTAEDISILEQQKEFIDKFTSRP-QTS-----------------------------------SKH--PGPILTSSCPGWICYAEKTHGSWILPFISNVKSAQQIMGSIAKEALPNNLNVSAKRIYHVTVMACFDKKLEASRQDFYNEAEDYRDVDCVVTSLEIEEMMDkAGVK-FHELANKPIDDvctI---E--P----------------------------L-A--KPLMVNSGSGSGGYSDHVFKYAAKQIFN--Q--DVNE--viykPLk-NLDLKETTLe-VDGKVVLKFAIANGFRNIQNLVQKMKRk--rCDYDFVEIMACPSGCLNGGAQLRPEGE--QsSkDLVKYLEEAYSSLK--tdELPEKNPHLVEI-LSGW-LDG-cPDRRANLMRTEYHEVEKMT-------
>ERR1712000_23310
---------------------------------------------------------------------------------------------------------------------------------------------------------------------------------------------------------------------------------------------------SKTKSPQQIMGTLVKQHLAKQLNKQPNEIYHVSVMPCFDKKLEASREEFQG------LVDCVLATNELPSLFENKQITSFVD-----LEeadmldlqfsnfd-------N----------------------------A-S--NQLTSSVNGGSGGYAEFILKHAAHRLMSSEQ--AEK---ctvewkQGr-NKDLLTAYLm-nEERKKVLTVAIMNGFRNIQTLIRKLKSgekigk--APYDFVEVMACPSGCLNGGGQLRPESSdnsNHVtradGvALLAKVVDIYNQIDVRdknvvyaaarqqpVDD---SSE---SP--------vsvwhrlktenneekqvtsndDVITVSNLRTDYIARQ--avtNA-LAIKW
>ERR1712000_664736
---------------------------------------------------------------------------------------------------------------------------------------------------------------------------------------------------------------------------------------------------SKTKSPQQIMGTLVKQHLAKRLNKQPNEIYHVSVMPCFDKKLEASREEFQGL-V-----DCVLATNELPSLFENKQITSFVDLEEADMLdl----qFsnfdn-------------------------------A-S--NQLTSSVNGGSGGYAEFILKHAAHRLMSSEQ--AEKCT-vewkQGr-NKDLLTAYLmnEerkk-------------------------------------------VLNGGGQMRPESSsnsnhvtrAD----------------------------------------gvallakvvdi--------------------------
>ERR1712176_1376436
------------------------------------------------------------------------------------------------------------------------------------------------------------------------------------------------------------------------RPVLASACPGWICYAEKTQGAAVLDHISRIRSPQSIMGSLVKSHVSQREKIPYAQVYHISIMPCYDKKLEASRGDFMSk-EHn-CPETDLVLSTAEAFDLWGDKETTD----------vcenqcfdsvltD------N----------------------------P-F--PFE-TPSGGGSGGFAERILQHIARTFN-HP----GT---leisfkQLr-NKDLLEAVVn--INDTEYRVAKAYGFRNIQNVIQKIKHkr--CSYDYVELMACPGGCLNGGGQIKLEDPselTNV-------TSVYSAVS-Td----------KLKP--------agtfepepfl---------TSYKAVEKSas--------
>SRR6266498_3159151 
-----------------------------------------------------------------------------------------------------------------------------------------------------------------------------------------------------------------------------------------------------XMGEEVSSFALICYFPDEYHFVRPDEIYHVAVMPCYDKKLEASREEFFDAELg-TRDVDCVITAGELWELVGHFGWDLRSCDETP-----SP-l--G----------------------------S-L--PEAIQRPGSSSGSYCTRSWSTFKAHTHHEKQ--E-----kx-----------------------------------------------------------------------------------------------------------------------------------------
>ERR1719376_717539
AFSGIVQLTDLDDFIAPSQECVKPVPIQKT----akavqKG-----RakITIETDGSYLeEQEDGSHKKLEKAAITLADCLACSGCISSAETVLIEQQSSETLRNVFRAkalkeegHFSKIVVSLQLQPIISLANKVGLSVDATAQALASYFKSLGADCVFDLRVAHHISLIEHCKEFVEKFR----EGG-----------------------------------AA-GFKRPILTSACPGWICYAEKTHGSWILPFISRVKSAQQIMGSLVKRHLSEKMCVLPEKTFHLTVMPCFDKKLEASRADFTEETTGLKDVDLVITTLEIEQMLLEDSVQLS-S--L----qpgvpldsltd-------I---------------------------------------------GAAAAAAAAAAAA-------------------------------------------------------------------------------------------------------------------------------------------------------
>ERR1719468_1221059
MFSSIAQLNDLDDFIGPGQECTKPVKVEEK----kktnkNR-----KIEIENDGSYSqKTSNGSSFKLEKAKITLEDCLACNGCVTSAEAVLISQHSSEELIKANETnkqliseqkfdEVKKIIVSISPQSRASLAAKFKTDLKTCSQKP--------------------------------------------------------------------------------------------------------------------------------------------------------------------------------------------------------------------------------------------------------------------------------------------------------------------------------------------------------------------------------------------------------------------------------
>SRR3989338_3869502 
------DG----------------------------------aegtiEIHQNKKSLAetpLDGS-KFVPLEKVQITLADCLACNGCVTSAETILITNQSREEVEKIVATsspp-SSAILVSVSX-----------------------------------------------------------------------------------------------------------------------------------------------------------------------------------------------------------------------------------------------------------------------------------------------------------------------------------------------------------------------------------------------------------------------------------------------------
>ERR1719391_160682
GFSGIVQLTDLDDFIAPSQECVKPVPSAVKPGS-kgg-K-----KkplakisIDAEDGSVSQvDAETGAQTKLEKATITLADCLACSGCITSAETVLIEQQSADQVYKLLNQkqellssgkedEAPFIVFSLALQPLLSIAHKIGLSVQDTTEKLVTFLKRLGADLVFDMKLAEDWSILELQREFTQRSI----IDD-----------------------------------NGKSKQKTVLSSLCPGWVCYAEKTHGDWLLPYISKVKSPQQLMGSIVKKYIPSKLGISPSRINHITLMPCFDKKLEASRDDFFDQETGVKEVDCVITTLEIEDMLSrETTD-LSTLDNTLVDTvvsG---G---------------------------------S--TDILANSGSASGGYADHLFRYVAKTKYA--E--EIDK--lsykILk-NSDFREVSLe-RDGKTILKFAIANGFRNIQNLVQKLKRk--rCDFDFVEILACPSGCINGGAQIRPEED--SsAkDLIKDLEASHGSMG--tSLPENNTELEQMLNDWG-LKE-dVEARNFIVLTQYHAVEKLTNGLAIKW
>ERR1719167_567903
-------------------------------RVNakag-V-----KIQIEDDGSYIeENDFGEKKKLEKASITLADCLACSGCITSAETVLIEQQSATELYRIFDEkskalqqessaNVPYIVVSLGLQPLVSLSQKINISVQDTTEKLVGFLKKLGADLVLDIKIAEDLHIIEQQNEFLERYRSKA-PG-------------------------------------SKV-ANTVLSSVCPGWVCYAEKTHGSWLLPNISKVKSPQQIMGSIVKQYLPEKLSLNKQSVYHVTLMPCFDKKLEASRADFMDEISNTKDVDCVITTLEIEDMLLkEGKD-LIDYSSLKLDTlvdG---Q---------------------------------Q--TLITANQGSGSGGYSDQLFKFMAMHEFG--E--EIEE--itykTLk-NTDFKEVALe-RDGKTILKFAIANGFRNIQNLVQKLKRk--rCDYDFVEILACPSGCLNGGAQLRPEQD--GsAkDLITSLEEKHRNLA--kRLPEDNMELKQLLSQWS-LDT-nTDQRQSLVMTEYHEVEKMINGLAIK-
>ERR1719348_2062281
----------------------------------cRS-----IKTVSADGSYFeETQSGAVKKLEKATI------------TSAETVLIEQQSADQVYKLFNQkqellssgkedEAPFIVFSLALQPLLSIAHKIGLSVQDTAEKLVTFLKRLGADLVFDMKLAEDWSILELQREYTLGQSLMT-M--------------------------------------ANQNK-----RLCSPL----------------------------------------------------------------------------------------------------------------------------------------------------------------------------------------------------------------------------------------------------------------------------------------------------------------------------------
>ERR1719483_375722
KFSGVLQLTDLDDFITPSQDCIKPIKVEKKVT--tnkg-A-----KIKIEADGSYFeESSSGP-VKLEKVAITLADCLACSGCITSAETVLIEQQSAEQIFRVFQEkaeairegrtaEAPFIVFSLGLQPILSLGQKTGLSVQDTAERLTGFLKELGADLVMDMKLAEDWSILEQQRELLDRYRGRA-EG-------------------------------------SKPGTHTVLSSICPGWVCYAEKTHGSWLLPYISQVKSAQQIMGSVIKQFIPAKLGVDQARVYHVTVMPCFDKKLEASREDFLDEISNTKDVDCVITTLEIEEMMNkEKKV-FESCPNVKLDPivdG---H---------------------------------D--IVIRATDGSGSGGYSDQLFRFMAKHEFGQTQ--SLDT--ltykTLk-NADFKEVTLe-KDGKTVLKFAIANGFRNIQNLVQKLKRk--rCDYDFVEILACPSGCLNGGAQLRPDQE--IsAkELINMIENKHLEME--kSLPEDNLQLQQLITEWG-LDT-dLKKRRKVVMTQYHEVEKMTNGLAIKW
>ERR1719154_699621
----------------------------------------------------------------------------------------------------------------------------------------------------------------------------------------------------------------------------------------------------------QIMGSVVKQFMPAKLGVDQARVYHVTVMPCFDKKLEASREDFLDEISNTKDVHCVITTLEIEEMMNkEKKD-IENCQNVKLDSiieG---H---------------------------------D--TVIRTTDGFGSGGYSDQLFRFMAKHEFGQV----LDS--ltykTLk-NADFKEVTLek--EGKTVLKFAIANGFRNIQNLVQKLKRk--rCDYDFVEILACPSGCLNGGAQLRPDQE--MsAkELINILENKHLETE--tSLPEDNLQLKQLIEEWG-LET-dLEKRRKVVMTQYHEVEKMTNGLAIKW
>ERR1719510_2275072
KFSGVLQITDLDDFIGPGQECVKPVKVEKKVAT-skg-A-----KIKIDADGSYFeETS-GGVKKMEKATITLADCLACSGCVTSAETVLIEQQSAEQIYRVLKQketdqaAQPFVLFSLGLQPLLSLSLKYGLPVQETAEKLTTFLKQLGADLVVDLKLAEDWSILELEREFLQRYRDRT-SS------------------------------------ASKPGTTTLLSSVCPGWVCYAEKTHGSWLLNNISRVKSAQQLMGSIAKDYLSTRPGLARDTIYHVSLMPCFDKKLEASREDFTDSVTGMKDVDCVITTLEIEEMLSrENCD-FVSLDNTKIDTileS---G---------------------------------N--TDILGNEGSGSGGYSDHLFRFMARTEFG--E--ELDS--lsykTLk-NSDFREVTLe-REGKVLLKFAIANGFRNIQNIVQKLKRk--rCDYDFVEILACPSGCLNGGAQLRSEEE--SsAkQLIHRLEEAHRGLS--kSLPEENEELRALLSSWS-LDT-dTDKRNGIVLTDYHEVEKMTNGLAIKW
>ERR1719367_479364
KFSGVLQITDIDDFITPSQECIKPVQVEKKVAT-skg-A-----KIKIEADGSYFeETQSGAVKKLEKATITLADCLACSGCITSAETVLIEQQSADQVYRIFQQkqemikdnqqsEIPYIVFSLALQPLLSLGHKFGLSVQDTAEKLTKFLKNLGADIILDLKLAEDWSILELQKEFLERYREGG-HDD-----------------------------------SVKVKPNPMLSSLCPGWVCYAEKTHGEWILPYISKVKSAQQLMGSIVKTYLPKVKGIVPSRIRHITLMPSFDKKLEASREDFTNSDTGVKDVDCVITTLEIEDMLGrEACD-LASLDNVNIDTvveG---G---------------------------------N--TEILANIGSASGGYSDLLFRYLAKTKFD--E--DIDS--lsykTLk-NADFKEVTLe-KEGKVLVKCAIANGFRNIQNLVQKLKRk--rCDYDFVEILACPSGCVNGGAQIRHSME--SsAkGMIKSLEDTHQGMK--tLPPEANTDLHVLLEQWG-LDM-dDDARMSIVHTQYHPVEKLTNGLVIKW
>ERR1719397_1077954
KFSGVLQLTDLDDFITPSQDCIKPVKSEKKVA--nakg-A-----KIKIEADGSYFeETSVGL-KKLEKASITLADCLACSGCITSAETVLIEQQSAGQILRVLEEkaaavregrqsEAPYVVFSLALQPLVSLAHNNGLDVQETAERLAGFLRSLGADLVLDTKLAEDWSLLEQQREMLQRYRVRH-N--------------------------------------ARPGTHTLLSSSCPGWVCYAEKTHGSWLLPNISRVKSAQQIMGSVVKALMPGRAGVERTRVYHATLMPCFDKKLEASREDFTDSETGDKEVDCVITTLEIEELMEqKQIR-LSQCEPSKLDTlsnG---E---------------------------------D--GLVRANTGSGSGGYSDHLFRYLARHEFN--Q--ELET--lsykVMk-NTDFREVTLe-RDGKAVLKFAIANGFRNIQNLVQKLKRk--rCDYDFVEILACPSGCLNGGAQLRPQLE--MsAkDMIQQLEETHSCLP--cSLPEGNPALLQVQTELG-LAE-dEVKRGQFVSTEYHEVEKMTMVX----
>ERR1719242_868852
-------------------------------------------------SYLeELNDGSMKKLPKAQITLADCLACSGCITSAESVLIEQQSSNELRKIFNSknsdasggdenVKKNCGQSSNSTHC-LLGSQIEFRRRRNS-----------------------------------------------------------------------------------------------------------------------------------------------------------------------------------------------------------------------------------------------------------------------------------------------------------------------------------------------------------------------------------------------------------------------------------
>ERR1719195_2581779
---------------------VKPVKVEKKVAT-stg-A-----KIKIEADGSYVeEVAGGGARKLEKASITLADCLACSGCITSAETVLIEQQSADQVYKIFQEkqdlvkegrasEAPFIVFCLALQPLLSLAYKLELPVQETAEKLAGFLRGLGADLVLDLKLAEDWSILELQREMVTRYNQ---RS-------------------------------------PGSRCHTVLSSLCPGWVCYAEKTHGDWLLPYISRVKSAQQLMGGVVKQLVCGVAGVAAARVRHVTIMPCFDKKLEASREDFTHPDTGIKEVDCVLTTLEVEEMLTrEGCT-LASLAPHPLDTivpG---G---------------------------------S--RRVLANTGSASGGYADQLFRYMARTLFG--E--ELES--ltykTLk-NSDFREVSLe-RDGKTVLKFAIANGFRNIQNLVQKLKRk--rCDYDFVEVLACPSGCVNGGAQLRPAQE--SsAkDMIRSLEDSHAAMA--tSLPEDNPDLQRVLADWG-LEG--EAREAVVMTQYHAVEKLTNGLAIKW
>ERR1719400_3011799
KFSGVLQITDLDDFIGPGQECVKPVKVEKK----vatskGA-----KIKIDADGAYFeET-SGGVKKMEKATITLADCLACSGCVTSAETVLIEQQSAEQIFRVFSQketDQTFIVFSLGLQPLLSLSAKFCLSVQETAEKLTTFLKQLGADLVLDLKLAEDWSILELEREFLQRYRGLE-HP------------------------------------GAGERVPPE------------------------------------------------------------------------------------------------------------------------------------------------------------------------------------------------------------------------------------------------------------------------------------------------------------------------------------------
>ERR1711862_935097
------------------------------------------------------------------------------------------------------------------------------------------------------------------------------------------------------------------------------------------------------------------YWA-SQMNITPDKIYHVSIMPCFDKKLEASRDDFYDENYk-TRDVDTVLTSAEVIDMINDKNINFL-ELPIED-Lns-MFV-k--L----------------------------N-D--KGELTGLPDSSGGYAEYILKKASER----LF--G-----ienpeihskMRr-HQDFKELWIevNg-KQELHF--ALAYGLEIFKLLLEX----------------------------------------------------------------------------------------------------
>ERR1719188_2676023
----------------------------------------------------------------------------------------------------------------------------------------------------------------------------------------------------------------------------------------VDMLSLLVKSSRDASNFLSKQGSIVKTYLPKVKGIDPSRIRHITLMPCFDKKLEASREDFTNSDTGVKDVDCVITTLEIEDMLGrESCD-LAALDNVNIDTvveG---G---------------------------------N--TEILANIGSASGGYSDLLFRYLAKTKFDED----FDS--lsykTLk-NADFKEVTLek--EGKVLLKCAIANGFRNIQNLVQKLKRk--rCDYDFVEILACPSGCVNGGAQLRHSTE--SsAkDMIKSLEDTHQGMK--tLPPEANTDLHVLLEQWG-LDM-dDDADVNCAY------PVPSCGKAYKW
>ERR1719264_393667
AFSGALQISDLDDFILPSQECIKPVKVEKTKKKIsKA-----KIKIKDGGGTGegegdDGAAGAAKSYEKATITLADCLACSGCITSAETVLIEMQSGKQLEKILADktagvdrAFTHVVLSMQLQPVLSIAQKFGAAsGTEAAERLATFAKNLGVDVVTDLAVAEKICLVELRKEFFDRK-----A--------------------------------------GGKGSLPLLSSSCPGWICYAEKTHGSWILPHVSRVKSAQQIMGSYIKEHYARKNGLDPKNVCHISLMPCFDKKLEASREDFADDDTGVKDVDLVVTTVEVEEMLHDRGVNLLDLNRSKIDDlfgsr--G---------------------------------E-A--PFSASNYGSGSGGYANDLFVHAVKEIHGERM--DPGQVKygTIRNADFSETYFKaEKGETLLRFGIANGFRNIQNLVQKLKRSKggGNFDFVEVMACPAGCLNGGAQARPQQDmt-Q-KEALANLEETFS--QMNkwSATMSDPDASSAYTEWL-RGSDEE-ASKMLRTEYHEVEKMTNALAMKW
>ERR1719237_128543
AFSGALQISDLDDFILPSQECIKPVKVEKT----kkkisKA------kIKIKDGGGTGegegdDGAAGAAKSYEKATITLADCLACSGCITSAETVLSRCRAASSSKRSSR-t----------------------------------------------------------------------------------------------------------------------------------------------------------------------------------------------------------------------------------------------------------------------------------------------------------------------------------------------------------------------------------------------------------------------------------------------------------------
>tr|V9I9M2|V9I9M2_APICE Cytosolic Fe-S cluster assembly factor CPIJ010948 OS=Apis cerana GN=ACCB00418.1 PE=2 SV=1
RFSGALQITNLDDFIIPSQECIKPIEIQALKSKTGA-----KIKIEKDGTPLaLNEIGEFKKLEKVEITLADCLACSGCITSAENILVTQQSQEELMRVFREktsqyqskdgiSSTFIVVSLSVQAVLSIAEHYNLHSEQTLNKLAGYFYQLGADIVLDMTVADDFALLESAKEFIQRYRENKNS---------------------------------------AKNQLPMLSSSCPGWVCYAEKTHGNFILPYISVTKSPQQIMGSLVKYHLAKIMDLSPKQIYHITVMPCYDKKLEASREDFYNHEIKCRDVDCVITPIEIEQMFNEYNVILSEIKIEKKIQRIFEsKMKY----------------------------L-K--NDLYGHSGSGSGGYAEFILRYAAKYLFNETD--IIIEFKNLRNPDFQEAVFQKDGQTLLTFAIVNGFRNIQNLVQKLKRGKCLYDYVEVMACPCGCLNGGAQIRPLNNvQS-RELALKLESIYRELPQSD-PEQNLIVKNLYKNWL-GGEYTDKVLAYFHTQYHEIKKVDTALAIKW
>tr|A0A195D3I9|A0A195D3I9_9HYME Uncharacterized protein OS=Cyphomyrmex costatus GN=ALC62_01670 PE=3 SV=1
RFSGALQITNLDDFITPSQECIKPIEMQANKSKTGA-----KIKIQSDNALSaINEIEQPGKLQKVEITLTDCLACSGCITSAESVLVTQQSREELLRVFQEkvfqqnagstDSKYIIVSLSVQPVLSLAQHYELTPEQALHKLAGFFYKLGADAVLDMTVADDFVLLEAAKEFVERYKTSKEG---------------------------------------MKSQLPMLSSSCPGWVCYAEKTHGNFILPYISVTKSPQQIMGSLVKYHLAEIMNLSPEQIYHVTVMPCYDKKLEASREDFYNQQRKTRDVDCVITSIELEQMLHEDGLVLNEIDE-GEIKQPFGsCNEE----------------------------I-G--NKLLGHSGSGSGGYADFIFRYAAKNLFDEDN--VTVNFKNLRNPDFQEAELKKNDQVLLKFAIINGFRNIQNIVQKMKRDKCVYDYVEIMACPCGCLNGGAQIRPDGNvQP-RELALTLEKMYHELPLSK-PEENKVVQNLYKTWL-GGEHTDKVNAYFNTQYHEIQKMNTALTIKW
>ERR1719347_925094
KFSGVLQLTDLDDFISPGQECIKPVKVEKVAKQ-tkg-A-----KIKIEADGSYFeETAQGERKKLEKASISLADCLACSGCITSAETVLIEQQSAEQLCRVFSEkkgeSPPFIVFSLALQPILSLGAKYGLPPQESGEHLAGFLKRLGADLVLDLQLAEDWALLSLQQEAAEHMHGSQ-G--------------------------------------KGKHPGPLLASSCPGWVCYAEKTHGSWILPYLSKVKSAQQIMGSIVKQYLPTKLNRDPSQIYHATIMPCFDKKLEASREDFKTVLGEGQEVDCVVTTLEIEEMLArEGLKSLVDCEKCPLNPvipG---F--H------------------------------K--PVLRTTNGSGSDGSSDHVFRHLAKTQ-LNKL--VDVN--lqykTLk-NNDFKEIQLeg-EN-QTVLKIAIANGFRNIQNLVQKMKRk--rCDYDFVEVMACPAGCLNGGAQLRAESEni--Ss-kSFLEQLEQEHANME--kRIPEDNPELRSLLEDWE-ELN-dLNFKNRILFTQFHEVEKLTNGLAIK-
>ERR1719481_1148548
----------------------------------------------------------------------------------------------------------VFSLGIQPILSLAHKEKLTPQLAAEKLAGFLKDLGADLVFDLKLATDWALVTQQRELL-------------------------------------------------------------------EKTHGSWILPYLSKVKSPQQIMGSIVKDFLPKRHGIQASRIYHATVMPCFDKKLEASRKDFENELLGSPEVDCVVTSLEIEDMLTrEEGP-GSLANVDPVPLdsiL---G--Q----------------------------E-R--VQVRSSLGTGSGGWADHLARHAAREVL--GQ--HLDT--lqykTLk-NPDFRELTLea-EGQKPQLKVGIANGFRNIQNLVQKLKRk--rCDYDYVEVMACPSGCLNGGAQLRPEEEre--TAkEMLQRLEEQHRSLQ-GgqSLPEDNPDLQRLLELWP-QA--eGELKNRILYTQYREVEKLTNGLAVKW
>tr|A0A1B0D7M4|A0A1B0D7M4_PHLPP Uncharacterized protein OS=Phlebotomus papatasi PE=3 SV=1
----------------------------------------------------------------------------------------------------------------------------------------------------------------------------------------------------------------------------------------------------------------------------------------------------------------------------------------------MLLLP--------------------------------------QEGTLAAFFLDRHIFKYAVKQLFNESI--EKLEFKSLRNPDFREISFER-GGETIRFAIANGFRNIQNLVQKLKRGKSIYHFVEIMACPSGCLNGGAQVRPEQGVSTRELCGSLEKLYSDLP-QSNPDDFEGQKRIYNVFF-RRVSKR------------------------
>tr|W8C5V4|W8C5V4_CERCA Putative cytosolic Fe-S cluster assembly factor GJ13047 (Fragment) OS=Ceratitis capitata GN=NARF PE=2 SV=1
RFSGALQLTDLDDFITPSQECIKPVPIEKTKSKTGA-----KIVIQGDGYYEETE-AGKQKLQKVEITLQDCLACSGCITSAEGVLITQQSQEELLKVLRENIALknqcanegirtIVVTISPQPVISLAHRYGLQPEEAAKHLSGYFRSLGADYVLNTKIADDLALLECRNEFVERFRENSG--------------------------------------ADasVAPPLPMLSSSCPGWVCYAEKTHGNFILPYIATTRSPQQIMGMLVKQWFARKLDVSAEHIYHVTVMPCYDKKLEASREDFYSEANNSRDVDCVITAIEIEQMLTSDDTPLHTFPLADIDWPWGIRSPE------------------------------T---AIWAHEFSTSGGYADHIFKYAAKEIFEEAV--EKLEYKNLRNPDFREITLERDGRTVLKFAIANGFRNIQNLVQKLKRGKAPYDFVEVMACPSGCINGGAQVRPSTNVSVHELNQQLEELYKQLP-KSIPEN-EDTKQIYNKFF-DGSHSDKAKMLLHTSYHAVEKMNTALNIKW
>tr|A0A0R1EAU4|A0A0R1EAU4_DROYA Uncharacterized protein, isoform D OS=Drosophila yakuba GN=Dyak\GE22682 PE=3 SV=1
RLSRALQLTDIDDFITPSQICIKPVEIDKARSKTGA-----KIKIKGDSCFEESEVrisrnhfvlwieifslqSGKQKLNKVEITLQDCLACSGCITSAEGVLITQQSQEELLRVLQENSKKkatedwdnvrtIVFSVATQPLLSLAHRYQIGVEDAARHLAGYFRSLGGNYVLSTKVADDIALLECRQEFVERYRENE--------------------------------------------NLTMLSSSCPGWVCYAEKTHGNFILPYVSTTRSPQQIMGVLVKHILAEKLNIPASRIYHVTVMPCYDKKLEASRDDFFSKTNNSRDVDCVITSVEVEQLLGEAQRTLSQFDPLDLDWPWSNVRPD------------------------------L---MVWAHEKTLSGGYAEHVFKFAAKQIFNEVPT-NELEFKQLKNRDFREIILKKNGNTVLKFAIANGFRNIQNMVQKLKRGKvSNYHFVEVMACPSGCINGGAQIRPTTGQHVRELTRKLEELYHNLP-LSEPEN-SLTKHIYKDFL-DGFQTEKSYELLHTSYHDVvSELSISLNINW
>tr|A0A1W4WAC4|A0A1W4WAC4_DROFC probable cytosolic Fe-S cluster assembly factor GL21135 isoform X1 OS=Drosophila ficusphila GN=LOC108101394 PE=3 SV=1
RFSGALQLTDIDDFITPSQECIKPTPKIQTKSKTGA-----KITVHADSCYEES-ESGKQQLQKVAITLQDCLACSGCITSAEGVLITQQSQEELLKVLRENSEKkttgdrqnvrtIVFTVATQPLLSLAHRYKLGAEDAARHLSGYLRNLGADYVLSTKVADDMALLECRQEFIERYRENS--------------------------------------------SVTMLSSSCPGWVCYAEKTHGNFILPYVATTRSPQQIMGVLVKQFLAQKLGIPGSSIYHVTVMPCYDKKLEASRADFFNEVNNSRDVDCVITSVEVEQMLDEGERTLSQYDPDDLDWPWSDVKPD------------------------------K---MVWAHETTLSGGFAEHIFKFAARELFNEALP-KQLEFKQLRNRDFQEIVLEKDGKSVLKFAIANGFRNIQNLVQKLKRGKgANYHFVEVMACPSGCINGGAQVRPSTGQHVRELTQQLEELYQKLP-RSQPQN-ALTNYIYQDFL-DGFCTDKSHDLLHTSYHAVEKLSTPLNIKW
>tr|A0A1B6CJK3|A0A1B6CJK3_9HEMI Uncharacterized protein OS=Clastoptera arizonana GN=g.6114 PE=3 SV=1
RFSGALQLTDLDDFITPSQECIKPIKIDKEKSGTGA-----KIKIQDDGTYVQIKEgGFIEPLKRVDISLSDCLACSGCITSAESVLVTEQSQEEMMRVLKENKLLkeennrnakiIVVSFSIQPLLSIAVSHNLSPLNAAEKLAGFFKRCGADLVFDMGIADDFALIEAQEEFLERYQSKQF----------------------------------------gAKYSLPMLASSCPGWVCYAEKTHGSFVLPHISTTRSPQQIMGSLVKNYLAEGLKRsP-DSMYHITLMPCYDKKLEASRSDFKNKKYETRDVDCVITPIELEQLMQSQSVQLADEEPVELDWLWSEFIQ-------------------------------P---PLQSHIGSGSGGYAQHIFLNAAKVLFPNVV--SNLNLRVLRNQDFQELTLEHESEVLLRFGIANGFRNIQNLVQKIKRGKCTYDYVEVMACPSGCLNGGAQIRPKGDMTARELTSKLDEMYRTLD-VHKPEENKAVSDLYKSWV-EGCHTVKSRALLHTSYHALEKSSNALNIKW
>sp|B4MUM8|NARF_DROWI Probable cytosolic Fe-S cluster assembly factor GK14772 OS=Drosophila willistoni GN=GK14772 PE=3 SV=1
RFSGALQLTDLDDFITPSQECIKPVTIDKTKSKTGA-----KITVQEDGYYEESEESGKQKLQKVEITLQDCLACSGCITSAEGVLITQQSQEELLKVLRENQKLkatgdndlvqtIVFTISMQPILSLAHRYQLSVEETARHLSGYFRNLGADYVLCTKVADDLALIECRQEFVERFRDKE--------------------------------------------DLTMLSSSCPGWVCYAEKTHGNFILPYIATTRSPQQIMGVLVKHFLAEKFNVPGSRIYHATVMPCYDKKLEASREDFYSEVNGSRDVDCVITSIEVEQMLMEDERSLSQHEPVDLDWPWTDQRPE------------------------------S---MIWAHEATMSGGYAEHIFKYAAKELFSEDTD-NELKFKQLRNRDFREISLEKDDKTVLKFAIANGFRNIQNLVQKLKRGKgANYHFVEVMACPSGCINGGAQVRPTTGQHVRELTQQLEELYKKLP-ISQPDN-SHTKAIYGDFL-DGAHTDKSHDLLHTSYHAVEKLNTALNIKW
>tr|A0A0M4ET66|A0A0M4ET66_DROBS CG17683 OS=Drosophila busckii GN=Dbus_chr2Lg2480 PE=3 SV=1
RFSGALQLTDLDDFITPSQECIKPVTIDKTKSKTGS-----KITIQADGYYEES-EIGKQKLQKVEITLQDCLACSGCITSAEGVLITQQSQEELIRVLIENQALkatgdngkeqarvIVFTISMQPLLSLTQRYQLDVEETACHLAGYLRKLGADYVVCTKIADDLALLECREEFVQRYRENA--------------------------------------------GLTMLSSSCPGWVCYAEKTHGSFILPHIATTRSPQQIMGVLVKQLLADKLGVPGSKIYHVTVMPCYDKKLEASREDFYSEANASRDVDCVITSIELEQMLQTEEKTLQQYEPTKLDWPWTDAPPE------------------------------R---MVWAHEETMSGGYAEHIFKYAAKELFNENTP-DILQFKPLRNRDFSEMSLEKDGQTVLKFAIANGFRNIQNLVQKLKRGKASYNFVEVMACPSGCINGGAQVRPITGQHVRELTQQLETLYMQLP-RSNPEN-EHTKYIYGDFL-DGANSEKAMELLHTSYHAVEKLNTALNIKW
>sp|B3N018|NARF_DROAN Probable cytosolic Fe-S cluster assembly factor GF22738 OS=Drosophila ananassae GN=GF22738 PE=3 SV=1
RFSGALQLTDIDDFITPAQECIKPIPINKKNSKSGA-----KISVQEDGYYEES-GTGKQKLQKLEITLQDCLACSGCITSAEGVLITQQSQEELLKVLHENKKLkaeednnlsrtVVFSVATQPLISLAYRYKISVEETARHLAGYFRSLGADYVLSTKVADDLALLECRNEFLEKYRENN--------------------------------------------DLTMFSSSCPGWVCYAEKTHGNFILPHIATTRSPQQIMGVLVKQYLGKKLNLPASRIYHVTVMPCYDKKLEASREDFFSEVNASRDVDCVITSVEVEQMLLEVDQTLPAQEPADLDWPWWDERPE------------------------------L---MVYSHESTYSGGYAEHVFRFAARELFNDARP-IQLQIDQPRNRDLKEFFLEKDGIVLLRFAIANGFKNIQNLVQKLKRGKgSKFHFVEIMACPSGCINGGAQVRPISGQHVRELTQKLEELYTKLP-RSQPDN-IGTKKLYDDFF-DGFGTDKSHNLLHTSYHSVDKLIPALNIKW
>tr|U5EZ89|U5EZ89_9DIPT Putative nuclear architecture related protein OS=Corethrella appendiculata PE=2 SV=1
KFSGALQLTDLDDFITPSQECIKPVKIDTNKTKTGS-----KITIQEDGSYIQATDSGFQKLEKVEITLADCLACSGCITSAEGVLITQQSQEELLKVLNENNNAklsenkenvklIVFTISQQTILSLANRYTLDVDETTEYLAGYFKKLGADLIIDTKIADDLALIENCNEFIKRFQNDK-------------------------------------------KKLPMLSSSCPGWVCYSEKTHGNFILPYISTTRSPQQIMGVLVKQYLAKKFELKSNQIYHVTIMPCYDKKLEASREDFYSEVEQSHDVDCVITSIEIEQMLDNEkIQSLSEVEKSTFDWPWDTEKPK------------------------------T---FIWAHEYSGSGGYSDYIFKYAANQLFNIEV--NELNYKILRNTDFKEILLESSnGEILLRFAIANGFRNIQNLVQKLKRGKSNYHFVEIMACPSGCLNGGAQIRPQNGQTQKELTKDLEKFYSQLP-KSTIEN-ETVSEIYEKFL-EPQ--QKVKELLHTTYHQIEKMNTALNIKW
>tr|A0A1J1IZQ1|A0A1J1IZQ1_9DIPT CLUMA_CG017710, isoform A OS=Clunio marinus GN=CLUMA_CG017710 PE=3 SV=1
GFSGALQLTNLDDFITPSQECIKPVEIKK--SKTGS-----KITIQEDGTYFESNNMGTQKLEKVEITLADCLACSGCITSAEGVLITQQSQEEVLRVLKENSKAkeendennikiIVFTISQQSLLSLAKKFNLNPEQATKHLSGYLKLLGGDYVLDTRIADDLALLESREEFLRRYRDQKS------------------------------------------FKLPMLASSCPGWVCYAEKTHGDLLIPYISTTRSPQQIMGVLVKQFLAQKLNVSAEKIYHITVMPCYDKKLEASREDFFNDVIESRDVDCVITSIEIEQMLASEGKILSEFEEKTFDWPWTCSQPE------------------------------T---FVWSHESSGSGGYSDYIFKYAAKVLFNENV--TQLNYKNLRNPDFREVILEKDGAVVLRFAIANGFRNIQNLVQKLKRGKSSYHYVEVMACPSGCLNGGAQIRPESNQPIRELTEELIKMYQNLP-QAEPEN-ENVKIIYDEFL-GGNDSDKVQQLLHTSYHAVEKMSTALNIKW
>ERR1740139_489043
SWRghqlMVTLSLGLDDFIAPSPACVKPIQIDLSKsN---R-----VISFEGG-ENE-A--PHHEARAVAKVTLNDCLACSGCVTSAESVLVEQQSVAEFLRHLASGEAQlVVCSISPVARAALAAHAGIGVLEAFGRLSGFFRRLGCHHVLDCGMASDLCLHQAGVEFVQRFRANAE----------------------------------------drKAAPLPVLSSSCPGWVCYAEKVQGAAVLPLLSRVKSPQQVAGALLKYGLAAGKNVPPERTYHVSVMPCFDKKLEASRDDFFNPdagVDGTRDVDCVLSSGEVVQLLEQRgE-TLQATEAYPLDDAYAtglcGLSAT------------------------------G---HITYAAPGGSGGMAEYVFRTAALELYGVALPaGEPLQWKAGRNKDIRELSLEVGGATVLRFAQAFGFRNIQNVVRRAKVGGSPYHYVELMACPSGCANGGGQPRIASKLPHEAAArvEHIERLMvseAEAE-CRAPAANPQLAAIYAagGFLEGGPLGETAQRHLTTQYHAVeASKQSALTIQW
>ERR1740124_1807486
-------------------------------------------------------------------------------------------------LASTD------SLGPSLRLRLRLTLT----------LTQTLRLTLRLTLRLSLHPHLHPHQAGVEFVQRFRANAE----------------------------------------drKAAPLPVLSSSCPGWVCYAEKVQGAAVLPLLSRVKSPQQVAGSLLKYGLAAGKQVPPERTYHVTVMPVQSKCREEKAREQLHKdeeK-ARREVQEKS---------------------------------------------------------------------------------------------------------------------------------------------------------------------------------------------------------------------------------------------------
>ERR1719431_241867
-------------------------------------------------------------------------------------------QDQLLRVLASKSSSspsplVVVTVSPQSRASLAARFGIEDaVEGGERLAGfLKRHLGVDFVFDETFGRELSLIESAMEFVERYHRWIGDS----------------------------------GAACndNDAPLPLLASSCPGWICYAEKTHGNFILPYISKVKSPQQILGSLVKDRMASLLQRRRDQIYHVTVAPCFDKKLEASRKDFTDESTDNRDVDCVLTSLELETMLTTGvSphtesgtaLSLAEFPRTPFDSVIQLGLPQ------------------------------T---AYFN---------------------------------------------------------------------------------------------------------------------------------------------------------------------------
>ERR1711903_107627
GGGagpgGAVRVAAVSDFIAPAPACVVVEGAGAPGaAAA-A-----AAAVPEGGRMGL---hapgGGKADEAPVLVSLHDCLACSGCVTSAESVLLEHQSGRELEERLAGGFSV-VVTLSPPAVASLAQRAGLRPSEAQGSLVAFFRGIGAAVVLDDSAGRELALLEAADEFVERFQARARGAQEGG---------------------------TGPGGGSeeAAGPLPMLASECPGWVCYAEKTHGAAVLPHLAAGQSAQGMAGGLTKRLLGGRLGVPPERIYHCAVASCYDKKLEV----------------------------------------------------------------------------------------------------------------------------------------------------------------------------------------------------------------------------------------------------------------------
>ERR1712091_230810
GGGagpgGAVRVAAVSDFIAPAPACVVVEGAGAPGaAAAAA-----AAAVPEGGRMGL---hapgGGKADEAPVLGHEV--LLR---------------RGQELEVVLPVP-------LRPVCV-GPGRHRGLRHPVRDGGAVQALRAA---------DGRAA-----------------RG----------------------------------------------------------------------------------------------------------------------------------------------------------------------------------------------------------------------------------------------------------------------------------------------------------------------------------------------------------------------------------------
>tr|L9KZ44|L9KZ44_TUPCH Cytosolic Fe-S cluster assembly factor NARFL OS=Tupaia chinensis GN=TREES_T100011763 PE=3 SV=1
PFSGALQLTDLDDFIGPSQDCIKPVKADRRPGSGVA-----KIHIQDDGSYFqVHQDGGSQKLEKAKVSLNDCLACSGCVTSAETVLIAQQSHEELRKVLRAnedggsqKLEKAKVSLNDCLACSGCvtsAETVLIAQQSHEElrKVLRANEVGAHFVFDTAFSRNFSLLESQREFVRRFREQA----------------------------------------GSPQALPLLASACPGWICYAEKTHGPLLTPHLSTARSPQQVMGSLVKDFFAQQQGLAPDKVYHVTVMPCYDKKLEASRPDFFNHEYQTRDVDCVLTTGEVYKLLEEQGVSLPDLEPAPLDSLPSSVSAE----------------------------------EPTSHRGGGSGGYLEHVFRHAARELFGIHV--DELTYRPLRNKDFQEVTLEREGQVLLHFAAAYGFRNIQNLVQKLRRGRCPYHYVEVMACPAGCLNGGGQLRAADMPS-RELLQQVEKLYASVR-VEAPEDTPGVPELYRHWL-QGEDSARASRLLHTQYHAVEKADSGLSIRW
>tr|H3BPX8|H3BPX8_HUMAN Cytosolic Fe-S cluster assembly factor NARFL OS=Homo sapiens GN=NARFL PE=1 SV=1
PFSGALQLTDLDDFIGPSQECIKPVKVEKRAGSGVA-----KIRIEDDGSYFqINQVRHRRLLHH--------LSCP---ADPKHFSLLPPVTER-----------------------------------------------------------------------------------------------------------------------------------------------------------------------------------------------------------------------------------------------------------------------------------------------------------------------------------------------------------------------------------------------------------------------------------------------------------------------
>tr|D6RJ43|D6RJ43_MOUSE Cytosolic Fe-S cluster assembly factor NARFL OS=Mus musculus GN=Narfl PE=4 SV=1
PFSGALQLTDLDDFIGPSQNCIKPVKVAKKPGSGIA-----KIHIEDDGSYFqVNQFLLTSRTEEPRS-----WRRP---RSP-----------------------------------------------------------------------------------------------------------------------------------------------------------------------------------------------------------------------------------------------------------------------------------------------------------------------------------------------------------------------------------------------------------------------------------------------------------------------------------
>tr|V8NY68|V8NY68_OPHHA Cytosolic Fe-S cluster assembly factor NARFL (Fragment) OS=Ophiophagus hannah GN=NARFL PE=4 SV=1
PFSGALQLTDLDDFIGPSQECIKPIKVNK-SGKVAA-----KIRIEDDGTYFqVGQDGGSQKLEKAKITLNDCLACSGCITSAESVLITQQSHEELSRVLNAnkasssPKKLVVVSVSPQSRASLAARFGMTPLDTAKKLTAFFKNLGVHFVFDTTFTRNFSLLENQREFVQRFQRRV----------------------------------------EDKKALPMLAAACPGWICYAEKTHGSFIIPYISTTRSPQQIMGSLIKDHFAKQQSLTPDQIYHVTVMPCYDKKLEASRPDFFIEKHQTREVDCVITTGEVLKLLDQEGVSLLEVNPMPLDS----------------------------------------------------------------------------------INKDFQEVTLEKDGQTLLHFALAYGFRNIQNFVQKLKRGKLPYHYVEVMACPSaanpyfpGCLNGGGQIRAEGESS-KDLLHRVERLYEMAQ-PEDPEMNETIGDLYDQWL-GGPTSQQAQSRLHTQYHA------------
>tr|A0A176W8K2|A0A176W8K2_MARPO Uncharacterized protein OS=Marchantia polymorpha subsp. ruderalis GN=AXG93_4548s1150 PE=3 SV=1
NFSGALKLANLNDFIAPSQACVVTLSKNEKPVqKGLV-----QLQRKPAARFDq----TLKDTDEPVRVTLHDCLACSGCITSAETVMLEQQSTTEFLNRLKSg-DSAVIVSLSPQSRASLASHYNLTALQAFKKLTTYFKSLGVKAVFDTSCSRDLSLIEACEEFVSLYRESHGLQK--------------------------------DTSSKKPRSLPVLASACPGWVCYAEKTHGSKILPFISTVKSPQQVMGAIIKRHAWKMLGIRPDNIYHVTVMPCYDKKLEASRDDFLFAvdgaqsesQLQIAEVDAVLTSGEVLDMLESQQVEFMSLEEAPLDKLLTNLDEG----------------------------------DHLYGVLGGSGGYVDTIFRYAARTLFGKEIT-GQLDYRTLRNTDFREVTLEHDGKVVLRFALAYGFRNIQTVVRKIKTGKFEYDFVEVMACPAGCLNGGGQIKPKKEQSAKELIQNLESVYLkEVD-VKDPFNNPVVKGLYDEWL-QHPRSARALDIMHTTYHNREMSLGSKLNDW
>tr|A0A1W0XAD1|A0A1W0XAD1_HYPDU Cytosolic Fe-S cluster assembly factor NARFL OS=Hypsibius dujardini GN=BV898_01551 PE=3 SV=1
GFSGTLRLTDLNDFIAPTQECIKPVKIERKSGKL-S-----AIKITSSGDYAeVDSHGVETKLVKAQITLNDCLACSGCVTSAETVLIQLQSAEELCRVLDEnakvsaaERKLVVVSVSAQAFASLANRYQLTMKECEEKFCGFLRSMGVDRVYDMGAASALALKETQREFVDRYRSG-----------------------------------------DRKSALPMLTSACPGWICYAEKTHGLFILPFISTTKSPQQIMGSLVKNHLAEHQCKSPSQIYHVTVMMCYDKKLEASRDDFYDDLYRTRDVDCVVTSLEVEQMLEQRNLVLSQCESVPLDRLPGVE-------------------------------------SSFHAVGGGAGGYLENILSFAAKELFQTEI--GPIEYKVIRNQDFREVTISVNGEPKLHFAAAYGFRNIQNIVQKMKRGKCPYDFVEIMACPSACLNGGGQIRPPDPSVAKIWLQNVQQLFDSLD-CQKLENVQWVQQLYDAWI-GPQDDDrKRLQLLHTQYHSLENKSNALNIKW
>tr|S7N2T2|S7N2T2_MYOBR Cytosolic Fe-S cluster assembly factor NARFL OS=Myotis brandtii GN=D623_10017210 PE=3 SV=1
RLAQANVSMDIHTFtnlnPCALQDCIKPMKVDKKLGRGVA-----KIHIEDDGTYFqVSQDGGTRKLEKAKISLDDCLACSGCVTSAETVLITQQSHEELRKILDAnktaapdQQKLVVISVSPQSSASLAARFQLNPTDTAKKLTAFFKKLGAHYVFDTAFSRNFSLLESQREFVQRFREQA----------------------------------------SSKQALPVLASACPGWICYAEKTHGSAIIPYISTARSPQQVMGSLVKDFFAQQQHVTPDKIHHVTVMPCYDKKLEASRPDFFSQEHQTRDVDCVITTGEVFKLLEEEGVSLSELEPAPLDSVFSSVSVQ----------------------------------EPTSHRGGGSGGYLEHVFRHAAQELFGIHV--DEVTYKPLRNKDFQEVTLESEGRVLLHFAAAYGFRNIQNLVQKLKRGRCPYHYVEVMACPSGCLNGGGQLKAPEM-PGKELLQHVERLYSMVR-TEAPEDVPGVQELYEHWL-HGEGSERASCLLHTSYHAVEKASSGLSIRW
>tr|A0A1S3A1Z9|A0A1S3A1Z9_ERIEU cytosolic Fe-S cluster assembly factor NARFL OS=Erinaceus europaeus GN=NARFL PE=3 SV=1
PFSGTLQLTDLDDFIGPSQECIKPVKVDRKPGSgGVA-----KIHIEDDGTYFqVSQDGGAQKLEKAKVSLDDCLACSGCVTSAETVLITQQSHGELRKVLDAnktaaagQQRLVVVSVSPQSRASLAARFQIDPTDTAGKLTAFFKKLGAHRVFDTAFSRNFSLLESQREFVRRFREQA----------------------------------------RGGEALPVLTSACPGWICYAEKAHGSVLVPHISTARSPQQVMGSLVKDFFAQQQGLSPDKIYHVTVMPCYDKKLEASRPDFFIQEHQTREVDCVLTTGEVFKLLEEEGVSLPALEPAPLDSLCDSKGAQ----------------------------------EPTSHRGGGSGGYLEHVFRHAARELFGIHV--DDVTYRPLRNKDFQEVTLEHEGQVLLRFAAAYGFRNIQNLVQKLKRGRCPYHYVEVMACPAGCLNGGGQLQVPDV-PSRELLQRVEGLYLAVR-TEAPEDVPGVQELYERWL-QGTGSEQAIRLLHTHYHALEKASSSLSIRW
>tr|G3SUW6|G3SUW6_LOXAF Nuclear prelamin A recognition factor like OS=Loxodonta africana GN=NARFL PE=3 SV=1
PFSGALQLTDLDDYIRPSQDCIKPIKVDKRLGSGVA-----KIHIEDDGSYFqVSQARGTQKLEKAKISLNDCLACSGCVTSAESVLIIQQSHEELRKILNAnkvavpdQQKLVVISVSPQSVASLAARFQLNPTDTSRKLTSFFKKIGVHYVFDTAFSRNFSLLESQREFVQRFQSQA----------------------------------------NSGQALPVLASACPGWICYAEKTHGSFLLPHLSTVRSPQQVMGALVKDFFAQQQHLTPDRLYHVTVMPCYDKKLEASRPDFFNQEFQTRDVDCVITTGEMFKLLEEEGVSFPDLEPAPLDVLSSCASAE----------------------------------EPTSHRGGGSGGYLEHVFRHAAWELFGIHV--AEVTYKPLRNKDFQEVTLERDGQVLLHFATAYGFRNIQNLVQKLRRGRCPYHYVEVMACPSGCLNGGGQLRALDG-RSKELLQQVERLYGEVR-TQEPRDVPGVQKLYRHWL-QGEGSNRAGHLLYTQYHAVEKASFGFSIKW
>tr|F6YS94|F6YS94_CALJA Uncharacterized protein OS=Callithrix jacchus PE=3 SV=1
PFSGALQLTDLNDFIGPSQECIKPVNVDKRLGSGVA-----KIRIEDDGSYFqVNQAGGQERDFVKKETLNGASVPSPQPTASHHAALAResaRGQHRKQRLPLAlqvaapgQQRLVVVSVSPQSRASLAARFQLNPTDTARKLTSFFKKIGVHFVFDTAFSRNFSLLESQREFVRRFRGQ---------------------------------------------ALPVLASACPGWICYAEKTHGSFILPHISTARSPQQVMGSLVKDFFAQQQHVTPDKVYHVTVMPCYDKKLEASRPDFFNQAHQTRDVDCVLTTGEVLTLLEEEGVSLPDLEPVPLDSLC-----------------------------------------------------------------------------------------------------------------------------------------------------------------------------------------------------------------------
>tr|A0A250Y1B1|A0A250Y1B1_CASCN Nuclear prelamin A recognition factor OS=Castor canadensis GN=NARF PE=3 SV=1
---------------------MKCEHCTRKVGAtECS-----KKTKTDDQENVsVDapspalengEKGEFHKLADAKIFLSDCLACDSCVTSDEGAQLSQRSTKVFFRVLNLnkkcdtsKHRVLVVSVCPQSLPYFAAKFNLSVTDASRRLCGFLKSLGVHYVFDMTIAADFSILESQKEFVRRYHQHS----------------------------------------EEQRALPMLTSACPGWVRYAERVLGRPVTPHLCTARSPQQVMGSLVKDYFARQQNVPPEKIFHIVVAPCHDKKLEALREGFFTALHGARGTDCVLTSGEVAQMMEQSDLSVKD---AAVDTLFGDVKEA----------------------------------VVRRHDGVGSDGHLAHVFRHAAKELFGEHV--EEITYRALRNKDFHEVTLEKNGEVLLRFAAAYGFRNIQNMVLKLKKGKCPYHFVEVLACPRGCLNGRGQAQTEDGHADKALLRQMEGIYSDIP-VQRPESSAHVQELYQEWL-EGTDSPKVQQVLHTTYQTPEPCTDSLDMKW
>tr|A0A1U8CMT0|A0A1U8CMT0_MESAU cytosolic Fe-S cluster assembly factor NARFL OS=Mesocricetus auratus GN=Narfl PE=3 SV=1
PFSGVLQLTDLDDFIGPSQDCIKPVKVDKKPGSGIA-----KIHIEDDGSYLqVNPDGRTQKLEKAKVSLNDCLACSGCVTSAETVLITQQSHEELKKVLDAnkaaapgQQRLVVVSISPQSRASLAARLQLDPSDTARKLTSFFKNIGVHFVFDTAFARNFSLLESQREFVQRFRGQT----------------------------------------NSREALPMLASACPGLTTRDL----------------------------------------------------------------------SCIEPQPPAL---------------TCPSPRTSSVSAE----------------------------------EPTSHRGGGSGGYLEHVFRHAAQELFGVHV--TEVTYQPMRNKDFQEVTLEREGQVLLRFAVAYGFRNIQNLVQKLKRGRCPYHYVEVMACPSGCLNGGGQLKAPDM-QGRELLQQVERLYSMVR-NEAPEDAPGVQELYQHWL-QGEGSERASRLLHTQYHAVEKTNSGLSIRW
>ERR1712194_805213
---------------------------------------------------------------------------------------------------------------------------------------------------------------------------------------------------------------------------------------------------------------------------------------------------------------------------------------------------S----------------------------------HMYNPRGGGSGGYLEAIFRYAAIELFGREA--PeSLNYQVGRNSDYREVWLENEsGEKVLHFASAYGFRNIQNLVRKVKRKDSPLHFVEIMACPSGCNNGGGQLKPLNDAdNPKDLFKKVEESYKSVP-ENSFEgsERIALNNIYNSWI-GGPpGSSNARGILRTEYHALKNDANPLF---
>SRR3990167_88503 
---------------------------------------------------------------------------------------------------------------------------------------------------------------------------------------------------------------------------------------------------------------------------------------------------------------------------------------TNIKYSYVKINEK----------------------------------GNLTGLPGGSGGYAEYIIRKAAFVLFGITN--PVIQQKVRRNNDFKELWVELNGEKVLHFAIAYGFRNIQTLVRMIKSKKCPFHYVEVMACPAGCNNGGGQIRPTV-LTPKELLEKVEASYHSeVD-VQEPEDNSTVTTIYKDWI-NGGvYSNTAKSIFHTQYHMIKKL-DALNTQW
>SRR5690606_15278109 
----------------------------------------------------------------------------------------------------------------------------------------------------------------------------------------------------------------------------------------------------------------------------------------------------------------------------------------------------------------------------------------------------------------------------KRRNNDLMECKLTINGEDVLNFCTAYGFRNIQNIVTQLKQEKCKYHYIEVMACPSGCVNGGGQIKPTLPMTPQQLLQLVQEKYKQqIE--RQPEDNPFVKEFYDSWI-SSSpYSD------------------------
>ERR1712227_106755
------------------------------------------------------------------------------------------------------------------------------------------------------------------------------------------------------------------------------------------------------------------------------------------------------------------------------------------------------------------------------------------------------IAKYASKQLFNIDI--ESLTYKTLRNADMREVSIEYNGETVLRFAQAYGFRNIQNIVQKNKRGKLAYDFVEVMACPSGCLNGGGQIHPSEGEDSKQWLAKVEEIYSSVA-CKDL-QYDVLDRLYTDWL-EGKDSDKARHSL------------------
>tr|A0A2A6CDL7|A0A2A6CDL7_PRIPA Oxy-4 OS=Pristionchus pacificus GN=PRIPAC_39820 PE=3 SV=1
GFSGVVRLSNVNDYIAPSQACVIPLKPTLEQPAATE-D-EQLVSTHSKKP------KTDKPVVKVSISLADCLACAGCVTSAETVLIEEQSVQRAIEGLRA-AKLGVVTVSASSLASICTARGWTMEEGARRVTEFFRAKGARVVLDASVVQSLALRECWQEMRERIEQREK----------------------------------------GGAHRPLLVSACPGFACYAEKSHGALLMPLMSRTRSSQGVAGVLVKEYLPRLIAassngpsLSPADIYHVAVMPCFDRKLEASRPENTAAD-GSRHVDCVLGTAELNGALSAFLEGRE-EEESmevdesPELARVEEALPE----------------------EITGF-MRG---ALLGLDGNLSGGYVEYGIDRWSAAKGGA-V--RVEETKAASNLDVIRVFSTrpgEEEERPFVAARVYGFRNIQNMVRKLKTGKKelEYDLVEVMACPSGCANGGGQIRAATTQERNRVTEGVERLYSNLPRQP-TT---VPSIDEFRAS-IE------DEKMRMDLKDVGATV-NANLAW
>ERR1711935_585678
---------------------------------------------------------------------------------------------------------------------------------------------------------------------------------------------------------------------------------------------------------------------------------------------------WYFQTTHYIRINSLKK---ANPTTNNRHLG---ST-Llylill--------L-SI----------------------RN------scT---SLRKDFGSGSGGFTENLFIAAAKelfgedv---------DDVEYKILKNSDFQEL--SlsqDG-QVKLCFAIANGFRNIQNLVQKMKRKRCHYDFIEVMACPSGCLNGGAQIRPETD-TNS--keliAQ-LDQTYKNLG--K-ETPTenASVEEIYKEWL-G-----------------------------
>ERR1719323_159944
QFSGVLQITDLDDFITPSQECIKPVKVDKKVA-----------tskgakikieadgsyf---------------eetqtgVKKLEKASITLADCLACSGCITSAETVLIEQQSAEQVYRIieekkqS-T-SEspIIVFSLALQPLLSLSQKLGLSVQDTAEKLTGFLKNLGADLVYDLKIAEDWSILELEREFLQRFIDKAGEK------------------------------------PG---KKTVLSSVCPGWVCYAEKTHGDWLLTNISRVKSPQQLMGSIMKTFLPKKLGVDPGRIKHISLMPRFDKKLEASRADFIDEETEIKDVDCVITTLEIEDMLSRERCDLVTVS-Nvsvdtl--------VEGG------------------------------eT---RILANTGSASGGYSDILFRFMARtqfaeel---------ETLTYKTLKNADFREVSLErDG-NTVLKFAIANGFRNIQNLVQKLKRKRCEYDFVEILACPSGCVNGGAQLRHSEE-MSA--keliKS-LEERHSDLE--T-RSPEqnSDLQQLLRDWG-LTDD--ELR-RsevVMTEYHPVEKLTNGLAIKW
>ERR1740123_796836
KFSGVLQITDLDDFITPSQECIKPVKVEKKVA-----------tskgakikieadgsyf---------------eetagggVKKMEKASITLADCLACSGCITSAETVLIEQQSADQVYKIfqqkrdCIsegrE-AEapFIVFSLALQPLLSLAHKLDLSVQSTADRLSRFLKSLGADLVLDLKVAEDWSILELQREMVERWRAREQEGP-----------------------------------NPKTRSHTLLSSLCPGWVCYAEKTHGDWLLPHISKVKSAQQLMGSLVKTYLPRKLGITPARVSHITLMPCFDKKLEASRDDFLNAETGIKDVDCVITTLEVEDMLAREACDLRILE-Agqldsl--------VEAG------------------------------vR---EVTANTGSASGGYSDHLFRYLARtlyeeei---------ETLTYKTLKNTDFREVILEkDG-KTLLKFAIANGFRNIQNLVQKLKRKRCDFDFVEVLACPSGCVNGGAQLRHEEE-SSA--kdliKS-LEESHGQMK--T-SLPEdnPDLQLLLRDWG-LLED--EA-LRncvARTGACWRT----------
>tr|A0A0N4U7Z5|A0A0N4U7Z5_DRAME Uncharacterized protein OS=Dracunculus medinensis PE=3 SV=1
GFSSVVRISNVSDFIAPSQACILPLRKNEKEDS----A-TISVGIRKRSN------G-inTSNNKKITVSLNDCLACSGCITSAETVLVQEQSTAKLIDGLSR-CKLGVVTISPQAICSIAVKRGFSVAETSIKLAKAFKNLGATYILDSSFGRYLSLSLSFEEFKNQR-----------------------------------------------MKGTIFCSACPGFVCYAEKTYGNLLIPHLSRVRSPQAMMGSIVKDYLAKLTTTNVTDIFHATVMPCFDKKLEASRPEFSG---SGRQVDCVISTAEADDILGNCSEEI-------FANQVAPSSGG----------------------WLTAL-ERG---IIIGQFenisndlfANTSGGYADYIIARFLKeyqgplevrksskqAFFS------ICLFHLAKNLEIFEIAK-gEL--VLLTVAKCYGFRNIQNIVQKIKRQKCPFDYIEIMACPSGCANGGGQIRAETTEERENILTRVEEKYRQL-IPS-AEMECEIERVKNEWA-SFND--SFEKLFYSSYQVVDKSIMeSFNLRW
>tr|G0N3J4|G0N3J4_CAEBE Uncharacterized protein OS=Caenorhabditis brenneri GN=CAEBREN_28974 PE=3 SV=1
GFSGVVRLSNVSDFIAPNLDCIIPLETRTVEKKKE----ESQVNIRTKKK------KEdvvpaksDDVKKSVKISLADCLACNGCITSAETVLVEEQSFGRLLEGIQN-SKLAVVTISPQTFVSFAVKLQKSTGDVATLISKFFHRHGVKYILDSSFARKFAHSLAFEELH------ST----------------------------------------PSTSRPLLSSACPGFVCYAEKSHGELLIPKISKIRSPQAISGALIKGYLAKKEGLSPCDVFHAAVMPCFDKKLEASREQFKVDGTEIRETDCVVSTAELLEEITKENP-EG----Si--EDSTVFEGDE----------------------WMTHL-SRG---AVIGDAGGSSGGYADRIVRDFVHQNG-G----VIKTTKLNKNMFSTTVES-pESGEILLRVAKVYGFRNVQNLVRKMKTKKEKTDYVEIMACPGGCANGGGQIRYETMDEREKRLERVEEEYDSLKAHD-TLE-DWVEKVRVDWG-KVDQ--DYRRHLFTDYKPVETNV-AQALKW
>tr|A0A2H2I214|A0A2H2I214_CAEJA Uncharacterized protein OS=Caenorhabditis japonica PE=4 SV=1
GFSGVVRLSNVSDFIAPNLDCIIPLETKKVEKEVK--D-EVKINARMKKK--------ekLPEKPAVKITLADCLACNGCITSAETVLIEEQSFGKLWQGVSS-SKLSVITISPQTITSLAVKLETTPQDMAIRISQFFKKRRVHHVIDSSFARHFAHRMLLEELH------ST----------------------------------------PATSRPLLSSACPGFVCYAEKSHGELLIPRISKIRSPQAITGALIKHFLAKKLALSPCEIFHAAVMPCFDKKLEASRDQFKVDGTQVQETDCVVSSAELLEEMTKEEQEE-----Vi--EGSEDVEEEN----------------------WLNAL-GRG---HIIGEEGGASGGYADRIVSDFIAENG-G----TSKTETLNKNLFYTTVTS-p-SGDVTLRVAKVYGFRNIQNLVRKMKTKKEKTDYVEVMACPGGCANGGGQVRYDTIGEREEKLKLVEENYNHLSKNS-HVLEGDWEKVKNEWD-SIDE--NWRRFLYTDYKTVETNV-TQALKW
>tr|A0A1I7TWN1|A0A1I7TWN1_9PELO Uncharacterized protein OS=Caenorhabditis tropicalis PE=3 SV=1
GFSGVVRLSNVSDFIAPNLDCIVPLETRVVEKKKE----EPQVNIRQKKK------QRpvDEEKKSVKISLADCLACNGCITTAETVLVEEQSIGRLLEGIKN-FPMAVITVSPQSIVSIAVKLQKTSEEVAIRIARYFKRRGVKYVIDSSFARKFAHSLLSEELE------ST----------------------------------------PSTSRPLLSSACPGLVCYAEKSHGKLLIPRISKIRSPQAICGALVKEFLARREGFEPSDVFHAAVMPCFDKKLEASREQLKIDGTEIRETDCVISTAELLEEISKDEEGNE----N--GEEEKTNGDE----------------------WMTSL-DRG---VIVGEDGGASGGYAERVVKDFVEKNG-G----VVKIERLNKNMYSMKVES-pESGEVVLHVSKVYGFRNIQNLVRKMRMKKEKTDYVEIMACPGGCANGGGQIKYETMGEREKRLEDVENQYEKLPRG---MN-EWMEEVRKEWE-HVDK--DYRRLLFTDYKPVETNV-SQNLKW
>tr|A0A2G5UJH4|A0A2G5UJH4_9PELO Uncharacterized protein OS=Caenorhabditis nigoni GN=Cni-oxy-4 PE=4 SV=1
GFSGVVRLSNVSDFIAPNLDCIIPLETRTVEKKKE----ESQVNIRAKKT------KNeenkqKEDKKSVKISLADCLACNGCITSAETVLVEEQSFGRLLEGIRN-SKMAVITISPQTITSVAVKLEKTPEELAKLIASFFRRHGVKYILDSSFARQFAHSLASEELL------LT----------------------------------------PSTSRPLLSSACPGFVCYAEKSHGDLLIPKISKIRSPQAISGALVKGYLAKKEGLSPCDVFHAAVMPCFDKKLEASREQFKVEGTEIRETDCVVSTAELLEELGKEDVGEE----Dv--AEEDVEEENS----------------------WTTSL-SRG---IIIGEDGGASGGYADRIVRDFVAQNG-G----IVKTSKLNKNMFSTTVES-sTTGEILLRVAKVYGFRNVQNLVRKMKTKKEKTDYVEVMACPGGCANGGGQVRYETMDEREKRLAQVEELYEALPRGN-GCS-EWMESVREEWE-SLDT--NYKNLLFTDYKPVETNV-AQTLKW
>sp|Q9N392|NARF_CAEEL Probable cytosolic Fe-S cluster assembly factor oxy-4 OS=Caenorhabditis elegans GN=oxy-4 PE=1 SV=5
GFSGVVRLSNVSDFIAPNLDCIIPLETRTVEKKKE----ESQVNIRTKKP------KDkesskTEEKKSVKISLADCLACSGCITSAETVLVEEQSFGRVYEGIQN-SKLSVVTVSPQAITSIAVKIGKSTNEVAKIIASFFRRLGVKYVIDSSFARKFAHSLIYEELS------TT----------------------------------------PSTSRPLLSSACPGFVCYAEKSHGELLIPKISKIRSPQAISGAIIKGFLAKREGLSPCDVFHAAVMPCFDKKLEASREQFKVDGTDVRETDCVISTAELLEEIIKLENDEA----G--DVENRSEEEQ----------------------WLSAL-SKG---SVIGDDGGASGGYADRIVRDFVLENGGG----IVKTSKLNKNMFSTTVES-EAGEILLRVAKVYGFRNVQNLVRKMKTKKEKTDYVEIMACPGGCANGGGQIRYETMDEREEKLIKVEALYEDLPRQD-DEE-TWI-KVREEWE-KLDK--NYRNLLFTDYRPVETNV-AQVLKW
>tr|A0A1I7ZG26|A0A1I7ZG26_9BILA Uncharacterized protein OS=Steinernema glaseri PE=3 SV=1
NFSGVVRIADISDFITPAQACILPLQKTAEEP-----K-DEGVSIRERTR------VFvaapTKKSTKVAVSLNDCLACNGCVTSAEAVLVQEQSADKMLEEIKN-SEFPVVTISPQAVCSIAARRSMTVPATARLIASYLKSLGVKHVIDSSFARALTLELSYEEWLEKQ---KE----------------------------------------P-TPSPLFCSVCPGFVCYAEKTHGKLFVPLMSHVRSPQALSGALVKDYLARKLNIRPETIFHATVMPCFDKKLEASRSEFKMNG-TIPEVDCVISTSELNQLIEGFTAEET-E-----CDGPSSSALS----------------------WLNSV-EHG---VMRGSMdEETSGGYGEYILRRYLEkgaadlkv-----------KREMKMKNMEIVEVSN-gDG-AVVFSMAKVYGFRNIQNMVQKLKRNKFPISYVEVMACPSGCSNGGGQVRADTTEERQELLAAVNEKYKSI---G-GDIGDEASAMLTEWR-QLNG--EHEKLLKTEFRVVDRNVLgQAALRW
>tr|A0A0N4VGZ5|A0A0N4VGZ5_ENTVE Uncharacterized protein OS=Enterobius vermicularis PE=3 SV=1
SFSGIVRITNASDYIAPSQACILPLRNEASEEK----N-PSQVILHRKDA------VLgsQDLKKRVTVSLNDCLACNGCVTSAESILIQEQSLPKFLEGLSS-NDVSVVTISPQSLCSIAVKYGLQVSQTAVILARKLMKLGATYIVDSSYARYLSLSYIYEEFKKKN-----------------------------------------------CADILITSVCPGFVCYAEKVHPELLLPYLSRVRSPQAIMGSLVKDFLARKHSMPPAKIFHATVMPCFDKKLEASRNEFNI---GFHQVDCVVSTAEISSLLEEGEDIS------YSEETVEKVPIN----------------------WLNSL-QKG---MVIGMPSEHSGGYAFYVVHRFLRenlldsetsnq----------------PRTDFSTNVVK-nDK--VLITAAKCYGFRNIQNLVQKLKRGKCTYNFVEVMACPSGCVNGGGQIRAQTVEARSSVLEAVIKEYDSL-QNI-PELENAIEKLTSEWM-ELNV--HWKDWLFTEFHAVDKDVSLQTMKW
>ERR1719193_2923955
HFSGVLQLTDLDDYITPSQECIKPVKVDKKPS-----------skkgaakiqieddgsyi---------------eenelgeKKQLEKASITLADCLACSGCITSAESILIEQQSNAQLYKIfrerdeQ-pE-ESrpFIVFSLAIQPILSLSAEYELSPDILVKKLTSFLKGLGADMVYDMKVAEDISIIEQQNEFINKYRERQTS--------------------------------------SK-HPGPILTSACPGWICYAEKTHGNWILPYISKVKSPQQIMGSLVKDYLPTCRRISQSRVYHVTVMPCFDKKLEASREDFYSEALNCRDVDCVVTSLEIQELIENEKVDMEALA-Gtpldcl----------EE----------------------G-------erL---QITANTGSGSGGYSDHVFRKAASqifqqqtt---------SPLLYKTLRNNDFKEVTLEaEG-KILLKFAIANGFRNIQNLVQKMKRKRCDYDFVEIMACPNGCLNGGAQLRPEGE-QTS--kelvAW-LTEAYGKLA--S-----------------------------------------------
>tr|A0A0N4W327|A0A0N4W327_HAEPC Uncharacterized protein OS=Haemonchus placei PE=3 SV=1
GFSGTVRISNISDFIAPSA-------------------------------------------GAVKISLNDCLACSGCITSAETVLVEEQSLTRLLEGMSS-KQLSVITVCPQSVCSIAVKRQIPVSQAAQLIASYFFSKGAHYVVDSTFGRFLCLEEAYHEFQ------------------------------------------------SRSTRPLLVSSCPGFVCYAEKSHEAFLLPFISKVRSPQAVTGALVKDYLSRSLNVPVESIYHAAVMPCFDKKLEASRPDFHVPGTtDVRETDCVISTGQSSLQTFLISTLII-LDIVm-FQSNVTLVYAC----------------------ILKEF-STG---TLAEHQVALQKCWSEDMFPNMAGklrkngckfpnsekhGLAK-----ISSSAYRAKNLDVLSVHR--NDSVILRAARVYGFRNIQNLVRKMKNNKNSYDYVEVQACPNGCGNGGAQIRGETTEEREQILSSVEKNFASIQEDA-TS---ETQRITSEWN-ELNP--GWRKLLYTDYHSVTGNI-AQKLQW
>tr|A0A260YTW7|A0A260YTW7_CAERE Uncharacterized protein (Fragment) OS=Caenorhabditis remanei GN=FL82_19814 PE=4 SV=1
GFSGVVRLSNVSDFIAPNLDCIIPLETRTVEKKIE----ESKVAIRAKKT------VSenkpKEDKKSIKISLADCLACNGCITSAETVLVEEQSFGRLLEGIRY-SKMAVVTISPQAITSIAVKLKvraKSPQIIAKQISAFFHRHGVKYVLDSSLGRRFAHSLAFEELV------ST----------------------------------------PSTSRPLLSSACPGFVCYAEKSHGELLIPKISKIRSPQAISGAIVKGYLAKRENLSPCDVFHAAVMPCFDKKLEASREQLKVRDTEIRETDCVVSTAELLEEIQKMEDKDS----GesEDVEKRGEEEEE----------------------WMNAL-GKdvlnilfipG---IIIGEDGGASGGYADRIVHDFVERNG-G----IVKTTKL----------------------------------------------------------------------------------------------------------------------------------------
>ERR1719225_2268852
------------------------VKIDKK-LDTS--------sktgakikieadgsyl---------------eelndgsMKKLPKAQITLADCLACSGCITSAESVLIEQQSSNELRKIfnskhs--dgdK-NVikKIVVSLQIQPIVSLAHKLNLDVEETVAKLVTYFKNLGADFVYDLKIAEDLALLEHQHEFIKAYRSG--------------------------------------------KKKPLISSACPGWICYAEKTHGHWILPFISQVKSAQQIMGSLVKDHLAKKLQVSPDSIYHITLMPCFDKKLEASRPDFFNEATDAHDVDMVITTIEVEQMLTEDNIDMQDMT-Nspldfl--------Q-GE----------------------S-------nR---TIKVNYGSGSGGFTENIFVHAVKelfgeev---------TEVQYKTLKNADFQEI--NfeqNG-EVKLSFAIANGFRNIQNLVQKMKRKRCNYDFVEVMACPSGCLNGGAQCRPEDSSANP--kelvIQ-LDEKYKSLP--K-EWP-K-----------------------------------------
>ERR1719228_2259477
KFSGVLQITDIDDFITPSQECIKPVQVEKKVATSK--------gakikieadgsyfe---------------etqsgaVKKLEKAAITLADCLACSGCITSAETVLIEQQSADQMYRIfqqkrdAVkdgkT-ADtpFIVISLGLQPLISFSQKSCLSVQDTAEKLTCFFKELGADLVMDMKLAEDWSILEQQRELLERYRGRVVG--------------------------------------AKPGTNTVLSSICPGWVCYAEKTHGSWLLPHISKVKSAQQILGSIVKDFLPTKLGVEKNRVYHVTVMPCFDKKLEASREDFFX---------------------------------------------------------------------------------------------------------------------------------------------------------------------------------------------------------------------------------------------------------------
>ERR1719309_1197227
------------DFITPSQECIKPVPSPAVKK-DNG-------gkrglakisidaedgsvsqv---------------deatgsKTKLEKASITLADCLACSGCITSAETVLIEQRSAEQLYRIfqqkldALkekS-SDtpFIVC---------------------------------------------------------------------------------------------------------------------------------------------------------------------------------------------------------------------------------------------------------------------------------------------------------------------------------------------------------------------------------------------------------------------------------------------------------
>ERR1719495_1470603
QFSGVLQLTDLDDFINPSQECIKPVKVEKKAPAPGG-------sksriqievdgsyve---------------edeagqKKKLEKASITLADCLACSGCITSAETVLIEQQSNKQLYKIfrekkeCTnp--DQtpFIVFSLALQPIISLSLKHNLSPQLMAEKLTSFFKGLGAVLVLDMKVAEDLSIL--------------------------------------------------------------------------------------------------------------------------------------------------------------------------------------------------------------------------------------------------------------------------------------------------------------------------------------------------------------------------------------------------------
>SRR5690349_9841382 
NFSSSVLLGDLNDFISPSQACVNPLFVGSPNSKEN----GPGMpkiglqieqdfggf--DRVEP------N-likVSKNETAKVSLSDCLACSGCVTSAETVLIEQQSTKEFLSSIIS-GQydVVVVTISKQSLASLAAQYGCSLWHMK-----------------------------------------------------------------------------------------------------------------------------------------------------------------------------------------------------------------------------------------------------------------------------------------------------------------------------------------------------------------------------------------------------------------------------------
>tr|A0A182ECX6|A0A182ECX6_ONCOC Uncharacterized protein OS=Onchocerca ochengi PE=3 SV=1
GFSGIIKISNVSDFIAPSQACILPLQSKESDM-------EVQIRVRSRSK------K-idDNTMKKVAVTLKDCLACSGCITTAETILIKEQSKTKFLESLAE-AHLSVVTVSPQSIASIAHKRGYQLSEAAKLIARIFKNMGIKYVVDSSFGRLLTLSLSYDEFKKMQ-----------------------------------------------LQRPVFTGVCPGFVCYAEKTHGTLLIPHISRVKSPQAMMGALVKDYLARKLDVRPEKIFHASVMPCFDKKLEAARSHSGNHS-YYREVDCVLSTGEVDEILDEYSAAE---------NLLISGKIS----------------------WLNAL-ENG---KIINSEGGSSGGYAEYIVKKFVAeserplql-----------KRTTKDKNWEIIEVMD-sET--KVLAVAKCYGFRNIQNQVQKLKRSKCDYDYVEIMACPSGCINGGGQIRGASSEERKQILDAIELLNS---DDN-PEMEDELERVKKEWS-MLNP--DWMNLLYTQYHAVEKSDAdRISTNW
>tr|A0A1I8EG38|A0A1I8EG38_WUCBA Uncharacterized protein OS=Wuchereria bancrofti PE=3 SV=1
GFSGIIKISNVSDFIAPSQACILPLQSKESDV-------EVQIRVRSRSK------K-vdDNAVKKVEITLKDCLACSGCITSAETVLIKEQSKLKFLEGLAK-AKLSVMTVSPQSIASIAYKRGCHLSEAVRLIARIFKNMGIKYVVDSSFGRLLTLSLSYDEFKESQ-----------------------------------------------LQRPIFTGVCPGFVCYAEKTHGTLLIPHISRVRSPQAMMGALVKDYLARKFNVRPEEIFHASVMPCFDKKLEAARSHSGNHF-NCREVDCVLSTGEVDAILDECSSTE---------SFSVAGKVG----------------------WLNAL-ENG---KIISSEGGSSGGYAEYIVKRFVEesktplel-----------KRTIKDKNWEIIEAID-gET--IVLSVAKCYGFRNIQNQVQKLKRSKCNYDYVEIMACPSGCINGGGQIRSASIEERKQLLDAINLSCS---EDN-SEMEEELERVKEEWS-ILNP--DWMNLLYTKYHAVVKSDAdRISTNW
>tr|A0A0B2VIH4|A0A0B2VIH4_TOXCA Putative cytosolic Fe-S cluster assembly factor OS=Toxocara canis GN=Tcan_15327 PE=3 SV=1
GFSGIVRISNVSDFIAPSQACILPLRKGEPVK-----N-ESLVNIRGKAA------ASsvenkdETSKKKVIVSLNDCLACNGCITSAETILIREQSTPKLLEGFAV-CSLRIVTVSPQSVCSIAVKHHLSVELTARRIARRLKRLGATYVLDSSFARYLTLALSYDEFMQRR-----------------------------------------------HQQPILTSSCPGFVCYAEKTNGDLLVPHISRVRSPQAIMGALVKDYLARLTSTTPEQIFHATVMPCFDKKLEASRPEFAT---KCREVDCVLSTAELDELLDEAEIDEE-N------GLDADCEIT----------------------WLNAF-DKG---IVIGTPGGSSGGYAEYIVQRFISdsktrq------L--SIRRTQRMNNLSAVEVLD-gEE--VCLRVAKCYGFRNIQNLVQKMKRGKTEYDYIEVMACPSGCANGGGQIRAEKADSRQKLLESVIKAYDLL-APN-DILEHNIERIKADWA-SLNS--HFADLCYTDYRIVDRNIIeKMNLRW
>tr|F1L1B9|F1L1B9_ASCSU Cytosolic Fe-S cluster assembly factor OS=Ascaris suum PE=2 SV=1
GFSGVVRISNVSDFIAPSQACILPLRKDDPTI-----N-ESLVSIRGKSS------VEraDGTSKKVRVSLNDCLACNGCITSAETVLIQEQSTPMLLQGLAT-CSVGVVTVSPQSVCSIAAKRGIEAQKTARLIARHFKRLGVRYVLDSSFGRYLTLALSYDEFVERR-----------------------------------------------HEAPILTSACPGFVCYAEKTHGDLLVPHISRVRSPQAMMGALVKDYLARSISVEPDKIFHATVMPCFDKKLEASRPQFAN---KCREVDCVLSTAEVDKLLDEAAGDDE-N------EVDIAIEVN----------------------WLNAF-ENG---IIIGSPGGPSGGYAEYIVRRFISdskvdr------M--IIRRTQKMKNLEAIEVID-gES--VLLKVAKCYGFRNIQNLVQMMKRGKAEYDYVEVMACPSGCANGGGQIRAEKADMRQKLLDSVVDNYEML-LPN-IKLENEIERVKTHWE-SLSD--RFAGLCYTSYQIVDRNVIeKMNLRW
>tr|A0A1I7SQL3|A0A1I7SQL3_BURXY Uncharacterized protein OS=Bursaphelenchus xylophilus PE=3 SV=1
-MGGVVKLADVSDFITPSQACILPMPGQSDKP-----K-SSLVKLREKSK------KPiVKPDEKIMVTLKDCLACSGCVTTAETVLIQSQTAEEMLSGLAS-DKMGFVTVSPQALASLAAELDMSISDMAVMVARYFKVKGASYVIDSSFGRYFSLMESLTELKSRL---ES----------------------------------------RNGKEMLISGICPGFVCYAEKRKQNDVVPMISSIRSPQAITGALIKDFLVRKMNLDPRSVYHVALMPCYDKKLEASRADFSVNGVDVQETDCVVTPSELLPLLKEFEHDG--------GLMTSGNEIN----------------------WLNSL-EFG---EVIGDYeGETSGGYTKFILDALTRtfkensql---------VDVKTESQNDLERFTLNL-tNG--QSLTLLKAYGFRNIQNLVRRIQQRKNEVDYVEVMACPKGCLNGGGQIRNPEPALQDQRVLKVKEVYKQA-TRR-DLLESEYLQVREEWE-SLNP--SFRDLLVAKIKHVEGPAAntVAAMAW
>tr|A0A0C2NKP5|A0A0C2NKP5_THEKT Cytosolic Fe-S cluster assembly factor NARFL OS=Thelohanellus kitauei GN=RF11_16172 PE=3 SV=1
MFSAGVKLVGVDDFIAPTKECIKPILGDGSNK--------------------------PDMKSAINATLADCLACSGCITSAEEIFINQQGLNELNAFlefnskISD-PKIVIFSISPQSLVVTMKKMGLSYEQAVLRVSsCLRHNFGVKYVFCTSVTQELSILESCHEFIELYQSVSDS---------------------------------------SCELRLLLSGICPGWVCYAEKVQSDLILPYLSKIRSPQGIMGSFIKHYFAKIYKVSPEKIYHVSVQPCFDRKLEAYRPDMVIETPeGIHETDHVLSSYEFLEMMLHPAVKVYQPIGPekaleiv---GFDDAMNLG----------------------NYETE-I--------SVSqGNGSGGLALNVFIIACQrlfglratfsvgddggydwNVDSQ-L--YRVEGHKNRNDDYYEWKLInvPENRVLLKFGQIYGFKNIQNMIRTIKKLKAdePVTYLEVMACPGkGCLNGVGQISPNDRNSKNSVvakafIKDLESIYARFNRFP-CESEqiYDFhRRLKDSQT-KMDR---I-------FYKLD---KKDILTW
>tr|A0A0N5AD40|A0A0N5AD40_9BILA Uncharacterized protein OS=Syphacia muris PE=3 SV=1
GFSGIIRISNANDYIAPSQDCIIPLRNSNTSD-------ITTVKLHKKKD------A-sdDRNKTKVTVSLNDCLACTGCVTSAETVLMQDQTISKFLNGISR-SDVSVVTISPQSLCSLAIKHNWTVEKTAKFLAVKLKTLGATYVIDSSFGRYFTLEFEYKEFVEKH---R-------------------------------------------NGVTVLSSVCPGFVCYAEKVHGKFLLPYLSRIRSPQAFTGSLVKDYLARKLCKDPAKIFHATIMPCFDKKLEASRSGFNN---QFHEVDCVISTREADSLFDNEVIPSS------SVDVSKDRSLS----------------------WLRSL-ESG---KVIGNLGEVSGGYATYIVKRFLQensldsnn----------LRITERQKDLEVIEVIK-nGQ--IILTVAKCYGFRNIQNLIQKLKRRKCSYDYVEVMACPSGCINGGGQIRGVDAESRASILHSVKDAYSIL-RPT-SELENLFHMVESEWT-QLNE--SWCREkwvFTSEFHAIDNSSVktPQSFRW
>tr|A0A0D2NTG8|A0A0D2NTG8_9CHLO Nuclear prelamin A recognition factor-like protein OS=Monoraphidium neglectum GN=MNEG_0486 PE=3 SV=1
QFSGTIKLTDLNDFIAPSQACVVSLQGAAPDAKPP----MQLLeeegkvqlhhkpgtgf--KQT--------V-tpgGKDDGPVKVSLHDCLACSGCVTSAETVLLQNQSVGELAAKMME-PGvVVVVTVSPQSRASLAVLHGLDAAGVQARLTTALRRMGVAAVLDIGVGREMALAESAEEFLDRFESSKAASTSSRAAMASTGDSLP------ALKHPRIAAHPVAAASSAPGPLPVLASACPGWVCYAEKTQGANLLPHISAVKSPQAVMGSIVKRRLAALRGWDPARVYHATVMPCYDKKLEASREDFLLPGTMVPEVDSCLTTGELQQLLEGWDMGNL-ADVPptaldtllpadhlqlcreqqhqqhqlpqqhgqqqhesrqDGPSVGSFSDLG----------------------WKQHY-AVapwaeP---PLHGA-PGSSGGYLEGVVRAAAGrlqisssggaapalpPLGTP-L--P---LKAVRNSDFREFMIEppagegAGTARPLRFAAAYGFRNIQSLVRRIKLGRCEYDYVEVMACPGGCLNGGGQAKPREGLSAAGLLEELERLYYVRDHAA-GDA--VLGGVCDQGQ-GTTA---A-------ISEV-----------
>tr|A0A0K0F7M5|A0A0K0F7M5_9BILA Uncharacterized protein OS=Strongyloides venezuelensis PE=3 SV=1
TFSGIVQISNVSDYILPSQGCIIPLKNDKKEE-----T-VGEVPIKIKSS------SNfnkkKESRNKVKISLNDCLSCNGCVTSAEVLLIESQTTEEMLRGLKE-SKISIVTLSPQSITSIARNKNISVSEAARLVCSYFYKNGATYIIDSSFGRYISLEKSFEEFKNIY---GN-----------------------------------------KSKLPLICSICPGFVCYAEKTHGKLLVSHLSKVRSPQGMNSLLVKYYFASKNNLNPKDIYHASVMPCYDKKLEASRNDFVMDD-GTKEVDCVIGTNELNQILENFDYTND-CRN---DTDNHQNNTN----------------------WLNRL-NYG---NVIGGISDPSGGYSKYIITKSTTtifadkdv---------YVKEEVKSKDLTVFEIVD-tASGKILLTAANIFGFKNIQNVVQKIKRNKCTYDYIEVMACPSGCTNGSAQIRGELVADRVSNLQAINDMYISI-PSV-PDAEDEVKELVAEWP-INKS---S---FDTSFHIIDSNVLnlNTVSNM
>tr|A0A0K0DWV2|A0A0K0DWV2_STRER Uncharacterized protein OS=Strongyloides stercoralis PE=3 SV=1
TFSGIVQISNVSDFILPSQGCIIPLSNDKKNE-----N-VAEVSIKLKPH------QDlnkkKDLKEKVKISLNDCLSCNGCVTSAEVLLIESQTTEEMLKGFVE-SKVSIVTLSPQSVTSIAHNKNISVLNATKLICTYFYKNGVTHVIDSSFGRYISLEKSFEEFKNIY---EN-----------------------------------------NSKFPVICSVCPGFVCYAEKTHGKLLVPYLSKVRSPQAMNGLLVKDYFVSKYNVNKKDIYHASVMPCYDKKLEASRNDFVLDD-GSREIDCVIGTNELNKLLENFSYSSD-NVE-----PNEKSNIN----------------------WLTRL-KYG---NIIGGVSDPSGGYSKYIINRSIEsifcgkiv---------YTKEEVKSKDLTVIEVVD-aSSGKVLLTAANIFGFKNIQNVVQKIKRNKCTYNYIEVMACPSGCTNGSAQIRGELIVDRVSNLQAVNNMYASI-PSL-PDAENEVKELVAEWS-INKS---S---FDTSFHIIDSSVLnlNAVSNM
>tr|A0A090LJY1|A0A090LJY1_STRRB Nuclear prelamin A recognition factor OS=Strongyloides ratti GN=SRAE_2000250200 PE=3 SV=1
TFSGIVQISNVSDYILPSQGCIIPLATDKKKE-----S-VAEVSLKKKPS------ANlkdkKELKEKVKISLNDCLSCNGCVTTAEVLLIESQTTEEMLRGLLE-SKVSVVTLSPQSITSIAHNKNISVSDAAKLICAYFYKNGVTHVIDSSFGRYISLEKSFEEFKSIY---ES-----------------------------------------NSKHPVICSVCP--------------VPYLSKVRSPQAMNALLVKNYFASKYNIETKDIYHASVMPCYDKKLEASRNDFVMDD-GNREIDCVIGTNELSKLLENFNYSDN-IEQ-----NENSNNNN----------------------WLNRL-KYG---NVIGGISDPSGGYSKYIIHKSIEsiffdkvv---------YINEELKSKDLTVIEIID-tSSGKVLLTAANIFGFKNIQNVVQKIKRNKCTYDYIEVMACPSGCTNGSAQIRGEMIVDRASNLQAINSMYTSI-PSL-PDAEDEVKELIAEWP-INKS---S---FDTSFHIIDSSVLnlNAVSNM
>tr|A0A1I8CNA4|A0A1I8CNA4_9BILA Uncharacterized protein OS=Rhabditophanes sp. KR3021 PE=3 SV=1
TFSGIVRLTNVSDYILPSQGCIIPLKKEEGSK-----R-IQEVEIRDKSG------VKrtkITPEEQVKISLNDCLACNGCVTTAETLLIDSQTTEEMLRGITE-TSVSVITLSPQTIASIAHHRNLSIPSTAIFISAFFKSKGATYVIDSSFGRLISLEESWKEFRDVF---VS-----------------------------------------N-KRPVICSVCPGFVCYAEKTHGKTLVSLLSKIRSPQAMNALLAKVYFANKHNLKPSDIYHVSIMPCYDKKLEASRSDFLLEN-NVKEVDCVIGTSELNDLLDNFEYDFQ-NA-------DKKMEVS----------------------WLNRL-EAG---LVLGGGDDSSGGYADYIVNRCLStifadrqi---------QLKEETKSKDLNVTEVID-sSTGQILLTVAKIFGFKNIQNIVQKLKRSKCTYDYLEVMACPSGCGNGGGQIRAESVAARSANLLGIQALYSSI-AQL-PDASLEMKQLLKDWS-PDYT---F---FNTSFHIIDTNVMnlNAVSNM
>tr|A0A0N5CZS8|A0A0N5CZS8_THECL Uncharacterized protein OS=Thelazia callipaeda PE=3 SV=1
GFSGVVKILNVDDFLVPSQACVLPLSG-ESDM-------KVGIKIKGQSK---------VAKKKVVVTLNDCLACSGCITSAETILVGEQSEARFLEGLMN-SELSVLTVSPQSLASIAYKRGCQISEAAELVGKNFKSLGVRYVVDSSFGRQLTLSLSYDEFKKQH-----------------------------------------------LKKPILTGVCPGFVCYAEKTHGELLIPHMSRVRSPQAVMGALVKDYLARKFDLKPEKIFHTAVMPCFDKKLEAARPHPL-KF-QYREVDCVLSTAEVDKLLSENSSFD---------FRPSNEAIN----------------------WLNAI-ENG---FVINTDGGSSGGYAEYVVERFITelnkpkvchksfllVATEQ-S--NNRHHFREKNLEIIDVFD-gAE--KLLTVAKCYGFRNIQNHVQKLKRSKCNYDYVEIMACPSGCINGVGQIRGVSEEGKKQILTLVESPSR---SSS-SESQQELEELKKEWS-ILNP--DWTNLLYTQYQSVTNSVRgNIGSDW
>tr|A0A0C2GNC7|A0A0C2GNC7_9BILA Iron only hydrogenase large subunit domain protein OS=Ancylostoma duodenale GN=ANCDUO_11303 PE=3 SV=1
GFSGTVRISNISDFIAPNL-------------------------------------------GVVKISLNDCLACSGCITSAETVLVEEQSFSRLLDGMSG-KQLCVVTVSPQSVCSIAVKRQISVSEAAKLIASFFFSKGVHYVIDSSFGRAFSLEEAYNEYC------------------------------------------------STSSRPVLVSSCPGFVCYAEKSHDAFLLPFLSKVRSPQAICGALVKDFLSRQLGVPVSDIYHAAVMPCFDKKLEASRRDFYLPDSEIRETDCVISTVEVDCLLDGVNEIVQ-SD-----------ENG----------------------WLGDF-SRG---VLYGNAGGTSGGWADVLVKKFAEQHGG-----EITEQRIARNVDAISVTR--DGEVILRAARIYGFRNIQNLVRKLKSNKNPYDYVEVMACPSGKKRTSFIGQYSFQNSRAQ---------------------------LRLW--------------------------------
>tr|A0A0M3K1S2|A0A0M3K1S2_ANISI Uncharacterized protein OS=Anisakis simplex PE=3 SV=1
------------------------------------------------------------------------------MFLYQFMRFKEQSKPKFLEGISR-CEMAVVTVSPQAVCSIAASRRLNIKQTAHLVSRCLKRLGVKYVLDSSFARLFTLQLSYDEFLRRR---A-------------------------------------------EDKPILTSACPGFVCYAEKTHGKLLVPHISRIRSPQAIAGVLVKDYLAKVLSVKSDAIFHATIMPCFDKKLEASRPEFANE--SSREVDCVLSAAEMDELLSEEETEND-EGKNdeKGDFDGEDEKLN----------------------WLSSF-ERG---DLIGSAddGDASGGYANYIVKRFLTdhskpdhs------L--DIRSTQKMKNLDVIEVRS-gDE--VQLTVAKCYGFRNIQNLVQKMKRDKVEYDYIEVMACPSGCANGGGQIRALNSDQRQELLETVFQNYDSIPMHQ-VSLDAEFERVKRHWA-VLNT--EFVHLCETNYHVVDKNIIdKVNLGW
>ERR1712131_263579
AFSGVVKVSDIDDYIGLENECTKPVELNKSRGKVK------IT--RGKDG--------ayknnrGQTLEKAKITLEDCLACSGCVTSAETVLITQQSIEEFQTALSK-S-sKVVVTLSPQSALSIAQRFSLTPLDALRLTRGIMSEMGVLQTRDLTPFRDVCLVQVCQEFMELD----------------------------------------------------------------------------------------------------------------------------------------------------------------------------------------------------------------------------------------------------------------------------------------------------------------------------------------------------------------------------------------------
>ERR1719210_3290232
AFSGVVKVSDIDDYIGLENECTKPVELNKSKG-----------kvkitrgkdgaykn---------------nrGQTLEKAKITLEDCLACSGCVTSAETVLITEQSQEQLMKLlelkak--Q-ESsqHIVLSLSPQTMASLATKYSLTRA--------------------------------------------------------------------------------------------------------------------------------------------------------------------------------------------------------------------------------------------------------------------------------------------------------------------------------------------------------------------------------------------------------------------------------------
>ERR1712106_237519
-------------------------------------------------------------------------------------------------------------------------------------------------------------------------------------------------------------------------------------------------------------------------------------------------------------------------------------------------------------------------------------------------------------------------SHPHTRTHTHL--------SLFFFFSTCCVFLLEQ-----------RIIISKTRVKKSGCLNGGGQIRYKDIEENKTILKELIEKYNQI-QSY-PPGRNAAhGELFNEL----AT---IKNQLSTSFRIIEKTDNpLATNNW
>ERR1719421_2671351
---------------------------------------------------------------------------------------------------------------------------------------------------------------------------------------------------------------------------------------------------------------------------------------------------------------CVLASTEIVALLDEKAVTLDQLAP---------VEAD----------------------VLPPF-S-saseP---RVCVAAPGASGGGAEYVFRRAAAelfgvqlp------L--RALEWRAGRNKDLQELSL-tVDGEASWAEQGPARAX------------------------------------------------------------------------------------------------------------
>tr|A0A183D7A4|A0A183D7A4_9BILA Uncharacterized protein OS=Gongylonema pulchrum PE=3 SV=1
--------------------------------------------------------------------------------------------------------------------------------------------------------------------------------------------------------------------------------------------------------------------------------------------------------------------------------------------------------------------------------------------------------MRIVKnchknt---SV-L--LRNFRFRDRNLETIEVVD-gET--TVLVVLKCYGFRHIQNQVQKLKRSKCNYGYVEIMACPSGCISGGGQIRGATADERKRILSEIELPYS---GST-DEAEREMEGIKEEWA-KLNP--NWTDMLFTQYHIVDKTILdRINTDW
>ERR1719491_1893140
-------------------------------------------------------------------------------------------------------------------------------------------------------------------VDA------KSNLE------------------------------SKEDRESLPLPLLTSECPGFVCYAEKSCKPIVLNHISQLKSPQQISGLLTKQFLSEkLG-TDASKMFHVAVMPCYDKKLEASRKEFVIENDeNVKEVDCVITSVEIEQLLIAQGITDLSTIENghidnllqfatnsnsM----EQKENEN----------------------VVEEF-VS----------taaldAKGSHGYLEHVFMASARllfgvdvdrh----------SLRYKKLKNEDIEELTLTlsaeqmqkvpfefvdarmRRTGRVLHFLRCFGFRNIQNLVRKLERKRSKYHYAEVMACPSGCLNGGGQIRNSAHSKSE-RmdmatqkahLTEMRELLHKA-------------------Q-V--------------IARIDSNVSaeTQRVP-
>ERR1719245_579572
GMASSAIRIDTDDFIKPGAECII---EDKSKK--------------------------AETGEKVQISLDDCLACSGCITSAEEIMLQQHNTSEVEKAIKS-DKQIICTISPQSIAALCVDGQGNFI-------EKLKNMGVHKIFDTSVADRLALEMSFLEYQEN-----------------------------------------------QLRKPILCSACPGWVVYAEKTHGNLVVPHLSKVKSAQQIMGQIIKSQYP--------ECYHFTVMPCFDKKLEAARKNNSIGD--IREVDCVVSTAELKGMVE---------------GLDDPMEDG----------------------DLDMF-G--------EVGerleapidYLGSGGYLEFIYRK---lqmssgqnvHEKIQ-F------SPFRRNNDFHET---qiEINGKNVKMAKVYGFRSIQQIVRQIKSKT-cKYDYIEVMACPSGCINGGGQIPLSDASRTEKKlyFDKVS-KYFHDNQLL-V-LPqtQDFhTNIPL---------------------------EKLLTDW
>tr|A0A1V9XVI4|A0A1V9XVI4_9ACAR Uncharacterized protein OS=Tropilaelaps mercedesae GN=BIW11_07040 PE=3 SV=1
GFSSVLQISDLNDYITPSQECIKPVKIENNKKG------LGSIKIGDPQDDALAKPEKSGKPQKVGITLNDCLACSGCITSAESVLITQQSADELLKVLAQpDRREVVVSIASQARASFAAKYSISYRSAGLKLKAFLESLGAKQVIEASFARNFTLLETKREFLQRYKER--------------------------------------------KNLPLLTSACPGFVCYIEKTHGDVILPYMSHVRSPQQVIGSFVKTLLAKRMALEPAKVYHVTVMPCFDKKLEASRDDFFNEVTQSRDVDCVVTPVELEELMDKQGVKFIELEESKEQSPLAGpfALER------------------------------C-----YHHGGSGSGGFCDYVFRSAVKELFEEET---SCELKALRNKDFLEVMFRRGDEVLLRFAICNGFRNIQNIVQRIKRGTCQYHFVEVMACPSGCLNGGAQLRPFEQTgTAKELLERTQQLFHESQ-IENAHIPdEDVDDMRARNI--RPSPTILTSLFNScanndedrQFALDKARslyEQVHIKGW
>ERR1719259_786184
--------------------------------------------------------SLTPATTKATISLDDCLACSGCVTSAEVVLVSVQSVDTLKSVLSEGRQAVVVSVCPQAVLSLARGAGLSPEECAGRLVGYLRSLGVVAVWHTNTARSLALREVCREVVERTGtAG--------------------------------------------GGLPLLASACPGWVCYAEKTQPEAVLGHISRVRSPQQVMGRLVKAVWAEGAGRRPEEVFHVTLMPCYDKKLQASRKAFADELTQSKDVDCVITPVEVWQMLAAEGVSLRDVEPRPFSEGLCSpv-------------------------------------------------------MESHP---------------------------------------------------------------------------------------------------------------------------------------------------------
>tr|Q22NP0|Q22NP0_TETTS Iron only hydrogenase large subunit, carboxy-terminal domain protein OS=Tetrahymena thermophila (strain SB210) GN=TTHERM_001980
MFSGTIKIASLDDYISPSQECILPIFDKNSKLK------T----TEDPTVKAYGmipqkpDLIKKTAKQTAKVTLSDCLACSGCVTTAETILQQQQSVEEFLLKLQSykh----AVVGISQQARASMAYHFGLSEEHIQRALTYFFQdQLNVQYVFDMRFANQLVLEQAYREFKKRYENK--------------------------------------------QSVPVLSSECPGWACYAEKAVGEFVIPYMSQVKSPQQVMGSLVKNSLASKMGIESKDILFVSVMPCYDKKVESARKEFERNG---iKDVDVVLTAQEIMDLLKKVegqklvdvqeQIkqAQtnvnnsndeeskneliSK---EREYIennifPYEnldisrivvsnieeylfgdsQtfdqlllpi-----------------------------------L----SNIFdsTIGSNDYLDYIIRRAASDIHHLNPDQYEIITKQGKNSDFN-------eiflvkdGANILSFARVYGLRNIQNIIRNLRQNKCKYDYIEIMACPSGCLNGGGQLKSLDENmKTKDLIEKLQEILRKKS-VISNDQNY-NNLAFQQIIRdST------NIYFETIFKHIEKLNTQSSLNW
>tr|G0QMA7|G0QMA7_ICHMG Nuclear prelamin A recognition factor, putative OS=Ichthyophthirius multifiliis (strain G5) GN=IMG5_047190 PE=3 SV=1
MFSSTIKITNLDDYIAPSQDCILPFMDKNQKLQ------N----IQD-------kqPIINKSQNQTAKITLSDCLACSGCVTTAESILQQQQSVDEFINKSQTfkh----TVISISPQSRVSLAYHFGVDEFYIQKALTKFFL--------------------------QNYNTK--------------------------------------------VSLPIITSECPGWTLYAEKAVGEFIIKHMSQIKSPQQLMGCLVKDLFAQKLGYNNQDILFVTIMPCYDKKVESARRDFEKNQ---fNELYINPNIETYLM-----hdeYIqqQQq-------------Qsqqnqdtdf-----------------------------------L----LKVLeySNGSNDYLDYIIRRAAFDLFQLLPDQYQIQNKQGKNTDFNVKYIIFTyiilfqeifiqynGQKILNFARIYGLRNIQNITRNIKMNKCQFQYIEILACPSGCLNGGGQLKSLDENiKQKALIDKMCELLNKKK-VVNKQNNLAVKYVYQDLLKdRY------SIYFKIIFKHIEKLNTQSSLNW
>UPI000664AB7E status=active
------VLKNDNPKPKPNQS--------------------SLIRIQEDGTFTEEREGNSVALSETKISLKDCLACSGCVTTAETILIESQGIEEVLKQLKD--RTVVVSISPQSCASIASRYGMSYTRCFTKLITLFTQLGVKYVMDGTVGDNISLMETGIEFVTKKQksirEG--------------------------------------------KSMTMLCGACPGWICYAEKTHGD-LLPNVSTTKSSQQILGYWIKTQFAQSINIPANDLYHVTVMPCYDKKLEASRDGSLIEGNQLREVDCVLASLEIVQLMTDQNIDFESLPEA----PLNPkyhnLDEF------------------------------G-----NLCGmhGGTSGGYLEFIYRYAAKMIWNIDID--SVQLNAIRN-DFYEVSLERNGKVLLKFARANGFRTIQNIVKRIKDNKCEYDFIEIMACPGGCTNGGGQVRADNKSNRSelkKLISQVNDIYDQRI-MKSPTDTsESVN-MYTL--LS-----TDPNILHTSYKPVPKKels-NPLSIKW
>OM-RGC.v1.030456413 TARA_141_SRF_0.22-3_scaffold221778_1_gene190850	NOG117017	""
-----------------SQP--------------------SLIKVNDDGSFSEIKEGSSVPLPATKISLTDCLACSGCVTTAETILIESQGVEEVLKQMKD--RTVVVSISAQSCASIAARYGMSYNKCFTKLISLFTQLGAKYVMDSSIGDNISLIEGGIEFVAQKEkalkEG--------------------------------------------KTSTLICGACPGWICYAEKTHSE-LLPYISTTKSSQQILGYWIKTQFAKSIHIPANDLYHVSVMPCYDKKLEASRDSTLIEGAQLHEVDCVLATLEIIQLITDQNIDFEALPEA----PLNSkhhnIDEL------------------------------G-----QLCGmkGGTSGGYLEFIFRYAAKHIFNINVD--TIQYNTIRN-DFTEISLEQDGKTVLKFARANGFRTIQNIVRRLKQNKCEYDFIEIMACPGGCTNGGGQLRPTETQqTPTsakRLISEVNDIYNQRI-PKPPPELkESVT-MHQL--LS-----IDPQILHTTYKPVPKKelt-NPLSIKW
>CryBogDrversion2_1035201.scaffolds.fasta_scaffold437267_1 # 3 # 263 # -1 # ID=437267_1;partial=11;start_type=Edge;rbs_motif=None;rbs_spacer=None;gc_cont=0.379
---------------------------------------------------------------------------------------SAQSTEEFLKHVPQfptatdqpaaelsPYLPIVVSLSPQSRASIAVHYGLDIYRTHRKLKSFLSLIGIDYLTDTSVSRELSLLEMTKEFIDRVKSN--------------------------------------------VNLPLMTSACPGWICYAEKTHGDYILPYISTVKSPQQIMGAIVKNYLREKMSqtkqSKISDIYHVTVMPCYDKKLEASRDDFYDEILQSKEVDLVLATAELTDVIALYvqrkqQVgqLAadltardwfvHHLPEMDIDAnqsevQLVslltcldGrfaaknrtqvheNKEL------------------------------GA---IESFAegNHGAGGYLEYVFRRAAKELYNVDVA--EIKYQQGRNPDFQEVNLCLPdkpDQPVLKFAACYGFRNIQNVLRAIKRNACKYQFIEVMACPGACLNGGGQIKIEGAQvSLQqtkQHLQIVQEKYKEQR-LTLPNDNPVVGKLYEEW-LcGEIGSTKAEKYLRTGYHPVPKLels-NPLAIKW
>GraSoiStandDraft_11_1057310.scaffolds.fasta_scaffold2858836_1 # 2 # 319 # 1 # ID=2858836_1;partial=11;start_type=Edge;rbs_motif=None;rbs_spacer=None;gc_cont=0.670
---------------------------------------------------------------------------------------------------------------------------MGSQEAAERLASFFVSIGCDKVYDINLARHLALVESYRELKRRFESK--------------------------------------------SELPIISSICPGWTCYAEKTNGHLIVPHLSRVRSPQQIMGALLKREHQRRDGLSRGDIFHLTLMPCFDKKLEASRSDFKSPIDGSQDVDCVLTPLELEEILGSEGVTLqdferRKLDILXETGeefdfPL--------------------------------------------SShfGSVSGGYAENLLLAAVSETSGKNCDSkqSDIGYSTLRNGDFIELSIKSSgeiASKRPKFAIVNGFRNIQTIVQRLKRKALGYDYIEIMACPSGCINGGAQCRASEPG---hrdSLVESVKKLYQEVE-PVKLGIKqtDDLLRLYKVL-N-LETDDCREKILYTDFHPVPKM-QNLTVSW
>GraSoiStandDraft_45_1057281.scaffolds.fasta_scaffold722478_1 # 1 # 180 # 1 # ID=722478_1;partial=10;start_type=Edge;rbs_motif=None;rbs_spacer=None;gc_cont=0.656
------------------------------------------------------------------------------------MLLQHQSSEEFLARARDSSVCVVVSVSPQSRAALASRLGCSLGEAARTLHALLTRLGARCVFDTAVSRELSLLETAAELVERLRTA--------------------------------------------GPLPLLASACPGWVCYAEKSCGEAVLRHLSAVKSPQAVMGTLVKRLWAPRHGVEARSLYHATVMPCYDKKLEASREDFVLEGSGGvAETDCVLTTEEVWSELMALREggGQGEVGEIDATDAMDaelpagdVewtaLDAE------------------------------G-----RPYNspGGGSGGYADAAARGAALALWGVQLPPdAALPWAQLRNADFLTLHLHPPphlpAARPLRFAAVYGFRNIQTVVRQIKKGACEFDYVEVMACPGGCLNGGGQGAPPAGLSPQQALAQAQQLYAQGG-AVQPGGHPLVAQVYDW--LgGAVGSDAAKAALHTRFHVRQK-tVSAVLNNW
>tr|A0A1B0FQK9|A0A1B0FQK9_GLOMM Uncharacterized protein OS=Glossina morsitans morsitans PE=3 SV=1
----SNVVEEIEKKNDTFQECIKPVIIEKTKPKTGA-----KISIQDDGYY-QETEDGSRKLQKVEITLQDCLACSGCITSAEGVLITQQSQEELLKVLNENqslksnekfsdeARVVVFTISQQPVLSLAQRYGLTVENTIKHLSGYLRHLGADIILNTKIADDLALLECRREFIDRFRSKS-----------------------------------------QEQPLPMLTSSCPGWVCYAEKTHGNFILPYLSTTRSPQQIMGILVKQWLAKKLKVKSEQIYHATIMPCYDKKLEASRHDFFSEVENSKDVDCVITSIEIEQMLSSE--SLEKYPASKFDDVFDVVDDN--------------------------G-PSD---TIWGYESSTSGGYSEHIFKYSAKHLFDMDV--ATLEYKNLRNPDFREVILEKDGKCLLKFAIANGFRNIQNLVQKLKRGKTQYHFVEVMACPSGCINGGAQIRPVSGQTVRELTSQLEHLYRQLP-QSNPN-NLTCESMYNNFF-DGFHTEKAKMFLHTTYHAVEKLNTALNIKW
>tr|A0A1A9WES9|A0A1A9WES9_9MUSC Uncharacterized protein OS=Glossina brevipalpis PE=3 SV=1
----VLQLTDLDDFITPSQECIKPVIIEKTKSKTGA-----KISIKDDGYY-QETEAGTQKLQKVEITLQDCLACSGCITSAEGVLITQQSQEELLKVLNENqllktdekasdeVRVIVFTISQQPVLSLAQRYGLTVESASKHLCGYLRHLGGDIILNTRIADDLALLECRQEFIERFRNNS-----------------------------------------EQQPMPMLTSSCPGWVCYAEKTHGNFILPYISTTRSPQQIMGMLVKQWLAKKLQVKAEKIYHVTIMPCYDKKLEASRQDFYSEVENSKDVDCVITSIEIEQMLGSQ--TLEKYPFSTFDYPWSDDNES--------------------------S-DVG---NICGYESSTSGGYSEHIFKYSAKQLFDVDM--TTLEYKNLRNPDFREVTLERDGKCLLKFAIANGFRNIQNLVQKLKRGKTQYHFVEVMACPSGCINGGAQIRPTSGQNVRELTSQLEQLYRQLP-QSNPE-NLASTSVYSNFF-NGFHTEKAKMLLHTNYHAVEKLNTALNIKW
>tr|D6X2I6|D6X2I6_TRICA Putative cytosolic Fe-S cluster assembly factor CG17683-like Protein OS=Tribolium castaneum GN=TcasGA2_TC010652 PE=3 SV=1
----VLQLTDLDDFITPSQECIKPVQIEKSKSSTGA-----KITIQDDGSY-LqvETDGTTQKLQKVEISLSDCLACSGCITSAESVLVTQQSQEEILRVFEENtalknagksqeAKLIVVSLSIQPILSIASRYSLPVNDCAAKLVTYFKKLGADMVIDMTVADDFALLESQREFVRRFRATE-----------------------------------------SdgvKNVMPMLASSCPGWVCYAEKTHGSYILPYISTTKSPQQIMGSLIKHWVGHNLG--GRSIYHVTLMPCYDKKLEAAREDFFDKETQSRDVDCVITAIELQQMLEKdgC--VLENLEKSQFSQPWLLKQDT---------------------------DVCP---NLTRHLGSGSGGYADHIFKYAAKELFGIEV--ENLEYHNLRNPDFREVVLEKEGKVLLRFAIANGFRNIQNLVQKLKRGKSQYHYVEIMACPSGCLNGGAQIRPKDGTALKELTTELENLYSSLP-VIKPEENKTVKELYEGWL-GGMESDKCTAILHTQYHAVEKTTNALNIKW
>tr|A0A0K8TSI8|A0A0K8TSI8_TABBR Putative nuclear architecture related protein OS=Tabanus bromius PE=2 SV=1
----ALQLTDLDDFINPSQECIKPVKIESN--ksKTGA-----KIKIQEDGYY-EETEVGPRKLQKVEITLQDCLACSGCITSAEGVLITQQSLDELFRVLKENeiaknsgdpdkVKTIVLTVSQQPVLSLAEKHNIDIEECSQYLAGYFKEKGVDHVLGTKVADDLALIETRNEFIHRYRNHM-----------------------------------------AdkkAKHLPMLSSSCPGWVCYAEKTHGNLVLPYISSVRSPQQIMGVLVKQYLAEKFNVPGSNIYHVTLMPCFDKKLEASRDDFFDESRESRDVDCVITPVELEEALKKnnE--SLTASEKSELDWPWSDVR------------------------------PEK---QIWAHENSGSGGYSDHVFKHAAKELFSEDL--GVLEYKQIRNPDFREVLLQKNGEILLRFLIANGFRNIQNLVQKLKRNKCDFHFVEVMACPSGCLNGGAQTTRTDGAWSKEFTIRLEDHYKKLP-KSNPD-NDEITKLYSRFF-DGMQSDKAKCLLHTSYHAVEKLNTALNIKW
>tr|A0A1I8N669|A0A1I8N669_MUSDO Uncharacterized protein OS=Musca domestica GN=101900509 PE=3 SV=1
----ALQLTDLDDFITPSQECIKPVQIEKTKTKTGA-----KISIQEDGYY-EETAAGKQKLQKVEITLQDCLACSGCITSAEGVLITQQSQDEVTKVLKENqelkasentisqAKVIVFTVSQQPIVSLAQRYGLSVEKAAEHFSGYLRHLGADYVLTTKVADDLALLECRNEFIERFRDNA-----------------------------------------PDKPFPMLSSSCPGWVCYAEKTHGNFILPYIATTRSPQQIMGVLAKQLLGQKLNTPPEKIYHITIMPCYDKKLEASRSDFFNEVLNCKDVDCVITSIEIEQMLDDK--TLDSFPCAPYDWPWGDAISA--------------------------GDNSS---HVWAHGVSTSGGYAEFIFQQAAKELFNTEL--ETLEFKTLRNPDFREVSLEVDGKSVLKFAIANGFRNIQNLVQKLKRGKVQYHFVEVMACPSGCINGGAQIRPPTGQHIRDLTIQLEKLYRELP-QSQPE-NVTTKTIYNNFF-DGAHSDKSKVLLHTSYHAVEKMNTALNIKW
>tr|A0A0L0CM14|A0A0L0CM14_LUCCU Uncharacterized protein OS=Lucilia cuprina GN=FF38_10900 PE=3 SV=1
----ALQLTDLDDFITPSQECIKPVTIEKTKTKTGA-----KISIQEDGYY-EETSAGKQKLQKVEITLQDCLACSGCITSAEGVLITQQSQEEVFKVLQENkelkanestveqARKIVFTVSQQPVISLAQRYGLTVEKAAEHLSGYLRQLGADYVLTTKVADDMALLECRNEFIERFRDND-----------------------------------------PSKPFPMLSSSCPGWVCYAEKTHGTFILPYIATTRSPQQIMGVLVKQMLAQKLNISSDKIYHVTIMPCYDKKLEASREDFYNEALNCRDVDCVITSIEIEQMLNED--HLQSFPTYNFDWPWSETNEM--------------------------A--DA---NIWAHESSTSGGYSEHIFKYAAKELFEQDL--ITVEYKNLRNPDFREASLEIDGKCVLKFAIANGFRNIQNLVQKLKRGKVQYHFVEVMACPSGCINGGAQIRPPNGQHVRDLTVQLEQLYRQLP-QSNPH-NACTKSIYNNFF-DGPHTDKAKMLLHTNYHAVEKMNTALNIKW
>ERR1711935_1178207
----VVKVSDIDDYIGLENECTKPVELTKT--KGKV-----KITRGKDGAY-K--NNRGQTLEKAKITLEDCLACSGCVTSAETVLITQQSLDEFKSALAKEn-ANVVVTLSPQSALSIAQRFSLSPLDALRLTRGIMSGMGVSATRDLTPYRDVCLVQVCEEFERHLAS--------------------------------------------GVKAPLLCSSCPGFVSYAEKTNSKLLVPNLSTVRSPQQISGLWLKQQT--------PSAYHVAIMPCYDKKLEAVRSEFQSTvdGTTIRDVDCVLATVELEQLIEDkiKA-QSiDEYIN---------------------------------------RGTID---GEelYTHGGGGSGGYLEAILRHISRVKFGLEL--DKIEYTAIRrNKDFPETVVTIDGEVKLRFAKAYGFRSIQNLVSRLKQsK-LNFDYVEVMACPkkSGCLNGGGQIRYKDIEENKTILKELIEKYNQIQ-SYPPG------R--NAAH-GELFDdlaTIKN-QLSTSFRIIEKT-dnPLATNNW
>ERR1711879_1015423
---------------------------------------------------------------------------------------------------------------------------------------------------------------------------------------------------------------------------------------------------------------------------------------------------------------------------------------------------------------------------------------------HGSGGYLETIFKHVAKERFGVKV--DDISYQPIRrNKDFLETTLVIDGEVKLRFAKAYGFRSIQNLVSRLKQiKSTKFDFVEVMACPSGCLNGGGQIRLPNATRDAQLQ-----KLQQIE-KFYLK------SGLLTWM-NGNFEsldeNIKDEKVYTQFKFLDPQApekvktqaektmemMVLGTNW
>ERR1711953_1325093
---------------GPGNECIKPVKVEKK--VGTV-----GRKNRK-DPK-P--NKEALSFEKAKITLEDCLACSGCVTSAETVLITQQSTEEFKKALAPGqd-YKVVVTVSPQSTLSIGHRYSLTPIDALSFIRGVLKQMGVWLTRDL-----------------------------------------------------------------------------------------------------------------------------------------------------------------------------------------------------------------------------------------------------------------------------------------------------------------------------------------------------------------------------------------------------------------
>tr|A0A1A9ZIQ6|A0A1A9ZIQ6_GLOPL Uncharacterized protein OS=Glossina pallidipes PE=4 SV=1
----SNVVEEIENYLINILQRTKLSSasltvlldikialsvcyaiclVVKTSKtsddDCKF-----CFLLEEENFW-RPEGGGSKS--------------------------------------------------------------------------------------------------------------------------------------------------------------------------------------------------------------------------------------------------------------------------------------------------------------------------------------------------------------------------------------------------------------------------------------------------------------------------------------------------------
>tr|F0ZB08|F0ZB08_DICPU Uncharacterized protein OS=Dictyostelium purpureum GN=DICPUDRAFT_27887 PE=3 SV=1
----VLKLTEF-DYIVPSQICIKPVEt----PEksndNGNS-----KIEIESNGRY-VeiSEDGTKKQLEKATITLNDCLACSGCITSAESVLITAQSIQEFLSNINSNttdsdKKTIVVTLSPQSRASLAAYYKISTLQVIKKLKTFFKSLNIDYLFDSSFSRDFSLLESAAEFVARYKKQL-----------------------------------------GeDQPLPMLSSACPGWICYAEKTHGDYILPYISTTKSPQQIMGTLVKYYFSKKINIEPSNIYHVTIMPCYDKKLEASRNDFYNDIFKTKDVDCVLSTSEILDLFKEknTD-FIqlEESTE-AITSEY--------------------------------FNINQ---EQqeFYGVKGSSGGYLEFVFRYAAKELFNVD---VnEIEYKVGRNQDFKEVSLEVNGEKVLNFALAYGFRNIQNIVRKIKTnttikkeSALPYHFVEIMACPSGCINGGGQIKQE-GIKENkAFlLETEENYNQQI--IRNPQDNPQVQEIYKNWL-NGCFSHDAITKLHTQYHRIEKTTNALNIKW
>tr|U4U972|U4U972_DENPD Uncharacterized protein OS=Dendroctonus ponderosae GN=D910_06240 PE=3 SV=1
RFSGVLQLTDLDDFITPSQECIKPIESKVTKSSgTGS-----KISIQEDGSYFqIGADGKGQKLQEVEITLADCLACSGCITSAESVLVSQQNQEELFRVFEEnrqlkleghwnKTKTIIVSVSVQPVLSLAYKCKLSPNDCAAKLATYFKMLGADMVVDMTVAQDLSLIEAQKEFIRRYRACEQD--------------------------------------GNKHTLPMLASSCPGWVCYAEKTHGSYILPCISSTKSPQQIMGSLLKQWVGQK-----QSIYHITVMSCYDKKLEAAREDFADENTKERDVDCVITAIELEQMLLAANIDLAHLENSTFSQPWLMEDDH------------------------------DISPMLYSHVGSGSGGYSDYIFIHSVMQLFGASR--QNIQYKALRNPDFKEVVFERDGKVLLKFAIANGFRNIQNLVQKLKRGKSPYHYVEVMACPSGCLNGGAQVKPRTGQTAKEMIAELQKMYRNLP-VATPEQSEIVKDLYDKWL-GGQDSDKVNVILHTQYHAVEKMEellhaieasGGVPVGW
>tr|A0A1V4KSK5|A0A1V4KSK5_PATFA Cytosolic Fe-S cluster assembly factor NARFL OS=Patagioenas fasciata monilis GN=NARFL PE=3 SV=1
PFSGVLQLADLDDFIGpaqlkfamkeqerlgferecaqaslllarrvkqlcsqnskilpafgmmlekcsfcKKGECIKPVKVEKKP-GkAAA-----KIRIEADGSYFqINQDGEAQKLEKAKITLNDCLACSGCITSAESVLITQQSHEELCKILTFnktaapnEQKLVVISVSPQSRASLAAKCKLGVLETAQKLTAFFKSLG--VhyVFDTTFSRNFSLLESQREFVKRFRKQSED----------------------------------------KKALPMLASACPGWICYAEKTHGSFIIPYISTTKSPQQVMGSLIKGHFAEQQHLTPDRIYHVTVMPCYDKKLEASRPDFFNQEYQTRDVDCVITTGEVLKLLEQEGVSLSDVDPAALDTM----FGS------------------------------TAEEELTGHAGGGSGGYLEHIYKYAAKELFGIQV--DTIQYKPLKNKDFQEVTLEKDGAVLLQFALAYGFRNIQNLVQKLKRGRSPYHYVEVMACPSGCLNGGGQIKL-DGESSKEQLQQVERLYESLQ-TEVPEQNQAVQELYERWL-GGAGSGKAAEALHTGTAGFKSKHkqlelvtasrPGLNLAH
>tr|A0A087XTN9|A0A087XTN9_POEFO Nuclear prelamin A recognition factor-like OS=Poecilia formosa PE=3 SV=2
HFSGVLQLTDLDDFITPSQECVKPVKVEKKQ-GkSVA-----KIQIEDDGSYVqVNQDGGKQKLERAKITLNDCLACSGCITSAESVLIAQQSHEELLKVLRNnkvetketEQKIVVVSVSPQSRASLAAHYNLSSSEAGRKLTSFLKGLG--VhhVFDTSFSRTFSLLESQREFVERFSRKEQD----------------------------------------SKAVPMLTSACPGWICYAEKTHGDYILPYISTTRSPQQMMGSLVKSYFAEQQGLGPQQIYHVAVMPCFDKKLEASRSDFYLSKAETREVDCVITSGEVQKMLEEQNVSLSDVEPAALDTM----FSS------------------------------VCGDEFLSHAGSGSGGYLHHVFTYAAKQLFGEEV--KELTYRTLRNKDFQEVRLEKDGAVLLCFASTYGFRNIQNLVQKLKRGKSPYHFVEVMACPSGCLNGGGQVRPSSSQNQKELLQQVEELYKAER-PLLPENDTRVAELYESWL-RTLGAERTKQLLHTQFHAVEKMTNGLTIKW
>tr|H2SLW5|H2SLW5_TAKRU Nuclear prelamin A recognition factor-like OS=Takifugu rubripes GN=narfl PE=3 SV=1
HFSGVLQLTDLDDFITPSQECVKPVKVEKKQ-GkSVA-----KIQIEEDGSYIqINQDGGKQKLEKAKITLNDCLACSGCITSAESVLITQQSHEELLKVLQNnkssetEKKVVVVSVSPQSRASLAARYDLSSTEAGRRLTSFFKGLG--VhhVFDTTFSRTFSLLESQREFVERFQRKEQD----------------------------------------KTSLPMMTSACPGWICYAEKTHGDFVLPYISTTRSPQQMMGSLVKGYFAEQRGLSPEQIYHVAVMPCFDKKLEASRSDFYMDQPQTREVDCVITSGEVQQMLEERDVSLNNVEPVPLDTVQLHRllyivifysccrFSN------------------------------VYGDEYLSHAGSGSGGYLHHVFSYAAKHLFGEEV--KELTYKTLKNKDFQEVTLEKDGAVLLCFASTYGFRNIQNLVQKLKRGKSPYHFVEVMACPSGCLNGGGQLKALPGQNQKELLQKVEAIYRAER-PLLPEENNSVAELYQLWL-RTVGEERAKELLRTQYHTVEKMKNGLTMKW
>tr|H9J054|H9J054_BOMMO Uncharacterized protein OS=Bombyx mori GN=LOC101738913 PE=3 SV=1
RFSGALQLTDLDDFITPSQECVKPIKIDKSK-TkTGA-----KIKIGEGG-YFdV-SSGTEQKLKKVEITLADCLACSGCITSAESVLITKQSQEELLKVFSDrkytdskgvvkDVSLIVISLSPQPILSLAARYKLPPEHATNKLAGYFKSLGADLVLDMTIAEDLSLLEAQQEFVQRYQDQQAD--------------------------------------PNGKYLPMLASSCPGWVCYAEKTHGNFILPYISTTKSPQQIMGSLVKQYLSRTKELTPGEVYHVTVMPCYDKKLEASREEFYNDLLSCHDVDCVITAIELEQMLDNSNMSLNDAESSSLDSPWGEG-------------------------------------AVRRHRGSGSGGGADHVFLYGAEQLFGETD--AQLVYRNLRNPDFKEVTLERDGKEVLRFAIANGFRNIQNLVQKLKRGKSPYHYVEVMACPSGCLNGGAQVRvgggqarAAGGEAGRELVLRLETLYSQLP-LATPVENKFLRKLYTDWL-DGKDSDKAKAVLHTTYRAVEKSDialn----IKW
>tr|A0A2A4J3F6|A0A2A4J3F6_HELVI Uncharacterized protein OS=Heliothis virescens GN=B5V51_8423 PE=3 SV=1
RFSGALQLTDLDDFITPSQECIKPVKIEKKK-TkTGA-----KIKIGEDG-YFdV-SSGREQKLQKVEITLADCLACSGCITSAESVLVTKQSQEELLRVFSErkytdnkgetkDVSLIVISLSPQPTLSLAARYKLSPEEATHKLAGYFKSLGADLVLDMTVAEDLALLEAQQEFLQRYQNQQTD--------------------------------------PSAKNLPMLASSCPGWVCYAEKTHGNFILPYISTSKSPQQVMGSLVKQYLAKCKEVTPAEVYHVTFMPCYDKKLEASREDFYSEMLNCHDVDCVITAIELEQMLDVSGKALNDVTGVELDWPWGVGD---------------------------------APPALRRHIGTGSGGYADHVFLYAAEQLFGEPD--AKLVYRNLRNPDFREVTLEKDGKEVLRFAIANGFRNIQNLVQKLKRGKSPYHYVEVMACPSGCLNGGAQVRPVTGESGRELVAQLEALYSSLP-LATPADNRLARRLYADWL-DGKDSDKARAVLHTTYHAVDKSDialn----IKW
>tr|W5L1R5|W5L1R5_ASTMX Nuclear prelamin A recognition factor-like OS=Astyanax mexicanus PE=3 SV=1
-------LPTCAHFIYadyYLFECVKPVKVDKKQ-GrSVA-----KIQIEDDGSYFqVNQDGQRQKLEKAKITLNDCLACSGCITSAESILITQQSHEELYRVLRLnqssggeQKVVVVVSVSPQSRASLAARYGLSSSETARRLTAFFKNLG--VqyVFDTGFSRTFSLLESQREFLERFARKEED----------------------------------------KKALPMLASACPGWICYAEKTHGDFILPYISSTRSPQQMMGSLVKNFFARQQGVEPQKIYHVTVMPCYDKKLEASRPDFYLNEFETREVDCVITSGEVLKMLEEEGVSLNDVEPAPLDTILLGDcslpelhligtkFQT-------------------------------NQKLYFCTANKPNQGCKSIFKLYIFLSLFS--------LLCFNRNKDFQEVTLEKDGTVLLRFAATYGFRNIQNLVQKLKRGKSPYHFVEVMACPSGCLNGGGQLKPVAELSNKDLLQQVEDLYRAEQ-PSAPEEDTRVAELYHTWL-ESVGAERARQLLHTQYHAVEKSTNGLTIKW
>tr|A0A194Q481|A0A194Q481_PAPXU Putative cytosolic Fe-S cluster assembly factor GA29080 OS=Papilio xuthus GN=RR46_02941 PE=3 SV=1
RFSGALQLTDLDDFITPSQECIKPVKIEKTK-SkTGA-----KIKIGEDG-YFdI-SNGQEQKLQKVEITLADCLACSGCITSAESVLVTRQSQEELLRVLSErkytdtrgntnEVSLVVVSMSPQPVLSLAARYKLSPDDAVKKLAGYFKSIGVDIVLDMTVAEDLCLLEAQQEFLQRYHEQQSD--------------------------------------PTSKQLPMLSSSCPGWVCYAEKTHGNFILPYISSTKSSQQIMGALVKGEMSRRRGLAPAALYHVTLMPCYDKKLEASREDFYTELLSCHDVDCVVTAIELEQMLSNSGKSLCDVSEAELDAVWGGEA---------------------------------EAPGLRGHAGSGSGGFAHHVFLHAAEQLFGITD--PTMVYKELRNPDFKELTLEREGQVLLRFAVANGFRNIQNLVTKLKRGKSPYHYVEVMACPSGCLNGGAQVRPSDGESGRELVSRLEAAYGALP-RAQPARSHLASHIYHS-L-HGPGSDKVRAMLHTTYHAIQKDDialn----IKW
>tr|W5UFL5|W5UFL5_ICTPU Cytosolic Fe-S cluster assembly factor narfl OS=Ictalurus punctatus GN=narfl PE=2 SV=1
HFSGVLQLTDLDDFITPSQECVKPVKVNKKQ-GrSVA-----KIQIEDDGTYFqVNEDGQMQKLEKAKITLNDCLACSGCITSAESILITQQSHEELYRVLRLnkqssssEQKLVVVSVSPQSRASLAARYSLSSSEVARRLTNFFKNLG--VhyVFDTGFSRTFSLLESQREFLKRFARKEED----------------------------------------KKALPMLASACPGWICYAEKTHGDFILPYISTTRSPQQIMGSLVKSFFGSHQGVEPQKIYHVTVMPCYDKKLEASRPDFYLSEAETREVDCVITSGEVIKMLEEEGVSLSDIEPAPLDTM----FSN------------------------------VGGEELLCHAGSGSGGYLHHVYTRAAKQLFGVEV--EELTYKTLKNKDFQEVILEKDGEVLLRFAATYGFRNIQNLVQKLKRGKSPYHFVEVMACPSGCLNGGGQLKPEADQSNKELLQQVEAAYRAEQ-PSVPEEDQRVAELYHTWL-NSTGEEKARELLHTQYHAVEKSTTGLAIKW
>tr|A0A0N7ZA36|A0A0N7ZA36_9EUCA Uncharacterized protein OS=Scylla olivacea PE=3 SV=1
GFSGVLKLTDLDDFIAPSQECIKPVKVEQRS-GrG-------VIRIENDGADAaMA---MQPKYEKAKITLNDCLACSGCITSAEVVLVNQQSHDEFYRILAEnnsreisEKMTIIVSLSPQAVLSVAAKYSLGADECAQKLASYFKRLG--AhyIFDTNFARSLSLLEAEREFLKRYKEKDSR----------------------------------------PKTLPMLASACPGWVCYAEKTHGSFILPYISTVRSPQQVMGSLVKDLWATQKGLTPDKIYHVTVMPCFDKKLEAAREDFYNEAFSAREVDCVITSVEVEQMLVRDQVELVTLAPCPLDGD----L--------------------------------SSGPQLTSHPGSSSGGYAHSIFIKAAKELFNQEI--DDLQWKILRNNDFREVILEVNGETVLRFALAYGFRNIQNLVQKLKRGKSPYHYIEVMACPSGCLNGGAQVRAESGTSSKELVAKLEEVYQSLP-ASRPHDDQRVLSCYSEWL-GSHDSEKAHQVLHAKYKAVEKNVNALGIKW
>sp|A7SDA8|NARF_NEMVE Probable cytosolic Fe-S cluster assembly factor v1g210509 OS=Nematostella vectensis GN=v1g210509 PE=3 SV=1
HFSGALQLTNLDDFI-tPSQECIKPVKIEKKpgA--kGLA-----KIKIESDGSYVqL-SeDGGKSKLQKAEITLNDCLACSGCITTAESVLITQQSQDELFKILDSnrklvkegkgdVQKLVVISISPQSRASIAAKFNLTInD-AAKKLSAFFKQLGVHYVFDTTFARDFSLAESQREFVRRFRAYQQG--------------------------------------DE-GCTPMLASACPGWMCYAEKTHGDYILPYISSTKSPQQIMGSLVKDHLASVVGKSPDSVYHVCVMPCFDKKLEASRDDFYNd-MYSTRDVDCVISTVEVETMIQDHCPDFNSIDPVELDKLYC---SS------------------------------DS-GDFFGHSGGGSGGFLEHIFKYASRELFD--E--KvdVLTYKTLRNKDFREVTLQVd-GKDVLKFAAAYGFRNIQNLVQKLKRGKSPYh-FVEVMACPSGLKFLAQDLFG------PTFYPTL------e-P-RSLEKNVQQ-KNGVSCIF--I----------------------------
>tr|F7FV79|F7FV79_ORNAN Nuclear prelamin A recognition factor like OS=Ornithorhynchus anatinus GN=NARFL PE=3 SV=1
-----------------------------------------------------------------------------------------------------qaaepgQQKLVVVSISPQSRASLGARFELTPLETARKLTAFFQSLGVHHVFDTTFSRNFSLLESQREFVARFRRHS------------------------------------------asEPALPMLASACPVSTCCAESTGKGKVRALNGASQSQNKKVPSAVXGFHpKSGILPPAPRIVEHSVMPprIYPSLVDISPPEFR-aPAR--CLQAVVFPPGEVVRLLEQEGVSLPDLDPAp-LDPT----f-GS------------------------------GLDQEPIGHRGGGAGGYLEHVFRHAARELFGISV--Ge-LTYKPLKNKDFQEVTLE-rDGSVLLHCALAYGFRNIQNVVQKLKRGKSPYHYVEVMACPAGCLNGGGQIRD-DGAs-GRDLMRRTEQqYAA--aR-SEPPEAHPGVRELYAQWL-GGEGSERAAQLLHTRYHALEKAGASFNIKW
>ERR1719510_1983071
AFSGVLQLTDLDDFITPSQECIKPVKIEKKVTSsKGA-----KIKIETDGSYIeELSDGSRKKLEKAKITLADCLACSGCITSAETILIEQQSGQSLREIFAVkqkqieneqs-PKCIVVSFQIQPIVSLANKFHLSTEDAANKVSTYFKLMGADYVFDLKVAEDISLIEQNREFLEYYQTKDRN--------------------------------------NDsgpkLVAQPILTSACPGWICYAEKTHGSWILPYISKVKSAQQIMGSLVKSHLSEQIRVPPKDIFHITVMPCFDKKLEASRPDFMDVSKDIKDVDLVITTLEVEQMLNEDGLQGLDSVTInderhSFDSFVDA-ikvndsv-SQ------------------------------GTKGKLSLNYGSGSGGHAENVLVMAAQDLFSKTL--DinSLNLRTLKNSDFKEITLESdtG-EVLLRFAIANGFRNIQNIVQKMKRKKCTYDLIEVMACPSGCLNGGAQCKPSSDQesstt--RSFIVEMEKIYKSQdnqL-KLLPGKNPFVTRIYSDWL-GGANTEKALHYLRTEYHEVEKMTNTLAIKW
>ERR550539_1476347
GFSGVLQLTDLDDFI-gPGQECIKPVKVEKRvatss---gTGA-----KIRIEADGSYHeE-EeSGASRKLEKASITLADCLACSGCVTSAETVLVEAQSAQALYTVFEKkrtepDPPYIVVSLATQPVLSLAHKAGLSAqV-ASEKLAGFLRSLGADLVVELGLAMDWAVKEQQQEALERYERRGEG--------------------------------------K--HPGPLISSSCPGWICYAEKTHGAWILPFISKVKSPQQIMGTLVKSHLSEQIRVPPKDIFHITVMPCFDKKLEASRPDFMDv-SKDIKDVDLVITTLEVEQMLNEDGLQGLDSVTInderhNFDSFVDA-ikvndsv-SY------------------------------GTKGKLSLNYGSGSGGHAENVLVMAAQDLFSKTL--DinSLNLRTLKNSDFKEITLESdTGEVLLRFAIANGFRNIQK--------------------------------------------------------------------------------------------------------
>ERR1719273_1313802
----------------------------------------------------------------------------------------------------------------------------------VLIKSSFHSKG-------LFSPNENILTSSP--------QS------------------------------------------riPFSQPLQIEATPNRACCHFL-------------------------------K---GTAITRKCVMPCFDKKLEASRPDFM-dVSKDIKDVDLVITTLEVEQMLNEDGLQGLDSVTInderhNFDSFVDA-ikvndsv-SH------------------------------GVKGKLSLNYGSGSGGHAENVLVMAAQDLFSKTL---dinSLNLRTLKNSDFKEITL--esdTGEVLLRFAIANGFRNIQNIVQKMKRKKCTYDLIEVMACPSGCLNGGAQCKPSS-Dqesst-TRSFIVEME-----kiyksQdnqL-KLLPGKNPFVTRIYSDWP-GGANTEKALHYLRTEYHEVEKMTNTLAIKW
>tr|A0A2G8KU19|A0A2G8KU19_STIJA Uncharacterized protein OS=Stichopus japonicus GN=BSL78_11601 PE=4 SV=1
DFSGLMKITDLDDFITPSQECIKPVKIEKKE-Gk-RG-----AIKIEDDGSYSqIMEDGEEVKLKKARITLNDCLACSGCITSAESVLITQQSQEELYRVLAAnkmqlpeKQLCVVVSISPQSKASLGAKFNLSMLETAKKLTGFFKDLVLQLlqhpLyktqilfriiqskpniltrgsscLRHYIFQNFSLVESGEEFVRRYKEKS-A----------------------------------------KGSLPMLASACPGWICYAEKTHGNFILPYISTTKSPQQVMGSLVKSYLADQNGIKPDQIYHVTVMPCFDKKLEASRQDFYNDLYSTRDVDCVITSGEVEIMLQKEGYHLSDIADQELDSV----FPS------------------------------HDDNSLLSHNGGGSGGYAEYVLKYSARKLFNVKL--ESLEYKVLKNKDFKEVTLSVEGVTVLKFALAYGFRNIQNLVQKMKRKKCTYDFVEVMACPSGCLNGGGQIKPTDGENPKELQVKLNELYNSLT-AQEPEENKDVEKLYEEWL-GGKDSEKARTLLHTQYHEVEKMTNALVMKW
>ERR1719204_927158
GFSGVLQLTDLDDFIGPGQECIKPVKVEKKvttg--GgSGA-----KIRIEADGSYHeEEESGASRKLEKASITLADCLACSGCVTSAETVLVEAQSAQALYTVFEKkrldaNPPYIVVSLATQPVLSLAHKAGLSAQEASEKLAGFLRSLGADQVVELGLAMDWAVQAQQREALERFEKRNEG----------------------------------------KHPGPLISSSCPGWICYAEKTHGAWILPFISKVKSPQQIMGTIVKEFLPGRLQIDPSRVYHVTVMPCFDKKLEASRTDFQSIASEAPEVDCVVTSLEIEEMLVKEGVKLADCSPSl-LDSILGMEk-VG------------------------------RESQNIQAVGASGSGGWAEGVVRHLSNHILGHTF---eeQIEFKPLKNPDFREVVLG-EGKQQVKVAQAYGFRNIQNLVQKMKRKRCDYDFVEVMACPGGCLNGGAQCRPEENQet-SKEMVAKLGQdNRDLlek----C--N---asdifEYEQLLQLWP-EATLEETKERLLYTQYHEVEKMTNGLAGGQ
>ERR1712223_1421540
AFSGIVQLTDLDDFITPSQECIKPVQIDKKpveKTSkTGA-----KIKIESDGSYIeELNDGTKKKLPKAQITLADCLACSGCITSAESILIEQQSSVELRKIFLSkiagegKIKKIIVSLQIQPIVSLAQKCNLPVDLTVLKLVKYFKNLGADCVYDLKVAEDIALIEHQRELLEAIRS--------------------------------------------EKKKPLISSACPGWVCYAEKTHGSWILPHISKVKSAQQIMGSLVKDHLSKKLQTSPDSIFHLTVMPCFDKKLEATRPDFYNEKTDSHDVDLVITTVEVEQMLSEDNLNLSELDSSPLD----T-irsGEI------------------------------P-ETSIKTTRGSGSGGLTENLFLTAAKELFDEEI---kDVEYKILKNSDFQELSLIEegQVKPKLSFAIANGFRNIQNLVQKMKRKRCGYDFVEVMACPSGCLNGGAQCRPEPD-tnp--KDLINQLETKYNSLQ-KEWPTENENLHTVYLDWL-GGKSTDKADHMLYTEYHEVEKMTNSLAIKW
>ERR1711962_385074
AFSGIVQLTDLDDFITPSQECIKPVQVDKKpveKTSkTGA-----KIKIESDGSYIeELNDGTKKKLPKAQITLADCLACSGCITSAESILIEQQSSVELRKIFLSkianegDIKKIVVSLQIQPIISLAQKFNLSVESSVLKLVKYFKNLGADFVYDLKLAEDMALIEHQRELFEAYNS--------------------------------------------GKKKPLISSACPGWVCYEEKTHGNWILPHISQVKSAQQIMGSLVKDHLAKKFQVSPENVYHLTLMPCFDKKLEASRPDFFNEKTNSHDVDLVITTVEVEQMLSEDNLNLPELDTMPLD----T-lgsESI------------------------------S-NTSIKTNRGSGSGGFTENLFIAAAKELFGEDV---nDIQYKILKNSDFQELSLCQdgQT--KLSFAIANGFRNIQNLVQKMKRKRCHYDFVEVMACPSGCLNGGAQIRPEAD-mnp--KELIAQLDQNYKDLE-KETAFENPNVEEIYKEWL-GGKNTDKADHMLYTEYHEVEKMTNSLAIKW
>tr|V4ABS0|V4ABS0_LOTGI Uncharacterized protein OS=Lottia gigantea GN=LOTGIDRAFT_111940 PE=3 SV=1
QFSGALQLTDLDDYITPSQECVKPVKIERRP-Gk-VG-----KIRIEDDGNYLeVSEEGEETKLEKAKITLNDCLACSGCITSAETVLITQQSQDELYRVLQHnstvVQKLVVVSLAPQSRSSLAVKYNLSLSQTSYKLTTFFKNLG--VdyVFDTNYSRNFSLIECCHEFVRRYKEREND----------------------------------------KTALPMLASACPGWICYAEKTHGSYILPYISTTKSPQQIMGSLIKDYYCKQQGCTPDQIYHVTVMPCFDKKLEASRPDFYNDIYSTRDVDCVITSGEVDKMLEKEKLNLAEITDSPLDTL----FSN------------------------------VINEDLVSHEGGGSGGYLHHIIKYAAKQLFELDI--QNIQYNVLRNKDFQEVVIEKDDQVLLKMAIAYGFRNIQNIVQKIKRKKCQYHFVEIMACPSGCNNGGGQLRPESDETVNERLIRVNELYQTEQ-TLDPFDNSNVKKLYEEWL-NGQESEKANSLLHTQYHEVEKMTNALNIKW
>ERR1719188_1139821
--------------------------VEKVDRKkSSkA-----KLKIGG-------DDGATQSYEKATITLADCLACSGCITSAETVLIEMQSGKQLAKILADktagadgAYTHVVLSMQLQPILSIAQKLGVSSgTEAAERLSSFMRNLGVDVVTDLAVAERISLLELRKEFVARKAGG-------------------------------------------KGRLPLLSSSCPGWICYAEKTHGSWILPYISRVKSAQQIMGSYIKTYYARKNGIDPKNVCHVTLMPCFDKKLEASREDFADKDSGVKDVDLVVTTVEVEEMLRDRGVNLLSLNGSNIDDLFG---SR------------------------------VEEPFSASNHGSGSGGYTNDLFVHAVKEIHGQTM--EprQIKYSIIKNADFSETSFKAddEGETLLRFGVANGFRNIQNLVQKLKRSKggGNFDFVEVMACPAGCLNGGAQARPPQDMaq--KEVLAELEESYHKMdK-WSAAMTDPDVSFAYIEWL-QGSNE-EALKMLHTEYHEVEKMTNSLAIK-
>ERR1719510_391103
-------------------------------------------------SYLeELNDGSMKKLPKAQITLADCLACSGCITSAESVLIEQQSSNELRKIFNSknsdasggdeNVKKIVVSLQIQPIISLAHKLNLDVEETVAKLVTYFKNLGADCVYDLKMAEDIALLEHQREFLESYRS--------------------------------------------KKKKPLISSACPGWICYAEKTHGNWILPHISRVKSAQQIMGSLIKSHLCQKWQMPPKSIFHLTLMPCFDKKLEASRGDFYNEAMDAHDVDMVITTVEVEQMLQEDSTDLAQLNMSELD----V-imeSSA------------------------------PGKDKLKTNHGSGSGGFTENLFIVSAKELFSTDF--CnsgnksELEYWTLKNADFQEITLEHegKV--VLSFAIANGFRNIQNLVQKMKRKRCHYDFVEVMACPSGCLNGGAQCRPEEG-vnp--KEMLNQLETKYKSLQ-KQWPTENEILQAVYLEWL-GGKSTDKADHMLYTDYHEVEKMTNSLAIKW
>ERR1719193_1167023
-------------------------------------------------------------------------------------------NKQLYKIFSEkkecpepdEVPFIVFSFAVQPILSLSAKHNLTPELMAQKLNTFLKSLGVDLVLDMRLAEDLSILEQQEEFIARFRERGEG----------------------------------------gkhPG--PILTSSCPGWICYAEKTHGNWILPYISKVKSAQQIMGSIVKHLLPQTLNIDPARMYHVTVMPCFDKKLEASREDFY-nEIMNVRDVDCVVTSLEIQDLLNDKKADLKSLDEMe-LDTVVD---ST------------------------------DEIFSIQANSGSGSGGYSDHVFRKAAHEIHQQ-N---ieKIQYTTLKNQDFKEVILSKeDGSVLLKFAIANGFRNIQNLVQKMKRKRCDYDFVEIMACPSGCINGGAQIRPKG-Eyt-SKELISFLE-qSYGK-lA-SDLPENSTl-AQALCNKWF-NGDT-e-KKRHFLTTEYHEVEKMTNALAIKW
>ERR1712020_438767
-------------------------KIEKKtsS--aKGA-----KIKIETDGSYLeE-LpDGSRKKLEKAKITLADCLACSGCITSVETVLIEQQSGQTLRGIFSKqeqlqngvPSNIIVVSFQIQPIISLANKFHLSIdQ-TARKVSAYFKSLGSDYVFDLKLAEDISLLE-------------------------------------------------------------------------------------------------------------------------------------------------------------------------------------------------------------------------------------------------------------------------------------------------------------------------------------------------------------------------------------------------------
>ERR1719510_291246
AFSGVLQLTDLDDFI-tPSQECIKPVKIEKKvtS--sKGA-----KIKIETDGSYIeE-RsDGSRKKLEKAKITLADCLACSGCITSAETILIEQQSGQSLREIFAVkqkqieneqSPKCIVVSFQIQPIVSLANKFHLSTeD-AANKVSTYFKLMGADYVFDLKVAEDISLIEQNREFLEYYQTKDRN--------------------------------------NDsgtkVVAQPILTSACPGWICYAEKN--SWQLDPSFH-KQGQIS-TANYGKFSQKPFIGTNTSTTKRYFSYYCNAMLX-----------------------------------------------------------------------------------------------------------------------------------------------------------------------------------------------------------------------------------------------------------------------
>ERR1719242_1911170
-------------------ECVKPVKVEKKvat---sKGA-----KIKIEADGSYYeE-TgAGGVKKLEKATITLADCLACSGCVTSAETVLIEQQSADQLYKVFAQkkeadesSRPFMVFSLALQPLVSLSVRHGLTVqA--------------------------------------------------------------------------------------------------------------------------------------------------------------------------------------------------------------------------------------------------------------------------------------------------------------------------------------------------------------------------------------------------------------------------------------
>ERR1719273_1253712
---------------------IKPVKIEKKstK--aKGA-----KIKIESDGSYVeQ-LpDGSGKKLEKAKITLADCLACSGCITSAETVLIEQQSSQTLREIFAKkqttdsHELIIIVSFQIQPVVSL-----------------------------------------------------------------------------------------------------------------------------------------------------------------------------------------------------------------------------------------------------------------------------------------------------------------------------------------------------------------------------------------------------------------------------------------------
>ERR550519_5718
GFSGVLQLTDLDDFITPSQECIKPVKVEKKVATaKGA-----KIKIEADGSYFeEMESGGKMKLEKAAITLADCLACSGCITSAESVLIEQQSTDQLYKVFEEkkqlvesdpeNAPIIVFSVAMQSILSLAAKFEMHPQLTMEKLGGFLKQLGADYVFDMKTAEDISILEQQKEFIDKFTSRP-Q--------------------------------------TSsKHPGPILTSSCPGWICYAEKTLGSWILPFISNVKSAQQIMGSIAKEVLPKKLNIPAKRIYHATVMACFDKKLEASRQDFYNEAEDYRDVDCVVTSLEIEEMVDKSGVKFHELANKPIDDVCT---IE------------------------------PLAKPLMVNSGSGSGGYSDHVFKYAAKQIFNQDV--NEVIYKPLKNLDLKETTLE-vDGKVVLKFVIANGFRNIQNLVQKMKRKRCDYDFVEIMACPSGCLNGGAQLRPEGEQss--KDLVKYLEESLSEMD-KQLPEDNQSVDIVKKKLI-PDGNLDAEKHFLYTEYHEVEKMANSLLIKW
>ERR1719509_114722
GFSGVLQLTDLDDFI-tPSQECIKPVKVEKKvat---aKGA-----KIQIEADGSYFeE-MeSGGKMKLEKAAITLADCLACSGCITSAESVLIEQQSTTQLYKVFDEkknlaesdpeNAPIIVFSVGMQSILSLATKVKMPPqL-TMEKLSGFLKKLGSDFVFDMKTSEDFSILEQQREFLEKYNSRSQT--------------------------------------SSKHPGPILTSSCPGWICYAEKTHGSWVLPYISNVKSAQQVIARSSASPTSAHASSHPGSVTPT----CAP-PASTPPSPWSTp-P---AGTWCCS-----------------------------------------------------------------------GGWGRSCTWRPRTSPAGAASLASAPPR--Tt--SWQSTSARX-----------------------------------------------------------------------------------------------------------------------------------
>ERR550519_371132
-------------------------------------------------------------------------------------------------------------------------------------------------------------------------------------------------------------------------------------------------------------------------------------------------------------------SLEIEEMVDKSGVKFHELANKp-IDDV-ST-f-EP-------------------------------LAKPMMANSGSGSGGYSDHVFKYAAKQIFNQDV--NEVIYKPLKNLDLKETTLE-vDGKVVLKFAIANGFRNIQNLVQKMKRKRCDYDFVEIMACPSGCLNGGAQIRPEEGQtg--KELTAELE-kKLEEiql----GNDTQQIhIMERVKNDWI-PLGNLDAEKEFLFTEYHEVEKMTSALAIKW
>ERR1719354_202058
KFSGVLQLTDLDDFITPSQECIKPVKVDKKPGAkKGiA-----KIQIEADGSYIeENELGEKKQLEKASITLADCLACSGCITSAESILIEQQSNAQLLKIFKEktenplseTKPFIVFSLAIQPILSLSADYKLDPNVLVKKLSTFLKNLGADMVLDMKLAEDISIIEQQNEFISRYKERK-Q--------------------------------------GGkH-PGPLLTSACPGWICYAEKTHGNWILPFISKVKSPQQIMGSLVKSYVPEKMKIDPARVYHVTVMPCFDKKLEASREDFYSEITNVRDVDCVVTSLEIQDLLNEQGVDITSLEETNLDTLTD---AS------------------------------T---IIETNSGSGSGGYSDHVFRKAAQQIHEQSV--ENIQYTTLKNQDFKEVTLTRpsDGTVLLKFAIANGFRNIQNLVQKMKRKRCDYDFVEIMACPSGCINGGAQIRPKGEHss--KELIAFLEEEYAKLK-TGFPEQNVHAHQLMQQW--FGANLDKRGHFLYTDYHEVEKMSNALAIKW
>ERR1719300_368003
----------------------------------AA-----KISIDAEDGsvsQVdE-VTGAKTKLEKASITLADCLACSGCITSAETVLIEQQSSQTLRDVFRSsq-HDRIVVSLQLQPVISLANKTGLSVDEAARGLAAYFRSLGAHAVYDLKVAHDISLLEHVKEFVEKFRSCASS--------------------------------------N-sgkrqPGVLPVLTSSCPGWVCYAEKTHGNWILPYVSRVKSAQQIMGSLVKQKA---G----SSAYHLTVMPCFDKKLEASREDFVS-TDGVRDVDLVITTLEVEQMLREDSTTLRECLAMvqatGLDSLVS----S------------------------------DPVHTLSTCDGSGSGGFAQNVAVMAAKELFDLDI---dDLEFKTLKNADFTETEVKAvDGEVVLRFAVANGFRNIQNLVQKMKRKRCTYDFVEVMACPSGCLNGGAQARQTQEGedgapvssaAAKAALENLVALHRGLR-KEGPQHNPEVDSVYKDWF-GGRDTDMAAQLLYTDYHEVEKMTNSLAIKW
>ERR1719391_178991
GFSGIVQLTDLDDFIAPSQECVKPVPSAVKpgskgGKKkPLA-----KISIDAEDGsvsQVdA-ETGAQTKLEKATINLADCLACSGCITSAETVLIEQQSSATLRNVFQSkrlevqegSPDRIVVSLQLQPVISLANKSGLTVDETTAALASYFKSLGADRVYDLKTAHDICLLEHVKEFVEKYRAATSG--------------------------------------SEaptdskkhSTSFPILTSSCPGWVCYAEKTHGSWILPYVSRVKSAQQIMGSLLKRST---QS-SHGKTYHLTVMPCFDKKLEASREDFVVdPATGEKEVDLVITTLEVEQMLAEDGKSLRDLLSEsgggGVLDSLS----G------------------------------QGVTNVSTVHGTGSGGFAENVAALTAKELFDSDI--SpdQLQFNTLKNADFTETEIRDprSGETVLRFAVANGFRNIQNLVQKMKRKRCTYHFVEVMACPSGCLNGGAQARQQEDSpdgstaavvsssAAKAALENLSSLHRTIE-IENPLDNPEVETVYREWF-GGRDTDMAAELLYTDYHEVEKMTNSLAIKW
>ERR1719495_2855196
-------------------------------------------------------------------------------------------------------------------------------ETARGLAAYFKSLGADEVYDLKSAHDICLLEHVKEFVEKYRGASNS--------------------------------------G-kkHQTFPILTSSCPGWVCYAEKTHGNWILPYVSRVKSAQQIMGSLLKRS----AQSSHGKTYHLTVMPCFDKRLEASRGDFVVePATGEKEVDLVITTLEVEQMLAEDGKNLRDLLSEsggggVLDSLSG----Q-------------------------------GVANVSTVHGTGSGGFAENVAALAAKELFDSDI--SpdQLQFNTLKNADFTETEIRDprNGETVLRFAVANGFRNIQNLVQKMKRKRCTYHFVEVMACPSGCLNGGAQARQQDADtevvTSAAAKAHLE-----slvsiHravE-KEAPTANTEVEAVYRDWF-GGRDTDMAAQILYTQYHEVE----------
>ERR1719319_45663
GFSGVLQLTDLDDFITPSQECIKPVKVEKKVATaKGA-----KIQIEADGSYFeEMESGGKMKLEKAAITLADCLACSGCITSAESVLIEQQSTTQLYKVFDEkknlaesdpeNAPIIVFSVGMQSILSLATKFKMPPQLTMEKLSGFLKKLGSDFVFDMKTSEDFSILEQQREFLEKYNSRS-Q--------------------------------------TSsKHPGPILTSSCPGWICYAEKTHGSWVLPYISNVKSAQQVMGSIVKEVLPKKLGASSKRIYHVTVMACFDKKLEASRQDFYDEAEDSHDVNCVVTSLEIEEMLDKAGVKLSEIAGDSIDDIST---FQ------------------------------PMTNPLMVNSGSGSGGYSDHVFKFAAKQIFGQEV--KDVVYKTMKNLDLKETTLE-iDGKVVLKFAIANGFRNIQNLVQKMKRKRCDYDFVEIMACPSGCLNGGAQIRPEDGQts--KELISSLENSLEKME-KQLPEHNQIVDIVRNKVI-PDGNLDAEKHLLYTEYHEVEKMTSSLLIKW
>ERR1719402_2049437
---------------------IKPVKVDKKvtt---nKGA-----KIQIEEDGSYFeE-TeLGGKKKLEKAVISLADCLACSGCITSAESILIEQQSTAQLYKVFAEkkeklnsnDAPVIVFSVALQPILSL-----------------------------------------------------------------------------------------------------------------------------------------------------------------------------------------------------------------------------------------------------------------------------------------------------------------------------------------------------------------------------------------------------------------------------------------------
>ERR1719391_269696
KFSGVLQITDIDDFITPSQECIKPVQVEKKVATsKGA-----KIKIEADGSYFeETQSGAVKKLEKATITLADCLACSGCITSAETVLIEQQSADQVYKLLNQkqellssgkedEAPFIVFSLALQPLLSIAHKIGLSVQDTTEKLVTFLKRLGADLVFDMKLAEDWSILELQREFTQRSIID--D--------------------------------------NGkSKQKTVLSSLCPGWVCYAEKTHGDWLLPYISKVKSPQQLMGSIVKKYIPSKLGISPSRINHITLMPCFDKKLEASRDDFFDQETGVKEVDCVITTLEIEDMLNRETTDLSTLDNNLVDTIVT---GC------------------------------S--TDILANTGSPSGGYADQLFRYVAKTKYAEE----idTLSYKILKNSDFREVSLERd-GKTVLKFAIANGFRNIQNVVQKLKRKRCDYDFVEILACPSGCLNGGAQLRVEENSa--KQHILRLEEIHRSLG-RRLPEESEELARLISSWS-LDQDGEKRDRIVLTDYHEVEKLTNALAIKW
>ERR1712018_274837
------------------------------ddkS--kTGA-----KIKIEADGSYIeE-LsDGTKTKLPKAQITLADCLACSGCITSAESILIEQQSGQELRKVFSNkdvdggPIKKIVVSLQIQPIISLAVKLNVSVeD-AVMKLVAYFKRLGADYVYDLKIAENMALAEHQREFLEAFQSD--------------------------------------------K----------------------------------------------------------------------------------------------------------------------------------------------------------------------------------------------------------------------------------------------------------------------------------------------------------------------------------------------
>ERR1711974_465706
-------------------------------------------------------------------------------------------------------------------------------------------------------------------------------------------------------------------------------------------------------------------------------------------------------------------------------LLSENEGGGv-LDSL----s-G-------------------------------HGVTNVSTVYGTGSGGFAENVAALATKELFDSDM--SpdQLQFNTLKNADFTETEIRDprsGGETVLRFAVANGFRNIQNLVQKMKRKRCTYHFVEVMACPSGCLNGGAQARQQEDSsegs-TAAAVVSSAAaKAALenlsslHrtiE-IENPLDNPEV---------------------------------------
>ERR1719234_329057
---------------------------------TGA-----KIRIEADGSYHeEEEDGASRKLEKASITLADCLACSGCVTSAKTVLVEAQSAQALYTVFEKkktdaDPPYIVVSLATQPVISLAHKAGIPPQVASEKLAGFLRSLGADLVVELGLAMDWAVQAQQQEALERYERRGEG----------------------------------------KHPGPLISSSCPGWICYAEKTHGAWILPFISKVKSPQQIMGTIVKEFLPSKVQIDATRVYHVTVMPCFDKKLEASRGDFQNIATEAPEVDCVVTALEIEEMLTKEGLTLADCPSSp-LDSILGKEn-VS------------------------------QDSIVLQAGGASGSGGWAEGVVRHLSSQILGRKL---eeQIEFKPLRNPDFREVILG-EGKQQVKVAQAYGFRNIQNLVQKMKRKRCDYDFVEVMACPGGCLNGGAQCRAEEGKet-SKEMVAKLEEeNRDLles----KNEK---nsdlkGFEGLVQLWP-EANMEETRQRLLFTQYHEVEKMTNGLAVKW
>ERR1719462_1188246
GFSGVLQLTDLDDFI-gPGQECIKPVKVEKKvttgg---gSGA-----KIRIEADGSYHeE-EeSGASRKLEKASITLADCLACSGCVTSAETVLVEAQSAQALYTVFERkkteaNPPYIVVSLATQPVLSLAHKAGLPAqV-ASEKLAGFLRSLGADQVVELGLAMDWAVQAQRREALERFEKRGEG--------------------------------------K--HPGPLISSSCPGWICYAEKTHGAWILPFISKVKSPQQIMGTIVKEFLPGRLQINPSRVYHVTVMPCFDKKLEASRSDFQSi-ASEAPEVDCVVTSLEIEEMLVKEGVKLACGGVKyngSLDCFRQV-lknegfm-SL------------------------------MKGAGANILRGVAGAG------VLAGFDKFQQM----YIAFRTGQX-------------------------------------------------------------------------------------------------------------------------------------
>ERR1719422_2813361
----------------------------------------------------------------------------------------------------------------------------------EKLAGFLRSLGADQVVELGLAMDWAVQAQQREALERFE-KRGE--------------------------------------GKhPG--PLISSSCPGWICYAEKTHGAWILPFISKVKSPQQIMGTIVKEFLPGRLQIDPSRVYHVTVMPCFDKKLEASRSDFQSIASEAPEVDCVVTSLEIEEMLVKEGVKLADCSPSl-LDSILGMEk-VG------------------------------RDSQNIQAVGASGSGGWAEGVARHLSNHILGHTF---eeQIEFKPLKNPDFREVVF-GEGKQQ-----------------KMKRKRCDYDFVEVVLGEGKQQKMKRKR-------------------------------------------------------------------------
>ERR1719336_306836
---------------------------------------------------------------------------------------------------------------------------------------------------------------------------------------------------------------------------------------------------------------------------------------------------------------LIQKTLRTQARRLRRRVKLADCSPSl-LDSILGMKk-VG------------------------------RESQNIQAVGASGSGGWAEGVVRHLSNHILGHTF---eeQIEFKPLKNPDFREVVL-GEGKQQVKVAQAYGFRNIQNLVQRMKRKRCDYDFVEVMACPGGCLNGGAQCRPEQGQet-SKEMVAKLGQdNRDLlek-----S---N-asnmlEYEQLLQLWP-EATLEETKERLLYTQYHEVEKMTNGLAVKW
>ERR1719370_2727699
LCLGSAEYSN-LLIW-tTLSECIKPVKVEKKvttgg---gGGA-----KIRIEADGSYHeE-EeSGASRKLEKASITLADCLACSGCVTSAETVLVEAQSAQALYTVFEKkrteaDPPYIVVSLATQPVLSLAHKAGLPAqE-ASEKLAGFLRSLGADLVVELGLAMDWAVQAQQARRNIGRDMRG------------------------------------------------------------------------------------------------------------------------------------------------------------------------------------------------------------------------------------------------------------------------------------------------------------------------------------------------------------------------------------------
>ERR1719400_2937488
GFSGVLQLTDLDDFI-gPGQECIKPVKVEKKvttsS--gTGA-----KIRIEADGSYHeE-EeSGASRKLEKASITLADCLACSGCVTSAKTVLVEAQSAQALYTVFEKkrldaNPPYIVVSLATDTAIGDTLTVGeCRPlS-KTVK---YN----------------------------------------------------------------------------------------------------------------------------------------------------------------------------------------------------------------------------------------------------------------------------------------------------------------------------------------------------------------------------------------------------------------------------
>ERR1719244_690590
KFSGVLQLTDLDDFITPGQECIKPVKVEKKVTQtKGA-----KIKIEADGSYFeENEAGDKKKLEKAAITLADCLACSGCITSAETILIEQQSADQIYRVFDQkntngtteePTPFIVFSLSLQPILSLGLKFSLEPQETAERLAGFFRSLGADIVLDLKLAEDWSLLALQDEVAAHYEKTRAR--------------------------------------EGsKHPGPMLASSCPGWVCYAEKTHGSWILNSLSRVKSAQQIMGSVVKGFLAERISVDPSRIYHVTLMPCFDKKLEASRADFYNELVGSQEVDCVLTTLEVEEMLSKSGVTLSACSRSPLDSLIP---DF------------------------------G-PPVIRANQGSGSGGSSDHVFRHLSRLLNMHSL--QdkELTYKTLKNADFREVTLEDdNGVTVLKFAIANGFRNIQNLVQKMKRKRCDYDFVEVMACPSGCLNGGAQLRPDNDVtss--AREMIQMLEeRHREME-RNHPEENLELQQLMRDWG-ELETQEGRERVLFTQFHEVEKLTNGLAIKW
>ERR550534_269019
KFSGVLQITDLDDFI-tPSQECIKPVKVEKKvat---sKGA-----KIKIEADGSYFeE-TaGGGVKKLEKATITLADCLACSGCITSAETVLIEQQSADQVYKIFQQkrdcvndgkesEAPFIVFSLALQPLLSLAHKLGENLgV-KNIMSSRLC------------------LFQIC-----QFRAQRTR--------------------------------------CPGSX---------------------------------------------------------------------------------------------------------------------------------------------------------------------------------------------------------------------------------------------------------------------------------------------------------------------------------------------
>ERR1719186_1809764
KFSGVLQLTDLDDFITPSQDCIKPVKVEKKVTTnKGA-----KIKIEADGSYFeETASGP-KKLEKAAITLADCLACSGCITSAETVLIEQQSAEQLYRIFQQktdavkegrtaEVPFIVFSLGLQPLLSLGQKTGLSAQDTAEKLAGFLKDLGADLVMDTKVAEDWSILEQQRELLDRYRGRV-E--------------------------------------GAkPGTQTVLSSSCPGWVCYAEKTHGSWLLPHISQVKSAQQIMGSVVKQFMSAKLGVEQSRVYHVTVMPCFDKNLEASREDFVEEITNSKDVDCVITTLEIEEMLNKEKKELETCANVKLDTIID---GH------------------------------D--TDIRATDGSGSGGYSDQLFRFMARNVFSQT----ldSLTYKTLKNADFKEVTLEKd-GKTVLKFAIANGFRNIQNLVQKLKRKRCDYDFVEILACPSGCLNGGAQLRPDLEMsa--KELINSLEEKHLKME-KSLPENNLQLQQLINEWG-LETDTEKRRKVVITQYHEVEKMTTFLLFSV
>ERR1719186_1984825
--------------------------------------------------------------------------------------------------------------------------------------------------------------------------------------------------------------------------------------------------------------------------------------------------------------RLCYNYSEIEEMLNKEKKELETCANVk-LDTIID---GH-------------------------------DTV-IRATDGSGSGGYSDQLFRFMARNVFSQTL---dSLTYKTLKNSDFKEVTLE-kDGKTVLKFAIANGFRNIQNLVQKLKRKRCDYDFVEILACPSGCLNGGAQLRPDLEMsa-KELIN-SLE-eNHLKmek----SLPENNLQLQQLINEWG-LETDTVKRRKVVITQYHEVEKSLPENNLqlqqlinEW
>ERR1719427_235187
HFSGVLQLTDLDDYITPSQECIKPVKVEKKPASkKGaA-----KIQIEDDGSYIeENELGEKKQLEKASITLADCLACSGCITSAESILIEQQSNAQLYKIFRErdeqpeeSRPFIVFSLAIQPILSLSAEYELSPNILVKKLTSFLKGLGADLVFDMKVAEDISIIEQQNEFINKYRERQ-T--------------------------------------SSkH-PGPILTSACPGWICYAEKTHGNWILPYVSKVKSAQQIMGSIVKHVLPQTLNIDPSRIYHVTVMPCFDKKLEASREDFYNEVMNVRDVDCVVTSLEIQDLLNDKKADLKALDEMELDTVLD---SS------------------------------DNISSIQANSGSGSGGYSDHVFRKAAHEIHQQNV--EKIQYTTLKNQDFKEVILSKeDGSVLLKFAIANGFRNIQNLVQKMKRKRCDYDFVEIMACPSGCINGGAQIRPKGEYts--KELITYLEQSYSKLA-SDLPENSNLAQAHYSKW--FNGDTEKRRHFLTTEYHEVEKMTNGLAIKW
>ERR1719233_50909
KFSGVLQLTDLDDFITPSQDCIKPVEVNKKVTTnKGA-----KIKIEADGSYFeETASGP-KKLEKASITLADCLACSGCITSAETVLIEQQSADQLYKIFQQksealregtkDAPFIVFSIGLQPILSLGQKAGLSIQDSAEKLAGFLKELGADLVLDTKLAEDWSILEQQQEFLRKYQSRV-E--------------------------------------GAkPGTLTVLSSICPGWVCYAEKTHGSWLLPHISQVKSAQQIMGSIVKQFLPLKFGVELNRVYHVTVMPCFDKKLEASREDFLEEVTNTKDVDCVITTLEIEDMLNREQKLLENCANVKIDAIID---GY------------------------------D--SVIRSNDGSGSGGYSDQLFRFMARNVFSQS----lgSLTYKTLKNSDFREITLENd-GKTVLKFAIANGFRNIQNLVQKLKRKRCDYDFVEILACPSGCLNGGAQLRPEQETsa--KDLILSLEEKHLKME-KSLPEHNLQLQKLIQDWG-LDKDSEKRSKVVMTTYHEVEKMTNGLAIKW
>ERR550534_198231
---------------------------------------------------------------------------------------------QVYKIFQQkrdcvndgkesEAPFIVFSLALQPLLSLAHKLDLSVQSTADKMSRFLKSLGADLVLDLKVAEDWSILELQREVMERWRAREQA--------------------------------------GPnprTKSHTVLSSLCPGWVCYAEKTHGDWLLPHISRVKSAQQLMGSLVKTFLPRKLGIDPNRVRHITLMPCFDKKLEASRDDFL-dSETGIKDVDCVITTLEVEDMLTREACDLGSLEAGa-LDTLVE-----------------------------------DGVREVLANTGSASGGYSDHVFRYMARTLYAE-E---teTLNYKTLKNTDFREVVLE-kDGKTLLKFAIANGFRNIQNLVQKLKRKRCDYDFVEVLACPSGCVNGGAQLRHSEESs-AKDLIKSLE-eSHGQ-mK-TTLPEDNPd-LHRLLSDWG-LLED-eALRNSLVLTDYHPVEKLTNGLAIKW
>ERR1719150_1744584
KFSGVLQITDLDDFI-tPSQECVKPVKVEK-kvaT--sSGA-----KIKIEADGSYVeE-VaGGGARKLEKASITLADCLACSGCITSAETVLIEQQSSQTLRDVFRSktlqdqda-FDKIVVSLQLQ----------------------------------------------------------------------------------------------------------------------------------------------------------------------------------------------------------------------------------------------------------------------------------------------------------------------------------------------------------------------------------------------------------------------------------------------------
>ERR1719487_1013930
TFSSGLKIGDLDDFL-tPAQDCVVDLFNPSGtvdtsD---RA-----PV-VEEQPDLI----KTQQGSEKATVSLSDCLACSGCVTSAETVLLEQQSFDEFLQ----kcsTAPLVVVSVSPQSLASLAQHFDLQVtD-VLRRLRTVLrIHL-------------------------------------------------------------------------------------------------------------------------------------------------------------------------------------------------------------------------------------------------------------------------------------------------------------------------------------------------------------------------------------------------------------------------
>ERR1719483_254928
KFSGVLQLTDLDDFI-tPSQDCIKPIKVEKKvtt---nKGA-----KIKIEADGSYFeE-SsS-GPVKLEKVAITLADCLACSGCITSAETVLIEQQSAEQIFRVFQEkaeatregrtaEAPFIVFSLGLQPILSLGQKTGLSVqD-TAERLAGFLKELGADLVMDMKLAEDWSILEQQRELLDRYRGRAEG--------------------------------------SKPGTHTVLSSICPGWVCYAEKTHGSWLLPYISQVKSAQQIMGSVIKQFIPAKLGVDQARVYHVTVMPCFDKKLEASREDFLDe-ISNTKDVDCVITTLEIEEMMNKEKKVFESCPNVKLDPIID---GH------------------------------DT--VIRATDGSGSEYPPDPDPSVALITVSCPSI--IgsSLTFGQLSKTFFSLFIISSi-SKVVMTQS--------TSLVFEISSRKSSLeasnflskqgitvtx--------------------------------------------------------------------------------------------
>tr|A0A1B9GMF1|A0A1B9GMF1_9TREE Cytosolic Fe-S cluster assembly factor NAR1 OS=Kwoniella heveanensis BCC8398 GN=I316_06077 PE=3 SV=1
AFSGALTITDLDDFLTPSQACIIPVRNAKTATEG-EGEGPTEIHIDSNNNYYeVATyptgdagpstLNNKKALEKAEINLNDCLACSGCITSTESMLITLQSHNEVLSFISSnpvaldpdapchKPRLPILSISPQTLASLSAAYSTSssrpmipLLALLRRIRAFlSqPEKGGWKVWDTTFSRHMSLRETVAEYHERKDKKDK---------------------------------------GKATEMPMLASACPGWVCYAEKAQGD-LLPLLSAARSSQGIVGALAKTWYGHKTHHRPDEIYHVTAMPCYDKKLEASRSDFYSSLYSTRDVDCVLTTGELDLLLQDLRFDPYLPVAEENKPTFGSTE-D--------------S-------------PFP---ELLTHEGSSSGSYLATIIREIQSTHHNP----TRITIREIRgSADNTEFLIHdtVTGEVIFKGAKVYGFRNLQNLVRKVGKEtgigragrsgagagklslavaarrrkakaasasatgtgastpgtdgvsdaeslaslslgsgeDKKLDFVEVMACPGGCVNGGGQMKPVSPtspksadedtkmevdeegyprplpddgtpstmdatstakdgslikseaeegmrWSTKEWVAKVEEIYWTGLPtpppsppleasnldktcyphhlpdtgylrngigngtwngnvtggggrDRARAADQLSEEIVRDVC-G-DDGGKRWEFLRTRFRKVESDILSqggvthEAVKW
>tr|A0A1A5ZYN0|A0A1A5ZYN0_9TREE Cytosolic Fe-S cluster assembly factor NAR1 OS=Kwoniella dejecticola CBS 10117 GN=I303_06474 PE=3 SV=1
AFSGALTITDLDDFLTPSQACIIPVRNKPSVTA---EEGSTEIQIDSNNNYYeVSTyptdnagpgpstSSAKKALEKAEINLNDCLACSGCITSTESLLITLQSQNEVLEFIKTnptstdpdapchSPRLPILSISPQTLASLSAAYSSAtsrppipLLTLLRRIRAFlSqPEKGGWKVWDTTFARHMSLKETVTEYYERKDKKEK---------------------------------------GKAAELPMLASACPGWVCYAEKAQGD-LLHLLSAAKSSQGIVGALAKNWYGQKSHRKPNEIYHVTAMPCYDKKLEASRSDFYSSLYSTKDVDCVLTTGELDLLLQELGFEPYQPVSEEDVPSLIGSE-E--------------S-------------PYP---EMLTHEGSSSGSYLATIIRDIQNNHPNP----TRITTREIRgSTDNVEYLMHdsITGEVLFKGAKVYGFRNLQNLVRKVAKEtgigkagrsgagagklslavaarrrkakvasngdtgtstptsdaesiaslslasgeDKKLDFVEVMACPGGCVNGGGQMKPVAVgsngnekmdmdvdeegytrpipdegtdiadvpsktssglggveegmrWSTKEWVEKVENIYWTGLPtpppspplgasiidtqiyqqtingqsngsnghvheakstdkNRTQQADQMAEQIVLDVC-G-EDSAKRWEFLRTRFRKVESDILAqggvtlEAVKW
>tr|A0A1E3JJ40|A0A1E3JJ40_9TREE Cytosolic Fe-S cluster assembly factor NAR1 OS=Cryptococcus depauperatus CBS 7855 GN=L204_02396 PE=3 SV=1
AFTGALTITDLDDFLTPSQACIIPIRNSKQSEE---KEGQTDIQIDSDNNYYeVSLfptinngpeaaSTSKKVLEKAEINLNDCLACSGCITSTESMLITMQSQNEVLDFIKTnlttsnpdaplyKPRVPVLSISPQTLASLSAAYSSTsslppipLLVLLRRIRALlSqPSNGSWKVWDTTFARHVSLRETVAEFDERR--KGK---------------------------------------GKAVGMPTLASACPGWVCYAEKAQGD-LLPLLSSVRSSQAIVGALVKSWYAQKTHLKPNEIYHITAMPCYDKKLEASRSDFYSSLYSTRDVDCVLTTGELDLLLQELGFNPYISVPNETVPLDTPTD-D--------------S-------------PFP---ELLTHQGSSSGSYLQSIIHNIQHSHPNP----TQISIREIRgSADNVEYLLHdlVTGQIIFKGSKVYGFQNLQNLVRKVAKEtgigrsgrsagggrlsaavaarrrkakvaaststpaasgaatpestrmdvesiaslslsgaeDTKLDFVEVMACPSGCINGGGQIKPDSSsvdarnvadsatetmevdeegyprpladdgsdkngsmttleigkkrvkgmeegmrWSTKEWVNKVEQLYWTGLPtpplspslttsnpnyaathsqtqdsnvvgnslldgvNRNAQADQLTEEIIRQVC-E-GDMDKRWEFLRTRYRKVENDILSsvgvahEAVKW
>tr|A0A1B9I0C4|A0A1B9I0C4_9TREE Cytosolic Fe-S cluster assembly factor NAR1 OS=Kwoniella pini CBS 10737 GN=I206_04676 PE=3 SV=1
AFSGALTITDLDDFLTPSQACIIPVRNKPSVTA---EEGSSEIQIDSNNNYYeVSTyptdnagpgpstSNAKKALEKAEINLNDCLACSGCITSTESLLITLQSQNEVLQFISSnptstdpdapchKPRLPILSIAPQTLASLSAAYSSAqlsppisLLNLLRRIRSFlGrSENGGWKVWDTTFARHMSLRETVAEYHERKDKKEK---------------------------------------GKAVELPMLASACPGWVCYAEKAQGD-LLHLLSAAKSSQGIIGALAKNWYGHHTNYKPNEIYHVTAMPCYDKKLEASRSDFYSSLYSTKDVDCVLTTGELDLLLQELGFDPYAPVSNENASSLGSND-E--------------S-------------PFP---EMLTHEGSSSGSYLATIIRDIQINHPNP----TKISTREIRgSTDNVEYLIHdtLTGEVLFKGAKVYGFRNLQNLIRKVAKEtgigkagrsgagagklslavaarrrkgkvasggdtgtstptsdaesiaslslasgeDKKLDFVEVMACPGGCVNGGGQMKPVTAsinasaeeekmdvdeegytrpipdegtdiadipiktssglggveegmrWSTKEWVEKVENIYWTGLPtpppsppieasnidnhsysqaiisdmnnvngfknrhgtdVRSKQADRLVEQVVQDVC-G-NDSDKRWELMRTRFRKVESDILSqggvtlEAVKW
>tr|A0A0D0WDL3|A0A0D0WDL3_9TREE Unplaced genomic scaffold supercont1.58, whole genome shotgun sequence OS=Cryptococcus gattii EJB2 GN=I306_01655 PE=3 SV=1
AFSGALTITDLDDFLTPSQACIIPVRNNKKPTE---DEGPTEIHIDSNNNYYeVSTypsvghddgiGNPKKALEKAEINLNDCLACSGCITSTESLLITMQSQNEVLQFIKTnptaldpdspchKPRLSILSISPQTLASLSAAYATAssrspisLLVLLRRIRAFlSqPEKGAWRVWDTTFARHMSLRESMVEFHERKESKEK---------------------------------------GKAVEMPMLASACPGWVCYAEKAQGD-MLPLLSAARSSQGIVGALAKSWYGHQLQYKPDEIYHVTAMPCYDKKLEASRSDFYSSLYSTRDVDCVLTTGELDLLLKELGFDPYVPVANESTPSCSATE-D--------------S-------------PFP---ELLTHEGSSSGSYLQTIIYDVQRSHPNP----TRITTREIRgSTDNVEYLIQdtVTGQVIFKGAKVYGFRNLQNLVRKVAKEtgigrssrgagagklsaavaarrrkaktatpavtsaptsadgtdtesiasrtlvsgeDRKLDFVEVMACPGGCVNGGGQMKPTVPtpsapeamevdeegyqrvlpddgvavavnggssgvgtgtvagmeegmrWSTKEWVAKVEDIYWTGLPtpppsppltasnvsgfapqvktsgitnvhtkngiDRNLQSDRLAEEIIHEVC-G-DDASKRWEFMRTRFRKVESDVLSsggvthEAVKW
>tr|A0A0C3PTJ6|A0A0C3PTJ6_PHLGI Uncharacterized protein OS=Phlebiopsis gigantea 11061_1 CR5-6 GN=PHLGIDRAFT_33617 PE=3 SV=1
AFSGALTLTDLNDFITPAQACIKPVEQTNPVPH-HasEGAASTEIRVDTTGSYYeVSSndlksgpN-AQKKLQTAEISLNDCLACSGCITSAESVLISMQSHTEVLNFLANnpedicvSHKVPVISIAPQTLASLAASISSSskaqpvtLQQVYRRVEAFCkTVLGFEHVYDTTFARHLALLEHIREFQERKS---------------------------------------------gEGQLPMLASACPGWVCYAEKTHAE-MLPFISRTKSPQQVMGSLMKEWLGLKWGKSPSQVYHVTVMPCYDKKLEASRQDFYNDVYSTRDVDCVITTGELELMMREKGWDLSKPVKGEDSDRDPAVD-G--------------T-------------ILP---ELLDHAGSSSGSYLHTLIATLSHTSPTP----LELTVRTVRAPDYEEYILAdkTSGVVVFRGAKCYGFRNLQNLVRKVGRDagvqvgrgaagriggvrgrglrarkagtdavqDTKYDYVEVMACPGGCVNGGGQLRPPA-lsdgadaegfkrdweadgvkldddefgriqgqnakWGDKEWTKKVEAVYWHghGLPtpppsptlngvpvgsratnghvdLKTERAERLAAQVLNEAC-K-PKdtlvsswtenmndeaEALRRKYFRTQYRAVEGEVIGLAVQW
>tr|A0A166GAT2|A0A166GAT2_9HOMO Iron hydrogenase OS=Sistotremastrum suecicum HHB10207 ss-3 GN=SISSUDRAFT_1000703 PE=3 SV=1
AFSGALTITDLNDFISPSQACIKPVEVKDAPPP-DPGAAATTIHVDTLGGYYeIGDvsakT-PAKKLETAQISLNDCLACSGCITSAESVLITLQSHSEVLSFLSSnpppssaDHKVPVFSIAPQSLASLTASLSSSsssqvsPALTLSRIRAFCdQVLGVPHVFDTTFARHISLLEHTREFEERKALRDA---------------------------------------GGpdaNLQLPMLASACPGWVCYAEKTHGE-MLPFISKTKSPQQVMGTLVKQWLGKRLGKTPDQIYHVTVMPCYDKKLEASRQDFYNDIYSTRDVDCVITTGELEILMKEKDWDLSRPLPAEYN----PPN-G--------------A-------------YLP---ELLSHQGSSSGSYLQSLISTMAAKCENP----TILDSRFIRSSDYEEFTLKdaGTGRIIFKGAKCYGFRNLQNLVRKVAKDagvevsrgaagrlalgvgrrragkakegesDRGYDYVEVMACPGGCTNGGGQLRPMKSigiqepvpngvegdknvadsrWGDKAWLEKVESLYWHd-LPtpppspppggkhdavatsqhvDRLEEANQLANRILKDLC-L-PAsdsdvgwnanldgdaETKRNELFRTAYRRVESDVVGLAVKW
>tr|A0A0C9WRY1|A0A0C9WRY1_9AGAR Unplaced genomic scaffold K443scaffold_72, whole genome shotgun sequence OS=Laccaria amethystina LaAM-08-1 GN=K443DRAFT_678433 
AFSGALTLTDLNDFITPAQACIKPVEQSNANPIVGkeAGTADTEIYIDSSGAYYeVSGndsssqpTSSGKQLEQAQISLNDCLACSGCITSAESVLITLQSHTEVLNFLKAnsppseSYKIPVISIAPQSLASLAASLSYSsptpisSRQVLRRVQLFCkNVLGFAHVFDTTFARHLALREHVAEFEERRLKDEA---------------------------------------GGedaVGQLPMLASACPGWICYAEKAHSE-MLPFIAKTKSPQQIMGTLVKEWMGAKWGQLPQDVYHVSVMPCYDKKLEASRQDFYNETYSTRDVDCVITTGELELMMREKEWDLSLPHELDDTL---SSS-S--------------F-------------DLP---ELLQHTGSSSGSYLQSIVSHLIASSSMS----LQLSVKTLRNADYEDYVLTevGSGKIVFKGAKCYGFRNLQNVVRKVGRErgvrvtggaagklggravvgkknqyiGRSYDYIEVMACPGGCVNGGGQLKVPASgagatkdaegysrnwedqgvaeegmpgarWGDKEWTRRVEEAYWHdrTFEslsapatpssdgsgcpteSSVELADQLTEIVHRELC-T-K-ERKGGNMLRTQYRAVESEVVGVAVKW
>tr|A0A0C2WWM1|A0A0C2WWM1_AMAMU Uncharacterized protein OS=Amanita muscaria Koide BX008 GN=M378DRAFT_406204 PE=3 SV=1
TFSGALTLTDLNDFISPSQACIKPVQQSNSEVP-EPGGATTEIRIDSSGGYYeVSSsq--TQRKLEQAQISLNDCLACSGCITSAESVLITSQSHAEVLAFLAAneNKAVPVISIAPQSLASLAASLPASvtLHQVLRRVRTFCkEALGFAHVFDITFARHVSLKEHVREFEERRQ---------------------------------------------ASKLPMMASACPGWICYAEKAHSE-MLPYISRTKSPQQVMGTLVKYWLGEKWEKRPNEIYHVTVMPCYDKKLEASREDFRNEEYATRDVDCVITTGELDLMMRDKGWDLSVPVIGESDD----EE-D--------------D-------------VFP---TLLQHPGSSSGSYLQAIVNHVVKTWPVP----LEASVKIVRNADFEEYTLQerDEGKIVFKGAKCYGFRNLQNVVRKVGKGdgltgrrkarkeaERGYDYVEVMACAAGCVNGGGQLKRGE--GNREWTKEVEGAYWRsgRTTeeg----IADELALEV-----------MGQELEFRTQYRAVESDVIGTAVKW
>ERR1719335_55690
------------DFIAPSQACVVSLEPKKDGG----EGEGELVrlQSRAGSSAArGP-stSQPASEASPVKVTLNDCLACSGCVTSAETVLLEQQSTEEFLRVLDTkaeTKRVVVVTLSSQSRTSLAAHYGLSPLETTSRL-CGFlKSLGVDLVLEDNLGRDLALLATLEEFWDMYEN--------------------------------------------gaADTLPLLTSECPGWVLYAEKTHGK-LvLPHMSKARSAVATLGSLCKGALPANLGVDPGRIYHCFISPCFDKKLEASREDLKSG--EFADLDCVLATTEFHKLLEAKSFDSQGGPTAPFDD---IFR-G--------------S-------------GTQ---RTQYSSRGSSGGYLEFVFR------------------------------------------------------------------------------------------------------------------------------------------------------------
>ERR550534_550237
--------ADVNDFLNAGSACIYEEKVLKKDETG-----MVEIRNTFGRNFQq----VEVSKQGVAKLTLDNCLACSGCITSAETVLVESQSIAVLLEDLQSs-EKTFIVTISPQAIASFAMKFGISMVESLSRLSGFFkSFLHAAFVFDTMGASDIALLEAQQEFVNAYRE---------------------------------------------QKGPVLCSECPGWICFAEKEMSK--vLPKLSSVKLPQQIMGTIIKRLLSNKLTSDSKPIYHCTIMPCYDKKLEASREQFRIT-DSDRDVDLVISPVELEVYFEKEGIKFLDIEEQEHDQ---LL--------------------------------------------------------------------------------------------------------------------------------------------------------------------------------------------------------------------
>tr|A0A183CXY4|A0A183CXY4_9BILA Uncharacterized protein OS=Gongylonema pulchrum PE=3 SV=1
------------------------LQ--------TKESEVGEVRIRGKSKAStVG---NESAKKKVTVTLNDCLACSGCITSAETVLIKEQSKPKFLEGLK-HAKLSVLTISPQSIASIAYRRGIHwsetak-------LIARIfKSLGVHYVVDSSFGRLLTLSLSYEEFKRLP----------------------------------------------PEKQPIFSGICPGFVCYAEKTHGT-LlVPHISCVRSPQAMMGALVKDYLARKLDIKPEDIFHAAVMPCFDKKLEASRPDFGT---NYREVDCVLSTS------------------------------------------------------------------------------------------------------------------------------------------------------------------------------------------------------------------------------------------------
>ERR1739848_98781
---------------------------AKDEG--------EV-slQSRS---SNnRG-giTSASGAEEPVKVTLNDCLACSGCVTSAETVLLEQQSTQEFLRVLATkaaEDRVVVVTLSSQSRTSLAAHYGLSPLETTAKL-SGFlKRLGVDFVLEDVTGRDLALLSTLEEFWERYTS--------------------------------------------ksdRARLPLLTSECPGWVLYAEKTHGK-LvLPYMSKSKSAIAILGSLTKRILPANLG-------------------------------------------------------------------------------------------------------------------------------------------------------------------------------------------------------------------------------------------------------------------------------------------
>ERR1712072_389760
---------------------RAPIASSNDDK--------SK-sPGFG---FSqVA-skNGENPEEKSLKITLNDCLACSGCVTSAETVLLEQQSTEEFLRVLATkaaEDRVVVVTLSSQSRTSLAAHYGLSPLETPAKL-SGFlKRLGVDF---------------------------------------------------------------------------------------------------------------------------------------------------------------------------------------------------------------------------------------------------------------------------------------------------------------------------------------------------------------------------------------------------------------------
>SRR5271155_905112 
-------------FITPPQECIKPVAVEK-S-----GRESGKIQIEANGSYFeIDKa-GTSKKLQPAKITLNDCLACSGCITSAESVLIQQQSHHELLEILKSrRHKCIVVSISPQSRASLAAKYSLTLKAC------------------------------------------------------------------------------------------------------------------------------------------------------------------------------------------------------------------------------------------------------------------------------------------------------------------------------------------------------------------------------------------------------------------------------------
>tr|A0A1Y1URV4|A0A1Y1URV4_9TREE Iron hydrogenase OS=Kockovaella imperatae GN=BD324DRAFT_574437 PE=3 SV=1
AFSGALTITDLDDFLTPSQACIIPVRGSVPG---KQDDGSTEIQIDDSNTYYeVSTyptssagpssgsakALGKKALEKAEINLNDCLACSGCITSTESMLITLQSHNEVLSFISEsassttAVKTPVLSISPQTLASLSTSYASSsstppipLLILLRRIRYFmAtSQNGKWRTWDTTFARHLSLRETVAEFQERRQWSAK---------------------------------------GKevawdssspePGPLPVLASACPGWVCYAEKAQGD-MLPLLSQTRSSQAVMGGLVKTWWAKMMDLSPSDIYHVTAMPCYDKKLEASRSDFYSAAYSTRDVDCVLTTGELDLLLSELGFNPFTPSPEEHMTELDatSLA-G--------------S-------------PWP---ELLNHPGSSSGSYLASIIDLVAASHPSP----TRLVTREIRdSTDNVEYLLEevSSGEIIFKGIKCYGFRNLQNLVRKVGKEtglvksvrtssklsaalaarrrksrmarggeitstptpidsdaesltvpavkdEKKVDFVEVMACPSGCVNGGGQMKPVSSvarkvldeegyerplpddgtdlgmtvdsgieklpedshegtrWSTKDWVAKVEAVYWNGLPtpppspkadpvdltvqrgktesEKHKLADELAHQVINDVT-G-NDAAARWEFLRTRFRKVEGDVLSngglthEAVKW
>tr|A0A0J1B3T1|A0A0J1B3T1_9TREE Cytosolic Fe-S cluster assembly factor NAR1 OS=Cutaneotrichosporon oleaginosum GN=CC85DRAFT_260642 PE=3 SV=1
TFAGALTITDLDDFLTPSQACIIPVRQSNKPA-GQetGDNANTEIQIDSNNNYYeVSThstalagpssgvEVGRQALKKAEISLNDCLACSGCITSTESLLITMQSHNEVHDFIKAgdFGRAPVLSVAPQTLASLSASYASGhlpLRTLLRRIRAFlAaPERGGWQVWDTTFARHVALREMATEFQERRAAAER---------------------------------------GEKMQLPMLASACPGWVCYAEKAQGD-LLPLMSATRSPQGVMGALVKQWYARRLGRTPAELYHVTAMPCYDKKLEASREDFYSETYQTRDTDCVLTTGELDLLLHELGFDPLSPVEGEET-----AD-A--------------D-------------PFP---ELLQHPGSSSGSYLGSLLSALAAAHPLP----TRVHTRAVRgSTDNVEVYLEdSEGSVLFKGAICYGFRNLQNLVRKVGREtgigrarpagagrlqaavaarrrkartgqgeiktpatpaspvtpagderangngsdvagaalvasrdAKKLDFVEVMACPGGCVNGGGQMKPGTSgttdaegyerpmqdegepprstglaseegmrWSTKEWVAEVERVYWTGLPtppsspriqaqdaapaawpKRTHAADGLARQVVDEML-G-AVEGDRYACTRTRFKRVEGDVLSqgglthEQVKW
>tr|A0A1E3J2W3|A0A1E3J2W3_9TREE Cytosolic Fe-S cluster assembly factor NAR1 OS=Tsuchiyaea wingfieldii CBS 7118 GN=L198_04580 PE=3 SV=1
AFSGALTITDLDDFLTPSQACIIPVRNNKSAE----AEGPTEIHIDSNNNYYeVSTvptvgndfddpSSSKKALEKAEINLNDCLACSGCITSTESLLITMQSQNEVLDFIKQnqhthnadepshKHRRPILSISPQTLSSLSAAYSTAaslppipLLTLLRRLRAFlGqPEQGGWKVWDTTFARHMSLKETSVEYHERKDRK-----------------------------------------GKGAEMPMLASACPGWVCYAEKAQGD-MLPLLSNARSSQGIIGALAKSWYGAKANHKPDEIYHVTAMPCYDKKLEASRSDFYSSLYSTRDVDCVLTTGELDLLLKELQFDPYLSVPNESTPSYTATD-D--------------S-------------PFP---ELLTHEGSSSGSYLQTIIRDVQNSHINP----TRTTTREIRgSTDNVEYLVQdtVTGEVIFKGAKVYGFRNLQNLVRKVAKEtgigrsgrgagagklsaavaarrrkakpaaaengiaalaisgeDRKLDFVEVMACPGGCVNGGGQMKPAIAvksdamevdeegfqrpmaddgvemkvgqektvegmeegmrWSTKEWVAKVEDIYWTGLPtpppsptltasepptngftnghvDRLAASDLLAEKIVREVC-G-ESSEKRQDFLRTGFSKVETDVLNsggithEAVVW
>tr|A0A1Y2AXS0|A0A1Y2AXS0_9TREE Iron hydrogenase OS=Naematelia encephala GN=BCR39DRAFT_540467 PE=3 SV=1
LLCQKIPNGDLDDYLTPSQACIIPVRNSKKPTNGDgvEDQGPTEIQIDANNNYFeVSTfptstagpsagivdAQARKALEKAEINLNDCLACSGCITSTESILISAQSHKEVLDFIAStstsVPRRAVLSISPQTLASLSASYSASsgqaplpLLVLLRRIRQFlGqPQHGSWQVWDTTFARHMSLRETVVEFEERRSAKGK---------------------------------------E-KAGLPMLASACPGWVCYAEKAQGD-MLPLLSATRSSQAVVGALAKSWWAPRQGLHPEEVYHVTAMPCYDKKLEASRSDFYSDVHKTRDVDCVLTTGELDLLLAQLGFDPFAASPLDNGS--TstDTQ-A--------------S-------------PWP---ELLNHTGSSSGSYLHTLLNHFASIHPNS----TTLNVREIRgSADNVEYVLTdtATGEAIFKGAKCYGFRNLQNLVRKVGKEtgivkgrpgasklsaaiaarrrkartgqgdvntpttdgsdaeslhagreDKKLDFVEVMACPGGCVNGGGQMKPVTKvekvldeegyerpvadegvdegmrWSTKEWVEKVEHIYWAGLPtpppspkmtaadesepivledsqSRLKEADDLCEDIVREVC-G-DGAGKRWEFLRTRFRKVEGDVLGggvthEAVKW
>tr|A0A166A8S4|A0A166A8S4_EXIGL Iron hydrogenase OS=Exidia glandulosa HHB12029 GN=EXIGLDRAFT_771595 PE=3 SV=1
AFSSALTITDLNDFLAPGQECIKPVEAPKMLL---REPGAAEITIGGDGSYYeS-----GKKLQQAQITLNDCLACSGCITSAESVLVAAQSGDEVLNVTRTlpp-GHIVVLSVSPQTLAALASSSST-tLQDTLDRIGTWArSTLRAQAVFDTTFARHISRHETVREFHERKSA--------------------------------------------STPGPMLAGACPGWVCYAEKTHGA-MLPLMSATRSAQAVMGVLVKQWLARKWSKQPSEIYHVTVMPCYDKKLEASRPDFAPD--DVREVDCVLSTGELAQLMRDVPADAP---PA-------elVPL-D--------------V-------------DLP---RLLTHAGTSSGSFLHALLADYAGRNPGA----VL---THTErNADWSDYTLAdaDG-TTLFRGATCYGFRNIQNLVRRLKPKhsavvrrkaatavadVTAYDFVEVMACPGGCVAGGGQLVKGRSa------AKDVEDVYWSigeDLK-ALQDAERLMDDIGRDLW-G-KDTGLRDQLLRTSYKAVESDVVGLGVKW
>tr|K5UWN4|K5UWN4_PHACS Uncharacterized protein OS=Phanerochaete carnosa (strain HHB-10118-sp) GN=PHACADRAFT_185384 PE=3 SV=1
TFSGALTLTDLNDFITPSQACIKPVEQTNGIVP-ErdGGAASTEIRVDSTGSYYeVSAsdpkadsG-TQRKLQTAEISLNDCLACSGCITSAESVLISMQSHTEVLNFLANnpediclSHKVPVISIAPQSLASLAASISSSskaqpvsLQQVYRRVEAFCtKVLGFQHVYDTTFARHLALLEHTREYKERKR---------------------------------------------gDGQLPMLASACPGWICYVEKTHAE-MLPFISRTKSPQQVMGTLVKEWLGSKWGKTPSQIYHVTVMPCYDKKLEASRQDFYNDVYATRDVDCVITTGELELMMREKDWSLSTPVEGENDDRLPhgfltddsrgsgaaKFD-G--------------D-------------DLP---ELITHPGTSSGSYLHSLINAIVHESPSA----LGLNMRAVRAPDYEEYILSekATGDIVFRGAKCYGFRNLQNLVRKVGRDagvqvgrgaagraagvrgrvvrkkadgsaapETKYDYVEVMACPGGCVNGGGQLRPPTYlrdgtdeegykrdwdvsgvkfddddspgkiqpakWSDREWTKKVEVAYWSd-LPtpppspklgaelesgsaslhvgEKTLEAERLAARVLAETC-H-PEgnaprlwtdnmdeaaEELRRKHFRTQYHAVESEVVGLAVKW
>tr|F4NS86|F4NS86_BATDJ Uncharacterized protein OS=Batrachochytrium dendrobatidis (strain JAM81 / FGSC 10211) GN=BATDEDRAFT_21296 PE=3 SV=1
SFSSAIVLTDLNDFITPSQACIKPTLIKTVADSK----SISTVQSDSLGNYYeV--tkEGTQTKLEAAAISLTDCLSCSGCVTSAEAILITQQSHKEIYNTIEAnsalakdQRAQICISICPQSRASLAAKYNLTTRQIRRRLTWFFkDHFKMDHVLDTAFSRDFALLESAHEFVRRYKARS------------------------------------------dtslLQHMPMITSACPGWICYAEKTHSA--iLPLIDTTKSPQQIMGSLVKDYYANQLNVNPDRIYHITVMPCYDKKLEASRQDFYNDIYKTRDVDCVISTGEVERMIQEEGLDISTMQETEEDL---IFG-A--------------H-------------GRS--------EGSSSGGYLAYVMRFSAKALFgvdltpldiqeGT----NGITIVAGRNPDSTDVLFTppGFDEPALRFAYSYGFRNIQNLIRKVKPGkpattllnprrvrsstalaSGKYNYVEVMACPSGCINGGGQLKPEPQlksektqtfeskdsvntieldleiqstaqppliestasasslttdgtLSGKQWISRAESMYRSadeS--IELPETNAVIKRLYAEWL-G-GEdTEKSRKMLHTGYHSVEPLTSSttagLITKW
>tr|A0A1S8W7Y4|A0A1S8W7Y4_9FUNG Uncharacterized protein OS=Batrachochytrium salamandrivorans GN=BSLG_00630 PE=3 SV=1
SFSSAIVLTDLNDFITPSQACIKPAMVKPVSES-----ALTSVQTNEKGNYYeV--tkEGTHTKLEAAKISLNDCLACSGCITSAESVLITLQSHKEVFSVIEAnallekeQRLLICVSISPQSRASMAAKYGLTTDQIRKRLAWFFkAHLSVDHVLDIAFARDFSLIESATEFVRRFKENS------------------------------------------sdpqQKLLPVVTSACPGWICYAEKTHPD--iLPLIDSTKSPQQIMGSVIKDYLANQLDVEPSRIYHVTVMPCYDKKLEASRQDFYNDIYKTRDVDCVITTGEVERMVLEQGMDIRSVQEIEEDT---MFE-K--------------L-------------GKS--------QGSSSGGYLSHTMRYAAQSLFgvtlspediqdGT----NGVTIVPGRNPDSTDVSFTppGATQPALRFAYSYGFRNIQNLVRKVRPGkplttllnprrvnssaasgSGKYHYVEVMACPSGCINGGGQLKPDSIlsttdaeagnpkapaehqdgavdqppatqkeagnaiavpevepipidnLSKKQWVALADAAYQSsdaP--VELPEGNTAVKRLYREWL-G-GSdSKKARTLLHTHYHAVEAPILTstsgLVEKW
>tr|A0A2G3BRQ6|A0A2G3BRQ6_CAPCH Uncharacterized protein OS=Capsicum chinense GN=BC332_21009 PE=4 SV=1
KFSATLRIGDLNDYIAPSQGCVVSLNANSSRIDK------------SQNVGKAGALSKPLQKEPVKISLKDCLACSGCITSAETVMLEKQSLDEFLSNLEGG-RTVIVSLSPQSRASLALHYGLSSLQVFRKLTTFFKSLGVKAIFDTSCSRDLTLIESCNEFMVRYKQSQCTS-----------------------------------KEESKPPLPMISSACPGWICYAEKTLGSYILPYISSVKSPQQTIGAVVKNCMYQKLSVRPKDIYHVTVMPCYDKKLEAAREEFVFQVDsdteKITEVDSVLTTGEVLDLIQVKAVDFQSLQESPLDKLFANIDEE----------------------------------DHLYGVQGSSGGYAETIYRHVAKVLLGQEV-EGPIAFKTIRNSDFQEVSLEVNDKSVLKFALCYGFRNLQNVVRKLKMGKCDYHFLEIMACPSGCLNGGGQIKRQPGQSAKEFIQLLETAYVENVVVADPFNNPIIEGLYNEWL-EHPGSEKAKRYLHTEYRPVVKSITSQLHNW
>tr|A0A196SHS3|A0A196SHS3_BLAHN Cytosolic Fe-S cluster assembly factor OS=Blastocystis sp. subtype 1 (strain ATCC 50177 / NandII) GN=AV274_1689 PE=3 SV=1
----------------------------------------------------------------------------------------------------------------------------------------------------------MLLHS-ILLIHSYPKNNQ--LVTSIDLDHITESTDD----YDVLSSQAYHALPETSPHIGANAPLITSNCPGWVCYAEKKVH-TLVPFLSSVRSAPQVTAALLRRLLPAhvVPALANGDIFIACVASCYDRKLEASRRDFLDADG-TRHVNCVLSSQELFDLIQNPP-DFRHASSVVWNEAWWSaleaplltdfda-------------------------------------------ALFSSGGVLEGVVASVVA----SRP-SANV-ETRtVRNSDFVEVTVVDGEERVFSGAFVYGFRNIQNLVMKTKRRKCAYDVVEVMACPSGCLNGGGQIKPEKREDMMLIAEKLKALYVKDGRAFDLeRVRAGVRRVYEELG-LAEGSEELFALFHTRFHIipeITV----NSLHW
>SoiMetStandDraft_5_1073268.scaffolds.fasta_scaffold6192320_1 # 1 # 198 # 1 # ID=6192320_1;partial=11;start_type=Edge;rbs_motif=None;rbs_spacer=None;gc_cont=0.722
---------------------------------------------------------------TAQVTLNDCLACSGCVTSAETVLIESQSGAAFRKLVtglqeqgaKT---KrLVVTVSPQSRSSLARALGRSARDTQLILSKYFKGLGAVAVYDTTVATEIMLLEAQEEFLHRYEAVKSSSAAGAPKRAVWERPPDSVAvssassrcphsgkvlahpqredtqQTSDGGASKTGVDTVLGDRAVHASLPMLASSCPGWICYAEKHHP-QSIPFISTVRSPQQIMGRMIKSFLSKrgelgSLSVSAEDIKHVTIMPCYDKKLEASRRDFLDEDTGAVDVDMVLSSAEVLKMMKEDGVDEERS-RQPLDTLPTPgsvqallmgfgvdsVERL----------------------------------AGRTGARAGSGGQLEHIYRVAAQRLFGVTV-QAPLQYQReGRNQDIEHVALVVDGKKVLSFARAYGFRSIQKIVRRMRLGTCKHDYVELMACPRGCLNGGGQVRASGGLAASRTLLQEVVREFHDVDARDPQECPLSQLVYRDWL-AAGGPESCrrfgleaRRELHTQYHAvapLEKTAPE-RIKW
>tr|A0A1S3EQR6|A0A1S3EQR6_DIPOR cytosolic Fe-S cluster assembly factor NARFL OS=Dipodomys ordii GN=Narfl PE=3 SV=1
AWSPASSLTGR-PGSLPAQDCIKPVKVDKKPGSGVA-----KIHIEDDGSYFqVHADGGTQKLERAKVSLNDCLACSGCVTSAETVLITQQSHEELRKVLDAnktaapgEQRLVVVSVSPQSTASLAVRFQLDPTDTARKLTSFFKKLGVHYVFDTAFSRNFSLLESQREFVRRFRRQV----------------------------------------DSKEALPVLASACPGWICYAEKTHGSLVLPYLSTVRSPQQVMGALVKDFFTQQQHLTPDKVYHVTVMPCYDKKLEASRPDFLSREHPAREVDCVLTTGEVFQLLEEEGVSLLELEPAALDSLTGS-TCE----------------------------------EPTSHRGGGSGGYLEHVFRYAAQELFGIHV--DEVTYRPLRNKDFQEVALEREGHVLLHFATAYGFRNIQNLVQKLKRGRCPYHYVEIMACPSGCLNGGGQLKAAD-TPSKQLLLQVERKYSMVR-TRAPEDIPEVQELYQRWL-QGEGSELAGRLLHTQYHAVERPSSGLSIRW
>tr|G2HJS2|G2HJS2_PANTR Nuclear prelamin A recognition factor-like OS=Pan troglodytes PE=2 SV=1
PFSGALQLTDLDDFIGPSQECIKPVKVEKRAGSGVA-----KIRIEDDGSYFqINQDGGTRRLEKAKVSLNDCLACSGCITSAETVLITQQSHEELKKVLDAnkmaapsQQRLVVVSVSPQSRASLAARFQLNPTDTARKLTSFFKKIGVHFVFDTAFSRHFSLLESQREFVRRFRGQA----------------------------------------DCRQALPLLASACPGWICYAEKTHGSFILPHISTARSPQQVMGSLVKDFFAQQQVTVLGQPQtragerpeVTTLASCHEAAGN-----------RVLAVVCGLPEYtstlvpSWFRplLFCSRGLR---SDPEVLTAHP---EAA----------------------------------RPEAEGAGGPGqsGPGAHPSGHQ------VHE--DAQHDPHLRPSGIEA--------------------------------------------------------------------------------------------------------------------------------
>tr|W4XB56|W4XB56_STRPU Uncharacterized protein OS=Strongylocentrotus purpuratus PE=3 SV=1
HFSGALKLADLDDFITPSQECIKPVKMEKVAGKP-G-----AIRIEDDGSYFqLDDYGGSRKLEKAKITLNDCLACSGCITSAESVLITQQSQEELFRVLEEnrklaangevsKQMTVIVTISPQSRASLAAKYKLSLPDTAKRLTTFFRELGVHHVFDETFSRDFSLLESQREFIQRFNNQA----------------------------------------T-KGSLPMLASACPAQS------------------------------------LRVKPDCIYHVTVMPCYDKKLEASRDDFYDDVYRTRDVDCVITSGEVEAMLAKEQVSLSEIEPQEYNRVFPFGESS----------------------------------SVVSHSGGGSGGFHEHILRHAAKELFGKEL--GELQYKVMKNKDFKEVTVESDGQPLLRFALAYGFRNIQNLVQKIKRGKSPYHFVEVMACPAGCVNGGGQIKAEEGITAKELLVEVEELYNSAP-TRTPEENEVVQTLYEEWL-GGVGSEKARTMLHTQYHALEKNTNALNIKW
>ERR1711976_222859
------------------------------------------------------------SKEKIKLYNTNCTSCSGCLTSAETVLVGNQTLKLFFKNL--nEKKIVVISIASQVIMSFARQYNITLTKSCERLMFFCKKyLRADHVFNLNGALDISLLEARMEFIQRFRH---------------------------------------------IKIPVICTECPGFINFAKKEIP-EVTSFLSAIKSPQQIMGTLIKRVWKCKISRMKESIYHVSIMPCFDKKLEAFKKQSRY--sSTNLDVDQVIDALELNDFIKKKQIDFLqESYIKKMNKFINVPvQKK----------------------------------GLLNQALDISGsnGWLENIFLNSSKNIFGIQN--LNLTWKKIKNNDLEEVNLVVNTECKLRFLKSYGFKNMKNVTKKINQKKLKQNYIEFMACSGGCRNGAGLLKIENQEYIS----------------------------------------------------------------
>tr|A0A1I8IQP8|A0A1I8IQP8_9PLAT Uncharacterized protein OS=Macrostomum lignano PE=3 SV=1
QLRVLGGLEVLYNGIHQVEECIKPVRVDKSVG------RTARIRIGEDGQYTgVTEDGKEYQLPKAEITLADCLACSGCVTSAEAVLVEQQSHTALLSVLPTLPaasKALVVTISPQSCSSLAARHQVNGGFAecFRRLAAfLKLRLGARTVLNSSSARSLCLAEMAEEFCDRWQRRGD--------------------------------------DGLEKRLPMLASACPGWICYAEKTHPA-LLPLVSRVRSPQQVSGALVKRWLPAKWKrseedgdTQAVSVYHLTVMPCFDKKLEASRDDFADA-DGERDVDMVLSTLEMDSLLEAYGVAIGDDSDSLWASAGQ----D--------------L-------------DMDFGDPLISHDGGGSGGYLDCVLRLSSQRLLGTQP-ELPLKLTSLRNKDIQEIEVTspSDPDKKLRFALAYGFRNIQNIVQQIKRKKCKYDFLEIMACPSGCLNGGGQLRPADPEasSPAELLQAVSAVYSSLP--SIANPLSEPEPLMSAWQ-Q-WTPEQRADYLHTEYHEVERVEiiNPMAIKW
>ERR1719400_1136403
--------------------------KIDkkvdtSSK------TGAKIKIESDGSYIeELNDGTTKKLPKAQITLADCLACSGCITSAESILIEQQSSVELRKTFLSKIa--negkikkIIVSLQIQPIVSIAQKFNLSVDATvlk----LVkYFKNLGADFVYDLKVAEDMALIEHQRELFEAIRSE--------------------------------------------KKKPLISSACPGWVCYAEKTHGNWILPHISKVRSAQQIMGSLVKDHISQKLQVSPDSIFHLTLMPCFDKKLEASSNLLQTGSkh--PRCVTRTLPLLSVTMASACARPASLETTPpglsSPpslavpVTRvswsawdrrmpt---SVTRP--------------S-------------PRGVSSPX-----------------------------------------------------------------------------------------------------------------------------------------------------------------------------
>ERR1719362_598170
----------------------------------------------------------------------------------------------------------------------------------------------------------------------------------------------------------------------------------------------------------------------------------------------------------------------------------------------------------------------------------------------------------------------------------------------------KLSYYSAQRLLKNLGFKGvEV----------TDLFYCGAQIRPETDTn---skELIAQLDKTYKNLG--K-etPTENANVEDIYKEWL-GGKCTDKADHMLYTEYHEV-E-KmtNSLAIKW
>ERR1719322_321691
KFSSTLQLTDFDDFITPSQECVKPVTLKNqkqlSVG------------------------IKGKTLKKVEITLNDCLACSGCITSAETLLVTSQSHQEFLRVINEIKesnEDekklIIVSISPQARVSLAVEEDMTD---hqvcLS--LSnFFLHFGVNHVLDTSFAQDLALIESHKEFIQRYQQTKAE------------------------------------K--TEKDLPIMTSSCPGWICYAEKTHGKLIIPHLSKIKSAQQITGTIVKQVLSSHYDITPSRVYHVTVMPCYDKKLEASREDFYNDLYSTRDVDLVLTSGEILTMLKELNKSLKDFMDTDetvktlFKKksigseNGKNL-LQ--------------T-------------SMLINKEKYFHQGGGSGGYLEYIFKSAAKELFNIDV-NE-IEYKTVRNNKDFQE---vklknECGDVLLSMAVANGFRSIQNLVQKLKRKKCGYDYIEVMACPSGCLNGGGQIKSQSGNkeDQKKRLEKVEDFYKHLS--TQP---CPT-PSNEAIV-NNDDV--KKAIYFTEFHEIEKKEdLNISVKW
>ERR1712038_2251585
------------------TECI------------------------------iEDKSKKAETGEKVQISLDDCLACSGCITSAEEIMLQQHNTTEIEKALQ-NN--qtskVFCTISPQSIAALNIDGLTDFA--------kKLKNIGVSAIYDCSIGDHLALemtwLEF----LE-----------------------------------------------NQLTKPILCSACPGWVVYAEKTHGDMIVPHLSKVKSAQQIMGEIIKKQD--------PSCYHFTVMPCFDKKLEAARKENKVDETEIREVDCVISTAELKSLLEKQDQTMEDGNTEF---qldilEQI---------------------------------GTF---IPAPVSYTGSGGYTEFLYRKLQIQ-----A-NLNtdsaIEFKTYrKNSDFNEVQLD-VGGKVYRFARVYGFRSIQQVVRQIKSKMCKYDFVEIMACPSGCIN------------------------------------------------------------------------------
>tr|A0A0R3WZV4|A0A0R3WZV4_HYDTA Uncharacterized protein OS=Hydatigena taeniaeformis PE=3 SV=1
NFSTALKIADVDDYILPAVECIKPVKIPRyvg---------KTESITIEDDGTYVaTNDSGEKFPLAKTKIDLNDCLSCSGCITTAETILVSQHSVQTFLNLLKVLEyfeCFyfcswticqerknyeIVVALSPQSLASLTTSLQRGGESSlpqrlteafskvskeggatmrnVRAFCSrLLHSHGIVstPILDTTWSRDVTLFATAEEFVRAFADQS-----------------------------------------DAPKLPILTGICPGWVCYAEKTHfkmpskptsgdvsgdgngeESVLIQHLSRVRSPQQLLAGVLKRVVRA----DGRRLFLVFVMPCYDRKLEASRSQFLLDCddgVAEKEADLVLGTNEFVSVLDAILQNPDPTSIDTvsednlIHRrlselLRLERMKG--------------A-------------EEDGDFITYRHAGSGSGGYAFAVLRHAAEHLFHIHL-PLAvnedprVLTRYLGNKDLQEILLFnsaeecetatrntsagrtpyrhtglRP-TALLSLLIANGFRNIQTVVQQIKRAYakalshhstvraeAPFDFVEIMACPNgGCLNGGAQLKTDLADv---------SRIYFSL-----EEKEVLKSEAAHQLL-ATLDPVSKQHACYTSYHAVPKVEitNPSVLKW
>tr|A0A0V0J4B9|A0A0V0J4B9_SCHSO Mitochondrial-processing peptidase subunit beta OS=Schistocephalus solidus GN=MPPB PE=3 SV=1
NFSTALRLNDVDDYIAPAQSCIKPVKVPTsm---------KPASITIGDDGSYVaTDTDGRKHLLTKAKIELNDCLACTGCITTAETILISQHSVFTFMEALHPSEkvgS-llterqVCVALSPQSVVSLCTTLLADSVD-yprmkssftdwvgrvgpnihdkvtpklVRAFCCdVLKRHGVTSFLDTTWSRDISLLKSSEEFVAVWKTESQQQ-----------------------------------QQ-pppiypdKYPRLPIISGICPGWVCYAEKANfkvpqqapgESFLLKHLSHVRSPQQMLGGIIKRNSLV----TGSSIFTVFVMPCYDKKLEASRHEFELPTvdggesGTQKEVDLVLGTNEFAQALEALLAGEDEEILSLppssttEGDqfs---L---P--------------D-------------LLLDDSAMYRHPGSGSGGYAFVIFSYAAKSLFGFSL-PPDvvtddrVILRSLGSADMQEILLFenamaceaarqltlsvrtpyrmlsnPPSKPLLSFLVANGFRNIQTVVQQLKRAYtnapsstsqflnpRPFDYIEIMACPGGCLSGGAQIKNKFSKv---------YSPYFAL-----EERHVLASGPSQKLL-AVMKENCTPEAYFTTFRTTPRVEiiNPSALKW
>ERR1719223_2520144
AFSGTVRIGDLDDFIGPGLECTKPVDIQKpkrgq----------VGRVKRNKDGSYA---DSSGKKLEKAKITLADCLACSGCVTSAETVLITAQSLDE----FYS-VlQ-kksskVVVTLSPQSRSSLAQRFSVDEL--tvlrg----LRaVLHKLGVWKTRDLTPFSDIALEEVKNEFLEHFEQSKN----------------------------------------EKARGPLLCSACPGFVCYAEKTQGDLLVPHLSKVRSPQQISGMSLK------RLNPDEDIYHVTVMPCFDKKLEAARQEFQIESngr-IVKDVDCVLATTEIEKLLSDNL--------gddELgtvaaaFEH------------------------------------EDNSSDFVYSHRGGGSGGYLDYVYQSASESLFGQKL-SE-elRFTKVRNNKDFLETTL-ei-DGEVKLRFAKAYGFRSIQNLVTRLKTKRgNAYDYIEVMACPSGCLNGGAQIRYDDREm---neSILTRMTDDYNAL-----ESYRPLTCEKFDSLF-TQLKRDIDKQSLYTRFRAIQK-EetNALTIKW
>ERR1719215_1901515
AFSGTVRIGDLDDFIGPGLECTKPVDIQKpkrgq----------VGRVKRNKDGSYA---DSSGKKLEKASITLADCLACSGCITSAESILIEQQSNAQLLKIFNDKTeN-plsetkpfIVFSLAIQPILSLSADYKLDPNVLvkn------------------------------------------------------------------------------------------------------------------------------------------------------------------------------------------------------------------------------------------------------------------------------------------------------------------------------------------------------------------------------------------------------------------------------------
>ERR1719220_1751021
AFSGTVRIGDLDDFIGPGLECTKPVDIQKpkrgq----------VGRVKRNKDGSYA---DSSRKKLEKAKITLADCLACSGCVTSAETVLIEQQSAEQIYRVFSQKEt--dqtfIVFSLGFQPLLSLSA---------------------------------------------------------------------------------------------------------------------------------------------------------------------------------------------------------------------------------------------------------------------------------------------------------------------------------------------------------------------------------------------------------------------------------------------
>tr|A0A0W4ZWH3|A0A0W4ZWH3_PNEJ7 Uncharacterized protein OS=Pneumocystis jirovecii (strain RU7) GN=T551_00187 PE=3 SV=1
-MSKILSIEYLNDFISPNQKCIKSLNTS-ini--P------ENNQINLDKKGYYEiNN--GTKRKLEPATITLNDCLACNGCITSTESIFIESQSYQKINAIIEENMsleE-nerkiLVASISPQSRASLAAVFNISIKSTHARLTYfFTKLLSFSHFVDTNFGRELALYELSNDFIQRYKTKKKG------------------------------------Y--DDQILPLLTSACPGWICYAEKTHSE-ILPYISRVKSPQQITGTIIKSKLTEISNkqkqh-----IYHVSIMPCFDKKLEASREEFSE--NGIKDVDCVITTSEVLEMLRERSLDLQKMPE-----aphdslI-----------------------------------SCYMDTDIMEHPGSSSGGYLFQIFTFAAQELFNIDL-TNTnsthNITHIIRNNDMMEYILKgs-DNSILLRMAICYGFRNIQNLIRKLKTKKknisqeTNYDFVEVMACPSGCINGGGQLKPKTIElsKTFtqkEWIDHVNNLYNSST--KMTINSIRILQYIKNWD-RD--FAY--KILYTTYRSIPQTSnKQLNQDW
>ERR1719334_1847288
GFSGVLQLTDLDDFIGPGQECIKPVKVEKKVtSSKGA-----KIKIEADGSYLeELESGDTRKLEKASITLADCLACSGCVTSAETVLIEAQSANQLYSVFQRkkespEPPFIVFSLALQPILSLAHKAQLSPQLAAEKLAGFLKSLGADMVFDLGLALDWALVAQQQEFLQRWRERKE---------------------------------------GGKHPGPLLSSSCPGWICYVEKTHGSWILPYLSKVKSPQQIMGTIVKEFLPKRHGVQASRIYHATVMPCFDKKLEASRKDFENELLGSPEVDCVVTSLEIEDMLTREEGpgSLANVDPVPLDSILG-------------------------qe------------KVQVRSSLGTGSGGWADHLVRHAAREVL-----------------------------------------------------------------------------------------------------------------------------------------------------
>ERR1711983_438641
AFSGIVQLTDLDDFITPSQECIKPVKIEKKEdgaSKTGA-----KIKIEADGSYTeELSDGTQKKLPKAQITLADCLACSGCITSAESILIEQQSSAELRKIFASknsedggKIKKIIVSMQIQPLISLAHKLNLSVENTVLRLSTYFKKLGADFVYDLKIAEDMAMLEHQHEFIEAYRSGK--------------------------------------------KKPLISSACPGWICYAEKTHGNWILPFISQVKSAQQIMGSLVKDYLAKKLQVSPDSIYHITLMTCFDKKLEASRPDFFNEATDAHDVDMVITTIEVEQMLTEDNIDMQDLPYSPLDFLQG-------------------------es------------NRTIKVNYGSGSGGFTENIFVHAVKELFGEEV--AEVQYKTLKNADFQEINFEQNGEN-----------------------------------------------------------------------------------------------------------------------
>tagenome__1003787_1003787.scaffolds.fasta_scaffold6629418_2 # 126 # 266 # -1 # ID=6629418_2;partial=01;start_type=Edge;rbs_motif=None;rbs_spacer=None;gc_cont=0.709
SFSSGLRVTVLNDFLKPEETCTKPTINFSKPqqklPDASS-----GMMIEYDNSEKpEDNSMAVEPTQIAKISLADCLACSGCITSSEVIFLESQSISEFSKHFNQnkt----VIVSINQQAVSSLAVYYQITPEQAFSKLRTFFKGIGVNHVFSLSSMRDISLIEVAKEFVEKKKKSM----------------------------------------NDKTVLPMLLGYCPGWVCYAEKAGDASVLDHISTAKSSQQLMGNYLKNSFCKQLNIDPASIYHVCVSQCFDKKLEAVRDSISS---------------------------------------------------------------------------------------------------------------------------------------------------------------------------------------------------------------------------------------------------------------
>GraSoiStandDraft_15_1057317.scaffolds.fasta_scaffold1043195_1 # 59 # 628 # -1 # ID=1043195_1;partial=01;start_type=Edge;rbs_motif=None;rbs_spacer=None;gc_cont=0.535
QFSSGLRLAGIDDFMRPEKECVVLKHDLPKPnkEPPRF-----QIQVNDDGSVSeVNGEGKSVTLSSTKISLADCLACSGCVTTSETILIESQGIEEVLKQLKEr---TVVVSISAQSCASVATRYGLSYAKCFSKLITLftqlgakyvmdctigenisliqtalefae-----------------------------------------------------------------------------------------------------------------------------------------------------------------------------------------------------------------------------------------------------------------------------------------------------------------------------------------------------------------------------------------------------------------------------
>GraSoiStandDraft_51_1057287.scaffolds.fasta_scaffold6266187_1 # 2 # 220 # 1 # ID=6266187_1;partial=11;start_type=Edge;rbs_motif=None;rbs_spacer=None;gc_cont=0.712
-------------------------------maMALQV-----KISLEDDGAYTeTAADGTKTVLQAAKISLNDCLACSGCITSAESVLITQQSKDEMLANLADgsk---TFVVSIAPQARVSIAAHYHLEQQPVRLIERPLhphthtrtthtaraacvirvcadllqarerlqaaGRGSRVRHD-----------------LLARLHVARER-------------------------------------RRVRAPLPRSLSDTTAT------AH-----------RIRVSRLGVLRREALWRRHH-------------------------------------------------------------------------------------------------------------------------------------------------------------------------------------------------------------------------------------------------------------------------------------------
>ERR1719362_454285
AFSSGVKLGDLDDFLSPAQDCVKPLIQAADGGAA-------KLDDTSASKvalsrvpveepMVqrpnlIKAKksAADPKAEIGQVSLSDCLACSGCVTSAETVLLQQQSGEEFLKCAS-EARLTIVSISAEARASLAFHCNASPLLTLRRVSEVLRRFGAAYVLESSAAEAIALLEGKAEFVRRYREANEGSAG---------------------------------KTSGKAAMPMLSSHCPGWTCYAEKVVDPVVLPHLGALKSPQQVQGRLAKSCLLDAHNgrqlqrwwrvqsplfaaerlcwipaaarsdastsgppvpLKPSEVYHVSVQPCFDRKIESARPHFLLPGdDSAKEVDTVLTAAELLDVVRSAAGGvipevsagtepadvLKAVPPVALNGEVLT--DLL---L----------------GDLRAGRAEPL--LCTVAQNAGNGGFIEHIFREAATELFGVELNGQPLEFRTMLNEDMREVQLlDtsTTNRVLLRFTAAHGFRNIQNVVRRITKPStdpnkDCGHFLEIMACPGGCLNGGGQLSVPKAaagQQKRKHLKELEDILIKGSGtaVVRPSEHPLVRPLYEYMV-------------------------------
>ERR550532_397596
AFSGGVKLGDLDDFIAPSQECVKPLIQAADGGH-A------KLDS-----agaqvlaktaieapLVqkpnlIKSKksSSDPKAEIGQVTLSDCLACSGCVTSAETVLLQEQSGEEFLKRVA-EAPLTVVTITAEARASIAAKCDLSPLQTLQKLAAVLR---------------------------------------------------------------------------------------------------------------------------------------------------------------------------------------------------------------------------------------------------------------------------------------------------------------------------------------------------------------------------------------------------------------------------
>ERR1719253_2558259
--------------------CIKPLIEATSGGGPA------KIG-QTDARgpilapqaeapQVekpnlIRTKksAADPKAQIAGVSLSDCLACSGCVTTAETVLLQEQSGEEFLKRAS-TAPITVVSISGEARTSLASHMNTGPLQVFQKLAS------------------------------------------------------------------------------------------------------------------------------------------------------------------------------------------------------------------------------------------------------------------------------------------------------------------------------------------------------------------------------------------------------------------------------
>ERR1719487_1704670
AFSGGVKLGDLDDFITPSSECIKPLIEATASGGSA------KIE-NTDARgpisapq-VerpnlIKTKksAADPKAEIGQVSLSDCLACSGCVTSAETVLLQEQSVDEFRAKAL-EAKLTVVSVSPQSL--------------------------------------------------------------------------------------------------------------------------------------------------------------------------------------------------------------------------------------------------------------------------------------------------------------------------------------------------------------------------------------------------------------------------------------------------
>ERR1719204_808275
AFSGGVKLGDLDDFIAAAQDCVKPLIQASGGGTANA----AKLDSTADGLrslaglpakatapvvevpQVqrpnlIKSRksAADPKAEIGQVTLSDCLACSGCVTSAETVLLQAQSVDEFLRRVA-EAPVTVV---------------------------------------------------------------------------------------------------------------------------------------------------------------------------------------------------------------------------------------------------------------------------------------------------------------------------------------------------------------------------------------------------------------------------------------------------------
>ERR1719476_208486
------------------------------------------------------------------------------------------------------------------------------------------------------------------------------------------------------------------------------------------------------------------------------------------------RPHSLLPGaDDAKEVDTVLTAAELLDIVRGA--AggavpevsagtapadvLEAVSPVALNGEILT--DLL---L----------------GNLCAGRTQPL--LCAVGQNAGNGGFIEHIFKEAATELFGVQLNSQSLEFRTVLNQDMK---------------------------------------------------------------------------------------------------------------------------------
>ERR1719215_1160400
-FSSGVKLGDLDDFISAAQDCVAPLIQAATGGGSA------KLDATADGLrngvptaprvggqvqpempQVqrpnlIKSKasPTDPKAEIGQVTLSDCLACSGCVTSAETVLLQQQSKEEFLRRAG-EARLVVVSISAEARANLAARCGLSPLVVLQKLTTMLHRLGVSYVLDGSSAEAVALLEGTAEFVR------------------------------------------------------------------------------------------------------------------------------------------------------------------------------------------------------------------------------------------------------------------------------------------------------------------------------------------------------------------------------------------------
>ERR1719264_1409617
AFSGGVKLGDLDDFISPSQECVKPLIQSAEGGSA-------KLDNSNA--kalsrvpvpteapLVqrpnlIKSKksSTDAKAQIGQVTLSDCLACSGCVTSAETVLLQEQSGQEFLKRVS-SSQLTVVTVSAEARSSLAQHCGASPLMTLQRLATVLHRLGVAHVLEG-----------------------------------------------------------------------------------------------------------------------------------------------------------------------------------------------------------------------------------------------------------------------------------------------------------------------------------------------------------------------------------------------------------------
>ERR1719210_2392915
-------LGDLDDFISASQDCVKPLIQAAGGGGSA------KLDGTSDGLrnaaavsaapvveapQVqrpnlIKSKksATNPKAEIGQVTLSDCLACSGCVTSAETVLLQQQSGEEFLKRVS-SSQLTVVTVSAEARSSLAQHCGASPLTTLQRLATVLHRLGAAHVLEDSA---------------------------------------------------------------------------------------------------------------------------------------------------------------------------------------------------------------------------------------------------------------------------------------------------------------------------------------------------------------------------------------------------------------
>ERR1740129_990400
-------------------------IQAAGGGSSA------KIEGSAAGLlgaprvgvaareevpLVqrpnlIKSKasATDPKAEIGQVTLSDCLACSGCVTSAETVLLQQQSGEEFLRRVE-EAPLTVVTITAEARASIATRCGLSQLEAVQKL--------------------------------------------------------------------------------------------------------------------------------------------------------------------------------------------------------------------------------------------------------------------------------------------------------------------------------------------------------------------------------------------------------------------------------
>ERR1719458_717606
------------------QDCTKPLIQAATGGSA-------KLDGSADGLlgaprivakapEVqrpnlIKSKssAKDPKAEIGQVTLSDCLACSGCVTSAETVLLQQQSGEEFLKRAS-EARLTIV---------------------------------------------------------------------------------------------------------------------------------------------------------------------------------------------------------------------------------------------------------------------------------------------------------------------------------------------------------------------------------------------------------------------------------------------------------
>ERR1719284_1305724
----------------------KPLIQAAEGGAAA------K-LSAVAESkaplgrvareevQVqrpnlIKSKksA-DKKAEIGQVTLSDCLACSGCVTSAETVLLQEQSGKEFLKRAA-EAPLTVVSISQEARSSIASSCGDSP---------------------------------------------------------------------------------------------------------------------------------------------------------------------------------------------------------------------------------------------------------------------------------------------------------------------------------------------------------------------------------------------------------------------------------------
>ERR1719350_226996
------------------------LIKAAGG-GAG------GLGATSDGLrqipsardkevapisiqapqeRErkpnlIKSTksSVNPKSEVGQVSLSDCLACSGCVTSAETVLLQSQSPVEFAEKVQ-TSALTVVTISSESRA-------------------------------------------------------------------------------------------------------------------------------------------------------------------------------------------------------------------------------------------------------------------------------------------------------------------------------------------------------------------------------------------------------------------------------------------------
>ERR1719272_2035075
-----LTIGDLDDFINASEECVKPLIEAAIGGGSA------KLDVGQDL-laeelalkVEvrpnlIRSKapEEgDKKAQIGQVSLSDCLACSGCVTSAETIFLEQQSGAEFLTRA------------------------------------------------------------------------------------------------------------------------------------------------------------------------------------------------------------------------------------------------------------------------------------------------------------------------------------------------------------------------------------------------------------------------------------------------------------------
>ERR1719253_1639555
---------------------VKPLIEAAAGEGLA------KLDSSITEArskpvaepvQVqkpnlIKSKasKDpNVKAEIGQVTLSDCLACSGCVTSAETVLLQEQSGDQFRLRVS-ESPITVVTISA-----------------------------------------------------------------------------------------------------------------------------------------------------------------------------------------------------------------------------------------------------------------------------------------------------------------------------------------------------------------------------------------------------------------------------------------------------
>ERR1719469_1776648
----------------------------------------------------------------------------------------------------------------------------------------------------------------------------------------------------------------------------------------------------------------------------------------------------------------------------------------------------------------------------------------------------------------------------------------------------KY-----SEHHTTSDKGYkpnkRCWPFYRDIGMSW-WMSQWRWTDPGTSgggkereLERKRRLENLENILKNGEGtiVTPPHKHPLIGKLYQFIL-------------------------------
>ERR1719270_1766396
-----------------------------------------------------------------------------------------------------------------------------------------------------------------------------------------------------------------------------------------------------------------------------------------------------------------------------------------------------------------------------------------------------------------------------------------------------------------------------------------RQVSVPK-dgaskgssqSSRRHHLQSMEASLHSSAEtaVVPPDEHPLVLALYRYIA-------------------------------
>tr|A0A1J4MRZ9|A0A1J4MRZ9_9CRYT Nuclear prelamin A recognition factor-like protein OS=Cryptosporidium andersoni GN=cand_030910 PE=3 SV=1
MFSTALKIGDLDDFLELTQDCVKPLLSSGNTSI--------KPDLIKQSSykkkrqeEYnntnsRYNEayISkDGSKYAATVNVVDCLTCSGCVTAAETILLQHHNTNEFLKNVK-VKKLTIVSICNQSCAAFASLLNIHPVEAMMRLCGLFKYLGAKYVINSTLSEFVSLLEAKEEFIFRYKYKD------------------------------------------NQNMPVIVSHCPGWVCYAEKTLDPSVIPMLSRVRSSQQIQGILVKYLTCFAHNskvllykwkqiwsysmkikqiaeqfdfv-EQHELYHVCIAPCYDKKLESVRSYLPTSTinSDILEIDTVLATVEIQDLIKSSGFNslldipkrdldnlwLDLDFIINMNSSVSQ--NneisnltiensadlkciqAT---Y----------------SDIINGKRnnV-W--LLPSYYNSGSGGYCEYIFRSSVMELFNVEIPKDtTLEYTND-NSGIIQI--CfkIKNEVELKFGIVNGFRAIQGIVKKLDIRRrkedstevpqksakDTFHYLEIMACPSGCTSGGGQSLKLDYlsqndsegdkyKQRGQFLQSISALLHDTNskdyDirVVTPENLPIVLGLYKYLK-------------------------------
>ERR1719453_2034166
---------------------------------------------------------------------------------------------------------------PQSIAALAVAYELPPSEILPRLRTKLKSLGASYVLGTGACDALALMEAKRAFDAR-------------------------------------------------AGPVITSHCPGWTCYAEKAVEGDVIPMLLPLRSPQQLQGQWVKNELVDVHEgltflretrskwhwlgkhwrrpaaVTRDSLYHCFVQPCYDKKTEAARPQF----rEEYPEVDTVLATRELQELIGDL---rdvppdhsdvppA----------------------------------------------PfgL-S--SVPAVGGFGSGGFLDFVFRAACADRGV-TMEKEELAFVS----------------------------------------------------------------------------------------------------------------------------------------
>GraSoiStandDraft_24_1057298.scaffolds.fasta_scaffold4819182_1 # 3 # 245 # -1 # ID=4819182_1;partial=11;start_type=Edge;rbs_motif=None;rbs_spacer=None;gc_cont=0.621
AFSSGVKLGDLDDFISLSQECVKPLIEAAEGSGKS------AKLGNVSEArslpvaevpQVkkpnlIKSKqsGSDPKAQIGQVTLSDCLACSGCVTSAETVLLQEQSGDEFLKRAE-TSPLTVVSISAEARTSIAAHNGEGPLLTLRRIGEGLRRLGADLVLEASAAEAVALLEGQAEFTQRFRSAV----GGSSGSRNG------------------SGFSRSGGKPTAGKLPLLTSHCPGWTLYAEKVVDPVVLPHLTPIRPPQHVQGRLVKTALLEAVNrrrffrwwrarspffaagywiqsllkeeeppvlLKPSDVYHVFVQPCYDRKIEAARPSFEVPGvSGVKEVDTVLTASELMSLLRNAGDGccgscgvhacekteLSKIPPCPLGSEVLT--DVF---L----------------GSLEA-RASPL--ICAVRSNAGSGGFLEHVFREASRELFHLDLPSAPLALQTKQNEDMREVILrDpQSQEVLLRFTAAYGFRNIQNVIRRITKGSsdgkDLGHFVEIMACPGGCLNGGGQIAPEKPveedpdtkassqVMRRQRLQNLEQTLAEGDGtaYVHPSEHPLVLPIYRYIV-------------------------------
>ETNmetMinimDraft_30_1059905.scaffolds.fasta_scaffold1343958_1 # 3 # 230 # 1 # ID=1343958_1;partial=11;start_type=Edge;rbs_motif=None;rbs_spacer=None;gc_cont=0.412
AFSGGVKLGDLDDFISLSQECVKPLIEATDGGNMS------AKLSNVSE-akalpvaeaavpLVqrpnlIKSKqsGTDPKAQIGQVTLSDCLACSGCVTSAETVLLQEQSGEEFLKRAA-SSPLTVVSISAEARTSLASRCGESPLLAMRRAAEGLRRLGANYVLDCSAAEAIALLEGKAEFIKRFKSAEMPGGGGSSSSRPG-----------------REKSSQGGGGNLSSALPLLTSHCPGWTLYAEKVVDPVVLPHLSPLRPPQHVQGRLVKTCLLEAHNrrrfhrwwrarspllaaersflppslleasateapgpepLTAGDVYHVIVQPC-----------------------------------------------------------------------------------------------------------------------------------------------------------------------------------------------------------------------------------------------------------------------------
>LXNI01.1.fsa_nt_gb|LXNI01001881.1|_13 # 16185 # 16301 # -1 # ID=1881_13;partial=01;start_type=Edge;rbs_motif=None;rbs_spacer=None;gc_cont=0.684
QFSAAIKLGDLDDYLSPANECVVVTVPSSKPSVI-------KPVVSKQE--------NsQSSTTVAGIALSDCLACSGCVTSAETVLLESQSIDELLKTVSDalEGKLFFISISSASRRALSAHLQIAPSSVCQHVQSALTSFIPNlVVVDLSVAEAMAVFETSKSSKSR---------------------------------------------------FTLSSHCPGWTCYATKVLGDSILPHLCRVKSPEQFQGLILRHIVPRISKilfkKEEKNIHHILVSPCFDKKLEILRPKYTQ-------VQMVVSTTELID--------------------------------------------------------------------------------------------------------------------------------------------------------------------------------------------------------------------------------------------
>ERR1719327_270670
--------------------------------------------------------------APVHISLHDCLACSGCVTSAESVLLEHQSGRELEERLAE-GFAVVVTLSPPALVSLAQSAGLSPAEAGGRLAAFFKGLGVAAVLDDSVGRDLALLQAAEEFVERFQAHERRQTGAE---------------------------AGPSGGEGAGPLPVLASECPGWVCYAEKTHGEAVLPHLAAGRSAQGVMGLLTKRLLGGRLGAPPDRIYHCAVMPCYDKKLEASRPDFASGG--VPETDCVLTTGEVQGLLEERGVSLLDLETQPLDSLAGDAGPE-----------T------------------G---GGLLAGETASGGYAHFIFREAARRLFDMEVPPGPLpL-ERGRNPDFHELTLRgATGEPLLSFALAYGFRNIQNVVRNLKRGKSKYHYVEVLACPSGCLNGGGQVKPPAGTTNKELLQALEASYGTNFGFRAPSASP---GAAAARRALEDAGVDTSAGLRTEYHAVEKAPpvLTALSNW
>ERR1719263_461249
--------------------------------------------------------------QSgRELEerLA--EGFAVVVTLSPPALVS------laqsaglplaeargrlaa-----------FLKGLGVAVVLDDSVGRDlalLEAAEEFV-------qRFQ-AHERRRAeAEAGPSSGEGAGPL------------------------------------------------------PVLASECPGGVCYAEKT-hGNAVLPHLAAGRSAQGVMGGLTKRLLGARLGAPPERIYHCAVMPCYDKKLEASRPDFGPGG--VPETDCVLTAGEVQGLLDERGVSLLGFEAQPL--dsLVgdT--GPE-----------A------------------R---GGLPAGETASGGYAHFVFREAARQLFDVEVPPGPLPLERGRNPDFHELTLRgAGGEPLLSFALAYGFRNIQNVVRNLKr-g-KSKYHYVEVMACPSGCLNGGGQVKPPTGTTNKELLQALEASFGAEVGFRHPSASP---GAAAARRALEDAGVDASASTRTEYH--AleKAPpaLTVLSNW
>ERR1719375_3038800
--------------------------------------------------------------PApP-----------------------------qattscsgrqygrrffygvilgaqarggvysRVLQCS----PGGSG--------------apv---APRSV-------sSWK-SGLRPRSrgrgpggTSMSNSHRAASRKMKCAYPPEAVSPARS---------------------------------PPP--vsGPASPARESSGWVSKS--------------------------------------SRLTPRSSSRPWTS--PVVSTQSVSGT--PPETDCVLTTGEVQGPLEERGVSLLDLETQPL--dsLAgdA--GPE-----------T------------------G---GGLLAGETASGGYAHFIFREAARRLFDMEVPPGPLPLERGRNPDFHELTLRgATGEPLLSFALAYGFRNIQNVVRNLKr-g-KSKYHYVEVLACPSGCLNGGGQVKPPAGTTNKELLQALEASYGTNFGFRAPSASP---GAAAARRALEDAGVDTSAGLRTEYH--AveKAPpvLTALSNW
>ERR1719161_963938
-------------------------------------------------------------------------------------------------------------------------------------------------------------------------------------------------------------------------------------------------------------------------------------------------------------------------ACSTWRPSRWTLSREM---p-----DLR-----------Q------------------A---GG-----SWRGRQPRAATRTsssgrRRGGCSTWRYPQGPCLWSAGATPTSTNSRCAgPQGKPLLSFALAYGFRNIQNVVRNLKr-g-KSKYHYVEVLACPSGCLNGGGQVKPPAGTTNKELLQALEASYGTNFGFRAPSASP---GAAAARRALEDAGVDTSAGLRTEYHAV--ekAPpvLTVLSNW
>ERR1719214_562172
-----------------------------------------------------------------------------------------------------------------------------------------------------------------------------------------------------------------------------------------------------------------------------------------------------------------------RRGAPGGGDSLGRLRALHL--pggga--A--SVR-----------H------------------G---GTPRAPASGARAQPRLPRTHaarghRGAA--AELRAGLRLPEHPERR-------------------------------AESQa-g-QVQVPLRGVLACPSGCLNGGGQVKPPAGTTNKELLQALEASYGTNFGFRAPSASP---GAAAARRALEDAGVDTSAGLRTEYHAV--ekAPpvLTALSNW
>ERR1719375_2978908
----------------------------------------------------------------------------------------------------------------------------------------------------------------------------------------------------------------------------------------------------------------------------------------------------------------------DRRGAPGWGDSLGRLRALHL--pggga--A--AVR-----------H------------------G---GTPRAPASGARAQPRLPRTHaarghRGAA--AELRAGLRLPERGW------------------------------------------------------------AGEAPAGTTNKELLQALEASYGTNFGFRAPSASP---GAAAARRALEDAGVDTSAGLRTEYHAV--ekAPpvL------
>ERR1719172_391697
--------------------------------------------------------------PSpSSWStrAA--ASWRSASRRALPSWSRSPLRRScpsprargcprprpggasqrssrvsgwpQSWTTP----SAGT---------------wpcCRPRR----------sSL--SGSRRTNggrqgRRPDQAAEKGRGPCRCWLQ-----SARD---------------------------------GCA--tpRKHTGRQCCLTWRRGA--------------------------------------DRIYHCAVMPCYDKKLESSRPDFAPGG--VPETDCVLTTGEVQGLLEERGVSLLDLETQPL--dsLAedA--GPE-----------T------------------G---GGLLAGETASGGYAHFIFREAARRLFDMEVPPGPLPLERGRNPDFHELTLRgATGEPLLSFALAYGFRNIQNVVRNLKr-g-KSKYHYVEVLACPSGCLNGGGQVKPPAGTTNKELLQALEASYGTNFGFRAPSASP---GAAAARRALEDAGVDTSAGLRTEYH--AveKAPpvLTALSNW
>ERR1719375_1255774
--------------------------------------------------------------APVHISLHDCLACSGCVTSAESVLLEHQSGRELEERLAE-GFAVVVTLSPPALVSLAQSAGLSPAEAGGRLAAFFKGLGVAAVLDDSVGRDLALLQAAEEFVERFQAHERRQTGAE---------------------------AGPSGGEGAGPLPVLASECPGWVCYAEKTHGEAVLPHLAAGRSAQGVMGLLTKRLLGGRLGAPPDRIYHCAVMPCYDKKLEASRPDFASGG--VPETDCVLTTGEVQGLLEERGVSLLDLETQPLDSLAGDAGPE-----------T------------------G---GGDSLGRLRA-----------------LHLPGGGAaAVRHGGTP---RAPASgARAQPRLPRThAARGHRGAAAELRAGLrlpehperraEsqaGQVQVPLRGGLGLPLGLPERGWAGEAPGRHDKQGAPPGAGGFIRDELRFPGPLREP---WR---RSRPESTGGRGSRPLRGPAHRVSRrrksaarTDspEQLVVAW
>ERR1719213_770490
------------------------------------------------------------------------------------------------------------------------------------------------------------------------------------------------------------------------------------------------------------------------------------------------------------------------------------------------RGAP-----------G------------------G---GD------SLGRLRALHLPGGGAAAVRHGGTPRAPa-SGARAQPRLPR--THaARGh-RGAAAELRAGLRLPEHPERRAEsQaGQVQVPLRGGLGLPLGLPERGWAGEAPGWh--DKQ-----GAPPGAGgfirdeLRFPGPLREP---WRRSRRESTGRR---GSRHLRGPAHRVSRrrksaarTDspEQLVVTW
>ERR1719161_963937
------------------------------------------------------------------------------------------------------------------------------------------------------------------------------------------------------------------------------------------------------AAHRGSW-GCSRSLLGGRLGAPPDRIYHCAVMPCYDKKLEASRPDFASGG--VPETDCVLTTGEVQGLLEERGVSLLDLETQPLD-sLAGDAGPE-----------T------------------G---GGLLAGETASGGYAHFIFREAARRLFDMEVPPGPLp--LERGRNPDFH--ELtLRGaTGEAAAELRAGLRLPEHPERRAEsQaGQVQVPLRGGLGLPLGLPERGWAGEAPGRh--DKQ-----GAPPGAGgfirdeLRFPGPLREP---WRRSRPESTGGR---GSRHLRGPAHRVSRrrksaarTDspEQLVVAW
>SaaInlV_200m_DNA_2_1039689.scaffolds.fasta_scaffold320229_1 # 2 # 265 # 1 # ID=320229_1;partial=11;start_type=Edge;rbs_motif=None;rbs_spacer=None;gc_cont=0.549
--------------------------------------------------------------KPgEAVKvsLSDCLACSGCVTSAETVLLEAQSAE-afkqalreargdhgvgiesnsiesngatsDDPTEPK-IKAVVVSVSPQSRASLARV--anvslIEAAERIT---GFFKSIGVARVFDTQAARDISLLETSEEFCERFIE----KKKQ---------------------------------NNS--qaVLPILTSACPGWVCYAEKT-hGPGILQHISNVKSPQAVMGTIVKRKIASELGLKPGEIFHATVMPCFDKKLEASRGDFTIDN--VPDTDCVLTTGEVAQLVQDLVEvnnggvPQENIDanvrarlgAAALASaprapldgWLasghtivtgitnamdtdeqmtsmrnQSETTL-----------Y------------------T---SLVPGGGGGSGGYLDYTFRQAALRLFGVTVD-GPLqyHTPRSKNPDLKEVVL-gINGEVVLKFAQAYGFRNIQNVVRKIKtHstiSGRGYDFVEIMACPSGCLNGGGQLSPPPAydpgfrlasnaplpstlggQTAKQLVDELEELYHSGsfnggqngdsrnssssFIARAPTDNMDVGRLYGEFVRGAIGSINAKGTWHTQYHDRSaeAaieaggtaaAAanLKISSDW
>tr|A0A085MBL0|A0A085MBL0_9BILA Uncharacterized protein OS=Trichuris suis GN=M513_04551 PE=3 SV=1
AAKGIVRLTDLDDFIAPSQTCIKPIAVASEPNRT------RVITYEGHDVYEeVDELGRRKTLKPVSITLNDCLACSGCITSSEAVLIEKQGPEELLSFIEHakmesSRWLFVVTVSPQSRASIAARYELNMDSAERCIRQFFKNIGVDLVLDSTFARNLSLIATGMEFVDRYKAWQAKC-------------------------------------SSKDLFPMICGICPGWICYAEKSVGDLVIPLISKARSPQAISGAIVKDYLLQMLRdfkcsyvedCHPSRIYHITIMPCFDKKLEASRSSFVSSTG-IKDVDLVLSSGTSsftvdfcqlCELIDRICPDFKHLQVDDdpEWLPF----AA----------------------------------PQYRHSGSGSGGYLDFVFKYAAKELFNTDV--ETITYHVQKNNDLQEVYLDVNDQRVLTMALCYGFKNIQNLIRKIRNRKCAYHFVEIMACPNGCLNGGGQIREVTASSKSDLLNNVSSLYNSLA-RDEKGNKCRRPDGRYRLL-PVQMDkrQVARTCKPLAEEGIQGDDVAKpYLVW
>tr|A0A077Z635|A0A077Z635_TRITR Cytosolic Fe S cluster assembly factor OS=Trichuris trichiura GN=TTRE_0000354601 PE=3 SV=1
AAKGIVRLTDLDDFIAPSQACIKPIAVASEAARA------RVITYEGDDLYEeVDELGRKKTLKPVSITLNDCLACSGCITSSEAVLIEKQGPDELLSFVEHakmegPRWLFVATVSPQSKSSIATHYELSMDRAERCIRQFFKKIGVDLVLDSTFARNLSLIATGMEFVERYKAWQASS-------------------------------------SSKDLFPMICGSCPGWICYAEKSVGDLVIPLISKARSPQAISGAIVKDYLLQMLRdlkcsyaeg---------------------------------------------qlCELIDRKCPDFKYLQMDDdpEWLPF----AA----------------------------------PQYRHSGSGSGGYLDFVFKYAAKELFNIEL--ETITYHIQKNNDLQEVYLDVNDQRVLTMALCYGFKNIQNLIRKILVRTVNLYCRSIADIErwLGDLNSEKAKR---------FL---RTQYEALK-E---------------------------------------NDSFSfNVQW
>tr|A0A0N5DZ07|A0A0N5DZ07_TRIMR Uncharacterized protein OS=Trichuris muris PE=3 SV=1
AAKGVVRLTDLDDFIAPSQVCIKPIAVESRTSKA------KVISYEGEDIYEeVDEFGRKKALKPVSITLNDCLACSGCITSSEAVLIEKQGPDELLHFIERaksdsSRWLLVVTVSPQSIASIASRYELTMEKADGCIRQFFKMLGMDFVFGSTFARNLSLISSAMEFVDRYRAWQTDR-------------------------------------SCTRIFPMISGICPGWVCYAEKSVGDIVIPLICKARSPQAITGAFVKDYLLQMLRelkcpyvedLHDSRIYHATVMPCFDKKLEASRSCFVSSSN-AKEVDLVLSTG--qlAELIERMCPHFKDLQEDNepEWSPL----MS----------------------------------PLYRHSGSGSGGYLDFIFKKTMTCKKSTST--SMR--------------------------------------------------------------------------------------------------------------------------------------------
>tr|R0GP30|R0GP30_9BRAS Uncharacterized protein OS=Capsella rubella GN=CARUB_v10007204mg PE=3 SV=1
KFSPTLRLGDLSDFIAPSQACVISLKGTKPINkKTD-----RP----------QVVIAPKQEPEPVKISLKDCLACSGCITSAETVMLEKQSLDEFLSALS-KGKDVIVSISPQSRASIAVHYEISPLQVFKKLTTFLKSLGv-KAVFDTSCSRDLVLIEACNEFVSRYKQAHSED-------------------------------------G-knsQSSLPVLSSACPGWICYAEKQLGSYVLPYVSSVKSPQQTIGVAIKHHLCQALGLRLKEVYHVTVMPCYDKKLEAARDDFVFEDGEhdkLTEVDSVLTSGEILDLIKLKGVDFTELEESPLDRLLTNVTEE----------------------------------GHLYGVAGSSGGYAETIFRHAAKTLFGQTI--EG---plefKTLRNSDFREVTLQLEGKTVLKFALCYGFQNLQNIVRRVKTRKCDYHYVEIMACPAGCLNGGGQIKPKIGQSQKELIHSLEATYMNDT-TLitDPYQNPTAKRLYEEWF-KEPGSDEAKKYLHTQYHPVVKSVTAQl-NNW
>tr|A0A0V1JZ30|A0A0V1JZ30_TRIPS Cytosolic Fe-S cluster assembly factor NARFL OS=Trichinella pseudospiralis GN=NARFL PE=3 SV=1
SFSGTVRLTDLNDFIAPSQNCIKPILDERSTANQS-----ERMRLDRDEI--NKSSQEKRILKPVSVTLDDCLACSGCITSAETVLIEQQGPKEFLKMIEEfsndnkviskeTKSLFVVSISPQSRASLAASYNLTVEVTQRKLCTFLRSLGVNVCLDTTFARNFSLLATAEEFVDYYRKNYLNS-------------------------------------TStsLSISPLITaicpgfllyisliaFFSFGWVCYAEKSVGDIVIPLMSKVRSPQAIAGSFVKDYLSQMMNILPNRIRHVTIMPCFDKKLEASRSAFFTDDGSSREVDLVLST---sqfKEILDEKCADLKNFDSNEqpNDLCLSDiVDEN----------------------------------ALYNHEGSGSGGYLEFVFKYAAKELFNLDI--SSVEYVAQRNKDIQEARLIHDNKVLFHMALCYGFRNIQNLIRKIRAGKCAYHFVEVMACPSGCLNGGGQIRGIDKMSNNV----VEQLYHSLP-TVQPGEWPNLKLLINRWL-GGSLQseKANR-MLKTQYQAVKSTKSMRfNLQW
>tr|A0A0G4KTF8|A0A0G4KTF8_9PEZI Uncharacterized protein OS=Verticillium longisporum GN=BN1708_002457 PE=3 SV=1
-MSAILSADDLNDFISPGVACIKPVETLPAAPPPPA--DGSlEHEVILDGQPGGPASSGLKPNAPAEISLTDCLACSGCVTSAEAVLVSLQSHTEVLNTLDFGpslrivgpdekgqfrvdgledesRKLFVASVSPQTRASLAAAAGSGttEQEAGHMLERLLRgpeglasagqhNNGFTWVLDTNVAREACLVLGADEVLGTDKAAAS-----------------------------------------SDPKPTLTSNCPGWVCYAEKTHPH-VLPHISKVKSPQALMGTLLKTTLSRKLNIPPSRIWHLAVMPCFDKKLEASREELTDsvwagdgkPGRGIRDVDCVITSKEVLMLADSRGFDFFSLARTNPSLTRQLFP--------------------DPQLDR--FLFPPQPAHRDKPIAGSSGGNLYFTLQSVVSKNP-----GSQIQVIRGRNADVTEYIVAsGAGEPIFKAARFYGFRNIQNLVRKLKPArpsrmpggkpfgsarrptgktaGLEHTFVEVMACPGGCTNGGGQIKIDDPIvverkglamkpgpqEQKQWLAEVDEAYFSAEE-ADDRDvvsgcdvprqdlvdgisPSHIRDTLAHWS-GI-TGVDLDRLVFTTYREVVSDV-------
>tr|H1UX86|H1UX86_COLHI Cytosolic Fe-S cluster assembly factor NAR1 OS=Colletotrichum higginsianum (strain IMI 349063) GN=CH063_00829 PE=3 SV=1
-MSAILSADDLNDFISPGVACIKPIETLPSAAP-SS--QdaSSlEHEVILDGQPGSAAA---ANAPPAEISLTDCLACSGCVTSAEAVLVSMQSHTEVLNTLDFGpalrivgpdcsgqfrvdgledesRKLFVASVSPQTRASLAAAAGGGttEEEAGHMLERLLSgpeglasagkhRNGFTWVLDTNVAREACLVLGADEVLGAERAPASTA--------------------------------------AAATKPILTSSCPGWVCYAEKTHPY-VLPHLSRVKSPQALMGTLLKTTLSKKLGIPPSRIWHLAVMPCFDKKLEASREELTDsvwagdglPGRGVRDVDCVITSKEVLMLAESRGLNFFDVPRSKLNHQRPLFP--------------------DARLAS--FLFPGHGAHRSSRAAGTSGGNLYFTLQSVASKHP-----DSQIQVVRGRNADVVEFIVAsSTGDPIFKAARYYGFRNIQNLVRKLKPArpsrmpggkafgaarrptgksaGLEYAYVEVMACPGGCTNGGGQIKVDDPIiverkgyevkpgpeEQRYFLAEVDEAYFSAED-SDGEDavslngdagrdvvdgisPSYIRNTLAHWA-DI-TGIDLGRLALTTYREVVSDV-------
>tr|A0A024SKJ7|A0A024SKJ7_HYPJR Iron hydrogenase OS=Hypocrea jecorina (strain ATCC 56765 / BCRC 32924 / NRRL 11460 / Rut C-30) GN=M419DRAFT_93931 PE=3 SV=1
-MSAILSADDLNDFISPGVACIKPIETLPADAPPaP----psSAnENEVILDGQQQPST---ASAASPAQISLTDCLACSGCVTSAEAILVSLQSHTEVLSTLDAApalrvvgpdaagnfavegldnddAKLFVASVSAQTRANLAAACGRGvsESQAGYMLENLLRgpeglakagkwNNAFEWVVDINVARDATLALGAAEVLSSPT----PG-------------------------------------VAKPSQPILASSCPGWVCYAEKTHPY-VLPHLSKVKSPQALMGTLLKTTLSKKLGVPPSRIWHVAVMPCFDKKLEASREELTDevwarsglPGKGIRDVDCVITSKEVLMLAESRGLDFFNFSKSAsSVPPSIPFP--------------------DEKMHG--FLFPNKGSr-NPPRVAGSSGGLLHHILQTKAAQTP-----GSEIQVVRGRNVDVVEYFVTVNGEPVFKAARYYGFRNIQNLVRRLKPArpsrmpggkpfgsarrpagkapSHDYSFVEVMACPGGCTNGGGQIKVDDAVilerknisgkpgpqEQKDWLAEIDEAYFSGED-SLVEQnaekvvggisHSYIDDTLAYWS-DM-TGIGLDRLAFTSFREVISDV-------
>tr|A0A0N8H523|A0A0N8H523_9HYPO Cytosolic Fe-S cluster assembly factor nar-1 OS=Neonectria ditissima GN=AK830_g11589 PE=3 SV=1
-MSAILSADDLNDFISPGVACIKPIETLPAA---P----ppQYnETEVILDGQQPA-----ASTNEPAQISLTDCLACSGCVTSAEAVLVSLQSHAEVLATLDAApalrvvgpdvngkfdvhglenenAKLFVASVSPQTRANLAAACGNNasERDVAHMLDNLLRgsdgianagkwKNEFTWVVDTNVAREATLVLGADEVLSAGR----HG-------------------------------------TVTPSKPILAASCPGWVCYAEKTHPH-VLPHLSKVKSPQALMGTMLKTTLSRTLGISPSRIWHVAVMPCFDKKLEASREELTEevwagdqsKGRGVRDVDCVITSKEILMLAESSGLNFFDIPRSAsSTATSTPFP--------------------DPKLNK--FLFPHRTSr-NSPREAGSSGGLLNHILQSRAAQTP-----GAEIVTVRGRNVDVAEYSVVVNGEPVFRAARYYGFRNIQNLVRRLRPArpsrmpggkpfgsarkpvgkaaSLEYSYVEVMACPGGCTNGGGQVKVDDPVvmerrnasgkpgpqELKEWLAEVDEAYFSGEE-PDVEIagedtgdvvggisRSYINDTLAHWA-HV-TGIGLDRLAFTSYREVISDV-------
>SRR6478609_1845913 
-----------------------------PQ---S----qsQSlETEVILDGQQPT-----ANPNTPAQISLTDCLACSGCVTSAEAVLVSLQSHAEVLTTLDSApalklvtddsgkfrvegleeenAKLFVVSVSPQTRANLAAACGGGvsEGDAGHMLDNLFRgpsgiasggkyHNEFTWVVDTNTAREATLVLGADEVLGTSQ----TE-------------------------------------TATPAKPILASSCPGWVCYAEKTHPH-VLPHISKVKSPQALMGTLLKTTLSRTLGIAPGRIWHLAVMPCFDKKLEASREELTEevwaegetRGRGVRDVDCVITSKEILMLAESRGLNFFNIPKTPlS-SKSNPFP--------------------DPRLHD--FLFPRQLPg-NPPREAGTSGGLLWHIL-------------------------------------------------------------------------------------------------------------------------------------------------------------
>tr|A0A0G4LR21|A0A0G4LR21_9PEZI Uncharacterized protein (Fragment) OS=Verticillium longisporum GN=BN1723_013321 PE=4 SV=1
---------------------------------------STvPLAMGLLLG-T--VQAMPQAASTSKCSHNNCLRAVIAGSFPNRPTVADCSSFLRKTVTPATytetiwetvtptteta---------------------------------------------------------------------------------------------------------------------------------------------------------------------------------------------------------------------------------------------------------------------------------------------------------------------------------------------------------------------------------------------------------------------------------------------------------------
>tr|S3D4E2|S3D4E2_OPHP1 Cytosolic fe-s cluster assembly factor nar-1 OS=Ophiostoma piceae (strain UAMH 11346) GN=F503_01023 PE=3 SV=1
-MSAILSADDLNDFISPGVACIKPVETLPAVAEQTS--TdPNlEHEVFRDEGPTAS-----ANAGPAQISLTDCLACSGCVTSAEAVLVSLQSHAEVLRALDSGpswspesasasttsafttstttptattttnpdTRLFVASVSPQTRANLAAACGSGvtEQEAGYMLEHLLSgadglrsggafKNGFTWVVDTNTAREATLVLGADEVLQATSTK--T----------------------------------------PKAKPLLTSSCPGWVCYAEKTHPH-VLSYLSKVKSPQALMGTLLKTTLSRTLGIPVDRIFHVAVMPCFDKKLEASREELMDgawgngngSDGKIRDVDCVITSKEVLMLAESRGIDFFSLPRTRpStTSFAATLP--------------------DPVLGR--FLFPSADHgsRRPTLAAGSSGGNLHFILQSVLAQNP-----GATLHTTRGRNIDVVEYSITgaadadetLGGKPIFKAARYYGFRNIQNLVRRLRPArpsrlpggrpvgsarkggasgagaGLDFAYVEVMACPGGCTNGGGQIKVDDPAvverrgadlgmstaagakpgplEQKAWLAEIDEAYFSGEE-DSRRAvpnganghktglvnhagdevdgisPSYVRDTLAHWA-KT-TGIDLSKLVYTTYREVVSDV-------
>tr|G1WZL4|G1WZL4_ARTOA Uncharacterized protein OS=Arthrobotrys oligospora (strain ATCC 24927 / CBS 115.81 / DSM 1491) GN=AOL_s00006g65 PE=3 SV=1
-MSAILSADDLNDFISPGVACIKPVETLPAAP-------sePSnPYEVTT----EDKVTATEAKLQAAQISLTDCLACSGCVTSAEAVLVSLQSHQEVLTVLDSEdscsvgslngslqhvgagedatvpnkrKRIFVASVSPQTRASLAAAMGRStn--EIGHMIDRLLLesissngKRGFDYVLDTAPFLSVCLHLAAQELADSLANR--SE--------------------------------------KTPKLPILTSECPGFVCYLEKTHPA-VLPHLSRLKSPQALLGTLLKSLLPRYIGD-DIDVYHVAVMPCFDKKLEASRAELTDatwkdvdqDITPTRDVDCVITTRELLQLADFRDVDFSTLSPKAlp-NKMLPPIP--------------------AL--QT--FLLGARNLkdeQSLGLQVGTSGGYLVSIMQELQSKHT-----GSKIIEKKGRNSDVMEFILLsaDGETEILKMARFYGFRNIQNLVRKLKPAklrmlpggaarkvvgktaraptaragtsssvGSEYCYAEVMACPGGCTNGGGQLKFDDSFivdsvaqatanaavvlrsEAKAWLGRVDEAYFSADE-DAIETgrkdlivrnresrIANIDQLLEDWV-ADTr--VPLDKLVYTTYRAVESNV-------
>tr|A0A175WAM8|A0A175WAM8_9PEZI Cytosolic Fe-S cluster assembly factor NAR1 OS=Madurella mycetomatis GN=MMYC01_202626 PE=3 SV=1
-MSAILSADDLNDFISPGVACIKPVETLPAAAPPSS---epESlEFEVILDGQQPSAS--SSGVNPPAQISLTDCLACSGCVTSAEAVLVSLQSHAEVLSVLDAAaalrlthhddgngrstykvlgledpaSKLFVASVSPQTRASLAAACGGGvtEQQAGYMIEQL-LrgekglasggkhGNGFTWVVDTNTARDACLVLGSDEVLGGEGRV--QGS-----------------------------------QDNKPVPPILTSSCPGWVCYAEKTHPY-VLPHLSRVKSPQALMGTLLKTTLSRLLGISPDRIWHLAIMPCFDKKLEASREELTDaiwtagtPGKGVRDVDCVITSKEILMLADSRGIDFFGLPTSAPQQQQPAFP--------------------DPIVQR--FLFPAQR-CKQHRDAGTSGGNLHFILHDAQSRHA-----GSSIQMTRGRNADVVEYAVIdPSGEAVFKAARYYGFRNIQNLVRKLKPAkpsrmpggkpfgsarkptgksaGLDHAYVEVMACPGGCTNGGGQIKVDDQVivdrkafgekpgpqEQKAWLAEVDEAYFSADE-SGLGNaqvgdgrpveliagisPSHIRDTLAHWA-DI-TGIQLDRLVYTSYREVVSDV-------
>sp|Q2HEF1|NAR1_CHAGB Cytosolic Fe-S cluster assembly factor NAR1 OS=Chaetomium globosum (strain ATCC 6205 / CBS 148.51 / DSM 1962 / NBRC 6347 / NRRL
-MSAILSADDLNDFISPGVACIKPIETLPTQPGPeQS--QqpQSlEFEVILDGQQPTTGSSSNGTTPPAQISLTDCLACSGCVTSAEAVLVSLQSHNEVLTLLDAApalrviqdsdgkpvvsglenpeAKLFVASVSPQTRASLAAACGGAvtEQQAGWMIEQL-LmgpaglagggkhGNGFTWVVDTNTAREACLMLGSDEVLGGGSW---GG-------------------------------------SDKPTSPILTSSCPGWVCYAEKTHPY-VLPHLSRVKSPQALMGTLLKTTLSRVLGIAPDRVWHLAVMPCFDKKLEASREELTDtawgsggvPGRGVRDVDCVITSKEILMLAASKGVDFFGLAKSAPV-KQPMFP--------------------DSDIHR--FLFPAQR-RKQLRDGGTSGGNLHYIIQDVLSKHA-----GSQIQMTRGRNADVVEFAVLsSSGETIFKAARYYGFRNIQNLVRKLKPAkasrmpggkpfgsarrpagksaTLEHSYVEVMACPGGCTNGGGQIKVDDQVvidrknfgekpgpdEQKAWQAEVDEAYFSGDE-SDPAQgagddqsmeliagisPSYIRDTLAHWA-DI-TGIQLDKLVYTSYREVVSDV-------
>tr|N4VMP5|N4VMP5_COLOR Iron-sulfur cluster assembly associated protein OS=Colletotrichum orbiculare (strain 104-T / ATCC 96160 / CBS 514.97 / LARS 414
-MSAILSADDLNDFISPGVACIKPIETLPAAPAPDA--SttTTlEHEVILDGAPNSTST---TTNAPAEISLTDCLACSGCVTSAEAVLVSMQSHTEALQALDAApslrilpasdgqfrvegledesRKLFVASISPQTRASLAAAAGRRgtltEREAGYMVQHLLAgpeglarggkcQNSFTWVLDTNVAREACLVLGADEVLGGREGQ-TPA--------------------------------------SSASKSILTASCPGWVCYAEKTHPY-VLPHLSRVKSPQALMGTLLKTTLSRKLGIPPSRIWHLAVMPCFDKKLEASREELTDavwagdgtPGRGVRDVDCVITSKEVLMLAESRGLNFFDLPKSKPATQRAPFP--------------------DARLDK--FLFPDRAAHRTSPVAGSSGGNLYFTLQTVASKHP-----GSQIQVVRGRNADVVEYVVAsSAGEPIFKAARYYGFRNIQNLVRKLKPArpsrmpggkpfgaarrpagkqaGLEYAYVEVMACPGGCTNGGGQINVDDPIvverkgletkpgpdEQKEFLAEVDEAYFSAED-SDGEGvvaaddvvdgisPCYIRDTLAHWA-SI-TGIDLGRLALTTYREVISDV-------
>sp|Q7SGW5|NAR1_NEUCR Cytosolic Fe-S cluster assembly factor nar-1 OS=Neurospora crassa (strain ATCC 24698 / 74-OR23-1A / CBS 708.71 / DSM 1257 / FGS
-MSAILSVDDLNDFISPGVACIKPIETLPTAAPPaGD---anSSlEVEVILDGQQPEAK----SNAPPAEISLTDCLACSGCVTSAEAVLVSLQSHNEVLNMLDSApalklvgpdangkhsvqglensdAKLYVASVSPQSRASLAAACGNGvtEQQAGRMIEQL-FlgeqglarggkwGNKFTWVVDTNTAREATLVLGSDEVLGGLIA---PS--------------------------------------DKAATPVLTASCPGWVCYAEKTHPY-VLPHLSRVKSPQALMGTLLKTSLSRILDIAPERIWHLAVMPCFDKKLEASREELTDavwagdgkPGRGVRDVDCVITSKEVLMLAASRGFDFFSLSASMPP-QTPRFP--------------------DQLIHD--FLFRPGH-RQQSREAGTSGGNMHFILRHLQAKNP-----GSQIQTVPGRNADVVEYKLIaEAGEVMFKAARYYGFRNIQNLVRKLKPAktsrmpggkpfgsakrpagkasGLDYGYVEVMACPGGCTNGGGQIKVDDQVvvdrkglavkpgpqEQKEWQKEVDEAYFSGDE-SGSRAqdesldlvvdgisPSHIRNVLTHWS-TL-TGIQLERLAYTSYREVVSDV-------
>tr|A0A084R2Q1|A0A084R2Q1_STAC4 Uncharacterized protein OS=Stachybotrys chlorohalonata (strain IBT 40285) GN=S40285_00584 PE=3 SV=1
-MSAILSADDLNDFISPGVACIKPIETLPSA---pP----pqSSnETEVILDGQHPS-T---LSPNEPAQISLTDCLACSGCVTSAEAVLVSLQSHAEVLSTLDAApalrivgpdatgsfavqglenenAKLFVASVSPQTRANLAAACGPGvsERHAGHMLENLLAgpqglaaggshHNSFSWVLDTNVARDATHVLGADEVLGTGA----VA-------------------------------------SSTPTPPILASSCPGWVCYAEKTHPH-VLPHLSKVKSPQALLGTLLKTVLSRKLGIPPSRIWHLAVMPCFDKKLEASRQELTDevwagekqPGAGIRDVDCVITSKEILMLAESRSIDFFGISKK-lSPQHSVPFP--------------------DKKLQE--FLFPTRSTaHGSARTAGTSGGYLQHILESRAAQSP-----GSDIQIIRGRNVDVVEYSVLVGGEPVFKAARYYGFRNIQNLVRRLKPAkpsrmpggkpfgsarrpagkaaSLEYGYVEVMACPGGCTNGGGQLKVDDPAvmeregrvdkpgpqEQKEWLAKVDEAYFSGEE-SELENkpefqdvvggisRSYIHDILAHWS-EV-TNISLDRLAFTSYREVISDV-------
>ERR1712169_113508
--------------------------TLPTA---pP----qpDAnEHEVILDGSQPS-A---PNPNEPAQISLTDCLACSGCVTSAEAVLVSLQSHAEVLQELDLGpalrlsrdgkgvqnlddgGRIYVASVSPQTG--------------------------------------------------------------------------------------------------------------------------------------------------------------------------------------------------------------------------------------------------------------------------------------------------------------------------------------------------------------------------------------------------------------------------------------------------
>tr|W3XN64|W3XN64_PESFW Cytosolic Fe-S cluster assembly factor nar-1 OS=Pestalotiopsis fici (strain W106-1 / CGMCC3.15140) GN=PFICI_00539 PE=3 SV=1
-MSAILSADDLNDFISPGVACIKPVETLPAPAPPTD---EPlEHEVILDGHPSAATA---STNEPAQISLTDCLACSGCVTSAEAVLVSLQSHSEVLSVLDSApglqlrqdangswavdglenpeAKLFVASVSPQSRASLAAAVGGRlgEQAAGNMIAQLLGgsaglraggkyNNAFTWVVDTNTAREACLVLGAEEILSDVVG---D---------------------------------------GRATKPIITASCPGWVCYAEKTHPH-VLPHLSRVKSPQALMGTLLKTSLSRVLGIPPDRIWHLAVMPCFDKKLEASREELTDavwagdgkPGRGVRDVDCVITSKEILMLTESRGMDFFQLSHESvSSSQTAPFP--------------------DQTLHE--FLFREKRKtqKQNDTAAGTSGGNLHYTLQYVSAQHP-----GSRIETIRGRNVDVVEYNVIsANGQSLFKAAKYYGFRNIQNLVRKLKPArpsrvpggrpiggsrKMEYQYVEVMACPGGCTNGGGQIKVDDPIvterrgieakpgpqEQKNWLAEVDEAYFSADE-PDVEPidndstshlvggisPSYIRDTLAHLS-SI-TGVDIDRLAMTTYREVISDV-------
>tr|A0A0F4ZAG9|A0A0F4ZAG9_9PEZI Uncharacterized protein OS=Thielaviopsis punctulata GN=TD95_001829 PE=3 SV=1
-MSAILSADDLNDFITPGVACIKPVETLPAATTP------DlAHEVILDGTPGSA-----AAPAPAQISLTDCLACSGCVTSAEAVLVSLQSHAEVLSALDAApslalgadgsvaglhhplARIYVASVAPQVCASLAAAWGVSaaAAA--AALD---AllrqelsrggrfGNAFTWVVDTNTAREACLVLGADEALSTD-----------------------------------------------RKTPTLAASCPGWVCYAEKTHPY-VLPHLSHVKSPQALLGTMLKTALSRTLQIAPSRVWHLAIMPCFDKKLEASREELTDaawsssssSSPPVRDVDCVITTAEILSLASARSIPLPP--SSSSPTPAPPFP--------------------DPILAP--FLFRPRSALRSPALAGPSGGYLYFLLSAVSAQHP-----GSHISAVRGRNADVVEYTVLsATQTPLLRAARYYGFRNIQNLVRRLKPArasrmpggkpfgsarrpaaaaaGLEYAYVEVMACPGGCTNGGGQIKADASIvvqrntvngavEHKAWLAAVDEAYYSADE-AEVEKsadgedrghmvqgvdTEYVRGVLRSWA-QS-MGVPLEKLAYTTYREVVSDV-------
>tr|A0A0B2X2T5|A0A0B2X2T5_9HYPO Iron hydrogenase OS=Metarhizium album ARSEF 1941 GN=MAM_01986 PE=3 SV=1
-MSAILSVDDLNDFISPGVACIKPIETLPAARE-Q----eqGQhETGVILDGQQPQ-----VGGAPAAQISLTDCLACSGCVTSAEAVLVSLQSHAEVLATLDAApalrgraa------------------VC-----RERRMLERLLRterwglagggrwRNGFTWVVDTDVAREAALVLGADEALGAPAA---PGS-----------------------------------GAPAPAPPVLSSACPGWVCYAEKTHPH-VLPHLSRVKSPQALMGTLLKTTLSRKLGIPPSRIWHLAVMPCFDKKLEASREELTDevwaasglPGRGVRDVDCVITSREIIMLAESRGLNFFDIPCAEdddtagsLAEPAIPFP--------------------DARIHN--FLFPARAAr-RVPRMAGSSGGLLHHILQCKAAQIP-----GSEIQATRGRNADVVEFVVAVDGEPVFKAARYYGFRNIQNLVRRLKPArpsrmpggrpfgsarrptgksaSLDYGYVEVMACPGGCTNGGGQLKADDLVvrgrkksadkpgpqEQKEWLAEVDEAYFSGEE-VDGAVkvngnddgarnsedvvggisHSYIHDTLAYWC-EA-TGISIDRLAFTTYREVISDV-------
>tr|W4K4E9|W4K4E9_9HOMO Uncharacterized protein OS=Heterobasidion irregulare TC 32-1 GN=HETIRDRAFT_476306 PE=3 SV=1
-FSGALTLTDLNDYITPSQACIKPVEQTNREEASsKP--GaaateirideHGaYYEVSQAAASssTAAGPSSGKKLQTAEISLNDCLACSGCITSAESVLITLQSHTEVLSFLSSNppspspsHKTPVISIAPQSLASLAASLAH-ssgetlsLDEVLSRVEAFCKeSLGFEHVFDTTFARHIALLEHAREFEERRAASAAAPSSTTNGHGHGGCRGD-------GGCQTHGEGSCNHAGTGSGKLPMLASACPGWVCYAEKTHAE-MLPFISRTKSPQQVMGTLVKEWL---gakWGKNPDEIYHVTVMPCYDKKLEASRSDFYNDLFQTRDVDCVLTTGELDLLMREKGWDLSLPV---p-SSSSSSSP--------------------PPT------------PlipRLLAHPGTSSGSYLHSLLYHITTTsPY-----PLALTTKTIRSADYEEYVLTrereapEAPEVVFRGAKCYGFRSLQNVVRKVGKEagvqvgrgaagrlggglrgrvkktgkgagtaeERPYDYVEVMACPGGCVNGGGQLRAPV--askdeegftrdwnmsgvveggsagagsgselatrwGDKAWTKQVERAYWDGVE-VANGIptppaspkmkvgcvpnrdeaDRVAGRVLAdvlagygvdqeiDWS-TRMgaeAEERWRRLFRTEYRAVESEV-------
>tr|A0A1E3PE32|A0A1E3PE32_9ASCO Iron hydrogenase OS=Nadsonia fulvescens var. elongata DSM 6958 GN=NADFUDRAFT_84288 PE=3 SV=1
-MSALLSKADLNDFISPGVACIKPVEVTKTNDSGKA--EiqidseSGqAYEVSL----D---GTTTTDLSAAQISLSDCLACSGCITSAESVLVSLQSHTELLNAVRVNqnlpldqQKQFTVSISHQTRASLATAYNISvn--EADRRLATLFVeVLGFKYMVGMGVGREISLDYSAKEVLDRMKIGT-NST------------------------------------TGLNSKPILSSSCPGWICYVEKTHQY-IIPYLSAVKSPQQITGSLLKEIISEELNITKERIYHLSVMPCFDKKLEAARPEFTTgedSDNKVKDVDCVITTKEIIQLLLDEGMTFEGLSRPNkn-SDEFTAL---------------------IN--QK--LKPENW-PstrSWASHEGSSSGGYLYHILTTMQSYftatqGI-----STKINVITGKNSDIVEYHIVdsnNEERILSKSAQIYGFRNIQNLVRKLKPNssgsvnvsgssvsglsarrlarksalsgaktgtisvidPTSWAYVEVMACPGGCINGGGQIGAPNDVn-VKEWKENAEIIYNTMPR-LQVGSelihkf------IDNNWG-YD----RVDQLVLTGYTPVVSDE-------
>tr|A0A0A8L7D7|A0A0A8L7D7_9SACH WGS project CCBQ000000000 data, contig 00266 OS=Kluyveromyces dobzhanskii CBS 2104 GN=KLDO_g2395 PE=3 SV=1
-MSALLSDADLNDFISPGLACVKPAQAAKVEKNPsLE------LEV----------GVESNEPEKVSISLQDCLACAGCITSSEEILLSKQSHTVFLEKWNELrsqdIRSLAVSIPPQCRLSLANYYSMDls--SFDRCFQNFMKtKFEAKYVVGTQIGRSISVSRMNATLK--------DK-------------------------------------LPTASGPVLCSVCPGFVLYAEKTKPE-LLSRMLDVKSPQQITGSLLKQADP--------ECYHLSVMPCFDKKLEASRDECD------KEVDCVITPKEFVTMLRDQAVDFKS---YMvd-FDLS----------------------------RE--LCPSGWDSdlHWLSNEGSSSGGYAYQYLLSLQ--asHA-----QSHIITVEGKNSDVTEYRLVsd-DNQVLATSSKVYGFRNIQNLVRKLSQSasakkrtikvkkrgseasrsgestgrtnsslladPAKTEFVEVMACPSGCINGGGLLNEEQNASRRKLLAQDLSNAYSK-I------qsvnI---SDVADEYD-N------KLNSFNYKFRVVEPST-------
>tr|A0A167E3I2|A0A167E3I2_9ASCO Nar1p OS=Sugiyamaella lignohabitans GN=NAR1 PE=3 SV=1
-MSTILSADDLNDFISPGVACIKPVEVEKSNETGRA--Eieigidgi--PMEVSQ-------DSGEKKSLKSAQISLSDCLACSGCITSAETVLVSMQSHSEVLSALEKNsqlpvtspdRKIFVASISHQVRVSLAAAFDLSvs--EVDNKLRDLLVtRLGFRYVIGTEIGRAIALEHAAI-----------EVS-----------------------------------EKSSGTGPVLCSSCPGWTCYVEKTHAH-MIPYLSKVKSAQQITGTLIKEIISRQTGIKKNNIYHVSIMPCFDKKLEAARAEFGEgnadSEDEVRDVDCVITSKEIVQLLIEKDIPFESLSSQTlp-QLSEKAL------------------------------SPDGW-PyqhQWLSHQGTSSGGYLEHVIARLIHTrsknPS-----NTSIQVIPGKNADIVEYHVQe-DGQTIARVAQIYGFRNIQNLVRKLKPAsssasgavrksrvvvsrraassangthnsivatqdPSKLDYVEVMACPGGCINGGGQIGKPDTVt-AKEWKDKLEHLYSAIAQ-TEIT-raqtnqw------IEQLWL-ASHp--TDMSRLLTANYQAIAPPE-------
>tr|G4TW11|G4TW11_SERID Uncharacterized protein OS=Serendipita indica (strain DSM 11827) GN=PIIN_09487 PE=3 SV=1
-----------------------------------------------------------------------------------------------------------------------------------------------------------------------------------------------------------------------------------------------------------------------------------------------------------------------------------------------------------------------------------------------------------MERerphGK-----ACNIRTKIIRTTNYEGVVIEavnqfNQTEVVFRDAKYCGCGNLQKCGQKGGQGsegggpgpaggatwgrvpgvaaalrgrrarkgddteiqaqigdDRSYDYVEVMACPAGCVNGGGQARRPAKPeesgdvanlvngdtagmgsrwGHRDASRPssrhtgmstKTILYWNR---------------------------------------------------
>tr|A0A2H1BRB8|A0A2H1BRB8_FASHE Uncharacterized protein OS=Fasciola hepatica GN=D915_16043 PE=4 SV=1
-FSTVLRLKDVDDYITPAQKCIKPVKINQQLGTT-----kilrveedgT-YTAV-TEEG-------DSYKLDKVSITLNDCLACSGCITTAESVLISQHSCEVLSQFLKENahidvhcRSLVVVSVCPQSMASLATAIKNPidsiicrlfdawkvyrkiplnstfHLGLVRAFLTDFLlSLGVHLVLDTTWARDIVLVESGIEFVDHYNSAQSKTK------------------------------------TIHRSLPLFCAICPGELHNLLYDA--------------------------------------------------------------------------------------------------------------------------------------------------------------------------------------------------------------------------------------------------------------------------------------------------------------------------
>ERR1712137_285049
-----------------------SGESKKKDNKGtTI--LiemdvddSTtQFG--S----QFSQIKTNSNTQTATVSLNDCLACSGCVTSAETVLITQQSSKEFRTFLSDTt-KYHVVTVSPQAIAALALKHSLTlk--QCLTRLTTMLKs-MGVKEVFDAAVFQDMALLEARAEFIQR------Y---------------------------------------RAKKVPVLAGECPGWICYAEKTQAQ-TLPFISAVMSPQQIAGSVVKKYLAKQLQISPEMIYH-----------------------------------------------------------------------------------------------------------------------------------------------------------------------------------------------------------------------------------------------------------------------------------
>SRR5258708_11216412 
--------------------------------------------------------------------------------------------------------------------------------------------------------------------------------------------------------------------------------------------------------------------------------------------------------------------------------------------------------------------------------------------------------------------------------------------------------------------------------------------------csisitrryrsagkipsrdaggrvrnweadgivngdtagmgarwGDREWVKAVERAYWPTCG-PDGDAqnrrlneelawaDSAVECALDemcrdeDGS-QPSdeeRSARRLGMLRTQYRAVVSEV-------
>ERR1719383_678481
-LSGALRLTDLDDYIAPSQECIKPVQIKKDD----K--QekgrakitidsagD-YLEMDGKTG-------QSKKLEKASITLADCLACSGCVTSAESVLITEQSQDKLLQVLSSRssstsPIVVVVTVSPQSRASLAARFGIDda-IEAGERLVGYLKrHLGVDFVFD------------------------------------------------------------------------------------------------------------------------------------------------------------------------------------------------------------------------------------------------------------------------------------------------------------------------------------------------------------------------------------------------------------------
>SRR5258708_9174325 
-DDNAKRKDDINDSS----DVRVEVASDDLAP---S--Vsqgfqqird----VATTTND-------SDANAKKAMITLNDCLACSGCVTSAETVLITAQSTQQFLAQLKQSketn-KRVIVTLAPQPLTSLA----------------------------------------------------------------------------------------------------------------------------------------------------------------------------------------------------------------------------------------------------------------------------------------------------------------------------------------------------------------------------------------------------------------------------------------------
>ERR1700722_6338262 
---SSLRLSTLNDAIEPAQQCIKPPVSKKIMKHStT----qindsLTp--EVEIS--PsqHTASVTNYKDSEIASVNLGDCLACSGCVTSAETVLVSQQTHHQLLQVLQEGh-KKVIV---------------------------------------------------------------------------------------------------------------------------------------------------------------------------------------------------------------------------------------------------------------------------------------------------------------------------------------------------------------------------------------------------------------------------------------------------------
>sp|Q9Y7N7|NAR1_SCHPO Cytosolic Fe-S cluster assembly factor NAR1 homolog OS=Schizosaccharomyces pombe (strain 972 / ATCC 24843) GN=SPCC1450.10c PE=3
--MAKLSVNDLNDFLSPGAVCIKPAQVKKQE---sKN--DiridGDaYYEVTK----D---TGETSELGIASISLNDCLACSGCITSAETVLVNLQSYQEVLKHL-ESrksQEILYVSLSPQVRANLAAYYGLSlq--EIQAVLEMVFIgKLGFHAILDTNASREIVLQQCAQEFCNSWLQSRAHKNQNQVTNSVVNEHPLIPH-STSQISGVHSNTSSNSGINENAVLPILSSSCPGWICYVEKTHSN-LIPNLSRVRSPQQACGRILKDWAV-QqFSMQRNDVWHLSLMPCFDKKLEASRDEFSEN--GVRDVDSVLTPKELVEMFKFLRIDPIELTKNPip-FQQS----------------------------TD--AI-PFWYPriTYEEQIGSSSGGYMGY-VLSYAAKmlfgiDD-----VGPYVSMNNKNGDLTEYTLRhpETNEQLISMATCYGFRNIQNLVRRVHGNssvrkgrvllkkrvrsnaqnpteePSRYDYVEVMACPGGCINGGGQLPFPSVErivSARDWMQQVEKLYYEPGT------rsvdQSAVSYMLEQWV-KDPt---LTPKFLHTSYRAVQTDN-------
>tr|S9W1W0|S9W1W0_SCHCR Iron hydrogenase OS=Schizosaccharomyces cryophilus (strain OY26 / ATCC MYA-4695 / CBS 11777 / NBRC 106824 / NRRL Y48691) GN=SPO
--MAKLSENDLNDFLNPGAVCIKPAEVKKSEKSHeDN--EiqvqGNsYFEVTK----D---TGESKELEVASISLNDCLACSGCITSAETVLVNLQSYQEVLKQL-DArtddQELFYVSSSPQVRANLAAYYGLSlq--EMQDVLEMVFVgKLGFCTVLDTNAAREIVLQQCALEFCESWKQRQQENSSENGSEKAIGLNSS-------DLQKDSINNVASSKPDAHAKLPMLSSSCPGWICYVEKTHSA-LIPHLSRVRSPQQACGRLLKDWAS-KqYSLERKQVWHLSLMPCFDKKLEASRDEFSED--GVRDVDAVLTPKEIVEMFKYLDLDPRSIVKNRip-YKIS----------------------------NE--VL-PAWYPrlTFEEQGGSSSGGYMSY-VMSYAAEmlfgiHD-----ANSFVTKVDQNGDLTEYILRdpRSDETLLTMSTCYGFRNIQNLVRKVNGKnsnrrgqvllkrrmkndsqkiqqrNRQYDYVEVMACPGGCINGGGQLPFPSGErilASREWMNQVESLYYSPGK------kevdRSFVNDILEQWI-RDPq---LAPNYLQATYRSVETDL-------
>tr|W7HTU4|W7HTU4_9PEZI Uncharacterized protein OS=Drechslerella stenobrocha 248 GN=DRE_07704 PE=3 SV=1
-MSAILSADDLNDFISPGVACIKPVETLPAASP------stPYeAYEVTT----EDQIAATEAKLQAAQISLTDCLACSGCVTSAEAVLVSLQSHQEVLSVLDSDpppslndvgpattdghdarvrKRVFVASVSPQTRASLAAATGRPar--EIGHMIDRLLLqdisnggRRAFDYVVDTNPLLSVCLHLAAEELEASLAPGNARPNV---------------------------------TPNVTPKLPILTSECPGFVCYLEKTHPA-VLPHLSRLKSPQALLGTLLKSLLPRHLDA-DVDIYHVAVMPCFDKKLEASRAELTDaawkgegTASPVRDVDCVITTRELLQLAAARDVDFVRLSAAPvf-GKRLPPIP--------------------CL--EK--LFQSPWDPsfdRGSTLQRGTSGGYLISIIQAMQARHS-----GSTIVEKRGRNSDVVEFVLLaaDGETEILRMGRFYGFRNIQNLVRKLKPAktrmlpgaarrvagrsarapssranatssGSEYCYTEVMACPGGCTNGGGQLKPDDTLipdpvgatttedavangrsEAKAWLARVDEAYYSSDE-DQPDDaatrrgasgswIAAARSFLARWT-GETg--VPLERLAYTTYRAVESDV-------
>tr|U4L106|U4L106_PYROM Similar to Cytosolic Fe-S cluster assembly factor NAR1 acc. no. A7E7C4 OS=Pyronema omphalodes (strain CBS 100304) GN=PCON_05336
-MSAILSADALNDFIAPSVECIKPVESLPEPQSNE-------LTVGI----E---GTMPDTRTAAQISLTDCLACSGCVTSSEAVLVSMQSHNEVLSALQQFpg-KKFVALLSPQSRAALAVALQTTeq--TVTNMVTELLTkslgEKQFEMVVDTNPFRQLSLHYASEEVLDSLD----D---------------------------------------PERKRPILTSACPGFICYLESTHPI-LIPHLSTLKSPQAIGGTFLKALMIGEgRATSPDDVYIVSIMPCFDKKLEGARGELTStawqvngaDGTSVRDVDCVITTRELLSLAEAKGIDFRSLSRSAqp-TPAISSNP--------------------TI--QK--FLTTRL--TNGAADNGTSGGNLTTILSSLLARYP-----GSTVTIQPGRNIDTRDYLVVsp-TGETIAKLSRCYGFRNIQNLVRKLKPAptrvlpifgakrvaatpaaarrvaakkagsgEDKSVYVEVMACPGGCTNGGGQIKWDDEAiwtalgldkpeSQRDLLARVDEAYYSASE-ETKEReygi---QA-VVGEFL-KATg--LEEDKLVRTGYRQVANDI-------
>tr|V5E5A5|V5E5A5_KALBG Uncharacterized protein OS=Kalmanozyma brasiliensis (strain GHG001) GN=PSEUBRA_SCAF5g02250 PE=3 SV=1
AFSGALTLTDLNDYLGPSQACIKPVEGADAPSQDqpdsstqpldPAASASTQIAIDHDGSYYeSSSASAagasaagesskprqRTKLETAEISLNDCLACSGCVTSAESVLITMQSQEEMRRAIDEIKqsnepKLLVASISTQSLASLSAKYTfqqqqqqsgsstapstLPLRVLLLRISHFLKtVFDFDHVYDTTFARHIALKEHEREFFQRRDNSRKRAKLSS-A------------------------VGNDDTQTDGATLPMLASACPGWICYAEKTHGE-LLPYVSTTKSPQQVAGVIAKRFLPERLGLlagsgttdpspsKGPTIYHVTVMPCYDKKLEASRPDFYDDVTSTKEVDCVLTTGELDKLMLDEGFDICAAVPGEQEAMQQSLADLSLQQA-LTSRATDGADAVSILPHFP---------QLLDQPGSSSGGYLFALMRAVWLDWISENwhrfpeSVrdqgvLPKLDVRIIRTADFTEYILRApmqlglsddnsSSTILFRGAQCYGFRNLQNLVRKLQKqtGarntrgaagrlvdadgnavgaggrnragaararargrggmvrrgrggataaaagsavvskssplnpeadivpaqitaaqeeeERGYDYVEVMACPSGCVNGGGQIRPPTQ--------------------------------------------------------------------
>tr|A0A0P9F2I2|A0A0P9F2I2_RHOGW Uncharacterized protein OS=Rhodotorula graminis (strain WP1) GN=RHOBADRAFT_45304 PE=3 SV=1
SLSSGLTLTDLSDYLAPSQACIKPVTYIPEEPSPasldkPAAAASAEIIIGEDSSLYeKGADGDrGKKLKKAEITLNDCLACSGCITSAESVLVSLQSHEEVYRVLKEQPdssrmqdLVPILSVSPQSVASLAALYDLSLATTMRGLRRFFKeRLGFRLVFDTTFPRALSLAETRLELLERRAHFHSASPSTSTpslpallsaatA------------------------ALAPPtklspATSAVAPLPVLSSACPGWICYAEKTHGD-LLPFVSGVKSPQAVAGVLVKGRvVAGRLGLRPDEIFHVAVMPCYDKKLEASRPDFATAHPapstststEPisvRDVDLVLTTGEVAKMIDDEGVSLRALASGGEGGGE------------------REgEgeyDGRDEEAFFP---------FSdLlkPPRGTSSGSYVATALSALLSQQQADSpspspsssalgapagpsqprpITpadlpYLRLDAKLVRSEDYIEYSLVRlsnpyspppsssspsssstttttttatidptarpaeRGTVVARAAKCYGFRNLQNVVRKLSReaGvslsrgaagrapppsavrrrtagaaggagraaagagagqgEPDVEFIEVMACPGGCANGGGQVPPPRN--------------------------------------------------------------------
>tr|G7DW35|G7DW35_MIXOS Uncharacterized protein OS=Mixia osmundae (strain CBS 9802 / IAM 14324 / JCM 22182 / KY 12970) GN=Mo01495 PE=3 SV=1
--MAMLTLSDLNDYLGPSQICIKPVNEIIDPTPDpaqisseSKAWAATEIRLDePTGHYYeIESRGKdkggdqsagalgvtglqqqGNKLKKAEITLNDCLACSGCITSAESVLVNLQSHTEVYTVLQEQAddIVPVLSISPQSIASLSVLYSVSPQRTFNALARFFKrTLGFALVFDTDYARELSLAQGRREVLERWQSNAQA------------------------------------DTGAHLPLPLLASACPGWICYAEKTHGE-LLPFISAVKSPQQIAGSLIKQYLVTRPHVeallnttsaseerprGRRRIYHVSVMPCFDKKLEASRPDFADPITGERDVDCVLTTGEVHKMLQDHNVDLSSGDAERNAMQM------------------DGdAssTSEIEDELLP---------RFtSSALGTSSGGYLFNALRAVAASLP-----sdqqsMLHLESRAVRGEDYIEYRLLFNGALIFRAAKCYGFRNLQNVVRKVGKdkGlaighgaargsmegprarskglaavrrarrndragarevvvdaaERSYDFIEVMACPSGCVNGGGQLPPSSA--------------------------------------------------------------------
>tr|A0A077RBS1|A0A077RBS1_9BASI Related to NAR1-similarity to human nuclear prelamin A recognition factor OS=Melanopsichium pennsylvanicum 4 PE=3 SV=1
AFSGALTLTDLNDYLGPSQACIKPVQGADTPNHNVtttidPIHPAAsastQIAIDHDGSYYeSFPSsstssavastkpddttqpKHRTKLETAQISLNDCLACSGCVTSAESVLITMQSHQELRRAVTEinasdQPKLLVASISTQSLASLSANYTFqhhhqqhtspnnpaaqpqtsttssssspqqskpplPLPVLLHRISYFLKtVFKFDHVYDTTFARHITLKEHQREFFQRRANSYNPSNT-N---------------------------TNHHDYTRAPTLPMLASACPGWICYAEKTHPE-LLPYISTTKSPQQVAGVIAKRFLPHRIgllsnshsaqtssssiqstrsSIQSTRIYHVTVMPCYDKKLEASRSDFYDEITNTKEVDCALTTGELDKLMLDENFDICTPVPGEQQALQQSFaDLSLEHALNASLN----QTALDDSVSVLPHF--P---QLLDQPGSSSGGYLFNLMRAVWLDWISQHWqqfpqsvRdqavLPKLDVRVIRTADFTEYVLRAptikseaqsppssssfsssssSSSILFRAAQCYGFRNLQNLVRKLQ--------------------------------------------------------------------------------------------------
>tr|I2G1J7|I2G1J7_USTH4 Related to NAR1-similarity to human nuclear prelamin A recognition factor OS=Ustilago hordei (strain Uh4875-4) GN=UHOR_04448 PE
AFSGALTLTDLNDYLGPSQACIKPVEGTDAPTDHHtsssdQIHSAAtastQIAIDRDGSYYeSTSAstsaaaaaasgskpRERTKLETAQISLNDCLACSGCVTSAESVLITMQSQEELRRAVAEihsstRPKLLVASISTQSLASLSAKYTFqqnqqqtssspsssesnqaglstlPLPVLLHRISYFLKtVFQFDHVYDTTFARHIALKEHEREFFQRRANSHKHAKL-N---------------------------NDAATRSHEPTLPMLASACPGWICYAEKTLGE-LLPYVSTTKSPQQVAGVIAKRFLPHRLglqtrpssstddpASSQPNIYHLTVMPCYDKKLEASRPDFYDDITNTKEVDCVLTTGELDKLMLDQGFDLCAPVPGEQETMQQSLaDLSLEQALGRGAS----EP-NANTVAILPHF--P---ELLDQPGSSSGGYLFNLMRAVWLDWISQHWhqfpesvRqrglVPKLDVRVIRTADFTEFILRApaqlsldvdpqtnlSWNILFRGAQCYGFRNLQNLVRKLQ--------------------------------------------------------------------------------------------------
>tr|A0A0F7S691|A0A0F7S691_9BASI Related to NAR1-similarity to human nuclear prelamin A recognition factor OS=Sporisorium scitamineum GN=SSCI54640.1 PE=3 SV=1
AFSGALTLTDLNDYLGPSQACIKAVEGADAPSQDQpgsseqPLDPAAsaftQIAIDHDGSYYeSAAPssstntankpRQRTKLETAEISLNDCLACSGCVTSAESVLITMQSQEEMRRAIAEiaqsdTDKLLVASISTQSLASLSAKYSFqqqsssassstqpsalPLRVLLRRISHFLKtVFGFDHVYDTTFARHIALKEHQREFFQRRDKTRKRAKL-G---------------------------ST--VSDDEPTLPMLASACPGWICYAEKTHGE-LLPYISTTKSPQQVAGVIAKRFLPERLgllassSSSVPNIYHVTVMPCYDKKLEASRPDFYDDITSTKEVDCVLTTGELDKLMLDEGFDICAPVPGEQEAMQQSIaDLSLQQALSVSDP----KD-AAGSVSILPHF--P---QLLDQPGSSSGGYLFTLMRAVWLDWIAQHWdsfpqsvReqgiLPKLDVRVIRTVDFTEYVLRApmqldasqdtlssQSSILFRGAQCYGFRNLQNLVRKLQ--------------------------------------------------------------------------------------------------
>tr|A0A066WF54|A0A066WF54_9BASI Iron hydrogenase OS=Tilletiaria anomala UBC 951 GN=K437DRAFT_254013 PE=3 SV=1
VFSGALTLTDLNDYLGPSQACIKPVEINSLPIQLAsdngdaetTAGASGraatEISIDHDGSYYeGQPLpefagaassltaqpRARTKLEAAQISLNDCLACSGCVTSAESVLITMQSHEEMRRAVVEqlgleqqaeivskssgamaaaaegveGRTLRVASISPQSLSSLAAKLQYtlhstvPLYLILLRIRHFLAqRFGFHHIYDTTFARHVALREHTAEFIERRREERRRRQR-K---------------------------GldhggigeddfvpqklgsrlssVGNVVEPHKGLPMLASACPGWICYAEKTHGE-LLPFISTTKSPQQVAGILAKRYLLPLSnrtaakEAPFQRVYHVTVMPCYDKKLEASRQDFVDEVTGWKEVDCVLTTGELEKLMEEEGFDLSQVLEEEEDMLQQELaigaNAGIKTELVNTLRTNgghvkygllqnghsAVQSESDATDSSALAL--P---SGIEHDGSSSGSYLFCLIQAVALEWLQEHRlh-ragaVPQLFISTIRSADYIEFILRApstsiendaqqeAGEILFKGAYCYGFRNLQNLVRKLH--------------------------------------------------------------------------------------------------
>tr|A0A177U1C5|A0A177U1C5_9BASI Uncharacterized protein OS=Tilletia controversa GN=A4X06_g7914 PE=3 SV=1
AFSGALTLTDLNDFLGPSQACIKPVETIVPEQEQE-QQEPGaaatQISIDADGAYYeAS-GsgpgagegaapRTRTKLETAQISLNDCLACSGCVTSAETVLITMQSHQEMKRAVQEihdgvgdgesgdesERKLLVASISPQSLASLSARYSRihagdseagpdttayiPLDAVLQRVAHFLQtAFGFDYVVDTTFARHLALREHAAEFLQRRRAAKAAEAG-A---------------------------GeggEGNATSEEASLPMLASACPGWVCYAEKTHSE-LLPLMSRTKSPQQIAGVLAKHFLPLSAtsisnigtaPSEPREVYHVTVMPCYDKKLEASRSDFFDDVTGTRDVDCVLTTGELDLLMLEKDFDITVPLASEPTLADSIPletSLRLPDGLPTP-PDSkeasedgqmgsdhaPS-AVFHPSSRLSSPF--P---NLLTHPGSSSGSYLFHLMQAVWLEWLASHPta-attAPSLEMKIIRSSDFTEYVLRAssssssessnTGEILFKGAQCYGFRNLQNLVRKVH--------------------------------------------------------------------------------------------------
>tr|A0A177UV81|A0A177UV81_9BASI Uncharacterized protein OS=Tilletia walkeri GN=A4X09_g2343 PE=3 SV=1
AFSGALTLTDLNDFLGPSQACIKPVETVVPESQQEqeqeQQQQPGaaatQISIDADGSYYeGAEAsgsgagggaapRTRTKLETAQISLNDCLACSGCVTSAETVLITMQSHQEMKRAVQEihdgtsesgpppqERKLLVASISPQSLASLSARYSRiiqpdsagadatayiPLDTVLHRVSHFLRtAFGFDYVVDTTFARHLALREHATEFFERRSQAATSGGP-A---------------------------Gq--DGASQDSNLPMLASACPGWVCYAEKTHSE-LLPLMSRTKSPQQIAGVLAKHFLTLPGndsnaaaTSDRRGVYHVTVMPCYDKKLEASRSDFFDDVTGTRDVDCVLTTGELDLLMQEQNFDITAPLATEPSSVDAIPfegSLRIPDALPTP-PGSkeasengetgssenTSSSLSHRIPKPATPF--P---NLITHSGSSSGSYLFHLMQAVWQEWLASHPsa-tAPSVEMKIVRSSDFTEYVLRAspsdsqPGEILFKGAQCYGFRNLQNLVRKVH--------------------------------------------------------------------------------------------------
>tr|A0A0P1BQU1|A0A0P1BQU1_9BASI Nuclear architecture related protein OS=Ceraceosorus bombacis PE=3 SV=1
TFSGALTLTDLNDYLGPSQACIKPVSGDTAKPDSEaanVTSQAGgastAISIDADGSYYeSRHSvhsdggfsstaasgstsddqpRARTKLETAQISLDDCLACSGCVTSAEAVLVGLQSTESLMKTLREvrelptaDRPLLVASIAPQVLASFSALYSHrassmrasathlSLPTMLARIAYFFKsQLGFDEVYDTTFARHLSLRAHVREFKDRKDSQSRAPNS--------------------------------ANGNATPCLPMLASACPGWVCYAEKTHGE-LLPLLSRTRSPQQISGILAKQILPAAAtlasstarnpSGKTRQVYHLSVMPCYDKKLEASRPDFANAGAdgqSVKDVDCVITAGELDNLMKEQEFDITASVSASNADLALLQeaesTAERPKLPPSP-PESesgadldiaatSVATQDTSDPATRPSI--P---SLLPQVGSSSGSYLFAILAAVWTDHLSTLSpd-saQPALDVRTIRNADYTEYVLRDaAGSVLFRGATTYGFRNLQNLVRKLQ--------------------------------------------------------------------------------------------------
>tr|A8N5W4|A8N5W4_COPC7 Nuclear prelamin A recognition factor-like protein OS=Coprinopsis cinerea (strain Okayama-7 / 130 / ATCC MYA-4618 / FGSC 9003) 
AFSGTLTLTDLNDFISPAQACIKPVEEVKKTDDQ----PKTgaktEIVIDSTGSYYeVSNEpsygsvdiskgntrssSSGQKLEQAQINLNDCLACSGCITSAESVLITLQSHTEVFNFIESnkdacsdTKKLLVLSIAPQSLASLAASLTArfpqaltTPLQVLRRVRAFCKeTLGFSEVFDTTFARHLSLREHVLEFEERKKKDSQGGQ------------------------------------EAEGQLPMLASACPGWICYAEKAHAG-MLPFISRTKSPQQVMGTLVKEWMAQKWNKKPDGIYHVSVMPCYDKKLEASRQDFYNDVYSTRDVDCVITTGELELMMKEKDWDISKSVPHELDEQQTSP-------------------------SDAIHL--P---ELIQHPGSSSGSYLQSIIDHVTETS------pvTLALNTKLMRNADYEEFTLAEeaSGKIVFKGAKCYGFRNLQNIVRKVG--------------------------------------------------------------------------------------------------
>tr|A0A067NJD9|A0A067NJD9_PLEOS Uncharacterized protein OS=Pleurotus ostreatus PC15 GN=PLEOSDRAFT_29430 PE=3 SV=1
AFSGALTLTDLNDFITPSQACIKPVEQTNRSQ----TPDAAaastEIRIDSSGGYHeVAVNgldrnepsRTDRKLEQAQINLNDCLACSGCITSAESVLITLQSHVEVLNVLETnt-DKVPVISISPQSLASLAASISTpsspiTPRQVLRRIQTFCLnVLGFSHVFDTTFARHMALQEHIREFLERRKDA---------------------------------------------KLPMLASACPGWICYAEKTHAE-MLPFIASTKSPQQIMGTLVKNWMGMKWEKLPHEIYHVSVMPCYDKKLEASRQDFYNDVYSTRDVDCVITTGELELMMREKNFDLAEFVPGELVH--------------------------HPDSSEDAYF--P---ELITHPGSSSGSYLQAILDYIRQTS------pvPLTLSAQTMRNADYEEYILRKpnEGEIVFKGAKCYGFRNLQNVVRKVG--------------------------------------------------------------------------------------------------
>tr|A0A0D0A0V6|A0A0D0A0V6_9HOMO Unplaced genomic scaffold scaffold_10, whole genome shotgun sequence OS=Pisolithus microcarpus 441 GN=PISMIDRAFT_674378 PE=3 SV
AFSGALTLTDLNDFITPSQACIKPVEVLSSPED---GKQPGtaftEIKIDSTGSYYeVSSSnqdtatskGAERKLQQAQISLNDCLACSGCITSAESVLITLQSHNEVLNVLSAnpppsspDHRFPVISVAPQSLASLAATVSStsrfpvSLLQVLRRVQAFCIgVLGFERVYDTTFARHIALLEHTQEFWERKRSE------------------------------------------DGTRLPMLASACPGWVCYAEKTHAE-MLPFIARGKSPQQVMGTLIKTWLGGIWGKRPDQIYHVSVMPCYDKKLEASRQDFYDEVYSTRDVDCVITTGELELLMRERGWDLSVPVENETAQRQPT--------------------LSGPDSEQEPVL--P---ELVQHPGTSSGSYLHTLMSTITRTS------pdPLETSARTIRSSDYEEYILRNqrTGEVVFKGAKCYGFRNLQNVVRKVG--------------------------------------------------------------------------------------------------
>tr|S9XR19|S9XR19_CAMFR Cytosolic Fe-S cluster assembly factor NARFL OS=Camelus ferus GN=CB1_000054019 PE=3 SV=1
DYFCKLPKRRCRGRTPDRQDCIKPMKVDKRPGSGMA-----KIHIEDDGSYFqVSQDGGTRRLEKAKISLDDCLACSGCVTSAETVLITQQSHEELQKVLGANEI-------------AAPGYGLV-------LVATELRGGAHYVFDTAFSRNFSLLESQREFVQRFREQA----------------------------------------DSRQALPVLTSACPGWICYAEKTHGSFLLPYISTARSPQQVMGSLVKDFFAQQQRLTPDKIYHVTVMPCYDKKLEASRPDFFSQEHQSRDVDCVITTGDVgvleltlvfleiqlksvfcgfitgevLKLLEEEGVSLSDLEPAPLDSLYSSVSPQ----------------------------------EPTSHRGGGSGGYLEHVFRHAAQELFGIHV--TEVTYRPLRNKDLQEVTLEREGQVLLHFAVAYGFRNIQNLVQKLKRGRCPYHYVEVMACPAGCLNGGGQLKAPDRP-GKELLQQVERLYSMVR-TEVPEEAPGIQELYGHWL-QGEGSERASRLLHTSYHAVEKAGSGLSIRW
>tr|V8NNJ2|V8NNJ2_OPHHA Nuclear prelamin A recognition factor OS=Ophiophagus hannah GN=narf PE=3 SV=1
------VASEQMIFYAMFQECSKKQKNDDPQNATVD-----VLNSN-----DeNKEKSEFHKLANAKIFLSDCLACDSCITAEEAVKVYQQNPNEFFRVLNLNKK-------------C----dtskhkvlavsicpqslpyfaakfNLSVTEAARRLCGFLKSLGVHYVFDTAIAADFSLLESQKEFVQRYRQQN----------------------------------------QEEHVLPMFSSACPGWIQYAERVLPSMVIPHICTAKSPQQIMGSLVKNYFARQQNLSPDKIFHIVVAPCYDKKLEALREDFYTHLYNSQEVDCVLTSGEVFQMMEERKISLNEINEVFFDTLFGGIEEE----------------------------------L--NRHDGRSDGYLEHIFKHAAKELFNTEY--KNSkgeicsqghflylqslASLPAGNKDFQEVTLEKDGETVLRFAAAYGFRNIQNMILKLKKGKCSYHFVEVLACPGGCLNGNGQAQTEDGKPDKALLKQMEDVYATVP-VQIPETNGHVQKLYQEWL-DGMESNKAQESLHTKYNMEKPAANSYDIKW
>tr|G3VJ46|G3VJ46_SARHA Nuclear prelamin A recognition factor OS=Sarcophilus harrisii GN=NARF PE=3 SV=1
-------------------ECIKKSKIDDQQNVSVD-----IPNFN-----SeHEEKSEFHKLADAKIFLSDCLASDSCVTVEEGIKVFQQNQKEFFRILNLNKK-------------C----dtsvhkvlavsicpqslpyfaakfNLSVTDASKRLCGFLKSLGVHYVFDSTIAVDFSILESQKEFVYRYRQQK----------------------------------------QEEHSLPMFASACPGWIQYAERVLGNPVIPHICTAKSPQQIMGSLVKDYFARQQNLSPDKIFHIIVAPCYDKKLEALREDFYTASYNSHDVDCVLTSGNEIPH--RYSLGKREIKELKQGTRFGEIKEE----------------------------------DTVNDGTTRSDGYLEHIFKYAAKELFDMNI--KEITYKALKNKDFQEVTLEKNGEIMLRFAAAYGFRNIQNMVLKLKKGKFPYHFVEVLACPGGCLNGKGQTQTEDGKPDKALLRRMEEVYAEIP-VQLPETNTHVQKLYQEWL-DGMDSPKVQEALHTTYSSAELPTDNMDIKW
>tr|C3Z6S6|C3Z6S6_BRAFL Uncharacterized protein OS=Branchiostoma floridae GN=BRAFLDRAFT_118961 PE=3 SV=1
KFSGVLQLTDLDDFITPSQECIKPVKVEKTAG-EVG-----KIKIHNDGSYVqVAQTGEEVKLQKAKITLNDCLACSGCITSAEAVLITQQSQDELYRVLQQNKE-------------AAQDGeisqeklvvisispqsrtslaarySLSSLETARKLTGFFKQLGAHYVFDTTFTRDFSLQESQREFVQRFQGN-----------------------------------------DASAPLPMLASACPGWICYAEKTHGEYVLPYISTTKSPQQVMGSLVKDHFSKQQGKPPDQIYHVTVMPCFDKKLEASREDFYNDVYRTRDVDCVITSGEVEAMLEKEGISLVDVTPADLDTMFSSMSGA----------------------------------ELLSHSGGGSGGYLEHIFRYAARELFEQDV--QSVNYKTLRNKDFKEVTLEVEGKVVLKFALAYGFRNIQNMVQKIKRGKSPYHFVEVMACPSGCLNGGGQVRIGDKEADKDLLTKAEELYLALP-VRTPEKNPRLESLYSEWL-SGRDNEKARRMLHTTYHPVEKMTNALAIKW
>ERR1719506_2768546
GFSGGVKLGDLDDFLSPSSECIATLIEGVGSGGKieIGKlDARGPISaPKVEKVEIQKPNlIRTKksaskddpKGQIGQVSLSDCLACSGCVTSAETVLLQEQSGEEFMKKAST-TPLTVVSISSEARSSLAAHMNASPLVTMQKVAGGLSSLGVTYVIENSASEALALLEGEAEFVERFRSSQKLGQ-----------------------------------EGNQHSLPLLTSHCPGWTCYAEKVVEPAVIPHLFPLRPPQQIQGRLVKTCLLEAHNrrlfyrwwrarcplfagswlhaglfnklfaqtkfqlLTPADVYHVSVQPCFDKKIEAARPHFEAPDvDGVREVDTVLTATELLELLRGPQSEngaaseniSTSLPSCSPDSEIFT--DL---LLGSLSPsSGSR--------------KAPL--ICAVqGENAGTGGFVEHVFRAAAAKLFHIPV--DSVTFKSKQNEDMREVTLEDPqsHRVLLRFVSAYGFRNIQNIIRRLTKPggnpgKECGDFVEIMACPGGCLNGSGLVAPEKPNgaplsrsERREHVG-MLENLlHSGEGvaVVSPIDHPLMLPLYQYI--------------------------------
>ERR550532_31728
AFSSGVKLGDLDDFLSPAQDCVKPLIQAAEGGt--akLDDdNSGkaAlSrv--PvEQPLVQVQRPNlIKTKnsaadpKAEIGQVSLSDCLACSGCVTSAETVLLQQQSGEEFLKRVAE-APLTVVTITAEARASIAAKCDLSPLQTLQKLAAVLR---------------------------------------------------------------------------------------------------------------------------------------------------------------------------------------------------------------------------------------------------------------------------------------------------------------------------------------------------------------------------------------------------------------------------
>ERR1719199_2121022
------------------NECIKPLIEATGEGpAKigGNDlDSRKGFRedVLAPQVEVARPNlIKTKkdkddpKAQIGQVSLSDCLACSGCVTSAETVLLQEQSGEEFLKKAAS-TPLTVVTIGGEARTSLAVHFQASPLETMQRVAGALQRLGATYVL-------------------------------------------------------------------------------------------------------------------------------------------------------------------------------------------------------------------------------------------------------------------------------------------------------------------------------------------------------------------------------------------------------------------
>ERR1719171_1418267
------------------SECVKPLIEASTAPgGAfkIEKtDARGPIMrqEaVTPAVQVQRPNlIKTKksvadpKAEIGQVSLSDCLACSGCVTSAETVLLQEQSGEEFLKKAST-APMTVVSISGEARTSLAAHFD------------------------------------------------------------------------------------------------------------------------------------------------------------------------------------------------------------------------------------------------------------------------------------------------------------------------------------------------------------------------------------------------------------------------------------------
>ERR1719188_2755256
------------------------------GGv--aaIAAd---VgRrv--ArEAPQVQVQRPNlIKSKksasdpKAEIGQVTVSDCLACSGCVTSAETVLLQEQSGEEFLRRSAL-APLTVVSISAEVRASLAEQCG------------------------------------------------------------------------------------------------------------------------------------------------------------------------------------------------------------------------------------------------------------------------------------------------------------------------------------------------------------------------------------------------------------------------------------------
>ERR1719399_674252
------------------------------GGgAQvnLNDaG----AGkiPpPVEVPLVQKPNlIKSKkgeAANTAQVSLSDCLACSGCVTSAETVLLQEQSGEEFLKRVAT-SPLTVVSISGEARTSLASHFG------------------------------------------------------------------------------------------------------------------------------------------------------------------------------------------------------------------------------------------------------------------------------------------------------------------------------------------------------------------------------------------------------------------------------------------
>ERR1719265_2561833
SFSGGVKLGDLDDFISMSQECVKPLIEATDAGgAQk---lTAEGGATklGpVEAVPQVQRPNlIKTKksssdpKAQVGQVTLSDCLACSGCVTSAETVLLQEQSGEEFLRRSAS-SPLTVVSISAAACASLAAHFAASPLEALRRVSTALHRLGATYVLEMSAAEAISLLEGKAQFTRRLKVA-----------------------------------------SSSAPIPFLTSHCPGWTCYAEKVVDPEVLPHLAPLRPPQQLQGRLVKTQLVEAHNrrrfhgawrarsplfaaqcgwwlrsllregklesmvspLSSSDVYHVSVQPCYDKKLEAARPGFDMG-AEVREVDTVLTTTEIVELLRGAGGgaipeaPagasaedvFASTPAAALSDAVLT--DL---FLGNLSA--GR--------------RQPL--ISPVRANGGSGGFIEYVFREAAAELFPNAAAstsGAPLDFRTKQNQDMREVILEDPltKRPLLKFVAAYGFRNIQNVIRRITKAgadpaRECGHFVEIMACPG----------------------------------------------------------------------------------
>ERR1719367_583693
AFSGGVKLGDLDDFISLSQECVKPLIQAADGGs--akLNKtDV-rGlSrv--PEVPKVQVQKPNlIKSKrsvkdsKAEIGQVTLSDCLACSGCVTSAETVLLQQQSGEEFLRRTAE-APLTVVTITSEARASIAARCGLSPLLTLQKLAAVLRPLETSASKL------------------------------------------------------------------------------------------------------------------------------------------------------------------------------------------------------------------------------------------------------------------------------------------------------------------------------------------------------------------------------------------------------------------
>ERR1719149_322801
AFSSGVKLGDLDDFLSPSSECIKPLIEATEGGGLakIGEtDARGPil--aPqSVEVTV-RRPDlIKTKknkdtKAEIGQVSLSDCLACAGCVTSAETVLLQQQSGEEFLKRAVE-SPVTVVTISG-----------------------------------------------------------------------------------------------------------------------------------------------------------------------------------------------------------------------------------------------------------------------------------------------------------------------------------------------------------------------------------------------------------------------------------------------------
>ERR1719217_440645
------------------------------------------ndSQklPpPEEVPLVQRPNlIKTKkkgaaeKaANTAQVSLSDCLACSGCVTSAETVLLQEQSTEEFLKKLDG-GGGVAGSNDK--------NNEVPPSGSKDKKSTAA----------------------------------------------------------------------------------------------------------------------------------------------------------------------------------------------------------------------------------------------------------------------------------------------------------------------------------------------------------------------------------------------------------------------------
>ERR1719291_68596
SFSGGVKLGDLDDFIAASQECVKPLIQAATGDGPakIGStGTVGAaaLGtrIaAVETPQVQRPNlIKTKqskedpKAQIAGVTLSDCLACSGCVTSAETVLLQAQSGEEFLRRVAE-APLTVVTISGESRTSIAAHCGAAPLLTMRRLAAVLREMGVAYVLEGSAAEAIALLEAKEEFARRFRESRRHADG---------------------------------RQGavprLP----FLTSHCPGWTCYAEKVVDPAVLRHMAPLRPPQEVQGRLVKTCLLEAHNrrrlhrwwrwrnplfalegawwlrclpvpggaapsdgpapLEPRDVYHVCVQPCFDRKLEAARPGFELAGhADVREVDTVLATTELLELVANRSPatgsaeggaEapdgdaaraLAAAGPCDLGDEVLT--DL---LLGSLQS-AGR--------------TQPL--LCNVRGNAGSGGYLEHVFREAAGELLGARLPLAPLELRPKQNEDMREVVYRDPstGEPLMLFVAAYGFRNIQNVIRL----------------------------------------------------------------------------------------------------
>ERR1740121_3412197
SFSGGVKLGDLDDFIAASQECVKPLIQAATGEGPakIGStGTVGAaaLGtrIaAVETPQVQRPNlIKTKqskedpKAQIAGVTLSDCLACSGCVTSAETVLLQAQSGEEFLRRVAE-APLTVVTISGESRTSIAAHCGAAPLLTMRRLAAVLRELGVAYVLEGSAAEAIALLEAREEFARRFRESRRHADG---------------------------------RQDpsplAP----PGLGGRPER-C--------------------------------------------------------------------------------------------------------------------------------------------------------------------------------------------------------------------------------------------------------------------------------------------------------------------------------
>ERR1719188_1437770
----------------------KPLIQAATGDSPakIGStGTVGAaaLGarVaAVETPQVQRPNlIKTKqskedpKAQIAGVTLSDCLACSGCVTSAETVLLQAQSGEEFLKRVAE-APLTVVSVSAESRTSIASHCGESPLLALRRLAAALRELGAAYVLEGSAAEAVALLEAKSEFVGRFRELQQGANS---------------------------------KKAaaggEVGIRRAVSGAAAGRQ---------------------------------------------------------------------------------------------------------------------------------------------------------------------------------------------------------------------------------------------------------------------------------------------------------------------------------
>ERR1719343_1816433
------ALLP-LAALPASQECVKPLIQAATGDGPakIGStGTVGAaaLGtrIaAVETPQVQRPNlIKTKqskedpKAQIAGVTLSDCLACSGCVTSAETVLLQAQSGEEFLRRVAE-APLTVVTISGESRTSIAAQCGASPPSCESWASPTCSRA---------------------APRRRSRSSR---------------------------------------PG-------------------------------------------------------------------------------------------------------------------------------------------------------------------------------------------------------------------------------------------------------------------------------------------------------------------------------------------------
>ERR1719265_1920374
----------------------------------akLDVsDVATKrMVplAtEEVVPLVQKPNlIKSKqskedpKAQIGQVSLSDCLACSGCVTSAETVLLQEQSGEEFIKKVST-VPLTVVSISPEARSGLAA---------------------------------------------------------------------------------------------------------------------------------------------------------------------------------------------------------------------------------------------------------------------------------------------------------------------------------------------------------------------------------------------------------------------------------------------
>ERR1719421_1194049
-----------DDFISASQECVKPLIEASSGGk--akLDTaTVQaa----alEpEPVLVEVQRPNlIKSKpadgdkKANIASVSLSDCLACSGCVTSAEAVFLQEQGGDEFAQRAA-----------------------------------------------------------------------------------------------------------------------------------------------------------------------------------------------------------------------------------------------------------------------------------------------------------------------------------------------------------------------------------------------------------------------------------------------------------------
>ERR1719235_862356
---------------------------------------------------------------------------------------------------------------------------------------------------------------------------------------------------------------------------------------------------------------------------------------------------------------------------------------------------------------------------------------------------------------------------------------------------------------------qGRARRICRSIGVSWGCLNGGGQASPAADSlkakteKRSTRVARVEALLGPSEDtaVVPPAEHPLVRPLYEFI--------------------------------
>ERR1740117_632017
---------------------------------------------------------------------------------------------------------------------------------------------------------------------------------------------------------------------------------------------------------------------------------------------------------------------------------dfFDALPSSSIDSEALT--DL---LLGSLSGeNDGrp----------------APM--LCAVrGGNAGSGGFVEHVFHGAAAKLFGIS-MESPLQFKHRQNEDMREVILEDPntHKILPKFVSAYGFRNIQNVMRRLTKQgidpsKELGDFVEIMACPGGCLNGAGLITPPAIDgekptksERKDRVDALETLLHSGDGvaVVPPIDHPLIPRLYSYI--------------------------------
>ERR1719198_1856476
----------------------------------------------------------------------------------------------------------------------------------------------------------------------------------------------------------------------------------------------------------------------------------------------------------------------------------------------------------------LetR--------------PEGP--LISAvPADVGSGGFVEYIFREAARDLFQLQFE-APLEFINRQNEDMREVVLEYPssKRVLFKFASAQGFRNIQNLIRRLTKKgatvNDCGHFVEVLACPGGCLNGGGLVQKSSSSgkrkpsqtDRKERLEKLESIITQGEGvaVVPPAQHPLVSRLYRYM--------------------------------
>ERR1719473_2252097
-----------------------------------------------------------------------------------------------------------------------------------------------------------------------------------------------------------------------------------------------------------------------------------------------------------ADVDTVIATAEFLDWLPESLPaas-------------------------------aDEdp----------------VPF--DCGVsrpTENSGAGGYLEYVFKQC--------IAEEGLELKAKRNEDMREA-SVEVdG-RTVRFVQAHGFRNIQNVLKRLGRPn-HGVDFVEIMACPGGCLNGGGQPATEPDRkkRLRALQD------------------------------------------------------------
>ERR1719171_2245569
AFSSAVRIADLDDFLVPAVDCVLPQFEKKDNK--asINAs-------adLvMPR---AKKPDlIKTAkkedGAEKGTVGLSDCLVCSGCVTSAETILLEQHSLEEFLKRAPV-E-TTVVSVSPYVRVGLAQKWGTSAAAADARLAGLLRAKGASLVLDLSLAQAIALEEARRERESK-------------------------------------------------DGLILTSHCPGFHLYAEKQLEPELIAHLSGLRSPQQIQGDLVQRFGRSLVAlrraqawyrsrtclrwaevglfvrraleeeepmptaaGLP-PLFHVGIQPCFDTKIEAARPSYSG------QVDLVLAAAEVVDMQDAAAVeapldelTgigrpdekrsSEAdaevtgrpvfvpp-QPADLHDDSAS---------------------------------------EKTvPTSELAGGYAAYACNVE---------------EWTRVRDDHYEGV----DEAGRKVVRAYGFRNVQRIVGQLRRTkepDRQPHFVEIMACPGGCPNGGGMPHAGSAAdgsssvvakTAQPTVSSA----------------------------------------------------------
>ERR1719313_2638489
AFSSAVRIADLDDFLAPAVDCVLPQLETKDNK--asLD-AS-----aeLvM---PRAKKPDlIKTTkkedGAEKATVGLSDCLVCSGCVTSAETILLEQHSLEEFLKRAPA-E-TTVVSISPYVRVGLAQKWGISTAAADARLAGLLRAKGASLVLDLSLAQAVSLEEARRERESK------------------------------------------------DG-LILTSHCPGWHLYAEKQLEPELIAHLSGLRSPQQIQGDLVQRFGRSLVAlrraqawyrsrtclrwaevgvfvrralreepmptaAALPPLFHVVIQPCFDTKIEAARPSYSG------QVDLVLAAAEVVDMQDAAAVeapldelTgigrpdekrsSEAPQPAELHDDRV-----------------------------------------------------RKPCRLR---------------SWPGA---------TPPtrATWKN--GPASGMTTT----RALTRRgar----WFGPTAsgTSNASWASSGG-P------rsPTGSRTSSRSWPApaaaRTAAGcrTR---APPRTAAARSWP--------------------------------
>ERR1719181_1073891
AFSSAVKIADLDDFLTPAVDCVLPQFEKKDNK--asVE-AS-----adLvMPR---AKKPDlIKTTkkddGAEKATVGLSDCLVCSGCVTSAETILLEQHSVDEFLRRAQS-E-TTVVSISPFVRDGLAQHWHLQPAEAEARLAGALRAKGADLVIDLSLAQSIALEESRRER--------------------------------------------------------------------------------------------------------------------------------------------------------------------------------------------------------------------------------------------------------------------------------------------------------------------------------------------------------------------------------------------------
>ERR1719265_2656120
AFSSAVRIADVDDFLAPAVDCVLPQMETKAGK--gqID-DS-----veLvLPK---TKRPDlIKTStasdGKDKATVGLSDCLVCSGCVTSAETILLEQHSLAEFLRRAQS-E-VTVVSISGFSAFVQRRSH--FTCV-------------------------------------------------------------------------------------------------------------------------------------------------------------------------------------------------------------------------------------------------------------------------------------------------------------------------------------------------------------------------------------------------------------------------------------
>ERR1719313_792500
AFSSAVRIADLDDFLAPAVDCVLPQLETKDNK--asINAs-------aeLvMPR---AKKPDlIKTAkkedGAEKATVGLSDCLVCSGCVTSAETILLEQHSLEEFLKRAKA-E-TTVVSISPYVRAGLAQKWGVTPAVADARLAGLLRAKGASLVLDLSLAQAIALEEARRERANK-------------------------------------------------DGLILTSHCPGWHLYAEKQLEPELIAHLSAMRSPQQIQGDLVQRFGKSLVAlrraqawyrsrtclrwaevglfvrrflsaeepmpsaaSLQ-PLFHVVIQPCFDTKIEAARPSYAG------QVDLVLAAAEVVDLEDPAAVeapldelSmpdagrpgtrtaPARagatkgpkatvptSELARAGATKGP---------------------------------------KATvPTSELAGGYAAYACSVD---------------TWTRVRDDHHEGV----DGAGRKVVRAYGFRNVQRIVGQLRRQke--LPHFVEIMACPGGCPNGGGMPQREGS-vaaqAEQAPVSAA----------------------------------------------------------
>ERR550537_186617
----------------------------------------------------------------------------------------------------------------------------------------------------------------------------------------------------------------------------------------------------------------------------------------------------------------------------------------------------------------------------------------------------------------------------------------------------------------RLRLPer--AAHRWAAPApegRAAALRGDHGLPQREGSVaaq-------AEQAPVSAA--arAGLPEDHTWWSTV------------------------------------
>ERR1719359_1509585
-------------------------------------------------------------------------------------------------------------------------------------------VSEACEGGDDRGEHISLRPGRP---------------------------------------------------g---PEVGRNPRCSGRAAGRVAT----RQGDIAGARSQP-RTGDCARGGAARARKqrrahshvalprlaplrreaaragahrpperpa---------------EPAADPGRPR---PA---LRPEPRRAAAEVVDMQDAAAVeapldelTgigrpdekrsSEAP-------------------------qPaeLHD--------------DSAS--EKTVpTSELA-GGYAAYACNV-E---------------EwTRVRDDHYEGV----DEAGRKVVRAYGFRNVQRIVGQLRRTkepDRQPHFVEIMACPGGCPNGGGMPHAGSAAdgsssvvak-------TAQP--------------------------------------------------------
>ERR1719460_2713504
DFSAAVRLGDLDDFLKPATECVLPGQETAGGK--vaIDN-------dTvELVQTRPKKPDlIKTTe-TKTATVGLSDCLVCSGCVTSAETVLLEQHSAEEFRKRARG-ACR-RATRR-------RA----SPGPCARPA----------------------------PTP-------------------------------------------------------------CWTX--------------------------------------------------------------------------------------------------------------------------------------------------------------------------------------------------------------------------------------------------------------------------------------------------------------------------------
>ERR1719310_165344
DFSAAVRLADLDDFLTPATECVLPGQETAGK---vsID--------sApELVKVKPKKPDlIKTTe-TKTATVGLSDCLVCSGCVTTAESKLLEQHSAEEFRKRARG-EPT-VVSISPYARDAGLR----WPSTCARQS----------------------------PRRRRCRAPR------------------------------------------------------RWPRSSTSCCSRAS--------------TRRSRACARPT--rarwgwcsrarkwrrwsa-------------------------------------------------------------------------------------------------------------------------------------------------------------------------------------------------------------------------------------------------------------------------------------------
>ERR1719247_2476940
DFSAAVRLADLDDFLTPATECVLPGQETAGK---vsID--------sApELVKVKPKKPDlIKTTe-TTTATVGLSDCLVCSGCVTTAESKLLDSTARRSSGSARAA-SP-------------------------------------------------------------------------------------------------------------------------------------------------------------------------------------------------------------------------------------------------------------------------------------------------------------------------------------------------------------------------------------------------------------------------------------------------------------
>ERR1719453_3042736
-FSSAVRLADLDDFLAPAVDCVLPEAIMGKEG--tsKPAlAL-----adDlAPLENVVGKADlIK--ggGETAATVGLSDCLTCTGCLTSAETLLLEQHSSDEFLKHAQD----------------------------------------------------------------------------------------------------------------------------------------------------------------------------------------------------------------------------------------------------------------------------------------------------------------------------------------------------------------------------------------------------------------------------------------------------------------
>ERR1719399_558348
-------------------------QETAGK---vsID--SA----peLvK---VKPKKPDlIKTTet--KTATVGLSDCLVCSGCVTTAESKLLEQHSAEEFRKRARG-E-PTVVSVSPYVRDAYARAWGVAPADAQARLAGALRAHGADVVLDLSLADAIALEEARRERRDR------------------------------------------------DG-PILTSHCPGWHLYAEKQLEAEYLPLLSRVRSSQQIQGDLVQRFGPGLVAqrqarawwrarsalrwaevglyvrtavsaeeampsaaAL-APLFHVVLQPCFDKKIEGMRPAYEG------QVGLVLAGTEVETLVGE-AVapstldtfGdeawtlsvpvaefSGGGFA------SY-----------------------------------------------------TYDVPED---------------AWSEK---------RGNyfEALDGKVVRAYGFRNVQRVVDALRRQrap----DFVEVLa-CPGGCANGGGLPRIEGADdkassadalPVVAPTQHAAWPLva------------PLLGAVAEW---------------------------------
>ERR1719321_471718
-------------------------------------------------------------------------------------------------------------------------------------------------------------------------------------------------------------------------------------------------------------------------------------------------------------------GTEVETLVGEA-Vapsaldt--------------------------------FG--------------DEAW--TLSVpVAEFSGGGFASYTYDVPE----------------DAWSEKRGNFF----EALDGKVVRAYGFRNVQRVVDALRRQr--APDFVEVLACPGGCANGGGLPRIEG-Addkass-----------VGATT--gs-------------------------------------------------
>ERR1719375_2695852
--------------------------------------------------------------------------------------------------------------------------------------------------------------------------------------------------------------------------------------------------------------------------artaprapARPAGLFHVCLAPCFDKKIECQRPAYAG------QVDLVLAATEILSLVPSVDGvpptp-ldgLA----------------------------------------------GPP--GASVpAADFAGGGFATTLYG--DAAWRKVR-E-------hltERRLPSGKKVV------------------------------------------------------------------------------------------------------------------------------
>ERR1712137_1020847
--------------------------------------------------------------------------------------------------------------------------------------------------------------------------------------------------------------------------------------------------------------------------------------------------------------DLVLAAEELCKLLEDNAGtv-lpeaspgsgsaevLVAVPACPLRDGVMT--DF---FLRDT----SkdQ--------------PSPF--LYTVp--NSNSNEYLEYIFREAARKFFNMTVE-SPLRFKKKENEDMHEIVLEKPgsREVLLRFVKAHGFRNIQKVIHRLTKStTEPFHLVEIMACPGGCLNGGGQIKQSAD-plttkERKQRLKGLNSVHHSGEGvaLlMSPMEHPSLLGLYRYI--------------------------------
>ERR1711991_742708
--------------------------------------------------------------------------------------------------------------------------------------------------------------------------------------------------------------------------------------------------------------------------------------------------------------------------------------------------------------------------------------------------------------------T-VPIPWKSKRNNDLKTF-TLSIsPQIQFKFAISYGFRNLQTIIRKCNPKkKPMYHFVEVFACPQGCANGGGNLAPTPPIsRA-DWVSKVVSTHSGRE-iqS--PLKNTYL---------------------------------------
>GraSoiStandDraft_26_1057304.scaffolds.fasta_scaffold934263_2 # 83 # 382 # -1 # ID=934263_2;partial=01;start_type=Edge;rbs_motif=None;rbs_spacer=None;gc_cont=0.473
AFSGGVKLGDLDDFISLSQECVKPLIQAADGSkTQLQSvS----EAkaLpVAEVPQVQKPNlIKSKqsgsdpKAQIGQVSLSDCLACSGCVTSAETVLLQEQSVEEFLKRTET-ARLTVVSISAEARTSLAAYTQEDPLLTMRKAAEGLRRLGANYVLDASAAEAVALLEGKAEFVERFKASSGGSS-----------------------------------SSRKGRLPLLTSHCPGWTLYAEKVVDPVVLPQLCAIRPPQQVQGRLVKTCLLEAHNrrqfhrwwrarnplfaseklppwqaplaeptppepVTPDQVYHVFVQPCYDRKIEAARPSFEVPNmSGVKEVDTVLTATELLDLLREAGEgccggcGksacektePQKLRPVPLHSEVYT--DL---FLGLHAN-------------------HTL--TKSVQGNAGSGGFLEHIFKEAARELFAIDLT-SPLTLQTKQNEDMREVTLKDPnEKILLRFTAAYGFRNIQNVIRRVAKVngdfKDVGHFVEIMACPGGCLNGGGQIPEPKKEdqpenksqaARRQRLQNLEELLvGSSSGtsYVPPAEHPLVLPIYRYI--------------------------------
>APFre7841882724_1041349.scaffolds.fasta_scaffold20928_2 # 2110 # 2727 # -1 # ID=20928_2;partial=01;start_type=Edge;rbs_motif=None;rbs_spacer=None;gc_cont=0.676
----------------------------------akLNKvTADTGr--tkRvEAVEVVPKKPNlIKSKktddpKDKVGQVNLSDCLACSGCVTSAETVLLQEQSGEEFLKRVST-SPVTVVSISAEARTNLASHLGLEPLALMLRLAEVLRRFGVTYVLENSAAEAVALLEGKAEFVRRFKAAQDQSA-----------------------------------KTSIKDFS-------------------------------------------------------------------------------------------------------------------------------------------------------------------------------------------------------------------------------------------------------------------------------------------------------------------------------------------
>tr|A0A131ZVZ4|A0A131ZVZ4_SARSC Tetratricopeptide repeat containing cytosolic Fe-S cluster assembly factor-like protein OS=Sarcoptes scabiei GN=QR98_0011170 PE
-LPVTFESNQPVDF-DTNNVCVKSNETIRHSESQQNesIDSKPIIRLDKKNEWKeRKQRKDlAPETKSISITLGDCLACSGCITSAEEVLILDQSYQKVLELIESkkkglNDLVIVFSLSLQTLASFAAKFNCSLQSVAEHLAYFLHDLGVDYVFDLSLARHICLVEYGKELNDGHL-----------------------------------------------AKPLISSTCPGFVCYAEKSQGDLLLPYLSNLKSPQQIMGLLVKRKLHLadpsAISVPIEKIYHVSLMPCFDKKLEASRVQNRI-SNAIAEVDCVLTPIEIEKILDAREITD--LTRVPKRKLDTFSK-D---------------------------FNEDS--AIYSHIGSGSGGYADNLIRLMLLKQKYSFLSdTNSLDWKANRNADFLELFIYqkehnnvnESIKPILSFAILNGFRNIQNLVNRLKRKNCHYDFIEVSACPKGCLNGGAQFKDNLTTSIKqsdglMTQELVETFYHQLP-KTDFSishNDHRTKELYD-HL-GI-DEN-FIATFRTNFKAVTNNFNLLNSEW
>tr|A0A137P3P4|A0A137P3P4_CONC2 Iron hydrogenase OS=Conidiobolus coronatus (strain ATCC 28846 / CBS 209.66 / NRRL 28638) GN=CONCODRAFT_50451 PE=3 SV=1
-FSGGLKLTDLDDHITPSVACILPVESKFEKKDPEKkgGHAKTIIQLEDGDAFEvIDGES--QKLEKATIDLNDCLACSGCITTAESILVSLQSHLELYKALENkldpnnPIQHIVVSIAPQVFANLAAKFNVPSQKIISNLVRFLHLLGVDQVIDVTIGRDLSLVYSAQEFVQNyrhrqnptnavdttPL-----------------------------------------------NTPILSSLCPGWICYAEKTHG-FILPHISKVKSPQQIVGSLVKYWYGPKINLRPDQIYHVSVMPCYDKKLEASRQDFYNDIFSTRDVDCVLTTTEMEKLMEEKGYNWDesveDVMDSPLHKLSNIPPNiaqewqY---------------------------YPSSP--HLYSLSSSTTGGYVNYIMQYAAKELFNIdlSVEhSHNVSIKTIRNSDYQEISLINGDTTVLKFALAYGFRNIQNIIRKAKTNkVSQYDYVEIMACPSGCINGGGQSKHQTLHGKEwtaqmLTKYSEMNPFPQLP-HLNPLl-----LALDQ-DwQ-PTHGEA---NYIVTDYKAVENTITAttgLGTKW
>tr|A0A0B7A4C7|A0A0B7A4C7_9EUPU Uncharacterized protein (Fragment) OS=Arion vulgaris GN=ORF97118 PE=4 SV=1
------QLTDLDDFITPSQECIKPVKIERK------VGKVGKIQIEDDGSYTeISQDGKk-TPLEKAKITLNDCLACSGCITSAESVLISQQSQDELYRILSEnsahiqagendKEKLVVVSISPQARASLAAKYRLSAETAAKKLTAFFKRLGVHHVFDTSFAGNFSLIESCHEFVRRfkaseteKT-----------------------------------------------SLPMLASSCPGWICYAEKTHGSYILPYISTTKSPQQIMGSLVKDFLAQNLGRSPDSVYHVTVMPCFDKKLEASRSDFFNDVYQTRDVDCVITSGEVEKMLEKEG-TS--LSDVEEQALESIID-G-----------------------------IEE--HVYKHSGGGSGGYLEHIAKYAAS---VLLETqVQDLTYKVLRNQDFQEVT--veKEGKPALRFALAYGFRNIQNIVQRIKRGKCGYHFVEIMACPSGCNNGGGQIRAGGDESQKerlrs-----VEQIYSSVS-AVDPFHEQWVEKLYQ-LwL-GGRDSNKAEEMLHTKYHEIENQLVF-----
>SRR5687768_6047547 
----------------------------------------------------------------------------------------------------------------------------------------------------------------------------------------------------------------------------------------------------------------------------------------------------------------------------------------------------------------------------------------RleSHHGSGSGGYAENMIRALYLEKCS--AFpPTPIQYEIQRNKDFMVANISlpcgAGDQRSYSIGIVNGFRNIQTVVQRMKRKALKLDYVEVMACPRGCLNGGAQLRQLEDDER-DPLEQLEKLYTNLP-STLV-pfdqhADPLksiYDE----WfP-TREK----rEEM-------------------
>tr|A0A058Z8I8|A0A058Z8I8_9EUKA Uncharacterized protein OS=Fonticula alba GN=H696_02966 PE=3 SV=1
SFSGAALLSDLNDFIGPSQACVLPPVSRLPSEKNttAAPPAGgntGMIAIEgqVDAPPTPApptaPADDLPLEKKVEITLADCLACSGCVTSAEAVLVNSQSTTEVLRLVETnhrlaqegktsEIRPICVTIAPQIAASFAARYQLAsPAEARGRLAHAIRRLFGlpadvdpaeatparIWVFDEREARRVGLAEAAAEFLHRFCAARGGP----A-ALQGCSTVLAASVAGLPARSASGPARRAAAAAPASAGPILASACPGWTCYAEKHARAaLYVPMLATTSSATRVAGALARRAVAaDATARQAGRPFHVSVQMCYDKKLEAARRSGGLgdeaaPTDGGLDVDCVLTAGELDAAIRAATGPLDGLPSEQLDSLLASlgPSDCPSHPASPSNLASPASA----T---PGSPTPGPDEdlLSDMEEDAGAGGLLEYLLRAAAYELFGLVLPFgavahlrraaptpgsraslplapftpgqtARLETRVGRNADTRDFVLLlVadaDdpvEREVLTFGTAYGFRNIQNVARRVTRparpgAGSGWDFVEMMACPGACLNGAGQLRPVDPdkpdmspeeaallpppspEAARALLRLVAELYGADAG-RTPAtDSDALQALTarthaawlaeMAWVGraygalfGQdaiPYGPAARAALHVRYNVIEAPK-------
>tr|W7T1J1|W7T1J1_9STRA Cytosolic fe-s cluster assembly factor narfl OS=Nannochloropsis gaditana GN=Naga_100941g1 PE=3 SV=1
--MASVFLGDLDDVIGPSQACVNPIFATDTSTpPSqrSAAPENedkGRAQVTveaawmdveeaggavkpdlikATG-----------PGSAASVSLNDCLACSGCVTSAETVLISQQSTDQFLRILRGgrggQTQALVVALSPQSLASLGVAFGWAaPRL-PRRLGSFFKALARrlvappneplpVHVYSTASAAPVALAEATAEFVARYRHCQPPP----P-GIALHPPPPSPSPpaweAPPPSRALSatedaphpdLPLGVPAPPPRHQALPMLVSECPGWVCYAEKTTP-QVLPLLSTAKSPQQCLGTLVKAVLAp-ASGLRPGQVCVVAVMPCYDKKLEASRRDFVHaew--GEVPEVDMVLTAGEVGELVREYGPGEE------EGCLAW-gGGEG-----------GGRRG----R---PTGPTKGAT--------------------------------------------------------------------------------------------------------------------------------------------------------------------------------
>ERR1719305_1205066
SFSGAVKVADVSDFVAPAQECVVALGVEAKEEkN-------eGQVS--lqrktkvar--GQQFSQvrlakKAKGEEKESSLKVTLNDCLACSGCVTSAETVLLEQQSAQEFLRVLEEnardrdgttrqGPKVIVVTLSSQSRTSLAAHYGLSPLETTMKIAGFLRTLGVDYVLEDNLGRDVALLATLEEFWDNYTNKS----------------------------------------KEGSSLPLLTSECPGWVLYAEKTHGSLVLPHMSKTRSAIATQGSLAKKLLPEKLGIEAGSIYHCFISPCFDKKLEASREDLKSgefsh---------------------------------------------------------------------------------------------------------------------------------------------------------------------------------------------------------------------------------------------------------------
>ERR1719510_58662
VFSGGIRLGDLDDFLAPAQDCVAPLMEAGKVSv--------k-EADLGaspiaePSRPNLIAe-----KGAGRAEVSLSDCLACSGCVTSAETVLLQQQSVEEVQQRAA-E-EVTVLSVSPESVLSLAHHFRILPWAL------------------------------------------------------------------------------------------------------------------------------------------------------------------------------------------------------------------------------------------------------------------------------------------------------------------------------------------------------------------------------------------------------------------------------------
>SRR3989338_2195246 
----------------------------------------------nNGGKGKMIv--EEVEAVVLPKISLQDCLACSGCITTAEGMLIESQNVTQLHKLATErdh-STVWAVSIAPQVRASLATAYGLTl-GELQKRVTVALQMMWNvDYVLDLALARWVTLNEMTKEFLAFRAA---------------------------------------HKSSELSKYPLVSGACPGFVCYAEKSLEPsFVQSCISRVRSPQQLMGQLLKASCA------PSSVFHICIMACADKKLEASRKEHV------GEVHFVITASELLSALSERGIALDQLTSAEHV--IA----------------------------------------------------------------------------------------------------------------------------------------------------------------------------------------------------------------------
>tr|A0A0F4GZC7|A0A0F4GZC7_9PEZI Iron-sulfur cluster assembly associated protein Nar1 OS=Zymoseptoria brevis GN=TI39_contig287g00014 PE=3 SV=1
--SAILSADDLNDFINPGVACIKPVETLPKQQPPDDS-----------GAYEVTTeeKVNANTvAPPAQISLTDCLACSGCVTSAEAVLVSLQSHGEVLDTLDRYkelripaqedgimtfegtcqqeeGKIFVASVSPQARASLAATYNVTEREAGHMISQLLCgplgvrsggqnGSAFAWVLDTNAMREASLVAAADEVEESLVT-----------------------------------------LAEGQKKPVITSACPGWICYAEKTHPH-ILPHLSKLKSPQALTGVMVKSVLAKKFGIAPQNVWHLAVMPCFDKKLEASRGELTSHswhgqdg-DSVRDVDCVITARELLMLAESRDISFPGLPKSPVAREFTPAFPD----------------TVMNDYLFRSPRG-----QKRkreegsTASIGTSGGYLHHILKTQQARHPG-----SEIQAQRGRNSDVAEYTLVdpTSGETVFRAARYYGFRNIQNLVRRLKPpKasrmpgasrkpgvvrrsgagttgspasaaasvsGADYAYVEVMACPGGCTNGGGQIKVGDvatlrqvggtgivNgsadqivlPAQKEWLAMVDEAYWSGESGEDDEgpqgreqqqggspddrdvemggtspardsvlssgsgdvqpsstmdvidgiDRRTVRRVLAHWT-EITG-VGLETLLRTTYRVVESDV-------
>tr|A0A1E2Y0G4|A0A1E2Y0G4_PARBR Uncharacterized protein OS=Paracoccidioides brasiliensis GN=GX48_05949 PE=3 SV=1
--SAILSSDDLNDFISPGVACIKPVETLPEEDSKN-----------QENAYEVTTedKIQAGNPPAAQISLTDCLACSGCVTSAEAVLVSLQSHSEVLKTLDSCpelqihnqkkcgsqssrpdvpcsaegqtcsadgRKIFIASVSPQVRASLAATFGISERKAGYLIEQFLSgpqglraggahGSGFTWVVDTNVMRNVCLELGVTEVKESLEISGN--------T-------------------------ISGEEFPVPKRPILSSICPGWICYAEKTHPH-VLPHMSRIKSPQALTGTLLKSVLRKALNISPCHIWHLAIMPCFDKKLEASRQELTNAswqglswtesHTPVRDVDCVITSRELLMLATSRNISLLNLPMKPLPPSSITPFPD----------------TYLERFLFPKSLP-----HAQCPAAGPSGGYLYHILTTYQRRNPG-----SHIQTQRGRNSDVIEYALTsNSGDTIIKAARYYGFRNIQNLVRKLKPpRtsrlpgakpiiarkaagagsaagnasVTDYSYIEVMACPGGCTNGGGQIRVEDareinppkleeqpsiqasvdpaqlQqstskptpHEQRAWLARVDEAYFSADSNSDSDsdseadhhtntllngdsGHGDVDAILSHWS-KSTN-IPLENLVYTTFRKVESDV-------
>tr|A0A0H1BBP6|A0A0H1BBP6_9EURO Cytosolic Fe-S cluster assembly factor nar1 OS=Emmonsia parva UAMH 139 GN=EMPG_16123 PE=3 SV=1
--SAILSADDLNDFISPGVACIKPIETLPRKDDKS-----------SENAYEVTTedKIEPENLPPAQISLTDCLACSGCVTSAEAVLVSLQSHAEVLNTLDSCpelridernghggaqrlrddagfsaagqqstadsdKKIFIASVSPQVRASLAATYGISERKAGYMIEQFLSgpqglraggahGNGFTWVIDTNVMRQVCLELSVNEVTESLENSGS----------------------------------PSLDGFPIPKRPVLSSACPGWICYAEKTHPH-VLPHMSRLKSPQALTGTLLKTVLSKALNISPAQIWHLAIMPCFDKKLEASRQELTDAswqssssttHSPVRDVDCVITSREVLMLATSRNISLTNLPLQPLPSSYTPLFPD----------------PYLASFLLPKSGP-----SAQPSTAGTSGGYLFHILTAYQHRNPG-----SQIQTQRGRNSDVIEYALTsPSGDTIIKAARYYGFRNIQNLVRKLKPpRasrlpgakpmigrrvgggggaattanntsATEYAYIEVMACPGGCTNGGGQIRVEDardinntpkqdtinpplqqdqqpQqstqkstpQEQRAWLARVDEAYFSADSDSDSAsnthpiplqngdrDHRPFDDMLSHWS-RSTN-IPLEKLVYTTFRKVESDV-------
>tr|A0A0J6I0S1|A0A0J6I0S1_COCPO LET1 protein OS=Coccidioides posadasii RMSCC 3488 GN=CPAG_01209 PE=3 SV=1
--SAILSADDLNDFISPGVACIKPVETLPAKSERD------------ESAYEVTTedKVAAENPSPAQISLTDCLACSGCVTSAEAVLISLQSHAEVLNTLDAYpelrvdgfrngvqngatgdARIFVASVSPQVRASMAATYGVSEKEAGYMIEQFLSgpqglraggqhGSGFTWVVDTNVIRDVVLELTTDEATASRAKFDS--------TA-----------------------TSESAEFPIPRKPILSSACPGWICYAEKTHPH-VLPHLSRLKSPQALTGTFIKTILSKRLNVPPSRIWHLAIMPCFDKKLEASRQELTDAswqttnhdmfaspamDQPIRDVDCVITSRELLMLASSRNISLLNLPLTPLPSSFTTPFPD----------------PRIAQFLFPKHLA-----SNQSVFSGPSGGYLHHLLTTHQALHPN-----SSIQAQRGRNADVIDYTLVsaETGRPIIKAARYYGFRNIQNLVRKLKPaKtsrlpgaratvsrrtgtsaphtaagggVSDYAYIEVMACPGGCTNGGGQIRFEDardtattatssidgsaptaQtsqhkptpQEQRAWLARVDEVYYSADSDSPPPsspstshgdemeidrplepesRSQSVHAILQYWS-DMTG-IPLPKLVYTTFRKVESDV-------
>ERR1700712_5716274 
--SAILSAEDLNDFISPGVACIKPIETLPPKS-NI--PE---------NPYEVTTeeKVAAQNp-TPAQISLTDCLACSGCVTSAEAVLVSLQSHAEVLTTLDAFpnl-KLPWMGTRGRGIQKELNV-----------------geqeGKIFIATI-------------------------------------------------------------------------------------------------------------------------------------------------------------------------------------------------------------------------------------------------------------------------------------------------------------------------------------------------------------------------------------------------------------------
>tr|A0A2D3V377|A0A2D3V377_9PEZI Related to Cytosolic Fe-S cluster assembly factor nar1 OS=Ramularia collo-cygni GN=RCC_10455 PE=4 SV=1
--SAILSADDLNDFINPGVSCIKPVETLPQQQPAEES-------ITSANGYEVTTedKVNAGTiAPPAQISLTDCLACSGCVTSAEAVLVSLQSHGEVLDTLDRFqelniasaeaqseggtletsgeqAKIFVASVSPQARASLAATYNVTEKEAGYMVNQLLSgqhglrsggknKSGFAWVVDTSAMREASLVAAADEVEQSLSS-----------------------------------------LAEGQKKPIITSACPGWICYAEKTHPH-ILPHLSKLKSPQALSGVLLKSVLAKQLGVLPQNVWHLAVMPCFDKKLEASRGELTSHswhgqeg-EAVRDVDCVITARELLMLAESRNISFPSLPKTPVSRDLMPTLPD----------------SIISQYLFSNSRH-----LKRkreeTAAIGTSGGYLHHILKTKQAHXPG-----SEIKAQRGRNSDVAEYSIVda-HGQNVFKAARYYGFRNIQNLVRRLKPpKvxrmpgatgrktgvarrpngasaggtDNDYAYVEVMACPGGCTNGGGQIKVGDvatlrqiggtgieNgseeqavlPAQKEWLAKVDEAYWSAESDDLTDsdgdmdrersspardsvmsgtedagkdvvdgiDRRYVKQVLDHWA-EITG-VGLETLLQTTYRVVQSDV-------
>tr|A0A2B7YCH9|A0A2B7YCH9_9EURO Uncharacterized protein OS=Helicocarpus griseus UAMH5409 GN=AJ79_00351 PE=3 SV=1
--SAILSADDLNDFISPGVACIKPVETLPKNEDQK-----------QEDAYQVTTedKVEAEKHPPAQISLTDCLACSGCVTSAEAVLVSLQSHAEVLNTLDSApelqignataaktqgdnGMIFVASVSPQVRASLAATYGISERKAGYLIEQFLSgpqglkaggahGNGFTWVIDTNVMRQACLELSAAEVAESLGNSGN--------IS-----------------------TPDAGEFAVPKRPVLSSVCPGWICYAEKTHPH-VLPHMSRLKSPQALTGTLVKSVLSKAMNVSPSQIWHLAIMPCFDKKLEASRQELTDEawhdqspalpdefRAPVRDVDCVITSREFLMLATSRNISLMNLPMKPLSLSYNQSFPD----------------KYLARFLFPKSQS-----YLQPSTAGPSGGYLHHILTTYQQRNPG-----SSIQTQRGRNADVIEYAVTsQSGDTIIRAARYYGFRNIQNLVRKLKPaRasrlpgakptvgrraasgagtvsnssATDYAYIEVMACPGGCTNGGGQIRVEDardintpkqesadqaqmqmqQqstqkptpQEQRAWLARVDEAYFSADSDYDSDpesvdpqsttpashngvdDHRAIDAVLSHWA-HSTN-VPLEKLVYTTFRKVESDV-------
>tr|N1Q584|N1Q584_DOTSN Uncharacterized protein OS=Dothistroma septosporum (strain NZE10 / CBS 128990) GN=DOTSEDRAFT_165043 PE=3 SV=1
--SAILSVDDLNDFISPGVACIKPIETLPKQQPIDDA-----------NPYEVTTeeKVNSGTiVPPAQISLTDCLACAGCVTSAEAVLVSLQSHGEVLDTLDKFpelkvdadvtntsvegsveKKLFVASVSPQSRASIAATYNVTEREAGYMIAQLLSgpaglrsggqhGSGFTWIVDTNVMREATLVAVADEVQQSNTAPI-------------------------------------EGSTEAQKKPVITSACPGWICYAEKTHPH-ILPHLSKLKSPQALTGVLLKSVLAKKYGMSPQNVWHLAVMPCFDKKLEAARSELTSHtwhgqeg-EAVRDVDCVITARELLMLAESRDISFPRLPKQPLSGDLAPDFPE----------------PAVNDFLFSRQRG-----QKRkrgqeTDTIGTSGGYLWHILQTKRAQHVG-----SQVMSQRGRNNDVSEYSVVda-DGRAVFKAARYYGFRNIQNLVRRLKPaKasrmpgasrkagtsrrpggaamggnEGEYSYVEVMACPGGCTNGGGQIKVGDvatlrqiggtgieNgseeqeviPAQREWLAKVDEAYWSAESDDLSEsdadgdvdmerspardsvisgagdakadvvdgvDRMRVKKFLDHWS-DITG-VGLEALMTTTYRIVESDV-------
>tr|A0A0F4YUC3|A0A0F4YUC3_TALEM Iron-sulfur cluster assembly associated protein Nar1 OS=Rasamsonia emersonii CBS 393.64 GN=T310_4277 PE=3 SV=1
--SAILSADDLNDFISPGVACIKPVETLPKKDPAS-----------SENPYEVTTedKVQPENLPPAQISLTDCLACSGCVTSAEAVLISLQSHAEVLNTLDAHpatpltiqddghvnlkdavpkeGKIFVASVSPQVRASLAATYGISERKAGYMIDQFLRgphglraggkhGNGFTWVVDTNIIRQAVLALTAEEVRESLESANS---------T-----------------------TADTSRFPVPKRPILSSACPGWICYAEKTHPH-VLPHLSRLKSPQALAGTFLKTLLSRLLDIPPSQIWHLAIMPCFDKKLEASREELTDMtwqsedglahsekQSATRDVDCVITARELLTLASSRGISLPALPLKPLSSTFAPHFPD----------------KTVDSFLSSRSPF-----SKQTSAFGTSGGYLHYVLTSYQSRHPN-----SQIVTQRGRNSDVVEYTLVsETGEPILKAARYYGFRNIQNLVRKLKPaRtsrlpgaktmtgpaaarrggsgsgagagsGLDYAYVEVMACPGGCTNGGGQIRIEDareansalqssssdstFdqpqkpspHEQRAWLARVDEAYFSADSESDDSedavlqesildMESRVHGIMNYWS-RTSG-TPLDKLVYTTYRKVESDV-------
>tr|A0A0A1UYE5|A0A0A1UYE5_9HYPO Cytosolic iron-sulfur protein assembly machinery component OS=Metarhizium robertsii GN=X797_004056 PE=3 SV=1
--SAILSVDDLNDFISPGVACIKPIETLPAAPPP-QGQAQGQEQDRALLETEVILdgQqprvgGGGVDaASAAQISLTDCLACSGCVTSAEAVLVSLQSHAEVLSTLDSApglsivddgaeggglrvqglenehARLFVASVSPQTRANLAAACgkGVSEAQAGRMLDRLLRserwglagggrwRNGFTWVVDTNVAREAALVLGADEVLGRTARP----------------------------------------GGNAPAQPILSSVCPGWVCYAEKTHPH-VLPHLSRVKSPQALMGTILKTTLSRKLGIPPSRIWHLAVMPCFDKKLEASREELTDEvwagsglpg-RGVRDVDCVITSKEVLMLAESRGLNFFDIPRDNG-gatsslLEPAVPFPD----------------ARLHSFLFPARAS-----PRVp-RMAGSSGGLLYHVLQCKAAQIPG-----AKIQTTRGRNADVVEFAVAanG--EPVFKAARYYGFRNIQNLVRRLKPaRpsrmpggkpfgsarrptgksaSLEYSYVEVMACPGGCTNGGGQLKADDlvaqgskq-ysdkpgpQEQKEWLAEVDEAYFSGEE-VDGAdtvngnddgvrssedvvggiSRSYIHDTLAYWC-EVTG-ISIDRLAFTTYREVISDV-------
>tr|A0A0F2M8S3|A0A0F2M8S3_SPOSC Uncharacterized protein OS=Sporothrix schenckii 1099-18 GN=SPSK_08878 PE=3 SV=1
--SAILSADDLNDFITPGVACIKPVETLPTVPEPQPA--------SASLEHEVFRddGPTNGAaAGPAQISLTDCLACSGCVTSAEAVLVSLQSHAEVLRALDAApglqiasslsptavhglddpagPLLYVASVSPQTRANLAATCgpGVTEQQAGYMLEHLLSgpgglrsggayNNGFTWVVDTNAARDATLVLGADEVLAQQSA----------------------------------------GTAGGAARPLLTASCPGWVCYAEKTHPH-VLGHLSKVKSPQALTGTLLKTTLSRTLGMPADRIWHVAVMPCFDKKLEASREELMDGawdertshkgSKGIRDVDCVITSKEVLMLAESRGIDFFSLPKTSLLargnnsGRGRIPFPD----------------PVLDQFLFSSSAS-----PTSqkrrhpPAAAGSSGGNLHFILQSVLAQNPG-----ATLQTTRGRNVDVVEYAITaaGAdpttgAPPLFKAARYYGFRNIQNLVRRLRPaRpsrlpggrpigsarrggasgagaGLDFAYVEVMACPGGCTNGGGQIKVDDdviverkrqanglsteedsSepapkpgpLEQKAWLAEIDEAYFSNEEEAAEAdaftandlvdgiSPSYVRSVLAHWA-QITG-IDLAQLAYTTYREVVSDV-------
>tr|A0A1V6Z9D9|A0A1V6Z9D9_PENNA Uncharacterized protein OS=Penicillium nalgiovense GN=PENNAL_c0001G08585 PE=3 SV=1
--SAILSADDLNDFISPGVACIKPVETLPPKDTKN-----------HEDTYEVTTedKVQPEDLPPAQISLTDCLACSGCVTSAEAVLISLQSHAEVLNTLDAHpeipltqephgvrvnntedsgeGKIFVASVSPQVRASLATTYGISEKEAGYMIDQLLSgpqglrgggkhGNGFTWVVDTNAMREAVLVLTADEVSDSLNSGDS---------S-----------------------AAGHSDDSLPKRPILSSACPGWICYAEKTHPF-ILPHLSRLKSPQALSGTFLKTVLSKSLGVHPSRIWHLAVMPCFDKKLEASREELTDVswrdssgseTQPVRDVDCVITARELLSLASSRGSSLRNLPLQPLPSSFNPPFPE----------------KTLDSFLSLKRSR-----AEQSLATGTSGGYLHHVLMTFQARNPG-----SELAINRGRNVDVVEYVLMsPEGQPILKAARYYGFRNIQNLVRKLKPaRvsrlpgakpaarpaagrrqptsrnavstgssGSDYAYVEVMACPGGCTNGGGQIRVEDareilgpsqgesLdasmkpspHEQRAWLARVDEAYFSMDSESESEletqtdessladKEAKIHERLRSWS-EYMN-IPLSKLVYTTYRKVESDV-------
>SRR5438045_9757903 
------------QYVSRSS-----PSSFSWLTYPLQN------------TYEVITedLLPPSDl-PPAKISLTDCLACSGCVTSAEAVLVSLQSHAEVLNALDSApalnlscdsadvrisacqsgenGRIYVASVSSQTRASLAATFDLSERM-------------------------------------------------------------------------------------------------------------------------------------------------------------------------------------------------------------------------------------------------------------------------------------------------------------------------------------------------------------------------------------------------------------------------------------
>ERR1700761_310954 
-------ADDLNDFISPGVACIKPIETLPAEKPAD--SS---------SPYAVTTaeKVAAQNp-PPAQISLTDCLACSGCVTSAEAVLVSLQSHNEVLNTLDAHpsl-YPPWLSRKEAKGVTNGTA-----------------ygtnGTSNGVN--------------------------------------------------------------------------------------------------------------------------------------------------------------------------------------------------------------------------------------------------------------------------------------------------------------------------------------------------------------------------------------------------------------------
>ERR1712187_779507
--SAILSADDLNDFISPGVACIKPVETLPQKVPQH--SE---------DPYQVTTedKVQPENl-PPAEISLTDCLACSGCVTSAEAVLVSLQSHTEVLNTLDAPpri-PLAFDQDGTAKLASN--A-----------------vpeeGR-------------------------------------------------------------------------------------------------------------------------------------------------------------------------------------------------------------------------------------------------------------------------------------------------------------------------------------------------------------------------------------------------------------------------
>ERR1700712_2520036 
--SAILSADDLNDFISPGVACIKPVETLPKQQPEE--PT---------NEYEVTTeeKVARDNp-PPAQISLTDCLACSGCVTSAEAVLVSLQSHSEVLDTLDKYrel-RAPWLGSN------------------------------------------------------------------------------------------------------------------------------------------------------------------------------------------------------------------------------------------------------------------------------------------------------------------------------------------------------------------------------------------------------------------------------------------------------
>ERR1700761_3936860 
-----------NDFINPGIACIKPIETLPKQQPAD--ET---------NPYEVTTedKLNAGKa-PPAQISLTDCLACSGCVTSAEAVLVSLQSHSEVLDTLDKYsel-QPSWVEDEGING---LDM-----------------saddGK-------------------------------------------------------------------------------------------------------------------------------------------------------------------------------------------------------------------------------------------------------------------------------------------------------------------------------------------------------------------------------------------------------------------------
>SRR6201996_7153591 
--SAILSADDLNDFINPGVACINPAETLPKQQPEN--EN---------NPYEVTTedKVNANTa-PPAQISLTDCLACSGCVTSAEAGLVSLQSHTEVLSALDKSpsm-QLGERSEE------------------------------------------------------------------------------------------------------------------------------------------------------------------------------------------------------------------------------------------------------------------------------------------------------------------------------------------------------------------------------------------------------------------------------------------------------
>tr|A0A1E4TRG9|A0A1E4TRG9_PACTA Uncharacterized protein OS=Pachysolen tannophilus NRRL Y-2460 GN=PACTADRAFT_51181 PE=3 SV=1
--SAILSADDLNDFISPGVACIKPVEVKNHAKSKPNENQ---------DEYEIQIgidgtplevskeEGTVSSl-EPAQISLSDCLACSGCITSAEEVLVSQHSYKELINALQKNpdk--KFVASISHQVRSSIAGAYNMSIAEADKFLINLFInKLGFSYIVGMGLGRKLSLTYGSNEIIKLklQQQG--------------------------------------QQGQQDIAFPLLSSACPGFVLYAEKTHPE-LLPRINTIKSPQQITGLLLKKLSSASLNIAESQIYHLSIMPCFDKKLEAARPEKDFEtdeviIEESKDVDCVITAKELIQLLIDENFNIEELINEVKTdnanenSDLNYLYNK----------------FAPNFWPSPIDSW-----LSDegSASGGYALQYLLNFKQYLIDnhlaNEEV-----LDIQYLEGRNSDISELRLVniIKNETIASSAILNGFRNIQNLVRKLKTvNssikassggsglaakrrareaakkknninnnnnnnttsheeqeaspkevadASRVDFVEIMACPGGCINGGGQISPPAYeqsisnskLLQKNWLKKIEDVYYSIPFTRSG-ytndLNSWITEFCNT-----FN-VDTNRLLRTKFRHIEQEN-------
>tr|G3B8L3|G3B8L3_CANTC Uncharacterized protein OS=Candida tenuis (strain ATCC 10573 / BCRC 21748 / CBS 615 / JCM 9827 / NBRC 10315 / NRRL Y-1498 / VKM
--SAILSADDLNDFITPGAACIKPPTQK----ENP--NN---------GEVEVQIgmdgdplevskiDGSTSNl-SPAQISLADCLACSGCITSAEEILVAQHSHQELLKALNQRdtn-THFVASVSHQSRASLATALGVTVEQADRLLINLFVnQMGFQAVVGTSLGRKLSLISESYNIIHK--------------------------------------------KESNFEGPLLSSVCPGWVLYAEKTHPY-ILPKMSDIKSPQQITGCLLKNIMAEQLGTDKSNIYHLSIMPCFDKKLESARPEKGEEESTYKDVDCVLTAKELVTLLDQHPDTFKLIPDDVNDvihsrVSIQEIYKQ----------------VAPVNWPLVEYAW-----SNDsgSASGGYSHNYLTIMKNHLMTkspelVEDN-----FSIKTIYGKNTDIYELRLMYNDEKVASAAIVNGFRNIQNLVRRFKPsApqkatakvnplvarrrarmskpsgegsiqeeladASKCDYVEVMACPNGCINGGGQISHPEDMLEKDWLLKAVENYQLIPLLSLDSegvlasivpdLISWSQAFTS-----KFD-MPESRLFRTWFKEVEKPT-------
>tr|A0A292Q3Q8|A0A292Q3Q8_9PEZI Uncharacterized protein (Fragment) OS=Tuber aestivum GN=GSTUAT00002603001 PE=4 SV=1
--SAILSADDLNDFISPGVACIKPIETLPAAPDPP--PS---------NPYEVVLedKAPQPDl-PPAQISLTDCLACSGCVTSAEAVLVSLQSHNEVLANLNAHpe-KVFVALISPQSKASLATAYGVSADAAGHMIERLLCspegirggGRGFDFVLDTDTAREIAVEFAAEEVVA-aMQGG--------------------------------------RD---GGKMPILTSACPGFVCYLESTQPA-LIPHLSRLKSPQAILGTAVKSLLYKDVGGGVKGIYVVGVMPCFDKKLEGARGELTSGawmegeGEVARDVDCVITTRELISLAQARGVDFATLPQCPSLlppssttSA------------------------PPKILKSLTKSA-----S-TktNPIPGTSDGYLTHIASHILALYPT-----STLRIEPGRNSDTTDYV--isTPERTIARLSRCYGFRNIQNLVRRLKPaKtrsDVEYTYVEVMACPGGCTNGGGQVRYDDKiiasglsaGTQKEWLVRVDEAYYSSAEDEENReeggvgQEAWVERFIEEWE-SRTG-VSKDRLLFTGYRKVENDL-------
>tr|F2QTE7|F2QTE7_KOMPC Cytosolic Fe-S cluster assembly factor NAR1 OS=Komagataella phaffii (strain ATCC 76273 / CBS 7435 / CECT 11047 / NRRL Y-11430 /
--SAILRADDLNDFIMPGVACIKPVESGKKG------SG---------EDLEIQIdsegnalevtkEGHERKl-DKAQISLSDCLACSGCITSAEEVLIAQHSHKELLNALETDgnr-KVFVASISHQTRASLASAFDVQIEAMDKVLIYLLKnVMKFKYVIGTETGRRLSHIFTTLDLQN---------------------------------------------RSPHSEKPLINSTCPGWVLYAEKTHPF-ILPRISTIKSTQQITGHLLKNIVSKDLGIEKSQIYHLSVMPCFDKKLEAARDS------DVPDVDCVITARELVQVIEELNIDLQTILKESVLdnTDIYSVYRS----------------SSPPGWYQPEQSW-----LNNkgSASGGYAMQYLLDVQQRHADs----------EIITIEGRNSDIYEHRLVlRDGQVVASSAVVNGFRNIQNLIRKLKPnHkatgggisarrrsrklkedqtgdqgqsnavvdPSKCDYVEIMACPGGCINGGGQIAAPADQNSKDWINKATTKYYNVPDTEYS-diqLYDWVKQTVLS-----YD-IEMDRLIHTTFKQIERPT-------
>tr|I2K424|I2K424_DEKBR Nuclear architecture related protein OS=Brettanomyces bruxellensis AWRI1499 GN=AWRI1499_0061 PE=3 SV=1
--SALLSADDLNDFITPSVACIKPVKGSNEGNEGE--KG---------QKLEIEIdtegxpvevnkEGETRRl-QRAQISLSDCLACSGCITSSEEVLMQQHSHKEFMKAMEKYkgq-KIFVASISHQARASLSNALHLSVADVDRVLIKLFVeRLGFAKVVGTGLGRRISLKQMCQQVID---AS--------------------------------------QKGDKDHKKPILTSICPGWLMYVEKTHPF-LLPYLDNTKSPQQITGLLLKRTTAAELHIKPKEVYGLSVMPCFDKKLEAARQEXD----EQVDVDTVITPKEVLHLLEDLKIDLDQLIAEACAdssyADLGALYER----------------FAPHNWLYPVESW-----TNDegSASGGYAYHYLATXMHRQAAXADC-----FEIRKLEGRNPDIYELQLVnkXSEQVXARSAVVNGFRNIQNMVRKIKQsSqkgpxtsgrgraxlrrrrmqkghtdpehxsrdhehagqrvnLLECELIEVMACPNGCINGGGLISGPEDhhs--AKIWVEQVFGKVQ---------kHXKWXHRHX-----------------------------------
>tr|A0A0W4ZE77|A0A0W4ZE77_PNEC8 Uncharacterized protein OS=Pneumocystis carinii (strain B80) GN=T552_02686 PE=3 SV=1
--SKILSAEYLNDFISPSQACIKPIDIKRNTSNNNN------IKIDKEGYYEL--dnDGVKKKl-EPVSISLSDCLSCSGCITSAESVFIKTQSCQKINEVIIQNigldkneQKILIASISPQSRASIAAAFNLSIKSTHARLAYFFTkILPFSHFIDTNFGRELALNELSNEFIRRy--KA--------------------------------------KKNGTENQLPLLTSACPGWICYAEKTHTE-ILPYISHVKSPQQIMGSIVKSKLEKSSGKHRQYIYYVSIMPCFDKKLEASRDEFSEN--GVRDVDCVITTTEVIELLKERSLDLRQIPEASHDslfsh--------------------------------YIDSDI-----IEHpgSSSGGYLAHILSFSTRELFNiddtnANIE-----HNITMNIIRNNDMREYVLKGPNDTVLRMATCYGFRNIQNLIRKLKTkKnrisqETGYDFVEVMACPSGCINGGGQLKPEIIgssktFTHKEWIDYVNELYDSSIKKTVN--SSHISQYMKNFD-KQI----ASKFLYTTYRSIQQDL-------
>tr|A0A0L8RBU5|A0A0L8RBU5_SACEU NAR1-like protein (Fragment) OS=Saccharomyces eubayanus GN=DI49_4507 PE=4 SV=1
--SALLSESDLNDFISPALACVKPTQVSGGKSTNTN------------GEYEVTT--EPDQp-EKVSITLSDCLACSGCITSSEEILLRSQSHSVFLENWGKLsqhpDKFLVVSVSPQCRLSLAQYYDMTLEAADLCLMNFFEtQFRCKYMVGTEMGRIVSINKTVEKIIAHkDHER--------------------------------------QQGTAADSKPLLSAVCPGFLIYTEKTKPQ-LAPMLLNVKSPQQITGSLIKNTF-HDLGVARDSFYHLALMPCFDKKLEASRPESLD-----DAIDCVITPREVVTMLQELGLDYKTFATENK-----TLYGR----------------LSPPGWD-PHVHW-----ASNlgGSCGGYAYQYVAAMQR----LHPG-----SQVAVLEGKNSDIVEYRLQmhGSDTPIAAASELSGFRNIQNLVRKLTVpVggagpert------------------------------------------------------------------------------------------------
>SRR6201992_2292301 
------------------------------IQLTS--SQ---------NAYEVTTedKLAASNp-APAQISLTDCLACSGCVTSAEAVLVSLQSHTEVLNTLDNHpsl-PPPWIQQVNGTKCSNGSN-G-----------LYKCssgcaksqGKLFV----------------------------------------------------------------------------------------------------------------------------------------------------------------------------------------------------------------------------------------------------------------------------------------------------------------------------------------------------------------------------------------------------------------------
>ERR1700743_266014 
---------------------------------KN--------------PDEGTTedKVNANTa-PPAQISLTDCLACSGCVTSAEAVLVSLQSHAEVLGTLDAYqslpppwaaaatngravngasseGKIFVASVSPQVRASLAAACGVTVGEVGNMISQLLSgpd---------------------------------------------------------------------------------------------------------------------------------------------------------------------------------------------------------------------------------------------------------------------------------------------------------------------------------------------------------------------------------------------------------------------------
>tr|N1QNG6|N1QNG6_SPHMS Iron hydrogenase OS=Sphaerulina musiva (strain SO2202) GN=SEPMUDRAFT_146703 PE=3 SV=1
--SAILSADDLNDFINPGVACIKPVETLPKQQPPADD-------A-NANPYEVTTeeKVNSGTiAPPAQISLTDCLACSGCVTSAEAILVSLQSHAEVLDTLDKYhemkvpgdessapcthtknvesdtccgnGKIFVASISPQARASLAATYNVSERDAGYMVSQLLSgphgvksagkhNSGFAWVVDTNAMREASLVAAADEVDQ---------------------------------------------LQDGQKKPIITSACPGWICYAEKTHSH-ILPHLSRLKSPQALTGVLIKSVLAKKYGIDPKNVWHLAIMPCFDKKLEASRSELTSHtwhgetg-DAVRDVDCVITARELLMLAESRDISFPGLPKHPVTD--LAPFPE----------------PRVNEFLFGRSRG-----QKRkredATSIGTSGGYLWHVLKTQQTHHPG-----SHIKVQRGRNQDVSEYSVVna-DGLAVFKAARYYGFRNIQNLVRKLKPaKasrmpgasstgrrvggtrrpggatkagddSQDYAYVEVMACPGGCTNGGGQIKVGDvatlrqvgggtgieNggsqemiPAQREWLAKVDEAYWSGGTSVSDSdheaddqqspardsvmsgvdddndcdvidgiNRRQVHDMMDHWA-AITG-VELDTLLTTTYRVVESDV-------
>sp|Q0UM75|NAR1_PHANO Cytosolic Fe-S cluster assembly factor NAR1 OS=Phaeosphaeria nodorum (strain SN15 / ATCC MYA-4574 / FGSC 10173) GN=NAR1 PE=3 SV
--SAILSADDLNDFISPGVACIKPIETLPAKPEDSSN----------PYEVTT-EdkAAAS-QpPPPASISLTDCLACSGCVTSAEAVLVSLQSHSEVLTTLDTYrslrapwqtqngtngtngtngttnghstngtttnginghsheGKLFVASVSPQSRASIAAVFNVSEAEAGNMIAQLLSgpsglktgghqGSDFTWVLDTNVVREACLVAAADEVANALSPETsnpsT--------KP-----------------------GSEGAIDTTPKQPILTSACPGWICYAEKTHPY-ILPHLSRLKSPQALTGTLIKSVLSQQYNIPPSQIWHVAIMPCFDKKLEASRSELTSSawlpnhdatQDPVRDVDCVITARELLHLASARGINFASLPRTPLSASERTPFPD----------------PKLDAFLFPHTRR-----K--nqDVVAGSSGGYLYHILQTYQAQNPG-----SSISVSRGRNADVVEYSLVrg--SETIIRAARFYGFRNIQNLVRRLKPaKasrlpggktgvsrkpgaaaggdVKDYAYVEVMACPGGCTNGGGQVKITEveevrayegvestngDtlapkpgpKEQKEWLAKVDEAYFSGSDSEEEKvdqdgdqnmqdattnghtsepdivngiSRRKINDVVAHWS-HLTG-VDTQKLLYTSYRKVESDV-------
>tr|R7YZK1|R7YZK1_CONA1 Uncharacterized protein OS=Coniosporium apollinis (strain CBS 100218) GN=W97_06643 PE=3 SV=1
[truncated: 2,013,451 more chars]
