# Supplementary material for: Predicting the Structure of Enzymes with Metal Cofactors: The Example of [FeFe] Hydrogenases
Source: Int J Mol Sci. 2024 Mar 25;25(7):3663. doi: 10.3390/ijms25073663 (PMC11011570; doi:10.3390/ijms25073663)
Supplement: Supplementary file 1 [file ijms-25-03663-s001.zip › ijms-2857370-SM/AF_alignments/msas/pdb_hits.hhr]

Query         KAI3438965.1 hypothetical protein D9Q98_001379 [Chlorella vulgaris]
Match_columns 549
No_of_seqs    450 out of 9833
Neff          5.86431
Searched_HMMs 80799
Date          Tue Dec 27 09:15:55 2022
Command       /usr/bin/hhsearch -i /tmp/tmp2ix4fiyc/query.a3m -o /tmp/tmp2ix4fiyc/output.hhr -maxseq 1000000 -d /mnt/pdb70_database_path/pdb70 

 No Hit                             Prob E-value P-value  Score    SS Cols Query HMM  Template HMM
  1 4R0V_B Fe-hydrogenase (E.C.1.1 100.0 9.1E-91 1.1E-95  760.0   0.0  395   68-540    47-490 (514)
  2 4R0V_A Fe-hydrogenase (E.C.1.1 100.0 1.3E-90 1.6E-95  758.8   0.0  395   68-540    47-490 (514)
  3 6GM5_A Fe-hydrogenase (E.C.1.1 100.0 7.6E-88 9.5E-93  728.9   0.0  362  103-542    29-437 (452)
  4 6GL6_A Fe-hydrogenase (E.C.1.1 100.0 8.7E-88 1.1E-92  728.4   0.0  362  103-542    29-437 (452)
  5 2N0S_A Fe-hydrogenase (E.C.1.1 100.0 3.6E-87 4.5E-92  722.5   0.0  361  103-541    29-436 (442)
  6 6N59_A Iron hydrogenase 1 (E.C 100.0 1.6E-75   2E-80  649.1   0.0  383   66-537   184-574 (574)
  7 6N6P_A Iron hydrogenase 1 (E.C 100.0 1.6E-75   2E-80  649.1   0.0  383   66-537   184-574 (574)
  8 1E08_A [FE]-HYDROGENASE (LARGE 100.0   5E-66 6.2E-71  544.2   0.0  328   67-479    35-366 (371)
  9 1HFE_L FE-ONLY HYDROGENASE (E. 100.0 1.5E-65 1.9E-70  550.6   0.0  342   67-493    61-407 (421)
 10 1HFE_S FE-ONLY HYDROGENASE (E.  98.9 1.3E-12 1.6E-17  120.2   0.0   84  459-544    18-101 (123)
 11 1GX7_D PERIPLASMIC [FE] HYDROG  96.9 1.1E-05 1.3E-10   70.4   0.0   60  483-544     7-66  (88)
 12 3CF4_A Structure of the CODH c  93.0   0.028 3.5E-07   68.2   0.0  145   65-286   448-593 (807)
 13 5ODC_I Heterodisulfide reducta  90.8   0.099 1.2E-06   50.5   0.0   24  131-154   158-181 (184)
 14 5ODH_C FAD dependent oxidoredu  90.8   0.099 1.2E-06   50.5   0.0   24  131-154   158-181 (184)
 15 5ODQ_I Heterodisulfide reducta  90.8   0.099 1.2E-06   50.5   0.0   24  131-154   158-181 (184)
 16 4YDD_B DMSO reductase family t  83.3    0.69 8.6E-06   50.6   0.0   40  131-170   282-322 (333)
 17 5CHC_F DMSO reductase family t  83.3    0.69 8.6E-06   50.6   0.0   40  131-170   282-322 (333)
 18 6CZ7_B ArrA, 4Fe-4S ferredoxin  77.6     1.5 1.9E-05   44.5   0.0   69   65-146   157-234 (234)
 19 6CZ8_B ArrA, 4Fe-4S ferredoxin  77.6     1.5 1.9E-05   44.5   0.0   69   65-146   157-234 (234)
 20 6CZA_B Arsenate respiratory re  77.6     1.5 1.9E-05   44.5   0.0   69   65-146   157-234 (234)
 21 6SDR_B Formate dehydrogenase,   69.7     3.4 4.2E-05   42.6   0.0   36  105-140   198-235 (236)
 22 6SDV_B W-formate dehydrogenase  69.7     3.4 4.2E-05   42.6   0.0   36  105-140   198-235 (236)
 23 4WZ7_A Subunit ND1, Subunit ND  47.3      16 0.00019   43.8   0.0   53   68-120   174-232 (628)
 24 6FD1_A 7-FE FERREDOXIN I (FD1)  38.4      26 0.00033   30.6   0.0   58   65-124    32-91  (106)
 25 7FD1_A 7-FE FERREDOXIN I (FD1)  38.4      26 0.00033   30.6   0.0   58   65-124    32-91  (106)
 26 2JM2_A IGFBP-6; Insulin like g  35.2      32  0.0004   27.3   0.0   15  463-477    14-28  (45)
 27 2MFK_A Blo 1 12; Allergen, Chi  33.5      36 0.00044   28.4   0.0   11  271-281    43-53  (69)
 28 2V2K_A FERREDOXIN; IRON, TRANS  23.1      72 0.00089   27.4   0.0   20   65-84     32-51  (105)
 29 2V2K_B FERREDOXIN; IRON, TRANS  23.1      72 0.00089   27.4   0.0   20   65-84     32-51  (105)
 30 2XSJ_D SULFITE REDUCTASE ALPHA  21.6      81   0.001   36.7   0.0   21   63-83    294-314 (437)
 31 2HM4_A Nematocyst outer wall a  21.3      82   0.001   22.6   0.0    8  464-471     7-14  (31)
 32 6G72_I NADH-ubiquinone oxidore  20.5      88  0.0011   31.7   0.0   15   67-81    147-161 (212)

No 1
>4R0V_B Fe-hydrogenase (E.C.1.18.99.1); HydA1 monomer, FES cluster, H-cluster; HET: SF4, CSD, CSO; 2.29A {Chlamydomonas reinhardtii}
Probab=100.00  E-value=9.1e-91  Score=759.98  Aligned_cols=395  Identities=33%  Similarity=0.558  Sum_probs=313.4  Template_Neff=6.100

Q KAI3438965.1     68 SLHDCLACSGCVTSAEAVLLQHQSAG-ELLQRLAD-PDWTVVVSLSPQSIAALAAVHRLSSAEC-AARLTAFLRHLGVAA  144 (549)
Q Consensus        68 sL~DCLACSGCVTSAEtvLi~~QS~~-e~l~~L~~-~~~~vVvsiSpqs~aSla~~~~l~~~~~-~~~l~~~lk~lG~~~  144 (549)
                      --+|||||+||+|+|++++.+.|++. +|.+.+.+ .++.+|++||||++++|+++||+++... ..+|..+||+|||++
T Consensus        47 ~~~~cLACs~c~~~A~~~~~~~~~~~~~l~~~~~~~~~k~vVvsIAPq~~asla~~fgl~~~~~~~~~l~~~Lk~lGf~~  126 (514)
T 4R0V_B           47 RRLGNVACAAAAPAAEAPLSHVQQALAELAKPKDDPTRKHVAVQVAPAVRVAIAETLGLAPGATTPKQLAEGLRRLGFDE  126 (514)
T ss_dssp             ------------------CCHHHHHHHHHTSCTTCTTCCEEEEEECHHHHHHGGGGGTCCTTCSCHHHHHHHHHHHTCSE
T ss_pred             hhcCCccCccccCEEehhHHHHHHHHHHHcCCCCCCCCCEEEEEECHHHHHHHHHHhCCCCCCCCHHHHHHHHHHcCCCE
Confidence            45899999999999999999998887 66654422 3467899999999999999999987665 689999999999999


Q KAI3438965.1    145 VFDIAAARQVALAEAAREFLQRYRSSRGGSTAEAAAAAGQDAAGGGDDMDVDRPKPSSDGHRNAVGGGSPGPLPMLASAC  224 (549)
Q Consensus       145 V~D~~~a~~lsl~E~~~Ef~~r~~~~~~g~~~~~~~~~~~~~~~~~~~~~~~~~~~~~~~~~~~~~~~~~~~lP~~~S~C  224 (549)
                      |||+++|+|+++.|+++||++|++++.....                                    ....++|||+|+|
T Consensus       127 V~Dts~gadltl~E~a~Efi~r~~~~~~~~~------------------------------------~~~~~~PmitS~C  170 (514)
T 4R0V_B          127 VFDTLFGADLTIMEEGSELLHRLTEHLEAHP------------------------------------HSDEPLPMFTSCC  170 (514)
T ss_dssp             EEETHHHHHHHHHHHHHHHHHHHHHHHTTCC------------------------------------CTTSCSSEECCCC
T ss_pred             EEEcHHHHHHHHHHHHHHHHHHHHHHHhhCC------------------------------------CCCCCCCeeecCC
Confidence            9999999999999999999999876422100                                    1135799999999


Q KAI3438965.1    225 PGWVCYAEKTHGDHVLPYIATGKSPQAVLGTLVKRQWCAAAGLAPDRVYHCSVMPCYDKKLEGARDDFWLPGT-SVPETD  303 (549)
Q Consensus       225 PGwv~yaEk~~~~~~lp~ls~~kSpq~~~G~l~K~~~~~~~~~~p~~i~hv~vmPC~dKKlEa~R~~f~~~~~-~~~dvD  303 (549)
                      |||||||||+|| +|+||||++||||+|+|.|+|+++.++.+++++++|||+||||||||+||+|++|..+.. +.++||
T Consensus       171 PgwV~yiEK~~P-eLip~LS~vkSPqqi~G~liK~~~~~~~~i~~~~i~~VsImPC~dKKlEA~R~~~~~~~~~~~~~VD  249 (514)
T 4R0V_B          171 PGWIAMLEKSYP-DLIPYVSSCKSPQMMLAAMVKSYLAEKKGIAPKDMVMVSIMPCTRKQSEADRDWFCVDADPTLRQLD  249 (514)
T ss_dssp             HHHHHHHHHHCG-GGGGGBCCBCCHHHHHHHHCCCCCHHHTTCCGGGEEEEEEESCSSHHHHHTCTTCC--CCTTSCSSC
T ss_pred             HHHHHHHHHHCH-HhHHhccCCCCHHHHHHHHHHHHHHHHhCCChhhcEEEEEecCchHHHHHhcchhcCCCCCcccccC
Confidence            999999999998 999999999999999999999999988999999999999999999999999998865321 357999


Q KAI3438965.1    304 CVLATTELQELLEQRQADLHSLQGIPFDAILPAAAAAAAAPSGTRASSSGGSSAQHDTVQLPTSSSSGSGSGVTATASSG  383 (549)
Q Consensus       304 ~VlTt~El~~l~~~~~~~~~~~~~~~~d~~~~~~~~~~~~~~~~~~~~~~~~~~~~d~~~lP~~s~~g~g~g~~~~~~g~  383 (549)
                      ||||++||.+||++.++++..++..++|...+.                                  .++.   +..++.
T Consensus       250 ~VLTt~El~~ll~~~~id~~~~~~~~~d~~~~~----------------------------------~s~~---g~~~~~  292 (514)
T 4R0V_B          250 HVITTVELGNIFKERGINLAELPEGEWDNPMGV----------------------------------GSGA---GVLFGT  292 (514)
T ss_dssp             EEEEHHHHHHHHHHTTCCGGGSCCCCCCCTTSS----------------------------------SSTT---SSCSSB
T ss_pred             EEEEHHHHHHHHHHcCCCHHHCCCCcCCCCCCC----------------------------------CCcc---chhhcc
Confidence            999999999999999999876654344432211                                  2334   677899


Q KAI3438965.1    384 SGGYLEHVFRSAARELFGLELPPGPLPVKVGRNAD-LRELSLEA------------------------------------  426 (549)
Q Consensus       384 SGGy~Ea~lRta~~~L~G~~l~~~~l~~~~~rn~d-~kE~~l~~------------------------------------  426 (549)
                      ||||+++++++++..+.+...+  .+.++.+||.| ++++++.+                                    
T Consensus       293 SGG~~e~i~r~a~~~~~~~~~~--~~~~~~~r~~d~~~~~~i~~~~~~~~~~~~~~~~~~~~~~~~~~~~~~~~~~~~~~  370 (514)
T 4R0V_B          293 TGGVMEAALRTAYELFTGTPLP--RLSLSEVRGMDGIKETNITMVPAPGSKFEELLKHRAAARAEAAAHGTPGPLAWDGG  370 (514)
T ss_dssp             CSCHHHHHHHHHHHHHHSSCCC--CCCCEECTTSTTEEEEEEEECCCTTSHHHHHHHC--------------CTTCCCSC
T ss_pred             CChHHHHHHHHHHHHhcCCCCC--CcceEEeeCCCCeEEEEEEeccCCCccHHHHHHHHHHHHHHHHhcCCCCCcccCCC
Confidence            9999999999988766543322  24567777766 65555433                                    


Q KAI3438965.1    427 --------PDGTVLRFAAAYGFRNIQGLMRKVKLGRCEYDYVEVMACPSGCLNGGGQPKPTAKQTPAQLLEQLEELYAAG  498 (549)
Q Consensus       427 --------~~~~~l~~Av~~G~~Niq~lv~~ik~g~~~Y~fVEVMACPgGCinGGGQp~~~~~~~~~~~~~~~~~ly~~~  498 (549)
                              +++..++++++|||+||||+|+++++|+.+|||||||||||||+|||||++.........|.+.++.++...
T Consensus       371 ~~~~~~~~~~~~~l~~a~~~G~rNiq~ll~~ik~g~~~ydfVEvMACpgGCinGgGq~~~~~~~~~~~r~~~l~~~~~~~  450 (514)
T 4R0V_B          371 AGFTSEDGRGGITLRVAVANGLGNAKKLITKMQAGEAKYDFVEIMACPAGCVGGGGQPRSTDKAITQKRQAALYNLDEKS  450 (514)
T ss_dssp             EEECCTTCCCEEEEEEEEEESHHHHHHHHHHHHTTSSCCSEEEEESSTTCGGGCTTSCCCSCTTHHHHHHHTSSCTTGGG
T ss_pred             CCccccCCCCceeEEEEEEcCHHHHHHHHHHHHcCCCCCcEEEEecCCccccCCCCCCCCCchHHHHHHHHHHHhccccc
Confidence                    123457999999999999999999999889999999999999999999999976666677888888877643


Q KAI3438965.1    499 GIAARPEADPALQQLYMSFVQGEPGSQAAHQLMHTHYHKRDK  540 (549)
Q Consensus       499 ~~~~~~~~Np~v~~lY~~~l~G~p~s~~ah~lLHT~Y~~r~k  540 (549)
                       ..+.+++||.++.||++|+ ++++++++|++|||+|+++++
T Consensus       451 -~~~~~~~n~~v~~~y~~~~-~~~~~~~a~~~lhT~y~~~~~  490 (514)
T 4R0V_B          451 -TLRRSHENPSIRELYDTYL-GEPLGHKAHELLHTHYVAGGV  490 (514)
T ss_dssp             -SBCCGGGCHHHHHHCCCCC-CSTTSHHHHHHHBCCCCTTCC
T ss_pred             -cccccccCHHHHHHHHHhc-CCCCCHhHHHHhhcEEEecCC
Confidence             4567899999999999999 778899999999999999866


No 2
>4R0V_A Fe-hydrogenase (E.C.1.18.99.1); HydA1 monomer, FES cluster, H-cluster; HET: SF4; 2.29A {Chlamydomonas reinhardtii}
Probab=100.00  E-value=1.3e-90  Score=758.77  Aligned_cols=395  Identities=33%  Similarity=0.558  Sum_probs=314.4  Template_Neff=6.100

Q KAI3438965.1     68 SLHDCLACSGCVTSAEAVLLQHQSAG-ELLQRLAD-PDWTVVVSLSPQSIAALAAVHRLSSAEC-AARLTAFLRHLGVAA  144 (549)
Q Consensus        68 sL~DCLACSGCVTSAEtvLi~~QS~~-e~l~~L~~-~~~~vVvsiSpqs~aSla~~~~l~~~~~-~~~l~~~lk~lG~~~  144 (549)
                      --+|||||+||+|+|++++.+.|++. +|.+.+.+ .++.+|++||||++++|+++||+++... ..+|..+||+|||++
T Consensus        47 ~~~~cLACs~c~t~A~~~~~~~~~~~~~l~~~~~~~~~k~vVvsIAPq~~asla~~fgl~~~~~~~~~l~~~Lk~lGf~~  126 (514)
T 4R0V_A           47 RRLGNVACAAAAPAAEAPLSHVQQALAELAKPKDDPTRKHVAVQVAPAVRVAIAETLGLAPGATTPKQLAEGLRRLGFDE  126 (514)
T ss_dssp             ------------------CCHHHHHHHHHTSCTTCTTCCEEEEEECHHHHHHGGGGGTCCTTCSCHHHHHHHHHHHTCSC
T ss_pred             hhcCCccCcccCceeehhHHHHHHHHHHHhchhhcCCCCEEEEEeChhHHHHHHHHhCCCCcCCCHHHHHHHHHHcCCCE
Confidence            45899999999999999999998887 66654422 2467899999999999999999987665 689999999999999


Q KAI3438965.1    145 VFDIAAARQVALAEAAREFLQRYRSSRGGSTAEAAAAAGQDAAGGGDDMDVDRPKPSSDGHRNAVGGGSPGPLPMLASAC  224 (549)
Q Consensus       145 V~D~~~a~~lsl~E~~~Ef~~r~~~~~~g~~~~~~~~~~~~~~~~~~~~~~~~~~~~~~~~~~~~~~~~~~~lP~~~S~C  224 (549)
                      |||+++|+|+++.|+++||++|++++.....                                    ....++|||+|+|
T Consensus       127 V~Dts~gadltl~e~a~Efi~r~~~~~~~~~------------------------------------~~~~~~P~itS~C  170 (514)
T 4R0V_A          127 VFDTLFGADLTIMEEGSELLHRLTEHLEAHP------------------------------------HSDEPLPMFTSCC  170 (514)
T ss_dssp             EEETHHHHHHHHHHHHHHHHHHHHHHHTTCC------------------------------------CTTSCSSEECCCC
T ss_pred             EEEcHHHHHHHHHHHHHHHHHHHHHHHHHhh------------------------------------ccCCCCCeEeccC
Confidence            9999999999999999999999876422100                                    1135799999999


Q KAI3438965.1    225 PGWVCYAEKTHGDHVLPYIATGKSPQAVLGTLVKRQWCAAAGLAPDRVYHCSVMPCYDKKLEGARDDFWLPGT-SVPETD  303 (549)
Q Consensus       225 PGwv~yaEk~~~~~~lp~ls~~kSpq~~~G~l~K~~~~~~~~~~p~~i~hv~vmPC~dKKlEa~R~~f~~~~~-~~~dvD  303 (549)
                      |||||||||+|| +|+||||++||||+|+|.|+|+++.++.+++++++|||+||||+|||+||+|++|..+.. +.++||
T Consensus       171 PgwV~yiEK~~P-eLip~LS~vkSPqqi~G~lvK~~~~~~~~i~~~~i~~VsImPC~dKKlEA~R~~~~~~~~~~~~~VD  249 (514)
T 4R0V_A          171 PGWIAMLEKSYP-DLIPYVSSCKSPQMMLAAMVKSYLAEKKGIAPKDMVMVSIMPCTRKQSEADRDWFCVDADPTLRQLD  249 (514)
T ss_dssp             HHHHHHHHHHCG-GGGGGBCCBCCHHHHHHHHCCCCCHHHTTCCGGGEEEEEEESCSSHHHHHTSTTCCBTTBTTSCSCC
T ss_pred             HHHHHHHHHHCH-HHHHhcCCCCCHHHHHHHHHHHHHHHHhCCCHHHcEEEEEecCchHHHHHhCcccCCCCCCCccccC
Confidence            999999999998 999999999999999999999999988999999999999999999999999998875321 357999


Q KAI3438965.1    304 CVLATTELQELLEQRQADLHSLQGIPFDAILPAAAAAAAAPSGTRASSSGGSSAQHDTVQLPTSSSSGSGSGVTATASSG  383 (549)
Q Consensus       304 ~VlTt~El~~l~~~~~~~~~~~~~~~~d~~~~~~~~~~~~~~~~~~~~~~~~~~~~d~~~lP~~s~~g~g~g~~~~~~g~  383 (549)
                      ||||++||.+||++.++++..++..++|...+.                                  .++.   +..++.
T Consensus       250 ~VLTt~EL~~ll~~~~i~~~~~~~~~~d~~~~~----------------------------------~s~~---g~~~~~  292 (514)
T 4R0V_A          250 HVITTVELGNIFKERGINLAELPEGEWDNPMGV----------------------------------GSGA---GVLFGT  292 (514)
T ss_dssp             EEEEHHHHHHHHHHTTCCGGGSCCCCCCCTTSS----------------------------------SSSC---SSCSSB
T ss_pred             EEEEHHHHHHHHHHcCCCHHHCCcccCCCCCcc----------------------------------CCCc---cccccC
Confidence            999999999999999999876654344432211                                  2334   678999


Q KAI3438965.1    384 SGGYLEHVFRSAARELFGLELPPGPLPVKVGRNAD-LRELSLEA------------------------------------  426 (549)
Q Consensus       384 SGGy~Ea~lRta~~~L~G~~l~~~~l~~~~~rn~d-~kE~~l~~------------------------------------  426 (549)
                      ||||+++++++++..+.+...+  .+.+..+||.| ++++++.+                                    
T Consensus       293 SGG~~e~i~r~a~~~~~~~~~~--~~~~~~~r~~d~~~~~~i~l~~~~~~~~~~~~~~~~~~~~~~~~~~~~~~~~~~~~  370 (514)
T 4R0V_A          293 TGGVMEAALRTAYELFTGTPLP--RLSLSEVRGMDGIKETNITMVPAPGSKFEELLKHRAAARAEAAAHGTPGPLAWDGG  370 (514)
T ss_dssp             CSCHHHHHHHHHHHHHHSSCCC--CCCCEECTTCTTEEEEEEEECCCTTSHHHH--HH----------HCCCSSSCCCSC
T ss_pred             cchHHHHHHHHHHHHhcCCCCC--CCeeEEEeCCCCeEEEEEEecCCCCCchhHhhhHhcccchHhhhccCCCCCCCCCC
Confidence            9999999999988766543222  24567777766 65555433                                    


Q KAI3438965.1    427 --------PDGTVLRFAAAYGFRNIQGLMRKVKLGRCEYDYVEVMACPSGCLNGGGQPKPTAKQTPAQLLEQLEELYAAG  498 (549)
Q Consensus       427 --------~~~~~l~~Av~~G~~Niq~lv~~ik~g~~~Y~fVEVMACPgGCinGGGQp~~~~~~~~~~~~~~~~~ly~~~  498 (549)
                              +++..++++++|||+|||++|+++++|+.+|||||||||||||+|||||++.........|.+.++.++...
T Consensus       371 ~~~~~~~~~~~~~l~~a~a~G~rNiq~ll~~ik~g~~~ydfVEvMACpgGCinGgGq~~~~~~~~~~~r~~~l~~~~~~~  450 (514)
T 4R0V_A          371 AGFTSEDGRGGITLRVAVANGLGNAKKLITKMQAGEAKYDFVEIMACPAGCVGGGGQPRSTDKAITQKRQAALYNLDEKS  450 (514)
T ss_dssp             EEECCTTCCCEEEEEEEEEESHHHHHHHHHHHHTTSSCCSEEEEESSTTCGGGCTTSCCCSCTTHHHHHHHTSSCTTGGG
T ss_pred             cceeecCCCCCeEEEEEEEecHHHHHHHHHHHHcCCCCCcEEEeecCCCcccCCCCCCCCCchHHHHHHHHHHHhcccCC
Confidence                    123458999999999999999999999889999999999999999999999976666677888888877643


Q KAI3438965.1    499 GIAARPEADPALQQLYMSFVQGEPGSQAAHQLMHTHYHKRDK  540 (549)
Q Consensus       499 ~~~~~~~~Np~v~~lY~~~l~G~p~s~~ah~lLHT~Y~~r~k  540 (549)
                       .++.+++||.++.||++|+ ++++++++|++|||+|+++++
T Consensus       451 -~~~~~~~n~~v~~ly~~~~-~~~~~~~a~~~lhT~y~~~~~  490 (514)
T 4R0V_A          451 -TLRRSHENPSIRELYDTYL-GEPLGHKAHELLHTHYVAGGV  490 (514)
T ss_dssp             -SBCCGGGCHHHHHHCCCCC-CSTTSHHHHHHHBCCCCTTCC
T ss_pred             -CccCcccCHHHHHHHHHhc-CCCCCHHHHHHhhcEEEeecc
Confidence             4567899999999999999 778899999999999999866


No 3
>6GM5_A Fe-hydrogenase (E.C.1.18.99.1); Hydrogenase, H-cluster, apo-form, HYDROLASE; 1.45A {Chlamydomonas reinhardtii}
Probab=100.00  E-value=7.6e-88  Score=728.88  Aligned_cols=362  Identities=33%  Similarity=0.581  Sum_probs=304.2  Template_Neff=6.500

Q KAI3438965.1    103 DWTVVVSLSPQSIAALAAVHRLSSAEC-AARLTAFLRHLGVAAVFDIAAARQVALAEAAREFLQRYRSSRGGSTAEAAAA  181 (549)
Q Consensus       103 ~~~vVvsiSpqs~aSla~~~~l~~~~~-~~~l~~~lk~lG~~~V~D~~~a~~lsl~E~~~Ef~~r~~~~~~g~~~~~~~~  181 (549)
                      ++.+|++||||+++||+++||+++... ..++..+||+|||++|||+++|+++++.|+++||++|++++.....      
T Consensus        29 ~k~vV~sIsPq~~asla~~~g~~~~~~~~~~l~~~Lk~lGf~~V~Dts~gadltl~E~~~Ef~~r~~~~~~~~~------  102 (452)
T 6GM5_A           29 RKHVCVQVAPAVRVAIAETLGLAPGATTPKQLAEGLRRLGFDEVFDTLFGADLTIMEAGSELLHRLTEHLEAHP------  102 (452)
T ss_dssp             CCEEEEEECHHHHHHGGGGGTCCTTCSCHHHHHHHHHHTTCSEEEEHHHHHHHHHHHHHHHHHHHHHHHHTC--------
T ss_pred             CCEEEEEeChHHHHHHHHHhCCCccCCCHHHHHHHHHHCCCCEEEEcHHHHHHHHHHHHHHHHHHHHHHHhhCC------
Confidence            467999999999999999999987665 6899999999999999999999999999999999999876432100      


Q KAI3438965.1    182 AGQDAAGGGDDMDVDRPKPSSDGHRNAVGGGSPGPLPMLASACPGWVCYAEKTHGDHVLPYIATGKSPQAVLGTLVKRQW  261 (549)
Q Consensus       182 ~~~~~~~~~~~~~~~~~~~~~~~~~~~~~~~~~~~lP~~~S~CPGwv~yaEk~~~~~~lp~ls~~kSpq~~~G~l~K~~~  261 (549)
                                                    ...+++|||+|+||||||||||+|| +|+||||++||||+|+|.|+|++|
T Consensus       103 ------------------------------~~~~~~P~itS~CPgwV~y~Ek~~P-ellp~LS~vkSPqqi~G~lvK~~~  151 (452)
T 6GM5_A          103 ------------------------------HSDEPLPMFTSCCPGWIAMLEKSYP-DLIPYVSSCKSPQMMLAAMVKSYL  151 (452)
T ss_dssp             ---------------------------------CCSSEECCCCHHHHHHHHHHCG-GGGGGBCCBCCHHHHHHHHCCCCC
T ss_pred             ------------------------------CCCCCCCEEecCCHHHHHHHHHHCH-HhHhhcCCCCCHHHHHHHHHHHHH
Confidence                                          1235799999999999999999998 999999999999999999999999


Q KAI3438965.1    262 CAAAGLAPDRVYHCSVMPCYDKKLEGARDDFWLPGT-SVPETDCVLATTELQELLEQRQADLHSLQGIPFDAILPAAAAA  340 (549)
Q Consensus       262 ~~~~~~~p~~i~hv~vmPC~dKKlEa~R~~f~~~~~-~~~dvD~VlTt~El~~l~~~~~~~~~~~~~~~~d~~~~~~~~~  340 (549)
                      +++.|+++++||||+||||||||+||+|++|..+.. +.++||||||++||.+||++.++++..++..++|..++.    
T Consensus       152 ~~~~~i~~~~i~~VsImPC~dKKlEA~R~~~~~~~~~~~~~VD~VLTt~El~~ll~~~~i~~~~~~~~~~d~~~~~----  227 (452)
T 6GM5_A          152 AEKKGIAPKDMVMVSIMPCTRKQSEADRDWFCVDADPTLRQLDHVITTVELGNIFKERGINLAELPEGEWDNPMGV----  227 (452)
T ss_dssp             HHHHTCCGGGEEEEEEESCSSHHHHHTCTTSEETTEEEEESSCEEEEHHHHHHHHHHTTCCGGGCCCCCCCCTTSS----
T ss_pred             HHHcCCChhhcEEEEEEcCchHHHHHhcchhcCCCCCcccccCEEEEHHHHHHHHHHcCCCHHHCCCCCCCCCCCC----
Confidence            999999999999999999999999999998865321 358999999999999999999999876654344432211    


Q KAI3438965.1    341 AAAPSGTRASSSGGSSAQHDTVQLPTSSSSGSGSGVTATASSGSGGYLEHVFRSAARELFGLELPPGPLPVKVGRNAD-L  419 (549)
Q Consensus       341 ~~~~~~~~~~~~~~~~~~~d~~~lP~~s~~g~g~g~~~~~~g~SGGy~Ea~lRta~~~L~G~~l~~~~l~~~~~rn~d-~  419 (549)
                                                    .++.   +..++.||||+++++|+++..+++...+  .+.++.+||.| +
T Consensus       228 ------------------------------~s~~---~~~~~~SGG~~e~i~r~~~~~~~~~~~~--~~~~~~~r~~d~~  272 (452)
T 6GM5_A          228 ------------------------------GSGA---GVLFGTTGGVMEAALRTAYELFTGTPLP--RLSLSEVRGMDGI  272 (452)
T ss_dssp             ------------------------------SSSC---SCCSSBCSCHHHHHHHHHHHHHHSSCCC--CCCCEECTTSTTE
T ss_pred             ------------------------------CCCC---chhccCCCcHHHHHHHHHHHHhcCCCCC--CcceEEeeCCCCe
Confidence                                          2334   6778999999999999999777654322  25677788877 6


Q KAI3438965.1    420 RELSLEA--------------------------------------------PDGTVLRFAAAYGFRNIQGLMRKVKLGRC  455 (549)
Q Consensus       420 kE~~l~~--------------------------------------------~~~~~l~~Av~~G~~Niq~lv~~ik~g~~  455 (549)
                      +++++.+                                            +++..+++|+|||||||||+|+++++|++
T Consensus       273 ~~~~~~~~~~~~~~~~~~~~~~~~~~~~~~~~~~~~~~~~~~~~~~~~~~~~~~~~l~~a~~~G~rniq~ll~~ik~g~~  352 (452)
T 6GM5_A          273 KETNITMVPAPGSKFEELLKHRAAARAEAAAHGTPGPLAWDGGAGFTSEDGRGGITLRVAVANGLGNAKKLITKMQAGEA  352 (452)
T ss_dssp             EEEEEEECCCTTSHHHHHHHHTC------------CCSCCCSCEEECCTTSCCEEEEEEEEEESHHHHHHHHHHHHHTSS
T ss_pred             EEEEEEeccCCCccHHHHHHHHHHHHHHHHhcCCCCCcccCCCCCcccCCCCCcceEEEEEEcCHHHHHHHHHHHHcCCC
Confidence            6665543                                            12346899999999999999999999988


Q KAI3438965.1    456 EYDYVEVMACPSGCLNGGGQPKPTAKQTPAQLLEQLEELYAAGGIAARPEADPALQQLYMSFVQGEPGSQAAHQLMHTHY  535 (549)
Q Consensus       456 ~Y~fVEVMACPgGCinGGGQp~~~~~~~~~~~~~~~~~ly~~~~~~~~~~~Np~v~~lY~~~l~G~p~s~~ah~lLHT~Y  535 (549)
                      +|||||||||||||+|||||++.........|.+.++..+... ..+.+++||.++.||++|+ ++++++++|++|||+|
T Consensus       353 ~ydfVEvMACPgGCinGgGq~~~~~~~~~~~r~~~l~~~~~~~-~~~~~~~n~~v~~~y~~~~-~~~~~~~~~~~lhT~y  430 (452)
T 6GM5_A          353 KYDFVEIMACPAGCVGGGGQPRSTDKAITQKRQAALYNLDEKS-TLRRSHENPSIRELYDTYL-GEPLGHKAHELLHTHY  430 (452)
T ss_dssp             CCSEEEEESSTTCGGGCTTSCCCSCTTHHHHHHHHSSCHHHHT-CBCCGGGCHHHHHHCCCCC-CSTTSHHHHHHHBCCC
T ss_pred             CCcEEEEecCCccccCCCCCCCCCchHHHHHHHHHHHhhcccc-cccCcccCHHHHHHHHHhc-CCCCCHhHHHHhhcEE
Confidence            9999999999999999999999976666667888888877643 3567899999999999999 7788999999999999


Q KAI3438965.1    536 HKRDKTV  542 (549)
Q Consensus       536 ~~r~k~~  542 (549)
                      ++++.-.
T Consensus       431 ~~~~~~~  437 (452)
T 6GM5_A          431 VAGGVEE  437 (452)
T ss_dssp             CTTCC--
T ss_pred             EecCcch
Confidence            9998754


No 4
>6GL6_A Fe-hydrogenase (E.C.1.18.99.1); [FeFe]-hydrogenase, iron sulfur cluster binding; 1.8A {Chlamydomonas reinhardtii}
Probab=100.00  E-value=8.7e-88  Score=728.43  Aligned_cols=362  Identities=32%  Similarity=0.566  Sum_probs=303.7  Template_Neff=6.500

Q KAI3438965.1    103 DWTVVVSLSPQSIAALAAVHRLSSAEC-AARLTAFLRHLGVAAVFDIAAARQVALAEAAREFLQRYRSSRGGSTAEAAAA  181 (549)
Q Consensus       103 ~~~vVvsiSpqs~aSla~~~~l~~~~~-~~~l~~~lk~lG~~~V~D~~~a~~lsl~E~~~Ef~~r~~~~~~g~~~~~~~~  181 (549)
                      ++.+|++||||+++||+++||+++... ..++..+||+|||++|||+++|+|+++.|+++||++|++++.....      
T Consensus        29 ~k~vV~sIsPq~~asla~~~g~~~~~~~~~~l~~~Lk~lGf~~VfDts~gadltl~e~a~E~~~r~~~~~~~~~------  102 (452)
T 6GL6_A           29 RKHVCVQVAPAVRVAIAETLGLAPGATTPKQLAEGLRRLGFDEVFDTLFGADLTIMEEGSELLHRLTEHLEAHP------  102 (452)
T ss_dssp             CCEEEEEECHHHHHHGGGGGTCCTTCSCHHHHHHHHHHTTCSEEEEHHHHHHHHHHHHHHHHHHHHHHHHHC--------
T ss_pred             CCEEEEEeChHHHHHHHHHhCCCccCCCHHHHHHHHHHCCCCEEEEcHHHHHHHHHHHHHHHHHHHHHHHhcCC------
Confidence            467999999999999999999987665 6899999999999999999999999999999999999876422100      


Q KAI3438965.1    182 AGQDAAGGGDDMDVDRPKPSSDGHRNAVGGGSPGPLPMLASACPGWVCYAEKTHGDHVLPYIATGKSPQAVLGTLVKRQW  261 (549)
Q Consensus       182 ~~~~~~~~~~~~~~~~~~~~~~~~~~~~~~~~~~~lP~~~S~CPGwv~yaEk~~~~~~lp~ls~~kSpq~~~G~l~K~~~  261 (549)
                                                    ...+++|||+|+||||||||||+|| +|+||||++||||+|+|.|+|++|
T Consensus       103 ------------------------------~~~~~~P~itS~CPgwV~y~Ek~~p-eLlp~LS~vkSPqqi~G~lvK~~~  151 (452)
T 6GL6_A          103 ------------------------------HSDEPLPMFTSCCPGWIAMLEKSYP-DLIPYVSSCKSPQMMLAAMVKSYL  151 (452)
T ss_dssp             ---------------------------------CCSSEECCCCHHHHHHHHHHCG-GGGGGBCCBCCHHHHHHHHCCCCC
T ss_pred             ------------------------------CCCCCCCEEecCCHHHHHHHHHHCH-HhHhhcCCCCCHHHHHHHHHHHHH
Confidence                                          1235799999999999999999998 999999999999999999999999


Q KAI3438965.1    262 CAAAGLAPDRVYHCSVMPCYDKKLEGARDDFWLPGT-SVPETDCVLATTELQELLEQRQADLHSLQGIPFDAILPAAAAA  340 (549)
Q Consensus       262 ~~~~~~~p~~i~hv~vmPC~dKKlEa~R~~f~~~~~-~~~dvD~VlTt~El~~l~~~~~~~~~~~~~~~~d~~~~~~~~~  340 (549)
                      +++.|+++++||||+||||+|||+||+|++|..+.. +.++||||||++||.+||++.++++..++..++|..++.    
T Consensus       152 ~~~~~i~~~~i~~VsImPC~dKKlEA~R~~~~~~~~~~~~~VD~VLTt~El~~ll~~~~i~~~~~~~~~~d~~~~~----  227 (452)
T 6GL6_A          152 AEKKGIAPKDMVMVSIMPCTRKQSEADRDWFCVDADPTLRQLDHVITTVELGNIFKERGINLAELPEGEWDNPMGV----  227 (452)
T ss_dssp             HHHHTCCGGGEEEEEEESCTTHHHHHTCTTSEETTEEEEESSCEEEEHHHHHHHHHHTTCCGGGSCCCCCCCTTSS----
T ss_pred             HHHcCCChhhcEEEEEecCchHHHHHhccccccCCCCcccccCEEEEHHHHHHHHHHcCCCHHHCCCCCCCCCCCC----
Confidence            988999999999999999999999999998865321 358999999999999999999999876653334432211    


Q KAI3438965.1    341 AAAPSGTRASSSGGSSAQHDTVQLPTSSSSGSGSGVTATASSGSGGYLEHVFRSAARELFGLELPPGPLPVKVGRNAD-L  419 (549)
Q Consensus       341 ~~~~~~~~~~~~~~~~~~~d~~~lP~~s~~g~g~g~~~~~~g~SGGy~Ea~lRta~~~L~G~~l~~~~l~~~~~rn~d-~  419 (549)
                                                    .++.   +..++.||||+++++|+++..+++...+  .+.++.+||.| +
T Consensus       228 ------------------------------~s~~---~~~~~~SGG~~e~i~r~~~~~~~~~~~~--~~~~~~~r~~d~~  272 (452)
T 6GL6_A          228 ------------------------------GSGA---GVLFGTTGGVMEAALRTAYELFTGTPLP--RLSLSEVRGMDGI  272 (452)
T ss_dssp             ------------------------------SSSC---SCCSSBCSCHHHHHHHHHHHHHHSSCCC--CCCCEECTTCTTE
T ss_pred             ------------------------------CCcC---cccccCCCcHHHHHHHHHHHHHhCCCCC--CcceEEeeCCCCe
Confidence                                          2334   6778999999999999999777654322  25677788877 6


Q KAI3438965.1    420 RELSLEAP--------------------------------------------DGTVLRFAAAYGFRNIQGLMRKVKLGRC  455 (549)
Q Consensus       420 kE~~l~~~--------------------------------------------~~~~l~~Av~~G~~Niq~lv~~ik~g~~  455 (549)
                      +++++.+.                                            ++..+++|+|||||||||+|+++++|++
T Consensus       273 ~~~~~~~~~~~~~~~~~~~~~~~~~~~~~~~~~~~~~~~~~~~~~~~~~~~~~~~~l~~a~~~G~rniq~ll~~ik~g~~  352 (452)
T 6GL6_A          273 KETNITMVPAPGSKFEELLKHRAAARAEAAAHGTPGPLAWDGGAGFTSEDGRGGITLRVAVANGLGNAKKLITKMQAGEA  352 (452)
T ss_dssp             EEEEEEECCCTTSHHHHHHC---------------CCSCCCSCEEECCTTSCCEEEEEEEEEESHHHHHHHHHHHHHTSS
T ss_pred             EEEEEEeccCCCccHHHHHHHHHHHHHHHHhcCCCCCcccCCCCCcccCCCCCcceEEEEEEcCHHHHHHHHHHHHcCCC
Confidence            66655431                                            2346899999999999999999999988


Q KAI3438965.1    456 EYDYVEVMACPSGCLNGGGQPKPTAKQTPAQLLEQLEELYAAGGIAARPEADPALQQLYMSFVQGEPGSQAAHQLMHTHY  535 (549)
Q Consensus       456 ~Y~fVEVMACPgGCinGGGQp~~~~~~~~~~~~~~~~~ly~~~~~~~~~~~Np~v~~lY~~~l~G~p~s~~ah~lLHT~Y  535 (549)
                      +|||||||||||||+|||||++.........|.+.++..+... .++.+++||.+..+|++|+ ++++++++|++|||+|
T Consensus       353 ~ydfVEvMACPgGCinGgGq~~~~~~~~~~~r~~~l~~~~~~~-~~~~~~~n~~v~~~y~~~~-~~~~~~~~~~~lhT~y  430 (452)
T 6GL6_A          353 KYDFVEIMAHPAGCVGGGGQPRSTDKAITQKRQAALYNLDEKS-TLRRSHENPSIRELYDTYL-GEPLGHKAHELLHTHY  430 (452)
T ss_dssp             CCSEEEEESSTTGGGGCTTSCCCSCTTHHHHHHHHSSCHHHHT-SBCCGGGCHHHHHHCCCCC-CSTTSHHHHHHHBCCC
T ss_pred             CccEEEEECCCCcccCCCCCcCCCchhhHHHHHHHHHhcchhc-cccCcccCHHHHHHHHHhc-CCCCCHHHHHHhhcEE
Confidence            9999999999999999999999976666667888888877643 4567899999999999999 7788999999999999


Q KAI3438965.1    536 HKRDKTV  542 (549)
Q Consensus       536 ~~r~k~~  542 (549)
                      ++++.-.
T Consensus       431 ~~~~~~~  437 (452)
T 6GL6_A          431 VAGGVEE  437 (452)
T ss_dssp             CTTCC--
T ss_pred             EecCcch
Confidence            9998754


No 5
>2N0S_A Fe-hydrogenase (E.C.1.18.99.1), Ferredoxin, chloroplastic; OXIDOREDUCTASE; HET: FES, SF4; NMR {Chlamydomonas reinhardtii}
Probab=100.00  E-value=3.6e-87  Score=722.47  Aligned_cols=361  Identities=33%  Similarity=0.581  Sum_probs=302.2  Template_Neff=6.700

Q KAI3438965.1    103 DWTVVVSLSPQSIAALAAVHRLSSAEC-AARLTAFLRHLGVAAVFDIAAARQVALAEAAREFLQRYRSSRGGSTAEAAAA  181 (549)
Q Consensus       103 ~~~vVvsiSpqs~aSla~~~~l~~~~~-~~~l~~~lk~lG~~~V~D~~~a~~lsl~E~~~Ef~~r~~~~~~g~~~~~~~~  181 (549)
                      ++.+|++||||+++||+++||+++... ..+|..+||+|||++|||+++|+++++.|+++||++|++++.....      
T Consensus        29 ~k~vvvsIsPq~~asla~~~g~~~~~~~~~~l~~~Lk~lGf~~V~Dts~gadltl~e~a~Ef~~r~~~~~~~~~------  102 (442)
T 2N0S_A           29 RKHVCVQVAPAVRVAIAETLGLAPGATTPKQLAEGLRRLGFDEVFDTLFGADLTIMEEGSELLHRLTEHLEAHP------  102 (442)
T ss_dssp             CCEEEEEECHHHHHHTTGGGTCCTTCSCHHHHHHHHHHTTCSEEEEHHHHHHHHHHHHHHHHHHHHHHHHHC--------
T ss_pred             CCEEEEEeChHHHHHHHHHhCCCcccCCHHHHHHHHHHCCCCEEEEcHHHHHHHHHHHHHHHHHHHHHHHhcCC------
Confidence            467999999999999999999987665 6899999999999999999999999999999999999876432110      


Q KAI3438965.1    182 AGQDAAGGGDDMDVDRPKPSSDGHRNAVGGGSPGPLPMLASACPGWVCYAEKTHGDHVLPYIATGKSPQAVLGTLVKRQW  261 (549)
Q Consensus       182 ~~~~~~~~~~~~~~~~~~~~~~~~~~~~~~~~~~~lP~~~S~CPGwv~yaEk~~~~~~lp~ls~~kSpq~~~G~l~K~~~  261 (549)
                                                    ....++|||+|+||||||||||+|| +|+||||++||||+|+|.|+|++|
T Consensus       103 ------------------------------~~~~~~P~itS~CPgwV~y~Ek~~p-~Llp~LS~vkSPqqi~G~lvK~~~  151 (442)
T 2N0S_A          103 ------------------------------HSDEPLPMFTSCCPGWIAMLEKSYP-DLIPYVSSCKSPQMMLAAMVKSYL  151 (442)
T ss_dssp             ---------------------------------CCSSEECCCCHHHHHHHHHTCT-TSGGGBCCBCCHHHHHHHHCCCCC
T ss_pred             ------------------------------CCCCCCCEEecCCHHHHHHHHHHCH-HhHhhcCCCCCHHHHHHHHHHHHH
Confidence                                          1235799999999999999999998 999999999999999999999999


Q KAI3438965.1    262 CAAAGLAPDRVYHCSVMPCYDKKLEGARDDFWLPGT-SVPETDCVLATTELQELLEQRQADLHSLQGIPFDAILPAAAAA  340 (549)
Q Consensus       262 ~~~~~~~p~~i~hv~vmPC~dKKlEa~R~~f~~~~~-~~~dvD~VlTt~El~~l~~~~~~~~~~~~~~~~d~~~~~~~~~  340 (549)
                      .++.|++++++|||+||||||||+||+|++|..+.. +.++||||||++||.+||++.++++..++..++|..++.    
T Consensus       152 ~~~~~i~~~~i~~VsImPC~dKKlEA~R~~~~~~~~~~~~~VD~VLTt~El~~ll~~~~i~~~~~~~~~~d~~~~~----  227 (442)
T 2N0S_A          152 AEKKGIAPKDMVMVSIMPCTRKQSEADRDWFCVDADPTLRQLDHVITTVELGNIFKERGINLAELPEGEWDNPMGV----  227 (442)
T ss_dssp             HHHHTCCGGGEEEEEEESCTHHHHHHTCTTCCCC---C-CCSCEEEEHHHHHHHHHHHTCCGGGCCCCCCCCTTSS----
T ss_pred             HHHcCCChhhcEEEEEEcCchHHHHHhcchhcCCCCCcccccCEEEEHHHHHHHHHHcCCCHHHCCCCCCCCCCCC----
Confidence            988999999999999999999999999998875321 357999999999999999999999876654344432211    


Q KAI3438965.1    341 AAAPSGTRASSSGGSSAQHDTVQLPTSSSSGSGSGVTATASSGSGGYLEHVFRSAARELFGLELPPGPLPVKVGRNAD-L  419 (549)
Q Consensus       341 ~~~~~~~~~~~~~~~~~~~d~~~lP~~s~~g~g~g~~~~~~g~SGGy~Ea~lRta~~~L~G~~l~~~~l~~~~~rn~d-~  419 (549)
                                                    .++.   +..++.||||+++++++++..+++...+  .+.++.+||.| +
T Consensus       228 ------------------------------~s~~---~~~~~~SGG~~e~i~r~~~~~~~~~~~~--~~~~~~~r~~d~~  272 (442)
T 2N0S_A          228 ------------------------------GSGA---GVLFGTTGGVMEAALRTAYELFTGTPLP--RLSLSEVRGMDGI  272 (442)
T ss_dssp             ------------------------------SSSS---SCCSSBCCCHHHHHHHHHHHHHHSSCCC--CCCCEEETTEEEE
T ss_pred             ------------------------------CCcc---chhcccCChHHHHHHHHHHHHhcCCCCC--CcceEEeeCCCCe
Confidence                                          2334   6678999999999999998777553322  25577778777 6


Q KAI3438965.1    420 RELSLEAP--------------------------------------------DGTVLRFAAAYGFRNIQGLMRKVKLGRC  455 (549)
Q Consensus       420 kE~~l~~~--------------------------------------------~~~~l~~Av~~G~~Niq~lv~~ik~g~~  455 (549)
                      +++++.+.                                            ++..+++|+|||||||||+|+++++|+.
T Consensus       273 ~~~~~~~~~~~~~~~~~~~~~~~~~~~~~~~~~~~~~~~~~~~~~~~~~~~~~~~~~~~a~~~Gfrniq~ll~~ik~g~~  352 (442)
T 2N0S_A          273 KETNITMVPAPGSKFEELLKHRAAARAEAAAHGTPGPLAWDGGAGFTSEDGRGGITLRVAVANGLGNAKKLITKMQAGEA  352 (442)
T ss_dssp             EEEEEEECCCTTSHHHHHHHHCCC-----------CCSCCCCCEEEECTTSCEEEEEEEEEEESHHHHHHHHHHHHTTSS
T ss_pred             EEEEEEeccCCCccHHHHHHHHHHHHHHHHhcCCCCCcccCCCCCcccCCCCCcceEEEEEEcCHHHHHHHHHHHHcCCC
Confidence            66655431                                            2346799999999999999999999988


Q KAI3438965.1    456 EYDYVEVMACPSGCLNGGGQPKPTAKQTPAQLLEQLEELYAAGGIAARPEADPALQQLYMSFVQGEPGSQAAHQLMHTHY  535 (549)
Q Consensus       456 ~Y~fVEVMACPgGCinGGGQp~~~~~~~~~~~~~~~~~ly~~~~~~~~~~~Np~v~~lY~~~l~G~p~s~~ah~lLHT~Y  535 (549)
                      +|||||||||||||+|||||++.........|.+.++..+... ..+.+++||.++.||++|+ ++++++++|++|||+|
T Consensus       353 ~ydfVEvMACPgGCinGgGq~~~~~~~~~~~r~~~l~~~~~~~-~~~~~~~n~~~~~~~~~~~-~~~~~~~~~~~lht~y  430 (442)
T 2N0S_A          353 KYDFVEIMACPAGCVGGGGQPRSTDKAITQKRQAALYNLDEKS-TLRRSHENPSIRELYDTYL-GEPLGHKAHELLHTHY  430 (442)
T ss_dssp             CCSEEEEESSSSSSTTCTTSCCCSCTTHHHHHHHTSSCHHHHH-SBCCGGGCHHHHHHHHHTS-CSTTSHHCCCCCBCCC
T ss_pred             CCcEEEEecCCCcccCCCCCCCCCchHHHHHHHHHHHhhcccc-cccCcccCHHHHHHHHHhc-CCCCCHHHHHHhhceE
Confidence            9999999999999999999999976556667888888877643 3567899999999999999 7788999999999999


Q KAI3438965.1    536 HKRDKT  541 (549)
Q Consensus       536 ~~r~k~  541 (549)
                      ++++..
T Consensus       431 ~~~~~~  436 (442)
T 2N0S_A          431 VAGGVE  436 (442)
T ss_dssp             CTTCC-
T ss_pred             eecCcc
Confidence            998754


No 6
>6N59_A Iron hydrogenase 1 (E.C.1.12.7.2); [FeFe]-hydrogenase, reactivity of [FeFe]-hydrogenase, Clostridium; HET: SF4, 402, GOL; 1.02A {Clostridium pasteurianum}
Probab=100.00  E-value=1.6e-75  Score=649.14  Aligned_cols=383  Identities=28%  Similarity=0.507  Sum_probs=316.9  Template_Neff=8.900

Q KAI3438965.1     66 KVSLHDCLACSGCVTSAEAVLLQHQSAG-ELLQRLADPDWTVVVSLSPQSIAALAAVHRLSSAEC-AARLTAFLRHLGVA  143 (549)
Q Consensus        66 ~IsL~DCLACSGCVTSAEtvLi~~QS~~-e~l~~L~~~~~~vVvsiSpqs~aSla~~~~l~~~~~-~~~l~~~lk~lG~~  143 (549)
                      .|...+|+.|+.|++...+..+...... .+.+.+.+..+.+|++|||+++++|+.+|+++.... ..++..+||++||+
T Consensus       184 ~i~~~~C~~Cg~C~~~CP~~ai~~~~~~~~~~~~~~~~~~~~v~~iap~~~~~l~~~~~~~~~~~~~~~l~~~lk~lGf~  263 (574)
T 6N59_A          184 CFDDTNCLLCGQCIIACPVAALSEKSHMDRVKNALNAPEKHVIVAMAPSVRASIGELFNMGFGVDVTGKIYTALRQLGFD  263 (574)
T ss_dssp             CGGGSSCCCCCHHHHHCSSSSEEECCCHHHHHHHHHCC-CEEEEEECGGGGGTGGGGGTCCSSCCCHHHHHHHHHHTTCS
T ss_pred             cCCCccCCCCCcchhhCCccchhhcccHHHHHHHHhCCCCEEEEecChhHHHHHHHHccCCCCccHHHHHHHHHHHcCCC
Confidence            5678999999999999877666665544 444434334567899999999999999999875433 67888899999999


Q KAI3438965.1    144 AVFDIAAARQVALAEAAREFLQRYRSSRGGSTAEAAAAAGQDAAGGGDDMDVDRPKPSSDGHRNAVGGGSPGPLPMLASA  223 (549)
Q Consensus       144 ~V~D~~~a~~lsl~E~~~Ef~~r~~~~~~g~~~~~~~~~~~~~~~~~~~~~~~~~~~~~~~~~~~~~~~~~~~lP~~~S~  223 (549)
                      +|+|+++|+++++.++++||++++.+                                            .+.+|||+|+
T Consensus       264 ~V~d~~~g~~~~~~~~~~e~~~~~~~--------------------------------------------~~~~pvi~S~  299 (574)
T 6N59_A          264 KIFDINFGADMTIMEEATELVQRIEN--------------------------------------------NGPFPMFTSC  299 (574)
T ss_dssp             EEEEHHHHHHHHHHHHHHHHHHHHHH--------------------------------------------TCSCCEECCC
T ss_pred             EEEEcchHHHHHHHHHHHHHHHHHHh--------------------------------------------CCCCCeeecC
Confidence            99999999999999999999988754                                            2468999999


Q KAI3438965.1    224 CPGWVCYAEKTHGDHVLPYIATGKSPQAVLGTLVKRQWCAAAGLAPDRVYHCSVMPCYDKKLEGARDDFWLPGTSVPETD  303 (549)
Q Consensus       224 CPGwv~yaEk~~~~~~lp~ls~~kSpq~~~G~l~K~~~~~~~~~~p~~i~hv~vmPC~dKKlEa~R~~f~~~~~~~~dvD  303 (549)
                      |||||+|+||+|| +++++||+++|||+|+|.++|++|.+..+++++++|||+||||+|||+||+|++|..+  +.++||
T Consensus       300 CP~~v~y~ek~~p-~li~~ls~~~sP~~i~~~~~K~~~~~~~~~~~~~~~~v~I~PC~aKK~Ea~r~~~~~~--~~~~vD  376 (574)
T 6N59_A          300 CPGWVRQAENYYP-ELLNNLSSAKSPQQIFGTASKTYYPSISGLDPKNVFTVTVMPCTSKKFEADRPQMEKD--GLRDID  376 (574)
T ss_dssp             CHHHHHHHHHHCG-GGGGGBCCBCCHHHHHHHHHTTHHHHHHCCCGGGEEEEEEESCSHHHHHHTCTTSEET--TEESCS
T ss_pred             CHHHHHHHHHHCH-HHHhcccCCCChHHHHHHHHHHHCHHHhCCCHHHeEEEEEEeCCchhHhhcChhHhcC--Cceecc
Confidence            9999999999998 9999999999999999999999999889999999999999999999999999987532  247999


Q KAI3438965.1    304 CVLATTELQELLEQRQADLHSLQGIPFDAILPAAAAAAAAPSGTRASSSGGSSAQHDTVQLPTSSSSGSGSGVTATASSG  383 (549)
Q Consensus       304 ~VlTt~El~~l~~~~~~~~~~~~~~~~d~~~~~~~~~~~~~~~~~~~~~~~~~~~~d~~~lP~~s~~g~g~g~~~~~~g~  383 (549)
                      +|||++||.+||++.++++..++..++|..++.                                  .++.   +..++.
T Consensus       377 ~vlT~~El~~~l~~~~~~~~~~~~~~~~~~~~~----------------------------------~~~~---~~~~~~  419 (574)
T 6N59_A          377 AVITTRELAKMIKDAKIPFAKLEDSEADPAMGE----------------------------------YSGA---GAIFGA  419 (574)
T ss_dssp             EEEEHHHHHHHHHHTTCCGGGCCCCCCCGGGTC----------------------------------CCHH---HHTTTS
T ss_pred             EEEEHHHHHHHHHHCCCCHHHCCcCcCCccccc----------------------------------ccCc---cccccc
Confidence            999999999999999999876654334432211                                  2333   677999


Q KAI3438965.1    384 SGGYLEHVFRSAARELFGLELPPGPLPVKVGRNAD-LRELSLEAPDGTVLRFAAAYGFRNIQGLMRKVKLGRCEYDYVEV  462 (549)
Q Consensus       384 SGGy~Ea~lRta~~~L~G~~l~~~~l~~~~~rn~d-~kE~~l~~~~~~~l~~Av~~G~~Niq~lv~~ik~g~~~Y~fVEV  462 (549)
                      ||||+++++++++..+++....  .+.+..+||.+ ++++.+.++ +..++++++|||+|||++|++++.|+.+|||||+
T Consensus       420 sGG~~~~~~~~~~~~~~~~~~~--~~~~~~~~~~~~~~~~~~~~~-~~~~~~~~~~G~~n~~~~l~~~~~~~~~~~~iE~  496 (574)
T 6N59_A          420 TGGVMEAALRSAKDFAENAELE--DIEYKQVRGLNGIKEAEVEIN-NNKYNVAVIN

GASNLFKFMKSGMINEKQYHFIEV  496 (574)
T ss_dssp             TTHHHHHHHHHHHHHHHTSCCS--CCCCGGGCSSCSEEEEEEEET-TEEEEEEEEESHHHHHHHHHTSGGGSSCCCEEEE
T ss_pred             cchHHHHHHHHHHHHhcCCccc--cceEEEeeCCCCeEEEEEEeC-CeEEEEEEEeChHHHHHHHHHcccCCCCceEEEe
Confidence            9999999999998776543221  25577788765 777776653 3468999999999999999999987779999999


Q KAI3438965.1    463 MACPSGCLNGGGQPKPTAK-----QTPAQLLEQLEELYAAGGIAARPEADPALQQLYMSFVQGEPGSQAAHQLMHTHYHK  537 (549)
Q Consensus       463 MACPgGCinGGGQp~~~~~-----~~~~~~~~~~~~ly~~~~~~~~~~~Np~v~~lY~~~l~G~p~s~~ah~lLHT~Y~~  537 (549)
                      |||||||+|||||++....     .....|.+.+|..++.. ..+.+++||.+++||++|+ ++++++++|++|||+|++
T Consensus       497 maCpgGCinG~gq~~~~~~~~~~~~~~~~r~~~~~~~~~~~-~~~~~~~~~~~~~~~~~~~-~~~~~~~~~~~l~t~~~~  574 (574)
T 6N59_A          497 MACHGGCVNGGGQPHVNPKDLEKVDIKKVRASVLYNQDEHL-SKRKSHENTALVKMYQNYF-GKPGEGRAHEILHFKYKK  574 (574)
T ss_dssp             ESSTTSGGGCTTSCCCCHHHHHHSCHHHHHHHHHHHHHHHC-SCCSGGGCHHHHHHCCCCC-CSTTSHHHHHHSBCCCC-
T ss_pred             eccCCccccCCCcccCCcccccccchhhHHHHHhhhccccc-ccCChhhcHHHHHHHHHhc-CCCCchhHHHHhccEecC
Confidence            9999999999999997532     23445677777776542 4567899999999999999 788999999999999984


No 7
>6N6P_A Iron hydrogenase 1 (E.C.1.12.7.2); [FeFe]-hydrogenase, reactivity of [FeFe]-hydrogenase, Clostridium; HET: 402, GOL, SF4; 1.95A {Clostridium pasteurianum}
Probab=100.00  E-value=1.6e-75  Score=649.14  Aligned_cols=383  Identities=28%  Similarity=0.507  Sum_probs=317.4  Template_Neff=8.900

Q KAI3438965.1     66 KVSLHDCLACSGCVTSAEAVLLQHQSAG-ELLQRLADPDWTVVVSLSPQSIAALAAVHRLSSAEC-AARLTAFLRHLGVA  143 (549)
Q Consensus        66 ~IsL~DCLACSGCVTSAEtvLi~~QS~~-e~l~~L~~~~~~vVvsiSpqs~aSla~~~~l~~~~~-~~~l~~~lk~lG~~  143 (549)
                      .|...+|+.|+.|++...+..+...... .+.+.+.+..+.+|++|||+++++|+.+|+++.... ..++..+||++||+
T Consensus       184 ~i~~~~C~~Cg~C~~~CP~~ai~~~~~~~~~~~~~~~~~~~~v~~iap~~~~~l~~~~~~~~~~~~~~~l~~~lk~lGf~  263 (574)
T 6N6P_A          184 CFDDTNCLLCGQCIIACPVAALSEKSHMDRVKNALNAPEKHVIVAMAPSVRASIGELFNMGFGVDVTGKIYTALRQLGFD  263 (574)
T ss_dssp             CGGGSSCCCCCHHHHHCSSTTEEECCCHHHHHHHHHCTTCEEEEEECGGGGGTGGGGGTCCSSCCCHHHHHHHHHHTTCS
T ss_pred             cCCCccCCCCCcchhhCCccchhhcccHHHHHHHHhCCCCEEEEecChhHHHHHHHHccCCCCccHHHHHHHHHHHcCCC
Confidence            5678999999999999877666665544 444434334567899999999999999999875433 67888899999999


Q KAI3438965.1    144 AVFDIAAARQVALAEAAREFLQRYRSSRGGSTAEAAAAAGQDAAGGGDDMDVDRPKPSSDGHRNAVGGGSPGPLPMLASA  223 (549)
Q Consensus       144 ~V~D~~~a~~lsl~E~~~Ef~~r~~~~~~g~~~~~~~~~~~~~~~~~~~~~~~~~~~~~~~~~~~~~~~~~~~lP~~~S~  223 (549)
                      +|+|+++|+++++.++++||++++.+                                            .+.+|||+|+
T Consensus       264 ~V~d~~~g~~~~~~~~~~e~~~~~~~--------------------------------------------~~~~pvi~S~  299 (574)
T 6N6P_A          264 KIFDINFGADMTIMEEATELVQRIEN--------------------------------------------NGPFPMFTSC  299 (574)
T ss_dssp             EEEEHHHHHHHHHHHHHHHHHHHHHH--------------------------------------------TCSCCEECCC
T ss_pred             EEEEcchHHHHHHHHHHHHHHHHHHh--------------------------------------------CCCCCeeecC
Confidence            99999999999999999999988754                                            2468999999


Q KAI3438965.1    224 CPGWVCYAEKTHGDHVLPYIATGKSPQAVLGTLVKRQWCAAAGLAPDRVYHCSVMPCYDKKLEGARDDFWLPGTSVPETD  303 (549)
Q Consensus       224 CPGwv~yaEk~~~~~~lp~ls~~kSpq~~~G~l~K~~~~~~~~~~p~~i~hv~vmPC~dKKlEa~R~~f~~~~~~~~dvD  303 (549)
                      |||||+|+||+|| +++++||+++|||+|+|.++|++|.+..+++++++|||+||||+|||+||+|++|..+  +.++||
T Consensus       300 CP~~v~y~ek~~p-~li~~ls~~~sP~~i~~~~~K~~~~~~~~~~~~~~~~v~I~PC~aKK~Ea~r~~~~~~--~~~~vD  376 (574)
T 6N6P_A          300 CPGWVRQAENYYP-ELLNNLSSAKSPQQIFGTASKTYYPSISGLDPKNVFTVTVMPCTSKKFEADRPQMEKD--GLRDID  376 (574)
T ss_dssp             CHHHHHHHHHHCG-GGGGGBCCBCCHHHHHHHHHTTHHHHTTCCCGGGEEEEEEESCSHHHHHHTCTTSEET--TEESCS
T ss_pred             CHHHHHHHHHHCH-HHHhcccCCCChHHHHHHHHHHHCHHHhCCCHHHeEEEEEEeCCchhHhhcChhHhcC--Cceecc
Confidence            9999999999998 9999999999999999999999999889999999999999999999999999987532  247999


Q KAI3438965.1    304 CVLATTELQELLEQRQADLHSLQGIPFDAILPAAAAAAAAPSGTRASSSGGSSAQHDTVQLPTSSSSGSGSGVTATASSG  383 (549)
Q Consensus       304 ~VlTt~El~~l~~~~~~~~~~~~~~~~d~~~~~~~~~~~~~~~~~~~~~~~~~~~~d~~~lP~~s~~g~g~g~~~~~~g~  383 (549)
                      +|||++||.+||++.++++..++..++|..++.                                  .++.   +..++.
T Consensus       377 ~vlT~~El~~~l~~~~~~~~~~~~~~~~~~~~~----------------------------------~~~~---~~~~~~  419 (574)
T 6N6P_A          377 AVITTRELAKMIKDAKIPFAKLEDSEADPAMGE----------------------------------YSGA---GAIFGA  419 (574)
T ss_dssp             EEEEHHHHHHHHHHTTCCGGGCCCCCCCGGGTC----------------------------------CCHH---HHGGGS
T ss_pred             EEEEHHHHHHHHHHCCCCHHHCCcCcCCccccc----------------------------------ccCc---cccccc
Confidence            999999999999999999876654334432211                                  2333   677999


Q KAI3438965.1    384 SGGYLEHVFRSAARELFGLELPPGPLPVKVGRNAD-LRELSLEAPDGTVLRFAAAYGFRNIQGLMRKVKLGRCEYDYVEV  462 (549)
Q Consensus       384 SGGy~Ea~lRta~~~L~G~~l~~~~l~~~~~rn~d-~kE~~l~~~~~~~l~~Av~~G~~Niq~lv~~ik~g~~~Y~fVEV  462 (549)
                      ||||+++++++++..+++....  .+.+..+||.+ ++++.+.++ +..++++++|||+|||++|++++.|+.+|||||+
T Consensus       420 sGG~~~~~~~~~~~~~~~~~~~--~~~~~~~~~~~~~~~~~~~~~-~~~~~~~~~~G~~n~~~~l~~~~~~~~~~~~iE~  496 (574)
T 6N6P_A          420 TGGVMEAALRSAKDFAENAELE--DIEYKQVRGLNGIKEAEVEIN-NNKYNVAVINGASNLFKFMKSGMINEKQYHFIEV  496 (574)
T ss_dssp             TTHHHHHHHHHHHHHHHTSCCS--CCCCGGGCSSCSEEEEEEEET-TEEEEEEEEESHHHHHHHHHTTHHHHSCCCEEEE
T ss_pred             cchHHHHHHHHHHHHhcCCccc--cceEEEeeCCCCeEEEEEEeC-CeEEEEEEEeChHHHHHHHHHcccCCCCceEEEe
Confidence            9999999999998776543221  25577788765 777776653 3468999999999999999999987779999999


Q KAI3438965.1    463 MACPSGCLNGGGQPKPTAK-----QTPAQLLEQLEELYAAGGIAARPEADPALQQLYMSFVQGEPGSQAAHQLMHTHYHK  537 (549)
Q Consensus       463 MACPgGCinGGGQp~~~~~-----~~~~~~~~~~~~ly~~~~~~~~~~~Np~v~~lY~~~l~G~p~s~~ah~lLHT~Y~~  537 (549)
                      |||||||+|||||++....     .....|.+.+|..++.. ..+.+++||.+++||++|+ ++++++++|++|||+|++
T Consensus       497 maCpgGCinG~gq~~~~~~~~~~~~~~~~r~~~~~~~~~~~-~~~~~~~~~~~~~~~~~~~-~~~~~~~~~~~l~t~~~~  574 (574)
T 6N6P_A          497 MACHGGCVNGGGQPHVNPKDLEKVDIKKVRASVLYNQDEHL-SKRKSHENTALVKMYQNYF-GKPGEGRAHEILHFKYKK  574 (574)
T ss_dssp             ESSTTSGGGCTTSCCCCHHHHHHSCHHHHHHHHHHHHHHHC-SCCSGGGCHHHHHHCCCCC-CSTTSHHHHHHSBCCCC-
T ss_pred             eccCCccccCCCcccCCcccccccchhhHHHHHhhhccccc-ccCChhhcHHHHHHHHHhc-CCCCchhHHHHhccEecC
Confidence            9999999999999997532     23445677777776542 4567899999999999999 788999999999999984


No 8
>1E08_A [FE]-HYDROGENASE (LARGE SUBUNIT), [FE]-HYDROGENASE (SMALL; HYDROGENASE, CYTOCHROME C553, ELECTRON TRANSFER; HET: HEC, SF4; NMR {DESULFOVIBRIO DESULFURICANS} SCOP: i.4.1.1
Probab=100.00  E-value=5e-66  Score=544.17  Aligned_cols=328  Identities=29%  Similarity=0.501  Sum_probs=268.9  Template_Neff=9.000

Q KAI3438965.1     67 VSLHDCLACSGCVTSAEAVLLQH-QSA-GELLQRLADPDWTVVVSLSPQSIAALAAVHRLSSAEC-AARLTAFLRHLGVA  143 (549)
Q Consensus        67 IsL~DCLACSGCVTSAEtvLi~~-QS~-~e~l~~L~~~~~~vVvsiSpqs~aSla~~~~l~~~~~-~~~l~~~lk~lG~~  143 (549)
                      +...+|++|+.|++.....-+.. .+. .++.+.+......+|++++|++.++++.+|+++.+.. ..++..+||++||+
T Consensus        35 ~~~~~C~~Cg~Cv~~CP~~ai~~~~~~~~~v~~~~~~~~~~~v~~~ap~~~~~~~~~~~~~~g~~t~~~l~~~lk~lGf~  114 (371)
T 1E08_A           35 PHIEACINCGQCLTHCPENAIYEAQSWVPEVEKKLKDGKVKCIAMPAPAVRYALGDAFGMPVGSVTTGKMLAALQKLGFA  114 (371)
T ss_dssp             CSTTCSCCCCSHHHHSTTTTBCCSCCCHHHHHHHHHTTTSEEEEEECHHHHHTTSGGGTCCSSSCGGGCCCCCCGGGTCC
T ss_pred             CChHHcCCCChhHHHCchhhHhhcccccHHHHHHHhCCCCEEEeccchHHHHHHHHHhCCCCchHHHHHHHHHHHHcCcc
Confidence            34479999999999865433322 222 2454444322346789999999999999999886655 67899999999999


Q KAI3438965.1    144 AVFDIAAARQVALAEAAREFLQRYRSSRGGSTAEAAAAAGQDAAGGGDDMDVDRPKPSSDGHRNAVGGGSPGPLPMLASA  223 (549)
Q Consensus       144 ~V~D~~~a~~lsl~E~~~Ef~~r~~~~~~g~~~~~~~~~~~~~~~~~~~~~~~~~~~~~~~~~~~~~~~~~~~lP~~~S~  223 (549)
                      +|+|+++++++++.+.+.||++++.+..                                          ..++|||+|+
T Consensus       115 ~V~dts~~a~~~~~e~~~e~~~~~~~~~------------------------------------------~~~~p~isS~  152 (371)
T 1E08_A          115 HCWDTEFTADVTIWEEGSEFVERLTKKS------------------------------------------DMPLPQFTSC  152 (371)
T ss_dssp             CCCCTTHHHHHHHHHHHHHHHHHHTTTT------------------------------------------CCSSSBCCTT
T ss_pred             EEEECCcccCHHHHHHHHHHHHHHHhcC------------------------------------------CCCCCEEecC
Confidence            9999999999999999999999886521                                          2468999999


Q KAI3438965.1    224 CPGWVCYAEKTHGDHVLPYIATGKSPQAVLGTLVKRQWCAAAGLAPDRVYHCSVMPCYDKKLEGARDDFWLPGTSVPETD  303 (549)
Q Consensus       224 CPGwv~yaEk~~~~~~lp~ls~~kSpq~~~G~l~K~~~~~~~~~~p~~i~hv~vmPC~dKKlEa~R~~f~~~~~~~~dvD  303 (549)
                      |||||+||||+|| +|+||||+++|||+|+|.++|++++++.+++|++++||+||||+|||+||.|+++..+  +.++||
T Consensus       153 CP~~v~~iek~~p-~l~~~ls~~~SP~~~~g~~ik~~~~~~~~~~~~~~~~v~I~PC~aKK~Ea~r~~~~~~--~~~~vD  229 (371)
T 1E08_A          153 CPGWQKYAETYYP-ELLPHFSTCKSPIGMNGALAKTYGAERMKYDPKQVYTVSIMPCIAKKYEGLRPELKSS--GMRDID  229 (371)
T ss_dssp             SHHHHHHHHHHCT-TCGGGCCCCCTHHHHHHHTHHHHHHHHTTCCGGGEEEEEECSCHHHHHGGGSGGGCTT--SSCCCC
T ss_pred             CHHHHHHHHHHCH-HHHHhcCCCCChHHHHHHHHHHHHHHHcCCCHHHcEEEEEecCCcHHHHhcCHhHhcc--CCCCCC
Confidence            9999999999998 9999999999999999999999998888999999999999999999999999876421  246899


Q KAI3438965.1    304 CVLATTELQELLEQRQADLHSLQGIPFDAILPAAAAAAAAPSGTRASSSGGSSAQHDTVQLPTSSSSGSGSGVTATASSG  383 (549)
Q Consensus       304 ~VlTt~El~~l~~~~~~~~~~~~~~~~d~~~~~~~~~~~~~~~~~~~~~~~~~~~~d~~~lP~~s~~g~g~g~~~~~~g~  383 (549)
                      +|||++||.+||++.++++..++..++|...+.                                  .++.   +..++.
T Consensus       230 ~vlT~~El~~~l~~~~i~~~~~~~~~~d~~~~~----------------------------------~~~~---~~~~~~  272 (371)
T 1E08_A          230 ATLTTRELAYMIKKAGIDFAKLPDGKRDSLMGE----------------------------------STGG---ATIFGV  272 (371)
T ss_dssp             EEECHHHHHHHHHHTTCCGGGCSCCBCCTTSSC----------------------------------CBGG---GSCCSS
T ss_pred             EEEeHHHHHHHHHHcCCCHHHCCCCccCcCCCC----------------------------------CCcc---cccccc
Confidence            999999999999999999876654334332211                                  2334   677999


Q KAI3438965.1    384 SGGYLEHVFRSAARELFGLELPPGPLPVKVGRNAD-LRELSLEAPDGTVLRFAAAYGFRNIQGLMRKVKLGRCEYDYVEV  462 (549)
Q Consensus       384 SGGy~Ea~lRta~~~L~G~~l~~~~l~~~~~rn~d-~kE~~l~~~~~~~l~~Av~~G~~Niq~lv~~ik~g~~~Y~fVEV  462 (549)
                      ||||+++++++++..+++....  .+.++.+||.+ ++++++.+. +..+++++++||+|+|+++++++.|+..|+|||+
T Consensus       273 sGG~~~~~~~~~~~~~~~~~~~--~~~~~~~~~~~~~~~~~~~~~-~~~~~~~~v~G~~~~~~~l~~~~~~~~~~~~vE~  349 (371)
T 1E08_A          273 TGGVMEAALRFAYEAVTGKKPD--SWDFKAVRGLDGIKEATVNVG-GTDVKVAVVHGAKRFKQVCDDVKAGKSPYHFIEY  349 (371)
T ss_dssp             TTTHHHHHHHHHTTTTSSSTTT--CCCCGGGSSCCSEEEEEEEET-TEEEEEEEEESSHHHHHHHHHHHTTCCCCSBCEE
T ss_pred             chHHHHHHHHHHHHHHHCCCCC--ccceEEecCCCCeEEEEEEeC-CeEEEEEEEeChHHHHHHHHHHHcCCCCCeEEEE
Confidence            9999999999988776543221  25677788766 777777663 4557999999999999999999998789999999


Q KAI3438965.1    463 MACPSGCLNGGGQPKPT  479 (549)
Q Consensus       463 MACPgGCinGGGQp~~~  479 (549)
                      |||||||+|||||++..
T Consensus       350 ~aC~gGC~~G~G~~~~~  366 (371)
T 1E08_A          350 MACPGGCVCGGGQPVMP  366 (371)
T ss_dssp             ESSSSCHHHHSSCCBTT
T ss_pred             EecCCCccCCCCcccCC
Confidence            99999999999999984


No 9
>1HFE_L FE-ONLY HYDROGENASE (E.C.1.18.99.1); FE-ONLY HYDROGENASE, HYDROGENE METABOLISM, PERIPLASM; HET: PDT, CYS, SF4; 1.6A {Desulfovibrio vulgaris subsp. vulgaris str. Hildenborough} SCOP: d.58.1.5, c.96.1.1
Probab=100.00  E-value=1.5e-65  Score=550.58  Aligned_cols=342  Identities=28%  Similarity=0.477  Sum_probs=273.7  Template_Neff=8.600

Q KAI3438965.1     67 VSLHDCLACSGCVTSAEAVLLQH-QSA-GELLQRLADPDWTVVVSLSPQSIAALAAVHRLSSAEC-AARLTAFLRHLGVA  143 (549)
Q Consensus        67 IsL~DCLACSGCVTSAEtvLi~~-QS~-~e~l~~L~~~~~~vVvsiSpqs~aSla~~~~l~~~~~-~~~l~~~lk~lG~~  143 (549)
                      +...+|+.|+.|++.....-+.. .+. .++.+.+......+|++++|+++++|+.+|+++.+.. ..++..+|+++||+
T Consensus        61 ~~~~~C~~Cg~C~~~CP~~ai~~~~~~~~~v~~~~~~~~~~~va~~~p~~~~~l~~~~~~~~g~~~~~~l~~~lk~lGf~  140 (421)
T 1HFE_L           61 PHIEACINCGQCLTHCPENAIYEAQSWVPEVEKKLKDGKVKCIAMPAPAVRYALGDAFGMPVGSVTTGKMLAALQKLGFA  140 (421)
T ss_dssp             CCGGGCCCCCTTGGGCTTCCEEESCCCHHHHHHHHHCTTCEEEEEECGGGGGTGGGGGTCCTTCCCHHHHHHHHHHHTCS
T ss_pred             CCHHHcCCCChHHHHCCCCcccccccchHHHHHHHHcCCCeEEeecchhHHHHHHHHhCCCCchHHHHHHHHHHHHhCCC
Confidence            44589999999999865433322 222 2444444322346789999999999999999876555 67999999999999


Q KAI3438965.1    144 AVFDIAAARQVALAEAAREFLQRYRSSRGGSTAEAAAAAGQDAAGGGDDMDVDRPKPSSDGHRNAVGGGSPGPLPMLASA  223 (549)
Q Consensus       144 ~V~D~~~a~~lsl~E~~~Ef~~r~~~~~~g~~~~~~~~~~~~~~~~~~~~~~~~~~~~~~~~~~~~~~~~~~~lP~~~S~  223 (549)
                      +|+|+++++++++.+.+.||++++.+..                                          ..++|||+|+
T Consensus       141 ~V~dts~~a~~~~~e~~~e~~~~~~~~~------------------------------------------~~~~p~isS~  178 (421)
T 1HFE_L          141 HCWDTEFTADVTIWEEGSEFVERLTKKS------------------------------------------DMPLPQFTSC  178 (421)
T ss_dssp             EECCHHHHHHHHHHHHHHHHHHHHTTSS------------------------------------------CSCSSEECCC
T ss_pred             EEEECCccccHHHHHHHHHHHHHHHhcC------------------------------------------CCCCCeEecC
Confidence            9999999999999999999999886521                                          2468999999


Q KAI3438965.1    224 CPGWVCYAEKTHGDHVLPYIATGKSPQAVLGTLVKRQWCAAAGLAPDRVYHCSVMPCYDKKLEGARDDFWLPGTSVPETD  303 (549)
Q Consensus       224 CPGwv~yaEk~~~~~~lp~ls~~kSpq~~~G~l~K~~~~~~~~~~p~~i~hv~vmPC~dKKlEa~R~~f~~~~~~~~dvD  303 (549)
                      |||||+||||+|| +|+||||+++|||+++|.++|++++++.++++++++||+||||+|||+|+.|+++...  +.++||
T Consensus       179 CP~~v~yiek~~P-~li~~Ls~v~SP~~~~g~~iK~~~~~~~~~~~~~~~~V~I~PC~aKK~Ea~r~~~~~~--~~~~vD  255 (421)
T 1HFE_L          179 CPGWQKYAETYYP-ELLPHFSTCKSPIGMNGALAKTYGAERMKYDPKQVYTVSIMPCIAKKYEGLRPELKSS--GMRDID  255 (421)
T ss_dssp             CHHHHHHHHHHCG-GGGGGBCSBCCHHHHHHHHCCCCCHHHHTCCGGGEEEEEEESCSHHHHHHTCTTCCTT--SSCSCC
T ss_pred             CHHHHHHHHHHCH-HHHHHccCCCChHHHHHHHHHHHHHHHcCCCHHHcEEEEEeCCchHHHHHcCHHHhcC--CCCCCc
Confidence            9999999999998 9999999999999999999999998888888999999999999999999999876421  247899


Q KAI3438965.1    304 CVLATTELQELLEQRQADLHSLQGIPFDAILPAAAAAAAAPSGTRASSSGGSSAQHDTVQLPTSSSSGSGSGVTATASSG  383 (549)
Q Consensus       304 ~VlTt~El~~l~~~~~~~~~~~~~~~~d~~~~~~~~~~~~~~~~~~~~~~~~~~~~d~~~lP~~s~~g~g~g~~~~~~g~  383 (549)
                      +|||++||.+||++.++++..++..++|...+.                                  .++.   +..|+.
T Consensus       256 ~vLT~~El~~~l~~~~i~~~~~~~~~~d~~~~~----------------------------------~s~~---~~~~~~  298 (421)
T 1HFE_L          256 ATLTTRELAYMIKKAGIDFAKLPDGKRDSLMGE----------------------------------STGG---ATIFGV  298 (421)
T ss_dssp             EEEEHHHHHHHHHHTTCCGGGCCCCCCCTTTCC----------------------------------CCHH---HHGGGS
T ss_pred             EEEEHHHHHHHHHHcCCCHHHCCCCCcccCCCC----------------------------------CCcc---cccccc
Confidence            999999999999999999876654334432211                                  2334   678999


Q KAI3438965.1    384 SGGYLEHVFRSAARELFGLELPPGPLPVKVGRNAD-LRELSLEAPDGTVLRFAAAYGFRNIQGLMRKVKLGRCEYDYVEV  462 (549)
Q Consensus       384 SGGy~Ea~lRta~~~L~G~~l~~~~l~~~~~rn~d-~kE~~l~~~~~~~l~~Av~~G~~Niq~lv~~ik~g~~~Y~fVEV  462 (549)
                      ||||+++++++++..+++....  .+.|+.+||.+ ++++++.++ +..+++++++||+|+|++|++++.|+..|+|||+
T Consensus       299 sGG~~~~~~~~~~~~~~~~~~~--~~~~~~~~~~~~~~~~~~~~~-~~~~~~~~v~G~~~i~~~l~~i~~~~~~~~~vE~  375 (421)
T 1HFE_L          299 TGGVMEAALRFAYEAVTGKKPD--SWDFKAVRGLDGIKEATVNVG-GTDVKVAVVHGAKRFKQVCDDVKAGKSPYHFIEY  375 (421)
T ss_dssp             TTHHHHHHHHHHHHHHHSSCCS--CSCCGGGCSSCSEEEEEEEET-TEEEEEEEEESGGGHHHHHHHHHTTCCCCSEEEE
T ss_pred             chhHHHHHHHHHHHHHhCCCCC--ccceEEecCCCCeEEEEEEeC-CeEEEEEEEechHHHHHHHHHHHcCCCCCeEEEE
Confidence            9999999999988776543221  25677778766 777777663 4557999999999999999999998789999999


Q KAI3438965.1    463 MACPSGCLNGGGQPKPTAKQ-TPAQLLEQLEE  493 (549)
Q Consensus       463 MACPgGCinGGGQp~~~~~~-~~~~~~~~~~~  493 (549)
                      |||||||+|||||++..+.. ...++.+.+++
T Consensus       376 maC~gGC~~G~gq~~~~~~~~~~~~~~~~~~~  407 (421)
T 1HFE_L          376 MACPGGCVCGGGQPVMPGVLEAMDRTTTRLYA  407 (421)
T ss_dssp             ESSTTSGGGCTTSCCCTTSSCCHHHHH----T
T ss_pred             EecCCCccCCCCcccCCchHHHhhHHHHHHHH
Confidence            99999999999999996543 33444555555


No 10
>1HFE_S FE-ONLY HYDROGENASE (E.C.1.18.99.1); FE-ONLY HYDROGENASE, HYDROGENE METABOLISM, PERIPLASM; HET: PDT, CYS, SF4; 1.6A {Desulfovibrio vulgaris subsp. vulgaris str. Hildenborough} SCOP: a.137.4.1
Probab=98.92  E-value=1.3e-12  Score=120.25  Aligned_cols=84  Identities=15%  Similarity=0.171  Sum_probs=65.0  Template_Neff=6.400

Q KAI3438965.1    459 YVEVMACPSGCLNGGGQPKPTAKQTPAQLLEQLEELYAAGGIAARPEADPALQQLYMSFVQGEPGSQAAHQLMHTHYHKR  538 (549)
Q Consensus       459 fVEVMACPgGCinGGGQp~~~~~~~~~~~~~~~~~ly~~~~~~~~~~~Np~v~~lY~~~l~G~p~s~~ah~lLHT~Y~~r  538 (549)
                      -+++++|||||++|+||..+...+...+|++.+|.++... ....+++|+.+.+||++|+ +.++++.++++|||+|+++
T Consensus        18 ~~~~~~~~g~~~~~~~~~~~~~~~~~~qRve~lY~~d~~~-~~~~~~eN~~V~e~y~~~~-~~~~s~~a~rlLHT~F~av   95 (123)
T 1HFE_S           18 TTGAALIGIRMTGKAVAAVKQIKDYMLDRINGVYGADAKF-PVRASQDNTQVKALYKSYL-EKPLGHKSHDLLHTHWFDK   95 (123)
T ss_dssp             CHHHHHHHHHHHSSEESCCCCHHHHHHHHHHHHHHHHHHC-SCCSGGGCHHHHHHCCCCC-CSTTSHHHHHHHBCCCCCC
T ss_pred             HHHHHHHhHHHcchhhhhHhhhHHHHHHHHHHHhhccccC-CCcCcccCHHHHHHHHHhc-CCCCChhHHHHhcceEeec
Confidence            3456666666666666667666666777888888876542 3466899999999999998 7777889999999999999


Q KAI3438965.1    539 DKTVTA  544 (549)
Q Consensus       539 ~k~~~~  544 (549)
                      ++....
T Consensus        96 ~~~~~~  101 (123)
T 1HFE_S           96 SKGVKE  101 (123)
T ss_dssp             THHHHH
T ss_pred             ccChhh
Confidence            887743


No 11
>1GX7_D PERIPLASMIC [FE] HYDROGENASE LARGE SUBUNIT; OXIDOREDUCTASE, ELECTRON TRANSFER COMPLEX, HYDROGENASE; HET: HEC, SF4; NMR {DESULFOVIBRIO VULGARIS}
Probab=96.94  E-value=1.1e-05  Score=70.36  Aligned_cols=60  Identities=20%  Similarity=0.319  Sum_probs=47.4  Template_Neff=7.600

Q KAI3438965.1    483 TPAQLLEQLEELYAAGGIAARPEADPALQQLYMSFVQGEPGSQAAHQLMHTHYHKRDKTVTA  544 (549)
Q Consensus       483 ~~~~~~~~~~~ly~~~~~~~~~~~Np~v~~lY~~~l~G~p~s~~ah~lLHT~Y~~r~k~~~~  544 (549)
                      ...+|++.++..+... ....+++|+.+.+||++|+ +.++++.++++|||+|+.++....+
T Consensus         7 ~~~~R~e~ly~~d~~~-~~~~~~eN~~v~~l~~~~~-~~~~~~~~~rlLhT~y~~v~~~~~~   66 (88)
T 1GX7_D            7 YMLDRINGVYGADAKF-PVRASQDNTQVKALYKSYL-EKPLGHKSHDLLHTHWFDKSKGVKE   66 (88)
T ss_dssp             HHHHHHHHHHHHHTTC-CBCCTTCCHHHHHHCCCCC-CSSSSTTHHHHTCCCCCCCTTHHHH
T ss_pred             HHHHHHHHHHHhcccC-CCCCcccCHHHHHHHHHhc-CCCCChhHHHHhcceEEecccChhh
Confidence            3456777777766532 3466899999999999998 6677889999999999999877643


No 12
>3CF4_A Structure of the CODH component; Methanomicrobia, Iron-nikel-sulfur, 4Fe-Ni-4S, OXIDOREDUCTASE; HET: ACY, SF4, GOL; 2.0A {Methanosarcina barkeri}
Probab=92.99  E-value=0.028  Score=68.20  Aligned_cols=145  Identities=12%  Similarity=0.156  Sum_probs=84.6  Template_Neff=6.600

Q KAI3438965.1     65 IKVSLHDCLACSGCVTSAEAVLLQHQSAGELL-QRLADPDWTVVVSLSPQSIAALAAVHRLSSAECAARLTAFLRHLGVA  143 (549)
Q Consensus        65 a~IsL~DCLACSGCVTSAEtvLi~~QS~~e~l-~~L~~~~~~vVvsiSpqs~aSla~~~~l~~~~~~~~l~~~lk~lG~~  143 (549)
                      +.+...+|..|+.|...........+....+. +.+......+++..+|.....+.. ++..  -...++..++..+|++
T Consensus       448 ~~i~~~~C~~CG~C~~vCP~~a~i~~~l~~~~~~~i~~~~~~~~a~~~pi~d~eir~-~g~~--iv~G~I~gvl~~vGc~  524 (807)
T 3CF4_A          448 FEEIHDTCIGCRRCEQVCKKEIPILNVIEKIAQKQIAEEKGLMRAGRGQVSDAEIRA-EGLN--LVMGTTPGIIAIIGCP  524 (807)
T ss_dssp             HHHHHHHCCCCCHHHHHCTTCCCHHHHHHHHTHHHHHTCCEEEECCCCSCCHHHHHH-HHHH--HHHSSSCCEEEECSCC
T ss_pred             ccccccccCCCCccHHHCCCCCChHHHHHHHHHHHHHHhhCCeeecccccccHHHHh-hccc--cccCccchhHhhcCCC
Confidence            45677788888888887554433332211211 111112234566667766544432 1111  1146777788889999


Q KAI3438965.1    144 AVFDIAAARQVALAEAAREFLQRYRSSRGGSTAEAAAAAGQDAAGGGDDMDVDRPKPSSDGHRNAVGGGSPGPLPMLASA  223 (549)
Q Consensus       144 ~V~D~~~a~~lsl~E~~~Ef~~r~~~~~~g~~~~~~~~~~~~~~~~~~~~~~~~~~~~~~~~~~~~~~~~~~~lP~~~S~  223 (549)
                      .+.+.  +.++  .+.++||+++                                                 ...++++.
T Consensus       525 ~~~~~--~~dv--~~~akell~~-------------------------------------------------~~iVI~tG  551 (807)
T 3CF4_A          525 NYAGG--TKDV--YYIAEEFLKR-------------------------------------------------NFIVVTTG  551 (807)
T ss_dssp             CCSSC--SSHH--HHHHHHHHHT-------------------------------------------------TCEEEEEH
T ss_pred             Ccccc--hHHH--HHHHHHHHHc-------------------------------------------------CCEEEEeC
Confidence            88763  3344  4555666532                                                 23556666


Q KAI3438965.1    224 CPGWVCYAEKTHGDHVLPYIATGKSPQAVLGTLVKRQWCAAAGLAPDRVYHCSVMPCYDKKLE  286 (549)
Q Consensus       224 CPGwv~yaEk~~~~~~lp~ls~~kSpq~~~G~l~K~~~~~~~~~~p~~i~hv~vmPC~dKKlE  286 (549)
                      ||+...-   .|+ +          |   .|.++|+.+...+++    .++|.|+||.+|+-.
T Consensus       552 C~ai~~g---l~~-e----------~---dG~~l~e~~~~~~~i----p~vV~IG~C~~n~~i  593 (807)
T 3CF4_A          552 CGAMDIG---MFK-D----------A---DGKTLYERFPGGFQC----GGLANIGSCVSNAHI  593 (807)
T ss_dssp             HHHHHHT---SCC-C----------T---TSCCHHHHSCCSSST----TCEEEEESGGGGHHH
T ss_pred             CchHHHc---hhh-c----------c---hhhHHHHHCCCcCCC----cEEEEecCCcchHHH
Confidence            6665542   343 2          2   588999887666666    468999999998754


No 13
>5ODC_I Heterodisulfide reductase, subunit A (E.C.1.8.98.1); Heterodisulfide reductase, [NiFe]-hydrogenase, FeS cluster; HET: 9S8, ACT, SF4, GOL, PE3, FAD, NFU; 2.3A {Methanothermococcus thermolithotrophicus DSM 2095}
Probab=90.75  E-value=0.099  Score=50.51  Aligned_cols=24  Identities=8%  Similarity=0.336  Sum_probs=13.6  Template_Neff=10.000

Q KAI3438965.1    131 ARLTAFLRHLGVAAVFDIAAARQV  154 (549)
Q Consensus       131 ~~l~~~lk~lG~~~V~D~~~a~~l  154 (549)
                      .++...|+++||+.|+|++++++.
T Consensus       158 ~~~~~~l~~~g~~~~~~~~~~~~~  181 (184)
T 5ODC_I          158 NEMNTLIKELGFDELIGFDWEKGA  181 (184)
T ss_dssp             HHHHHHHHHHTHHHHC--------
T ss_pred             HHHHHHHHHhChhHHhCccccccc
Confidence            467778889999999999988765


No 14
>5ODH_C FAD dependent oxidoreductase, CoB/CoM heterodisulfide; Heterodisulfide reductase, [NiFe]-hydrogenase, FeS cluster; HET: PE3, 9S8, COM, NFU, GOL, SF4, FAD, TP7; 2.2A {Methanothermococcus thermolithotrophicus DSM 2095}
Probab=90.75  E-value=0.099  Score=50.51  Aligned_cols=24  Identities=8%  Similarity=0.336  Sum_probs=20.2  Template_Neff=10.000

Q KAI3438965.1    131 ARLTAFLRHLGVAAVFDIAAARQV  154 (549)
Q Consensus       131 ~~l~~~lk~lG~~~V~D~~~a~~l  154 (549)
                      .++...|+++||+.|+|++++++.
T Consensus       158 ~~~~~~l~~~g~~~~~~~~~~~~~  181 (184)
T 5ODH_C          158 NEMNTLIKELGFDELIGFDWEKGA  181 (184)
T ss_dssp             HHHHHHHHHHTHHHHTTEETTTTE
T ss_pred             HHHHHHHHHhChhHHhCccccccc
Confidence            467778889999999999988765


No 15
>5ODQ_I Heterodisulfide reductase, subunit A (E.C.1.8.98.1); Heterodisulfide reductase, [NiFe]-hydrogenase, FeS cluster; HET: SF4, GOL, ACT, FAD, 9S8, NFU, PE3, 9SB; 2.15A {Methanothermococcus thermolithotrophicus DSM 2095}
Probab=90.75  E-value=0.099  Score=50.51  Aligned_cols=24  Identities=8%  Similarity=0.336  Sum_probs=20.2  Template_Neff=10.000

Q KAI3438965.1    131 ARLTAFLRHLGVAAVFDIAAARQV  154 (549)
Q Consensus       131 ~~l~~~lk~lG~~~V~D~~~a~~l  154 (549)
                      .++...|+++||+.|+|++++++.
T Consensus       158 ~~~~~~l~~~g~~~~~~~~~~~~~  181 (184)
T 5ODQ_I          158 NEMNTLIKELGFDELIGFDWEKGA  181 (184)
T ss_dssp             HHHHHHHHHHTHHHHHTEETTTTE
T ss_pred             HHHHHHHHHhChhHHhCccccccc
Confidence            467778889999999999988765


No 16
>4YDD_B DMSO reductase family type II; electron-shuttling protein, OXIDOREDUCTASE; HET: PEG, MD1, EDO, MGD, GOL, F3S, SF4; 1.86A {Dechlorosoma suillum}
Probab=83.33  E-value=0.69  Score=50.62  Aligned_cols=40  Identities=13%  Similarity=0.038  Sum_probs=26.9  Template_Neff=7.800

Q KAI3438965.1    131 ARLTAFLRHLGVAAVFDIAAARQ-VALAEAAREFLQRYRSS  170 (549)
Q Consensus       131 ~~l~~~lk~lG~~~V~D~~~a~~-lsl~E~~~Ef~~r~~~~  170 (549)
                      ..+...+++.|++.++|+..+.. -.....+.||++|++..
T Consensus       282 ~~~l~~~~~~g~~~~l~t~~~~~~~~~~~~~~e~~~~~~~~  322 (333)
T 4YDD_B          282 LAQLEGLFGKQVRDVLAILQSEREKKMKGLASDLMDVLIGR  322 (333)
T ss_dssp             HHHHHHHHCTTHHHHHHHHHHHHHHHHTTCCCHHHHHHHCS
T ss_pred             HHHHHHHhcCCHHHHHHHHHHHHHHHHcCchhHHHHHHhcC
Confidence            44455677899999999765222 22234678999988764


No 17
>5CHC_F DMSO reductase family type II; electron-shuttling protein, OXIDOREDUCTASE; HET: MGD, SF4, MD1, F3S, EDO, SO3, BSY; 2.38A {Azospira oryzae (strain ATCC BAA-33 / DSM 13638 / PS)}
Probab=83.33  E-value=0.69  Score=50.62  Aligned_cols=40  Identities=13%  Similarity=0.038  Sum_probs=26.9  Template_Neff=7.800

Q KAI3438965.1    131 ARLTAFLRHLGVAAVFDIAAARQ-VALAEAAREFLQRYRSS  170 (549)
Q Consensus       131 ~~l~~~lk~lG~~~V~D~~~a~~-lsl~E~~~Ef~~r~~~~  170 (549)
                      ..+...+++.|++.++|+..+.. -.....+.||++|++..
T Consensus       282 ~~~l~~~~~~g~~~~l~t~~~~~~~~~~~~~~e~~~~~~~~  322 (333)
T 5CHC_F          282 LAQLEGLFGKQVRDVLAILQSEREKKMKGLASDLMDVLIGR  322 (333)
T ss_dssp             HHHHHHHHCTTHHHHHHHHHHHHHHHHHTCCCHHHHHHHCS
T ss_pred             HHHHHHHhcCCHHHHHHHHHHHHHHHHcCchhHHHHHHhcC
Confidence            44455677899999999765222 22234678999988764


No 18
>6CZ7_B ArrA, 4Fe-4S ferredoxin, iron-sulfur binding; arsenate, molybdoprotein, molybdopterin, OXIDOREDUCTASE; HET: SF4, PG5, PEG, FMT, MGD; 1.62A {Shewanella sp. (strain ANA-3)}
Probab=77.60  E-value=1.5  Score=44.45  Aligned_cols=69  Identities=16%  Similarity=0.255  Sum_probs=39.7  Template_Neff=9.600

Q KAI3438965.1     65 IKVSLHDCLACS---------GCVTSAEAVLLQHQSAGELLQRLADPDWTVVVSLSPQSIAALAAVHRLSSAECAARLTA  135 (549)
Q Consensus        65 a~IsL~DCLACS---------GCVTSAEtvLi~~QS~~e~l~~L~~~~~~vVvsiSpqs~aSla~~~~l~~~~~~~~l~~  135 (549)
                      +.+...+|..|+         .|+....+.-+......+...       .+-+.      .-+...||+.+.........
T Consensus       157 ~~~~~~~C~~Cg~~~~~~~~~~C~~~CP~~al~~~~~~~~~~-------~~~~~------~~~~~~~~~~~~~~~~~~~~  223 (234)
T 6CZ7_B          157 PKRTTEKCTFCDHRLDKGLNPACVDACPSEARVIGDLDDPQS-------KVSQL------IKLHKPMQLKPEAGTGPRVF  223 (234)
T ss_dssp             CTTCEECCCTTHHHHTTTCCCHHHHHCTTCCEEEEETTSTTS-------HHHHH------HHHSCCBCSSGGGSSCCCEE
T ss_pred             CCCccccCCCChHHHhcCCCCHHHHhCCCCcEEEccCCCCcC-------HHHHH------HHhcCCcccCcccCCCCceE
Confidence            456678999999         999886655444333322111       11111      11222356655332445666


Q KAI3438965.1    136 FLRHLGVAAVF  146 (549)
Q Consensus       136 ~lk~lG~~~V~  146 (549)
                      +++.+||+.||
T Consensus       224 ~~~~~~~~~~~  234 (234)
T 6CZ7_B          224 YIRSFGVKTAY  234 (234)
T ss_dssp             EESCSSCCCCC
T ss_pred             EeccCCCccCC
Confidence            79999999876


No 19
>6CZ8_B ArrA, 4Fe-4S ferredoxin, iron-sulfur binding; arsenate, molybdoprotein, molybdopterin, OXIDOREDUCTASE; HET: FMT, MGD, PG5, ART, SF4; 1.78A {Shewanella sp. (strain ANA-3)}
Probab=77.60  E-value=1.5  Score=44.45  Aligned_cols=69  Identities=16%  Similarity=0.255  Sum_probs=39.7  Template_Neff=9.600

Q KAI3438965.1     65 IKVSLHDCLACS---------GCVTSAEAVLLQHQSAGELLQRLADPDWTVVVSLSPQSIAALAAVHRLSSAECAARLTA  135 (549)
Q Consensus        65 a~IsL~DCLACS---------GCVTSAEtvLi~~QS~~e~l~~L~~~~~~vVvsiSpqs~aSla~~~~l~~~~~~~~l~~  135 (549)
                      +.+...+|..|+         .|+....+.-+......+...       .+-+.      .-+...||+.+.........
T Consensus       157 ~~~~~~~C~~Cg~~~~~~~~~~C~~~CP~~al~~~~~~~~~~-------~~~~~------~~~~~~~~~~~~~~~~~~~~  223 (234)
T 6CZ8_B          157 PKRTTEKCTFCDHRLDKGLNPACVDACPSEARVIGDLDDPQS-------KVSQL------IKLHKPMQLKPEAGTGPRVF  223 (234)
T ss_dssp             CTTCEECCCTTHHHHTTTCCCHHHHHCTTCCEEEEETTCTTS-------HHHHH------HHHSCCBCSSGGGCCCCCEE
T ss_pred             CCCccccCCCChHHHhcCCCCHHHHhCCCCcEEEccCCCCcC-------HHHHH------HHhcCCcccCcccCCCCceE
Confidence            456678999999         999886655444333322111       11111      11222356655332445666


Q KAI3438965.1    136 FLRHLGVAAVF  146 (549)
Q Consensus       136 ~lk~lG~~~V~  146 (549)
                      +++.+||+.||
T Consensus       224 ~~~~~~~~~~~  234 (234)
T 6CZ8_B          224 YIRSFGVKTAY  234 (234)
T ss_dssp             EESCSSCCCCC
T ss_pred             EeccCCCccCC
Confidence            79999999876


No 20
>6CZA_B Arsenate respiratory reductase, large subunit; arsenate, molybdoprotein, molybdopterin, phosphate, OXIDOREDUCTASE; HET: FMT, MGD, SF4, PO4, PEG, PG5; 1.71A {Shewanella sp. (strain ANA-3)}
Probab=77.60  E-value=1.5  Score=44.45  Aligned_cols=69  Identities=16%  Similarity=0.255  Sum_probs=39.7  Template_Neff=9.600

Q KAI3438965.1     65 IKVSLHDCLACS---------GCVTSAEAVLLQHQSAGELLQRLADPDWTVVVSLSPQSIAALAAVHRLSSAECAARLTA  135 (549)
Q Consensus        65 a~IsL~DCLACS---------GCVTSAEtvLi~~QS~~e~l~~L~~~~~~vVvsiSpqs~aSla~~~~l~~~~~~~~l~~  135 (549)
                      +.+...+|..|+         .|+....+.-+......+...       .+-+.      .-+...||+.+.........
T Consensus       157 ~~~~~~~C~~Cg~~~~~~~~~~C~~~CP~~al~~~~~~~~~~-------~~~~~------~~~~~~~~~~~~~~~~~~~~  223 (234)
T 6CZA_B          157 PKRTTEKCTFCDHRLDKGLNPACVDACPSEARVIGDLDDPQS-------KVSQL------IKLHKPMQLKPEAGTGPRVF  223 (234)
T ss_dssp             CTTCEECCCTTHHHHTTTCCCHHHHHCTTCCEEEEETTCTTS-------HHHHH------HHHSCCBCSCGGGSSCCCEE
T ss_pred             CCCccccCCCChHHHhcCCCCHHHHhCCCCcEEEccCCCCcC-------HHHHH------HHhcCCcccCcccCCCCceE
Confidence            456678999999         999886655444333322111       11111      11222356655332445666


Q KAI3438965.1    136 FLRHLGVAAVF  146 (549)
Q Consensus       136 ~lk~lG~~~V~  146 (549)
                      +++.+||+.||
T Consensus       224 ~~~~~~~~~~~  234 (234)
T 6CZA_B          224 YIRSFGVKTAY  234 (234)
T ss_dssp             EESCSSCCCCC
T ss_pred             EeccCCCccCC
Confidence            79999999876


No 21
>6SDR_B Formate dehydrogenase, alpha subunit, selenocysteine-containing; ELECTRON TRANSPORT; HET: SF4, GOL, MGD; 2.1A {Desulfovibrio vulgaris (strain Hildenborough / ATCC 29579 / DSM 644 / NCIMB 8303)}
Probab=69.67  E-value=3.4  Score=42.64  Aligned_cols=36  Identities=11%  Similarity=0.003  Sum_probs=12.3  Template_Neff=8.800

Q KAI3438965.1    105 TVVVSLSPQ-SIAALAAVHRLSSAEC-AARLTAFLRHL  140 (549)
Q Consensus       105 ~vVvsiSpq-s~aSla~~~~l~~~~~-~~~l~~~lk~l  140 (549)
                      .+++...++ ...++++.+.+++... ..++..+||.+
T Consensus       198 ~~~~~~~~~~~~~~~~~~~~~~~~~~~~~~~~~~~~~~  235 (236)
T 6SDR_B          198 VVYLFTRDPKDFYEHAVADLAPSMMTRQQLFARLFRPR  235 (236)
T ss_dssp             EEEEESSCGGGTCTTSCC--------------------
T ss_pred             EEEEeCCChHHHhhHhhhccCCccccHHHHHHHhhCCC
Confidence            455566667 8888888888887633 56666777653


No 22
>6SDV_B W-formate dehydrogenase - alpha subunit; ELECTRON TRANSPORT; HET: SF4, GOL, MGD; 1.9A {Desulfovibrio vulgaris (strain Hildenborough / ATCC 29579 / DSM 644 / NCIMB 8303)}
Probab=69.67  E-value=3.4  Score=42.64  Aligned_cols=36  Identities=11%  Similarity=0.003  Sum_probs=12.3  Template_Neff=8.800

Q KAI3438965.1    105 TVVVSLSPQ-SIAALAAVHRLSSAEC-AARLTAFLRHL  140 (549)
Q Consensus       105 ~vVvsiSpq-s~aSla~~~~l~~~~~-~~~l~~~lk~l  140 (549)
                      .+++...++ ...++++.+.+++... ..++..+||.+
T Consensus       198 ~~~~~~~~~~~~~~~~~~~~~~~~~~~~~~~~~~~~~~  235 (236)
T 6SDV_B          198 VVYLFTRDPKDFYEHAVADLAPSMMTRQQLFARLFRPR  235 (236)
T ss_dssp             EEEEESSCHHHHCTTSCC--------------------
T ss_pred             EEEEeCCChHHHhhHhhhccCCccccHHHHHHHhhCCC
Confidence            455566667 8888888888887633 56666777653


No 23
>4WZ7_A Subunit ND1, Subunit ND2, subunit; Complex I, respiratory chain, oxidoreductase; HET: SF4; 3.6A {Yarrowia lipolytica}
Probab=47.32  E-value=16  Score=43.84  Aligned_cols=53  Identities=2%  Similarity=-0.064  Sum_probs=34.3  Template_Neff=3.800

Q KAI3438965.1     68 SLHDCLACSGCVTSAEAVLLQHQSAG------ELLQRLADPDWTVVVSLSPQSIAALAA  120 (549)
Q Consensus        68 sL~DCLACSGCVTSAEtvLi~~QS~~------e~l~~L~~~~~~vVvsiSpqs~aSla~  120 (549)
                      ...+|..|+.|+.......+...+..      .+..++...+..+|+.++|.++.....
T Consensus       174 g~ddCigCGaCV~VCPtgAIs~ks~~~~~~~~~~~~kl~d~~~~vVa~~~pavr~~~~~  232 (628)
T 4WZ7_A          174 XGXXXGXXGXXXXXCXXGXXXXXXXXXXXXXXXXXXGXXXXXXXXXVMXXXXXXXXXXX  232 (628)
T ss_pred             CCCCCCCCCCCCCCCCCCCCCCCCCCCCCCCCCCCCCCCCCCCCCCCCCCCCCCCCCCC
Confidence            46899999999998655444333322      122333335567899999999986643


No 24
>6FD1_A 7-FE FERREDOXIN I (FD1), IRON/SULFUR; ELECTRON TRANSPORT, IRON-SULFUR; 1.35A {Azotobacter vinelandii} SCOP: d.58.1.2
Probab=38.39  E-value=26  Score=30.62  Aligned_cols=58  Identities=9%  Similarity=0.202  Sum_probs=31.6  Template_Neff=10.000

Q KAI3438965.1     65 IKVSLHDCLACSGCVTSAEAVLLQHQSAG--ELLQRLADPDWTVVVSLSPQSIAALAAVHRL  124 (549)
Q Consensus        65 a~IsL~DCLACSGCVTSAEtvLi~~QS~~--e~l~~L~~~~~~vVvsiSpqs~aSla~~~~l  124 (549)
                      ..+...+|+.|..|+.....--+......  .+...+.  ...++..+.|+....+....+.
T Consensus        32 ~~~~~~~C~~C~~C~~~CP~~ai~~~~~~~~~~~~~~~--~~~~~~~~~~~~~~~~~~~~~~   91 (106)
T 6FD1_A           32 LVIHPDECIDCALCEPECPAQAIFSEDEVPEDMQEFIQ--LNAELAEVWPNITEKKDPLPDA   91 (106)
T ss_dssp             EEECTTTCCCCCTTGGGCTTCCEEEGGGCCGGGTHHHH--HHHHHTTTSCBCCSCCCCCTTH
T ss_pred             cEeCchhCCCCChhHHHCCcCcccCCCCCchHHHHHHH--HhHHHHhhccccccCCCCCCCc
Confidence            46788899999999987543222221111  2222111  2235566677776655554443


No 25
>7FD1_A 7-FE FERREDOXIN I (FD1); ELECTRON TRANSPORT, IRON-SULFUR; 1.3A {Azotobacter vinelandii} SCOP: d.58.1.2
Probab=38.39  E-value=26  Score=30.62  Aligned_cols=58  Identities=9%  Similarity=0.202  Sum_probs=31.6  Template_Neff=10.000

Q KAI3438965.1     65 IKVSLHDCLACSGCVTSAEAVLLQHQSAG--ELLQRLADPDWTVVVSLSPQSIAALAAVHRL  124 (549)
Q Consensus        65 a~IsL~DCLACSGCVTSAEtvLi~~QS~~--e~l~~L~~~~~~vVvsiSpqs~aSla~~~~l  124 (549)
                      ..+...+|+.|..|+.....--+......  .+...+.  ...++..+.|+....+....+.
T Consensus        32 ~~~~~~~C~~C~~C~~~CP~~ai~~~~~~~~~~~~~~~--~~~~~~~~~~~~~~~~~~~~~~   91 (106)
T 7FD1_A           32 LVIHPDECIDCALCEPECPAQAIFSEDEVPEDMQEFIQ--LNAELAEVWPNITEKKDPLPDA   91 (106)
T ss_dssp             EEECTTTCCCCCTTGGGCTTCCEEEGGGCCGGGTHHHH--HHHHHTTTSCBCCSCCCCCTTH
T ss_pred             cEeCchhCCCCChhHHHCCcCcccCCCCCchHHHHHHH--HhHHHHhhccccccCCCCCCCc
Confidence            46788899999999987543222221111  2222111  2235566677776655554443


No 26
>2JM2_A IGFBP-6; Insulin like growth factor binding; NMR {N/A}
Probab=35.16  E-value=32  Score=27.34  Aligned_cols=15  Identities=27%  Similarity=0.802  Sum_probs=11.0  Template_Neff=2.500

Q KAI3438965.1    463 MACPSGCLNGGGQPK  477 (549)
Q Consensus       463 MACPgGCinGGGQp~  477 (549)
                      -+||+||+.+.+-..
T Consensus        14 ~~~~~~~~~~~~~~~   28 (45)
T 2JM2_A           14 AGCPGGCVEEEDGGS   28 (45)
T ss_dssp             TTCSSCSCSCSSSSC
T ss_pred             cCCCCCccccccCCC
Confidence            479999998655443


No 27
>2MFK_A Blo 1 12; Allergen, Chitin-binding Domain; NMR {Blomia tropicalis}
Probab=33.52  E-value=36  Score=28.42  Aligned_cols=11  Identities=36%  Similarity=0.872  Sum_probs=9.8  Template_Neff=1.100

Q KAI3438965.1    271 RVYHCSVMPCY  281 (549)
Q Consensus       271 ~i~hv~vmPC~  281 (549)
                      ..|.+.||||.
T Consensus        43 slwyitvmpcs   53 (69)
T 2MFK_A           43 SLWYITVMPCS   53 (69)
T ss_dssp             TEEEEEEEECC
T ss_pred             ceEEEEEEecc
Confidence            58999999995


No 28
>2V2K_A FERREDOXIN; IRON, TRANSPORT, IRON-SULFUR, MYCOBACTERIUM TUBERCULOSIS; HET: F3S; 1.6A {MYCOBACTERIUM SMEGMATIS}
Probab=23.10  E-value=72  Score=27.42  Aligned_cols=20  Identities=15%  Similarity=0.644  Sum_probs=15.8  Template_Neff=10.600

Q KAI3438965.1     65 IKVSLHDCLACSGCVTSAEA   84 (549)
Q Consensus        65 a~IsL~DCLACSGCVTSAEt   84 (549)
                      ..+...+|..|..|++....
T Consensus        32 ~~~~~~~C~~c~~C~~~CP~   51 (105)
T 2V2K_A           32 LYIHPDECVDCGACEPVCPV   51 (105)
T ss_dssp             EEECTTTCCCCCCSGGGCTT
T ss_pred             ceeCchhCCCCChhHHHCCC
Confidence            35677889999999987544


No 29
>2V2K_B FERREDOXIN; IRON, TRANSPORT, IRON-SULFUR, MYCOBACTERIUM TUBERCULOSIS; HET: CSS, F3S; 1.6A {MYCOBACTERIUM SMEGMATIS}
Probab=23.10  E-value=72  Score=27.42  Aligned_cols=20  Identities=15%  Similarity=0.644  Sum_probs=15.8  Template_Neff=10.600

Q KAI3438965.1     65 IKVSLHDCLACSGCVTSAEA   84 (549)
Q Consensus        65 a~IsL~DCLACSGCVTSAEt   84 (549)
                      ..+...+|..|..|++....
T Consensus        32 ~~~~~~~C~~c~~C~~~CP~   51 (105)
T 2V2K_B           32 LYIHPDECVDCGACEPVCPV   51 (105)
T ss_dssp             EEECTTTCCCCCCSGGGCTT
T ss_pred             ceeCchhCCCCChhHHHCCC
Confidence            35677889999999987544


No 30
>2XSJ_D SULFITE REDUCTASE ALPHA SUBUNIT (E.C.1.8.99.3); DISSIMILATORY SULFITE REDUCTASE, SULFUR METABOLISM; HET: SRM, SF4; 2.5A {DESULFOMICROBIUM NORVEGICUM}
Probab=21.55  E-value=81  Score=36.65  Aligned_cols=21  Identities=14%  Similarity=0.593  Sum_probs=18.5  Template_Neff=7.200

Q KAI3438965.1     63 EAIKVSLHDCLACSGCVTSAE   83 (549)
Q Consensus        63 ~~a~IsL~DCLACSGCVTSAE   83 (549)
                      .++.|....|+.|+.|+...-
T Consensus       294 ~~~~id~~~Ci~CG~Ci~~CP  314 (437)
T 2XSJ_D          294 GKLQINNRECTRCMHCLNVMP  314 (437)
T ss_dssp             TEEEECGGGCCCCSHHHHHCT
T ss_pred             CEEEECcccCCCCCHHHHHCC
Confidence            567899999999999999865


No 31
>2HM4_A Nematocyst outer wall antigen; evolution, cysteine rich, nematocyst, Structural; NMR {Hydra vulgaris}
Probab=21.35  E-value=82  Score=22.57  Aligned_cols=8  Identities=63%  Similarity=1.593  Sum_probs=6.0  Template_Neff=1.000

Q KAI3438965.1    464 ACPSGCLN  471 (549)
Q Consensus       464 ACPgGCin  471 (549)
                      .||+||.+
T Consensus         7 tcpsgcsg   14 (31)
T 2HM4_A            7 TCPSGCSG   14 (31)
T ss_dssp             CCTTTCCG
T ss_pred             eCCCCCCC
Confidence            58888864


No 32
>6G72_I NADH-ubiquinone oxidoreductase chain 3 (E.C.1.6.5.3); Complex I, mitochondria, proton pump; HET: FME, EHZ, AME, 2MR, SF4, FMN, ADP, NDP, AYA; 3.9A {Mus musculus}
Probab=20.51  E-value=88  Score=31.67  Aligned_cols=15  Identities=20%  Similarity=0.809  Sum_probs=7.5  Template_Neff=9.300

Q KAI3438965.1     67 VSLHDCLACSGCVTS   81 (549)
Q Consensus        67 IsL~DCLACSGCVTS   81 (549)
                      +...+|..|+.|+..
T Consensus       147 ~~~~~C~~Cg~C~~~  161 (212)
T 6G72_I          147 IDMTKCIYCGFCQEA  161 (212)
T ss_dssp             CCTTSCCCCSHHHHH
T ss_pred             ecCccCCCCCHHHHH
Confidence            444455555555544
