# Supplementary material for: Predicting the Structure of Enzymes with Metal Cofactors: The Example of [FeFe] Hydrogenases
Source: Int J Mol Sci. 2024 Mar 25;25(7):3663. doi: 10.3390/ijms25073663 (PMC11011570; doi:10.3390/ijms25073663)
Supplement: Supplementary file 1 [file ijms-25-03663-s001.zip › ijms-2857370-SM/AF_alignments/msas/uniref90_hits.sto]

# STOCKHOLM 1.0

#=GS KAI3438965.1                    DE hypothetical protein D9Q98_001379 [Chlorella vulgaris]
#=GS UniRef90_E1ZR28/3-545           DE [subseq from] Fe_hyd_SSU domain-containing protein n=1 Tax=Chlorella variabilis TaxID=554065 RepID=E1ZR28_CHLVA
#=GS UniRef90_A0A2P6TYN4/1365-1860   DE [subseq from] Cytosolic Fe-S cluster assembly factor narfl n=1 Tax=Chlorella sorokiniana TaxID=3076 RepID=A0A2P6TYN4_CHLSO
#=GS UniRef90_A0A2P6TYN4/1885-1937   DE [subseq from] Cytosolic Fe-S cluster assembly factor narfl n=1 Tax=Chlorella sorokiniana TaxID=3076 RepID=A0A2P6TYN4_CHLSO
#=GS UniRef90_A0A2P6VE27/4-562       DE [subseq from] Cytosolic Fe-S cluster assembly factor narfl n=1 Tax=Micractinium conductrix TaxID=554055 RepID=A0A2P6VE27_9CHLO
#=GS UniRef90_A0A2D4BNQ6/3-324       DE [subseq from] Fe_hyd_SSU domain-containing protein (Fragment) n=1 Tax=Pythium insidiosum TaxID=114742 RepID=A0A2D4BNQ6_PYTIN
#=GS UniRef90_A0A2D4BNQ6/332-508     DE [subseq from] Fe_hyd_SSU domain-containing protein (Fragment) n=1 Tax=Pythium insidiosum TaxID=114742 RepID=A0A2D4BNQ6_PYTIN
#=GS UniRef90_A0A2D4BNQ6/578-823     DE [subseq from] Fe_hyd_SSU domain-containing protein (Fragment) n=1 Tax=Pythium insidiosum TaxID=114742 RepID=A0A2D4BNQ6_PYTIN
#=GS UniRef90_A0A2D4BNQ6/831-1007    DE [subseq from] Fe_hyd_SSU domain-containing protein (Fragment) n=1 Tax=Pythium insidiosum TaxID=114742 RepID=A0A2D4BNQ6_PYTIN
#=GS UniRef90_A0A8J9WJW7/4-362       DE [subseq from] Cytosolic iron-sulfur assembly component 3 n=1 Tax=Coccomyxa sp. Obi TaxID=2315456 RepID=A0A8J9WJW7_9CHLO
#=GS UniRef90_A0A8J9WJW7/375-544     DE [subseq from] Cytosolic iron-sulfur assembly component 3 n=1 Tax=Coccomyxa sp. Obi TaxID=2315456 RepID=A0A8J9WJW7_9CHLO
#=GS UniRef90_A0A8T2HNQ2/4-33        DE [subseq from] Uncharacterized protein n=2 Tax=Chlorella desiccata (nom. nud.) TaxID=1650286 RepID=A0A8T2HNQ2_9CHLO
#=GS UniRef90_A0A8T2HNQ2/39-267      DE [subseq from] Uncharacterized protein n=2 Tax=Chlorella desiccata (nom. nud.) TaxID=1650286 RepID=A0A8T2HNQ2_9CHLO
#=GS UniRef90_A0A8T2HNQ2/274-447     DE [subseq from] Uncharacterized protein n=2 Tax=Chlorella desiccata (nom. nud.) TaxID=1650286 RepID=A0A8T2HNQ2_9CHLO
#=GS UniRef90_A0A8T2HNQ2/463-536     DE [subseq from] Uncharacterized protein n=2 Tax=Chlorella desiccata (nom. nud.) TaxID=1650286 RepID=A0A8T2HNQ2_9CHLO
#=GS UniRef90_A0A1Y1II93/5-179       DE [subseq from] Ferredoxin hydrogenase n=1 Tax=Klebsormidium nitens TaxID=105231 RepID=A0A1Y1II93_KLENI
#=GS UniRef90_A0A1Y1II93/181-318     DE [subseq from] Ferredoxin hydrogenase n=1 Tax=Klebsormidium nitens TaxID=105231 RepID=A0A1Y1II93_KLENI
#=GS UniRef90_A0A1Y1II93/326-493     DE [subseq from] Ferredoxin hydrogenase n=1 Tax=Klebsormidium nitens TaxID=105231 RepID=A0A1Y1II93_KLENI
#=GS UniRef90_A0A150G6L9/3-182       DE [subseq from] Fe_hyd_SSU domain-containing protein n=1 Tax=Gonium pectorale TaxID=33097 RepID=A0A150G6L9_GONPE
#=GS UniRef90_A0A150G6L9/180-524     DE [subseq from] Fe_hyd_SSU domain-containing protein n=1 Tax=Gonium pectorale TaxID=33097 RepID=A0A150G6L9_GONPE
#=GS UniRef90_A0A5J4XRP9/3-315       DE [subseq from] Fe_hyd_SSU domain-containing protein n=1 Tax=Trebouxia sp. A1-2 TaxID=2608996 RepID=A0A5J4XRP9_9CHLO
#=GS UniRef90_A0A5J4XRP9/315-480     DE [subseq from] Fe_hyd_SSU domain-containing protein n=1 Tax=Trebouxia sp. A1-2 TaxID=2608996 RepID=A0A5J4XRP9_9CHLO
#=GS UniRef90_I0YLU4/4-160           DE [subseq from] Iron hydrogenase n=1 Tax=Coccomyxa subellipsoidea (strain C-169) TaxID=574566 RepID=I0YLU4_COCSC
#=GS UniRef90_I0YLU4/164-205         DE [subseq from] Iron hydrogenase n=1 Tax=Coccomyxa subellipsoidea (strain C-169) TaxID=574566 RepID=I0YLU4_COCSC
#=GS UniRef90_I0YLU4/223-310         DE [subseq from] Iron hydrogenase n=1 Tax=Coccomyxa subellipsoidea (strain C-169) TaxID=574566 RepID=I0YLU4_COCSC
#=GS UniRef90_I0YLU4/320-491         DE [subseq from] Iron hydrogenase n=1 Tax=Coccomyxa subellipsoidea (strain C-169) TaxID=574566 RepID=I0YLU4_COCSC
#=GS UniRef90_A0A2V0PH85/4-553       DE [subseq from] Cytosolic Fe-S cluster assembly factor n=1 Tax=Raphidocelis subcapitata TaxID=307507 RepID=A0A2V0PH85_9CHLO
#=GS UniRef90_A0A7J7QL04/4-533       DE [subseq from] Iron hydrogenase n=1 Tax=Scenedesmus sp. NREL 46B-D3 TaxID=2650976 RepID=A0A7J7QL04_9CHLO
#=GS UniRef90_A0A7J7QL04/577-621     DE [subseq from] Iron hydrogenase n=1 Tax=Scenedesmus sp. NREL 46B-D3 TaxID=2650976 RepID=A0A7J7QL04_9CHLO
#=GS UniRef90_A0A7S1SVQ1/8-266       DE [subseq from] Hypothetical protein n=1 Tax=Tetraselmis chuii TaxID=63592 RepID=A0A7S1SVQ1_9CHLO
#=GS UniRef90_A0A7S1SVQ1/283-452     DE [subseq from] Hypothetical protein n=1 Tax=Tetraselmis chuii TaxID=63592 RepID=A0A7S1SVQ1_9CHLO
#=GS UniRef90_A0A0D2NTG8/4-530       DE [subseq from] Nuclear prelamin A recognition factor-like protein n=1 Tax=Monoraphidium neglectum TaxID=145388 RepID=A0A0D2NTG8_9CHLO
#=GS UniRef90_A0A835WB23/3-279       DE [subseq from] Fe_hyd_SSU domain-containing protein n=1 Tax=Chlamydomonas schloesseri TaxID=2026947 RepID=A0A835WB23_9CHLO
#=GS UniRef90_A0A835WB23/330-596     DE [subseq from] Fe_hyd_SSU domain-containing protein n=1 Tax=Chlamydomonas schloesseri TaxID=2026947 RepID=A0A835WB23_9CHLO
#=GS UniRef90_A0A2K3DZD2/3-285       DE [subseq from] Fe_hyd_SSU domain-containing protein n=2 Tax=Chlamydomonas TaxID=3052 RepID=A0A2K3DZD2_CHLRE
#=GS UniRef90_A0A2K3DZD2/336-597     DE [subseq from] Fe_hyd_SSU domain-containing protein n=2 Tax=Chlamydomonas TaxID=3052 RepID=A0A2K3DZD2_CHLRE
#=GS UniRef90_A0A835Y805/3-549       DE [subseq from] Fe_hyd_SSU domain-containing protein n=1 Tax=Edaphochlamys debaryana TaxID=47281 RepID=A0A835Y805_9CHLO
#=GS UniRef90_A0A383V9D7/4-186       DE [subseq from] Fe_hyd_lg_C domain-containing protein n=1 Tax=Tetradesmus obliquus TaxID=3088 RepID=A0A383V9D7_TETOB
#=GS UniRef90_A0A383V9D7/189-576     DE [subseq from] Fe_hyd_lg_C domain-containing protein n=1 Tax=Tetradesmus obliquus TaxID=3088 RepID=A0A383V9D7_TETOB
#=GS UniRef90_A0A383V9D7/632-676     DE [subseq from] Fe_hyd_lg_C domain-containing protein n=1 Tax=Tetradesmus obliquus TaxID=3088 RepID=A0A383V9D7_TETOB
#=GS UniRef90_A0A1B0CNP1/299-474     DE [subseq from] Fe_hyd_lg_C domain-containing protein n=1 Tax=Lutzomyia longipalpis TaxID=7200 RepID=A0A1B0CNP1_LUTLO
#=GS UniRef90_A0A1B0CNP1/475-544     DE [subseq from] Fe_hyd_lg_C domain-containing protein n=1 Tax=Lutzomyia longipalpis TaxID=7200 RepID=A0A1B0CNP1_LUTLO
#=GS UniRef90_A0A1B0CNP1/568-719     DE [subseq from] Fe_hyd_lg_C domain-containing protein n=1 Tax=Lutzomyia longipalpis TaxID=7200 RepID=A0A1B0CNP1_LUTLO
#=GS UniRef90_A0A1B0CNP1/720-844     DE [subseq from] Fe_hyd_lg_C domain-containing protein n=1 Tax=Lutzomyia longipalpis TaxID=7200 RepID=A0A1B0CNP1_LUTLO
#=GS UniRef90_A0A1B0CNP1/850-1018    DE [subseq from] Fe_hyd_lg_C domain-containing protein n=1 Tax=Lutzomyia longipalpis TaxID=7200 RepID=A0A1B0CNP1_LUTLO
#=GS UniRef90_A0A176W8K2/51-214      DE [subseq from] Fe_hyd_SSU domain-containing protein n=2 Tax=Marchantia polymorpha TaxID=3197 RepID=A0A176W8K2_MARPO
#=GS UniRef90_A0A176W8K2/223-352     DE [subseq from] Fe_hyd_SSU domain-containing protein n=2 Tax=Marchantia polymorpha TaxID=3197 RepID=A0A176W8K2_MARPO
#=GS UniRef90_A0A176W8K2/366-531     DE [subseq from] Fe_hyd_SSU domain-containing protein n=2 Tax=Marchantia polymorpha TaxID=3197 RepID=A0A176W8K2_MARPO
#=GS UniRef90_A0A2J8A236/3-178       DE [subseq from] Cytosolic Fe-S cluster assembly factor NARFL n=1 Tax=Tetrabaena socialis TaxID=47790 RepID=A0A2J8A236_9CHLO
#=GS UniRef90_A0A2J8A236/177-308     DE [subseq from] Cytosolic Fe-S cluster assembly factor NARFL n=1 Tax=Tetrabaena socialis TaxID=47790 RepID=A0A2J8A236_9CHLO
#=GS UniRef90_A0A2J8A236/337-509     DE [subseq from] Cytosolic Fe-S cluster assembly factor NARFL n=1 Tax=Tetrabaena socialis TaxID=47790 RepID=A0A2J8A236_9CHLO
#=GS UniRef90_A0A2K1KFW6/3-158       DE [subseq from] Fe_hyd_SSU domain-containing protein n=1 Tax=Physcomitrium patens TaxID=3218 RepID=A0A2K1KFW6_PHYPA
#=GS UniRef90_A0A2K1KFW6/161-289     DE [subseq from] Fe_hyd_SSU domain-containing protein n=1 Tax=Physcomitrium patens TaxID=3218 RepID=A0A2K1KFW6_PHYPA
#=GS UniRef90_A0A2K1KFW6/300-467     DE [subseq from] Fe_hyd_SSU domain-containing protein n=1 Tax=Physcomitrium patens TaxID=3218 RepID=A0A2K1KFW6_PHYPA
#=GS UniRef90_A0A8J4C6E7/3-179       DE [subseq from] Fe_hyd_SSU domain-containing protein n=2 Tax=Volvox reticuliferus TaxID=1737510 RepID=A0A8J4C6E7_9CHLO
#=GS UniRef90_A0A8J4C6E7/183-529     DE [subseq from] Fe_hyd_SSU domain-containing protein n=2 Tax=Volvox reticuliferus TaxID=1737510 RepID=A0A8J4C6E7_9CHLO
#=GS UniRef90_UPI001BF84D01/3-158    DE [subseq from] Uncharacterized protein n=2 Tax=Ceratodon purpureus TaxID=3225 RepID=UPI001BF84D01
#=GS UniRef90_UPI001BF84D01/161-289  DE [subseq from] Uncharacterized protein n=2 Tax=Ceratodon purpureus TaxID=3225 RepID=UPI001BF84D01
#=GS UniRef90_UPI001BF84D01/301-467  DE [subseq from] Uncharacterized protein n=2 Tax=Ceratodon purpureus TaxID=3225 RepID=UPI001BF84D01
#=GS UniRef90_D8T8W1/3-156           DE [subseq from] Fe_hyd_SSU domain-containing protein n=4 Tax=Selaginella moellendorffii TaxID=88036 RepID=D8T8W1_SELML
#=GS UniRef90_D8T8W1/158-281         DE [subseq from] Fe_hyd_SSU domain-containing protein n=4 Tax=Selaginella moellendorffii TaxID=88036 RepID=D8T8W1_SELML
#=GS UniRef90_D8T8W1/293-458         DE [subseq from] Fe_hyd_SSU domain-containing protein n=4 Tax=Selaginella moellendorffii TaxID=88036 RepID=D8T8W1_SELML
#=GS UniRef90_A0A250XGT6/4-198       DE [subseq from] Fe_hyd_lg_C domain-containing protein n=1 Tax=Chlamydomonas eustigma TaxID=1157962 RepID=A0A250XGT6_9CHLO
#=GS UniRef90_A0A250XGT6/212-579     DE [subseq from] Fe_hyd_lg_C domain-containing protein n=1 Tax=Chlamydomonas eustigma TaxID=1157962 RepID=A0A250XGT6_9CHLO
#=GS UniRef90_A0A3S3R5Y7/5-162       DE [subseq from] Iron hydrogenase n=1 Tax=Cinnamomum micranthum f. kanehirae TaxID=337451 RepID=A0A3S3R5Y7_9MAGN
#=GS UniRef90_A0A3S3R5Y7/171-304     DE [subseq from] Iron hydrogenase n=1 Tax=Cinnamomum micranthum f. kanehirae TaxID=337451 RepID=A0A3S3R5Y7_9MAGN
#=GS UniRef90_A0A3S3R5Y7/315-482     DE [subseq from] Iron hydrogenase n=1 Tax=Cinnamomum micranthum f. kanehirae TaxID=337451 RepID=A0A3S3R5Y7_9MAGN
#=GS UniRef90_A0A7C8ZJG6/5-167       DE [subseq from] Fe_hyd_SSU domain-containing protein n=1 Tax=Opuntia streptacantha TaxID=393608 RepID=A0A7C8ZJG6_OPUST
#=GS UniRef90_A0A7C8ZJG6/172-302     DE [subseq from] Fe_hyd_SSU domain-containing protein n=1 Tax=Opuntia streptacantha TaxID=393608 RepID=A0A7C8ZJG6_OPUST
#=GS UniRef90_A0A7C8ZJG6/313-481     DE [subseq from] Fe_hyd_SSU domain-containing protein n=1 Tax=Opuntia streptacantha TaxID=393608 RepID=A0A7C8ZJG6_OPUST
#=GS UniRef90_A0A0D6R0I6/5-164       DE [subseq from] Fe_hyd_SSU domain-containing protein n=1 Tax=Araucaria cunninghamii TaxID=56994 RepID=A0A0D6R0I6_ARACU
#=GS UniRef90_A0A0D6R0I6/171-302     DE [subseq from] Fe_hyd_SSU domain-containing protein n=1 Tax=Araucaria cunninghamii TaxID=56994 RepID=A0A0D6R0I6_ARACU
#=GS UniRef90_A0A0D6R0I6/314-480     DE [subseq from] Fe_hyd_SSU domain-containing protein n=1 Tax=Araucaria cunninghamii TaxID=56994 RepID=A0A0D6R0I6_ARACU
#=GS UniRef90_UPI001CC66D38/5-163    DE [subseq from] protein NAR1-like n=1 Tax=Telopea speciosissima TaxID=54955 RepID=UPI001CC66D38
#=GS UniRef90_UPI001CC66D38/171-306  DE [subseq from] protein NAR1-like n=1 Tax=Telopea speciosissima TaxID=54955 RepID=UPI001CC66D38
#=GS UniRef90_UPI001CC66D38/318-484  DE [subseq from] protein NAR1-like n=1 Tax=Telopea speciosissima TaxID=54955 RepID=UPI001CC66D38
#=GS UniRef90_UPI0018F7F24E/5-159    DE [subseq from] protein NAR1 isoform X1 n=4 Tax=Tripterygium wilfordii TaxID=458696 RepID=UPI0018F7F24E
#=GS UniRef90_UPI0018F7F24E/166-292  DE [subseq from] protein NAR1 isoform X1 n=4 Tax=Tripterygium wilfordii TaxID=458696 RepID=UPI0018F7F24E
#=GS UniRef90_UPI0018F7F24E/304-471  DE [subseq from] protein NAR1 isoform X1 n=4 Tax=Tripterygium wilfordii TaxID=458696 RepID=UPI0018F7F24E
#=GS UniRef90_A0A7J7GVH3/5-167       DE [subseq from] Fe_hyd_SSU domain-containing protein n=7 Tax=Camellia sinensis TaxID=4442 RepID=A0A7J7GVH3_CAMSI
#=GS UniRef90_A0A7J7GVH3/172-297     DE [subseq from] Fe_hyd_SSU domain-containing protein n=7 Tax=Camellia sinensis TaxID=4442 RepID=A0A7J7GVH3_CAMSI
#=GS UniRef90_A0A7J7GVH3/311-476     DE [subseq from] Fe_hyd_SSU domain-containing protein n=7 Tax=Camellia sinensis TaxID=4442 RepID=A0A7J7GVH3_CAMSI
#=GS UniRef90_A0A5J9WAN4/6-171       DE [subseq from] Fe_hyd_SSU domain-containing protein n=3 Tax=PACMAD clade TaxID=147370 RepID=A0A5J9WAN4_9POAL
#=GS UniRef90_A0A5J9WAN4/165-292     DE [subseq from] Fe_hyd_SSU domain-containing protein n=3 Tax=PACMAD clade TaxID=147370 RepID=A0A5J9WAN4_9POAL
#=GS UniRef90_A0A5J9WAN4/304-471     DE [subseq from] Fe_hyd_SSU domain-containing protein n=3 Tax=PACMAD clade TaxID=147370 RepID=A0A5J9WAN4_9POAL
#=GS UniRef90_A0A8J4EXL6/3-180       DE [subseq from] Fe_hyd_SSU domain-containing protein n=1 Tax=Volvox africanus TaxID=51714 RepID=A0A8J4EXL6_9CHLO
#=GS UniRef90_A0A8J4EXL6/180-390     DE [subseq from] Fe_hyd_SSU domain-containing protein n=1 Tax=Volvox africanus TaxID=51714 RepID=A0A8J4EXL6_9CHLO
#=GS UniRef90_A0A8J4EXL6/425-544     DE [subseq from] Fe_hyd_SSU domain-containing protein n=1 Tax=Volvox africanus TaxID=51714 RepID=A0A8J4EXL6_9CHLO
#=GS UniRef90_A0A8T2SU17/4-163       DE [subseq from] Uncharacterized protein n=2 Tax=Ceratopteris richardii TaxID=49495 RepID=A0A8T2SU17_CERRI
#=GS UniRef90_A0A8T2SU17/172-303     DE [subseq from] Uncharacterized protein n=2 Tax=Ceratopteris richardii TaxID=49495 RepID=A0A8T2SU17_CERRI
#=GS UniRef90_A0A8T2SU17/313-481     DE [subseq from] Uncharacterized protein n=2 Tax=Ceratopteris richardii TaxID=49495 RepID=A0A8T2SU17_CERRI
#=GS UniRef90_A0A200PMP5/5-166       DE [subseq from] Iron hydrogenase n=1 Tax=Macleaya cordata TaxID=56857 RepID=A0A200PMP5_9MAGN
#=GS UniRef90_A0A200PMP5/172-304     DE [subseq from] Iron hydrogenase n=1 Tax=Macleaya cordata TaxID=56857 RepID=A0A200PMP5_9MAGN
#=GS UniRef90_A0A200PMP5/315-482     DE [subseq from] Iron hydrogenase n=1 Tax=Macleaya cordata TaxID=56857 RepID=A0A200PMP5_9MAGN
#=GS UniRef90_A0A5B7ATH3/5-171       DE [subseq from] Putative cytosolic Fe-S cluster assembly factor narfl n=2 Tax=Davidia involucrata TaxID=16924 RepID=A0A5B7ATH3_DAVIN
#=GS UniRef90_A0A5B7ATH3/178-310     DE [subseq from] Putative cytosolic Fe-S cluster assembly factor narfl n=2 Tax=Davidia involucrata TaxID=16924 RepID=A0A5B7ATH3_DAVIN
#=GS UniRef90_A0A5B7ATH3/324-489     DE [subseq from] Putative cytosolic Fe-S cluster assembly factor narfl n=2 Tax=Davidia involucrata TaxID=16924 RepID=A0A5B7ATH3_DAVIN
#=GS UniRef90_A0A7I8KCR7/5-156       DE [subseq from] Hypothetical protein n=1 Tax=Spirodela intermedia TaxID=51605 RepID=A0A7I8KCR7_SPIIN
#=GS UniRef90_A0A7I8KCR7/164-297     DE [subseq from] Hypothetical protein n=1 Tax=Spirodela intermedia TaxID=51605 RepID=A0A7I8KCR7_SPIIN
#=GS UniRef90_A0A7I8KCR7/308-475     DE [subseq from] Hypothetical protein n=1 Tax=Spirodela intermedia TaxID=51605 RepID=A0A7I8KCR7_SPIIN
#=GS UniRef90_A0A7N0ZWM7/5-165       DE [subseq from] Fe_hyd_SSU domain-containing protein n=1 Tax=Kalanchoe fedtschenkoi TaxID=63787 RepID=A0A7N0ZWM7_KALFE
#=GS UniRef90_A0A7N0ZWM7/170-298     DE [subseq from] Fe_hyd_SSU domain-containing protein n=1 Tax=Kalanchoe fedtschenkoi TaxID=63787 RepID=A0A7N0ZWM7_KALFE
#=GS UniRef90_A0A7N0ZWM7/311-478     DE [subseq from] Fe_hyd_SSU domain-containing protein n=1 Tax=Kalanchoe fedtschenkoi TaxID=63787 RepID=A0A7N0ZWM7_KALFE
#=GS UniRef90_G3HBU9/5-177           DE [subseq from] Cytosolic Fe-S cluster assembly factor NARFL n=12 Tax=Muroidea TaxID=337687 RepID=G3HBU9_CRIGR
#=GS UniRef90_G3HBU9/179-305         DE [subseq from] Cytosolic Fe-S cluster assembly factor NARFL n=12 Tax=Muroidea TaxID=337687 RepID=G3HBU9_CRIGR
#=GS UniRef90_G3HBU9/307-471         DE [subseq from] Cytosolic Fe-S cluster assembly factor NARFL n=12 Tax=Muroidea TaxID=337687 RepID=G3HBU9_CRIGR
#=GS UniRef90_A0A2P2L5X4/5-162       DE [subseq from] Iron hydrogenase family protein n=2 Tax=Rhizophora mucronata TaxID=61149 RepID=A0A2P2L5X4_RHIMU
#=GS UniRef90_A0A2P2L5X4/165-294     DE [subseq from] Iron hydrogenase family protein n=2 Tax=Rhizophora mucronata TaxID=61149 RepID=A0A2P2L5X4_RHIMU
#=GS UniRef90_A0A2P2L5X4/307-472     DE [subseq from] Iron hydrogenase family protein n=2 Tax=Rhizophora mucronata TaxID=61149 RepID=A0A2P2L5X4_RHIMU
#=GS UniRef90_UPI0005400778/5-163    DE [subseq from] protein NAR1 n=1 Tax=Beta vulgaris subsp. vulgaris TaxID=3555 RepID=UPI0005400778
#=GS UniRef90_UPI0005400778/168-300  DE [subseq from] protein NAR1 n=1 Tax=Beta vulgaris subsp. vulgaris TaxID=3555 RepID=UPI0005400778
#=GS UniRef90_UPI0005400778/311-478  DE [subseq from] protein NAR1 n=1 Tax=Beta vulgaris subsp. vulgaris TaxID=3555 RepID=UPI0005400778
#=GS UniRef90_A0A8C5KMH8/5-182       DE [subseq from] Cytosolic iron-sulfur assembly component 3 n=5 Tax=Jaculus jaculus TaxID=51337 RepID=A0A8C5KMH8_JACJA
#=GS UniRef90_A0A8C5KMH8/182-490     DE [subseq from] Cytosolic iron-sulfur assembly component 3 n=5 Tax=Jaculus jaculus TaxID=51337 RepID=A0A8C5KMH8_JACJA
#=GS UniRef90_A0A6D2K9W5/5-160       DE [subseq from] Fe_hyd_SSU domain-containing protein n=5 Tax=Coluteocarpeae TaxID=1394505 RepID=A0A6D2K9W5_9BRAS
#=GS UniRef90_A0A6D2K9W5/164-292     DE [subseq from] Fe_hyd_SSU domain-containing protein n=5 Tax=Coluteocarpeae TaxID=1394505 RepID=A0A6D2K9W5_9BRAS
#=GS UniRef90_A0A6D2K9W5/304-471     DE [subseq from] Fe_hyd_SSU domain-containing protein n=5 Tax=Coluteocarpeae TaxID=1394505 RepID=A0A6D2K9W5_9BRAS
#=GS UniRef90_K4A9F8/6-171           DE [subseq from] Fe_hyd_SSU domain-containing protein n=23 Tax=Panicoideae TaxID=147369 RepID=K4A9F8_SETIT
#=GS UniRef90_K4A9F8/171-292         DE [subseq from] Fe_hyd_SSU domain-containing protein n=23 Tax=Panicoideae TaxID=147369 RepID=K4A9F8_SETIT
#=GS UniRef90_K4A9F8/304-471         DE [subseq from] Fe_hyd_SSU domain-containing protein n=23 Tax=Panicoideae TaxID=147369 RepID=K4A9F8_SETIT
#=GS UniRef90_A0A834ZVZ8/5-163       DE [subseq from] Fe_hyd_SSU domain-containing protein n=1 Tax=Tetracentron sinense TaxID=13715 RepID=A0A834ZVZ8_9MAGN
#=GS UniRef90_A0A834ZVZ8/174-305     DE [subseq from] Fe_hyd_SSU domain-containing protein n=1 Tax=Tetracentron sinense TaxID=13715 RepID=A0A834ZVZ8_9MAGN
#=GS UniRef90_A0A834ZVZ8/318-483     DE [subseq from] Fe_hyd_SSU domain-containing protein n=1 Tax=Tetracentron sinense TaxID=13715 RepID=A0A834ZVZ8_9MAGN
#=GS UniRef90_A0A1A8UXP0/5-176       DE [subseq from] Cytosolic iron-sulfur assembly component 3 n=9 Tax=Nothobranchiidae TaxID=405002 RepID=A0A1A8UXP0_NOTFU
#=GS UniRef90_A0A1A8UXP0/182-298     DE [subseq from] Cytosolic iron-sulfur assembly component 3 n=9 Tax=Nothobranchiidae TaxID=405002 RepID=A0A1A8UXP0_NOTFU
#=GS UniRef90_A0A1A8UXP0/294-472     DE [subseq from] Cytosolic iron-sulfur assembly component 3 n=9 Tax=Nothobranchiidae TaxID=405002 RepID=A0A1A8UXP0_NOTFU
#=GS UniRef90_A0A2I4CRA6/5-176       DE [subseq from] cytosolic Fe-S cluster assembly factor NARFL n=1 Tax=Austrofundulus limnaeus TaxID=52670 RepID=A0A2I4CRA6_9TELE
#=GS UniRef90_A0A2I4CRA6/181-299     DE [subseq from] cytosolic Fe-S cluster assembly factor NARFL n=1 Tax=Austrofundulus limnaeus TaxID=52670 RepID=A0A2I4CRA6_9TELE
#=GS UniRef90_A0A2I4CRA6/294-472     DE [subseq from] cytosolic Fe-S cluster assembly factor NARFL n=1 Tax=Austrofundulus limnaeus TaxID=52670 RepID=A0A2I4CRA6_9TELE
#=GS UniRef90_A0A3Q3E4C5/4-176       DE [subseq from] Cytosolic iron-sulfur assembly component 3 n=2 Tax=Syngnathidae TaxID=72045 RepID=A0A3Q3E4C5_HIPCM
#=GS UniRef90_A0A3Q3E4C5/181-299     DE [subseq from] Cytosolic iron-sulfur assembly component 3 n=2 Tax=Syngnathidae TaxID=72045 RepID=A0A3Q3E4C5_HIPCM
#=GS UniRef90_A0A3Q3E4C5/309-472     DE [subseq from] Cytosolic iron-sulfur assembly component 3 n=2 Tax=Syngnathidae TaxID=72045 RepID=A0A3Q3E4C5_HIPCM
#=GS UniRef90_A0A672P6Z6/5-176       DE [subseq from] Cytosolic iron-sulfur assembly component 3 n=7 Tax=Cyprinoidei TaxID=30727 RepID=A0A672P6Z6_SINGR
#=GS UniRef90_A0A672P6Z6/181-299     DE [subseq from] Cytosolic iron-sulfur assembly component 3 n=7 Tax=Cyprinoidei TaxID=30727 RepID=A0A672P6Z6_SINGR
#=GS UniRef90_A0A672P6Z6/295-472     DE [subseq from] Cytosolic iron-sulfur assembly component 3 n=7 Tax=Cyprinoidei TaxID=30727 RepID=A0A672P6Z6_SINGR
#=GS UniRef90_Q7TMW6-2/5-177         DE [subseq from] Isoform 2 of Cytosolic iron-sulfur assembly component 3 n=2 Tax=Muroidea TaxID=337687 RepID=Q7TMW6-2
#=GS UniRef90_Q7TMW6-2/181-486       DE [subseq from] Isoform 2 of Cytosolic iron-sulfur assembly component 3 n=2 Tax=Muroidea TaxID=337687 RepID=Q7TMW6-2
#=GS UniRef90_V4MGV7/5-159           DE [subseq from] Fe_hyd_SSU domain-containing protein n=15 Tax=Brassicaceae TaxID=3700 RepID=V4MGV7_EUTSA
#=GS UniRef90_V4MGV7/163-288         DE [subseq from] Fe_hyd_SSU domain-containing protein n=15 Tax=Brassicaceae TaxID=3700 RepID=V4MGV7_EUTSA
#=GS UniRef90_V4MGV7/299-467         DE [subseq from] Fe_hyd_SSU domain-containing protein n=15 Tax=Brassicaceae TaxID=3700 RepID=V4MGV7_EUTSA
#=GS UniRef90_A0A6J1EEW4/5-161       DE [subseq from] LOW QUALITY PROTEIN: protein NAR1-like n=4 Tax=Cucurbita TaxID=3660 RepID=A0A6J1EEW4_CUCMO
#=GS UniRef90_A0A6J1EEW4/170-300     DE [subseq from] LOW QUALITY PROTEIN: protein NAR1-like n=4 Tax=Cucurbita TaxID=3660 RepID=A0A6J1EEW4_CUCMO
#=GS UniRef90_A0A6J1EEW4/313-479     DE [subseq from] LOW QUALITY PROTEIN: protein NAR1-like n=4 Tax=Cucurbita TaxID=3660 RepID=A0A6J1EEW4_CUCMO
#=GS UniRef90_A0A7N2LRC8/5-161       DE [subseq from] Fe_hyd_SSU domain-containing protein n=4 Tax=Fagaceae TaxID=3503 RepID=A0A7N2LRC8_QUELO
#=GS UniRef90_A0A7N2LRC8/171-298     DE [subseq from] Fe_hyd_SSU domain-containing protein n=4 Tax=Fagaceae TaxID=3503 RepID=A0A7N2LRC8_QUELO
#=GS UniRef90_A0A7N2LRC8/312-477     DE [subseq from] Fe_hyd_SSU domain-containing protein n=4 Tax=Fagaceae TaxID=3503 RepID=A0A7N2LRC8_QUELO
#=GS UniRef90_A0A4W4EAK0/5-177       DE [subseq from] Cytosolic iron-sulfur assembly component 3 n=3 Tax=Electrophorus electricus TaxID=8005 RepID=A0A4W4EAK0_ELEEL
#=GS UniRef90_A0A4W4EAK0/184-301     DE [subseq from] Cytosolic iron-sulfur assembly component 3 n=3 Tax=Electrophorus electricus TaxID=8005 RepID=A0A4W4EAK0_ELEEL
#=GS UniRef90_A0A4W4EAK0/313-478     DE [subseq from] Cytosolic iron-sulfur assembly component 3 n=3 Tax=Electrophorus electricus TaxID=8005 RepID=A0A4W4EAK0_ELEEL
#=GS UniRef90_A0A1R3J3C5/5-162       DE [subseq from] Iron hydrogenase, small subunit-like protein n=1 Tax=Corchorus capsularis TaxID=210143 RepID=A0A1R3J3C5_COCAP
#=GS UniRef90_A0A1R3J3C5/168-300     DE [subseq from] Iron hydrogenase, small subunit-like protein n=1 Tax=Corchorus capsularis TaxID=210143 RepID=A0A1R3J3C5_COCAP
#=GS UniRef90_A0A1R3J3C5/312-478     DE [subseq from] Iron hydrogenase, small subunit-like protein n=1 Tax=Corchorus capsularis TaxID=210143 RepID=A0A1R3J3C5_COCAP
#=GS UniRef90_A0A067L9L4/5-163       DE [subseq from] Fe_hyd_SSU domain-containing protein n=2 Tax=Jatropha curcas TaxID=180498 RepID=A0A067L9L4_JATCU
#=GS UniRef90_A0A067L9L4/166-295     DE [subseq from] Fe_hyd_SSU domain-containing protein n=2 Tax=Jatropha curcas TaxID=180498 RepID=A0A067L9L4_JATCU
#=GS UniRef90_A0A067L9L4/310-476     DE [subseq from] Fe_hyd_SSU domain-containing protein n=2 Tax=Jatropha curcas TaxID=180498 RepID=A0A067L9L4_JATCU
#=GS UniRef90_A0A811N2T3/6-171       DE [subseq from] Hypothetical protein n=1 Tax=Miscanthus lutarioriparius TaxID=422564 RepID=A0A811N2T3_9POAL
#=GS UniRef90_A0A811N2T3/171-292     DE [subseq from] Hypothetical protein n=1 Tax=Miscanthus lutarioriparius TaxID=422564 RepID=A0A811N2T3_9POAL
#=GS UniRef90_A0A811N2T3/304-471     DE [subseq from] Hypothetical protein n=1 Tax=Miscanthus lutarioriparius TaxID=422564 RepID=A0A811N2T3_9POAL
#=GS UniRef90_A0A0A0LVS1/139-296     DE [subseq from] Fe_hyd_SSU domain-containing protein n=3 Tax=Cucumis sativus TaxID=3659 RepID=A0A0A0LVS1_CUCSA
#=GS UniRef90_A0A0A0LVS1/304-433     DE [subseq from] Fe_hyd_SSU domain-containing protein n=3 Tax=Cucumis sativus TaxID=3659 RepID=A0A0A0LVS1_CUCSA
#=GS UniRef90_A0A0A0LVS1/445-612     DE [subseq from] Fe_hyd_SSU domain-containing protein n=3 Tax=Cucumis sativus TaxID=3659 RepID=A0A0A0LVS1_CUCSA
#=GS UniRef90_A0A3B3RAP6/5-172       DE [subseq from] Cytosolic iron-sulfur assembly component 3 n=4 Tax=Mormyridae TaxID=31092 RepID=A0A3B3RAP6_9TELE
#=GS UniRef90_A0A3B3RAP6/176-297     DE [subseq from] Cytosolic iron-sulfur assembly component 3 n=4 Tax=Mormyridae TaxID=31092 RepID=A0A3B3RAP6_9TELE
#=GS UniRef90_A0A3B3RAP6/303-471     DE [subseq from] Cytosolic iron-sulfur assembly component 3 n=4 Tax=Mormyridae TaxID=31092 RepID=A0A3B3RAP6_9TELE
#=GS UniRef90_A0A2R6RB59/5-164       DE [subseq from] Fe_hyd_SSU domain-containing protein n=3 Tax=Actinidia TaxID=3624 RepID=A0A2R6RB59_ACTCC
#=GS UniRef90_A0A2R6RB59/168-302     DE [subseq from] Fe_hyd_SSU domain-containing protein n=3 Tax=Actinidia TaxID=3624 RepID=A0A2R6RB59_ACTCC
#=GS UniRef90_A0A2R6RB59/316-481     DE [subseq from] Fe_hyd_SSU domain-containing protein n=3 Tax=Actinidia TaxID=3624 RepID=A0A2R6RB59_ACTCC
#=GS UniRef90_A0A484CH51/5-175       DE [subseq from] Fe_hyd_SSU domain-containing protein n=7 Tax=Percidae TaxID=8165 RepID=A0A484CH51_PERFV
#=GS UniRef90_A0A484CH51/180-301     DE [subseq from] Fe_hyd_SSU domain-containing protein n=7 Tax=Percidae TaxID=8165 RepID=A0A484CH51_PERFV
#=GS UniRef90_A0A484CH51/297-470     DE [subseq from] Fe_hyd_SSU domain-containing protein n=7 Tax=Percidae TaxID=8165 RepID=A0A484CH51_PERFV
#=GS UniRef90_D5A7Z3/5-172           DE [subseq from] Fe_hyd_SSU domain-containing protein n=1 Tax=Picea sitchensis TaxID=3332 RepID=D5A7Z3_PICSI
#=GS UniRef90_D5A7Z3/179-310         DE [subseq from] Fe_hyd_SSU domain-containing protein n=1 Tax=Picea sitchensis TaxID=3332 RepID=D5A7Z3_PICSI
#=GS UniRef90_D5A7Z3/322-488         DE [subseq from] Fe_hyd_SSU domain-containing protein n=1 Tax=Picea sitchensis TaxID=3332 RepID=D5A7Z3_PICSI
#=GS UniRef90_J3LSU0/10-174          DE [subseq from] Fe_hyd_SSU domain-containing protein n=16 Tax=Oryzeae TaxID=147380 RepID=J3LSU0_ORYBR
#=GS UniRef90_J3LSU0/171-297         DE [subseq from] Fe_hyd_SSU domain-containing protein n=16 Tax=Oryzeae TaxID=147380 RepID=J3LSU0_ORYBR
#=GS UniRef90_J3LSU0/308-476         DE [subseq from] Fe_hyd_SSU domain-containing protein n=16 Tax=Oryzeae TaxID=147380 RepID=J3LSU0_ORYBR
#=GS UniRef90_UPI001E8645C3/5-160    DE [subseq from] Uncharacterized protein n=1 Tax=Xanthoceras sorbifolium TaxID=99658 RepID=UPI001E8645C3
#=GS UniRef90_UPI001E8645C3/165-296  DE [subseq from] Uncharacterized protein n=1 Tax=Xanthoceras sorbifolium TaxID=99658 RepID=UPI001E8645C3
#=GS UniRef90_UPI001E8645C3/308-475  DE [subseq from] Uncharacterized protein n=1 Tax=Xanthoceras sorbifolium TaxID=99658 RepID=UPI001E8645C3
#=GS UniRef90_Q7TMW6/5-177           DE [subseq from] Cytosolic iron-sulfur assembly component 3 n=19 Tax=Tetrapoda TaxID=32523 RepID=CIAO3_MOUSE
#=GS UniRef90_Q7TMW6/181-310         DE [subseq from] Cytosolic iron-sulfur assembly component 3 n=19 Tax=Tetrapoda TaxID=32523 RepID=CIAO3_MOUSE
#=GS UniRef90_Q7TMW6/310-470         DE [subseq from] Cytosolic iron-sulfur assembly component 3 n=19 Tax=Tetrapoda TaxID=32523 RepID=CIAO3_MOUSE
#=GS UniRef90_D7U6R8/5-160           DE [subseq from] Fe_hyd_SSU domain-containing protein n=3 Tax=Vitis TaxID=3603 RepID=D7U6R8_VITVI
#=GS UniRef90_D7U6R8/170-300         DE [subseq from] Fe_hyd_SSU domain-containing protein n=3 Tax=Vitis TaxID=3603 RepID=D7U6R8_VITVI
#=GS UniRef90_D7U6R8/312-478         DE [subseq from] Fe_hyd_SSU domain-containing protein n=3 Tax=Vitis TaxID=3603 RepID=D7U6R8_VITVI
#=GS UniRef90_UPI001C4DBB67/5-174    DE [subseq from] cytosolic Fe-S cluster assembly factor narfl n=1 Tax=Plectropomus leopardus TaxID=160734 RepID=UPI001C4DBB67
#=GS UniRef90_UPI001C4DBB67/181-301  DE [subseq from] cytosolic Fe-S cluster assembly factor narfl n=1 Tax=Plectropomus leopardus TaxID=160734 RepID=UPI001C4DBB67
#=GS UniRef90_UPI001C4DBB67/298-472  DE [subseq from] cytosolic Fe-S cluster assembly factor narfl n=1 Tax=Plectropomus leopardus TaxID=160734 RepID=UPI001C4DBB67
#=GS UniRef90_A0A6J2Q907/5-175       DE [subseq from] cytosolic iron-sulfur assembly component 3 n=8 Tax=Eupercaria TaxID=1489922 RepID=A0A6J2Q907_COTGO
#=GS UniRef90_A0A6J2Q907/181-302     DE [subseq from] cytosolic iron-sulfur assembly component 3 n=8 Tax=Eupercaria TaxID=1489922 RepID=A0A6J2Q907_COTGO
#=GS UniRef90_A0A6J2Q907/301-471     DE [subseq from] cytosolic iron-sulfur assembly component 3 n=8 Tax=Eupercaria TaxID=1489922 RepID=A0A6J2Q907_COTGO
#=GS UniRef90_A0A835DSC9/5-164       DE [subseq from] Fe_hyd_SSU domain-containing protein n=1 Tax=Tetracentron sinense TaxID=13715 RepID=A0A835DSC9_9MAGN
#=GS UniRef90_A0A835DSC9/171-303     DE [subseq from] Fe_hyd_SSU domain-containing protein n=1 Tax=Tetracentron sinense TaxID=13715 RepID=A0A835DSC9_9MAGN
#=GS UniRef90_A0A835DSC9/317-482     DE [subseq from] Fe_hyd_SSU domain-containing protein n=1 Tax=Tetracentron sinense TaxID=13715 RepID=A0A835DSC9_9MAGN
#=GS UniRef90_UPI001C4EF031/5-164    DE [subseq from] protein NAR1 n=2 Tax=Proteaceae TaxID=4328 RepID=UPI001C4EF031
#=GS UniRef90_UPI001C4EF031/176-300  DE [subseq from] protein NAR1 n=2 Tax=Proteaceae TaxID=4328 RepID=UPI001C4EF031
#=GS UniRef90_UPI001C4EF031/319-486  DE [subseq from] protein NAR1 n=2 Tax=Proteaceae TaxID=4328 RepID=UPI001C4EF031
#=GS UniRef90_A0A3B1K5M4/5-176       DE [subseq from] Fe_hyd_SSU domain-containing protein n=16 Tax=Ostariophysi TaxID=32519 RepID=A0A3B1K5M4_ASTMX
#=GS UniRef90_A0A3B1K5M4/183-303     DE [subseq from] Fe_hyd_SSU domain-containing protein n=16 Tax=Ostariophysi TaxID=32519 RepID=A0A3B1K5M4_ASTMX
#=GS UniRef90_A0A3B1K5M4/298-476     DE [subseq from] Fe_hyd_SSU domain-containing protein n=16 Tax=Ostariophysi TaxID=32519 RepID=A0A3B1K5M4_ASTMX
#=GS UniRef90_A0A2K1X8X2/5-165       DE [subseq from] Fe_hyd_SSU domain-containing protein n=12 Tax=Saliceae TaxID=238069 RepID=A0A2K1X8X2_POPTR
#=GS UniRef90_A0A2K1X8X2/170-300     DE [subseq from] Fe_hyd_SSU domain-containing protein n=12 Tax=Saliceae TaxID=238069 RepID=A0A2K1X8X2_POPTR
#=GS UniRef90_A0A2K1X8X2/310-478     DE [subseq from] Fe_hyd_SSU domain-containing protein n=12 Tax=Saliceae TaxID=238069 RepID=A0A2K1X8X2_POPTR
#=GS UniRef90_UPI0009018B11/5-162    DE [subseq from] protein NAR1 n=2 Tax=Ipomoea TaxID=4119 RepID=UPI0009018B11
#=GS UniRef90_UPI0009018B11/165-294  DE [subseq from] protein NAR1 n=2 Tax=Ipomoea TaxID=4119 RepID=UPI0009018B11
#=GS UniRef90_UPI0009018B11/308-473  DE [subseq from] protein NAR1 n=2 Tax=Ipomoea TaxID=4119 RepID=UPI0009018B11
#=GS UniRef90_A0A7J6D8G1/5-176       DE [subseq from] Fe_hyd_SSU domain-containing protein n=14 Tax=Cyprinoidei TaxID=30727 RepID=A0A7J6D8G1_9TELE
#=GS UniRef90_A0A7J6D8G1/182-300     DE [subseq from] Fe_hyd_SSU domain-containing protein n=14 Tax=Cyprinoidei TaxID=30727 RepID=A0A7J6D8G1_9TELE
#=GS UniRef90_A0A7J6D8G1/296-473     DE [subseq from] Fe_hyd_SSU domain-containing protein n=14 Tax=Cyprinoidei TaxID=30727 RepID=A0A7J6D8G1_9TELE
#=GS UniRef90_A0A8T3DET0/5-174       DE [subseq from] Uncharacterized protein n=1 Tax=Albula goreensis TaxID=1534307 RepID=A0A8T3DET0_9TELE
#=GS UniRef90_A0A8T3DET0/180-299     DE [subseq from] Uncharacterized protein n=1 Tax=Albula goreensis TaxID=1534307 RepID=A0A8T3DET0_9TELE
#=GS UniRef90_A0A8T3DET0/288-472     DE [subseq from] Uncharacterized protein n=1 Tax=Albula goreensis TaxID=1534307 RepID=A0A8T3DET0_9TELE
#=GS UniRef90_A0A2P6Q228/5-159       DE [subseq from] Putative Iron hydrogenase n=2 Tax=Rosoideae TaxID=171638 RepID=A0A2P6Q228_ROSCH
#=GS UniRef90_A0A2P6Q228/166-294     DE [subseq from] Putative Iron hydrogenase n=2 Tax=Rosoideae TaxID=171638 RepID=A0A2P6Q228_ROSCH
#=GS UniRef90_A0A2P6Q228/307-472     DE [subseq from] Putative Iron hydrogenase n=2 Tax=Rosoideae TaxID=171638 RepID=A0A2P6Q228_ROSCH
#=GS UniRef90_A0A6P3VJW9/5-175       DE [subseq from] cytosolic Fe-S cluster assembly factor narfl isoform X1 n=3 Tax=Clupeidae TaxID=55118 RepID=A0A6P3VJW9_CLUHA
#=GS UniRef90_A0A6P3VJW9/182-300     DE [subseq from] cytosolic Fe-S cluster assembly factor narfl isoform X1 n=3 Tax=Clupeidae TaxID=55118 RepID=A0A6P3VJW9_CLUHA
#=GS UniRef90_A0A6P3VJW9/305-472     DE [subseq from] cytosolic Fe-S cluster assembly factor narfl isoform X1 n=3 Tax=Clupeidae TaxID=55118 RepID=A0A6P3VJW9_CLUHA
#=GS UniRef90_A0A328D3Y3/5-166       DE [subseq from] Fe_hyd_SSU domain-containing protein n=3 Tax=Cuscuta sect. Cleistogrammica TaxID=1824901 RepID=A0A328D3Y3_9ASTE
#=GS UniRef90_A0A328D3Y3/165-294     DE [subseq from] Fe_hyd_SSU domain-containing protein n=3 Tax=Cuscuta sect. Cleistogrammica TaxID=1824901 RepID=A0A328D3Y3_9ASTE
#=GS UniRef90_A0A328D3Y3/308-473     DE [subseq from] Fe_hyd_SSU domain-containing protein n=3 Tax=Cuscuta sect. Cleistogrammica TaxID=1824901 RepID=A0A328D3Y3_9ASTE
#=GS UniRef90_A0A2I4EWU4/5-161       DE [subseq from] protein NAR1-like n=12 Tax=Fagales TaxID=3502 RepID=A0A2I4EWU4_JUGRE
#=GS UniRef90_A0A2I4EWU4/169-298     DE [subseq from] protein NAR1-like n=12 Tax=Fagales TaxID=3502 RepID=A0A2I4EWU4_JUGRE
#=GS UniRef90_A0A2I4EWU4/310-477     DE [subseq from] protein NAR1-like n=12 Tax=Fagales TaxID=3502 RepID=A0A2I4EWU4_JUGRE
#=GS UniRef90_I3M3T2/5-177           DE [subseq from] Cytosolic iron-sulfur assembly component 3 n=13 Tax=Sciuridae TaxID=55153 RepID=I3M3T2_ICTTR
#=GS UniRef90_I3M3T2/182-305         DE [subseq from] Cytosolic iron-sulfur assembly component 3 n=13 Tax=Sciuridae TaxID=55153 RepID=I3M3T2_ICTTR
#=GS UniRef90_I3M3T2/301-470         DE [subseq from] Cytosolic iron-sulfur assembly component 3 n=13 Tax=Sciuridae TaxID=55153 RepID=I3M3T2_ICTTR
#=GS UniRef90_A0A2U1NEP5/5-171       DE [subseq from] Ferredoxin hydrogenase n=1 Tax=Artemisia annua TaxID=35608 RepID=A0A2U1NEP5_ARTAN
#=GS UniRef90_A0A2U1NEP5/171-298     DE [subseq from] Ferredoxin hydrogenase n=1 Tax=Artemisia annua TaxID=35608 RepID=A0A2U1NEP5_ARTAN
#=GS UniRef90_A0A2U1NEP5/310-476     DE [subseq from] Ferredoxin hydrogenase n=1 Tax=Artemisia annua TaxID=35608 RepID=A0A2U1NEP5_ARTAN
#=GS UniRef90_UPI0003C90E7A/5-179    DE [subseq from] cytosolic iron-sulfur assembly component 3 n=1 Tax=Tupaia chinensis TaxID=246437 RepID=UPI0003C90E7A
#=GS UniRef90_UPI0003C90E7A/177-308  DE [subseq from] cytosolic iron-sulfur assembly component 3 n=1 Tax=Tupaia chinensis TaxID=246437 RepID=UPI0003C90E7A
#=GS UniRef90_UPI0003C90E7A/301-469  DE [subseq from] cytosolic iron-sulfur assembly component 3 n=1 Tax=Tupaia chinensis TaxID=246437 RepID=UPI0003C90E7A
#=GS UniRef90_A0A0D2UKK4/5-159       DE [subseq from] Fe_hyd_SSU domain-containing protein n=22 Tax=Malvaceae TaxID=3629 RepID=A0A0D2UKK4_GOSRA
#=GS UniRef90_A0A0D2UKK4/166-297     DE [subseq from] Fe_hyd_SSU domain-containing protein n=22 Tax=Malvaceae TaxID=3629 RepID=A0A0D2UKK4_GOSRA
#=GS UniRef90_A0A0D2UKK4/309-476     DE [subseq from] Fe_hyd_SSU domain-containing protein n=22 Tax=Malvaceae TaxID=3629 RepID=A0A0D2UKK4_GOSRA
#=GS UniRef90_A0A059LKN5/1-170       DE [subseq from] Fe-only hydrogenase n=1 Tax=Helicosporidium sp. ATCC 50920 TaxID=1291522 RepID=A0A059LKN5_9CHLO
#=GS UniRef90_A0A059LKN5/186-320     DE [subseq from] Fe-only hydrogenase n=1 Tax=Helicosporidium sp. ATCC 50920 TaxID=1291522 RepID=A0A059LKN5_9CHLO
#=GS UniRef90_A0A059LKN5/323-509     DE [subseq from] Fe-only hydrogenase n=1 Tax=Helicosporidium sp. ATCC 50920 TaxID=1291522 RepID=A0A059LKN5_9CHLO
#=GS UniRef90_A0A3P8XPB5/5-177       DE [subseq from] Nuclear prelamin A recognition factor-like n=6 Tax=Protacanthopterygii TaxID=41705 RepID=A0A3P8XPB5_ESOLU
#=GS UniRef90_A0A3P8XPB5/184-303     DE [subseq from] Nuclear prelamin A recognition factor-like n=6 Tax=Protacanthopterygii TaxID=41705 RepID=A0A3P8XPB5_ESOLU
#=GS UniRef90_A0A3P8XPB5/302-479     DE [subseq from] Nuclear prelamin A recognition factor-like n=6 Tax=Protacanthopterygii TaxID=41705 RepID=A0A3P8XPB5_ESOLU
#=GS UniRef90_UPI001B7DCF98/5-161    DE [subseq from] protein NAR1 n=1 Tax=Juglans microcarpa x Juglans regia TaxID=2249226 RepID=UPI001B7DCF98
#=GS UniRef90_UPI001B7DCF98/170-298  DE [subseq from] protein NAR1 n=1 Tax=Juglans microcarpa x Juglans regia TaxID=2249226 RepID=UPI001B7DCF98
#=GS UniRef90_UPI001B7DCF98/309-477  DE [subseq from] protein NAR1 n=1 Tax=Juglans microcarpa x Juglans regia TaxID=2249226 RepID=UPI001B7DCF98
#=GS UniRef90_I1MQZ3/5-156           DE [subseq from] Fe_hyd_SSU domain-containing protein n=9 Tax=Phaseoleae TaxID=163735 RepID=I1MQZ3_SOYBN
#=GS UniRef90_I1MQZ3/163-295         DE [subseq from] Fe_hyd_SSU domain-containing protein n=9 Tax=Phaseoleae TaxID=163735 RepID=I1MQZ3_SOYBN
#=GS UniRef90_I1MQZ3/306-474         DE [subseq from] Fe_hyd_SSU domain-containing protein n=9 Tax=Phaseoleae TaxID=163735 RepID=I1MQZ3_SOYBN
#=GS UniRef90_A0A3M7KSM7/1-197       DE [subseq from] Fe_hyd_lg_C domain-containing protein n=3 Tax=Auxenochlorella protothecoides TaxID=3075 RepID=A0A3M7KSM7_AUXPR
#=GS UniRef90_A0A3M7KSM7/198-313     DE [subseq from] Fe_hyd_lg_C domain-containing protein n=3 Tax=Auxenochlorella protothecoides TaxID=3075 RepID=A0A3M7KSM7_AUXPR
#=GS UniRef90_A0A3M7KSM7/317-510     DE [subseq from] Fe_hyd_lg_C domain-containing protein n=3 Tax=Auxenochlorella protothecoides TaxID=3075 RepID=A0A3M7KSM7_AUXPR
#=GS UniRef90_H0VG41/5-176           DE [subseq from] Cytosolic iron-sulfur assembly component 3 n=6 Tax=Hystricomorpha TaxID=33550 RepID=H0VG41_CAVPO
#=GS UniRef90_H0VG41/182-301         DE [subseq from] Cytosolic iron-sulfur assembly component 3 n=6 Tax=Hystricomorpha TaxID=33550 RepID=H0VG41_CAVPO
#=GS UniRef90_H0VG41/308-470         DE [subseq from] Cytosolic iron-sulfur assembly component 3 n=6 Tax=Hystricomorpha TaxID=33550 RepID=H0VG41_CAVPO
#=GS UniRef90_A0A3Q3T2G7/69-238      DE [subseq from] Nuclear prelamin A recognition factor-like n=19 Tax=Percomorphaceae TaxID=1489872 RepID=A0A3Q3T2G7_9TELE
#=GS UniRef90_A0A3Q3T2G7/245-363     DE [subseq from] Nuclear prelamin A recognition factor-like n=19 Tax=Percomorphaceae TaxID=1489872 RepID=A0A3Q3T2G7_9TELE
#=GS UniRef90_A0A3Q3T2G7/359-536     DE [subseq from] Nuclear prelamin A recognition factor-like n=19 Tax=Percomorphaceae TaxID=1489872 RepID=A0A3Q3T2G7_9TELE
#=GS UniRef90_A0A3Q7HQP6/5-167       DE [subseq from] Fe_hyd_SSU domain-containing protein n=16 Tax=Solanaceae TaxID=4070 RepID=A0A3Q7HQP6_SOLLC
#=GS UniRef90_A0A3Q7HQP6/165-292     DE [subseq from] Fe_hyd_SSU domain-containing protein n=16 Tax=Solanaceae TaxID=4070 RepID=A0A3Q7HQP6_SOLLC
#=GS UniRef90_A0A3Q7HQP6/307-472     DE [subseq from] Fe_hyd_SSU domain-containing protein n=16 Tax=Solanaceae TaxID=4070 RepID=A0A3Q7HQP6_SOLLC
#=GS UniRef90_UPI001929E141/5-160    DE [subseq from] LOW QUALITY PROTEIN: protein NAR1 n=1 Tax=Dioscorea cayennensis subsp. rotundata TaxID=55577 RepID=UPI001929E141
#=GS UniRef90_UPI001929E141/171-302  DE [subseq from] LOW QUALITY PROTEIN: protein NAR1 n=1 Tax=Dioscorea cayennensis subsp. rotundata TaxID=55577 RepID=UPI001929E141
#=GS UniRef90_UPI001929E141/314-481  DE [subseq from] LOW QUALITY PROTEIN: protein NAR1 n=1 Tax=Dioscorea cayennensis subsp. rotundata TaxID=55577 RepID=UPI001929E141
#=GS UniRef90_A0A6P7N6H5/5-174       DE [subseq from] cytosolic Fe-S cluster assembly factor narfl n=1 Tax=Betta splendens TaxID=158456 RepID=A0A6P7N6H5_BETSP
#=GS UniRef90_A0A6P7N6H5/181-299     DE [subseq from] cytosolic Fe-S cluster assembly factor narfl n=1 Tax=Betta splendens TaxID=158456 RepID=A0A6P7N6H5_BETSP
#=GS UniRef90_A0A6P7N6H5/301-472     DE [subseq from] cytosolic Fe-S cluster assembly factor narfl n=1 Tax=Betta splendens TaxID=158456 RepID=A0A6P7N6H5_BETSP
#=GS UniRef90_B9SA87/5-159           DE [subseq from] Electron transporter, putative n=2 Tax=Ricinus communis TaxID=3988 RepID=B9SA87_RICCO
#=GS UniRef90_B9SA87/164-285         DE [subseq from] Electron transporter, putative n=2 Tax=Ricinus communis TaxID=3988 RepID=B9SA87_RICCO
#=GS UniRef90_B9SA87/305-461         DE [subseq from] Electron transporter, putative n=2 Tax=Ricinus communis TaxID=3988 RepID=B9SA87_RICCO
#=GS UniRef90_A0A218XKX7/5-169       DE [subseq from] protein NAR1 n=1 Tax=Punica granatum TaxID=22663 RepID=A0A218XKX7_PUNGR
#=GS UniRef90_A0A218XKX7/164-299     DE [subseq from] protein NAR1 n=1 Tax=Punica granatum TaxID=22663 RepID=A0A218XKX7_PUNGR
#=GS UniRef90_A0A218XKX7/314-479     DE [subseq from] protein NAR1 n=1 Tax=Punica granatum TaxID=22663 RepID=A0A218XKX7_PUNGR
#=GS UniRef90_A0A1S3S2I2/5-175       DE [subseq from] cytosolic Fe-S cluster assembly factor narfl-like isoform X1 n=36 Tax=Salmonidae TaxID=8015 RepID=A0A1S3S2I2_SALSA
#=GS UniRef90_A0A1S3S2I2/182-301     DE [subseq from] cytosolic Fe-S cluster assembly factor narfl-like isoform X1 n=36 Tax=Salmonidae TaxID=8015 RepID=A0A1S3S2I2_SALSA
#=GS UniRef90_A0A1S3S2I2/295-477     DE [subseq from] cytosolic Fe-S cluster assembly factor narfl-like isoform X1 n=36 Tax=Salmonidae TaxID=8015 RepID=A0A1S3S2I2_SALSA
#=GS UniRef90_UPI002019C97E/5-177    DE [subseq from] cytosolic iron-sulfur assembly component 3 isoform X1 n=3 Tax=Heteromyidae TaxID=10015 RepID=UPI002019C97E
#=GS UniRef90_UPI002019C97E/180-302  DE [subseq from] cytosolic iron-sulfur assembly component 3 isoform X1 n=3 Tax=Heteromyidae TaxID=10015 RepID=UPI002019C97E
#=GS UniRef90_UPI002019C97E/305-469  DE [subseq from] cytosolic iron-sulfur assembly component 3 isoform X1 n=3 Tax=Heteromyidae TaxID=10015 RepID=UPI002019C97E
#=GS UniRef90_UPI0003F0ABBD/4-180    DE [subseq from] cytosolic Fe-S cluster assembly factor NARFL n=1 Tax=Elephantulus edwardii TaxID=28737 RepID=UPI0003F0ABBD
#=GS UniRef90_UPI0003F0ABBD/182-299  DE [subseq from] cytosolic Fe-S cluster assembly factor NARFL n=1 Tax=Elephantulus edwardii TaxID=28737 RepID=UPI0003F0ABBD
#=GS UniRef90_UPI0003F0ABBD/309-468  DE [subseq from] cytosolic Fe-S cluster assembly factor NARFL n=1 Tax=Elephantulus edwardii TaxID=28737 RepID=UPI0003F0ABBD
#=GS UniRef90_A0A804IKR0/5-162       DE [subseq from] Fe_hyd_SSU domain-containing protein n=4 Tax=Musa TaxID=4640 RepID=A0A804IKR0_MUSAM
#=GS UniRef90_A0A804IKR0/165-294     DE [subseq from] Fe_hyd_SSU domain-containing protein n=4 Tax=Musa TaxID=4640 RepID=A0A804IKR0_MUSAM
#=GS UniRef90_A0A804IKR0/305-473     DE [subseq from] Fe_hyd_SSU domain-containing protein n=4 Tax=Musa TaxID=4640 RepID=A0A804IKR0_MUSAM
#=GS UniRef90_I1KNK2/5-155           DE [subseq from] Fe_hyd_SSU domain-containing protein n=15 Tax=indigoferoid/millettioid clade TaxID=2233855 RepID=I1KNK2_SOYBN
#=GS UniRef90_I1KNK2/163-296         DE [subseq from] Fe_hyd_SSU domain-containing protein n=15 Tax=indigoferoid/millettioid clade TaxID=2233855 RepID=I1KNK2_SOYBN
#=GS UniRef90_I1KNK2/309-474         DE [subseq from] Fe_hyd_SSU domain-containing protein n=15 Tax=indigoferoid/millettioid clade TaxID=2233855 RepID=I1KNK2_SOYBN
#=GS UniRef90_UPI0015B19F39/5-174    DE [subseq from] cytosolic Fe-S cluster assembly factor narfl isoform X1 n=2 Tax=Anguilla anguilla TaxID=7936 RepID=UPI0015B19F39
#=GS UniRef90_UPI0015B19F39/181-299  DE [subseq from] cytosolic Fe-S cluster assembly factor narfl isoform X1 n=2 Tax=Anguilla anguilla TaxID=7936 RepID=UPI0015B19F39
#=GS UniRef90_UPI0015B19F39/310-475  DE [subseq from] cytosolic Fe-S cluster assembly factor narfl isoform X1 n=2 Tax=Anguilla anguilla TaxID=7936 RepID=UPI0015B19F39
#=GS UniRef90_A0A5N5MG10/5-174       DE [subseq from] Fe_hyd_SSU domain-containing protein n=5 Tax=Siluroidei TaxID=1489793 RepID=A0A5N5MG10_PANHP
#=GS UniRef90_A0A5N5MG10/180-300     DE [subseq from] Fe_hyd_SSU domain-containing protein n=5 Tax=Siluroidei TaxID=1489793 RepID=A0A5N5MG10_PANHP
#=GS UniRef90_A0A5N5MG10/300-475     DE [subseq from] Fe_hyd_SSU domain-containing protein n=5 Tax=Siluroidei TaxID=1489793 RepID=A0A5N5MG10_PANHP
#=GS UniRef90_A0A5A9NAE4/5-176       DE [subseq from] Cytosolic Fe-S cluster assembly factor narfl n=1 Tax=Triplophysa tibetana TaxID=1572043 RepID=A0A5A9NAE4_9TELE
#=GS UniRef90_A0A5A9NAE4/183-299     DE [subseq from] Cytosolic Fe-S cluster assembly factor narfl n=1 Tax=Triplophysa tibetana TaxID=1572043 RepID=A0A5A9NAE4_9TELE
#=GS UniRef90_A0A5A9NAE4/297-478     DE [subseq from] Cytosolic Fe-S cluster assembly factor narfl n=1 Tax=Triplophysa tibetana TaxID=1572043 RepID=A0A5A9NAE4_9TELE
#=GS UniRef90_A0A1S3A1Z9/5-182       DE [subseq from] cytosolic Fe-S cluster assembly factor NARFL n=1 Tax=Erinaceus europaeus TaxID=9365 RepID=A0A1S3A1Z9_ERIEU
#=GS UniRef90_A0A1S3A1Z9/183-306     DE [subseq from] cytosolic Fe-S cluster assembly factor NARFL n=1 Tax=Erinaceus europaeus TaxID=9365 RepID=A0A1S3A1Z9_ERIEU
#=GS UniRef90_A0A1S3A1Z9/309-472     DE [subseq from] cytosolic Fe-S cluster assembly factor NARFL n=1 Tax=Erinaceus europaeus TaxID=9365 RepID=A0A1S3A1Z9_ERIEU
#=GS UniRef90_A0A1Q3AVV8/5-161       DE [subseq from] Fe_hyd_SSU domain-containing protein/Fe_hyd_lg_C domain-containing protein n=1 Tax=Cephalotus follicularis TaxID=3775 RepID=A0A1Q3AVV8_CEPFO
#=GS UniRef90_A0A1Q3AVV8/166-298     DE [subseq from] Fe_hyd_SSU domain-containing protein/Fe_hyd_lg_C domain-containing protein n=1 Tax=Cephalotus follicularis TaxID=3775 RepID=A0A1Q3AVV8_CEPFO
#=GS UniRef90_A0A1Q3AVV8/310-477     DE [subseq from] Fe_hyd_SSU domain-containing protein/Fe_hyd_lg_C domain-containing protein n=1 Tax=Cephalotus follicularis TaxID=3775 RepID=A0A1Q3AVV8_CEPFO
#=GS UniRef90_A0A4W6DU20/5-176       DE [subseq from] Cytosolic Fe-S cluster assembly factor narfl-like n=3 Tax=Percomorphaceae TaxID=1489872 RepID=A0A4W6DU20_LATCA
#=GS UniRef90_A0A4W6DU20/181-296     DE [subseq from] Cytosolic Fe-S cluster assembly factor narfl-like n=3 Tax=Percomorphaceae TaxID=1489872 RepID=A0A4W6DU20_LATCA
#=GS UniRef90_A0A4W6DU20/299-469     DE [subseq from] Cytosolic Fe-S cluster assembly factor narfl-like n=3 Tax=Percomorphaceae TaxID=1489872 RepID=A0A4W6DU20_LATCA
#=GS UniRef90_UPI00053C46D6/5-160    DE [subseq from] protein NAR1 n=1 Tax=Tarenaya hassleriana TaxID=28532 RepID=UPI00053C46D6
#=GS UniRef90_UPI00053C46D6/169-300  DE [subseq from] protein NAR1 n=1 Tax=Tarenaya hassleriana TaxID=28532 RepID=UPI00053C46D6
#=GS UniRef90_UPI00053C46D6/310-478  DE [subseq from] protein NAR1 n=1 Tax=Tarenaya hassleriana TaxID=28532 RepID=UPI00053C46D6
#=GS UniRef90_A0A8J5WZ04/7-168       DE [subseq from] Fe_hyd_SSU domain-containing protein n=2 Tax=Zizania palustris TaxID=103762 RepID=A0A8J5WZ04_ZIZPA
#=GS UniRef90_A0A8J5WZ04/170-292     DE [subseq from] Fe_hyd_SSU domain-containing protein n=2 Tax=Zizania palustris TaxID=103762 RepID=A0A8J5WZ04_ZIZPA
#=GS UniRef90_A0A8J5WZ04/304-471     DE [subseq from] Fe_hyd_SSU domain-containing protein n=2 Tax=Zizania palustris TaxID=103762 RepID=A0A8J5WZ04_ZIZPA
#=GS UniRef90_A0A8C5GCF3/5-175       DE [subseq from] Cytosolic iron-sulfur assembly component 3 n=3 Tax=Gouania willdenowi TaxID=441366 RepID=A0A8C5GCF3_9TELE
#=GS UniRef90_A0A8C5GCF3/182-299     DE [subseq from] Cytosolic iron-sulfur assembly component 3 n=3 Tax=Gouania willdenowi TaxID=441366 RepID=A0A8C5GCF3_9TELE
#=GS UniRef90_A0A8C5GCF3/301-473     DE [subseq from] Cytosolic iron-sulfur assembly component 3 n=3 Tax=Gouania willdenowi TaxID=441366 RepID=A0A8C5GCF3_9TELE
#=GS UniRef90_I1GNA8/6-166           DE [subseq from] Fe_hyd_SSU domain-containing protein n=9 Tax=Pooideae TaxID=147368 RepID=I1GNA8_BRADI
#=GS UniRef90_I1GNA8/172-293         DE [subseq from] Fe_hyd_SSU domain-containing protein n=9 Tax=Pooideae TaxID=147368 RepID=I1GNA8_BRADI
#=GS UniRef90_I1GNA8/304-471         DE [subseq from] Fe_hyd_SSU domain-containing protein n=9 Tax=Pooideae TaxID=147368 RepID=I1GNA8_BRADI
#=GS UniRef90_A0A1U8PWY1/5-159       DE [subseq from] protein NAR1-like n=16 Tax=Malvoideae TaxID=214907 RepID=A0A1U8PWY1_GOSHI
#=GS UniRef90_A0A1U8PWY1/166-297     DE [subseq from] protein NAR1-like n=16 Tax=Malvoideae TaxID=214907 RepID=A0A1U8PWY1_GOSHI
#=GS UniRef90_A0A1U8PWY1/309-476     DE [subseq from] protein NAR1-like n=16 Tax=Malvoideae TaxID=214907 RepID=A0A1U8PWY1_GOSHI
#=GS UniRef90_A0A833QFY7/5-167       DE [subseq from] Cytosolic Fe-S cluster assembly factor narfl-like isoform X2 n=1 Tax=Carex littledalei TaxID=544730 RepID=A0A833QFY7_9POAL
#=GS UniRef90_A0A833QFY7/172-296     DE [subseq from] Cytosolic Fe-S cluster assembly factor narfl-like isoform X2 n=1 Tax=Carex littledalei TaxID=544730 RepID=A0A833QFY7_9POAL
#=GS UniRef90_A0A833QFY7/306-473     DE [subseq from] Cytosolic Fe-S cluster assembly factor narfl-like isoform X2 n=1 Tax=Carex littledalei TaxID=544730 RepID=A0A833QFY7_9POAL
#=GS UniRef90_A0A8C4SF00/5-174       DE [subseq from] Cytosolic iron-sulfur assembly component 3 n=2 Tax=Polypteridae TaxID=8289 RepID=A0A8C4SF00_ERPCA
#=GS UniRef90_A0A8C4SF00/181-300     DE [subseq from] Cytosolic iron-sulfur assembly component 3 n=2 Tax=Polypteridae TaxID=8289 RepID=A0A8C4SF00_ERPCA
#=GS UniRef90_A0A8C4SF00/302-475     DE [subseq from] Cytosolic iron-sulfur assembly component 3 n=2 Tax=Polypteridae TaxID=8289 RepID=A0A8C4SF00_ERPCA
#=GS UniRef90_UPI00167FCF91/69-190   DE [subseq from] cytosolic iron-sulfur assembly component 3 isoform X1 n=1 Tax=Onychomys torridus TaxID=38674 RepID=UPI00167FCF91
#=GS UniRef90_UPI00167FCF91/193-321  DE [subseq from] cytosolic iron-sulfur assembly component 3 isoform X1 n=1 Tax=Onychomys torridus TaxID=38674 RepID=UPI00167FCF91
#=GS UniRef90_UPI00167FCF91/314-484  DE [subseq from] cytosolic iron-sulfur assembly component 3 isoform X1 n=1 Tax=Onychomys torridus TaxID=38674 RepID=UPI00167FCF91
#=GS UniRef90_UPI001864446C/5-174    DE [subseq from] cytosolic Fe-S cluster assembly factor narfl isoform X1 n=2 Tax=Megalops cyprinoides TaxID=118141 RepID=UPI001864446C
#=GS UniRef90_UPI001864446C/181-285  DE [subseq from] cytosolic Fe-S cluster assembly factor narfl isoform X1 n=2 Tax=Megalops cyprinoides TaxID=118141 RepID=UPI001864446C
#=GS UniRef90_UPI001864446C/292-473  DE [subseq from] cytosolic Fe-S cluster assembly factor narfl isoform X1 n=2 Tax=Megalops cyprinoides TaxID=118141 RepID=UPI001864446C
#=GS UniRef90_A0A6I9TLC9/32-152      DE [subseq from] protein NAR1 n=1 Tax=Sesamum indicum TaxID=4182 RepID=A0A6I9TLC9_SESIN
#=GS UniRef90_A0A6I9TLC9/161-284     DE [subseq from] protein NAR1 n=1 Tax=Sesamum indicum TaxID=4182 RepID=A0A6I9TLC9_SESIN
#=GS UniRef90_A0A6I9TLC9/297-462     DE [subseq from] protein NAR1 n=1 Tax=Sesamum indicum TaxID=4182 RepID=A0A6I9TLC9_SESIN
#=GS UniRef90_A0A251VLG4/5-162       DE [subseq from] Putative ferredoxin hydrogenase n=5 Tax=Asteroideae TaxID=102804 RepID=A0A251VLG4_HELAN
#=GS UniRef90_A0A251VLG4/170-293     DE [subseq from] Putative ferredoxin hydrogenase n=5 Tax=Asteroideae TaxID=102804 RepID=A0A251VLG4_HELAN
#=GS UniRef90_A0A251VLG4/304-470     DE [subseq from] Putative ferredoxin hydrogenase n=5 Tax=Asteroideae TaxID=102804 RepID=A0A251VLG4_HELAN
#=GS UniRef90_A0A2J6KDC0/5-164       DE [subseq from] Fe_hyd_SSU domain-containing protein n=9 Tax=Lactuca TaxID=4235 RepID=A0A2J6KDC0_LACSA
#=GS UniRef90_A0A2J6KDC0/172-295     DE [subseq from] Fe_hyd_SSU domain-containing protein n=9 Tax=Lactuca TaxID=4235 RepID=A0A2J6KDC0_LACSA
#=GS UniRef90_A0A2J6KDC0/308-473     DE [subseq from] Fe_hyd_SSU domain-containing protein n=9 Tax=Lactuca TaxID=4235 RepID=A0A2J6KDC0_LACSA
#=GS UniRef90_A0A671YFW0/4-175       DE [subseq from] Cytosolic iron-sulfur assembly component 3 n=20 Tax=Percomorphaceae TaxID=1489872 RepID=A0A671YFW0_SPAAU
#=GS UniRef90_A0A671YFW0/182-301     DE [subseq from] Cytosolic iron-sulfur assembly component 3 n=20 Tax=Percomorphaceae TaxID=1489872 RepID=A0A671YFW0_SPAAU
#=GS UniRef90_A0A671YFW0/300-476     DE [subseq from] Cytosolic iron-sulfur assembly component 3 n=20 Tax=Percomorphaceae TaxID=1489872 RepID=A0A671YFW0_SPAAU
#=GS UniRef90_A0A401SYM2/5-179       DE [subseq from] Fe_hyd_SSU domain-containing protein n=10 Tax=Galeoidea TaxID=119195 RepID=A0A401SYM2_CHIPU
#=GS UniRef90_A0A401SYM2/182-307     DE [subseq from] Fe_hyd_SSU domain-containing protein n=10 Tax=Galeoidea TaxID=119195 RepID=A0A401SYM2_CHIPU
#=GS UniRef90_A0A401SYM2/292-473     DE [subseq from] Fe_hyd_SSU domain-containing protein n=10 Tax=Galeoidea TaxID=119195 RepID=A0A401SYM2_CHIPU
#=GS UniRef90_W1NJZ1/5-164           DE [subseq from] Fe_hyd_SSU domain-containing protein n=3 Tax=Amborella trichopoda TaxID=13333 RepID=W1NJZ1_AMBTC
#=GS UniRef90_W1NJZ1/176-307         DE [subseq from] Fe_hyd_SSU domain-containing protein n=3 Tax=Amborella trichopoda TaxID=13333 RepID=W1NJZ1_AMBTC
#=GS UniRef90_W1NJZ1/319-485         DE [subseq from] Fe_hyd_SSU domain-containing protein n=3 Tax=Amborella trichopoda TaxID=13333 RepID=W1NJZ1_AMBTC
#=GS UniRef90_A0A250Y1L9/5-180       DE [subseq from] Cytosolic Fe-S cluster assembly factor NARFL n=1 Tax=Castor canadensis TaxID=51338 RepID=A0A250Y1L9_CASCN
#=GS UniRef90_A0A250Y1L9/178-315     DE [subseq from] Cytosolic Fe-S cluster assembly factor NARFL n=1 Tax=Castor canadensis TaxID=51338 RepID=A0A250Y1L9_CASCN
#=GS UniRef90_A0A250Y1L9/301-471     DE [subseq from] Cytosolic Fe-S cluster assembly factor NARFL n=1 Tax=Castor canadensis TaxID=51338 RepID=A0A250Y1L9_CASCN
#=GS UniRef90_UPI000B8AE0F1/5-161    DE [subseq from] protein NAR1 n=1 Tax=Spinacia oleracea TaxID=3562 RepID=UPI000B8AE0F1
#=GS UniRef90_UPI000B8AE0F1/166-301  DE [subseq from] protein NAR1 n=1 Tax=Spinacia oleracea TaxID=3562 RepID=UPI000B8AE0F1
#=GS UniRef90_UPI000B8AE0F1/314-479  DE [subseq from] protein NAR1 n=1 Tax=Spinacia oleracea TaxID=3562 RepID=UPI000B8AE0F1
#=GS UniRef90_A0A3Q3BMR4/5-176       DE [subseq from] Cytosolic iron-sulfur assembly component 3 n=2 Tax=Rivulidae TaxID=28771 RepID=A0A3Q3BMR4_KRYMA
#=GS UniRef90_A0A3Q3BMR4/181-299     DE [subseq from] Cytosolic iron-sulfur assembly component 3 n=2 Tax=Rivulidae TaxID=28771 RepID=A0A3Q3BMR4_KRYMA
#=GS UniRef90_A0A3Q3BMR4/293-472     DE [subseq from] Cytosolic iron-sulfur assembly component 3 n=2 Tax=Rivulidae TaxID=28771 RepID=A0A3Q3BMR4_KRYMA
#=GS UniRef90_A0A7J5YAD4/92-263      DE [subseq from] Fe_hyd_SSU domain-containing protein n=4 Tax=Notothenioidei TaxID=8205 RepID=A0A7J5YAD4_DISMA
#=GS UniRef90_A0A7J5YAD4/268-387     DE [subseq from] Fe_hyd_SSU domain-containing protein n=4 Tax=Notothenioidei TaxID=8205 RepID=A0A7J5YAD4_DISMA
#=GS UniRef90_A0A7J5YAD4/396-552     DE [subseq from] Fe_hyd_SSU domain-containing protein n=4 Tax=Notothenioidei TaxID=8205 RepID=A0A7J5YAD4_DISMA
#=GS UniRef90_UPI000333C0E1/5-176    DE [subseq from] cytosolic iron-sulfur assembly component 3 n=1 Tax=Echinops telfairi TaxID=9371 RepID=UPI000333C0E1
#=GS UniRef90_UPI000333C0E1/182-301  DE [subseq from] cytosolic iron-sulfur assembly component 3 n=1 Tax=Echinops telfairi TaxID=9371 RepID=UPI000333C0E1
#=GS UniRef90_UPI000333C0E1/310-470  DE [subseq from] cytosolic iron-sulfur assembly component 3 n=1 Tax=Echinops telfairi TaxID=9371 RepID=UPI000333C0E1
#=GS UniRef90_A0A4P1RM66/5-160       DE [subseq from] Fe_hyd_SSU domain-containing protein n=6 Tax=Lupinus TaxID=3869 RepID=A0A4P1RM66_LUPAN
#=GS UniRef90_A0A4P1RM66/168-300     DE [subseq from] Fe_hyd_SSU domain-containing protein n=6 Tax=Lupinus TaxID=3869 RepID=A0A4P1RM66_LUPAN
#=GS UniRef90_A0A4P1RM66/314-485     DE [subseq from] Fe_hyd_SSU domain-containing protein n=6 Tax=Lupinus TaxID=3869 RepID=A0A4P1RM66_LUPAN
#=GS UniRef90_UPI0009E2A2AA/5-183    DE [subseq from] probable cytosolic Fe-S cluster assembly factor v1g210509 n=1 Tax=Orbicella faveolata TaxID=48498 RepID=UPI0009E2A2AA
#=GS UniRef90_UPI0009E2A2AA/184-304  DE [subseq from] probable cytosolic Fe-S cluster assembly factor v1g210509 n=1 Tax=Orbicella faveolata TaxID=48498 RepID=UPI0009E2A2AA
#=GS UniRef90_UPI0009E2A2AA/300-481  DE [subseq from] probable cytosolic Fe-S cluster assembly factor v1g210509 n=1 Tax=Orbicella faveolata TaxID=48498 RepID=UPI0009E2A2AA
#=GS UniRef90_A0A8S0SHZ0/5-149       DE [subseq from] NAR1 n=4 Tax=Olea europaea subsp. europaea TaxID=158383 RepID=A0A8S0SHZ0_OLEEU
#=GS UniRef90_A0A8S0SHZ0/158-284     DE [subseq from] NAR1 n=4 Tax=Olea europaea subsp. europaea TaxID=158383 RepID=A0A8S0SHZ0_OLEEU
#=GS UniRef90_A0A8S0SHZ0/295-462     DE [subseq from] NAR1 n=4 Tax=Olea europaea subsp. europaea TaxID=158383 RepID=A0A8S0SHZ0_OLEEU
#=GS UniRef90_H2LZE8/4-173           DE [subseq from] Cytosolic iron-sulfur assembly component 3 n=7 Tax=Oryzias TaxID=8089 RepID=H2LZE8_ORYLA
#=GS UniRef90_H2LZE8/180-297         DE [subseq from] Cytosolic iron-sulfur assembly component 3 n=7 Tax=Oryzias TaxID=8089 RepID=H2LZE8_ORYLA
#=GS UniRef90_H2LZE8/297-471         DE [subseq from] Cytosolic iron-sulfur assembly component 3 n=7 Tax=Oryzias TaxID=8089 RepID=H2LZE8_ORYLA
#=GS UniRef90_UPI001263CD17/5-159    DE [subseq from] protein NAR1 isoform X1 n=5 Tax=Anacardiaceae TaxID=4011 RepID=UPI001263CD17
#=GS UniRef90_UPI001263CD17/164-295  DE [subseq from] protein NAR1 isoform X1 n=5 Tax=Anacardiaceae TaxID=4011 RepID=UPI001263CD17
#=GS UniRef90_UPI001263CD17/309-474  DE [subseq from] protein NAR1 isoform X1 n=5 Tax=Anacardiaceae TaxID=4011 RepID=UPI001263CD17
#=GS UniRef90_A0A423SY78/4-169       DE [subseq from] Cytosolic Fe-S cluster assembly factor narfl n=4 Tax=Penaeus TaxID=133894 RepID=A0A423SY78_PENVA
#=GS UniRef90_A0A423SY78/172-293     DE [subseq from] Cytosolic Fe-S cluster assembly factor narfl n=4 Tax=Penaeus TaxID=133894 RepID=A0A423SY78_PENVA
#=GS UniRef90_A0A423SY78/288-462     DE [subseq from] Cytosolic Fe-S cluster assembly factor narfl n=4 Tax=Penaeus TaxID=133894 RepID=A0A423SY78_PENVA
#=GS UniRef90_A0A1D1ZGN3/26-181      DE [subseq from] Cytosolic Fe-S cluster assembly factor NARFL n=2 Tax=Anthurium amnicola TaxID=1678845 RepID=A0A1D1ZGN3_9ARAE
#=GS UniRef90_A0A1D1ZGN3/182-309     DE [subseq from] Cytosolic Fe-S cluster assembly factor NARFL n=2 Tax=Anthurium amnicola TaxID=1678845 RepID=A0A1D1ZGN3_9ARAE
#=GS UniRef90_A0A1D1ZGN3/331-497     DE [subseq from] Cytosolic Fe-S cluster assembly factor NARFL n=2 Tax=Anthurium amnicola TaxID=1678845 RepID=A0A1D1ZGN3_9ARAE
#=GS UniRef90_G1LLK1/5-178           DE [subseq from] Cytosolic iron-sulfur assembly component 3 n=29 Tax=Laurasiatheria TaxID=314145 RepID=G1LLK1_AILME
#=GS UniRef90_G1LLK1/179-306         DE [subseq from] Cytosolic iron-sulfur assembly component 3 n=29 Tax=Laurasiatheria TaxID=314145 RepID=G1LLK1_AILME
#=GS UniRef90_G1LLK1/303-470         DE [subseq from] Cytosolic iron-sulfur assembly component 3 n=29 Tax=Laurasiatheria TaxID=314145 RepID=G1LLK1_AILME
#=GS UniRef90_A0A8J4Y2R2/4-168       DE [subseq from] Cytosolic Fe-S cluster assembly factor NARFL n=1 Tax=Chionoecetes opilio TaxID=41210 RepID=A0A8J4Y2R2_CHIOP
#=GS UniRef90_A0A8J4Y2R2/172-292     DE [subseq from] Cytosolic Fe-S cluster assembly factor NARFL n=1 Tax=Chionoecetes opilio TaxID=41210 RepID=A0A8J4Y2R2_CHIOP
#=GS UniRef90_A0A8J4Y2R2/289-466     DE [subseq from] Cytosolic Fe-S cluster assembly factor NARFL n=1 Tax=Chionoecetes opilio TaxID=41210 RepID=A0A8J4Y2R2_CHIOP
#=GS UniRef90_A0A662Z2Z0/5-173       DE [subseq from] Cytosolic Fe-S cluster assembly factor NARFL n=3 Tax=Acipenseroidei TaxID=186622 RepID=A0A662Z2Z0_ACIRT
#=GS UniRef90_A0A662Z2Z0/180-300     DE [subseq from] Cytosolic Fe-S cluster assembly factor NARFL n=3 Tax=Acipenseroidei TaxID=186622 RepID=A0A662Z2Z0_ACIRT
#=GS UniRef90_A0A662Z2Z0/300-470     DE [subseq from] Cytosolic Fe-S cluster assembly factor NARFL n=3 Tax=Acipenseroidei TaxID=186622 RepID=A0A662Z2Z0_ACIRT
#=GS UniRef90_A0A830B7K4/5-149       DE [subseq from] Cytosolic fe-s cluster assembly factor narfl n=1 Tax=Phtheirospermum japonicum TaxID=374723 RepID=A0A830B7K4_9LAMI
#=GS UniRef90_A0A830B7K4/158-283     DE [subseq from] Cytosolic fe-s cluster assembly factor narfl n=1 Tax=Phtheirospermum japonicum TaxID=374723 RepID=A0A830B7K4_9LAMI
#=GS UniRef90_A0A830B7K4/297-462     DE [subseq from] Cytosolic fe-s cluster assembly factor narfl n=1 Tax=Phtheirospermum japonicum TaxID=374723 RepID=A0A830B7K4_9LAMI
#=GS UniRef90_M3W9D4/5-177           DE [subseq from] Cytosolic iron-sulfur assembly component 3 n=22 Tax=Carnivora TaxID=33554 RepID=M3W9D4_FELCA
#=GS UniRef90_M3W9D4/180-312         DE [subseq from] Cytosolic iron-sulfur assembly component 3 n=22 Tax=Carnivora TaxID=33554 RepID=M3W9D4_FELCA
#=GS UniRef90_M3W9D4/313-470         DE [subseq from] Cytosolic iron-sulfur assembly component 3 n=22 Tax=Carnivora TaxID=33554 RepID=M3W9D4_FELCA
#=GS UniRef90_A0A804II26/5-159       DE [subseq from] Fe_hyd_SSU domain-containing protein n=3 Tax=Musa TaxID=4640 RepID=A0A804II26_MUSAM
#=GS UniRef90_A0A804II26/163-293     DE [subseq from] Fe_hyd_SSU domain-containing protein n=3 Tax=Musa TaxID=4640 RepID=A0A804II26_MUSAM
#=GS UniRef90_A0A804II26/304-471     DE [subseq from] Fe_hyd_SSU domain-containing protein n=3 Tax=Musa TaxID=4640 RepID=A0A804II26_MUSAM
#=GS UniRef90_UPI001C891483/5-193    DE [subseq from] cytosolic Fe-S cluster assembly factor narfl isoform X1 n=2 Tax=Puntigrus tetrazona TaxID=1606681 RepID=UPI001C891483
#=GS UniRef90_UPI001C891483/199-317  DE [subseq from] cytosolic Fe-S cluster assembly factor narfl isoform X1 n=2 Tax=Puntigrus tetrazona TaxID=1606681 RepID=UPI001C891483
#=GS UniRef90_UPI001C891483/313-490  DE [subseq from] cytosolic Fe-S cluster assembly factor narfl isoform X1 n=2 Tax=Puntigrus tetrazona TaxID=1606681 RepID=UPI001C891483
#=GS UniRef90_A0A8C4AP60/5-174       DE [subseq from] Cytosolic iron-sulfur assembly component 3 n=4 Tax=Denticeps clupeoides TaxID=299321 RepID=A0A8C4AP60_9TELE
#=GS UniRef90_A0A8C4AP60/181-299     DE [subseq from] Cytosolic iron-sulfur assembly component 3 n=4 Tax=Denticeps clupeoides TaxID=299321 RepID=A0A8C4AP60_9TELE
#=GS UniRef90_A0A8C4AP60/310-472     DE [subseq from] Cytosolic iron-sulfur assembly component 3 n=4 Tax=Denticeps clupeoides TaxID=299321 RepID=A0A8C4AP60_9TELE
#=GS UniRef90_A0A4U5VWP6/5-180       DE [subseq from] Cytosolic Fe-S cluster assembly factor NARFL n=2 Tax=Sciaenidae TaxID=30870 RepID=A0A4U5VWP6_COLLU
#=GS UniRef90_A0A4U5VWP6/182-299     DE [subseq from] Cytosolic Fe-S cluster assembly factor NARFL n=2 Tax=Sciaenidae TaxID=30870 RepID=A0A4U5VWP6_COLLU
#=GS UniRef90_A0A4U5VWP6/305-476     DE [subseq from] Cytosolic Fe-S cluster assembly factor NARFL n=2 Tax=Sciaenidae TaxID=30870 RepID=A0A4U5VWP6_COLLU
#=GS UniRef90_A0A199VXA7/5-161       DE [subseq from] Protein NAR1 n=3 Tax=Ananas comosus TaxID=4615 RepID=A0A199VXA7_ANACO
#=GS UniRef90_A0A199VXA7/168-301     DE [subseq from] Protein NAR1 n=3 Tax=Ananas comosus TaxID=4615 RepID=A0A199VXA7_ANACO
#=GS UniRef90_A0A199VXA7/311-484     DE [subseq from] Protein NAR1 n=3 Tax=Ananas comosus TaxID=4615 RepID=A0A199VXA7_ANACO
#=GS UniRef90_A0A8S0VK19/5-155       DE [subseq from] NAR1 n=2 Tax=Olea europaea subsp. europaea TaxID=158383 RepID=A0A8S0VK19_OLEEU
#=GS UniRef90_A0A8S0VK19/159-283     DE [subseq from] NAR1 n=2 Tax=Olea europaea subsp. europaea TaxID=158383 RepID=A0A8S0VK19_OLEEU
#=GS UniRef90_A0A8S0VK19/296-462     DE [subseq from] NAR1 n=2 Tax=Olea europaea subsp. europaea TaxID=158383 RepID=A0A8S0VK19_OLEEU
#=GS UniRef90_A0A067GFT3/5-158       DE [subseq from] Fe_hyd_SSU domain-containing protein n=4 Tax=Citrus TaxID=2706 RepID=A0A067GFT3_CITSI
#=GS UniRef90_A0A067GFT3/166-296     DE [subseq from] Fe_hyd_SSU domain-containing protein n=4 Tax=Citrus TaxID=2706 RepID=A0A067GFT3_CITSI
#=GS UniRef90_A0A067GFT3/309-475     DE [subseq from] Fe_hyd_SSU domain-containing protein n=4 Tax=Citrus TaxID=2706 RepID=A0A067GFT3_CITSI
#=GS UniRef90_A0A1U7ZG59/5-161       DE [subseq from] protein NAR1 isoform X1 n=2 Tax=Nelumbo nucifera TaxID=4432 RepID=A0A1U7ZG59_NELNU
#=GS UniRef90_A0A1U7ZG59/161-301     DE [subseq from] protein NAR1 isoform X1 n=2 Tax=Nelumbo nucifera TaxID=4432 RepID=A0A1U7ZG59_NELNU
#=GS UniRef90_A0A1U7ZG59/315-480     DE [subseq from] protein NAR1 isoform X1 n=2 Tax=Nelumbo nucifera TaxID=4432 RepID=A0A1U7ZG59_NELNU
#=GS UniRef90_A0A2I0VCT6/5-160       DE [subseq from] Fe_hyd_SSU domain-containing protein n=2 Tax=Dendrobium TaxID=37818 RepID=A0A2I0VCT6_9ASPA
#=GS UniRef90_A0A2I0VCT6/162-303     DE [subseq from] Fe_hyd_SSU domain-containing protein n=2 Tax=Dendrobium TaxID=37818 RepID=A0A2I0VCT6_9ASPA
#=GS UniRef90_A0A2I0VCT6/310-482     DE [subseq from] Fe_hyd_SSU domain-containing protein n=2 Tax=Dendrobium TaxID=37818 RepID=A0A2I0VCT6_9ASPA
#=GS UniRef90_A0A8C5VY17/5-177       DE [subseq from] Cytosolic iron-sulfur assembly component 3 n=5 Tax=Lemuriformes TaxID=376915 RepID=A0A8C5VY17_MICMU
#=GS UniRef90_A0A8C5VY17/180-310     DE [subseq from] Cytosolic iron-sulfur assembly component 3 n=5 Tax=Lemuriformes TaxID=376915 RepID=A0A8C5VY17_MICMU
#=GS UniRef90_A0A8C5VY17/308-472     DE [subseq from] Cytosolic iron-sulfur assembly component 3 n=5 Tax=Lemuriformes TaxID=376915 RepID=A0A8C5VY17_MICMU
#=GS UniRef90_UPI001403A465/5-179    DE [subseq from] cytosolic iron-sulfur assembly component 3 isoform X1 n=2 Tax=Amblyraja radiata TaxID=386614 RepID=UPI001403A465
#=GS UniRef90_UPI001403A465/182-304  DE [subseq from] cytosolic iron-sulfur assembly component 3 isoform X1 n=2 Tax=Amblyraja radiata TaxID=386614 RepID=UPI001403A465
#=GS UniRef90_UPI001403A465/308-470  DE [subseq from] cytosolic iron-sulfur assembly component 3 isoform X1 n=2 Tax=Amblyraja radiata TaxID=386614 RepID=UPI001403A465
#=GS UniRef90_UPI001CB87C40/5-186    DE [subseq from] cytosolic Fe-S cluster assembly factor narfl isoform X1 n=2 Tax=Chiloscyllium plagiosum TaxID=36176 RepID=UPI001CB87C40
#=GS UniRef90_UPI001CB87C40/189-313  DE [subseq from] cytosolic Fe-S cluster assembly factor narfl isoform X1 n=2 Tax=Chiloscyllium plagiosum TaxID=36176 RepID=UPI001CB87C40
#=GS UniRef90_UPI001CB87C40/299-480  DE [subseq from] cytosolic Fe-S cluster assembly factor narfl isoform X1 n=2 Tax=Chiloscyllium plagiosum TaxID=36176 RepID=UPI001CB87C40
#=GS UniRef90_UPI0003316218/5-175    DE [subseq from] cytosolic Fe-S cluster assembly factor NARFL n=1 Tax=Sorex araneus TaxID=42254 RepID=UPI0003316218
#=GS UniRef90_UPI0003316218/178-296  DE [subseq from] cytosolic Fe-S cluster assembly factor NARFL n=1 Tax=Sorex araneus TaxID=42254 RepID=UPI0003316218
#=GS UniRef90_UPI0003316218/303-463  DE [subseq from] cytosolic Fe-S cluster assembly factor NARFL n=1 Tax=Sorex araneus TaxID=42254 RepID=UPI0003316218
#=GS UniRef90_A0A3B4TZ60/5-176       DE [subseq from] Cytosolic iron-sulfur assembly component 3 n=2 Tax=Seriola TaxID=8160 RepID=A0A3B4TZ60_SERDU
#=GS UniRef90_A0A3B4TZ60/181-299     DE [subseq from] Cytosolic iron-sulfur assembly component 3 n=2 Tax=Seriola TaxID=8160 RepID=A0A3B4TZ60_SERDU
#=GS UniRef90_A0A3B4TZ60/300-476     DE [subseq from] Cytosolic iron-sulfur assembly component 3 n=2 Tax=Seriola TaxID=8160 RepID=A0A3B4TZ60_SERDU
#=GS UniRef90_A0A2G9G419/4-150       DE [subseq from] Nuclear architecture related protein n=1 Tax=Handroanthus impetiginosus TaxID=429701 RepID=A0A2G9G419_9LAMI
#=GS UniRef90_A0A2G9G419/158-283     DE [subseq from] Nuclear architecture related protein n=1 Tax=Handroanthus impetiginosus TaxID=429701 RepID=A0A2G9G419_9LAMI
#=GS UniRef90_A0A2G9G419/295-461     DE [subseq from] Nuclear architecture related protein n=1 Tax=Handroanthus impetiginosus TaxID=429701 RepID=A0A2G9G419_9LAMI
#=GS UniRef90_A0A8L2QFN5/55-172      DE [subseq from] Cytosolic iron-sulfur assembly component 3 n=6 Tax=Muroidea TaxID=337687 RepID=A0A8L2QFN5_RAT
#=GS UniRef90_A0A8L2QFN5/176-300     DE [subseq from] Cytosolic iron-sulfur assembly component 3 n=6 Tax=Muroidea TaxID=337687 RepID=A0A8L2QFN5_RAT
#=GS UniRef90_A0A8L2QFN5/302-463     DE [subseq from] Cytosolic iron-sulfur assembly component 3 n=6 Tax=Muroidea TaxID=337687 RepID=A0A8L2QFN5_RAT
#=GS UniRef90_M5WJ36/5-162           DE [subseq from] Uncharacterized protein n=12 Tax=Prunus TaxID=3754 RepID=M5WJ36_PRUPE
#=GS UniRef90_M5WJ36/170-299         DE [subseq from] Uncharacterized protein n=12 Tax=Prunus TaxID=3754 RepID=M5WJ36_PRUPE
#=GS UniRef90_M5WJ36/311-477         DE [subseq from] Uncharacterized protein n=12 Tax=Prunus TaxID=3754 RepID=M5WJ36_PRUPE
#=GS UniRef90_D7M9V2/5-159           DE [subseq from] Predicted protein n=8 Tax=Brassicaceae TaxID=3700 RepID=D7M9V2_ARALL
#=GS UniRef90_D7M9V2/163-295         DE [subseq from] Predicted protein n=8 Tax=Brassicaceae TaxID=3700 RepID=D7M9V2_ARALL
#=GS UniRef90_D7M9V2/307-474         DE [subseq from] Predicted protein n=8 Tax=Brassicaceae TaxID=3700 RepID=D7M9V2_ARALL
#=GS UniRef90_C3Z6S6/5-179           DE [subseq from] Fe_hyd_SSU domain-containing protein n=7 Tax=Branchiostoma TaxID=7737 RepID=C3Z6S6_BRAFL
#=GS UniRef90_C3Z6S6/178-290         DE [subseq from] Fe_hyd_SSU domain-containing protein n=7 Tax=Branchiostoma TaxID=7737 RepID=C3Z6S6_BRAFL
#=GS UniRef90_C3Z6S6/296-479         DE [subseq from] Fe_hyd_SSU domain-containing protein n=7 Tax=Branchiostoma TaxID=7737 RepID=C3Z6S6_BRAFL
#=GS UniRef90_A0A8C5Q4M7/5-176       DE [subseq from] Cytosolic iron-sulfur assembly component 3 n=3 Tax=Leptobrachium leishanense TaxID=445787 RepID=A0A8C5Q4M7_9ANUR
#=GS UniRef90_A0A8C5Q4M7/181-303     DE [subseq from] Cytosolic iron-sulfur assembly component 3 n=3 Tax=Leptobrachium leishanense TaxID=445787 RepID=A0A8C5Q4M7_9ANUR
#=GS UniRef90_A0A8C5Q4M7/296-471     DE [subseq from] Cytosolic iron-sulfur assembly component 3 n=3 Tax=Leptobrachium leishanense TaxID=445787 RepID=A0A8C5Q4M7_9ANUR
#=GS UniRef90_A0A0N7ZA36/4-169       DE [subseq from] Fe_hyd_SSU domain-containing protein n=4 Tax=Portunidae TaxID=6757 RepID=A0A0N7ZA36_SCYOL
#=GS UniRef90_A0A0N7ZA36/173-294     DE [subseq from] Fe_hyd_SSU domain-containing protein n=4 Tax=Portunidae TaxID=6757 RepID=A0A0N7ZA36_SCYOL
#=GS UniRef90_A0A0N7ZA36/294-467     DE [subseq from] Fe_hyd_SSU domain-containing protein n=4 Tax=Portunidae TaxID=6757 RepID=A0A0N7ZA36_SCYOL
#=GS UniRef90_Q94CL6/5-159           DE [subseq from] Protein NAR1 n=6 Tax=Arabidopsis TaxID=3701 RepID=NAR1_ARATH
#=GS UniRef90_Q94CL6/163-295         DE [subseq from] Protein NAR1 n=6 Tax=Arabidopsis TaxID=3701 RepID=NAR1_ARATH
#=GS UniRef90_Q94CL6/307-474         DE [subseq from] Protein NAR1 n=6 Tax=Arabidopsis TaxID=3701 RepID=NAR1_ARATH
#=GS UniRef90_UPI00032B2264/5-174    DE [subseq from] cytosolic iron-sulfur assembly component 3 n=2 Tax=Ochotona TaxID=9977 RepID=UPI00032B2264
#=GS UniRef90_UPI00032B2264/178-304  DE [subseq from] cytosolic iron-sulfur assembly component 3 n=2 Tax=Ochotona TaxID=9977 RepID=UPI00032B2264
#=GS UniRef90_UPI00032B2264/308-465  DE [subseq from] cytosolic iron-sulfur assembly component 3 n=2 Tax=Ochotona TaxID=9977 RepID=UPI00032B2264
#=GS UniRef90_A0A4X2LGM1/5-175       DE [subseq from] Cytosolic iron-sulfur assembly component 3 n=10 Tax=Metatheria TaxID=9263 RepID=A0A4X2LGM1_VOMUR
#=GS UniRef90_A0A4X2LGM1/181-300     DE [subseq from] Cytosolic iron-sulfur assembly component 3 n=10 Tax=Metatheria TaxID=9263 RepID=A0A4X2LGM1_VOMUR
#=GS UniRef90_A0A4X2LGM1/301-469     DE [subseq from] Cytosolic iron-sulfur assembly component 3 n=10 Tax=Metatheria TaxID=9263 RepID=A0A4X2LGM1_VOMUR
#=GS UniRef90_A0A7K9H9J1/5-175       DE [subseq from] NARFL factor (Fragment) n=1 Tax=Bucco capensis TaxID=135168 RepID=A0A7K9H9J1_9AVES
#=GS UniRef90_A0A7K9H9J1/182-304     DE [subseq from] NARFL factor (Fragment) n=1 Tax=Bucco capensis TaxID=135168 RepID=A0A7K9H9J1_9AVES
#=GS UniRef90_A0A7K9H9J1/287-476     DE [subseq from] NARFL factor (Fragment) n=1 Tax=Bucco capensis TaxID=135168 RepID=A0A7K9H9J1_9AVES
#=GS UniRef90_A0A8C4ZFK9/5-176       DE [subseq from] Nuclear prelamin A recognition factor-like n=2 Tax=Gadus morhua TaxID=8049 RepID=A0A8C4ZFK9_GADMO
#=GS UniRef90_A0A8C4ZFK9/182-299     DE [subseq from] Nuclear prelamin A recognition factor-like n=2 Tax=Gadus morhua TaxID=8049 RepID=A0A8C4ZFK9_GADMO
#=GS UniRef90_A0A8C4ZFK9/304-477     DE [subseq from] Nuclear prelamin A recognition factor-like n=2 Tax=Gadus morhua TaxID=8049 RepID=A0A8C4ZFK9_GADMO
#=GS UniRef90_A0A1U8E2T3/5-167       DE [subseq from] Fe_hyd_SSU domain-containing protein n=6 Tax=Capsicum TaxID=4071 RepID=A0A1U8E2T3_CAPAN
#=GS UniRef90_A0A1U8E2T3/169-292     DE [subseq from] Fe_hyd_SSU domain-containing protein n=6 Tax=Capsicum TaxID=4071 RepID=A0A1U8E2T3_CAPAN
#=GS UniRef90_A0A1U8E2T3/307-472     DE [subseq from] Fe_hyd_SSU domain-containing protein n=6 Tax=Capsicum TaxID=4071 RepID=A0A1U8E2T3_CAPAN
#=GS UniRef90_Q9H6Q4/5-176           DE [subseq from] Cytosolic iron-sulfur assembly component 3 n=46 Tax=Simiiformes TaxID=314293 RepID=CIAO3_HUMAN
#=GS UniRef90_Q9H6Q4/182-306         DE [subseq from] Cytosolic iron-sulfur assembly component 3 n=46 Tax=Simiiformes TaxID=314293 RepID=CIAO3_HUMAN
#=GS UniRef90_Q9H6Q4/304-471         DE [subseq from] Cytosolic iron-sulfur assembly component 3 n=46 Tax=Simiiformes TaxID=314293 RepID=CIAO3_HUMAN
#=GS UniRef90_A0A3B1IFP5/39-153      DE [subseq from] Cytosolic iron-sulfur assembly component 3 n=2 Tax=Astyanax mexicanus TaxID=7994 RepID=A0A3B1IFP5_ASTMX
#=GS UniRef90_A0A3B1IFP5/160-279     DE [subseq from] Cytosolic iron-sulfur assembly component 3 n=2 Tax=Astyanax mexicanus TaxID=7994 RepID=A0A3B1IFP5_ASTMX
#=GS UniRef90_A0A3B1IFP5/275-453     DE [subseq from] Cytosolic iron-sulfur assembly component 3 n=2 Tax=Astyanax mexicanus TaxID=7994 RepID=A0A3B1IFP5_ASTMX
#=GS UniRef90_A0A151N276/4-176       DE [subseq from] Cytosolic Fe-S cluster assembly factor NARFL n=5 Tax=Crocodylia TaxID=1294634 RepID=A0A151N276_ALLMI
#=GS UniRef90_A0A151N276/182-304     DE [subseq from] Cytosolic Fe-S cluster assembly factor NARFL n=5 Tax=Crocodylia TaxID=1294634 RepID=A0A151N276_ALLMI
#=GS UniRef90_A0A151N276/312-471     DE [subseq from] Cytosolic Fe-S cluster assembly factor NARFL n=5 Tax=Crocodylia TaxID=1294634 RepID=A0A151N276_ALLMI
#=GS UniRef90_A0A2I0AW37/5-167       DE [subseq from] Fe_hyd_SSU domain-containing protein n=1 Tax=Apostasia shenzhenica TaxID=1088818 RepID=A0A2I0AW37_9ASPA
#=GS UniRef90_A0A2I0AW37/171-481     DE [subseq from] Fe_hyd_SSU domain-containing protein n=1 Tax=Apostasia shenzhenica TaxID=1088818 RepID=A0A2I0AW37_9ASPA
#=GS UniRef90_A0A6P7IXB2/5-174       DE [subseq from] cytosolic iron-sulfur assembly component 3 n=21 Tax=Ovalentaria TaxID=1489908 RepID=A0A6P7IXB2_9TELE
#=GS UniRef90_A0A6P7IXB2/181-300     DE [subseq from] cytosolic iron-sulfur assembly component 3 n=21 Tax=Ovalentaria TaxID=1489908 RepID=A0A6P7IXB2_9TELE
#=GS UniRef90_A0A6P7IXB2/300-472     DE [subseq from] cytosolic iron-sulfur assembly component 3 n=21 Tax=Ovalentaria TaxID=1489908 RepID=A0A6P7IXB2_9TELE
#=GS UniRef90_UPI00186B111C/5-177    DE [subseq from] cytosolic iron-sulfur assembly component 3 isoform X1 n=3 Tax=Trichosurus vulpecula TaxID=9337 RepID=UPI00186B111C
#=GS UniRef90_UPI00186B111C/181-304  DE [subseq from] cytosolic iron-sulfur assembly component 3 isoform X1 n=3 Tax=Trichosurus vulpecula TaxID=9337 RepID=UPI00186B111C
#=GS UniRef90_UPI00186B111C/312-468  DE [subseq from] cytosolic iron-sulfur assembly component 3 isoform X1 n=3 Tax=Trichosurus vulpecula TaxID=9337 RepID=UPI00186B111C
#=GS UniRef90_A0A2I0LTJ2/5-175       DE [subseq from] Nuclear prelamin A recognition factor-like n=9 Tax=Neognathae TaxID=8825 RepID=A0A2I0LTJ2_COLLI
#=GS UniRef90_A0A2I0LTJ2/182-304     DE [subseq from] Nuclear prelamin A recognition factor-like n=9 Tax=Neognathae TaxID=8825 RepID=A0A2I0LTJ2_COLLI
#=GS UniRef90_A0A2I0LTJ2/287-470     DE [subseq from] Nuclear prelamin A recognition factor-like n=9 Tax=Neognathae TaxID=8825 RepID=A0A2I0LTJ2_COLLI
#=GS UniRef90_F7FVH9/5-175           DE [subseq from] Cytosolic iron-sulfur assembly component 3 n=4 Tax=Didelphinae TaxID=126287 RepID=F7FVH9_MONDO
#=GS UniRef90_F7FVH9/181-301         DE [subseq from] Cytosolic iron-sulfur assembly component 3 n=4 Tax=Didelphinae TaxID=126287 RepID=F7FVH9_MONDO
#=GS UniRef90_F7FVH9/296-471         DE [subseq from] Cytosolic iron-sulfur assembly component 3 n=4 Tax=Didelphinae TaxID=126287 RepID=F7FVH9_MONDO
#=GS UniRef90_A0A4Z2BYU8/5-175       DE [subseq from] Fe_hyd_SSU domain-containing protein n=4 Tax=Takifugu TaxID=31032 RepID=A0A4Z2BYU8_9TELE
#=GS UniRef90_A0A4Z2BYU8/181-299     DE [subseq from] Fe_hyd_SSU domain-containing protein n=4 Tax=Takifugu TaxID=31032 RepID=A0A4Z2BYU8_9TELE
#=GS UniRef90_A0A4Z2BYU8/307-470     DE [subseq from] Fe_hyd_SSU domain-containing protein n=4 Tax=Takifugu TaxID=31032 RepID=A0A4Z2BYU8_9TELE
#=GS UniRef90_A0A498JUA9/5-159       DE [subseq from] Fe_hyd_SSU domain-containing protein n=6 Tax=Maleae TaxID=721813 RepID=A0A498JUA9_MALDO
#=GS UniRef90_A0A498JUA9/165-297     DE [subseq from] Fe_hyd_SSU domain-containing protein n=6 Tax=Maleae TaxID=721813 RepID=A0A498JUA9_MALDO
#=GS UniRef90_A0A498JUA9/310-472     DE [subseq from] Fe_hyd_SSU domain-containing protein n=6 Tax=Maleae TaxID=721813 RepID=A0A498JUA9_MALDO
#=GS UniRef90_UPI001FB17E8E/5-162    DE [subseq from] protein NAR1 n=1 Tax=Impatiens glandulifera TaxID=253017 RepID=UPI001FB17E8E
#=GS UniRef90_UPI001FB17E8E/163-301  DE [subseq from] protein NAR1 n=1 Tax=Impatiens glandulifera TaxID=253017 RepID=UPI001FB17E8E
#=GS UniRef90_UPI001FB17E8E/311-442  DE [subseq from] protein NAR1 n=1 Tax=Impatiens glandulifera TaxID=253017 RepID=UPI001FB17E8E
#=GS UniRef90_G7J7R8/5-160           DE [subseq from] Cytosolic Fe-S cluster assembly factor NARFL-like protein n=7 Tax=IRL clade TaxID=2233839 RepID=G7J7R8_MEDTR
#=GS UniRef90_G7J7R8/169-301         DE [subseq from] Cytosolic Fe-S cluster assembly factor NARFL-like protein n=7 Tax=IRL clade TaxID=2233839 RepID=G7J7R8_MEDTR
#=GS UniRef90_G7J7R8/314-479         DE [subseq from] Cytosolic Fe-S cluster assembly factor NARFL-like protein n=7 Tax=IRL clade TaxID=2233839 RepID=G7J7R8_MEDTR
#=GS UniRef90_UPI0008472DA0/5-176    DE [subseq from] cytosolic Fe-S cluster assembly factor NARFL isoform X1 n=3 Tax=Capra hircus TaxID=9925 RepID=UPI0008472DA0
#=GS UniRef90_UPI0008472DA0/182-311  DE [subseq from] cytosolic Fe-S cluster assembly factor NARFL isoform X1 n=3 Tax=Capra hircus TaxID=9925 RepID=UPI0008472DA0
#=GS UniRef90_UPI0008472DA0/433-618  DE [subseq from] cytosolic Fe-S cluster assembly factor NARFL isoform X1 n=3 Tax=Capra hircus TaxID=9925 RepID=UPI0008472DA0
#=GS UniRef90_A0A4D9C6C1/50-170      DE [subseq from] Fe_hyd_SSU domain-containing protein n=6 Tax=Salvia TaxID=21880 RepID=A0A4D9C6C1_SALSN
#=GS UniRef90_A0A4D9C6C1/172-296     DE [subseq from] Fe_hyd_SSU domain-containing protein n=6 Tax=Salvia TaxID=21880 RepID=A0A4D9C6C1_SALSN
#=GS UniRef90_A0A4D9C6C1/310-475     DE [subseq from] Fe_hyd_SSU domain-containing protein n=6 Tax=Salvia TaxID=21880 RepID=A0A4D9C6C1_SALSN
#=GS UniRef90_A0A8B7B7T3/5-176       DE [subseq from] cytosolic Fe-S cluster assembly factor NARFL n=1 Tax=Orycteropus afer afer TaxID=1230840 RepID=A0A8B7B7T3_ORYAF
#=GS UniRef90_A0A8B7B7T3/182-308     DE [subseq from] cytosolic Fe-S cluster assembly factor NARFL n=1 Tax=Orycteropus afer afer TaxID=1230840 RepID=A0A8B7B7T3_ORYAF
#=GS UniRef90_A0A8B7B7T3/309-468     DE [subseq from] cytosolic Fe-S cluster assembly factor NARFL n=1 Tax=Orycteropus afer afer TaxID=1230840 RepID=A0A8B7B7T3_ORYAF
#=GS UniRef90_A4FV58/5-176           DE [subseq from] Cytosolic iron-sulfur assembly component 3 n=18 Tax=Bovidae TaxID=9895 RepID=CIAO3_BOVIN
#=GS UniRef90_A4FV58/182-306         DE [subseq from] Cytosolic iron-sulfur assembly component 3 n=18 Tax=Bovidae TaxID=9895 RepID=CIAO3_BOVIN
#=GS UniRef90_A4FV58/301-469         DE [subseq from] Cytosolic iron-sulfur assembly component 3 n=18 Tax=Bovidae TaxID=9895 RepID=CIAO3_BOVIN
#=GS UniRef90_A0A445E2H7/5-160       DE [subseq from] Fe_hyd_SSU domain-containing protein n=11 Tax=Arachis TaxID=3817 RepID=A0A445E2H7_ARAHY
#=GS UniRef90_A0A445E2H7/169-298     DE [subseq from] Fe_hyd_SSU domain-containing protein n=11 Tax=Arachis TaxID=3817 RepID=A0A445E2H7_ARAHY
#=GS UniRef90_A0A445E2H7/313-482     DE [subseq from] Fe_hyd_SSU domain-containing protein n=11 Tax=Arachis TaxID=3817 RepID=A0A445E2H7_ARAHY
#=GS UniRef90_A0A2Z7CYK9/5-149       DE [subseq from] Cytosolic Fe-S cluster assembly factor narfl-like n=1 Tax=Dorcoceras hygrometricum TaxID=472368 RepID=A0A2Z7CYK9_9LAMI
#=GS UniRef90_A0A2Z7CYK9/162-284     DE [subseq from] Cytosolic Fe-S cluster assembly factor narfl-like n=1 Tax=Dorcoceras hygrometricum TaxID=472368 RepID=A0A2Z7CYK9_9LAMI
#=GS UniRef90_A0A2Z7CYK9/297-463     DE [subseq from] Cytosolic Fe-S cluster assembly factor narfl-like n=1 Tax=Dorcoceras hygrometricum TaxID=472368 RepID=A0A2Z7CYK9_9LAMI
#=GS UniRef90_A0A3Q1JVF3/5-174       DE [subseq from] Nuclear prelamin A recognition factor-like n=3 Tax=Anabas testudineus TaxID=64144 RepID=A0A3Q1JVF3_ANATE
#=GS UniRef90_A0A3Q1JVF3/181-299     DE [subseq from] Nuclear prelamin A recognition factor-like n=3 Tax=Anabas testudineus TaxID=64144 RepID=A0A3Q1JVF3_ANATE
#=GS UniRef90_A0A3Q1JVF3/291-472     DE [subseq from] Nuclear prelamin A recognition factor-like n=3 Tax=Anabas testudineus TaxID=64144 RepID=A0A3Q1JVF3_ANATE
#=GS UniRef90_H2QA85/37-208          DE [subseq from] Cytosolic iron-sulfur assembly component 3 n=21 Tax=Simiiformes TaxID=314293 RepID=H2QA85_PANTR
#=GS UniRef90_H2QA85/214-342         DE [subseq from] Cytosolic iron-sulfur assembly component 3 n=21 Tax=Simiiformes TaxID=314293 RepID=H2QA85_PANTR
#=GS UniRef90_H2QA85/345-503         DE [subseq from] Cytosolic iron-sulfur assembly component 3 n=21 Tax=Simiiformes TaxID=314293 RepID=H2QA85_PANTR
#=GS UniRef90_A0A3Q3J1A1/37-208      DE [subseq from] Cytosolic iron-sulfur assembly component 3 n=3 Tax=Monopterus albus TaxID=43700 RepID=A0A3Q3J1A1_MONAL
#=GS UniRef90_A0A3Q3J1A1/213-321     DE [subseq from] Cytosolic iron-sulfur assembly component 3 n=3 Tax=Monopterus albus TaxID=43700 RepID=A0A3Q3J1A1_MONAL
#=GS UniRef90_A0A3Q3J1A1/334-506     DE [subseq from] Cytosolic iron-sulfur assembly component 3 n=3 Tax=Monopterus albus TaxID=43700 RepID=A0A3Q3J1A1_MONAL
#=GS UniRef90_A0A2Y9DEI7/4-177       DE [subseq from] cytosolic Fe-S cluster assembly factor NARFL n=1 Tax=Trichechus manatus latirostris TaxID=127582 RepID=A0A2Y9DEI7_TRIMA
#=GS UniRef90_A0A2Y9DEI7/181-305     DE [subseq from] cytosolic Fe-S cluster assembly factor NARFL n=1 Tax=Trichechus manatus latirostris TaxID=127582 RepID=A0A2Y9DEI7_TRIMA
#=GS UniRef90_A0A2Y9DEI7/306-465     DE [subseq from] cytosolic Fe-S cluster assembly factor NARFL n=1 Tax=Trichechus manatus latirostris TaxID=127582 RepID=A0A2Y9DEI7_TRIMA
#=GS UniRef90_A0A7M7NSI8/4-177       DE [subseq from] Fe_hyd_SSU domain-containing protein n=2 Tax=Echinacea TaxID=53747 RepID=A0A7M7NSI8_STRPU
#=GS UniRef90_A0A7M7NSI8/180-304     DE [subseq from] Fe_hyd_SSU domain-containing protein n=2 Tax=Echinacea TaxID=53747 RepID=A0A7M7NSI8_STRPU
#=GS UniRef90_A0A7M7NSI8/304-477     DE [subseq from] Fe_hyd_SSU domain-containing protein n=2 Tax=Echinacea TaxID=53747 RepID=A0A7M7NSI8_STRPU
#=GS UniRef90_A0A5P1EW23/5-162       DE [subseq from] Fe_hyd_SSU domain-containing protein n=2 Tax=Asparagus officinalis TaxID=4686 RepID=A0A5P1EW23_ASPOF
#=GS UniRef90_A0A5P1EW23/166-303     DE [subseq from] Fe_hyd_SSU domain-containing protein n=2 Tax=Asparagus officinalis TaxID=4686 RepID=A0A5P1EW23_ASPOF
#=GS UniRef90_A0A5P1EW23/315-482     DE [subseq from] Fe_hyd_SSU domain-containing protein n=2 Tax=Asparagus officinalis TaxID=4686 RepID=A0A5P1EW23_ASPOF
#=GS UniRef90_A0A8C7KN35/20-132      DE [subseq from] Rho GTPase-activating protein 17-like n=3 Tax=Salmoninae TaxID=504568 RepID=A0A8C7KN35_ONCKI
#=GS UniRef90_A0A8C7KN35/139-258     DE [subseq from] Rho GTPase-activating protein 17-like n=3 Tax=Salmoninae TaxID=504568 RepID=A0A8C7KN35_ONCKI
#=GS UniRef90_A0A8C7KN35/252-434     DE [subseq from] Rho GTPase-activating protein 17-like n=3 Tax=Salmoninae TaxID=504568 RepID=A0A8C7KN35_ONCKI
#=GS UniRef90_A0A8U0SUQ5/5-177       DE [subseq from] cytosolic iron-sulfur assembly component 3 isoform X1 n=8 Tax=Mustela TaxID=9665 RepID=A0A8U0SUQ5_MUSPF
#=GS UniRef90_A0A8U0SUQ5/179-306     DE [subseq from] cytosolic iron-sulfur assembly component 3 isoform X1 n=8 Tax=Mustela TaxID=9665 RepID=A0A8U0SUQ5_MUSPF
#=GS UniRef90_A0A8U0SUQ5/306-465     DE [subseq from] cytosolic iron-sulfur assembly component 3 isoform X1 n=8 Tax=Mustela TaxID=9665 RepID=A0A8U0SUQ5_MUSPF
#=GS UniRef90_UPI000719D7D0/5-180    DE [subseq from] cytosolic Fe-S cluster assembly factor narfl-like isoform X1 n=2 Tax=Priapulus caudatus TaxID=37621 RepID=UPI000719D7D0
#=GS UniRef90_UPI000719D7D0/186-301  DE [subseq from] cytosolic Fe-S cluster assembly factor narfl-like isoform X1 n=2 Tax=Priapulus caudatus TaxID=37621 RepID=UPI000719D7D0
#=GS UniRef90_UPI000719D7D0/310-481  DE [subseq from] cytosolic Fe-S cluster assembly factor narfl-like isoform X1 n=2 Tax=Priapulus caudatus TaxID=37621 RepID=UPI000719D7D0
#=GS UniRef90_UPI0014726523/5-174    DE [subseq from] cytosolic Fe-S cluster assembly factor narfl n=1 Tax=Thalassophryne amazonica TaxID=390379 RepID=UPI0014726523
#=GS UniRef90_UPI0014726523/181-300  DE [subseq from] cytosolic Fe-S cluster assembly factor narfl n=1 Tax=Thalassophryne amazonica TaxID=390379 RepID=UPI0014726523
#=GS UniRef90_UPI0014726523/310-473  DE [subseq from] cytosolic Fe-S cluster assembly factor narfl n=1 Tax=Thalassophryne amazonica TaxID=390379 RepID=UPI0014726523
#=GS UniRef90_UPI000CECF408/5-163    DE [subseq from] protein NAR1 isoform X1 n=2 Tax=Morus notabilis TaxID=981085 RepID=UPI000CECF408
#=GS UniRef90_UPI000CECF408/170-302  DE [subseq from] protein NAR1 isoform X1 n=2 Tax=Morus notabilis TaxID=981085 RepID=UPI000CECF408
#=GS UniRef90_UPI000CECF408/308-480  DE [subseq from] protein NAR1 isoform X1 n=2 Tax=Morus notabilis TaxID=981085 RepID=UPI000CECF408
#=GS UniRef90_A0A8C9TUG3/5-175       DE [subseq from] Nuclear prelamin A recognition factor-like n=4 Tax=Scleropages formosus TaxID=113540 RepID=A0A8C9TUG3_SCLFO
#=GS UniRef90_A0A8C9TUG3/180-277     DE [subseq from] Nuclear prelamin A recognition factor-like n=4 Tax=Scleropages formosus TaxID=113540 RepID=A0A8C9TUG3_SCLFO
#=GS UniRef90_A0A8C9TUG3/284-473     DE [subseq from] Nuclear prelamin A recognition factor-like n=4 Tax=Scleropages formosus TaxID=113540 RepID=A0A8C9TUG3_SCLFO
#=GS UniRef90_A0A197JH85/3-347       DE [subseq from] Cytosolic Fe-S cluster assembly factor NARFL-like protein n=1 Tax=Linnemannia elongata AG-77 TaxID=1314771 RepID=A0A197JH85_9FUNG
#=GS UniRef90_A0A197JH85/366-551     DE [subseq from] Cytosolic Fe-S cluster assembly factor NARFL-like protein n=1 Tax=Linnemannia elongata AG-77 TaxID=1314771 RepID=A0A197JH85_9FUNG
#=GS UniRef90_A0A672YH68/5-175       DE [subseq from] Nuclear prelamin A recognition factor-like n=2 Tax=Sphaeramia orbicularis TaxID=375764 RepID=A0A672YH68_9TELE
#=GS UniRef90_A0A672YH68/181-273     DE [subseq from] Nuclear prelamin A recognition factor-like n=2 Tax=Sphaeramia orbicularis TaxID=375764 RepID=A0A672YH68_9TELE
#=GS UniRef90_A0A672YH68/306-483     DE [subseq from] Nuclear prelamin A recognition factor-like n=2 Tax=Sphaeramia orbicularis TaxID=375764 RepID=A0A672YH68_9TELE
#=GS UniRef90_UPI001425B77D/5-177    DE [subseq from] cytosolic Fe-S cluster assembly factor narfl-like n=1 Tax=Anneissia japonica TaxID=1529436 RepID=UPI001425B77D
#=GS UniRef90_UPI001425B77D/180-299  DE [subseq from] cytosolic Fe-S cluster assembly factor narfl-like n=1 Tax=Anneissia japonica TaxID=1529436 RepID=UPI001425B77D
#=GS UniRef90_UPI001425B77D/302-476  DE [subseq from] cytosolic Fe-S cluster assembly factor narfl-like n=1 Tax=Anneissia japonica TaxID=1529436 RepID=UPI001425B77D
#=GS UniRef90_UPI00189CB746/76-189   DE [subseq from] cytosolic Fe-S cluster assembly factor narfl isoform X3 n=3 Tax=Sebastes umbrosus TaxID=72105 RepID=UPI00189CB746
#=GS UniRef90_UPI00189CB746/196-315  DE [subseq from] cytosolic Fe-S cluster assembly factor narfl isoform X3 n=3 Tax=Sebastes umbrosus TaxID=72105 RepID=UPI00189CB746
#=GS UniRef90_UPI00189CB746/314-486  DE [subseq from] cytosolic Fe-S cluster assembly factor narfl isoform X3 n=3 Tax=Sebastes umbrosus TaxID=72105 RepID=UPI00189CB746
#=GS UniRef90_A0A1U7SI93/5-175       DE [subseq from] cytosolic Fe-S cluster assembly factor NARFL n=1 Tax=Carlito syrichta TaxID=1868482 RepID=A0A1U7SI93_CARSF
#=GS UniRef90_A0A1U7SI93/177-300     DE [subseq from] cytosolic Fe-S cluster assembly factor NARFL n=1 Tax=Carlito syrichta TaxID=1868482 RepID=A0A1U7SI93_CARSF
#=GS UniRef90_A0A1U7SI93/303-467     DE [subseq from] cytosolic Fe-S cluster assembly factor NARFL n=1 Tax=Carlito syrichta TaxID=1868482 RepID=A0A1U7SI93_CARSF
#=GS UniRef90_A8WH18/5-177           DE [subseq from] Cytosolic Fe-S cluster assembly factor narfl n=3 Tax=Xenopus TaxID=262014 RepID=NARFL_XENTR
#=GS UniRef90_A8WH18/182-304         DE [subseq from] Cytosolic Fe-S cluster assembly factor narfl n=3 Tax=Xenopus TaxID=262014 RepID=NARFL_XENTR
#=GS UniRef90_A8WH18/313-470         DE [subseq from] Cytosolic Fe-S cluster assembly factor narfl n=3 Tax=Xenopus TaxID=262014 RepID=NARFL_XENTR
#=GS UniRef90_A0A367KCV4/3-315       DE [subseq from] Fe_hyd_SSU domain-containing protein n=5 Tax=Rhizopus TaxID=4842 RepID=A0A367KCV4_RHIAZ
#=GS UniRef90_A0A367KCV4/345-504     DE [subseq from] Fe_hyd_SSU domain-containing protein n=5 Tax=Rhizopus TaxID=4842 RepID=A0A367KCV4_RHIAZ
#=GS UniRef90_A0A7M7PG28/5-171       DE [subseq from] Fe_hyd_SSU domain-containing protein n=2 Tax=Eleutherozoa TaxID=133551 RepID=A0A7M7PG28_STRPU
#=GS UniRef90_A0A7M7PG28/174-297     DE [subseq from] Fe_hyd_SSU domain-containing protein n=2 Tax=Eleutherozoa TaxID=133551 RepID=A0A7M7PG28_STRPU
#=GS UniRef90_A0A7M7PG28/307-471     DE [subseq from] Fe_hyd_SSU domain-containing protein n=2 Tax=Eleutherozoa TaxID=133551 RepID=A0A7M7PG28_STRPU
#=GS UniRef90_UPI0004D06675/5-177    DE [subseq from] cytosolic Fe-S cluster assembly factor NARFL isoform X1 n=2 Tax=Galeopterus variegatus TaxID=482537 RepID=UPI0004D06675
#=GS UniRef90_UPI0004D06675/179-305  DE [subseq from] cytosolic Fe-S cluster assembly factor NARFL isoform X1 n=2 Tax=Galeopterus variegatus TaxID=482537 RepID=UPI0004D06675
#=GS UniRef90_UPI0004D06675/300-469  DE [subseq from] cytosolic Fe-S cluster assembly factor NARFL isoform X1 n=2 Tax=Galeopterus variegatus TaxID=482537 RepID=UPI0004D06675
#=GS UniRef90_A0A803PDM8/5-162       DE [subseq from] Fe_hyd_SSU domain-containing protein n=2 Tax=Cannabis sativa TaxID=3483 RepID=A0A803PDM8_CANSA
#=GS UniRef90_A0A803PDM8/170-300     DE [subseq from] Fe_hyd_SSU domain-containing protein n=2 Tax=Cannabis sativa TaxID=3483 RepID=A0A803PDM8_CANSA
#=GS UniRef90_A0A803PDM8/314-479     DE [subseq from] Fe_hyd_SSU domain-containing protein n=2 Tax=Cannabis sativa TaxID=3483 RepID=A0A803PDM8_CANSA
#=GS UniRef90_A0A6A3BJA7/5-157       DE [subseq from] Stress-associated endoplasmic reticulum protein 2-like isoform 1 n=2 Tax=Hibiscus syriacus TaxID=106335 RepID=A0A6A3BJA7_HIBSY
#=GS UniRef90_A0A6A3BJA7/162-294     DE [subseq from] Stress-associated endoplasmic reticulum protein 2-like isoform 1 n=2 Tax=Hibiscus syriacus TaxID=106335 RepID=A0A6A3BJA7_HIBSY
#=GS UniRef90_A0A6A3BJA7/306-461     DE [subseq from] Stress-associated endoplasmic reticulum protein 2-like isoform 1 n=2 Tax=Hibiscus syriacus TaxID=106335 RepID=A0A6A3BJA7_HIBSY
#=GS UniRef90_UPI001E676AC1/4-169    DE [subseq from] cytosolic Fe-S cluster assembly factor narfl-like n=1 Tax=Procambarus clarkii TaxID=6728 RepID=UPI001E676AC1
#=GS UniRef90_UPI001E676AC1/175-294  DE [subseq from] cytosolic Fe-S cluster assembly factor narfl-like n=1 Tax=Procambarus clarkii TaxID=6728 RepID=UPI001E676AC1
#=GS UniRef90_UPI001E676AC1/288-462  DE [subseq from] cytosolic Fe-S cluster assembly factor narfl-like n=1 Tax=Procambarus clarkii TaxID=6728 RepID=UPI001E676AC1
#=GS UniRef90_UPI0010A4A4A0/5-168    DE [subseq from] protein NAR1-like isoform X1 n=6 Tax=Prosopis alba TaxID=207710 RepID=UPI0010A4A4A0
#=GS UniRef90_UPI0010A4A4A0/174-309  DE [subseq from] protein NAR1-like isoform X1 n=6 Tax=Prosopis alba TaxID=207710 RepID=UPI0010A4A4A0
#=GS UniRef90_UPI0010A4A4A0/322-484  DE [subseq from] protein NAR1-like isoform X1 n=6 Tax=Prosopis alba TaxID=207710 RepID=UPI0010A4A4A0
#=GS UniRef90_A0A087G9I8/5-157       DE [subseq from] Fe_hyd_SSU domain-containing protein n=1 Tax=Arabis alpina TaxID=50452 RepID=A0A087G9I8_ARAAL
#=GS UniRef90_A0A087G9I8/164-292     DE [subseq from] Fe_hyd_SSU domain-containing protein n=1 Tax=Arabis alpina TaxID=50452 RepID=A0A087G9I8_ARAAL
#=GS UniRef90_A0A087G9I8/304-471     DE [subseq from] Fe_hyd_SSU domain-containing protein n=1 Tax=Arabis alpina TaxID=50452 RepID=A0A087G9I8_ARAAL
#=GS UniRef90_A0A077WFN5/3-333       DE [subseq from] Fe_hyd_SSU domain-containing protein n=2 Tax=Lichtheimia TaxID=688353 RepID=A0A077WFN5_9FUNG
#=GS UniRef90_A0A077WFN5/355-530     DE [subseq from] Fe_hyd_SSU domain-containing protein n=2 Tax=Lichtheimia TaxID=688353 RepID=A0A077WFN5_9FUNG
#=GS UniRef90_G3SUW6/5-178           DE [subseq from] Cytosolic iron-sulfur assembly component 3 n=3 Tax=Loxodonta africana TaxID=9785 RepID=G3SUW6_LOXAF
#=GS UniRef90_G3SUW6/181-312         DE [subseq from] Cytosolic iron-sulfur assembly component 3 n=3 Tax=Loxodonta africana TaxID=9785 RepID=G3SUW6_LOXAF
#=GS UniRef90_G3SUW6/301-468         DE [subseq from] Cytosolic iron-sulfur assembly component 3 n=3 Tax=Loxodonta africana TaxID=9785 RepID=G3SUW6_LOXAF
#=GS UniRef90_A0A3P8WJH7/5-174       DE [subseq from] Cytosolic iron-sulfur assembly component 3 n=1 Tax=Cynoglossus semilaevis TaxID=244447 RepID=A0A3P8WJH7_CYNSE
#=GS UniRef90_A0A3P8WJH7/182-298     DE [subseq from] Cytosolic iron-sulfur assembly component 3 n=1 Tax=Cynoglossus semilaevis TaxID=244447 RepID=A0A3P8WJH7_CYNSE
#=GS UniRef90_A0A3P8WJH7/295-476     DE [subseq from] Cytosolic iron-sulfur assembly component 3 n=1 Tax=Cynoglossus semilaevis TaxID=244447 RepID=A0A3P8WJH7_CYNSE
#=GS UniRef90_A0A6P7YMV4/6-177       DE [subseq from] cytosolic iron-sulfur assembly component 3 n=1 Tax=Microcaecilia unicolor TaxID=1415580 RepID=A0A6P7YMV4_9AMPH
#=GS UniRef90_A0A6P7YMV4/184-304     DE [subseq from] cytosolic iron-sulfur assembly component 3 n=1 Tax=Microcaecilia unicolor TaxID=1415580 RepID=A0A6P7YMV4_9AMPH
#=GS UniRef90_A0A6P7YMV4/313-473     DE [subseq from] cytosolic iron-sulfur assembly component 3 n=1 Tax=Microcaecilia unicolor TaxID=1415580 RepID=A0A6P7YMV4_9AMPH
#=GS UniRef90_D8UBL6/7-108           DE [subseq from] Fe_hyd_SSU domain-containing protein n=1 Tax=Volvox carteri f. nagariensis TaxID=3068 RepID=D8UBL6_VOLCA
#=GS UniRef90_D8UBL6/114-202         DE [subseq from] Fe_hyd_SSU domain-containing protein n=1 Tax=Volvox carteri f. nagariensis TaxID=3068 RepID=D8UBL6_VOLCA
#=GS UniRef90_D8UBL6/252-417         DE [subseq from] Fe_hyd_SSU domain-containing protein n=1 Tax=Volvox carteri f. nagariensis TaxID=3068 RepID=D8UBL6_VOLCA
#=GS UniRef90_R7TEU0/5-175           DE [subseq from] Fe_hyd_SSU domain-containing protein n=1 Tax=Capitella teleta TaxID=283909 RepID=R7TEU0_CAPTE
#=GS UniRef90_R7TEU0/178-299         DE [subseq from] Fe_hyd_SSU domain-containing protein n=1 Tax=Capitella teleta TaxID=283909 RepID=R7TEU0_CAPTE
#=GS UniRef90_R7TEU0/302-476         DE [subseq from] Fe_hyd_SSU domain-containing protein n=1 Tax=Capitella teleta TaxID=283909 RepID=R7TEU0_CAPTE
#=GS UniRef90_A0A6I9KK26/5-177       DE [subseq from] cytosolic Fe-S cluster assembly factor NARFL n=1 Tax=Chrysochloris asiatica TaxID=185453 RepID=A0A6I9KK26_CHRAS
#=GS UniRef90_A0A6I9KK26/181-304     DE [subseq from] cytosolic Fe-S cluster assembly factor NARFL n=1 Tax=Chrysochloris asiatica TaxID=185453 RepID=A0A6I9KK26_CHRAS
#=GS UniRef90_A0A6I9KK26/313-471     DE [subseq from] cytosolic Fe-S cluster assembly factor NARFL n=1 Tax=Chrysochloris asiatica TaxID=185453 RepID=A0A6I9KK26_CHRAS
#=GS UniRef90_A0A834X7Y4/5-168       DE [subseq from] Protein NAR1-like isoform X1 n=1 Tax=Senna tora TaxID=362788 RepID=A0A834X7Y4_9FABA
#=GS UniRef90_A0A834X7Y4/179-309     DE [subseq from] Protein NAR1-like isoform X1 n=1 Tax=Senna tora TaxID=362788 RepID=A0A834X7Y4_9FABA
#=GS UniRef90_A0A834X7Y4/322-484     DE [subseq from] Protein NAR1-like isoform X1 n=1 Tax=Senna tora TaxID=362788 RepID=A0A834X7Y4_9FABA
#=GS UniRef90_A0A444ZD35/325-480     DE [subseq from] Fe_hyd_SSU domain-containing protein n=1 Tax=Arachis hypogaea TaxID=3818 RepID=A0A444ZD35_ARAHY
#=GS UniRef90_A0A444ZD35/489-618     DE [subseq from] Fe_hyd_SSU domain-containing protein n=1 Tax=Arachis hypogaea TaxID=3818 RepID=A0A444ZD35_ARAHY
#=GS UniRef90_A0A444ZD35/632-802     DE [subseq from] Fe_hyd_SSU domain-containing protein n=1 Tax=Arachis hypogaea TaxID=3818 RepID=A0A444ZD35_ARAHY
#=GS UniRef90_A0A8D2LQ47/5-176       DE [subseq from] Cytosolic iron-sulfur assembly component 3 n=1 Tax=Varanus komodoensis TaxID=61221 RepID=A0A8D2LQ47_VARKO
#=GS UniRef90_A0A8D2LQ47/182-305     DE [subseq from] Cytosolic iron-sulfur assembly component 3 n=1 Tax=Varanus komodoensis TaxID=61221 RepID=A0A8D2LQ47_VARKO
#=GS UniRef90_A0A8D2LQ47/312-472     DE [subseq from] Cytosolic iron-sulfur assembly component 3 n=1 Tax=Varanus komodoensis TaxID=61221 RepID=A0A8D2LQ47_VARKO
#=GS UniRef90_UPI0003508423/52-166   DE [subseq from] cytosolic Fe-S cluster assembly factor NARFL isoform X2 n=1 Tax=Cavia porcellus TaxID=10141 RepID=UPI0003508423
#=GS UniRef90_UPI0003508423/172-291  DE [subseq from] cytosolic Fe-S cluster assembly factor NARFL isoform X2 n=1 Tax=Cavia porcellus TaxID=10141 RepID=UPI0003508423
#=GS UniRef90_UPI0003508423/298-460  DE [subseq from] cytosolic Fe-S cluster assembly factor NARFL isoform X2 n=1 Tax=Cavia porcellus TaxID=10141 RepID=UPI0003508423
#=GS UniRef90_A0A165XP75/5-165       DE [subseq from] Fe_hyd_SSU domain-containing protein n=2 Tax=Daucus carota subsp. sativus TaxID=79200 RepID=A0A165XP75_DAUCS
#=GS UniRef90_A0A165XP75/170-300     DE [subseq from] Fe_hyd_SSU domain-containing protein n=2 Tax=Daucus carota subsp. sativus TaxID=79200 RepID=A0A165XP75_DAUCS
#=GS UniRef90_A0A165XP75/311-474     DE [subseq from] Fe_hyd_SSU domain-containing protein n=2 Tax=Daucus carota subsp. sativus TaxID=79200 RepID=A0A165XP75_DAUCS
#=GS UniRef90_A0A8J5JMI4/4-172       DE [subseq from] Cytosolic Fe-S cluster assembly factor narfl-like n=2 Tax=Homarus americanus TaxID=6706 RepID=A0A8J5JMI4_HOMAM
#=GS UniRef90_A0A8J5JMI4/174-293     DE [subseq from] Cytosolic Fe-S cluster assembly factor narfl-like n=2 Tax=Homarus americanus TaxID=6706 RepID=A0A8J5JMI4_HOMAM
#=GS UniRef90_A0A8J5JMI4/293-464     DE [subseq from] Cytosolic Fe-S cluster assembly factor narfl-like n=2 Tax=Homarus americanus TaxID=6706 RepID=A0A8J5JMI4_HOMAM
#=GS UniRef90_A0A7L4N1P9/5-175       DE [subseq from] NARFL factor (Fragment) n=20 Tax=Neognathae TaxID=8825 RepID=A0A7L4N1P9_9AVES
#=GS UniRef90_A0A7L4N1P9/182-303     DE [subseq from] NARFL factor (Fragment) n=20 Tax=Neognathae TaxID=8825 RepID=A0A7L4N1P9_9AVES
#=GS UniRef90_A0A7L4N1P9/289-472     DE [subseq from] NARFL factor (Fragment) n=20 Tax=Neognathae TaxID=8825 RepID=A0A7L4N1P9_9AVES
#=GS UniRef90_A0A2G5E634/5-186       DE [subseq from] Fe_hyd_SSU domain-containing protein n=3 Tax=Thalictroideae TaxID=1463137 RepID=A0A2G5E634_AQUCA
#=GS UniRef90_A0A2G5E634/194-327     DE [subseq from] Fe_hyd_SSU domain-containing protein n=3 Tax=Thalictroideae TaxID=1463137 RepID=A0A2G5E634_AQUCA
#=GS UniRef90_A0A2G5E634/340-506     DE [subseq from] Fe_hyd_SSU domain-containing protein n=3 Tax=Thalictroideae TaxID=1463137 RepID=A0A2G5E634_AQUCA
#=GS UniRef90_A0A218UA28/5-176       DE [subseq from] Cytosolic Fe-S cluster assembly factor NARFL n=41 Tax=Passeriformes TaxID=9126 RepID=A0A218UA28_9PASE
#=GS UniRef90_A0A218UA28/182-306     DE [subseq from] Cytosolic Fe-S cluster assembly factor NARFL n=41 Tax=Passeriformes TaxID=9126 RepID=A0A218UA28_9PASE
#=GS UniRef90_A0A218UA28/312-473     DE [subseq from] Cytosolic Fe-S cluster assembly factor NARFL n=41 Tax=Passeriformes TaxID=9126 RepID=A0A218UA28_9PASE
#=GS UniRef90_A0A6I8NKW7/5-176       DE [subseq from] Cytosolic iron-sulfur assembly component 3 n=2 Tax=Monotremata TaxID=9255 RepID=A0A6I8NKW7_ORNAN
#=GS UniRef90_A0A6I8NKW7/180-298     DE [subseq from] Cytosolic iron-sulfur assembly component 3 n=2 Tax=Monotremata TaxID=9255 RepID=A0A6I8NKW7_ORNAN
#=GS UniRef90_A0A6I8NKW7/302-469     DE [subseq from] Cytosolic iron-sulfur assembly component 3 n=2 Tax=Monotremata TaxID=9255 RepID=A0A6I8NKW7_ORNAN
#=GS UniRef90_UPI00106C0CE8/4-173    DE [subseq from] cytosolic iron-sulfur assembly component 3-like n=1 Tax=Dendronephthya gigantea TaxID=151771 RepID=UPI00106C0CE8
#=GS UniRef90_UPI00106C0CE8/180-297  DE [subseq from] cytosolic iron-sulfur assembly component 3-like n=1 Tax=Dendronephthya gigantea TaxID=151771 RepID=UPI00106C0CE8
#=GS UniRef90_UPI00106C0CE8/292-474  DE [subseq from] cytosolic iron-sulfur assembly component 3-like n=1 Tax=Dendronephthya gigantea TaxID=151771 RepID=UPI00106C0CE8
#=GS UniRef90_A0A6P8SZK3/5-175       DE [subseq from] cytosolic iron-sulfur assembly component 3 n=1 Tax=Geotrypetes seraphini TaxID=260995 RepID=A0A6P8SZK3_GEOSA
#=GS UniRef90_A0A6P8SZK3/182-303     DE [subseq from] cytosolic iron-sulfur assembly component 3 n=1 Tax=Geotrypetes seraphini TaxID=260995 RepID=A0A6P8SZK3_GEOSA
#=GS UniRef90_A0A6P8SZK3/312-468     DE [subseq from] cytosolic iron-sulfur assembly component 3 n=1 Tax=Geotrypetes seraphini TaxID=260995 RepID=A0A6P8SZK3_GEOSA
#=GS UniRef90_A0A672IQH5/5-174       DE [subseq from] Nuclear prelamin A recognition factor-like n=1 Tax=Salarias fasciatus TaxID=181472 RepID=A0A672IQH5_SALFA
#=GS UniRef90_A0A672IQH5/181-274     DE [subseq from] Nuclear prelamin A recognition factor-like n=1 Tax=Salarias fasciatus TaxID=181472 RepID=A0A672IQH5_SALFA
#=GS UniRef90_A0A672IQH5/295-460     DE [subseq from] Nuclear prelamin A recognition factor-like n=1 Tax=Salarias fasciatus TaxID=181472 RepID=A0A672IQH5_SALFA
#=GS UniRef90_UPI0010FC76A6/5-182    DE [subseq from] probable cytosolic Fe-S cluster assembly factor v1g210509 n=1 Tax=Acropora millepora TaxID=45264 RepID=UPI0010FC76A6
#=GS UniRef90_UPI0010FC76A6/182-301  DE [subseq from] probable cytosolic Fe-S cluster assembly factor v1g210509 n=1 Tax=Acropora millepora TaxID=45264 RepID=UPI0010FC76A6
#=GS UniRef90_UPI0010FC76A6/298-481  DE [subseq from] probable cytosolic Fe-S cluster assembly factor v1g210509 n=1 Tax=Acropora millepora TaxID=45264 RepID=UPI0010FC76A6
#=GS UniRef90_H0WNG5/5-176           DE [subseq from] Cytosolic iron-sulfur assembly component 3 n=3 Tax=Otolemur garnettii TaxID=30611 RepID=H0WNG5_OTOGA
#=GS UniRef90_H0WNG5/178-300         DE [subseq from] Cytosolic iron-sulfur assembly component 3 n=3 Tax=Otolemur garnettii TaxID=30611 RepID=H0WNG5_OTOGA
#=GS UniRef90_H0WNG5/299-471         DE [subseq from] Cytosolic iron-sulfur assembly component 3 n=3 Tax=Otolemur garnettii TaxID=30611 RepID=H0WNG5_OTOGA
#=GS UniRef90_A0A822EQ82/5-181       DE [subseq from] (mimic poison frog) hypothetical protein n=1 Tax=Ranitomeya imitator TaxID=111125 RepID=A0A822EQ82_9NEOB
#=GS UniRef90_A0A822EQ82/182-303     DE [subseq from] (mimic poison frog) hypothetical protein n=1 Tax=Ranitomeya imitator TaxID=111125 RepID=A0A822EQ82_9NEOB
#=GS UniRef90_A0A822EQ82/314-471     DE [subseq from] (mimic poison frog) hypothetical protein n=1 Tax=Ranitomeya imitator TaxID=111125 RepID=A0A822EQ82_9NEOB
#=GS UniRef90_UPI001C4B8009/5-175    DE [subseq from] cytosolic iron-sulfur assembly component 3 n=1 Tax=Sceloporus undulatus TaxID=8520 RepID=UPI001C4B8009
#=GS UniRef90_UPI001C4B8009/182-301  DE [subseq from] cytosolic iron-sulfur assembly component 3 n=1 Tax=Sceloporus undulatus TaxID=8520 RepID=UPI001C4B8009
#=GS UniRef90_UPI001C4B8009/313-472  DE [subseq from] cytosolic iron-sulfur assembly component 3 n=1 Tax=Sceloporus undulatus TaxID=8520 RepID=UPI001C4B8009
#=GS UniRef90_A0A0K9PDF3/5-160       DE [subseq from] Cytosolic Fe-S cluster assembly factor NAR1 n=1 Tax=Zostera marina TaxID=29655 RepID=A0A0K9PDF3_ZOSMR
#=GS UniRef90_A0A0K9PDF3/165-300     DE [subseq from] Cytosolic Fe-S cluster assembly factor NAR1 n=1 Tax=Zostera marina TaxID=29655 RepID=A0A0K9PDF3_ZOSMR
#=GS UniRef90_A0A0K9PDF3/313-479     DE [subseq from] Cytosolic Fe-S cluster assembly factor NAR1 n=1 Tax=Zostera marina TaxID=29655 RepID=A0A0K9PDF3_ZOSMR
#=GS UniRef90_A0A2R5GLB7/1235-1793   DE [subseq from] Cytosolic Fe-S cluster assembly factor NARFL n=1 Tax=Hondaea fermentalgiana TaxID=2315210 RepID=A0A2R5GLB7_9STRA
#=GS UniRef90_A0A401NYN9/52-167      DE [subseq from] Fe_hyd_SSU domain-containing protein n=1 Tax=Scyliorhinus torazame TaxID=75743 RepID=A0A401NYN9_SCYTO
#=GS UniRef90_A0A401NYN9/172-294     DE [subseq from] Fe_hyd_SSU domain-containing protein n=1 Tax=Scyliorhinus torazame TaxID=75743 RepID=A0A401NYN9_SCYTO
#=GS UniRef90_A0A401NYN9/282-462     DE [subseq from] Fe_hyd_SSU domain-containing protein n=1 Tax=Scyliorhinus torazame TaxID=75743 RepID=A0A401NYN9_SCYTO
#=GS UniRef90_A0A8J5G5C9/5-160       DE [subseq from] Fe_hyd_SSU domain-containing protein n=2 Tax=Zingiber officinale TaxID=94328 RepID=A0A8J5G5C9_ZINOF
#=GS UniRef90_A0A8J5G5C9/163-290     DE [subseq from] Fe_hyd_SSU domain-containing protein n=2 Tax=Zingiber officinale TaxID=94328 RepID=A0A8J5G5C9_ZINOF
#=GS UniRef90_A0A8J5G5C9/303-470     DE [subseq from] Fe_hyd_SSU domain-containing protein n=2 Tax=Zingiber officinale TaxID=94328 RepID=A0A8J5G5C9_ZINOF
#=GS UniRef90_A0A5A7QX09/68-188      DE [subseq from] Cytosolic Fe-S cluster assembly factor NARFL n=1 Tax=Striga asiatica TaxID=4170 RepID=A0A5A7QX09_STRAF
#=GS UniRef90_A0A5A7QX09/192-316     DE [subseq from] Cytosolic Fe-S cluster assembly factor NARFL n=1 Tax=Striga asiatica TaxID=4170 RepID=A0A5A7QX09_STRAF
#=GS UniRef90_A0A5A7QX09/331-496     DE [subseq from] Cytosolic Fe-S cluster assembly factor NARFL n=1 Tax=Striga asiatica TaxID=4170 RepID=A0A5A7QX09_STRAF
#=GS UniRef90_A0A670JRU8/8-180       DE [subseq from] Cytosolic iron-sulfur assembly component 3 n=3 Tax=Lacertinae TaxID=162266 RepID=A0A670JRU8_PODMU
#=GS UniRef90_A0A670JRU8/185-304     DE [subseq from] Cytosolic iron-sulfur assembly component 3 n=3 Tax=Lacertinae TaxID=162266 RepID=A0A670JRU8_PODMU
#=GS UniRef90_A0A670JRU8/316-475     DE [subseq from] Cytosolic iron-sulfur assembly component 3 n=3 Tax=Lacertinae TaxID=162266 RepID=A0A670JRU8_PODMU
#=GS UniRef90_A0A6I9R6K7/5-159       DE [subseq from] protein NAR1 n=4 Tax=Arecaceae TaxID=4710 RepID=A0A6I9R6K7_ELAGV
#=GS UniRef90_A0A6I9R6K7/169-301     DE [subseq from] protein NAR1 n=4 Tax=Arecaceae TaxID=4710 RepID=A0A6I9R6K7_ELAGV
#=GS UniRef90_A0A6I9R6K7/312-479     DE [subseq from] protein NAR1 n=4 Tax=Arecaceae TaxID=4710 RepID=A0A6I9R6K7_ELAGV
#=GS UniRef90_A0A7K9JAY9/5-177       DE [subseq from] NARFL factor (Fragment) n=33 Tax=Passeriformes TaxID=9126 RepID=A0A7K9JAY9_9CORV
#=GS UniRef90_A0A7K9JAY9/184-308     DE [subseq from] NARFL factor (Fragment) n=33 Tax=Passeriformes TaxID=9126 RepID=A0A7K9JAY9_9CORV
#=GS UniRef90_A0A7K9JAY9/315-478     DE [subseq from] NARFL factor (Fragment) n=33 Tax=Passeriformes TaxID=9126 RepID=A0A7K9JAY9_9CORV
#=GS UniRef90_A0A0B7MZ28/216-579     DE [subseq from] tRNA-uridine aminocarboxypropyltransferase n=1 Tax=Parasitella parasitica TaxID=35722 RepID=A0A0B7MZ28_9FUNG
#=GS UniRef90_A0A0B7MZ28/579-755     DE [subseq from] tRNA-uridine aminocarboxypropyltransferase n=1 Tax=Parasitella parasitica TaxID=35722 RepID=A0A0B7MZ28_9FUNG
#=GS UniRef90_A0A7L2VJ97/5-173       DE [subseq from] NARFL factor (Fragment) n=1 Tax=Brachypteracias leptosomus TaxID=135165 RepID=A0A7L2VJ97_9AVES
#=GS UniRef90_A0A7L2VJ97/180-303     DE [subseq from] NARFL factor (Fragment) n=1 Tax=Brachypteracias leptosomus TaxID=135165 RepID=A0A7L2VJ97_9AVES
#=GS UniRef90_A0A7L2VJ97/293-470     DE [subseq from] NARFL factor (Fragment) n=1 Tax=Brachypteracias leptosomus TaxID=135165 RepID=A0A7L2VJ97_9AVES
#=GS UniRef90_A0A7L1NEN0/5-173       DE [subseq from] NARFL factor (Fragment) n=1 Tax=Rhinopomastus cyanomelas TaxID=113115 RepID=A0A7L1NEN0_RHICY
#=GS UniRef90_A0A7L1NEN0/180-301     DE [subseq from] NARFL factor (Fragment) n=1 Tax=Rhinopomastus cyanomelas TaxID=113115 RepID=A0A7L1NEN0_RHICY
#=GS UniRef90_A0A7L1NEN0/300-470     DE [subseq from] NARFL factor (Fragment) n=1 Tax=Rhinopomastus cyanomelas TaxID=113115 RepID=A0A7L1NEN0_RHICY
#=GS UniRef90_A0A671YGN5/49-161      DE [subseq from] Cytosolic iron-sulfur assembly component 3 n=1 Tax=Sparus aurata TaxID=8175 RepID=A0A671YGN5_SPAAU
#=GS UniRef90_A0A671YGN5/168-287     DE [subseq from] Cytosolic iron-sulfur assembly component 3 n=1 Tax=Sparus aurata TaxID=8175 RepID=A0A671YGN5_SPAAU
#=GS UniRef90_A0A671YGN5/286-462     DE [subseq from] Cytosolic iron-sulfur assembly component 3 n=1 Tax=Sparus aurata TaxID=8175 RepID=A0A671YGN5_SPAAU
#=GS UniRef90_A0A059CG06/5-161       DE [subseq from] Fe_hyd_lg_C domain-containing protein n=5 Tax=Myrtoideae TaxID=1699513 RepID=A0A059CG06_EUCGR
#=GS UniRef90_A0A059CG06/165-295     DE [subseq from] Fe_hyd_lg_C domain-containing protein n=5 Tax=Myrtoideae TaxID=1699513 RepID=A0A059CG06_EUCGR
#=GS UniRef90_A0A059CG06/309-425     DE [subseq from] Fe_hyd_lg_C domain-containing protein n=5 Tax=Myrtoideae TaxID=1699513 RepID=A0A059CG06_EUCGR
#=GS UniRef90_G1NUS3/60-175          DE [subseq from] Cytosolic iron-sulfur assembly component 3 n=15 Tax=Microchiroptera TaxID=30560 RepID=G1NUS3_MYOLU
#=GS UniRef90_G1NUS3/177-301         DE [subseq from] Cytosolic iron-sulfur assembly component 3 n=15 Tax=Microchiroptera TaxID=30560 RepID=G1NUS3_MYOLU
#=GS UniRef90_G1NUS3/306-468         DE [subseq from] Cytosolic iron-sulfur assembly component 3 n=15 Tax=Microchiroptera TaxID=30560 RepID=G1NUS3_MYOLU
#=GS UniRef90_A0A090N2Z0/3-177       DE [subseq from] Iron hydrogenase n=1 Tax=Ostreococcus tauri TaxID=70448 RepID=A0A090N2Z0_OSTTA
#=GS UniRef90_A0A090N2Z0/178-290     DE [subseq from] Iron hydrogenase n=1 Tax=Ostreococcus tauri TaxID=70448 RepID=A0A090N2Z0_OSTTA
#=GS UniRef90_A0A090N2Z0/309-472     DE [subseq from] Iron hydrogenase n=1 Tax=Ostreococcus tauri TaxID=70448 RepID=A0A090N2Z0_OSTTA
#=GS UniRef90_F1RG50/167-337         DE [subseq from] Cytosolic iron-sulfur assembly component 3 n=1 Tax=Sus scrofa TaxID=9823 RepID=F1RG50_PIG
#=GS UniRef90_F1RG50/334-457         DE [subseq from] Cytosolic iron-sulfur assembly component 3 n=1 Tax=Sus scrofa TaxID=9823 RepID=F1RG50_PIG
#=GS UniRef90_F1RG50/461-627         DE [subseq from] Cytosolic iron-sulfur assembly component 3 n=1 Tax=Sus scrofa TaxID=9823 RepID=F1RG50_PIG
#=GS UniRef90_A0A167NHQ6/3-189       DE [subseq from] Fe_hyd_SSU domain-containing protein n=1 Tax=Phycomyces blakesleeanus (strain ATCC 8743b / DSM 1359 / FGSC 10004 / NBRC 33097 / NRRL 1555) TaxID=763407 RepID=A0A167NHQ6_PHYB8
#=GS UniRef90_A0A167NHQ6/196-315     DE [subseq from] Fe_hyd_SSU domain-containing protein n=1 Tax=Phycomyces blakesleeanus (strain ATCC 8743b / DSM 1359 / FGSC 10004 / NBRC 33097 / NRRL 1555) TaxID=763407 RepID=A0A167NHQ6_PHYB8
#=GS UniRef90_A0A167NHQ6/327-498     DE [subseq from] Fe_hyd_SSU domain-containing protein n=1 Tax=Phycomyces blakesleeanus (strain ATCC 8743b / DSM 1359 / FGSC 10004 / NBRC 33097 / NRRL 1555) TaxID=763407 RepID=A0A167NHQ6_PHYB8
#=GS UniRef90_E1C8S8/5-176           DE [subseq from] Nuclear prelamin A recognition factor like n=27 Tax=Neognathae TaxID=8825 RepID=E1C8S8_CHICK
#=GS UniRef90_E1C8S8/182-303         DE [subseq from] Nuclear prelamin A recognition factor like n=27 Tax=Neognathae TaxID=8825 RepID=E1C8S8_CHICK
#=GS UniRef90_E1C8S8/292-469         DE [subseq from] Nuclear prelamin A recognition factor like n=27 Tax=Neognathae TaxID=8825 RepID=E1C8S8_CHICK
#=GS UniRef90_A0A8D0DU11/8-179       DE [subseq from] Cytosolic iron-sulfur assembly component 3 n=1 Tax=Salvator merianae TaxID=96440 RepID=A0A8D0DU11_9SAUR
#=GS UniRef90_A0A8D0DU11/185-303     DE [subseq from] Cytosolic iron-sulfur assembly component 3 n=1 Tax=Salvator merianae TaxID=96440 RepID=A0A8D0DU11_9SAUR
#=GS UniRef90_A0A8D0DU11/315-475     DE [subseq from] Cytosolic iron-sulfur assembly component 3 n=1 Tax=Salvator merianae TaxID=96440 RepID=A0A8D0DU11_9SAUR
#=GS UniRef90_A0A7K4ULF9/5-173       DE [subseq from] NARFL factor (Fragment) n=1 Tax=Sinosuthora webbiana TaxID=337173 RepID=A0A7K4ULF9_9SYLV
#=GS UniRef90_A0A7K4ULF9/180-306     DE [subseq from] NARFL factor (Fragment) n=1 Tax=Sinosuthora webbiana TaxID=337173 RepID=A0A7K4ULF9_9SYLV
#=GS UniRef90_A0A7K4ULF9/310-473     DE [subseq from] NARFL factor (Fragment) n=1 Tax=Sinosuthora webbiana TaxID=337173 RepID=A0A7K4ULF9_9SYLV
#=GS UniRef90_A0A0P1AVH7/3-321       DE [subseq from] Nuclear architecture related protein n=1 Tax=Plasmopara halstedii TaxID=4781 RepID=A0A0P1AVH7_PLAHL
#=GS UniRef90_A0A0P1AVH7/334-505     DE [subseq from] Nuclear architecture related protein n=1 Tax=Plasmopara halstedii TaxID=4781 RepID=A0A0P1AVH7_PLAHL
#=GS UniRef90_A0A059CFF2/5-161       DE [subseq from] Fe_hyd_lg_C domain-containing protein n=1 Tax=Eucalyptus grandis TaxID=71139 RepID=A0A059CFF2_EUCGR
#=GS UniRef90_A0A059CFF2/165-295     DE [subseq from] Fe_hyd_lg_C domain-containing protein n=1 Tax=Eucalyptus grandis TaxID=71139 RepID=A0A059CFF2_EUCGR
#=GS UniRef90_A0A059CFF2/309-421     DE [subseq from] Fe_hyd_lg_C domain-containing protein n=1 Tax=Eucalyptus grandis TaxID=71139 RepID=A0A059CFF2_EUCGR
#=GS UniRef90_L9KZ44/163-254         DE [subseq from] Cytosolic Fe-S cluster assembly factor NARFL n=1 Tax=Tupaia chinensis TaxID=246437 RepID=L9KZ44_TUPCH
#=GS UniRef90_L9KZ44/268-302         DE [subseq from] Cytosolic Fe-S cluster assembly factor NARFL n=1 Tax=Tupaia chinensis TaxID=246437 RepID=L9KZ44_TUPCH
#=GS UniRef90_L9KZ44/340-471         DE [subseq from] Cytosolic Fe-S cluster assembly factor NARFL n=1 Tax=Tupaia chinensis TaxID=246437 RepID=L9KZ44_TUPCH
#=GS UniRef90_L9KZ44/465-632         DE [subseq from] Cytosolic Fe-S cluster assembly factor NARFL n=1 Tax=Tupaia chinensis TaxID=246437 RepID=L9KZ44_TUPCH
#=GS UniRef90_A0A7K6D7C8/5-173       DE [subseq from] NARFL factor (Fragment) n=12 Tax=Passeriformes TaxID=9126 RepID=A0A7K6D7C8_9PASS
#=GS UniRef90_A0A7K6D7C8/180-305     DE [subseq from] NARFL factor (Fragment) n=12 Tax=Passeriformes TaxID=9126 RepID=A0A7K6D7C8_9PASS
#=GS UniRef90_A0A7K6D7C8/311-471     DE [subseq from] NARFL factor (Fragment) n=12 Tax=Passeriformes TaxID=9126 RepID=A0A7K6D7C8_9PASS
#=GS UniRef90_A0A7K8K8R6/5-174       DE [subseq from] NARFL factor (Fragment) n=4 Tax=Neognathae TaxID=8825 RepID=A0A7K8K8R6_9GRUI
#=GS UniRef90_A0A7K8K8R6/180-303     DE [subseq from] NARFL factor (Fragment) n=4 Tax=Neognathae TaxID=8825 RepID=A0A7K8K8R6_9GRUI
#=GS UniRef90_A0A7K8K8R6/292-470     DE [subseq from] NARFL factor (Fragment) n=4 Tax=Neognathae TaxID=8825 RepID=A0A7K8K8R6_9GRUI
#=GS UniRef90_A0A8C9MU13/5-175       DE [subseq from] Cytosolic iron-sulfur assembly component 3 n=21 Tax=Passeriformes TaxID=9126 RepID=A0A8C9MU13_SERCA
#=GS UniRef90_A0A8C9MU13/182-303     DE [subseq from] Cytosolic iron-sulfur assembly component 3 n=21 Tax=Passeriformes TaxID=9126 RepID=A0A8C9MU13_SERCA
#=GS UniRef90_A0A8C9MU13/311-473     DE [subseq from] Cytosolic iron-sulfur assembly component 3 n=21 Tax=Passeriformes TaxID=9126 RepID=A0A8C9MU13_SERCA
#=GS UniRef90_A0A1R3I2X9/5-162       DE [subseq from] Fe_hyd_lg_C domain-containing protein n=1 Tax=Corchorus capsularis TaxID=210143 RepID=A0A1R3I2X9_COCAP
#=GS UniRef90_A0A1R3I2X9/168-300     DE [subseq from] Fe_hyd_lg_C domain-containing protein n=1 Tax=Corchorus capsularis TaxID=210143 RepID=A0A1R3I2X9_COCAP
#=GS UniRef90_A0A1R3I2X9/311-430     DE [subseq from] Fe_hyd_lg_C domain-containing protein n=1 Tax=Corchorus capsularis TaxID=210143 RepID=A0A1R3I2X9_COCAP
#=GS UniRef90_A0A8H7PEC3/3-366       DE [subseq from] Fe_hyd_SSU domain-containing protein n=1 Tax=Mortierella isabellina TaxID=91625 RepID=A0A8H7PEC3_MORIS
#=GS UniRef90_A0A8H7PEC3/358-534     DE [subseq from] Fe_hyd_SSU domain-containing protein n=1 Tax=Mortierella isabellina TaxID=91625 RepID=A0A8H7PEC3_MORIS
#=GS UniRef90_A0A6P8I4A9/5-184       DE [subseq from] probable cytosolic Fe-S cluster assembly factor v1g210509 n=1 Tax=Actinia tenebrosa TaxID=6105 RepID=A0A6P8I4A9_ACTTE
#=GS UniRef90_A0A6P8I4A9/182-305     DE [subseq from] probable cytosolic Fe-S cluster assembly factor v1g210509 n=1 Tax=Actinia tenebrosa TaxID=6105 RepID=A0A6P8I4A9_ACTTE
#=GS UniRef90_A0A6P8I4A9/304-479     DE [subseq from] probable cytosolic Fe-S cluster assembly factor v1g210509 n=1 Tax=Actinia tenebrosa TaxID=6105 RepID=A0A6P8I4A9_ACTTE
#=GS UniRef90_A0A1S3H7K7/5-179       DE [subseq from] cytosolic Fe-S cluster assembly factor narfl isoform X1 n=2 Tax=Lingula unguis TaxID=7574 RepID=A0A1S3H7K7_LINUN
#=GS UniRef90_A0A1S3H7K7/186-291     DE [subseq from] cytosolic Fe-S cluster assembly factor narfl isoform X1 n=2 Tax=Lingula unguis TaxID=7574 RepID=A0A1S3H7K7_LINUN
#=GS UniRef90_A0A1S3H7K7/317-480     DE [subseq from] cytosolic Fe-S cluster assembly factor narfl isoform X1 n=2 Tax=Lingula unguis TaxID=7574 RepID=A0A1S3H7K7_LINUN
#=GS UniRef90_A0A1X2GQ70/3-332       DE [subseq from] Iron hydrogenase n=1 Tax=Hesseltinella vesiculosa TaxID=101127 RepID=A0A1X2GQ70_9FUNG
#=GS UniRef90_A0A1X2GQ70/348-516     DE [subseq from] Iron hydrogenase n=1 Tax=Hesseltinella vesiculosa TaxID=101127 RepID=A0A1X2GQ70_9FUNG
#=GS UniRef90_W9QKY8/5-163           DE [subseq from] Fe_hyd_SSU domain-containing protein n=1 Tax=Morus notabilis TaxID=981085 RepID=W9QKY8_9ROSA
#=GS UniRef90_W9QKY8/169-302         DE [subseq from] Fe_hyd_SSU domain-containing protein n=1 Tax=Morus notabilis TaxID=981085 RepID=W9QKY8_9ROSA
#=GS UniRef90_W9QKY8/308-468         DE [subseq from] Fe_hyd_SSU domain-containing protein n=1 Tax=Morus notabilis TaxID=981085 RepID=W9QKY8_9ROSA
#=GS UniRef90_C1E385/4-185           DE [subseq from] Fe_hyd_SSU domain-containing protein n=1 Tax=Micromonas commoda (strain RCC299 / NOUM17 / CCMP2709) TaxID=296587 RepID=C1E385_MICCC
#=GS UniRef90_C1E385/191-300         DE [subseq from] Fe_hyd_SSU domain-containing protein n=1 Tax=Micromonas commoda (strain RCC299 / NOUM17 / CCMP2709) TaxID=296587 RepID=C1E385_MICCC
#=GS UniRef90_C1E385/319-523         DE [subseq from] Fe_hyd_SSU domain-containing protein n=1 Tax=Micromonas commoda (strain RCC299 / NOUM17 / CCMP2709) TaxID=296587 RepID=C1E385_MICCC
#=GS UniRef90_A0A8B7ZUC9/5-174       DE [subseq from] cytosolic Fe-S cluster assembly factor narfl-like n=1 Tax=Acanthaster planci TaxID=133434 RepID=A0A8B7ZUC9_ACAPL
#=GS UniRef90_A0A8B7ZUC9/178-301     DE [subseq from] cytosolic Fe-S cluster assembly factor narfl-like n=1 Tax=Acanthaster planci TaxID=133434 RepID=A0A8B7ZUC9_ACAPL
#=GS UniRef90_A0A8B7ZUC9/310-475     DE [subseq from] cytosolic Fe-S cluster assembly factor narfl-like n=1 Tax=Acanthaster planci TaxID=133434 RepID=A0A8B7ZUC9_ACAPL
#=GS UniRef90_A0A6J8BQD2/5-185       DE [subseq from] Fe_hyd_SSU domain-containing protein n=2 Tax=Mytilus TaxID=6548 RepID=A0A6J8BQD2_MYTCO
#=GS UniRef90_A0A6J8BQD2/185-302     DE [subseq from] Fe_hyd_SSU domain-containing protein n=2 Tax=Mytilus TaxID=6548 RepID=A0A6J8BQD2_MYTCO
#=GS UniRef90_A0A6J8BQD2/315-480     DE [subseq from] Fe_hyd_SSU domain-containing protein n=2 Tax=Mytilus TaxID=6548 RepID=A0A6J8BQD2_MYTCO
#=GS UniRef90_A0A1X7VQ20/4-180       DE [subseq from] Fe_hyd_SSU domain-containing protein n=2 Tax=Amphimedon queenslandica TaxID=400682 RepID=A0A1X7VQ20_AMPQE
#=GS UniRef90_A0A1X7VQ20/178-301     DE [subseq from] Fe_hyd_SSU domain-containing protein n=2 Tax=Amphimedon queenslandica TaxID=400682 RepID=A0A1X7VQ20_AMPQE
#=GS UniRef90_A0A1X7VQ20/315-486     DE [subseq from] Fe_hyd_SSU domain-containing protein n=2 Tax=Amphimedon queenslandica TaxID=400682 RepID=A0A1X7VQ20_AMPQE
#=GS UniRef90_A0A7F8QAZ1/70-186      DE [subseq from] cytosolic iron-sulfur assembly component 3 isoform X1 n=16 Tax=Caniformia TaxID=379584 RepID=A0A7F8QAZ1_LEPWE
#=GS UniRef90_A0A7F8QAZ1/187-316     DE [subseq from] cytosolic iron-sulfur assembly component 3 isoform X1 n=16 Tax=Caniformia TaxID=379584 RepID=A0A7F8QAZ1_LEPWE
#=GS UniRef90_A0A7F8QAZ1/309-478     DE [subseq from] cytosolic iron-sulfur assembly component 3 isoform X1 n=16 Tax=Caniformia TaxID=379584 RepID=A0A7F8QAZ1_LEPWE
#=GS UniRef90_A0A7K7VCG1/5-178       DE [subseq from] NARFL factor (Fragment) n=8 Tax=Tinamidae TaxID=8803 RepID=A0A7K7VCG1_EUDEL
#=GS UniRef90_A0A7K7VCG1/184-302     DE [subseq from] NARFL factor (Fragment) n=8 Tax=Tinamidae TaxID=8803 RepID=A0A7K7VCG1_EUDEL
#=GS UniRef90_A0A7K7VCG1/289-470     DE [subseq from] NARFL factor (Fragment) n=8 Tax=Tinamidae TaxID=8803 RepID=A0A7K7VCG1_EUDEL
#=GS UniRef90_A2RRV9/7-109           DE [subseq from] Cytosolic Fe-S cluster assembly factor narfl n=1 Tax=Danio rerio TaxID=7955 RepID=NARFL_DANRE
#=GS UniRef90_A2RRV9/116-234         DE [subseq from] Cytosolic Fe-S cluster assembly factor narfl n=1 Tax=Danio rerio TaxID=7955 RepID=NARFL_DANRE
#=GS UniRef90_A2RRV9/238-408         DE [subseq from] Cytosolic Fe-S cluster assembly factor narfl n=1 Tax=Danio rerio TaxID=7955 RepID=NARFL_DANRE
#=GS UniRef90_A0A226PQB6/5-176       DE [subseq from] Fe_hyd_SSU domain-containing protein n=75 Tax=Neognathae TaxID=8825 RepID=A0A226PQB6_COLVI
#=GS UniRef90_A0A226PQB6/182-307     DE [subseq from] Fe_hyd_SSU domain-containing protein n=75 Tax=Neognathae TaxID=8825 RepID=A0A226PQB6_COLVI
#=GS UniRef90_A0A226PQB6/305-470     DE [subseq from] Fe_hyd_SSU domain-containing protein n=75 Tax=Neognathae TaxID=8825 RepID=A0A226PQB6_COLVI
#=GS UniRef90_A0A6P9BXE1/91-271      DE [subseq from] cytosolic iron-sulfur assembly component 3 n=4 Tax=Colubroidea TaxID=34989 RepID=A0A6P9BXE1_PANGU
#=GS UniRef90_A0A6P9BXE1/279-396     DE [subseq from] cytosolic iron-sulfur assembly component 3 n=4 Tax=Colubroidea TaxID=34989 RepID=A0A6P9BXE1_PANGU
#=GS UniRef90_A0A6P9BXE1/409-565     DE [subseq from] cytosolic iron-sulfur assembly component 3 n=4 Tax=Colubroidea TaxID=34989 RepID=A0A6P9BXE1_PANGU
#=GS UniRef90_F6V0R3/5-177           DE [subseq from] Cytosolic iron-sulfur assembly component 3 n=16 Tax=Laurasiatheria TaxID=314145 RepID=F6V0R3_HORSE
#=GS UniRef90_F6V0R3/181-304         DE [subseq from] Cytosolic iron-sulfur assembly component 3 n=16 Tax=Laurasiatheria TaxID=314145 RepID=F6V0R3_HORSE
#=GS UniRef90_F6V0R3/296-470         DE [subseq from] Cytosolic iron-sulfur assembly component 3 n=16 Tax=Laurasiatheria TaxID=314145 RepID=F6V0R3_HORSE
#=GS UniRef90_A0A1Y2G7F6/3-376       DE [subseq from] Iron hydrogenase n=1 Tax=Lobosporangium transversale TaxID=64571 RepID=A0A1Y2G7F6_9FUNG
#=GS UniRef90_A0A1Y2G7F6/377-563     DE [subseq from] Iron hydrogenase n=1 Tax=Lobosporangium transversale TaxID=64571 RepID=A0A1Y2G7F6_9FUNG
#=GS UniRef90_UPI001ABE0F76/5-176    DE [subseq from] cytosolic iron-sulfur assembly component 3 n=2 Tax=Bufo TaxID=8383 RepID=UPI001ABE0F76
#=GS UniRef90_UPI001ABE0F76/182-299  DE [subseq from] cytosolic iron-sulfur assembly component 3 n=2 Tax=Bufo TaxID=8383 RepID=UPI001ABE0F76
#=GS UniRef90_UPI001ABE0F76/313-470  DE [subseq from] cytosolic iron-sulfur assembly component 3 n=2 Tax=Bufo TaxID=8383 RepID=UPI001ABE0F76
#=GS UniRef90_A0A6F9C1K0/5-174       DE [subseq from] Fe_hyd_SSU domain-containing protein n=2 Tax=Euteleosteomorpha TaxID=1489388 RepID=A0A6F9C1K0_9TELE
#=GS UniRef90_A0A6F9C1K0/179-284     DE [subseq from] Fe_hyd_SSU domain-containing protein n=2 Tax=Euteleosteomorpha TaxID=1489388 RepID=A0A6F9C1K0_9TELE
#=GS UniRef90_A0A6F9C1K0/288-452     DE [subseq from] Fe_hyd_SSU domain-containing protein n=2 Tax=Euteleosteomorpha TaxID=1489388 RepID=A0A6F9C1K0_9TELE
#=GS UniRef90_A0A7K7FZD6/5-174       DE [subseq from] NARFL factor (Fragment) n=7 Tax=Neognathae TaxID=8825 RepID=A0A7K7FZD6_CHIMN
#=GS UniRef90_A0A7K7FZD6/180-298     DE [subseq from] NARFL factor (Fragment) n=7 Tax=Neognathae TaxID=8825 RepID=A0A7K7FZD6_CHIMN
#=GS UniRef90_A0A7K7FZD6/299-468     DE [subseq from] NARFL factor (Fragment) n=7 Tax=Neognathae TaxID=8825 RepID=A0A7K7FZD6_CHIMN
#=GS UniRef90_A0A6J0UIN5/7-178       DE [subseq from] cytosolic Fe-S cluster assembly factor NARFL n=1 Tax=Pogona vitticeps TaxID=103695 RepID=A0A6J0UIN5_9SAUR
#=GS UniRef90_A0A6J0UIN5/183-302     DE [subseq from] cytosolic Fe-S cluster assembly factor NARFL n=1 Tax=Pogona vitticeps TaxID=103695 RepID=A0A6J0UIN5_9SAUR
#=GS UniRef90_A0A6J0UIN5/315-471     DE [subseq from] cytosolic Fe-S cluster assembly factor NARFL n=1 Tax=Pogona vitticeps TaxID=103695 RepID=A0A6J0UIN5_9SAUR
#=GS UniRef90_UPI0011277C97/5-175    DE [subseq from] cytosolic iron-sulfur assembly component 3 n=1 Tax=Rhinatrema bivittatum TaxID=194408 RepID=UPI0011277C97
#=GS UniRef90_UPI0011277C97/182-303  DE [subseq from] cytosolic iron-sulfur assembly component 3 n=1 Tax=Rhinatrema bivittatum TaxID=194408 RepID=UPI0011277C97
#=GS UniRef90_UPI0011277C97/312-473  DE [subseq from] cytosolic iron-sulfur assembly component 3 n=1 Tax=Rhinatrema bivittatum TaxID=194408 RepID=UPI0011277C97
#=GS UniRef90_A0A8C7ESX3/129-244     DE [subseq from] Cytosolic iron-sulfur assembly component 3 n=2 Tax=Neovison vison TaxID=452646 RepID=A0A8C7ESX3_NEOVI
#=GS UniRef90_A0A8C7ESX3/246-373     DE [subseq from] Cytosolic iron-sulfur assembly component 3 n=2 Tax=Neovison vison TaxID=452646 RepID=A0A8C7ESX3_NEOVI
#=GS UniRef90_A0A8C7ESX3/370-532     DE [subseq from] Cytosolic iron-sulfur assembly component 3 n=2 Tax=Neovison vison TaxID=452646 RepID=A0A8C7ESX3_NEOVI
#=GS UniRef90_A0A8T0LA09/5-155       DE [subseq from] Protein NAR1-like protein n=1 Tax=Phaseolus angularis TaxID=3914 RepID=A0A8T0LA09_PHAAN
#=GS UniRef90_A0A8T0LA09/164-295     DE [subseq from] Protein NAR1-like protein n=1 Tax=Phaseolus angularis TaxID=3914 RepID=A0A8T0LA09_PHAAN
#=GS UniRef90_A0A8T0LA09/309-484     DE [subseq from] Protein NAR1-like protein n=1 Tax=Phaseolus angularis TaxID=3914 RepID=A0A8T0LA09_PHAAN
#=GS UniRef90_UPI001C4C7C97/64-176   DE [subseq from] cytosolic Fe-S cluster assembly factor narfl isoform X1 n=2 Tax=Thunnus TaxID=8234 RepID=UPI001C4C7C97
#=GS UniRef90_UPI001C4C7C97/183-301  DE [subseq from] cytosolic Fe-S cluster assembly factor narfl isoform X1 n=2 Tax=Thunnus TaxID=8234 RepID=UPI001C4C7C97
#=GS UniRef90_UPI001C4C7C97/303-478  DE [subseq from] cytosolic Fe-S cluster assembly factor narfl isoform X1 n=2 Tax=Thunnus TaxID=8234 RepID=UPI001C4C7C97
#=GS UniRef90_U3IYN6/43-214          DE [subseq from] Cytosolic iron-sulfur assembly component 3 n=17 Tax=Aves TaxID=8782 RepID=U3IYN6_ANAPP
#=GS UniRef90_U3IYN6/220-343         DE [subseq from] Cytosolic iron-sulfur assembly component 3 n=17 Tax=Aves TaxID=8782 RepID=U3IYN6_ANAPP
#=GS UniRef90_U3IYN6/339-509         DE [subseq from] Cytosolic iron-sulfur assembly component 3 n=17 Tax=Aves TaxID=8782 RepID=U3IYN6_ANAPP
#=GS UniRef90_A0A6N2KCN2/5-162       DE [subseq from] Fe_hyd_lg_C domain-containing protein n=5 Tax=Saliceae TaxID=238069 RepID=A0A6N2KCN2_SALVM
#=GS UniRef90_A0A6N2KCN2/171-300     DE [subseq from] Fe_hyd_lg_C domain-containing protein n=5 Tax=Saliceae TaxID=238069 RepID=A0A6N2KCN2_SALVM
#=GS UniRef90_A0A6N2KCN2/312-463     DE [subseq from] Fe_hyd_lg_C domain-containing protein n=5 Tax=Saliceae TaxID=238069 RepID=A0A6N2KCN2_SALVM
#=GS UniRef90_A0A7K6QU23/5-173       DE [subseq from] NARFL factor (Fragment) n=1 Tax=Climacteris rufus TaxID=47695 RepID=A0A7K6QU23_9PASS
#=GS UniRef90_A0A7K6QU23/180-304     DE [subseq from] NARFL factor (Fragment) n=1 Tax=Climacteris rufus TaxID=47695 RepID=A0A7K6QU23_9PASS
#=GS UniRef90_A0A7K6QU23/311-471     DE [subseq from] NARFL factor (Fragment) n=1 Tax=Climacteris rufus TaxID=47695 RepID=A0A7K6QU23_9PASS
#=GS UniRef90_A0A5N5JIS8/5-162       DE [subseq from] Fe_hyd_SSU domain-containing protein n=3 Tax=Salix TaxID=40685 RepID=A0A5N5JIS8_9ROSI
#=GS UniRef90_A0A5N5JIS8/170-299     DE [subseq from] Fe_hyd_SSU domain-containing protein n=3 Tax=Salix TaxID=40685 RepID=A0A5N5JIS8_9ROSI
#=GS UniRef90_A0A5N5JIS8/312-427     DE [subseq from] Fe_hyd_SSU domain-containing protein n=3 Tax=Salix TaxID=40685 RepID=A0A5N5JIS8_9ROSI
#=GS UniRef90_UPI001AACE8F6/5-177    DE [subseq from] cytosolic iron-sulfur assembly component 3 n=2 Tax=Ranoidea TaxID=2777416 RepID=UPI001AACE8F6
#=GS UniRef90_UPI001AACE8F6/182-298  DE [subseq from] cytosolic iron-sulfur assembly component 3 n=2 Tax=Ranoidea TaxID=2777416 RepID=UPI001AACE8F6
#=GS UniRef90_UPI001AACE8F6/313-472  DE [subseq from] cytosolic iron-sulfur assembly component 3 n=2 Tax=Ranoidea TaxID=2777416 RepID=UPI001AACE8F6
#=GS UniRef90_A0A210QGB7/5-184       DE [subseq from] Cytosolic Fe-S cluster assembly factor NARFL n=2 Tax=Pectinidae TaxID=6566 RepID=A0A210QGB7_MIZYE
#=GS UniRef90_A0A210QGB7/185-306     DE [subseq from] Cytosolic Fe-S cluster assembly factor NARFL n=2 Tax=Pectinidae TaxID=6566 RepID=A0A210QGB7_MIZYE
#=GS UniRef90_A0A210QGB7/317-481     DE [subseq from] Cytosolic Fe-S cluster assembly factor NARFL n=2 Tax=Pectinidae TaxID=6566 RepID=A0A210QGB7_MIZYE
#=GS UniRef90_A0A662WUJ6/28-354      DE [subseq from] Fe_hyd_SSU domain-containing protein n=2 Tax=Nothophytophthora sp. Chile5 TaxID=2483409 RepID=A0A662WUJ6_9STRA
#=GS UniRef90_A0A662WUJ6/362-538     DE [subseq from] Fe_hyd_SSU domain-containing protein n=2 Tax=Nothophytophthora sp. Chile5 TaxID=2483409 RepID=A0A662WUJ6_9STRA
#=GS UniRef90_G7JSN1/5-157           DE [subseq from] Cytosolic Fe-S cluster assembly factor NARFL-like protein n=3 Tax=Medicago truncatula TaxID=3880 RepID=G7JSN1_MEDTR
#=GS UniRef90_G7JSN1/165-298         DE [subseq from] Cytosolic Fe-S cluster assembly factor NARFL-like protein n=3 Tax=Medicago truncatula TaxID=3880 RepID=G7JSN1_MEDTR
#=GS UniRef90_G7JSN1/312-478         DE [subseq from] Cytosolic Fe-S cluster assembly factor NARFL-like protein n=3 Tax=Medicago truncatula TaxID=3880 RepID=G7JSN1_MEDTR
#=GS UniRef90_W5PWM3/40-154          DE [subseq from] Cytosolic iron-sulfur assembly component 3 n=23 Tax=Artiodactyla TaxID=91561 RepID=W5PWM3_SHEEP
#=GS UniRef90_W5PWM3/160-285         DE [subseq from] Cytosolic iron-sulfur assembly component 3 n=23 Tax=Artiodactyla TaxID=91561 RepID=W5PWM3_SHEEP
#=GS UniRef90_W5PWM3/288-447         DE [subseq from] Cytosolic iron-sulfur assembly component 3 n=23 Tax=Artiodactyla TaxID=91561 RepID=W5PWM3_SHEEP
#=GS UniRef90_A0A8H7R1E5/3-342       DE [subseq from] Fe_hyd_SSU domain-containing protein n=1 Tax=Mucor saturninus TaxID=64648 RepID=A0A8H7R1E5_9FUNG
#=GS UniRef90_A0A8H7R1E5/359-527     DE [subseq from] Fe_hyd_SSU domain-containing protein n=1 Tax=Mucor saturninus TaxID=64648 RepID=A0A8H7R1E5_9FUNG
#=GS UniRef90_A0A7L3LMG1/5-173       DE [subseq from] NARFL factor (Fragment) n=8 Tax=Neognathae TaxID=8825 RepID=A0A7L3LMG1_9CHAR
#=GS UniRef90_A0A7L3LMG1/179-302     DE [subseq from] NARFL factor (Fragment) n=8 Tax=Neognathae TaxID=8825 RepID=A0A7L3LMG1_9CHAR
#=GS UniRef90_A0A7L3LMG1/287-468     DE [subseq from] NARFL factor (Fragment) n=8 Tax=Neognathae TaxID=8825 RepID=A0A7L3LMG1_9CHAR
#=GS UniRef90_UPI001455BFD0/4-177    DE [subseq from] cytosolic Fe-S cluster assembly factor narfl-like n=1 Tax=Asterias rubens TaxID=7604 RepID=UPI001455BFD0
#=GS UniRef90_UPI001455BFD0/181-304  DE [subseq from] cytosolic Fe-S cluster assembly factor narfl-like n=1 Tax=Asterias rubens TaxID=7604 RepID=UPI001455BFD0
#=GS UniRef90_UPI001455BFD0/313-478  DE [subseq from] cytosolic Fe-S cluster assembly factor narfl-like n=1 Tax=Asterias rubens TaxID=7604 RepID=UPI001455BFD0
#=GS UniRef90_A0A8H7BGX2/3-358       DE [subseq from] Fe_hyd_SSU domain-containing protein n=1 Tax=Apophysomyces ossiformis TaxID=679940 RepID=A0A8H7BGX2_9FUNG
#=GS UniRef90_A0A8H7BGX2/362-532     DE [subseq from] Fe_hyd_SSU domain-containing protein n=1 Tax=Apophysomyces ossiformis TaxID=679940 RepID=A0A8H7BGX2_9FUNG
#=GS UniRef90_A0A168NSY4/3-347       DE [subseq from] Fe_hyd_SSU domain-containing protein n=5 Tax=Mucor TaxID=4830 RepID=A0A168NSY4_MUCCL
#=GS UniRef90_A0A168NSY4/364-537     DE [subseq from] Fe_hyd_SSU domain-containing protein n=5 Tax=Mucor TaxID=4830 RepID=A0A168NSY4_MUCCL
#=GS UniRef90_A0A7S2RY19/4-545       DE [subseq from] Hypothetical protein n=1 Tax=labyrinthulid quahog parasite QPX TaxID=96639 RepID=A0A7S2RY19_9STRA
#=GS UniRef90_A0A7K8Z3U1/5-175       DE [subseq from] NARFL factor (Fragment) n=2 Tax=Thamnophilidae TaxID=81887 RepID=A0A7K8Z3U1_9PASS
#=GS UniRef90_A0A7K8Z3U1/178-301     DE [subseq from] NARFL factor (Fragment) n=2 Tax=Thamnophilidae TaxID=81887 RepID=A0A7K8Z3U1_9PASS
#=GS UniRef90_A0A7K8Z3U1/289-467     DE [subseq from] NARFL factor (Fragment) n=2 Tax=Thamnophilidae TaxID=81887 RepID=A0A7K8Z3U1_9PASS
#=GS UniRef90_A0A7J7LRA2/5-172       DE [subseq from] Fe_hyd_SSU domain-containing protein n=1 Tax=Kingdonia uniflora TaxID=39325 RepID=A0A7J7LRA2_9MAGN
#=GS UniRef90_A0A7J7LRA2/173-300     DE [subseq from] Fe_hyd_SSU domain-containing protein n=1 Tax=Kingdonia uniflora TaxID=39325 RepID=A0A7J7LRA2_9MAGN
#=GS UniRef90_A0A7J7LRA2/312-475     DE [subseq from] Fe_hyd_SSU domain-containing protein n=1 Tax=Kingdonia uniflora TaxID=39325 RepID=A0A7J7LRA2_9MAGN
#=GS UniRef90_A0A852P745/5-173       DE [subseq from] NARFL factor (Fragment) n=1 Tax=Atrichornis clamosus TaxID=449594 RepID=A0A852P745_9PASS
#=GS UniRef90_A0A852P745/180-305     DE [subseq from] NARFL factor (Fragment) n=1 Tax=Atrichornis clamosus TaxID=449594 RepID=A0A852P745_9PASS
#=GS UniRef90_A0A852P745/311-469     DE [subseq from] NARFL factor (Fragment) n=1 Tax=Atrichornis clamosus TaxID=449594 RepID=A0A852P745_9PASS
#=GS UniRef90_S7N2T2/570-685         DE [subseq from] Cytosolic Fe-S cluster assembly factor NARFL n=2 Tax=Myotis brandtii TaxID=109478 RepID=S7N2T2_MYOBR
#=GS UniRef90_S7N2T2/688-812         DE [subseq from] Cytosolic Fe-S cluster assembly factor NARFL n=2 Tax=Myotis brandtii TaxID=109478 RepID=S7N2T2_MYOBR
#=GS UniRef90_S7N2T2/817-978         DE [subseq from] Cytosolic Fe-S cluster assembly factor NARFL n=2 Tax=Myotis brandtii TaxID=109478 RepID=S7N2T2_MYOBR
#=GS UniRef90_UPI001E694563/5-156    DE [subseq from] protein NAR1-like isoform X1 n=2 Tax=Trifolium pratense TaxID=57577 RepID=UPI001E694563
#=GS UniRef90_UPI001E694563/165-297  DE [subseq from] protein NAR1-like isoform X1 n=2 Tax=Trifolium pratense TaxID=57577 RepID=UPI001E694563
#=GS UniRef90_UPI001E694563/311-476  DE [subseq from] protein NAR1-like isoform X1 n=2 Tax=Trifolium pratense TaxID=57577 RepID=UPI001E694563
#=GS UniRef90_A0A4Y7JRH9/5-162       DE [subseq from] Fe_hyd_SSU domain-containing protein n=4 Tax=Papaver somniferum TaxID=3469 RepID=A0A4Y7JRH9_PAPSO
#=GS UniRef90_A0A4Y7JRH9/164-295     DE [subseq from] Fe_hyd_SSU domain-containing protein n=4 Tax=Papaver somniferum TaxID=3469 RepID=A0A4Y7JRH9_PAPSO
#=GS UniRef90_A0A4Y7JRH9/306-477     DE [subseq from] Fe_hyd_SSU domain-containing protein n=4 Tax=Papaver somniferum TaxID=3469 RepID=A0A4Y7JRH9_PAPSO
#=GS UniRef90_A0A8H7S8V5/3-339       DE [subseq from] Fe_hyd_SSU domain-containing protein n=1 Tax=Mucor circinatus TaxID=2054153 RepID=A0A8H7S8V5_9FUNG
#=GS UniRef90_A0A8H7S8V5/362-538     DE [subseq from] Fe_hyd_SSU domain-containing protein n=1 Tax=Mucor circinatus TaxID=2054153 RepID=A0A8H7S8V5_9FUNG
#=GS UniRef90_A0A8H7SRI4/3-343       DE [subseq from] Fe_hyd_SSU domain-containing protein n=1 Tax=Thamnidium elegans TaxID=101142 RepID=A0A8H7SRI4_9FUNG
#=GS UniRef90_A0A8H7SRI4/361-527     DE [subseq from] Fe_hyd_SSU domain-containing protein n=1 Tax=Thamnidium elegans TaxID=101142 RepID=A0A8H7SRI4_9FUNG
#=GS UniRef90_A0A673MJD5/32-127      DE [subseq from] Cytosolic iron-sulfur assembly component 3 n=1 Tax=Sinocyclocheilus rhinocerous TaxID=307959 RepID=A0A673MJD5_9TELE
#=GS UniRef90_A0A673MJD5/134-244     DE [subseq from] Cytosolic iron-sulfur assembly component 3 n=1 Tax=Sinocyclocheilus rhinocerous TaxID=307959 RepID=A0A673MJD5_9TELE
#=GS UniRef90_A0A673MJD5/248-425     DE [subseq from] Cytosolic iron-sulfur assembly component 3 n=1 Tax=Sinocyclocheilus rhinocerous TaxID=307959 RepID=A0A673MJD5_9TELE
#=GS UniRef90_H3GG46/3-323           DE [subseq from] Fe_hyd_SSU domain-containing protein n=20 Tax=Phytophthora TaxID=4783 RepID=H3GG46_PHYRM
#=GS UniRef90_H3GG46/340-507         DE [subseq from] Fe_hyd_SSU domain-containing protein n=20 Tax=Phytophthora TaxID=4783 RepID=H3GG46_PHYRM
#=GS UniRef90_A0A7K9UEL3/40-154      DE [subseq from] NARFL factor (Fragment) n=6 Tax=Aves TaxID=8782 RepID=A0A7K9UEL3_9AVES
#=GS UniRef90_A0A7K9UEL3/161-283     DE [subseq from] NARFL factor (Fragment) n=6 Tax=Aves TaxID=8782 RepID=A0A7K9UEL3_9AVES
#=GS UniRef90_A0A7K9UEL3/266-451     DE [subseq from] NARFL factor (Fragment) n=6 Tax=Aves TaxID=8782 RepID=A0A7K9UEL3_9AVES
#=GS UniRef90_A0A7J6I626/5-162       DE [subseq from] Fe_hyd_SSU domain-containing protein n=1 Tax=Cannabis sativa TaxID=3483 RepID=A0A7J6I626_CANSA
#=GS UniRef90_A0A7J6I626/170-300     DE [subseq from] Fe_hyd_SSU domain-containing protein n=1 Tax=Cannabis sativa TaxID=3483 RepID=A0A7J6I626_CANSA
#=GS UniRef90_A0A7J6I626/314-483     DE [subseq from] Fe_hyd_SSU domain-containing protein n=1 Tax=Cannabis sativa TaxID=3483 RepID=A0A7J6I626_CANSA
#=GS UniRef90_A0A1Y5I361/1202-1376   DE [subseq from] Putative polyamine oxidase n=1 Tax=Ostreococcus tauri TaxID=70448 RepID=A0A1Y5I361_OSTTA
#=GS UniRef90_A0A1Y5I361/1377-1489   DE [subseq from] Putative polyamine oxidase n=1 Tax=Ostreococcus tauri TaxID=70448 RepID=A0A1Y5I361_OSTTA
#=GS UniRef90_A0A1Y5I361/1507-1670   DE [subseq from] Putative polyamine oxidase n=1 Tax=Ostreococcus tauri TaxID=70448 RepID=A0A1Y5I361_OSTTA
#=GS UniRef90_A0A485LC81/532-831     DE [subseq from] Aste57867_19169 protein n=1 Tax=Aphanomyces stellatus TaxID=120398 RepID=A0A485LC81_9STRA
#=GS UniRef90_A0A485LC81/854-1027    DE [subseq from] Aste57867_19169 protein n=1 Tax=Aphanomyces stellatus TaxID=120398 RepID=A0A485LC81_9STRA
#=GS UniRef90_H3BXH2/105-217         DE [subseq from] Nuclear prelamin A recognition factor-like n=3 Tax=Tetraodon nigroviridis TaxID=99883 RepID=H3BXH2_TETNG
#=GS UniRef90_H3BXH2/224-344         DE [subseq from] Nuclear prelamin A recognition factor-like n=3 Tax=Tetraodon nigroviridis TaxID=99883 RepID=H3BXH2_TETNG
#=GS UniRef90_H3BXH2/348-515         DE [subseq from] Nuclear prelamin A recognition factor-like n=3 Tax=Tetraodon nigroviridis TaxID=99883 RepID=H3BXH2_TETNG
#=GS UniRef90_A0A7L1V387/5-177       DE [subseq from] NARFL factor (Fragment) n=1 Tax=Sitta europaea TaxID=50251 RepID=A0A7L1V387_SITEU
#=GS UniRef90_A0A7L1V387/184-323     DE [subseq from] NARFL factor (Fragment) n=1 Tax=Sitta europaea TaxID=50251 RepID=A0A7L1V387_SITEU
#=GS UniRef90_A0A7L1V387/317-483     DE [subseq from] NARFL factor (Fragment) n=1 Tax=Sitta europaea TaxID=50251 RepID=A0A7L1V387_SITEU
#=GS UniRef90_UPI0006B0D759/5-178    DE [subseq from] cytosolic Fe-S cluster assembly factor narfl-like isoform X1 n=3 Tax=Limulus polyphemus TaxID=6850 RepID=UPI0006B0D759
#=GS UniRef90_UPI0006B0D759/182-302  DE [subseq from] cytosolic Fe-S cluster assembly factor narfl-like isoform X1 n=3 Tax=Limulus polyphemus TaxID=6850 RepID=UPI0006B0D759
#=GS UniRef90_UPI0006B0D759/286-476  DE [subseq from] cytosolic Fe-S cluster assembly factor narfl-like isoform X1 n=3 Tax=Limulus polyphemus TaxID=6850 RepID=UPI0006B0D759
#=GS UniRef90_V4ABS0/5-177           DE [subseq from] Fe_hyd_SSU domain-containing protein n=1 Tax=Lottia gigantea TaxID=225164 RepID=V4ABS0_LOTGI
#=GS UniRef90_V4ABS0/178-296         DE [subseq from] Fe_hyd_SSU domain-containing protein n=1 Tax=Lottia gigantea TaxID=225164 RepID=V4ABS0_LOTGI
#=GS UniRef90_V4ABS0/308-471         DE [subseq from] Fe_hyd_SSU domain-containing protein n=1 Tax=Lottia gigantea TaxID=225164 RepID=V4ABS0_LOTGI
#=GS UniRef90_A0A4W3JFS6/67-182      DE [subseq from] Cytosolic iron-sulfur assembly component 3 n=4 Tax=Callorhinchus milii TaxID=7868 RepID=A0A4W3JFS6_CALMI
#=GS UniRef90_A0A4W3JFS6/187-306     DE [subseq from] Cytosolic iron-sulfur assembly component 3 n=4 Tax=Callorhinchus milii TaxID=7868 RepID=A0A4W3JFS6_CALMI
#=GS UniRef90_A0A4W3JFS6/317-482     DE [subseq from] Cytosolic iron-sulfur assembly component 3 n=4 Tax=Callorhinchus milii TaxID=7868 RepID=A0A4W3JFS6_CALMI
#=GS UniRef90_M4BN82/28-352          DE [subseq from] Fe_hyd_SSU domain-containing protein n=1 Tax=Hyaloperonospora arabidopsidis (strain Emoy2) TaxID=559515 RepID=M4BN82_HYAAE
#=GS UniRef90_M4BN82/365-537         DE [subseq from] Fe_hyd_SSU domain-containing protein n=1 Tax=Hyaloperonospora arabidopsidis (strain Emoy2) TaxID=559515 RepID=M4BN82_HYAAE
#=GS UniRef90_UPI00062A5E08/88-201   DE [subseq from] cytosolic Fe-S cluster assembly factor NARFL isoform X1 n=2 Tax=Dasypus novemcinctus TaxID=9361 RepID=UPI00062A5E08
#=GS UniRef90_UPI00062A5E08/206-334  DE [subseq from] cytosolic Fe-S cluster assembly factor NARFL isoform X1 n=2 Tax=Dasypus novemcinctus TaxID=9361 RepID=UPI00062A5E08
#=GS UniRef90_UPI00062A5E08/335-495  DE [subseq from] cytosolic Fe-S cluster assembly factor NARFL isoform X1 n=2 Tax=Dasypus novemcinctus TaxID=9361 RepID=UPI00062A5E08
#=GS UniRef90_A0A433SS46/5-181       DE [subseq from] Fe_hyd_SSU domain-containing protein n=1 Tax=Elysia chlorotica TaxID=188477 RepID=A0A433SS46_ELYCH
#=GS UniRef90_A0A433SS46/185-306     DE [subseq from] Fe_hyd_SSU domain-containing protein n=1 Tax=Elysia chlorotica TaxID=188477 RepID=A0A433SS46_ELYCH
#=GS UniRef90_A0A433SS46/316-482     DE [subseq from] Fe_hyd_SSU domain-containing protein n=1 Tax=Elysia chlorotica TaxID=188477 RepID=A0A433SS46_ELYCH
#=GS UniRef90_A0A7K9A869/5-174       DE [subseq from] NARFL factor (Fragment) n=6 Tax=Passeriformes TaxID=9126 RepID=A0A7K9A869_9PASS
#=GS UniRef90_A0A7K9A869/180-304     DE [subseq from] NARFL factor (Fragment) n=6 Tax=Passeriformes TaxID=9126 RepID=A0A7K9A869_9PASS
#=GS UniRef90_A0A7K9A869/311-469     DE [subseq from] NARFL factor (Fragment) n=6 Tax=Passeriformes TaxID=9126 RepID=A0A7K9A869_9PASS
#=GS UniRef90_A0A4D9EJR9/3767-3937   DE [subseq from] Protein Dok-7-like n=1 Tax=Platysternon megacephalum TaxID=55544 RepID=A0A4D9EJR9_9SAUR
#=GS UniRef90_A0A4D9EJR9/3944-4064   DE [subseq from] Protein Dok-7-like n=1 Tax=Platysternon megacephalum TaxID=55544 RepID=A0A4D9EJR9_9SAUR
#=GS UniRef90_A0A4D9EJR9/4063-4230   DE [subseq from] Protein Dok-7-like n=1 Tax=Platysternon megacephalum TaxID=55544 RepID=A0A4D9EJR9_9SAUR
#=GS UniRef90_A0A6I9XNI0/7-175       DE [subseq from] cytosolic Fe-S cluster assembly factor NARFL n=6 Tax=Colubroidea TaxID=34989 RepID=A0A6I9XNI0_9SAUR
#=GS UniRef90_A0A6I9XNI0/182-299     DE [subseq from] cytosolic Fe-S cluster assembly factor NARFL n=6 Tax=Colubroidea TaxID=34989 RepID=A0A6I9XNI0_9SAUR
#=GS UniRef90_A0A6I9XNI0/313-472     DE [subseq from] cytosolic Fe-S cluster assembly factor NARFL n=6 Tax=Colubroidea TaxID=34989 RepID=A0A6I9XNI0_9SAUR
#=GS UniRef90_A0A315V8H0/5-176       DE [subseq from] Fe_hyd_SSU domain-containing protein n=21 Tax=Cyprinodontoidei TaxID=8087 RepID=A0A315V8H0_GAMAF
#=GS UniRef90_A0A315V8H0/182-278     DE [subseq from] Fe_hyd_SSU domain-containing protein n=21 Tax=Cyprinodontoidei TaxID=8087 RepID=A0A315V8H0_GAMAF
#=GS UniRef90_A0A315V8H0/283-453     DE [subseq from] Fe_hyd_SSU domain-containing protein n=21 Tax=Cyprinodontoidei TaxID=8087 RepID=A0A315V8H0_GAMAF
#=GS UniRef90_A0A8T2INX7/46-161      DE [subseq from] Uncharacterized protein (Fragment) n=2 Tax=Hymenochirus boettgeri TaxID=247094 RepID=A0A8T2INX7_9PIPI
#=GS UniRef90_A0A8T2INX7/167-286     DE [subseq from] Uncharacterized protein (Fragment) n=2 Tax=Hymenochirus boettgeri TaxID=247094 RepID=A0A8T2INX7_9PIPI
#=GS UniRef90_A0A8T2INX7/297-454     DE [subseq from] Uncharacterized protein (Fragment) n=2 Tax=Hymenochirus boettgeri TaxID=247094 RepID=A0A8T2INX7_9PIPI
#=GS UniRef90_A0A8D3BS57/5-176       DE [subseq from] Nuclear prelamin A recognition factor-like n=2 Tax=Percomorphaceae TaxID=1489872 RepID=A0A8D3BS57_SCOMX
#=GS UniRef90_A0A8D3BS57/181-502     DE [subseq from] Nuclear prelamin A recognition factor-like n=2 Tax=Percomorphaceae TaxID=1489872 RepID=A0A8D3BS57_SCOMX
#=GS UniRef90_UPI0020268844/8-178    DE [subseq from] cytosolic iron-sulfur assembly component 3 isoform X1 n=2 Tax=Sphaerodactylus townsendi TaxID=933632 RepID=UPI0020268844
#=GS UniRef90_UPI0020268844/185-303  DE [subseq from] cytosolic iron-sulfur assembly component 3 isoform X1 n=2 Tax=Sphaerodactylus townsendi TaxID=933632 RepID=UPI0020268844
#=GS UniRef90_UPI0020268844/312-475  DE [subseq from] cytosolic iron-sulfur assembly component 3 isoform X1 n=2 Tax=Sphaerodactylus townsendi TaxID=933632 RepID=UPI0020268844
#=GS UniRef90_A0A667ZAY8/47-162      DE [subseq from] Cytosolic Fe-S cluster assembly factor narfl-like n=4 Tax=Myripristis murdjan TaxID=586833 RepID=A0A667ZAY8_9TELE
#=GS UniRef90_A0A667ZAY8/166-263     DE [subseq from] Cytosolic Fe-S cluster assembly factor narfl-like n=4 Tax=Myripristis murdjan TaxID=586833 RepID=A0A667ZAY8_9TELE
#=GS UniRef90_A0A667ZAY8/273-440     DE [subseq from] Cytosolic Fe-S cluster assembly factor narfl-like n=4 Tax=Myripristis murdjan TaxID=586833 RepID=A0A667ZAY8_9TELE
#=GS UniRef90_A0A5A7P2E7/32-304      DE [subseq from] Leucine-rich repeat protein kinase family protein n=1 Tax=Striga asiatica TaxID=4170 RepID=A0A5A7P2E7_STRAF
#=GS UniRef90_A0A5A7P2E7/318-483     DE [subseq from] Leucine-rich repeat protein kinase family protein n=1 Tax=Striga asiatica TaxID=4170 RepID=A0A5A7P2E7_STRAF
#=GS UniRef90_A0A834FWR5/28-160      DE [subseq from] Fe_hyd_SSU domain-containing protein n=1 Tax=Rhododendron simsii TaxID=118357 RepID=A0A834FWR5_RHOSS
#=GS UniRef90_A0A834FWR5/166-299     DE [subseq from] Fe_hyd_SSU domain-containing protein n=1 Tax=Rhododendron simsii TaxID=118357 RepID=A0A834FWR5_RHOSS
#=GS UniRef90_A0A834FWR5/311-478     DE [subseq from] Fe_hyd_SSU domain-containing protein n=1 Tax=Rhododendron simsii TaxID=118357 RepID=A0A834FWR5_RHOSS
#=GS UniRef90_A0A7L1DLP9/5-174       DE [subseq from] NARFL factor (Fragment) n=1 Tax=Serilophus lunatus TaxID=239386 RepID=A0A7L1DLP9_9PASS
#=GS UniRef90_A0A7L1DLP9/180-305     DE [subseq from] NARFL factor (Fragment) n=1 Tax=Serilophus lunatus TaxID=239386 RepID=A0A7L1DLP9_9PASS
#=GS UniRef90_A0A7L1DLP9/311-466     DE [subseq from] NARFL factor (Fragment) n=1 Tax=Serilophus lunatus TaxID=239386 RepID=A0A7L1DLP9_9PASS
#=GS UniRef90_A0A024TVY2/3-303       DE [subseq from] Fe_hyd_SSU domain-containing protein n=1 Tax=Aphanomyces invadans TaxID=157072 RepID=A0A024TVY2_9STRA
#=GS UniRef90_A0A024TVY2/335-499     DE [subseq from] Fe_hyd_SSU domain-containing protein n=1 Tax=Aphanomyces invadans TaxID=157072 RepID=A0A024TVY2_9STRA
#=GS UniRef90_A0A7K6B893/5-177       DE [subseq from] NARFL factor (Fragment) n=1 Tax=Upupa epops TaxID=57439 RepID=A0A7K6B893_UPUEP
#=GS UniRef90_A0A7K6B893/184-303     DE [subseq from] NARFL factor (Fragment) n=1 Tax=Upupa epops TaxID=57439 RepID=A0A7K6B893_UPUEP
#=GS UniRef90_A0A7K6B893/309-471     DE [subseq from] NARFL factor (Fragment) n=1 Tax=Upupa epops TaxID=57439 RepID=A0A7K6B893_UPUEP
#=GS UniRef90_UPI0015ADAC17/4-178    DE [subseq from] cytosolic Fe-S cluster assembly factor narfl-like isoform X1 n=2 Tax=Stegodyphus dumicola TaxID=202533 RepID=UPI0015ADAC17
#=GS UniRef90_UPI0015ADAC17/184-300  DE [subseq from] cytosolic Fe-S cluster assembly factor narfl-like isoform X1 n=2 Tax=Stegodyphus dumicola TaxID=202533 RepID=UPI0015ADAC17
#=GS UniRef90_UPI0015ADAC17/318-481  DE [subseq from] cytosolic Fe-S cluster assembly factor narfl-like isoform X1 n=2 Tax=Stegodyphus dumicola TaxID=202533 RepID=UPI0015ADAC17
#=GS UniRef90_UPI001F04E4D4/5-180    DE [subseq from] LOW QUALITY PROTEIN: cytosolic Fe-S cluster assembly factor narfl-like n=1 Tax=Xenia sp. Carnegie-2017 TaxID=2897299 RepID=UPI001F04E4D4
#=GS UniRef90_UPI001F04E4D4/182-298  DE [subseq from] LOW QUALITY PROTEIN: cytosolic Fe-S cluster assembly factor narfl-like n=1 Tax=Xenia sp. Carnegie-2017 TaxID=2897299 RepID=UPI001F04E4D4
#=GS UniRef90_UPI001F04E4D4/304-475  DE [subseq from] LOW QUALITY PROTEIN: cytosolic Fe-S cluster assembly factor narfl-like n=1 Tax=Xenia sp. Carnegie-2017 TaxID=2897299 RepID=UPI001F04E4D4
#=GS UniRef90_A0A8J1UUG5/3-182       DE [subseq from] Hypothetical protein n=1 Tax=Owenia fusiformis TaxID=6347 RepID=A0A8J1UUG5_OWEFU
#=GS UniRef90_A0A8J1UUG5/183-306     DE [subseq from] Hypothetical protein n=1 Tax=Owenia fusiformis TaxID=6347 RepID=A0A8J1UUG5_OWEFU
#=GS UniRef90_A0A8J1UUG5/289-470     DE [subseq from] Hypothetical protein n=1 Tax=Owenia fusiformis TaxID=6347 RepID=A0A8J1UUG5_OWEFU
#=GS UniRef90_A0A7K5A1J7/40-157      DE [subseq from] NARFL factor (Fragment) n=2 Tax=Centropus TaxID=57401 RepID=A0A7K5A1J7_9AVES
#=GS UniRef90_A0A7K5A1J7/162-285     DE [subseq from] NARFL factor (Fragment) n=2 Tax=Centropus TaxID=57401 RepID=A0A7K5A1J7_9AVES
#=GS UniRef90_A0A7K5A1J7/266-453     DE [subseq from] NARFL factor (Fragment) n=2 Tax=Centropus TaxID=57401 RepID=A0A7K5A1J7_9AVES
#=GS UniRef90_A0A1S3EQR6/277-390     DE [subseq from] cytosolic Fe-S cluster assembly factor NARFL n=1 Tax=Dipodomys ordii TaxID=10020 RepID=A0A1S3EQR6_DIPOR
#=GS UniRef90_A0A1S3EQR6/396-515     DE [subseq from] cytosolic Fe-S cluster assembly factor NARFL n=1 Tax=Dipodomys ordii TaxID=10020 RepID=A0A1S3EQR6_DIPOR
#=GS UniRef90_A0A1S3EQR6/522-682     DE [subseq from] cytosolic Fe-S cluster assembly factor NARFL n=1 Tax=Dipodomys ordii TaxID=10020 RepID=A0A1S3EQR6_DIPOR
#=GS UniRef90_UPI000A2A9A17/5-184    DE [subseq from] probable cytosolic Fe-S cluster assembly factor v1g210509 n=1 Tax=Exaiptasia diaphana TaxID=2652724 RepID=UPI000A2A9A17
#=GS UniRef90_UPI000A2A9A17/184-306  DE [subseq from] probable cytosolic Fe-S cluster assembly factor v1g210509 n=1 Tax=Exaiptasia diaphana TaxID=2652724 RepID=UPI000A2A9A17
#=GS UniRef90_UPI000A2A9A17/304-483  DE [subseq from] probable cytosolic Fe-S cluster assembly factor v1g210509 n=1 Tax=Exaiptasia diaphana TaxID=2652724 RepID=UPI000A2A9A17
#=GS UniRef90_A0A7L4L3V0/39-152      DE [subseq from] NARFL factor (Fragment) n=1 Tax=Callaeas wilsoni TaxID=1347786 RepID=A0A7L4L3V0_9CORV
#=GS UniRef90_A0A7L4L3V0/159-283     DE [subseq from] NARFL factor (Fragment) n=1 Tax=Callaeas wilsoni TaxID=1347786 RepID=A0A7L4L3V0_9CORV
#=GS UniRef90_A0A7L4L3V0/288-453     DE [subseq from] NARFL factor (Fragment) n=1 Tax=Callaeas wilsoni TaxID=1347786 RepID=A0A7L4L3V0_9CORV
#=GS UniRef90_H9GAK8/69-189          DE [subseq from] Fe_hyd_SSU domain-containing protein n=2 Tax=Anolis carolinensis TaxID=28377 RepID=H9GAK8_ANOCA
#=GS UniRef90_H9GAK8/196-314         DE [subseq from] Fe_hyd_SSU domain-containing protein n=2 Tax=Anolis carolinensis TaxID=28377 RepID=H9GAK8_ANOCA
#=GS UniRef90_H9GAK8/323-485         DE [subseq from] Fe_hyd_SSU domain-containing protein n=2 Tax=Anolis carolinensis TaxID=28377 RepID=H9GAK8_ANOCA
#=GS UniRef90_A0A8T1WD29/13-337      DE [subseq from] Uncharacterized protein n=1 Tax=Phytophthora pseudosyringae TaxID=221518 RepID=A0A8T1WD29_9STRA
#=GS UniRef90_A0A8T1WD29/349-521     DE [subseq from] Uncharacterized protein n=1 Tax=Phytophthora pseudosyringae TaxID=221518 RepID=A0A8T1WD29_9STRA
#=GS UniRef90_A0A8C4N9B5/63-179      DE [subseq from] Nuclear prelamin A recognition factor-like n=2 Tax=Eptatretus burgeri TaxID=7764 RepID=A0A8C4N9B5_EPTBU
#=GS UniRef90_A0A8C4N9B5/184-305     DE [subseq from] Nuclear prelamin A recognition factor-like n=2 Tax=Eptatretus burgeri TaxID=7764 RepID=A0A8C4N9B5_EPTBU
#=GS UniRef90_A0A8C4N9B5/314-483     DE [subseq from] Nuclear prelamin A recognition factor-like n=2 Tax=Eptatretus burgeri TaxID=7764 RepID=A0A8C4N9B5_EPTBU
#=GS UniRef90_A0A7R8VTF9/155-265     DE [subseq from] Hypothetical protein (Fragment) n=4 Tax=Timema TaxID=61471 RepID=A0A7R8VTF9_TIMDO
#=GS UniRef90_A0A7R8VTF9/268-385     DE [subseq from] Hypothetical protein (Fragment) n=4 Tax=Timema TaxID=61471 RepID=A0A7R8VTF9_TIMDO
#=GS UniRef90_A0A7R8VTF9/399-564     DE [subseq from] Hypothetical protein (Fragment) n=4 Tax=Timema TaxID=61471 RepID=A0A7R8VTF9_TIMDO
#=GS UniRef90_A0A8C7A2B7/43-157      DE [subseq from] Cytosolic iron-sulfur assembly component 3 n=3 Tax=Nothoprocta perdicaria TaxID=30464 RepID=A0A8C7A2B7_NOTPE
#=GS UniRef90_A0A8C7A2B7/164-282     DE [subseq from] Cytosolic iron-sulfur assembly component 3 n=3 Tax=Nothoprocta perdicaria TaxID=30464 RepID=A0A8C7A2B7_NOTPE
#=GS UniRef90_A0A8C7A2B7/289-454     DE [subseq from] Cytosolic iron-sulfur assembly component 3 n=3 Tax=Nothoprocta perdicaria TaxID=30464 RepID=A0A8C7A2B7_NOTPE
#=GS UniRef90_UPI001B88D006/9-130    DE [subseq from] cytosolic Fe-S cluster assembly factor narfl-like n=1 Tax=Gigantopelta aegis TaxID=1735272 RepID=UPI001B88D006
#=GS UniRef90_UPI001B88D006/133-252  DE [subseq from] cytosolic Fe-S cluster assembly factor narfl-like n=1 Tax=Gigantopelta aegis TaxID=1735272 RepID=UPI001B88D006
#=GS UniRef90_UPI001B88D006/263-428  DE [subseq from] cytosolic Fe-S cluster assembly factor narfl-like n=1 Tax=Gigantopelta aegis TaxID=1735272 RepID=UPI001B88D006
#=GS UniRef90_A0A5E4QGM5/5-179       DE [subseq from] Fe_hyd_SSU domain-containing protein n=1 Tax=Leptidea sinapis TaxID=189913 RepID=A0A5E4QGM5_9NEOP
#=GS UniRef90_A0A5E4QGM5/185-304     DE [subseq from] Fe_hyd_SSU domain-containing protein n=1 Tax=Leptidea sinapis TaxID=189913 RepID=A0A5E4QGM5_9NEOP
#=GS UniRef90_A0A5E4QGM5/305-483     DE [subseq from] Fe_hyd_SSU domain-containing protein n=1 Tax=Leptidea sinapis TaxID=189913 RepID=A0A5E4QGM5_9NEOP
#=GS UniRef90_UPI001EE4EDBB/5-180    DE [subseq from] LOW QUALITY PROTEIN: cytosolic Fe-S cluster assembly factor narfl-like n=2 Tax=Haliotis TaxID=6452 RepID=UPI001EE4EDBB
#=GS UniRef90_UPI001EE4EDBB/185-304  DE [subseq from] LOW QUALITY PROTEIN: cytosolic Fe-S cluster assembly factor narfl-like n=2 Tax=Haliotis TaxID=6452 RepID=UPI001EE4EDBB
#=GS UniRef90_UPI001EE4EDBB/313-480  DE [subseq from] LOW QUALITY PROTEIN: cytosolic Fe-S cluster assembly factor narfl-like n=2 Tax=Haliotis TaxID=6452 RepID=UPI001EE4EDBB
#=GS UniRef90_UPI0018755D54/5-177    DE [subseq from] cytosolic iron-sulfur assembly component 3 isoform X1 n=8 Tax=Manis TaxID=9973 RepID=UPI0018755D54
#=GS UniRef90_UPI0018755D54/183-306  DE [subseq from] cytosolic iron-sulfur assembly component 3 isoform X1 n=8 Tax=Manis TaxID=9973 RepID=UPI0018755D54
#=GS UniRef90_UPI0018755D54/305-448  DE [subseq from] cytosolic iron-sulfur assembly component 3 isoform X1 n=8 Tax=Manis TaxID=9973 RepID=UPI0018755D54
#=GS UniRef90_A0A7L3QJM4/5-173       DE [subseq from] NARFL factor (Fragment) n=3 Tax=Passeriformes TaxID=9126 RepID=A0A7L3QJM4_9SYLV
#=GS UniRef90_A0A7L3QJM4/180-303     DE [subseq from] NARFL factor (Fragment) n=3 Tax=Passeriformes TaxID=9126 RepID=A0A7L3QJM4_9SYLV
#=GS UniRef90_A0A7L3QJM4/307-468     DE [subseq from] NARFL factor (Fragment) n=3 Tax=Passeriformes TaxID=9126 RepID=A0A7L3QJM4_9SYLV
#=GS UniRef90_A0A8J9VA15/5-185       DE [subseq from] Genome assembly, chromosome: 13 (Fragment) n=1 Tax=Brenthis ino TaxID=405034 RepID=A0A8J9VA15_9NEOP
#=GS UniRef90_A0A8J9VA15/186-301     DE [subseq from] Genome assembly, chromosome: 13 (Fragment) n=1 Tax=Brenthis ino TaxID=405034 RepID=A0A8J9VA15_9NEOP
#=GS UniRef90_A0A8J9VA15/307-476     DE [subseq from] Genome assembly, chromosome: 13 (Fragment) n=1 Tax=Brenthis ino TaxID=405034 RepID=A0A8J9VA15_9NEOP
#=GS UniRef90_A0A8C6NEZ2/93-207      DE [subseq from] Cytosolic iron-sulfur assembly component 3 n=3 Tax=Neognathae TaxID=8825 RepID=A0A8C6NEZ2_MELUD
#=GS UniRef90_A0A8C6NEZ2/213-340     DE [subseq from] Cytosolic iron-sulfur assembly component 3 n=3 Tax=Neognathae TaxID=8825 RepID=A0A8C6NEZ2_MELUD
#=GS UniRef90_A0A8C6NEZ2/338-502     DE [subseq from] Cytosolic iron-sulfur assembly component 3 n=3 Tax=Neognathae TaxID=8825 RepID=A0A8C6NEZ2_MELUD
#=GS UniRef90_A0A7K8GGN9/6-121       DE [subseq from] NARFL factor (Fragment) n=2 Tax=Corvoidea TaxID=192204 RepID=A0A7K8GGN9_ORTSP
#=GS UniRef90_A0A7K8GGN9/128-251     DE [subseq from] NARFL factor (Fragment) n=2 Tax=Corvoidea TaxID=192204 RepID=A0A7K8GGN9_ORTSP
#=GS UniRef90_A0A7K8GGN9/258-418     DE [subseq from] NARFL factor (Fragment) n=2 Tax=Corvoidea TaxID=192204 RepID=A0A7K8GGN9_ORTSP
#=GS UniRef90_UPI001402C99D/6-176    DE [subseq from] cytosolic iron-sulfur assembly component 3 n=1 Tax=Petromyzon marinus TaxID=7757 RepID=UPI001402C99D
#=GS UniRef90_UPI001402C99D/180-302  DE [subseq from] cytosolic iron-sulfur assembly component 3 n=1 Tax=Petromyzon marinus TaxID=7757 RepID=UPI001402C99D
#=GS UniRef90_UPI001402C99D/306-481  DE [subseq from] cytosolic iron-sulfur assembly component 3 n=1 Tax=Petromyzon marinus TaxID=7757 RepID=UPI001402C99D
#=GS UniRef90_A0A8B8CNL8/5-180       DE [subseq from] cytosolic Fe-S cluster assembly factor narfl-like isoform X1 n=3 Tax=Crassostrea TaxID=6564 RepID=A0A8B8CNL8_CRAVI
#=GS UniRef90_A0A8B8CNL8/184-292     DE [subseq from] cytosolic Fe-S cluster assembly factor narfl-like isoform X1 n=3 Tax=Crassostrea TaxID=6564 RepID=A0A8B8CNL8_CRAVI
#=GS UniRef90_A0A8B8CNL8/311-482     DE [subseq from] cytosolic Fe-S cluster assembly factor narfl-like isoform X1 n=3 Tax=Crassostrea TaxID=6564 RepID=A0A8B8CNL8_CRAVI
#=GS UniRef90_A0A7S3CEA4/7-178       DE [subseq from] Hypothetical protein n=1 Tax=Chloropicon roscoffensis TaxID=1461544 RepID=A0A7S3CEA4_9CHLO
#=GS UniRef90_A0A7S3CEA4/178-299     DE [subseq from] Hypothetical protein n=1 Tax=Chloropicon roscoffensis TaxID=1461544 RepID=A0A7S3CEA4_9CHLO
#=GS UniRef90_A0A7S3CEA4/300-481     DE [subseq from] Hypothetical protein n=1 Tax=Chloropicon roscoffensis TaxID=1461544 RepID=A0A7S3CEA4_9CHLO
#=GS UniRef90_A0A1Y1Y4J4/3-512       DE [subseq from] Cytosolic Fe-S cluster assembly factor narfl n=1 Tax=Basidiobolus meristosporus CBS 931.73 TaxID=1314790 RepID=A0A1Y1Y4J4_9FUNG
#=GS UniRef90_A0A1S3CJN5/3-99        DE [subseq from] protein NAR1 n=7 Tax=Cucurbitaceae TaxID=3650 RepID=A0A1S3CJN5_CUCME
#=GS UniRef90_A0A1S3CJN5/109-238     DE [subseq from] protein NAR1 n=7 Tax=Cucurbitaceae TaxID=3650 RepID=A0A1S3CJN5_CUCME
#=GS UniRef90_A0A1S3CJN5/250-417     DE [subseq from] protein NAR1 n=7 Tax=Cucurbitaceae TaxID=3650 RepID=A0A1S3CJN5_CUCME
#=GS UniRef90_A0A7K9DQ89/40-155      DE [subseq from] NARFL factor (Fragment) n=2 Tax=Apodidae TaxID=8893 RepID=A0A7K9DQ89_9AVES
#=GS UniRef90_A0A7K9DQ89/162-285     DE [subseq from] NARFL factor (Fragment) n=2 Tax=Apodidae TaxID=8893 RepID=A0A7K9DQ89_9AVES
#=GS UniRef90_A0A7K9DQ89/270-452     DE [subseq from] NARFL factor (Fragment) n=2 Tax=Apodidae TaxID=8893 RepID=A0A7K9DQ89_9AVES
#=GS UniRef90_A0A067CH85/3-309       DE [subseq from] Fe_hyd_SSU domain-containing protein n=2 Tax=Saprolegnia TaxID=4769 RepID=A0A067CH85_SAPPC
#=GS UniRef90_A0A067CH85/334-492     DE [subseq from] Fe_hyd_SSU domain-containing protein n=2 Tax=Saprolegnia TaxID=4769 RepID=A0A067CH85_SAPPC
#=GS UniRef90_W4GNW8/3-323           DE [subseq from] Fe_hyd_SSU domain-containing protein n=9 Tax=Aphanomyces astaci TaxID=112090 RepID=W4GNW8_9STRA
#=GS UniRef90_W4GNW8/332-496         DE [subseq from] Fe_hyd_SSU domain-containing protein n=9 Tax=Aphanomyces astaci TaxID=112090 RepID=W4GNW8_9STRA
#=GS UniRef90_A0A7L0NH48/5-173       DE [subseq from] NARFL factor (Fragment) n=1 Tax=Formicarius rufipectus TaxID=1118560 RepID=A0A7L0NH48_9PASS
#=GS UniRef90_A0A7L0NH48/178-305     DE [subseq from] NARFL factor (Fragment) n=1 Tax=Formicarius rufipectus TaxID=1118560 RepID=A0A7L0NH48_9PASS
#=GS UniRef90_A0A7L0NH48/310-462     DE [subseq from] NARFL factor (Fragment) n=1 Tax=Formicarius rufipectus TaxID=1118560 RepID=A0A7L0NH48_9PASS
#=GS UniRef90_A0A103XB13/5-165       DE [subseq from] Fe_hyd_lg_C domain-containing protein n=4 Tax=Asteraceae TaxID=4210 RepID=A0A103XB13_CYNCS
#=GS UniRef90_A0A103XB13/172-272     DE [subseq from] Fe_hyd_lg_C domain-containing protein n=4 Tax=Asteraceae TaxID=4210 RepID=A0A103XB13_CYNCS
#=GS UniRef90_A0A103XB13/306-419     DE [subseq from] Fe_hyd_lg_C domain-containing protein n=4 Tax=Asteraceae TaxID=4210 RepID=A0A103XB13_CYNCS
#=GS UniRef90_A0A7M5X1F3/4-179       DE [subseq from] Fe_hyd_lg_C domain-containing protein n=1 Tax=Clytia hemisphaerica TaxID=252671 RepID=A0A7M5X1F3_9CNID
#=GS UniRef90_A0A7M5X1F3/184-298     DE [subseq from] Fe_hyd_lg_C domain-containing protein n=1 Tax=Clytia hemisphaerica TaxID=252671 RepID=A0A7M5X1F3_9CNID
#=GS UniRef90_A0A7M5X1F3/305-480     DE [subseq from] Fe_hyd_lg_C domain-containing protein n=1 Tax=Clytia hemisphaerica TaxID=252671 RepID=A0A7M5X1F3_9CNID
#=GS UniRef90_UPI0009E1EAB9/10-121   DE [subseq from] protein NAR1 n=1 Tax=Phalaenopsis equestris TaxID=78828 RepID=UPI0009E1EAB9
#=GS UniRef90_UPI0009E1EAB9/124-260  DE [subseq from] protein NAR1 n=1 Tax=Phalaenopsis equestris TaxID=78828 RepID=UPI0009E1EAB9
#=GS UniRef90_UPI0009E1EAB9/267-439  DE [subseq from] protein NAR1 n=1 Tax=Phalaenopsis equestris TaxID=78828 RepID=UPI0009E1EAB9
#=GS UniRef90_A0A152A237/10-175      DE [subseq from] Nuclear prelamin A recognition factor-like protein n=1 Tax=Tieghemostelium lacteum TaxID=361077 RepID=A0A152A237_9MYCE
#=GS UniRef90_A0A152A237/183-295     DE [subseq from] Nuclear prelamin A recognition factor-like protein n=1 Tax=Tieghemostelium lacteum TaxID=361077 RepID=A0A152A237_9MYCE
#=GS UniRef90_A0A152A237/313-489     DE [subseq from] Nuclear prelamin A recognition factor-like protein n=1 Tax=Tieghemostelium lacteum TaxID=361077 RepID=A0A152A237_9MYCE
#=GS UniRef90_UPI001C9C0057/5-183    DE [subseq from] probable cytosolic Fe-S cluster assembly factor AAEL012261 n=1 Tax=Venturia canescens TaxID=32260 RepID=UPI001C9C0057
#=GS UniRef90_UPI001C9C0057/183-296  DE [subseq from] probable cytosolic Fe-S cluster assembly factor AAEL012261 n=1 Tax=Venturia canescens TaxID=32260 RepID=UPI001C9C0057
#=GS UniRef90_UPI001C9C0057/316-483  DE [subseq from] probable cytosolic Fe-S cluster assembly factor AAEL012261 n=1 Tax=Venturia canescens TaxID=32260 RepID=UPI001C9C0057
#=GS UniRef90_A0A815GE79/6-91        DE [subseq from] Hypothetical protein n=4 Tax=Adineta steineri TaxID=433720 RepID=A0A815GE79_9BILA
#=GS UniRef90_A0A815GE79/110-231     DE [subseq from] Hypothetical protein n=4 Tax=Adineta steineri TaxID=433720 RepID=A0A815GE79_9BILA
#=GS UniRef90_A0A815GE79/234-341     DE [subseq from] Hypothetical protein n=4 Tax=Adineta steineri TaxID=433720 RepID=A0A815GE79_9BILA
#=GS UniRef90_A0A815GE79/356-455     DE [subseq from] Hypothetical protein n=4 Tax=Adineta steineri TaxID=433720 RepID=A0A815GE79_9BILA
#=GS UniRef90_A0A669Q9W9/50-165      DE [subseq from] Cytosolic iron-sulfur assembly component 3 n=4 Tax=Phasianidae TaxID=9005 RepID=A0A669Q9W9_PHACC
#=GS UniRef90_A0A669Q9W9/171-292     DE [subseq from] Cytosolic iron-sulfur assembly component 3 n=4 Tax=Phasianidae TaxID=9005 RepID=A0A669Q9W9_PHACC
#=GS UniRef90_A0A669Q9W9/292-458     DE [subseq from] Cytosolic iron-sulfur assembly component 3 n=4 Tax=Phasianidae TaxID=9005 RepID=A0A669Q9W9_PHACC
#=GS UniRef90_A0A653BQH5/4-179       DE [subseq from] Fe_hyd_SSU domain-containing protein n=1 Tax=Callosobruchus maculatus TaxID=64391 RepID=A0A653BQH5_CALMS
#=GS UniRef90_A0A653BQH5/185-291     DE [subseq from] Fe_hyd_SSU domain-containing protein n=1 Tax=Callosobruchus maculatus TaxID=64391 RepID=A0A653BQH5_CALMS
#=GS UniRef90_A0A653BQH5/320-484     DE [subseq from] Fe_hyd_SSU domain-containing protein n=1 Tax=Callosobruchus maculatus TaxID=64391 RepID=A0A653BQH5_CALMS
#=GS UniRef90_K7G5A1/59-172          DE [subseq from] Cytosolic iron-sulfur assembly component 3 n=23 Tax=Testudines TaxID=8459 RepID=K7G5A1_PELSI
#=GS UniRef90_K7G5A1/179-299         DE [subseq from] Cytosolic iron-sulfur assembly component 3 n=23 Tax=Testudines TaxID=8459 RepID=K7G5A1_PELSI
#=GS UniRef90_K7G5A1/292-465         DE [subseq from] Cytosolic iron-sulfur assembly component 3 n=23 Tax=Testudines TaxID=8459 RepID=K7G5A1_PELSI
#=GS UniRef90_A0A2G8KU19/6-147       DE [subseq from] Fe_hyd_SSU domain-containing protein n=1 Tax=Stichopus japonicus TaxID=307972 RepID=A0A2G8KU19_STIJA
#=GS UniRef90_A0A2G8KU19/205-328     DE [subseq from] Fe_hyd_SSU domain-containing protein n=1 Tax=Stichopus japonicus TaxID=307972 RepID=A0A2G8KU19_STIJA
#=GS UniRef90_A0A2G8KU19/338-503     DE [subseq from] Fe_hyd_SSU domain-containing protein n=1 Tax=Stichopus japonicus TaxID=307972 RepID=A0A2G8KU19_STIJA
#=GS UniRef90_UPI000703E1EE/74-187   DE [subseq from] cytosolic Fe-S cluster assembly factor NARFL isoform X1 n=1 Tax=Pelodiscus sinensis TaxID=13735 RepID=UPI000703E1EE
#=GS UniRef90_UPI000703E1EE/194-313  DE [subseq from] cytosolic Fe-S cluster assembly factor NARFL isoform X1 n=1 Tax=Pelodiscus sinensis TaxID=13735 RepID=UPI000703E1EE
#=GS UniRef90_UPI000703E1EE/302-480  DE [subseq from] cytosolic Fe-S cluster assembly factor NARFL isoform X1 n=1 Tax=Pelodiscus sinensis TaxID=13735 RepID=UPI000703E1EE
#=GS UniRef90_K3WYN8/3-328           DE [subseq from] Fe_hyd_SSU domain-containing protein n=1 Tax=Globisporangium ultimum (strain ATCC 200006 / CBS 805.95 / DAOM BR144) TaxID=431595 RepID=K3WYN8_GLOUD
#=GS UniRef90_K3WYN8/340-512         DE [subseq from] Fe_hyd_SSU domain-containing protein n=1 Tax=Globisporangium ultimum (strain ATCC 200006 / CBS 805.95 / DAOM BR144) TaxID=431595 RepID=K3WYN8_GLOUD
#=GS UniRef90_A0A7K9SI43/3-163       DE [subseq from] NARFL factor (Fragment) n=1 Tax=Galbula dea TaxID=1109041 RepID=A0A7K9SI43_9AVES
#=GS UniRef90_A0A7K9SI43/164-289     DE [subseq from] NARFL factor (Fragment) n=1 Tax=Galbula dea TaxID=1109041 RepID=A0A7K9SI43_9AVES
#=GS UniRef90_A0A7K9SI43/281-454     DE [subseq from] NARFL factor (Fragment) n=1 Tax=Galbula dea TaxID=1109041 RepID=A0A7K9SI43_9AVES
#=GS UniRef90_A0A8I3PWD5/69-185      DE [subseq from] Cytosolic iron-sulfur assembly component 3 n=4 Tax=Canis lupus familiaris TaxID=9615 RepID=A0A8I3PWD5_CANLF
#=GS UniRef90_A0A8I3PWD5/187-320     DE [subseq from] Cytosolic iron-sulfur assembly component 3 n=4 Tax=Canis lupus familiaris TaxID=9615 RepID=A0A8I3PWD5_CANLF
#=GS UniRef90_A0A8I3PWD5/316-463     DE [subseq from] Cytosolic iron-sulfur assembly component 3 n=4 Tax=Canis lupus familiaris TaxID=9615 RepID=A0A8I3PWD5_CANLF
#=GS UniRef90_A0A7E5WPN1/5-183       DE [subseq from] probable cytosolic Fe-S cluster assembly factor GL21135 n=1 Tax=Trichoplusia ni TaxID=7111 RepID=A0A7E5WPN1_TRINI
#=GS UniRef90_A0A7E5WPN1/186-309     DE [subseq from] probable cytosolic Fe-S cluster assembly factor GL21135 n=1 Tax=Trichoplusia ni TaxID=7111 RepID=A0A7E5WPN1_TRINI
#=GS UniRef90_A0A7E5WPN1/307-477     DE [subseq from] probable cytosolic Fe-S cluster assembly factor GL21135 n=1 Tax=Trichoplusia ni TaxID=7111 RepID=A0A7E5WPN1_TRINI
#=GS UniRef90_A0A3M6VN20/46-300      DE [subseq from] Fe_hyd_SSU domain-containing protein n=1 Tax=Peronospora effusa TaxID=542832 RepID=A0A3M6VN20_9STRA
#=GS UniRef90_A0A3M6VN20/314-487     DE [subseq from] Fe_hyd_SSU domain-containing protein n=1 Tax=Peronospora effusa TaxID=542832 RepID=A0A3M6VN20_9STRA
#=GS UniRef90_A0A3R7KXU8/3-329       DE [subseq from] Fe_hyd_SSU domain-containing protein n=5 Tax=Phytophthora TaxID=4783 RepID=A0A3R7KXU8_9STRA
#=GS UniRef90_A0A3R7KXU8/342-513     DE [subseq from] Fe_hyd_SSU domain-containing protein n=5 Tax=Phytophthora TaxID=4783 RepID=A0A3R7KXU8_9STRA
#=GS UniRef90_A0A1W0XAD1/4-174       DE [subseq from] Cytosolic Fe-S cluster assembly factor NARFL n=1 Tax=Hypsibius dujardini TaxID=232323 RepID=A0A1W0XAD1_HYPDU
#=GS UniRef90_A0A1W0XAD1/178-299     DE [subseq from] Cytosolic Fe-S cluster assembly factor NARFL n=1 Tax=Hypsibius dujardini TaxID=232323 RepID=A0A1W0XAD1_HYPDU
#=GS UniRef90_A0A1W0XAD1/307-467     DE [subseq from] Cytosolic Fe-S cluster assembly factor NARFL n=1 Tax=Hypsibius dujardini TaxID=232323 RepID=A0A1W0XAD1_HYPDU
#=GS UniRef90_A0A7L1EN51/39-155      DE [subseq from] NARFL factor (Fragment) n=2 Tax=Passeriformes TaxID=9126 RepID=A0A7L1EN51_OENON
#=GS UniRef90_A0A7L1EN51/154-288     DE [subseq from] NARFL factor (Fragment) n=2 Tax=Passeriformes TaxID=9126 RepID=A0A7L1EN51_OENON
#=GS UniRef90_A0A7L1EN51/285-446     DE [subseq from] NARFL factor (Fragment) n=2 Tax=Passeriformes TaxID=9126 RepID=A0A7L1EN51_OENON
#=GS UniRef90_UPI00209452C1/5-181    DE [subseq from] cytosolic Fe-S cluster assembly factor narfl-like n=1 Tax=Ostrea edulis TaxID=37623 RepID=UPI00209452C1
#=GS UniRef90_UPI00209452C1/185-297  DE [subseq from] cytosolic Fe-S cluster assembly factor narfl-like n=1 Tax=Ostrea edulis TaxID=37623 RepID=UPI00209452C1
#=GS UniRef90_UPI00209452C1/304-482  DE [subseq from] cytosolic Fe-S cluster assembly factor narfl-like n=1 Tax=Ostrea edulis TaxID=37623 RepID=UPI00209452C1
#=GS UniRef90_A0A2A4J3F6/5-180       DE [subseq from] Fe_hyd_SSU domain-containing protein n=5 Tax=Noctuidae TaxID=7100 RepID=A0A2A4J3F6_HELVI
#=GS UniRef90_A0A2A4J3F6/186-301     DE [subseq from] Fe_hyd_SSU domain-containing protein n=5 Tax=Noctuidae TaxID=7100 RepID=A0A2A4J3F6_HELVI
#=GS UniRef90_A0A2A4J3F6/318-478     DE [subseq from] Fe_hyd_SSU domain-containing protein n=5 Tax=Noctuidae TaxID=7100 RepID=A0A2A4J3F6_HELVI
#=GS UniRef90_UPI0004F0C6A0/51-165   DE [subseq from] LOW QUALITY PROTEIN: cytosolic Fe-S cluster assembly factor NARFL n=1 Tax=Acanthisitta chloris TaxID=57068 RepID=UPI0004F0C6A0
#=GS UniRef90_UPI0004F0C6A0/172-296  DE [subseq from] LOW QUALITY PROTEIN: cytosolic Fe-S cluster assembly factor NARFL n=1 Tax=Acanthisitta chloris TaxID=57068 RepID=UPI0004F0C6A0
#=GS UniRef90_UPI0004F0C6A0/296-462  DE [subseq from] LOW QUALITY PROTEIN: cytosolic Fe-S cluster assembly factor NARFL n=1 Tax=Acanthisitta chloris TaxID=57068 RepID=UPI0004F0C6A0
#=GS UniRef90_UPI0008759D90/4-180    DE [subseq from] probable cytosolic Fe-S cluster assembly factor AGAP009023 n=1 Tax=Anoplophora glabripennis TaxID=217634 RepID=UPI0008759D90
#=GS UniRef90_UPI0008759D90/182-298  DE [subseq from] probable cytosolic Fe-S cluster assembly factor AGAP009023 n=1 Tax=Anoplophora glabripennis TaxID=217634 RepID=UPI0008759D90
#=GS UniRef90_UPI0008759D90/315-482  DE [subseq from] probable cytosolic Fe-S cluster assembly factor AGAP009023 n=1 Tax=Anoplophora glabripennis TaxID=217634 RepID=UPI0008759D90
#=GS UniRef90_UPI001183B15F/5-183    DE [subseq from] probable cytosolic Fe-S cluster assembly factor GL21135 n=1 Tax=Manduca sexta TaxID=7130 RepID=UPI001183B15F
#=GS UniRef90_UPI001183B15F/186-312  DE [subseq from] probable cytosolic Fe-S cluster assembly factor GL21135 n=1 Tax=Manduca sexta TaxID=7130 RepID=UPI001183B15F
#=GS UniRef90_UPI001183B15F/307-477  DE [subseq from] probable cytosolic Fe-S cluster assembly factor GL21135 n=1 Tax=Manduca sexta TaxID=7130 RepID=UPI001183B15F
#=GS UniRef90_A0A8H7PIC8/3-504       DE [subseq from] Fe_hyd_SSU domain-containing protein n=1 Tax=Umbelopsis vinacea TaxID=44442 RepID=A0A8H7PIC8_9FUNG
#=GS UniRef90_A0A8S4ABG2/5-183       DE [subseq from] Hypothetical protein n=1 Tax=Candidula unifasciata TaxID=100452 RepID=A0A8S4ABG2_9EUPU
#=GS UniRef90_A0A8S4ABG2/185-304     DE [subseq from] Hypothetical protein n=1 Tax=Candidula unifasciata TaxID=100452 RepID=A0A8S4ABG2_9EUPU
#=GS UniRef90_A0A8S4ABG2/302-475     DE [subseq from] Hypothetical protein n=1 Tax=Candidula unifasciata TaxID=100452 RepID=A0A8S4ABG2_9EUPU
#=GS UniRef90_A0A6P7FPH7/4-184       DE [subseq from] probable cytosolic Fe-S cluster assembly factor AGAP009023 n=1 Tax=Diabrotica virgifera virgifera TaxID=50390 RepID=A0A6P7FPH7_DIAVI
#=GS UniRef90_A0A6P7FPH7/187-304     DE [subseq from] probable cytosolic Fe-S cluster assembly factor AGAP009023 n=1 Tax=Diabrotica virgifera virgifera TaxID=50390 RepID=A0A6P7FPH7_DIAVI
#=GS UniRef90_A0A6P7FPH7/325-490     DE [subseq from] probable cytosolic Fe-S cluster assembly factor AGAP009023 n=1 Tax=Diabrotica virgifera virgifera TaxID=50390 RepID=A0A6P7FPH7_DIAVI
#=GS UniRef90_UPI000C6C93B9/5-173    DE [subseq from] cytosolic Fe-S cluster assembly factor narfl-like isoform X1 n=2 Tax=Centruroides sculpturatus TaxID=218467 RepID=UPI000C6C93B9
#=GS UniRef90_UPI000C6C93B9/180-284  DE [subseq from] cytosolic Fe-S cluster assembly factor narfl-like isoform X1 n=2 Tax=Centruroides sculpturatus TaxID=218467 RepID=UPI000C6C93B9
#=GS UniRef90_UPI000C6C93B9/309-475  DE [subseq from] cytosolic Fe-S cluster assembly factor narfl-like isoform X1 n=2 Tax=Centruroides sculpturatus TaxID=218467 RepID=UPI000C6C93B9
#=GS UniRef90_A4RUP1/1-171           DE [subseq from] Fe_hyd_SSU domain-containing protein n=1 Tax=Ostreococcus lucimarinus (strain CCE9901) TaxID=436017 RepID=A4RUP1_OSTLU
#=GS UniRef90_A4RUP1/176-291         DE [subseq from] Fe_hyd_SSU domain-containing protein n=1 Tax=Ostreococcus lucimarinus (strain CCE9901) TaxID=436017 RepID=A4RUP1_OSTLU
#=GS UniRef90_A4RUP1/301-467         DE [subseq from] Fe_hyd_SSU domain-containing protein n=1 Tax=Ostreococcus lucimarinus (strain CCE9901) TaxID=436017 RepID=A4RUP1_OSTLU
#=GS UniRef90_A0A8B8IWP2/5-180       DE [subseq from] probable cytosolic Fe-S cluster assembly factor GL21135 n=3 Tax=Vanessa TaxID=42274 RepID=A0A8B8IWP2_9NEOP
#=GS UniRef90_A0A8B8IWP2/184-297     DE [subseq from] probable cytosolic Fe-S cluster assembly factor GL21135 n=3 Tax=Vanessa TaxID=42274 RepID=A0A8B8IWP2_9NEOP
#=GS UniRef90_A0A8B8IWP2/289-476     DE [subseq from] probable cytosolic Fe-S cluster assembly factor GL21135 n=3 Tax=Vanessa TaxID=42274 RepID=A0A8B8IWP2_9NEOP
#=GS UniRef90_A0A3B4B7H9/5-153       DE [subseq from] Nuclear prelamin A recognition factor-like n=5 Tax=Gobiidae TaxID=8220 RepID=A0A3B4B7H9_9GOBI
#=GS UniRef90_A0A3B4B7H9/164-271     DE [subseq from] Nuclear prelamin A recognition factor-like n=5 Tax=Gobiidae TaxID=8220 RepID=A0A3B4B7H9_9GOBI
#=GS UniRef90_A0A3B4B7H9/281-444     DE [subseq from] Nuclear prelamin A recognition factor-like n=5 Tax=Gobiidae TaxID=8220 RepID=A0A3B4B7H9_9GOBI
#=GS UniRef90_A0A484EG90/12-332      DE [subseq from] Fe_hyd_SSU domain-containing protein n=1 Tax=Bremia lactucae TaxID=4779 RepID=A0A484EG90_BRELC
#=GS UniRef90_A0A484EG90/350-515     DE [subseq from] Fe_hyd_SSU domain-containing protein n=1 Tax=Bremia lactucae TaxID=4779 RepID=A0A484EG90_BRELC
#=GS UniRef90_A0A8C8XSY6/5-180       DE [subseq from] Cytosolic iron-sulfur assembly component 3 n=4 Tax=Feliformia TaxID=379583 RepID=A0A8C8XSY6_PANLE
#=GS UniRef90_A0A8C8XSY6/177-299     DE [subseq from] Cytosolic iron-sulfur assembly component 3 n=4 Tax=Feliformia TaxID=379583 RepID=A0A8C8XSY6_PANLE
#=GS UniRef90_A0A8C8XSY6/298-424     DE [subseq from] Cytosolic iron-sulfur assembly component 3 n=4 Tax=Feliformia TaxID=379583 RepID=A0A8C8XSY6_PANLE
#=GS UniRef90_A0A6L2PSE0/5-185       DE [subseq from] Fe_hyd_SSU domain-containing protein n=1 Tax=Coptotermes formosanus TaxID=36987 RepID=A0A6L2PSE0_COPFO
#=GS UniRef90_A0A6L2PSE0/181-304     DE [subseq from] Fe_hyd_SSU domain-containing protein n=1 Tax=Coptotermes formosanus TaxID=36987 RepID=A0A6L2PSE0_COPFO
#=GS UniRef90_A0A6L2PSE0/290-486     DE [subseq from] Fe_hyd_SSU domain-containing protein n=1 Tax=Coptotermes formosanus TaxID=36987 RepID=A0A6L2PSE0_COPFO
#=GS UniRef90_A0A2U4AJT2/23-138      DE [subseq from] cytosolic iron-sulfur assembly component 3 isoform X5 n=3 Tax=Delphinidae TaxID=9726 RepID=A0A2U4AJT2_TURTR
#=GS UniRef90_A0A2U4AJT2/141-283     DE [subseq from] cytosolic iron-sulfur assembly component 3 isoform X5 n=3 Tax=Delphinidae TaxID=9726 RepID=A0A2U4AJT2_TURTR
#=GS UniRef90_A0A2U4AJT2/280-449     DE [subseq from] cytosolic iron-sulfur assembly component 3 isoform X5 n=3 Tax=Delphinidae TaxID=9726 RepID=A0A2U4AJT2_TURTR
#=GS UniRef90_A0A7L1GLX8/63-180      DE [subseq from] NARFL factor (Fragment) n=2 Tax=Piciformes TaxID=9219 RepID=A0A7L1GLX8_9PICI
#=GS UniRef90_A0A7L1GLX8/186-309     DE [subseq from] NARFL factor (Fragment) n=2 Tax=Piciformes TaxID=9219 RepID=A0A7L1GLX8_9PICI
#=GS UniRef90_A0A7L1GLX8/300-477     DE [subseq from] NARFL factor (Fragment) n=2 Tax=Piciformes TaxID=9219 RepID=A0A7L1GLX8_9PICI
#=GS UniRef90_A0A8K0HGA9/5-70        DE [subseq from] Fe_hyd_SSU domain-containing protein n=2 Tax=Rhamnaceae TaxID=3608 RepID=A0A8K0HGA9_9ROSA
#=GS UniRef90_A0A8K0HGA9/70-135      DE [subseq from] Fe_hyd_SSU domain-containing protein n=2 Tax=Rhamnaceae TaxID=3608 RepID=A0A8K0HGA9_9ROSA
#=GS UniRef90_A0A8K0HGA9/141-271     DE [subseq from] Fe_hyd_SSU domain-containing protein n=2 Tax=Rhamnaceae TaxID=3608 RepID=A0A8K0HGA9_9ROSA
#=GS UniRef90_A0A8K0HGA9/288-453     DE [subseq from] Fe_hyd_SSU domain-containing protein n=2 Tax=Rhamnaceae TaxID=3608 RepID=A0A8K0HGA9_9ROSA
#=GS UniRef90_A0A7R5KKX3/139-256     DE [subseq from] cytosolic iron-sulfur assembly component 3 isoform X1 n=20 Tax=Passeriformes TaxID=9126 RepID=A0A7R5KKX3_9PASS
#=GS UniRef90_A0A7R5KKX3/263-386     DE [subseq from] cytosolic iron-sulfur assembly component 3 isoform X1 n=20 Tax=Passeriformes TaxID=9126 RepID=A0A7R5KKX3_9PASS
#=GS UniRef90_A0A7R5KKX3/393-551     DE [subseq from] cytosolic iron-sulfur assembly component 3 isoform X1 n=20 Tax=Passeriformes TaxID=9126 RepID=A0A7R5KKX3_9PASS
#=GS UniRef90_UPI001E2749D5/5-181    DE [subseq from] probable cytosolic Fe-S cluster assembly factor GJ13047 n=1 Tax=Melitaea cinxia TaxID=113334 RepID=UPI001E2749D5
#=GS UniRef90_UPI001E2749D5/185-299  DE [subseq from] probable cytosolic Fe-S cluster assembly factor GJ13047 n=1 Tax=Melitaea cinxia TaxID=113334 RepID=UPI001E2749D5
#=GS UniRef90_UPI001E2749D5/300-478  DE [subseq from] probable cytosolic Fe-S cluster assembly factor GJ13047 n=1 Tax=Melitaea cinxia TaxID=113334 RepID=UPI001E2749D5
#=GS UniRef90_A0A1B6CJK3/5-183       DE [subseq from] Fe_hyd_SSU domain-containing protein n=1 Tax=Clastoptera arizonana TaxID=38151 RepID=A0A1B6CJK3_9HEMI
#=GS UniRef90_A0A1B6CJK3/184-299     DE [subseq from] Fe_hyd_SSU domain-containing protein n=1 Tax=Clastoptera arizonana TaxID=38151 RepID=A0A1B6CJK3_9HEMI
#=GS UniRef90_A0A1B6CJK3/316-479     DE [subseq from] Fe_hyd_SSU domain-containing protein n=1 Tax=Clastoptera arizonana TaxID=38151 RepID=A0A1B6CJK3_9HEMI
#=GS UniRef90_A0A1Y1M5W2/4-181       DE [subseq from] Fe_hyd_SSU domain-containing protein n=1 Tax=Photinus pyralis TaxID=7054 RepID=A0A1Y1M5W2_PHOPY
#=GS UniRef90_A0A1Y1M5W2/183-296     DE [subseq from] Fe_hyd_SSU domain-containing protein n=1 Tax=Photinus pyralis TaxID=7054 RepID=A0A1Y1M5W2_PHOPY
#=GS UniRef90_A0A1Y1M5W2/318-483     DE [subseq from] Fe_hyd_SSU domain-containing protein n=1 Tax=Photinus pyralis TaxID=7054 RepID=A0A1Y1M5W2_PHOPY
#=GS UniRef90_A0A2J7QBJ2/5-183       DE [subseq from] Putative cytosolic Fe-S cluster assembly factor n=3 Tax=Cryptotermes secundus TaxID=105785 RepID=A0A2J7QBJ2_9NEOP
#=GS UniRef90_A0A2J7QBJ2/188-304     DE [subseq from] Putative cytosolic Fe-S cluster assembly factor n=3 Tax=Cryptotermes secundus TaxID=105785 RepID=A0A2J7QBJ2_9NEOP
#=GS UniRef90_A0A2J7QBJ2/296-486     DE [subseq from] Putative cytosolic Fe-S cluster assembly factor n=3 Tax=Cryptotermes secundus TaxID=105785 RepID=A0A2J7QBJ2_9NEOP
#=GS UniRef90_UPI000B36559E/5-184    DE [subseq from] probable cytosolic Fe-S cluster assembly factor GL21135 n=2 Tax=Helicoverpa TaxID=7112 RepID=UPI000B36559E
#=GS UniRef90_UPI000B36559E/186-301  DE [subseq from] probable cytosolic Fe-S cluster assembly factor GL21135 n=2 Tax=Helicoverpa TaxID=7112 RepID=UPI000B36559E
#=GS UniRef90_UPI000B36559E/316-478  DE [subseq from] probable cytosolic Fe-S cluster assembly factor GL21135 n=2 Tax=Helicoverpa TaxID=7112 RepID=UPI000B36559E
#=GS UniRef90_UPI000E6DA120/5-183    DE [subseq from] probable cytosolic Fe-S cluster assembly factor GL21135 isoform X1 n=2 Tax=Hyposmocoma kahamanoa TaxID=1477025 RepID=UPI000E6DA120
#=GS UniRef90_UPI000E6DA120/186-301  DE [subseq from] probable cytosolic Fe-S cluster assembly factor GL21135 isoform X1 n=2 Tax=Hyposmocoma kahamanoa TaxID=1477025 RepID=UPI000E6DA120
#=GS UniRef90_UPI000E6DA120/307-478  DE [subseq from] probable cytosolic Fe-S cluster assembly factor GL21135 isoform X1 n=2 Tax=Hyposmocoma kahamanoa TaxID=1477025 RepID=UPI000E6DA120
#=GS UniRef90_A0A4Y2C750/48-222      DE [subseq from] Cytosolic Fe-S cluster assembly factor NARFL n=2 Tax=Araneidae TaxID=6913 RepID=A0A4Y2C750_ARAVE
#=GS UniRef90_A0A4Y2C750/227-344     DE [subseq from] Cytosolic Fe-S cluster assembly factor NARFL n=2 Tax=Araneidae TaxID=6913 RepID=A0A4Y2C750_ARAVE
#=GS UniRef90_A0A4Y2C750/352-524     DE [subseq from] Cytosolic Fe-S cluster assembly factor NARFL n=2 Tax=Araneidae TaxID=6913 RepID=A0A4Y2C750_ARAVE
#=GS UniRef90_A0A6A4LWM9/5-164       DE [subseq from] Fe_hyd_SSU domain-containing protein (Fragment) n=1 Tax=Rhododendron williamsianum TaxID=262921 RepID=A0A6A4LWM9_9ERIC
#=GS UniRef90_A0A6A4LWM9/172-304     DE [subseq from] Fe_hyd_SSU domain-containing protein (Fragment) n=1 Tax=Rhododendron williamsianum TaxID=262921 RepID=A0A6A4LWM9_9ERIC
#=GS UniRef90_A0A6A4LWM9/316-479     DE [subseq from] Fe_hyd_SSU domain-containing protein (Fragment) n=1 Tax=Rhododendron williamsianum TaxID=262921 RepID=A0A6A4LWM9_9ERIC
#=GS UniRef90_A0A8K1CNM2/3-322       DE [subseq from] Fe_hyd_SSU domain-containing protein n=1 Tax=Pythium oligandrum TaxID=41045 RepID=A0A8K1CNM2_PYTOL
#=GS UniRef90_A0A8K1CNM2/342-510     DE [subseq from] Fe_hyd_SSU domain-containing protein n=1 Tax=Pythium oligandrum TaxID=41045 RepID=A0A8K1CNM2_PYTOL
#=GS UniRef90_UPI001E1D4744/4-178    DE [subseq from] cytosolic Fe-S cluster assembly factor narfl-like isoform X2 n=1 Tax=Mercenaria mercenaria TaxID=6596 RepID=UPI001E1D4744
#=GS UniRef90_UPI001E1D4744/181-305  DE [subseq from] cytosolic Fe-S cluster assembly factor narfl-like isoform X2 n=1 Tax=Mercenaria mercenaria TaxID=6596 RepID=UPI001E1D4744
#=GS UniRef90_UPI001E1D4744/307-476  DE [subseq from] cytosolic Fe-S cluster assembly factor narfl-like isoform X2 n=1 Tax=Mercenaria mercenaria TaxID=6596 RepID=UPI001E1D4744
#=GS UniRef90_A0A7L0W9I8/39-153      DE [subseq from] NARFL factor (Fragment) n=1 Tax=Alectura lathami TaxID=81907 RepID=A0A7L0W9I8_ALELA
#=GS UniRef90_A0A7L0W9I8/159-281     DE [subseq from] NARFL factor (Fragment) n=1 Tax=Alectura lathami TaxID=81907 RepID=A0A7L0W9I8_ALELA
#=GS UniRef90_A0A7L0W9I8/285-448     DE [subseq from] NARFL factor (Fragment) n=1 Tax=Alectura lathami TaxID=81907 RepID=A0A7L0W9I8_ALELA
#=GS UniRef90_A0A367K5J6/3-345       DE [subseq from] Fe_hyd_lg_C domain-containing protein (Fragment) n=1 Tax=Rhizopus stolonifer TaxID=4846 RepID=A0A367K5J6_RHIST
#=GS UniRef90_A0A367K5J6/364-474     DE [subseq from] Fe_hyd_lg_C domain-containing protein (Fragment) n=1 Tax=Rhizopus stolonifer TaxID=4846 RepID=A0A367K5J6_RHIST
#=GS UniRef90_UPI00103F0394/5-183    DE [subseq from] probable cytosolic Fe-S cluster assembly factor GL21135 n=1 Tax=Ostrinia furnacalis TaxID=93504 RepID=UPI00103F0394
#=GS UniRef90_UPI00103F0394/186-289  DE [subseq from] probable cytosolic Fe-S cluster assembly factor GL21135 n=1 Tax=Ostrinia furnacalis TaxID=93504 RepID=UPI00103F0394
#=GS UniRef90_UPI00103F0394/296-474  DE [subseq from] probable cytosolic Fe-S cluster assembly factor GL21135 n=1 Tax=Ostrinia furnacalis TaxID=93504 RepID=UPI00103F0394
#=GS UniRef90_UPI00143DC11B/5-179    DE [subseq from] probable cytosolic Fe-S cluster assembly factor GL21135 isoform X1 n=2 Tax=Belonocnema kinseyi TaxID=2817044 RepID=UPI00143DC11B
#=GS UniRef90_UPI00143DC11B/185-293  DE [subseq from] probable cytosolic Fe-S cluster assembly factor GL21135 isoform X1 n=2 Tax=Belonocnema kinseyi TaxID=2817044 RepID=UPI00143DC11B
#=GS UniRef90_UPI00143DC11B/310-483  DE [subseq from] probable cytosolic Fe-S cluster assembly factor GL21135 isoform X1 n=2 Tax=Belonocnema kinseyi TaxID=2817044 RepID=UPI00143DC11B
#=GS UniRef90_A0A7K8Q748/55-171      DE [subseq from] NARFL factor (Fragment) n=3 Tax=Passeriformes TaxID=9126 RepID=A0A7K8Q748_9PASS
#=GS UniRef90_A0A7K8Q748/177-301     DE [subseq from] NARFL factor (Fragment) n=3 Tax=Passeriformes TaxID=9126 RepID=A0A7K8Q748_9PASS
#=GS UniRef90_A0A7K8Q748/296-465     DE [subseq from] NARFL factor (Fragment) n=3 Tax=Passeriformes TaxID=9126 RepID=A0A7K8Q748_9PASS
#=GS UniRef90_K9ISF1/15-129          DE [subseq from] Putative nuclear architecture related protein (Fragment) n=1 Tax=Desmodus rotundus TaxID=9430 RepID=K9ISF1_DESRO
#=GS UniRef90_K9ISF1/135-257         DE [subseq from] Putative nuclear architecture related protein (Fragment) n=1 Tax=Desmodus rotundus TaxID=9430 RepID=K9ISF1_DESRO
#=GS UniRef90_K9ISF1/259-424         DE [subseq from] Putative nuclear architecture related protein (Fragment) n=1 Tax=Desmodus rotundus TaxID=9430 RepID=K9ISF1_DESRO
#=GS UniRef90_A0A812AQW0/13-187      DE [subseq from] Fe_hyd_SSU domain-containing protein n=1 Tax=Sepia pharaonis TaxID=158019 RepID=A0A812AQW0_SEPPH
#=GS UniRef90_A0A812AQW0/193-313     DE [subseq from] Fe_hyd_SSU domain-containing protein n=1 Tax=Sepia pharaonis TaxID=158019 RepID=A0A812AQW0_SEPPH
#=GS UniRef90_A0A812AQW0/324-490     DE [subseq from] Fe_hyd_SSU domain-containing protein n=1 Tax=Sepia pharaonis TaxID=158019 RepID=A0A812AQW0_SEPPH
#=GS UniRef90_A0A7L1C2Z9/5-163       DE [subseq from] NARFL factor (Fragment) n=1 Tax=Illadopsis cleaveri TaxID=201329 RepID=A0A7L1C2Z9_9PASS
#=GS UniRef90_A0A7L1C2Z9/170-295     DE [subseq from] NARFL factor (Fragment) n=1 Tax=Illadopsis cleaveri TaxID=201329 RepID=A0A7L1C2Z9_9PASS
#=GS UniRef90_A0A7L1C2Z9/294-462     DE [subseq from] NARFL factor (Fragment) n=1 Tax=Illadopsis cleaveri TaxID=201329 RepID=A0A7L1C2Z9_9PASS
#=GS UniRef90_UPI00035965D8/48-221   DE [subseq from] cytosolic Fe-S cluster assembly factor narfl n=1 Tax=Aplysia californica TaxID=6500 RepID=UPI00035965D8
#=GS UniRef90_UPI00035965D8/228-345  DE [subseq from] cytosolic Fe-S cluster assembly factor narfl n=1 Tax=Aplysia californica TaxID=6500 RepID=UPI00035965D8
#=GS UniRef90_UPI00035965D8/359-524  DE [subseq from] cytosolic Fe-S cluster assembly factor narfl n=1 Tax=Aplysia californica TaxID=6500 RepID=UPI00035965D8
#=GS UniRef90_A0A8D0GGU0/7-108       DE [subseq from] Cytosolic iron-sulfur assembly component 3 n=1 Tax=Sphenodon punctatus TaxID=8508 RepID=A0A8D0GGU0_SPHPU
#=GS UniRef90_A0A8D0GGU0/114-233     DE [subseq from] Cytosolic iron-sulfur assembly component 3 n=1 Tax=Sphenodon punctatus TaxID=8508 RepID=A0A8D0GGU0_SPHPU
#=GS UniRef90_A0A8D0GGU0/228-404     DE [subseq from] Cytosolic iron-sulfur assembly component 3 n=1 Tax=Sphenodon punctatus TaxID=8508 RepID=A0A8D0GGU0_SPHPU
#=GS UniRef90_A0A4V1IW79/3-180       DE [subseq from] Cytosolic Fe-S cluster assembly factor n=1 Tax=Thamnocephalis sphaerospora TaxID=78915 RepID=A0A4V1IW79_9FUNG
#=GS UniRef90_A0A4V1IW79/182-310     DE [subseq from] Cytosolic Fe-S cluster assembly factor n=1 Tax=Thamnocephalis sphaerospora TaxID=78915 RepID=A0A4V1IW79_9FUNG
#=GS UniRef90_A0A4V1IW79/318-495     DE [subseq from] Cytosolic Fe-S cluster assembly factor n=1 Tax=Thamnocephalis sphaerospora TaxID=78915 RepID=A0A4V1IW79_9FUNG
#=GS UniRef90_D6X2I6/4-180           DE [subseq from] Putative cytosolic Fe-S cluster assembly factor CG17683-like Protein n=2 Tax=Tribolium TaxID=89526 RepID=D6X2I6_TRICA
#=GS UniRef90_D6X2I6/184-299         DE [subseq from] Putative cytosolic Fe-S cluster assembly factor CG17683-like Protein n=2 Tax=Tribolium TaxID=89526 RepID=D6X2I6_TRICA
#=GS UniRef90_D6X2I6/315-484         DE [subseq from] Putative cytosolic Fe-S cluster assembly factor CG17683-like Protein n=2 Tax=Tribolium TaxID=89526 RepID=D6X2I6_TRICA
#=GS UniRef90_F0ZB08/9-180           DE [subseq from] Fe_hyd_SSU domain-containing protein n=1 Tax=Dictyostelium purpureum TaxID=5786 RepID=F0ZB08_DICPU
#=GS UniRef90_F0ZB08/180-294         DE [subseq from] Fe_hyd_SSU domain-containing protein n=1 Tax=Dictyostelium purpureum TaxID=5786 RepID=F0ZB08_DICPU
#=GS UniRef90_F0ZB08/319-489         DE [subseq from] Fe_hyd_SSU domain-containing protein n=1 Tax=Dictyostelium purpureum TaxID=5786 RepID=F0ZB08_DICPU
#=GS UniRef90_A0A5D6XLY1/19-342      DE [subseq from] Fe_hyd_SSU domain-containing protein n=1 Tax=[Pythium] brassicae (nom. inval.) TaxID=1485010 RepID=A0A5D6XLY1_9STRA
#=GS UniRef90_A0A5D6XLY1/354-526     DE [subseq from] Fe_hyd_SSU domain-containing protein n=1 Tax=[Pythium] brassicae (nom. inval.) TaxID=1485010 RepID=A0A5D6XLY1_9STRA
#=GS UniRef90_A0A8J4PZ83/7-168       DE [subseq from] Fe_hyd_SSU domain-containing protein n=1 Tax=Polysphondylium violaceum TaxID=133409 RepID=A0A8J4PZ83_9MYCE
#=GS UniRef90_A0A8J4PZ83/173-282     DE [subseq from] Fe_hyd_SSU domain-containing protein n=1 Tax=Polysphondylium violaceum TaxID=133409 RepID=A0A8J4PZ83_9MYCE
#=GS UniRef90_A0A8J4PZ83/307-478     DE [subseq from] Fe_hyd_SSU domain-containing protein n=1 Tax=Polysphondylium violaceum TaxID=133409 RepID=A0A8J4PZ83_9MYCE
#=GS UniRef90_UPI0006C9ABF3/5-184    DE [subseq from] probable cytosolic Fe-S cluster assembly factor AAEL012261 n=1 Tax=Trichogramma pretiosum TaxID=7493 RepID=UPI0006C9ABF3
#=GS UniRef90_UPI0006C9ABF3/182-295  DE [subseq from] probable cytosolic Fe-S cluster assembly factor AAEL012261 n=1 Tax=Trichogramma pretiosum TaxID=7493 RepID=UPI0006C9ABF3
#=GS UniRef90_UPI0006C9ABF3/319-476  DE [subseq from] probable cytosolic Fe-S cluster assembly factor AAEL012261 n=1 Tax=Trichogramma pretiosum TaxID=7493 RepID=UPI0006C9ABF3
#=GS UniRef90_A0A5B8MJZ0/8-190       DE [subseq from] Cytosolic Fe-S cluster assembly factor NARFL n=1 Tax=Chloropicon primus TaxID=1764295 RepID=A0A5B8MJZ0_9CHLO
#=GS UniRef90_A0A5B8MJZ0/192-316     DE [subseq from] Cytosolic Fe-S cluster assembly factor NARFL n=1 Tax=Chloropicon primus TaxID=1764295 RepID=A0A5B8MJZ0_9CHLO
#=GS UniRef90_A0A5B8MJZ0/326-494     DE [subseq from] Cytosolic Fe-S cluster assembly factor NARFL n=1 Tax=Chloropicon primus TaxID=1764295 RepID=A0A5B8MJZ0_9CHLO
#=GS UniRef90_A0A0L0G9L0/4-103       DE [subseq from] Fe_hyd_lg_C domain-containing protein n=1 Tax=Sphaeroforma arctica JP610 TaxID=667725 RepID=A0A0L0G9L0_9EUKA
#=GS UniRef90_A0A0L0G9L0/147-211     DE [subseq from] Fe_hyd_lg_C domain-containing protein n=1 Tax=Sphaeroforma arctica JP610 TaxID=667725 RepID=A0A0L0G9L0_9EUKA
#=GS UniRef90_A0A0L0G9L0/228-549     DE [subseq from] Fe_hyd_lg_C domain-containing protein n=1 Tax=Sphaeroforma arctica JP610 TaxID=667725 RepID=A0A0L0G9L0_9EUKA
#=GS UniRef90_UPI00096B5467/4-180    DE [subseq from] probable cytosolic Fe-S cluster assembly factor AGAP009023 n=1 Tax=Aethina tumida TaxID=116153 RepID=UPI00096B5467
#=GS UniRef90_UPI00096B5467/184-299  DE [subseq from] probable cytosolic Fe-S cluster assembly factor AGAP009023 n=1 Tax=Aethina tumida TaxID=116153 RepID=UPI00096B5467
#=GS UniRef90_UPI00096B5467/316-483  DE [subseq from] probable cytosolic Fe-S cluster assembly factor AGAP009023 n=1 Tax=Aethina tumida TaxID=116153 RepID=UPI00096B5467
#=GS UniRef90_A0A2P6NWC6/3-175       DE [subseq from] Fe_hyd_SSU domain-containing protein n=1 Tax=Planoprotostelium fungivorum TaxID=1890364 RepID=A0A2P6NWC6_9EUKA
#=GS UniRef90_A0A2P6NWC6/178-279     DE [subseq from] Fe_hyd_SSU domain-containing protein n=1 Tax=Planoprotostelium fungivorum TaxID=1890364 RepID=A0A2P6NWC6_9EUKA
#=GS UniRef90_A0A2P6NWC6/309-471     DE [subseq from] Fe_hyd_SSU domain-containing protein n=1 Tax=Planoprotostelium fungivorum TaxID=1890364 RepID=A0A2P6NWC6_9EUKA
#=GS UniRef90_A0A433DGC2/3-340       DE [subseq from] Cytosolic Fe-S cluster assembly factor narfl-like protein n=1 Tax=Jimgerdemannia flammicorona TaxID=994334 RepID=A0A433DGC2_9FUNG
#=GS UniRef90_A0A433DGC2/356-478     DE [subseq from] Cytosolic Fe-S cluster assembly factor narfl-like protein n=1 Tax=Jimgerdemannia flammicorona TaxID=994334 RepID=A0A433DGC2_9FUNG
#=GS UniRef90_UPI00187DBBF8/4-177    DE [subseq from] probable cytosolic Fe-S cluster assembly factor GI11683 n=1 Tax=Bradysia coprophila TaxID=38358 RepID=UPI00187DBBF8
#=GS UniRef90_UPI00187DBBF8/186-300  DE [subseq from] probable cytosolic Fe-S cluster assembly factor GI11683 n=1 Tax=Bradysia coprophila TaxID=38358 RepID=UPI00187DBBF8
#=GS UniRef90_UPI00187DBBF8/313-480  DE [subseq from] probable cytosolic Fe-S cluster assembly factor GI11683 n=1 Tax=Bradysia coprophila TaxID=38358 RepID=UPI00187DBBF8
#=GS UniRef90_A0A261Y5N3/3-327       DE [subseq from] Fe_hyd_SSU domain-containing protein n=1 Tax=Bifiguratus adelaidae TaxID=1938954 RepID=A0A261Y5N3_9FUNG
#=GS UniRef90_A0A261Y5N3/350-540     DE [subseq from] Fe_hyd_SSU domain-containing protein n=1 Tax=Bifiguratus adelaidae TaxID=1938954 RepID=A0A261Y5N3_9FUNG
#=GS UniRef90_F4Q417/5-171           DE [subseq from] Nuclear prelamin A recognition factor-like protein n=1 Tax=Cavenderia fasciculata (strain SH3) TaxID=1054147 RepID=F4Q417_CAVFA
#=GS UniRef90_F4Q417/175-288         DE [subseq from] Nuclear prelamin A recognition factor-like protein n=1 Tax=Cavenderia fasciculata (strain SH3) TaxID=1054147 RepID=F4Q417_CAVFA
#=GS UniRef90_F4Q417/316-493         DE [subseq from] Nuclear prelamin A recognition factor-like protein n=1 Tax=Cavenderia fasciculata (strain SH3) TaxID=1054147 RepID=F4Q417_CAVFA
#=GS UniRef90_A0A034WDX6/4-183       DE [subseq from] Putative cytosolic Fe-S cluster assembly factor GI11683 n=7 Tax=Dacini TaxID=43871 RepID=A0A034WDX6_BACDO
#=GS UniRef90_A0A034WDX6/186-296     DE [subseq from] Putative cytosolic Fe-S cluster assembly factor GI11683 n=7 Tax=Dacini TaxID=43871 RepID=A0A034WDX6_BACDO
#=GS UniRef90_A0A034WDX6/312-482     DE [subseq from] Putative cytosolic Fe-S cluster assembly factor GI11683 n=7 Tax=Dacini TaxID=43871 RepID=A0A034WDX6_BACDO
#=GS UniRef90_UPI0018E50BF5/5-179    DE [subseq from] probable cytosolic Fe-S cluster assembly factor GL21135 n=2 Tax=Coliadinae TaxID=42450 RepID=UPI0018E50BF5
#=GS UniRef90_UPI0018E50BF5/187-293  DE [subseq from] probable cytosolic Fe-S cluster assembly factor GL21135 n=2 Tax=Coliadinae TaxID=42450 RepID=UPI0018E50BF5
#=GS UniRef90_UPI0018E50BF5/309-476  DE [subseq from] probable cytosolic Fe-S cluster assembly factor GL21135 n=2 Tax=Coliadinae TaxID=42450 RepID=UPI0018E50BF5
#=GS UniRef90_A0A1V9YBL5/3-169       DE [subseq from] Nuclear prelamin A recognition factor-like protein n=1 Tax=Achlya hypogyna TaxID=1202772 RepID=A0A1V9YBL5_9STRA
#=GS UniRef90_A0A1V9YBL5/204-309     DE [subseq from] Nuclear prelamin A recognition factor-like protein n=1 Tax=Achlya hypogyna TaxID=1202772 RepID=A0A1V9YBL5_9STRA
#=GS UniRef90_A0A1V9YBL5/330-493     DE [subseq from] Nuclear prelamin A recognition factor-like protein n=1 Tax=Achlya hypogyna TaxID=1202772 RepID=A0A1V9YBL5_9STRA
#=GS UniRef90_A0A091Q615/41-157      DE [subseq from] Cytosolic Fe-S cluster assembly factor NARFL (Fragment) n=3 Tax=Neognathae TaxID=8825 RepID=A0A091Q615_LEPDC
#=GS UniRef90_A0A091Q615/163-285     DE [subseq from] Cytosolic Fe-S cluster assembly factor NARFL (Fragment) n=3 Tax=Neognathae TaxID=8825 RepID=A0A091Q615_LEPDC
#=GS UniRef90_A0A091Q615/269-449     DE [subseq from] Cytosolic Fe-S cluster assembly factor NARFL (Fragment) n=3 Tax=Neognathae TaxID=8825 RepID=A0A091Q615_LEPDC
#=GS UniRef90_A0A0L8GCY9/9-184       DE [subseq from] Fe_hyd_SSU domain-containing protein n=6 Tax=Octopus TaxID=6643 RepID=A0A0L8GCY9_OCTBM
#=GS UniRef90_A0A0L8GCY9/190-311     DE [subseq from] Fe_hyd_SSU domain-containing protein n=6 Tax=Octopus TaxID=6643 RepID=A0A0L8GCY9_OCTBM
#=GS UniRef90_A0A0L8GCY9/318-481     DE [subseq from] Fe_hyd_SSU domain-containing protein n=6 Tax=Octopus TaxID=6643 RepID=A0A0L8GCY9_OCTBM
#=GS UniRef90_A0A7M7QR28/5-184       DE [subseq from] Fe_hyd_SSU domain-containing protein n=3 Tax=Pteromalinae TaxID=272242 RepID=A0A7M7QR28_NASVI
#=GS UniRef90_A0A7M7QR28/182-293     DE [subseq from] Fe_hyd_SSU domain-containing protein n=3 Tax=Pteromalinae TaxID=272242 RepID=A0A7M7QR28_NASVI
#=GS UniRef90_A0A7M7QR28/308-481     DE [subseq from] Fe_hyd_SSU domain-containing protein n=3 Tax=Pteromalinae TaxID=272242 RepID=A0A7M7QR28_NASVI
#=GS UniRef90_W8C5V4/23-201          DE [subseq from] Putative cytosolic Fe-S cluster assembly factor GJ13047 (Fragment) n=3 Tax=Ceratitis capitata TaxID=7213 RepID=W8C5V4_CERCA
#=GS UniRef90_W8C5V4/205-315         DE [subseq from] Putative cytosolic Fe-S cluster assembly factor GJ13047 (Fragment) n=3 Tax=Ceratitis capitata TaxID=7213 RepID=W8C5V4_CERCA
#=GS UniRef90_W8C5V4/333-501         DE [subseq from] Putative cytosolic Fe-S cluster assembly factor GJ13047 (Fragment) n=3 Tax=Ceratitis capitata TaxID=7213 RepID=W8C5V4_CERCA
#=GS UniRef90_A0A6P7UFY1/5-175       DE [subseq from] cytosolic Fe-S cluster assembly factor narfl n=5 Tax=Ixodes TaxID=6944 RepID=A0A6P7UFY1_IXOSC
#=GS UniRef90_A0A6P7UFY1/178-299     DE [subseq from] cytosolic Fe-S cluster assembly factor narfl n=5 Tax=Ixodes TaxID=6944 RepID=A0A6P7UFY1_IXOSC
#=GS UniRef90_A0A6P7UFY1/311-475     DE [subseq from] cytosolic Fe-S cluster assembly factor narfl n=5 Tax=Ixodes TaxID=6944 RepID=A0A6P7UFY1_IXOSC
#=GS UniRef90_A0A093FX68/39-162      DE [subseq from] Cytosolic Fe-S cluster assembly factor NARFL (Fragment) n=2 Tax=Dryobates pubescens TaxID=118200 RepID=A0A093FX68_DRYPU
#=GS UniRef90_A0A093FX68/167-290     DE [subseq from] Cytosolic Fe-S cluster assembly factor NARFL (Fragment) n=2 Tax=Dryobates pubescens TaxID=118200 RepID=A0A093FX68_DRYPU
#=GS UniRef90_A0A093FX68/272-455     DE [subseq from] Cytosolic Fe-S cluster assembly factor NARFL (Fragment) n=2 Tax=Dryobates pubescens TaxID=118200 RepID=A0A093FX68_DRYPU
#=GS UniRef90_A0A6J1NSH3/5-179       DE [subseq from] probable cytosolic Fe-S cluster assembly factor GI11683 n=1 Tax=Bicyclus anynana TaxID=110368 RepID=A0A6J1NSH3_BICAN
#=GS UniRef90_A0A6J1NSH3/186-288     DE [subseq from] probable cytosolic Fe-S cluster assembly factor GI11683 n=1 Tax=Bicyclus anynana TaxID=110368 RepID=A0A6J1NSH3_BICAN
#=GS UniRef90_A0A6J1NSH3/308-476     DE [subseq from] probable cytosolic Fe-S cluster assembly factor GI11683 n=1 Tax=Bicyclus anynana TaxID=110368 RepID=A0A6J1NSH3_BICAN
#=GS UniRef90_A0A4P9ZZN6/3-180       DE [subseq from] Iron hydrogenase n=1 Tax=Dimargaris cristalligena TaxID=215637 RepID=A0A4P9ZZN6_9FUNG
#=GS UniRef90_A0A4P9ZZN6/189-328     DE [subseq from] Iron hydrogenase n=1 Tax=Dimargaris cristalligena TaxID=215637 RepID=A0A4P9ZZN6_9FUNG
#=GS UniRef90_A0A4P9ZZN6/327-451     DE [subseq from] Iron hydrogenase n=1 Tax=Dimargaris cristalligena TaxID=215637 RepID=A0A4P9ZZN6_9FUNG
#=GS UniRef90_UPI0001CB9C8E/5-180    DE [subseq from] cytosolic Fe-S cluster assembly factor narfl-like n=1 Tax=Saccoglossus kowalevskii TaxID=10224 RepID=UPI0001CB9C8E
#=GS UniRef90_UPI0001CB9C8E/182-301  DE [subseq from] cytosolic Fe-S cluster assembly factor narfl-like n=1 Tax=Saccoglossus kowalevskii TaxID=10224 RepID=UPI0001CB9C8E
#=GS UniRef90_UPI0001CB9C8E/303-478  DE [subseq from] cytosolic Fe-S cluster assembly factor narfl-like n=1 Tax=Saccoglossus kowalevskii TaxID=10224 RepID=UPI0001CB9C8E
#=GS UniRef90_A0A8S4DAC4/5-184       DE [subseq from] (diamondback moth) hypothetical protein n=4 Tax=Plutella xylostella TaxID=51655 RepID=A0A8S4DAC4_PLUXY
#=GS UniRef90_A0A8S4DAC4/186-487     DE [subseq from] (diamondback moth) hypothetical protein n=4 Tax=Plutella xylostella TaxID=51655 RepID=A0A8S4DAC4_PLUXY
#=GS UniRef90_UPI00077FDAD9/1-179    DE [subseq from] cytosolic Fe-S cluster assembly factor narfl n=1 Tax=Parasteatoda tepidariorum TaxID=114398 RepID=UPI00077FDAD9
#=GS UniRef90_UPI00077FDAD9/178-295  DE [subseq from] cytosolic Fe-S cluster assembly factor narfl n=1 Tax=Parasteatoda tepidariorum TaxID=114398 RepID=UPI00077FDAD9
#=GS UniRef90_UPI00077FDAD9/305-480  DE [subseq from] cytosolic Fe-S cluster assembly factor narfl n=1 Tax=Parasteatoda tepidariorum TaxID=114398 RepID=UPI00077FDAD9
#=GS UniRef90_A0A2T7Q0S7/5-179       DE [subseq from] Fe_hyd_SSU domain-containing protein n=1 Tax=Pomacea canaliculata TaxID=400727 RepID=A0A2T7Q0S7_POMCA
#=GS UniRef90_A0A2T7Q0S7/182-303     DE [subseq from] Fe_hyd_SSU domain-containing protein n=1 Tax=Pomacea canaliculata TaxID=400727 RepID=A0A2T7Q0S7_POMCA
#=GS UniRef90_A0A2T7Q0S7/314-474     DE [subseq from] Fe_hyd_SSU domain-containing protein n=1 Tax=Pomacea canaliculata TaxID=400727 RepID=A0A2T7Q0S7_POMCA
#=GS UniRef90_UPI001D08321C/4-178    DE [subseq from] probable cytosolic Fe-S cluster assembly factor AGAP009023 n=1 Tax=Coccinella septempunctata TaxID=41139 RepID=UPI001D08321C
#=GS UniRef90_UPI001D08321C/179-297  DE [subseq from] probable cytosolic Fe-S cluster assembly factor AGAP009023 n=1 Tax=Coccinella septempunctata TaxID=41139 RepID=UPI001D08321C
#=GS UniRef90_UPI001D08321C/317-476  DE [subseq from] probable cytosolic Fe-S cluster assembly factor AGAP009023 n=1 Tax=Coccinella septempunctata TaxID=41139 RepID=UPI001D08321C
#=GS UniRef90_UPI0018CD6F5A/4-182    DE [subseq from] probable cytosolic Fe-S cluster assembly factor GJ13047 n=1 Tax=Teleopsis dalmanni TaxID=139649 RepID=UPI0018CD6F5A
#=GS UniRef90_UPI0018CD6F5A/180-299  DE [subseq from] probable cytosolic Fe-S cluster assembly factor GJ13047 n=1 Tax=Teleopsis dalmanni TaxID=139649 RepID=UPI0018CD6F5A
#=GS UniRef90_UPI0018CD6F5A/311-480  DE [subseq from] probable cytosolic Fe-S cluster assembly factor GJ13047 n=1 Tax=Teleopsis dalmanni TaxID=139649 RepID=UPI0018CD6F5A
#=GS UniRef90_A0A1W0A0C8/2453-2942   DE [subseq from] RNA helicase n=1 Tax=Thraustotheca clavata TaxID=74557 RepID=A0A1W0A0C8_9STRA
#=GS UniRef90_A0A8K0CCZ6/4-181       DE [subseq from] Fe_hyd_SSU domain-containing protein n=1 Tax=Ignelater luminosus TaxID=2038154 RepID=A0A8K0CCZ6_9COLE
#=GS UniRef90_A0A8K0CCZ6/183-294     DE [subseq from] Fe_hyd_SSU domain-containing protein n=1 Tax=Ignelater luminosus TaxID=2038154 RepID=A0A8K0CCZ6_9COLE
#=GS UniRef90_A0A8K0CCZ6/320-484     DE [subseq from] Fe_hyd_SSU domain-containing protein n=1 Tax=Ignelater luminosus TaxID=2038154 RepID=A0A8K0CCZ6_9COLE
#=GS UniRef90_A0A663F6U7/5-176       DE [subseq from] Cytosolic iron-sulfur assembly component 3 n=18 Tax=Neognathae TaxID=8825 RepID=A0A663F6U7_AQUCH
#=GS UniRef90_A0A663F6U7/182-299     DE [subseq from] Cytosolic iron-sulfur assembly component 3 n=18 Tax=Neognathae TaxID=8825 RepID=A0A663F6U7_AQUCH
#=GS UniRef90_A0A663F6U7/298-426     DE [subseq from] Cytosolic iron-sulfur assembly component 3 n=18 Tax=Neognathae TaxID=8825 RepID=A0A663F6U7_AQUCH
#=GS UniRef90_A0A6J2X4N8/4-182       DE [subseq from] probable cytosolic Fe-S cluster assembly factor AGAP009023 n=1 Tax=Sitophilus oryzae TaxID=7048 RepID=A0A6J2X4N8_SITOR
#=GS UniRef90_A0A6J2X4N8/184-297     DE [subseq from] probable cytosolic Fe-S cluster assembly factor AGAP009023 n=1 Tax=Sitophilus oryzae TaxID=7048 RepID=A0A6J2X4N8_SITOR
#=GS UniRef90_A0A6J2X4N8/318-479     DE [subseq from] probable cytosolic Fe-S cluster assembly factor AGAP009023 n=1 Tax=Sitophilus oryzae TaxID=7048 RepID=A0A6J2X4N8_SITOR
#=GS UniRef90_UPI001CA9C129/5-183    DE [subseq from] probable cytosolic Fe-S cluster assembly factor GK14772 n=1 Tax=Leptopilina heterotoma TaxID=63436 RepID=UPI001CA9C129
#=GS UniRef90_UPI001CA9C129/182-294  DE [subseq from] probable cytosolic Fe-S cluster assembly factor GK14772 n=1 Tax=Leptopilina heterotoma TaxID=63436 RepID=UPI001CA9C129
#=GS UniRef90_UPI001CA9C129/300-483  DE [subseq from] probable cytosolic Fe-S cluster assembly factor GK14772 n=1 Tax=Leptopilina heterotoma TaxID=63436 RepID=UPI001CA9C129
#=GS UniRef90_UPI0010BD951D/6-167    DE [subseq from] cytosolic iron-sulfur assembly component 3 n=1 Tax=Galendromus occidentalis TaxID=34638 RepID=UPI0010BD951D
#=GS UniRef90_UPI0010BD951D/169-272  DE [subseq from] cytosolic iron-sulfur assembly component 3 n=1 Tax=Galendromus occidentalis TaxID=34638 RepID=UPI0010BD951D
#=GS UniRef90_UPI0010BD951D/299-456  DE [subseq from] cytosolic iron-sulfur assembly component 3 n=1 Tax=Galendromus occidentalis TaxID=34638 RepID=UPI0010BD951D
#=GS UniRef90_A0A851AQ68/40-153      DE [subseq from] NARFL factor (Fragment) n=11 Tax=Neognathae TaxID=8825 RepID=A0A851AQ68_SULDA
#=GS UniRef90_A0A851AQ68/159-279     DE [subseq from] NARFL factor (Fragment) n=11 Tax=Neognathae TaxID=8825 RepID=A0A851AQ68_SULDA
#=GS UniRef90_A0A851AQ68/283-445     DE [subseq from] NARFL factor (Fragment) n=11 Tax=Neognathae TaxID=8825 RepID=A0A851AQ68_SULDA
#=GS UniRef90_A0A665TW66/5-150       DE [subseq from] Cytosolic iron-sulfur assembly component 3 n=1 Tax=Echeneis naucrates TaxID=173247 RepID=A0A665TW66_ECHNA
#=GS UniRef90_A0A665TW66/181-292     DE [subseq from] Cytosolic iron-sulfur assembly component 3 n=1 Tax=Echeneis naucrates TaxID=173247 RepID=A0A665TW66_ECHNA
#=GS UniRef90_A0A665TW66/288-465     DE [subseq from] Cytosolic iron-sulfur assembly component 3 n=1 Tax=Echeneis naucrates TaxID=173247 RepID=A0A665TW66_ECHNA
#=GS UniRef90_A0A7J0FX42/5-163       DE [subseq from] Ferredoxin hydrogenase n=1 Tax=Actinidia rufa TaxID=165716 RepID=A0A7J0FX42_9ERIC
#=GS UniRef90_A0A7J0FX42/167-301     DE [subseq from] Ferredoxin hydrogenase n=1 Tax=Actinidia rufa TaxID=165716 RepID=A0A7J0FX42_9ERIC
#=GS UniRef90_A0A7J0FX42/315-451     DE [subseq from] Ferredoxin hydrogenase n=1 Tax=Actinidia rufa TaxID=165716 RepID=A0A7J0FX42_9ERIC
#=GS UniRef90_UPI001E275765/4-177    DE [subseq from] probable cytosolic Fe-S cluster assembly factor AGAP009023 n=1 Tax=Harmonia axyridis TaxID=115357 RepID=UPI001E275765
#=GS UniRef90_UPI001E275765/176-293  DE [subseq from] probable cytosolic Fe-S cluster assembly factor AGAP009023 n=1 Tax=Harmonia axyridis TaxID=115357 RepID=UPI001E275765
#=GS UniRef90_UPI001E275765/301-481  DE [subseq from] probable cytosolic Fe-S cluster assembly factor AGAP009023 n=1 Tax=Harmonia axyridis TaxID=115357 RepID=UPI001E275765
#=GS UniRef90_A0A067QRX0/5-186       DE [subseq from] Putative cytosolic Fe-S cluster assembly factor n=3 Tax=Zootermopsis nevadensis TaxID=136037 RepID=A0A067QRX0_ZOONE
#=GS UniRef90_A0A067QRX0/187-305     DE [subseq from] Putative cytosolic Fe-S cluster assembly factor n=3 Tax=Zootermopsis nevadensis TaxID=136037 RepID=A0A067QRX0_ZOONE
#=GS UniRef90_A0A067QRX0/308-481     DE [subseq from] Putative cytosolic Fe-S cluster assembly factor n=3 Tax=Zootermopsis nevadensis TaxID=136037 RepID=A0A067QRX0_ZOONE
#=GS UniRef90_A0A7R9XVD3/57-254      DE [subseq from] Hypothetical protein n=1 Tax=Prasinoderma coloniale TaxID=156133 RepID=A0A7R9XVD3_9VIRI
#=GS UniRef90_A0A7R9XVD3/253-577     DE [subseq from] Hypothetical protein n=1 Tax=Prasinoderma coloniale TaxID=156133 RepID=A0A7R9XVD3_9VIRI
#=GS UniRef90_A0A194Q481/5-184       DE [subseq from] Putative cytosolic Fe-S cluster assembly factor GA29080 n=4 Tax=Papilio TaxID=7145 RepID=A0A194Q481_PAPXU
#=GS UniRef90_A0A194Q481/186-308     DE [subseq from] Putative cytosolic Fe-S cluster assembly factor GA29080 n=4 Tax=Papilio TaxID=7145 RepID=A0A194Q481_PAPXU
#=GS UniRef90_A0A194Q481/310-474     DE [subseq from] Putative cytosolic Fe-S cluster assembly factor GA29080 n=4 Tax=Papilio TaxID=7145 RepID=A0A194Q481_PAPXU
#=GS UniRef90_A0A397TK62/3-324       DE [subseq from] Cytosolic Fe-S cluster assembly factor NARFL-like protein n=1 Tax=Glomus cerebriforme TaxID=658196 RepID=A0A397TK62_9GLOM
#=GS UniRef90_A0A397TK62/335-506     DE [subseq from] Cytosolic Fe-S cluster assembly factor NARFL-like protein n=1 Tax=Glomus cerebriforme TaxID=658196 RepID=A0A397TK62_9GLOM
#=GS UniRef90_A0A7I8INN2/35-132      DE [subseq from] Hypothetical protein n=1 Tax=Spirodela intermedia TaxID=51605 RepID=A0A7I8INN2_SPIIN
#=GS UniRef90_A0A7I8INN2/150-272     DE [subseq from] Hypothetical protein n=1 Tax=Spirodela intermedia TaxID=51605 RepID=A0A7I8INN2_SPIIN
#=GS UniRef90_A0A7I8INN2/283-446     DE [subseq from] Hypothetical protein n=1 Tax=Spirodela intermedia TaxID=51605 RepID=A0A7I8INN2_SPIIN
#=GS UniRef90_A0A7R9PQF3/239-350     DE [subseq from] Hypothetical protein n=1 Tax=Timema genevievae TaxID=629358 RepID=A0A7R9PQF3_TIMGE
#=GS UniRef90_A0A7R9PQF3/352-468     DE [subseq from] Hypothetical protein n=1 Tax=Timema genevievae TaxID=629358 RepID=A0A7R9PQF3_TIMGE
#=GS UniRef90_A0A7R9PQF3/483-648     DE [subseq from] Hypothetical protein n=1 Tax=Timema genevievae TaxID=629358 RepID=A0A7R9PQF3_TIMGE
#=GS UniRef90_UPI001C347A12/27-123   DE [subseq from] Protein NAR1 n=1 Tax=Cucurbita argyrosperma subsp. argyrosperma TaxID=1094858 RepID=UPI001C347A12
#=GS UniRef90_UPI001C347A12/236-367  DE [subseq from] Protein NAR1 n=1 Tax=Cucurbita argyrosperma subsp. argyrosperma TaxID=1094858 RepID=UPI001C347A12
#=GS UniRef90_UPI001C347A12/380-545  DE [subseq from] Protein NAR1 n=1 Tax=Cucurbita argyrosperma subsp. argyrosperma TaxID=1094858 RepID=UPI001C347A12
#=GS UniRef90_A0A7R8URV6/4-179       DE [subseq from] Hypothetical protein n=1 Tax=Hermetia illucens TaxID=343691 RepID=A0A7R8URV6_HERIL
#=GS UniRef90_A0A7R8URV6/185-300     DE [subseq from] Hypothetical protein n=1 Tax=Hermetia illucens TaxID=343691 RepID=A0A7R8URV6_HERIL
#=GS UniRef90_A0A7R8URV6/312-480     DE [subseq from] Hypothetical protein n=1 Tax=Hermetia illucens TaxID=343691 RepID=A0A7R8URV6_HERIL
#=GS UniRef90_A0A182F424/4-179       DE [subseq from] Fe_hyd_SSU domain-containing protein n=6 Tax=Nyssorhynchus TaxID=44543 RepID=A0A182F424_ANOAL
#=GS UniRef90_A0A182F424/182-297     DE [subseq from] Fe_hyd_SSU domain-containing protein n=6 Tax=Nyssorhynchus TaxID=44543 RepID=A0A182F424_ANOAL
#=GS UniRef90_A0A182F424/312-474     DE [subseq from] Fe_hyd_SSU domain-containing protein n=6 Tax=Nyssorhynchus TaxID=44543 RepID=A0A182F424_ANOAL
#=GS UniRef90_A0A8C0K7Y6/5-178       DE [subseq from] Cytosolic iron-sulfur assembly component 3 n=1 Tax=Canis lupus dingo TaxID=286419 RepID=A0A8C0K7Y6_CANLU
#=GS UniRef90_A0A8C0K7Y6/180-310     DE [subseq from] Cytosolic iron-sulfur assembly component 3 n=1 Tax=Canis lupus dingo TaxID=286419 RepID=A0A8C0K7Y6_CANLU
#=GS UniRef90_A0A8C0K7Y6/309-400     DE [subseq from] Cytosolic iron-sulfur assembly component 3 n=1 Tax=Canis lupus dingo TaxID=286419 RepID=A0A8C0K7Y6_CANLU
#=GS UniRef90_A0A3R6YWJ5/520-1032    DE [subseq from] Lysosomal Pro-X carboxypeptidase n=1 Tax=Aphanomyces invadans TaxID=157072 RepID=A0A3R6YWJ5_9STRA
#=GS UniRef90_A0A4C1XWH2/5-182       DE [subseq from] Probable cytosolic Fe-S cluster assembly factor GA29080 n=1 Tax=Eumeta variegata TaxID=1368026 RepID=A0A4C1XWH2_EUMVA
#=GS UniRef90_A0A4C1XWH2/184-301     DE [subseq from] Probable cytosolic Fe-S cluster assembly factor GA29080 n=1 Tax=Eumeta variegata TaxID=1368026 RepID=A0A4C1XWH2_EUMVA
#=GS UniRef90_A0A4C1XWH2/314-477     DE [subseq from] Probable cytosolic Fe-S cluster assembly factor GA29080 n=1 Tax=Eumeta variegata TaxID=1368026 RepID=A0A4C1XWH2_EUMVA
#=GS UniRef90_A0A803WGK8/5-175       DE [subseq from] Cytosolic iron-sulfur assembly component 3 n=8 Tax=Passeriformes TaxID=9126 RepID=A0A803WGK8_FICAL
#=GS UniRef90_A0A803WGK8/182-298     DE [subseq from] Cytosolic iron-sulfur assembly component 3 n=8 Tax=Passeriformes TaxID=9126 RepID=A0A803WGK8_FICAL
#=GS UniRef90_A0A803WGK8/293-426     DE [subseq from] Cytosolic iron-sulfur assembly component 3 n=8 Tax=Passeriformes TaxID=9126 RepID=A0A803WGK8_FICAL
#=GS UniRef90_A0A1D1V5I2/4-173       DE [subseq from] Fe_hyd_lg_C domain-containing protein n=1 Tax=Ramazzottius varieornatus TaxID=947166 RepID=A0A1D1V5I2_RAMVA
#=GS UniRef90_A0A1D1V5I2/175-296     DE [subseq from] Fe_hyd_lg_C domain-containing protein n=1 Tax=Ramazzottius varieornatus TaxID=947166 RepID=A0A1D1V5I2_RAMVA
#=GS UniRef90_A0A1D1V5I2/305-468     DE [subseq from] Fe_hyd_lg_C domain-containing protein n=1 Tax=Ramazzottius varieornatus TaxID=947166 RepID=A0A1D1V5I2_RAMVA
#=GS UniRef90_A0A1X2HN50/3-275       DE [subseq from] Iron hydrogenase n=1 Tax=Syncephalastrum racemosum TaxID=13706 RepID=A0A1X2HN50_SYNRA
#=GS UniRef90_A0A1X2HN50/291-464     DE [subseq from] Iron hydrogenase n=1 Tax=Syncephalastrum racemosum TaxID=13706 RepID=A0A1X2HN50_SYNRA
#=GS UniRef90_A0A8S4SLM3/5-180       DE [subseq from] Jg1031 protein n=4 Tax=Satyrini TaxID=127320 RepID=A0A8S4SLM3_9NEOP
#=GS UniRef90_A0A8S4SLM3/185-301     DE [subseq from] Jg1031 protein n=4 Tax=Satyrini TaxID=127320 RepID=A0A8S4SLM3_9NEOP
#=GS UniRef90_A0A8S4SLM3/309-476     DE [subseq from] Jg1031 protein n=4 Tax=Satyrini TaxID=127320 RepID=A0A8S4SLM3_9NEOP
#=GS UniRef90_A0A8D3BRK2/2-102       DE [subseq from] Nuclear prelamin A recognition factor-like n=2 Tax=Pleuronectoidei TaxID=30942 RepID=A0A8D3BRK2_SCOMX
#=GS UniRef90_A0A8D3BRK2/107-225     DE [subseq from] Nuclear prelamin A recognition factor-like n=2 Tax=Pleuronectoidei TaxID=30942 RepID=A0A8D3BRK2_SCOMX
#=GS UniRef90_A0A8D3BRK2/227-398     DE [subseq from] Nuclear prelamin A recognition factor-like n=2 Tax=Pleuronectoidei TaxID=30942 RepID=A0A8D3BRK2_SCOMX
#=GS UniRef90_A0A8J5ZIU9/13-187      DE [subseq from] Cytosolic iron-sulfur assembly component 3 n=2 Tax=Talpidae TaxID=9373 RepID=A0A8J5ZIU9_GALPY
#=GS UniRef90_A0A8J5ZIU9/186-283     DE [subseq from] Cytosolic iron-sulfur assembly component 3 n=2 Tax=Talpidae TaxID=9373 RepID=A0A8J5ZIU9_GALPY
#=GS UniRef90_A0A8J5ZIU9/302-415     DE [subseq from] Cytosolic iron-sulfur assembly component 3 n=2 Tax=Talpidae TaxID=9373 RepID=A0A8J5ZIU9_GALPY
#=GS UniRef90_A0A8J5ZIU9/437-504     DE [subseq from] Cytosolic iron-sulfur assembly component 3 n=2 Tax=Talpidae TaxID=9373 RepID=A0A8J5ZIU9_GALPY
#=GS UniRef90_W5MCX7/5-175           DE [subseq from] Cytosolic iron-sulfur assembly component 3 n=2 Tax=Lepisosteus oculatus TaxID=7918 RepID=W5MCX7_LEPOC
#=GS UniRef90_W5MCX7/181-299         DE [subseq from] Cytosolic iron-sulfur assembly component 3 n=2 Tax=Lepisosteus oculatus TaxID=7918 RepID=W5MCX7_LEPOC
#=GS UniRef90_W5MCX7/286-397         DE [subseq from] Cytosolic iron-sulfur assembly component 3 n=2 Tax=Lepisosteus oculatus TaxID=7918 RepID=W5MCX7_LEPOC
#=GS UniRef90_B4GXC8/4-178           DE [subseq from] Probable cytosolic Fe-S cluster assembly factor GL21135 n=13 Tax=obscura group TaxID=32355 RepID=NARF_DROPE
#=GS UniRef90_B4GXC8/181-287         DE [subseq from] Probable cytosolic Fe-S cluster assembly factor GL21135 n=13 Tax=obscura group TaxID=32355 RepID=NARF_DROPE
#=GS UniRef90_B4GXC8/307-477         DE [subseq from] Probable cytosolic Fe-S cluster assembly factor GL21135 n=13 Tax=obscura group TaxID=32355 RepID=NARF_DROPE
#=GS UniRef90_Q16ML2/4-179           DE [subseq from] Probable cytosolic Fe-S cluster assembly factor AAEL012261 n=4 Tax=Stegomyia TaxID=53541 RepID=NARF_AEDAE
#=GS UniRef90_Q16ML2/182-297         DE [subseq from] Probable cytosolic Fe-S cluster assembly factor AAEL012261 n=4 Tax=Stegomyia TaxID=53541 RepID=NARF_AEDAE
#=GS UniRef90_Q16ML2/309-478         DE [subseq from] Probable cytosolic Fe-S cluster assembly factor AAEL012261 n=4 Tax=Stegomyia TaxID=53541 RepID=NARF_AEDAE
#=GS UniRef90_A0A1B6GK03/5-183       DE [subseq from] Fe_hyd_SSU domain-containing protein n=2 Tax=Proconiini TaxID=565685 RepID=A0A1B6GK03_9HEMI
#=GS UniRef90_A0A1B6GK03/182-283     DE [subseq from] Fe_hyd_SSU domain-containing protein n=2 Tax=Proconiini TaxID=565685 RepID=A0A1B6GK03_9HEMI
#=GS UniRef90_A0A1B6GK03/291-481     DE [subseq from] Fe_hyd_SSU domain-containing protein n=2 Tax=Proconiini TaxID=565685 RepID=A0A1B6GK03_9HEMI
#=GS UniRef90_UPI00067BD82E/5-179    DE [subseq from] probable cytosolic Fe-S cluster assembly factor GL21135 n=1 Tax=Amyelois transitella TaxID=680683 RepID=UPI00067BD82E
#=GS UniRef90_UPI00067BD82E/186-288  DE [subseq from] probable cytosolic Fe-S cluster assembly factor GL21135 n=1 Tax=Amyelois transitella TaxID=680683 RepID=UPI00067BD82E
#=GS UniRef90_UPI00067BD82E/306-476  DE [subseq from] probable cytosolic Fe-S cluster assembly factor GL21135 n=1 Tax=Amyelois transitella TaxID=680683 RepID=UPI00067BD82E
#=GS UniRef90_A0A6J1SD23/5-185       DE [subseq from] probable cytosolic Fe-S cluster assembly factor GI11683 n=1 Tax=Frankliniella occidentalis TaxID=133901 RepID=A0A6J1SD23_FRAOC
#=GS UniRef90_A0A6J1SD23/183-294     DE [subseq from] probable cytosolic Fe-S cluster assembly factor GI11683 n=1 Tax=Frankliniella occidentalis TaxID=133901 RepID=A0A6J1SD23_FRAOC
#=GS UniRef90_A0A6J1SD23/324-490     DE [subseq from] probable cytosolic Fe-S cluster assembly factor GI11683 n=1 Tax=Frankliniella occidentalis TaxID=133901 RepID=A0A6J1SD23_FRAOC
#=GS UniRef90_A0A1X2I2I2/30-298      DE [subseq from] Iron hydrogenase n=1 Tax=Absidia repens TaxID=90262 RepID=A0A1X2I2I2_9FUNG
#=GS UniRef90_A0A1X2I2I2/309-493     DE [subseq from] Iron hydrogenase n=1 Tax=Absidia repens TaxID=90262 RepID=A0A1X2I2I2_9FUNG
#=GS UniRef90_A0A834IQE3/4-182       DE [subseq from] Fe_hyd_SSU domain-containing protein n=1 Tax=Rhynchophorus ferrugineus TaxID=354439 RepID=A0A834IQE3_RHYFE
#=GS UniRef90_A0A834IQE3/184-297     DE [subseq from] Fe_hyd_SSU domain-containing protein n=1 Tax=Rhynchophorus ferrugineus TaxID=354439 RepID=A0A834IQE3_RHYFE
#=GS UniRef90_A0A834IQE3/313-481     DE [subseq from] Fe_hyd_SSU domain-containing protein n=1 Tax=Rhynchophorus ferrugineus TaxID=354439 RepID=A0A834IQE3_RHYFE
#=GS UniRef90_UPI001F5EF53F/5-183    DE [subseq from] probable cytosolic Fe-S cluster assembly factor CPIJ010948 n=2 Tax=Schistocerca TaxID=7008 RepID=UPI001F5EF53F
#=GS UniRef90_UPI001F5EF53F/182-301  DE [subseq from] probable cytosolic Fe-S cluster assembly factor CPIJ010948 n=2 Tax=Schistocerca TaxID=7008 RepID=UPI001F5EF53F
#=GS UniRef90_UPI001F5EF53F/318-483  DE [subseq from] probable cytosolic Fe-S cluster assembly factor CPIJ010948 n=2 Tax=Schistocerca TaxID=7008 RepID=UPI001F5EF53F
#=GS UniRef90_A0A2R5LEU4/5-177       DE [subseq from] Putative nuclear architecture related protein n=1 Tax=Ornithodoros turicata TaxID=34597 RepID=A0A2R5LEU4_9ACAR
#=GS UniRef90_A0A2R5LEU4/178-292     DE [subseq from] Putative nuclear architecture related protein n=1 Tax=Ornithodoros turicata TaxID=34597 RepID=A0A2R5LEU4_9ACAR
#=GS UniRef90_A0A2R5LEU4/303-466     DE [subseq from] Putative nuclear architecture related protein n=1 Tax=Ornithodoros turicata TaxID=34597 RepID=A0A2R5LEU4_9ACAR
#=GS UniRef90_B0WU52/4-179           DE [subseq from] Probable cytosolic Fe-S cluster assembly factor CPIJ010948 n=8 Tax=Culex TaxID=53527 RepID=NARF_CULQU
#=GS UniRef90_B0WU52/181-283         DE [subseq from] Probable cytosolic Fe-S cluster assembly factor CPIJ010948 n=8 Tax=Culex TaxID=53527 RepID=NARF_CULQU
#=GS UniRef90_B0WU52/312-478         DE [subseq from] Probable cytosolic Fe-S cluster assembly factor CPIJ010948 n=8 Tax=Culex TaxID=53527 RepID=NARF_CULQU
#=GS UniRef90_A0A2K5E0H7/5-175       DE [subseq from] Cytosolic iron-sulfur assembly component 3 n=1 Tax=Aotus nancymaae TaxID=37293 RepID=A0A2K5E0H7_AOTNA
#=GS UniRef90_A0A2K5E0H7/177-303     DE [subseq from] Cytosolic iron-sulfur assembly component 3 n=1 Tax=Aotus nancymaae TaxID=37293 RepID=A0A2K5E0H7_AOTNA
#=GS UniRef90_A0A2K5E0H7/299-398     DE [subseq from] Cytosolic iron-sulfur assembly component 3 n=1 Tax=Aotus nancymaae TaxID=37293 RepID=A0A2K5E0H7_AOTNA
#=GS UniRef90_A0A452RBB6/41-214      DE [subseq from] Cytosolic iron-sulfur assembly component 3 n=1 Tax=Ursus americanus TaxID=9643 RepID=A0A452RBB6_URSAM
#=GS UniRef90_A0A452RBB6/215-341     DE [subseq from] Cytosolic iron-sulfur assembly component 3 n=1 Tax=Ursus americanus TaxID=9643 RepID=A0A452RBB6_URSAM
#=GS UniRef90_A0A452RBB6/342-442     DE [subseq from] Cytosolic iron-sulfur assembly component 3 n=1 Tax=Ursus americanus TaxID=9643 RepID=A0A452RBB6_URSAM
#=GS UniRef90_A0A8C9GFQ7/37-208      DE [subseq from] Cytosolic iron-sulfur assembly component 3 n=1 Tax=Piliocolobus tephrosceles TaxID=591936 RepID=A0A8C9GFQ7_9PRIM
#=GS UniRef90_A0A8C9GFQ7/214-340     DE [subseq from] Cytosolic iron-sulfur assembly component 3 n=1 Tax=Piliocolobus tephrosceles TaxID=591936 RepID=A0A8C9GFQ7_9PRIM
#=GS UniRef90_A0A8C9GFQ7/336-435     DE [subseq from] Cytosolic iron-sulfur assembly component 3 n=1 Tax=Piliocolobus tephrosceles TaxID=591936 RepID=A0A8C9GFQ7_9PRIM
#=GS UniRef90_A0A482WTU5/4-185       DE [subseq from] Fe_hyd_SSU domain-containing protein n=2 Tax=Delphacidae TaxID=33362 RepID=A0A482WTU5_LAOST
#=GS UniRef90_A0A482WTU5/182-293     DE [subseq from] Fe_hyd_SSU domain-containing protein n=2 Tax=Delphacidae TaxID=33362 RepID=A0A482WTU5_LAOST
#=GS UniRef90_A0A482WTU5/314-481     DE [subseq from] Fe_hyd_SSU domain-containing protein n=2 Tax=Delphacidae TaxID=33362 RepID=A0A482WTU5_LAOST
#=GS UniRef90_UPI0010FB6F98/5-178    DE [subseq from] probable cytosolic Fe-S cluster assembly factor AGAP009023 n=1 Tax=Nylanderia fulva TaxID=613905 RepID=UPI0010FB6F98
#=GS UniRef90_UPI0010FB6F98/184-286  DE [subseq from] probable cytosolic Fe-S cluster assembly factor AGAP009023 n=1 Tax=Nylanderia fulva TaxID=613905 RepID=UPI0010FB6F98
#=GS UniRef90_UPI0010FB6F98/317-482  DE [subseq from] probable cytosolic Fe-S cluster assembly factor AGAP009023 n=1 Tax=Nylanderia fulva TaxID=613905 RepID=UPI0010FB6F98
#=GS UniRef90_A0A022QJC8/2-89        DE [subseq from] Fe_hyd_SSU domain-containing protein n=2 Tax=Erythranthe guttata TaxID=4155 RepID=A0A022QJC8_ERYGU
#=GS UniRef90_A0A022QJC8/92-217      DE [subseq from] Fe_hyd_SSU domain-containing protein n=2 Tax=Erythranthe guttata TaxID=4155 RepID=A0A022QJC8_ERYGU
#=GS UniRef90_A0A022QJC8/231-396     DE [subseq from] Fe_hyd_SSU domain-containing protein n=2 Tax=Erythranthe guttata TaxID=4155 RepID=A0A022QJC8_ERYGU
#=GS UniRef90_A0A8J6L8W5/43-219      DE [subseq from] Fe_hyd_SSU domain-containing protein n=2 Tax=Tenebrio molitor TaxID=7067 RepID=A0A8J6L8W5_TENMO
#=GS UniRef90_A0A8J6L8W5/222-539     DE [subseq from] Fe_hyd_SSU domain-containing protein n=2 Tax=Tenebrio molitor TaxID=7067 RepID=A0A8J6L8W5_TENMO
#=GS UniRef90_A0A813MDY0/5-182       DE [subseq from] Hypothetical protein n=1 Tax=Brachionus calyciflorus TaxID=104777 RepID=A0A813MDY0_9BILA
#=GS UniRef90_A0A813MDY0/182-301     DE [subseq from] Hypothetical protein n=1 Tax=Brachionus calyciflorus TaxID=104777 RepID=A0A813MDY0_9BILA
#=GS UniRef90_A0A813MDY0/328-489     DE [subseq from] Hypothetical protein n=1 Tax=Brachionus calyciflorus TaxID=104777 RepID=A0A813MDY0_9BILA
#=GS UniRef90_A0A397UIS5/3-331       DE [subseq from] Cytosolic Fe-S cluster assembly factor narfl n=2 Tax=Gigaspora TaxID=4873 RepID=A0A397UIS5_9GLOM
#=GS UniRef90_A0A397UIS5/340-509     DE [subseq from] Cytosolic Fe-S cluster assembly factor narfl n=2 Tax=Gigaspora TaxID=4873 RepID=A0A397UIS5_9GLOM
#=GS UniRef90_A0A8J4EV57/3-181       DE [subseq from] Fe_hyd_lg_C domain-containing protein n=1 Tax=Volvox africanus TaxID=51714 RepID=A0A8J4EV57_9CHLO
#=GS UniRef90_A0A8J4EV57/180-385     DE [subseq from] Fe_hyd_lg_C domain-containing protein n=1 Tax=Volvox africanus TaxID=51714 RepID=A0A8J4EV57_9CHLO
#=GS UniRef90_A0A8J4EV57/385-432     DE [subseq from] Fe_hyd_lg_C domain-containing protein n=1 Tax=Volvox africanus TaxID=51714 RepID=A0A8J4EV57_9CHLO
#=GS UniRef90_A0A3M7P6X8/5-182       DE [subseq from] Cytosolic Fe-S cluster assembly factor NARFL (Fragment) n=1 Tax=Brachionus plicatilis TaxID=10195 RepID=A0A3M7P6X8_BRAPC
#=GS UniRef90_A0A3M7P6X8/180-297     DE [subseq from] Cytosolic Fe-S cluster assembly factor NARFL (Fragment) n=1 Tax=Brachionus plicatilis TaxID=10195 RepID=A0A3M7P6X8_BRAPC
#=GS UniRef90_A0A3M7P6X8/328-486     DE [subseq from] Cytosolic Fe-S cluster assembly factor NARFL (Fragment) n=1 Tax=Brachionus plicatilis TaxID=10195 RepID=A0A3M7P6X8_BRAPC
#=GS UniRef90_A0A212FCC7/5-178       DE [subseq from] probable cytosolic Fe-S cluster assembly factor GI11683 n=2 Tax=Danaus TaxID=151542 RepID=A0A212FCC7_DANPL
#=GS UniRef90_A0A212FCC7/185-295     DE [subseq from] probable cytosolic Fe-S cluster assembly factor GI11683 n=2 Tax=Danaus TaxID=151542 RepID=A0A212FCC7_DANPL
#=GS UniRef90_A0A212FCC7/317-476     DE [subseq from] probable cytosolic Fe-S cluster assembly factor GI11683 n=2 Tax=Danaus TaxID=151542 RepID=A0A212FCC7_DANPL
#=GS UniRef90_A0A2C9KB56/4-179       DE [subseq from] Fe_hyd_SSU domain-containing protein n=1 Tax=Biomphalaria glabrata TaxID=6526 RepID=A0A2C9KB56_BIOGL
#=GS UniRef90_A0A2C9KB56/183-301     DE [subseq from] Fe_hyd_SSU domain-containing protein n=1 Tax=Biomphalaria glabrata TaxID=6526 RepID=A0A2C9KB56_BIOGL
#=GS UniRef90_A0A2C9KB56/314-476     DE [subseq from] Fe_hyd_SSU domain-containing protein n=1 Tax=Biomphalaria glabrata TaxID=6526 RepID=A0A2C9KB56_BIOGL
#=GS UniRef90_A0A397G8C0/3-318       DE [subseq from] Fe_hyd_SSU domain-containing protein n=1 Tax=Diversispora epigaea TaxID=1348612 RepID=A0A397G8C0_9GLOM
#=GS UniRef90_A0A397G8C0/340-509     DE [subseq from] Fe_hyd_SSU domain-containing protein n=1 Tax=Diversispora epigaea TaxID=1348612 RepID=A0A397G8C0_9GLOM
#=GS UniRef90_UPI000623B806/5-182    DE [subseq from] probable cytosolic Fe-S cluster assembly factor AGAP009023 n=1 Tax=Linepithema humile TaxID=83485 RepID=UPI000623B806
#=GS UniRef90_UPI000623B806/184-294  DE [subseq from] probable cytosolic Fe-S cluster assembly factor AGAP009023 n=1 Tax=Linepithema humile TaxID=83485 RepID=UPI000623B806
#=GS UniRef90_UPI000623B806/320-484  DE [subseq from] probable cytosolic Fe-S cluster assembly factor AGAP009023 n=1 Tax=Linepithema humile TaxID=83485 RepID=UPI000623B806
#=GS UniRef90_UPI00074FFC86/8-98     DE [subseq from] cytosolic Fe-S cluster assembly factor NARFL n=1 Tax=Gekko japonicus TaxID=146911 RepID=UPI00074FFC86
#=GS UniRef90_UPI00074FFC86/148-268  DE [subseq from] cytosolic Fe-S cluster assembly factor NARFL n=1 Tax=Gekko japonicus TaxID=146911 RepID=UPI00074FFC86
#=GS UniRef90_UPI00074FFC86/270-435  DE [subseq from] cytosolic Fe-S cluster assembly factor NARFL n=1 Tax=Gekko japonicus TaxID=146911 RepID=UPI00074FFC86
#=GS UniRef90_UPI000FFCAD09/5-175    DE [subseq from] cytosolic iron-sulfur assembly component 3 isoform X2 n=2 Tax=Chelonioidea TaxID=27791 RepID=UPI000FFCAD09
#=GS UniRef90_UPI000FFCAD09/182-300  DE [subseq from] cytosolic iron-sulfur assembly component 3 isoform X2 n=2 Tax=Chelonioidea TaxID=27791 RepID=UPI000FFCAD09
#=GS UniRef90_UPI000FFCAD09/310-400  DE [subseq from] cytosolic iron-sulfur assembly component 3 isoform X2 n=2 Tax=Chelonioidea TaxID=27791 RepID=UPI000FFCAD09
#=GS UniRef90_A0A815GSU6/6-177       DE [subseq from] Hypothetical protein n=2 Tax=Adineta ricciae TaxID=249248 RepID=A0A815GSU6_ADIRI
#=GS UniRef90_A0A815GSU6/180-281     DE [subseq from] Hypothetical protein n=2 Tax=Adineta ricciae TaxID=249248 RepID=A0A815GSU6_ADIRI
#=GS UniRef90_A0A815GSU6/303-403     DE [subseq from] Hypothetical protein n=2 Tax=Adineta ricciae TaxID=249248 RepID=A0A815GSU6_ADIRI
#=GS UniRef90_A0A671MR61/7-110       DE [subseq from] Cytosolic iron-sulfur assembly component 3 n=1 Tax=Sinocyclocheilus anshuiensis TaxID=1608454 RepID=A0A671MR61_9TELE
#=GS UniRef90_A0A671MR61/116-191     DE [subseq from] Cytosolic iron-sulfur assembly component 3 n=1 Tax=Sinocyclocheilus anshuiensis TaxID=1608454 RepID=A0A671MR61_9TELE
#=GS UniRef90_A0A671MR61/210-371     DE [subseq from] Cytosolic iron-sulfur assembly component 3 n=1 Tax=Sinocyclocheilus anshuiensis TaxID=1608454 RepID=A0A671MR61_9TELE
#=GS UniRef90_UPI0007381244/5-182    DE [subseq from] probable cytosolic Fe-S cluster assembly factor AAEL012261 n=1 Tax=Diachasma alloeum TaxID=454923 RepID=UPI0007381244
#=GS UniRef90_UPI0007381244/180-299  DE [subseq from] probable cytosolic Fe-S cluster assembly factor AAEL012261 n=1 Tax=Diachasma alloeum TaxID=454923 RepID=UPI0007381244
#=GS UniRef90_UPI0007381244/314-481  DE [subseq from] probable cytosolic Fe-S cluster assembly factor AAEL012261 n=1 Tax=Diachasma alloeum TaxID=454923 RepID=UPI0007381244
#=GS UniRef90_A0A821RSV3/5-180       DE [subseq from] Hypothetical protein n=5 Tax=Pieris TaxID=51679 RepID=A0A821RSV3_9NEOP
#=GS UniRef90_A0A821RSV3/186-293     DE [subseq from] Hypothetical protein n=5 Tax=Pieris TaxID=51679 RepID=A0A821RSV3_9NEOP
#=GS UniRef90_A0A821RSV3/308-476     DE [subseq from] Hypothetical protein n=5 Tax=Pieris TaxID=51679 RepID=A0A821RSV3_9NEOP
#=GS UniRef90_A0A6F9D9Y4/5-178       DE [subseq from] Cytosolic Fe-S cluster assembly factor narfl n=1 Tax=Phallusia mammillata TaxID=59560 RepID=A0A6F9D9Y4_9ASCI
#=GS UniRef90_A0A6F9D9Y4/184-291     DE [subseq from] Cytosolic Fe-S cluster assembly factor narfl n=1 Tax=Phallusia mammillata TaxID=59560 RepID=A0A6F9D9Y4_9ASCI
#=GS UniRef90_A0A6F9D9Y4/325-488     DE [subseq from] Cytosolic Fe-S cluster assembly factor narfl n=1 Tax=Phallusia mammillata TaxID=59560 RepID=A0A6F9D9Y4_9ASCI
#=GS UniRef90_A0A015J2D2/3-319       DE [subseq from] Nar1p n=9 Tax=Rhizophagus TaxID=1129544 RepID=A0A015J2D2_RHIIW
#=GS UniRef90_A0A015J2D2/338-508     DE [subseq from] Nar1p n=9 Tax=Rhizophagus TaxID=1129544 RepID=A0A015J2D2_RHIIW
#=GS UniRef90_B4MUM8/4-178           DE [subseq from] Probable cytosolic Fe-S cluster assembly factor GK14772 n=1 Tax=Drosophila willistoni TaxID=7260 RepID=NARF_DROWI
#=GS UniRef90_B4MUM8/181-289         DE [subseq from] Probable cytosolic Fe-S cluster assembly factor GK14772 n=1 Tax=Drosophila willistoni TaxID=7260 RepID=NARF_DROWI
#=GS UniRef90_B4MUM8/287-477         DE [subseq from] Probable cytosolic Fe-S cluster assembly factor GK14772 n=1 Tax=Drosophila willistoni TaxID=7260 RepID=NARF_DROWI
#=GS UniRef90_B3KPK9/9-76            DE [subseq from] cDNA FLJ31905 fis, clone NT2RP7004358, highly similar to Homo sapiens nuclear prelamin A recognition factor-like (NARFL), mRNA n=1 Tax=Homo sapiens TaxID=9606 RepID=B3KPK9_HUMAN
#=GS UniRef90_B3KPK9/79-206          DE [subseq from] cDNA FLJ31905 fis, clone NT2RP7004358, highly similar to Homo sapiens nuclear prelamin A recognition factor-like (NARFL), mRNA n=1 Tax=Homo sapiens TaxID=9606 RepID=B3KPK9_HUMAN
#=GS UniRef90_B3KPK9/203-369         DE [subseq from] cDNA FLJ31905 fis, clone NT2RP7004358, highly similar to Homo sapiens nuclear prelamin A recognition factor-like (NARFL), mRNA n=1 Tax=Homo sapiens TaxID=9606 RepID=B3KPK9_HUMAN
#=GS UniRef90_UPI0014867351/5-177    DE [subseq from] cytosolic Fe-S cluster assembly factor narfl isoform X3 n=1 Tax=Cyclopterus lumpus TaxID=8103 RepID=UPI0014867351
#=GS UniRef90_UPI0014867351/183-303  DE [subseq from] cytosolic Fe-S cluster assembly factor narfl isoform X3 n=1 Tax=Cyclopterus lumpus TaxID=8103 RepID=UPI0014867351
#=GS UniRef90_UPI0014867351/296-407  DE [subseq from] cytosolic Fe-S cluster assembly factor narfl isoform X3 n=1 Tax=Cyclopterus lumpus TaxID=8103 RepID=UPI0014867351
#=GS UniRef90_B4KFU7/4-177           DE [subseq from] Probable cytosolic Fe-S cluster assembly factor GI11683 n=3 Tax=mojavensis species complex TaxID=198037 RepID=NARF_DROMO
#=GS UniRef90_B4KFU7/179-287         DE [subseq from] Probable cytosolic Fe-S cluster assembly factor GI11683 n=3 Tax=mojavensis species complex TaxID=198037 RepID=NARF_DROMO
#=GS UniRef90_B4KFU7/306-476         DE [subseq from] Probable cytosolic Fe-S cluster assembly factor GI11683 n=3 Tax=mojavensis species complex TaxID=198037 RepID=NARF_DROMO
#=GS UniRef90_E0VTF3/5-176           DE [subseq from] Fe_hyd_SSU domain-containing protein n=1 Tax=Pediculus humanus subsp. corporis TaxID=121224 RepID=E0VTF3_PEDHC
#=GS UniRef90_E0VTF3/183-288         DE [subseq from] Fe_hyd_SSU domain-containing protein n=1 Tax=Pediculus humanus subsp. corporis TaxID=121224 RepID=E0VTF3_PEDHC
#=GS UniRef90_E0VTF3/306-471         DE [subseq from] Fe_hyd_SSU domain-containing protein n=1 Tax=Pediculus humanus subsp. corporis TaxID=121224 RepID=E0VTF3_PEDHC
#=GS UniRef90_UPI001CFBBC11/40-210   DE [subseq from] cytosolic iron-sulfur assembly component 3 n=1 Tax=Protopterus annectens TaxID=7888 RepID=UPI001CFBBC11
#=GS UniRef90_UPI001CFBBC11/214-340  DE [subseq from] cytosolic iron-sulfur assembly component 3 n=1 Tax=Protopterus annectens TaxID=7888 RepID=UPI001CFBBC11
#=GS UniRef90_UPI001CFBBC11/347-433  DE [subseq from] cytosolic iron-sulfur assembly component 3 n=1 Tax=Protopterus annectens TaxID=7888 RepID=UPI001CFBBC11
#=GS UniRef90_A0A0L0HM16/3-180       DE [subseq from] Fe_hyd_SSU domain-containing protein n=2 Tax=Spizellomyces TaxID=4815 RepID=A0A0L0HM16_SPIPD
#=GS UniRef90_A0A0L0HM16/182-508     DE [subseq from] Fe_hyd_SSU domain-containing protein n=2 Tax=Spizellomyces TaxID=4815 RepID=A0A0L0HM16_SPIPD
#=GS UniRef90_UPI0010F900C1/5-181    DE [subseq from] probable cytosolic Fe-S cluster assembly factor AGAP009023 isoform X1 n=4 Tax=Osmia TaxID=124287 RepID=UPI0010F900C1
#=GS UniRef90_UPI0010F900C1/180-291  DE [subseq from] probable cytosolic Fe-S cluster assembly factor AGAP009023 isoform X1 n=4 Tax=Osmia TaxID=124287 RepID=UPI0010F900C1
#=GS UniRef90_UPI0010F900C1/311-483  DE [subseq from] probable cytosolic Fe-S cluster assembly factor AGAP009023 isoform X1 n=4 Tax=Osmia TaxID=124287 RepID=UPI0010F900C1
#=GS UniRef90_UPI000C204EE1/4-179    DE [subseq from] probable cytosolic Fe-S cluster assembly factor CPIJ010948 n=1 Tax=Onthophagus taurus TaxID=166361 RepID=UPI000C204EE1
#=GS UniRef90_UPI000C204EE1/183-290  DE [subseq from] probable cytosolic Fe-S cluster assembly factor CPIJ010948 n=1 Tax=Onthophagus taurus TaxID=166361 RepID=UPI000C204EE1
#=GS UniRef90_UPI000C204EE1/312-479  DE [subseq from] probable cytosolic Fe-S cluster assembly factor CPIJ010948 n=1 Tax=Onthophagus taurus TaxID=166361 RepID=UPI000C204EE1
#=GS UniRef90_A0A8S0ZPA6/5-177       DE [subseq from] Hypothetical protein n=2 Tax=Arctia plantaginis TaxID=874455 RepID=A0A8S0ZPA6_ARCPL
#=GS UniRef90_A0A8S0ZPA6/186-301     DE [subseq from] Hypothetical protein n=2 Tax=Arctia plantaginis TaxID=874455 RepID=A0A8S0ZPA6_ARCPL
#=GS UniRef90_A0A8S0ZPA6/308-479     DE [subseq from] Hypothetical protein n=2 Tax=Arctia plantaginis TaxID=874455 RepID=A0A8S0ZPA6_ARCPL
#=GS UniRef90_A0A6P3TY99/5-185       DE [subseq from] probable cytosolic Fe-S cluster assembly factor AGAP009023 isoform X2 n=13 Tax=Bombus TaxID=144708 RepID=A0A6P3TY99_BOMTE
#=GS UniRef90_A0A6P3TY99/183-297     DE [subseq from] probable cytosolic Fe-S cluster assembly factor AGAP009023 isoform X2 n=13 Tax=Bombus TaxID=144708 RepID=A0A6P3TY99_BOMTE
#=GS UniRef90_A0A6P3TY99/319-484     DE [subseq from] probable cytosolic Fe-S cluster assembly factor AGAP009023 isoform X2 n=13 Tax=Bombus TaxID=144708 RepID=A0A6P3TY99_BOMTE
#=GS UniRef90_A0A7S1GGN6/4-166       DE [subseq from] Hypothetical protein n=1 Tax=Picochlorum oklahomense TaxID=249345 RepID=A0A7S1GGN6_9CHLO
#=GS UniRef90_A0A7S1GGN6/169-283     DE [subseq from] Hypothetical protein n=1 Tax=Picochlorum oklahomense TaxID=249345 RepID=A0A7S1GGN6_9CHLO
#=GS UniRef90_A0A7S1GGN6/314-460     DE [subseq from] Hypothetical protein n=1 Tax=Picochlorum oklahomense TaxID=249345 RepID=A0A7S1GGN6_9CHLO
#=GS UniRef90_UPI0005CE2100/5-182    DE [subseq from] probable cytosolic Fe-S cluster assembly factor CPIJ010948 n=1 Tax=Ceratosolen solmsi marchali TaxID=326594 RepID=UPI0005CE2100
#=GS UniRef90_UPI0005CE2100/185-294  DE [subseq from] probable cytosolic Fe-S cluster assembly factor CPIJ010948 n=1 Tax=Ceratosolen solmsi marchali TaxID=326594 RepID=UPI0005CE2100
#=GS UniRef90_UPI0005CE2100/319-483  DE [subseq from] probable cytosolic Fe-S cluster assembly factor CPIJ010948 n=1 Tax=Ceratosolen solmsi marchali TaxID=326594 RepID=UPI0005CE2100
#=GS UniRef90_UPI001D098E69/4-181    DE [subseq from] probable cytosolic Fe-S cluster assembly factor CPIJ010948 n=1 Tax=Chrysoperla carnea TaxID=189513 RepID=UPI001D098E69
#=GS UniRef90_UPI001D098E69/181-298  DE [subseq from] probable cytosolic Fe-S cluster assembly factor CPIJ010948 n=1 Tax=Chrysoperla carnea TaxID=189513 RepID=UPI001D098E69
#=GS UniRef90_UPI001D098E69/312-474  DE [subseq from] probable cytosolic Fe-S cluster assembly factor CPIJ010948 n=1 Tax=Chrysoperla carnea TaxID=189513 RepID=UPI001D098E69
#=GS UniRef90_M7BG64/2630-2744       DE [subseq from] Cytosolic Fe-S cluster assembly factor NARFL n=1 Tax=Chelonia mydas TaxID=8469 RepID=M7BG64_CHEMY
#=GS UniRef90_M7BG64/2751-2877       DE [subseq from] Cytosolic Fe-S cluster assembly factor NARFL n=1 Tax=Chelonia mydas TaxID=8469 RepID=M7BG64_CHEMY
#=GS UniRef90_M7BG64/2870-3047       DE [subseq from] Cytosolic Fe-S cluster assembly factor NARFL n=1 Tax=Chelonia mydas TaxID=8469 RepID=M7BG64_CHEMY
#=GS UniRef90_A0A3R8CUB5/46-300      DE [subseq from] Fe_hyd_lg_C domain-containing protein n=1 Tax=Peronospora effusa TaxID=542832 RepID=A0A3R8CUB5_9STRA
#=GS UniRef90_A0A3R8CUB5/314-474     DE [subseq from] Fe_hyd_lg_C domain-containing protein n=1 Tax=Peronospora effusa TaxID=542832 RepID=A0A3R8CUB5_9STRA
#=GS UniRef90_UPI001EAF8C3E/5-175    DE [subseq from] cytosolic Fe-S cluster assembly factor narfl n=1 Tax=Oncorhynchus gorbuscha TaxID=8017 RepID=UPI001EAF8C3E
#=GS UniRef90_UPI001EAF8C3E/182-300  DE [subseq from] cytosolic Fe-S cluster assembly factor narfl n=1 Tax=Oncorhynchus gorbuscha TaxID=8017 RepID=UPI001EAF8C3E
#=GS UniRef90_UPI001EAF8C3E/295-476  DE [subseq from] cytosolic Fe-S cluster assembly factor narfl n=1 Tax=Oncorhynchus gorbuscha TaxID=8017 RepID=UPI001EAF8C3E
#=GS UniRef90_UPI0020348446/12-192   DE [subseq from] probable cytosolic Fe-S cluster assembly factor GJ13047 isoform X1 n=2 Tax=Athalia rosae TaxID=37344 RepID=UPI0020348446
#=GS UniRef90_UPI0020348446/190-304  DE [subseq from] probable cytosolic Fe-S cluster assembly factor GJ13047 isoform X1 n=2 Tax=Athalia rosae TaxID=37344 RepID=UPI0020348446
#=GS UniRef90_UPI0020348446/329-493  DE [subseq from] probable cytosolic Fe-S cluster assembly factor GJ13047 isoform X1 n=2 Tax=Athalia rosae TaxID=37344 RepID=UPI0020348446
#=GS UniRef90_UPI000778AA57/9-110    DE [subseq from] cytosolic Fe-S cluster assembly factor NARFL n=1 Tax=Python bivittatus TaxID=176946 RepID=UPI000778AA57
#=GS UniRef90_UPI000778AA57/116-233  DE [subseq from] cytosolic Fe-S cluster assembly factor NARFL n=1 Tax=Python bivittatus TaxID=176946 RepID=UPI000778AA57
#=GS UniRef90_UPI000778AA57/246-407  DE [subseq from] cytosolic Fe-S cluster assembly factor NARFL n=1 Tax=Python bivittatus TaxID=176946 RepID=UPI000778AA57
#=GS UniRef90_A0A6A4X0V0/13-124      DE [subseq from] Cytosolic Fe-S cluster assembly factor NARFL n=3 Tax=Amphibalanus amphitrite TaxID=1232801 RepID=A0A6A4X0V0_AMPAM
#=GS UniRef90_A0A6A4X0V0/130-251     DE [subseq from] Cytosolic Fe-S cluster assembly factor NARFL n=3 Tax=Amphibalanus amphitrite TaxID=1232801 RepID=A0A6A4X0V0_AMPAM
#=GS UniRef90_A0A6A4X0V0/257-375     DE [subseq from] Cytosolic Fe-S cluster assembly factor NARFL n=3 Tax=Amphibalanus amphitrite TaxID=1232801 RepID=A0A6A4X0V0_AMPAM
#=GS UniRef90_A0A0C9RRV6/5-182       DE [subseq from] AAEL012261 protein n=1 Tax=Fopius arisanus TaxID=64838 RepID=A0A0C9RRV6_9HYME
#=GS UniRef90_A0A0C9RRV6/180-290     DE [subseq from] AAEL012261 protein n=1 Tax=Fopius arisanus TaxID=64838 RepID=A0A0C9RRV6_9HYME
#=GS UniRef90_A0A0C9RRV6/316-480     DE [subseq from] AAEL012261 protein n=1 Tax=Fopius arisanus TaxID=64838 RepID=A0A0C9RRV6_9HYME
#=GS UniRef90_W5PWM4/35-149          DE [subseq from] Cytosolic iron-sulfur assembly component 3 n=15 Tax=Laurasiatheria TaxID=314145 RepID=W5PWM4_SHEEP
#=GS UniRef90_W5PWM4/155-272         DE [subseq from] Cytosolic iron-sulfur assembly component 3 n=15 Tax=Laurasiatheria TaxID=314145 RepID=W5PWM4_SHEEP
#=GS UniRef90_W5PWM4/264-397         DE [subseq from] Cytosolic iron-sulfur assembly component 3 n=15 Tax=Laurasiatheria TaxID=314145 RepID=W5PWM4_SHEEP
#=GS UniRef90_UPI0008402100/5-184    DE [subseq from] probable cytosolic Fe-S cluster assembly factor CPIJ010948 n=1 Tax=Ceratina calcarata TaxID=156304 RepID=UPI0008402100
#=GS UniRef90_UPI0008402100/179-294  DE [subseq from] probable cytosolic Fe-S cluster assembly factor CPIJ010948 n=1 Tax=Ceratina calcarata TaxID=156304 RepID=UPI0008402100
#=GS UniRef90_UPI0008402100/321-486  DE [subseq from] probable cytosolic Fe-S cluster assembly factor CPIJ010948 n=1 Tax=Ceratina calcarata TaxID=156304 RepID=UPI0008402100
#=GS UniRef90_A0A6P3XDU6/5-183       DE [subseq from] probable cytosolic Fe-S cluster assembly factor CPIJ010948 n=3 Tax=Ponerini TaxID=141711 RepID=A0A6P3XDU6_DINQU
#=GS UniRef90_A0A6P3XDU6/182-289     DE [subseq from] probable cytosolic Fe-S cluster assembly factor CPIJ010948 n=3 Tax=Ponerini TaxID=141711 RepID=A0A6P3XDU6_DINQU
#=GS UniRef90_A0A6P3XDU6/319-484     DE [subseq from] probable cytosolic Fe-S cluster assembly factor CPIJ010948 n=3 Tax=Ponerini TaxID=141711 RepID=A0A6P3XDU6_DINQU
#=GS UniRef90_A0A814N1B5/6-177       DE [subseq from] Nuclear cap-binding protein subunit 3 n=2 Tax=Adineta ricciae TaxID=249248 RepID=A0A814N1B5_ADIRI
#=GS UniRef90_A0A814N1B5/180-281     DE [subseq from] Nuclear cap-binding protein subunit 3 n=2 Tax=Adineta ricciae TaxID=249248 RepID=A0A814N1B5_ADIRI
#=GS UniRef90_A0A814N1B5/303-403     DE [subseq from] Nuclear cap-binding protein subunit 3 n=2 Tax=Adineta ricciae TaxID=249248 RepID=A0A814N1B5_ADIRI
#=GS UniRef90_A0A158NJ16/5-183       DE [subseq from] Fe_hyd_lg_C domain-containing protein n=23 Tax=Formicidae TaxID=36668 RepID=A0A158NJ16_ATTCE
#=GS UniRef90_A0A158NJ16/182-289     DE [subseq from] Fe_hyd_lg_C domain-containing protein n=23 Tax=Formicidae TaxID=36668 RepID=A0A158NJ16_ATTCE
#=GS UniRef90_A0A158NJ16/309-484     DE [subseq from] Fe_hyd_lg_C domain-containing protein n=23 Tax=Formicidae TaxID=36668 RepID=A0A158NJ16_ATTCE
#=GS UniRef90_A0A5N5SW42/5-174       DE [subseq from] Cytosolic Fe-S cluster assembly factor NARFL n=1 Tax=Armadillidium nasatum TaxID=96803 RepID=A0A5N5SW42_9CRUS
#=GS UniRef90_A0A5N5SW42/178-293     DE [subseq from] Cytosolic Fe-S cluster assembly factor NARFL n=1 Tax=Armadillidium nasatum TaxID=96803 RepID=A0A5N5SW42_9CRUS
#=GS UniRef90_A0A5N5SW42/306-457     DE [subseq from] Cytosolic Fe-S cluster assembly factor NARFL n=1 Tax=Armadillidium nasatum TaxID=96803 RepID=A0A5N5SW42_9CRUS
#=GS UniRef90_UPI000C25245E/4-181    DE [subseq from] probable cytosolic Fe-S cluster assembly factor GI11683 isoform X2 n=2 Tax=Leptinotarsa decemlineata TaxID=7539 RepID=UPI000C25245E
#=GS UniRef90_UPI000C25245E/196-300  DE [subseq from] probable cytosolic Fe-S cluster assembly factor GI11683 isoform X2 n=2 Tax=Leptinotarsa decemlineata TaxID=7539 RepID=UPI000C25245E
#=GS UniRef90_UPI000C25245E/314-480  DE [subseq from] probable cytosolic Fe-S cluster assembly factor GI11683 isoform X2 n=2 Tax=Leptinotarsa decemlineata TaxID=7539 RepID=UPI000C25245E
#=GS UniRef90_A0A6J0CCE1/5-181       DE [subseq from] probable cytosolic Fe-S cluster assembly factor CPIJ010948 n=6 Tax=Diprioninae TaxID=410274 RepID=A0A6J0CCE1_NEOLC
#=GS UniRef90_A0A6J0CCE1/185-298     DE [subseq from] probable cytosolic Fe-S cluster assembly factor CPIJ010948 n=6 Tax=Diprioninae TaxID=410274 RepID=A0A6J0CCE1_NEOLC
#=GS UniRef90_A0A6J0CCE1/322-486     DE [subseq from] probable cytosolic Fe-S cluster assembly factor CPIJ010948 n=6 Tax=Diprioninae TaxID=410274 RepID=A0A6J0CCE1_NEOLC
#=GS UniRef90_A0A2C9VAI8/5-160       DE [subseq from] Fe_hyd_SSU domain-containing protein n=4 Tax=Crotonoideae TaxID=235631 RepID=A0A2C9VAI8_MANES
#=GS UniRef90_A0A2C9VAI8/167-294     DE [subseq from] Fe_hyd_SSU domain-containing protein n=4 Tax=Crotonoideae TaxID=235631 RepID=A0A2C9VAI8_MANES
#=GS UniRef90_A0A2C9VAI8/297-396     DE [subseq from] Fe_hyd_SSU domain-containing protein n=4 Tax=Crotonoideae TaxID=235631 RepID=A0A2C9VAI8_MANES
#=GS UniRef90_A0A3B6KA93/6-168       DE [subseq from] Fe_hyd_SSU domain-containing protein n=17 Tax=Triticeae TaxID=147389 RepID=A0A3B6KA93_WHEAT
#=GS UniRef90_A0A3B6KA93/188-249     DE [subseq from] Fe_hyd_SSU domain-containing protein n=17 Tax=Triticeae TaxID=147389 RepID=A0A3B6KA93_WHEAT
#=GS UniRef90_A0A3B6KA93/261-428     DE [subseq from] Fe_hyd_SSU domain-containing protein n=17 Tax=Triticeae TaxID=147389 RepID=A0A3B6KA93_WHEAT
#=GS UniRef90_A0A6P8WRG9/4-179       DE [subseq from] probable cytosolic Fe-S cluster assembly factor GJ13047 n=2 Tax=Drosophila TaxID=2081351 RepID=A0A6P8WRG9_DROAB
#=GS UniRef90_A0A6P8WRG9/182-291     DE [subseq from] probable cytosolic Fe-S cluster assembly factor GJ13047 n=2 Tax=Drosophila TaxID=2081351 RepID=A0A6P8WRG9_DROAB
#=GS UniRef90_A0A6P8WRG9/313-478     DE [subseq from] probable cytosolic Fe-S cluster assembly factor GJ13047 n=2 Tax=Drosophila TaxID=2081351 RepID=A0A6P8WRG9_DROAB
#=GS UniRef90_A0A026W553/5-182       DE [subseq from] Putative cytosolic Fe-S cluster assembly factor n=2 Tax=Ooceraea biroi TaxID=2015173 RepID=A0A026W553_OOCBI
#=GS UniRef90_A0A026W553/184-292     DE [subseq from] Putative cytosolic Fe-S cluster assembly factor n=2 Tax=Ooceraea biroi TaxID=2015173 RepID=A0A026W553_OOCBI
#=GS UniRef90_A0A026W553/319-484     DE [subseq from] Putative cytosolic Fe-S cluster assembly factor n=2 Tax=Ooceraea biroi TaxID=2015173 RepID=A0A026W553_OOCBI
#=GS UniRef90_UPI001E1E1844/464-580  DE [subseq from] cytosolic Fe-S cluster assembly factor narfl-like isoform X1 n=1 Tax=Mercenaria mercenaria TaxID=6596 RepID=UPI001E1E1844
#=GS UniRef90_UPI001E1E1844/583-707  DE [subseq from] cytosolic Fe-S cluster assembly factor narfl-like isoform X1 n=1 Tax=Mercenaria mercenaria TaxID=6596 RepID=UPI001E1E1844
#=GS UniRef90_UPI001E1E1844/709-878  DE [subseq from] cytosolic Fe-S cluster assembly factor narfl-like isoform X1 n=1 Tax=Mercenaria mercenaria TaxID=6596 RepID=UPI001E1E1844
#=GS UniRef90_A0A3P3YBQ8/44-211      DE [subseq from] Fe_hyd_lg_C domain-containing protein n=2 Tax=Plasmodiophora brassicae TaxID=37360 RepID=A0A3P3YBQ8_PLABS
#=GS UniRef90_A0A3P3YBQ8/212-317     DE [subseq from] Fe_hyd_lg_C domain-containing protein n=2 Tax=Plasmodiophora brassicae TaxID=37360 RepID=A0A3P3YBQ8_PLABS
#=GS UniRef90_A0A3P3YBQ8/326-484     DE [subseq from] Fe_hyd_lg_C domain-containing protein n=2 Tax=Plasmodiophora brassicae TaxID=37360 RepID=A0A3P3YBQ8_PLABS
#=GS UniRef90_A0A336LLA2/4-176       DE [subseq from] CSON009993 protein n=1 Tax=Culicoides sonorensis TaxID=179676 RepID=A0A336LLA2_CULSO
#=GS UniRef90_A0A336LLA2/184-299     DE [subseq from] CSON009993 protein n=1 Tax=Culicoides sonorensis TaxID=179676 RepID=A0A336LLA2_CULSO
#=GS UniRef90_A0A336LLA2/311-479     DE [subseq from] CSON009993 protein n=1 Tax=Culicoides sonorensis TaxID=179676 RepID=A0A336LLA2_CULSO
#=GS UniRef90_A0A0L7RH92/5-184       DE [subseq from] Putative cytosolic Fe-S cluster assembly factor n=1 Tax=Habropoda laboriosa TaxID=597456 RepID=A0A0L7RH92_9HYME
#=GS UniRef90_A0A0L7RH92/179-293     DE [subseq from] Putative cytosolic Fe-S cluster assembly factor n=1 Tax=Habropoda laboriosa TaxID=597456 RepID=A0A0L7RH92_9HYME
#=GS UniRef90_A0A0L7RH92/320-485     DE [subseq from] Putative cytosolic Fe-S cluster assembly factor n=1 Tax=Habropoda laboriosa TaxID=597456 RepID=A0A0L7RH92_9HYME
#=GS UniRef90_A0A8S3X9M2/5-179       DE [subseq from] (apollo) hypothetical protein n=1 Tax=Parnassius apollo TaxID=110799 RepID=A0A8S3X9M2_PARAO
#=GS UniRef90_A0A8S3X9M2/186-309     DE [subseq from] (apollo) hypothetical protein n=1 Tax=Parnassius apollo TaxID=110799 RepID=A0A8S3X9M2_PARAO
#=GS UniRef90_A0A8S3X9M2/307-479     DE [subseq from] (apollo) hypothetical protein n=1 Tax=Parnassius apollo TaxID=110799 RepID=A0A8S3X9M2_PARAO
#=GS UniRef90_UPI0008F9E3E3/5-183    DE [subseq from] probable cytosolic Fe-S cluster assembly factor CPIJ010948 n=1 Tax=Bemisia tabaci TaxID=7038 RepID=UPI0008F9E3E3
#=GS UniRef90_UPI0008F9E3E3/187-297  DE [subseq from] probable cytosolic Fe-S cluster assembly factor CPIJ010948 n=1 Tax=Bemisia tabaci TaxID=7038 RepID=UPI0008F9E3E3
#=GS UniRef90_UPI0008F9E3E3/316-482  DE [subseq from] probable cytosolic Fe-S cluster assembly factor CPIJ010948 n=1 Tax=Bemisia tabaci TaxID=7038 RepID=UPI0008F9E3E3
#=GS UniRef90_A0A0D2X4T0/6-111       DE [subseq from] Nuclear prelamin A recognition factor-like protein n=1 Tax=Capsaspora owczarzaki (strain ATCC 30864) TaxID=595528 RepID=A0A0D2X4T0_CAPO3
#=GS UniRef90_A0A0D2X4T0/177-252     DE [subseq from] Nuclear prelamin A recognition factor-like protein n=1 Tax=Capsaspora owczarzaki (strain ATCC 30864) TaxID=595528 RepID=A0A0D2X4T0_CAPO3
#=GS UniRef90_A0A0D2X4T0/258-386     DE [subseq from] Nuclear prelamin A recognition factor-like protein n=1 Tax=Capsaspora owczarzaki (strain ATCC 30864) TaxID=595528 RepID=A0A0D2X4T0_CAPO3
#=GS UniRef90_A0A0D2X4T0/400-427     DE [subseq from] Nuclear prelamin A recognition factor-like protein n=1 Tax=Capsaspora owczarzaki (strain ATCC 30864) TaxID=595528 RepID=A0A0D2X4T0_CAPO3
#=GS UniRef90_A0A0D2X4T0/468-607     DE [subseq from] Nuclear prelamin A recognition factor-like protein n=1 Tax=Capsaspora owczarzaki (strain ATCC 30864) TaxID=595528 RepID=A0A0D2X4T0_CAPO3
#=GS UniRef90_A0A6V7J440/8-126       DE [subseq from] Fe_hyd_SSU domain-containing protein (Fragment) n=1 Tax=Bracon brevicornis TaxID=1563983 RepID=A0A6V7J440_9HYME
#=GS UniRef90_A0A6V7J440/126-233     DE [subseq from] Fe_hyd_SSU domain-containing protein (Fragment) n=1 Tax=Bracon brevicornis TaxID=1563983 RepID=A0A6V7J440_9HYME
#=GS UniRef90_A0A6V7J440/254-424     DE [subseq from] Fe_hyd_SSU domain-containing protein (Fragment) n=1 Tax=Bracon brevicornis TaxID=1563983 RepID=A0A6V7J440_9HYME
#=GS UniRef90_UPI001C204131/5-182    DE [subseq from] probable cytosolic Fe-S cluster assembly factor GL21135 n=1 Tax=Aricia agestis TaxID=91739 RepID=UPI001C204131
#=GS UniRef90_UPI001C204131/182-308  DE [subseq from] probable cytosolic Fe-S cluster assembly factor GL21135 n=1 Tax=Aricia agestis TaxID=91739 RepID=UPI001C204131
#=GS UniRef90_UPI001C204131/300-471  DE [subseq from] probable cytosolic Fe-S cluster assembly factor GL21135 n=1 Tax=Aricia agestis TaxID=91739 RepID=UPI001C204131
#=GS UniRef90_A0A0K9QFI7/2-86        DE [subseq from] Fe_hyd_SSU domain-containing protein n=5 Tax=Chenopodioideae TaxID=1307796 RepID=A0A0K9QFI7_SPIOL
#=GS UniRef90_A0A0K9QFI7/90-225      DE [subseq from] Fe_hyd_SSU domain-containing protein n=5 Tax=Chenopodioideae TaxID=1307796 RepID=A0A0K9QFI7_SPIOL
#=GS UniRef90_A0A0K9QFI7/238-403     DE [subseq from] Fe_hyd_SSU domain-containing protein n=5 Tax=Chenopodioideae TaxID=1307796 RepID=A0A0K9QFI7_SPIOL
#=GS UniRef90_UPI000995401E/5-184    DE [subseq from] probable cytosolic Fe-S cluster assembly factor AGAP009023 isoform X1 n=2 Tax=Pseudomyrmex gracilis TaxID=219809 RepID=UPI000995401E
#=GS UniRef90_UPI000995401E/183-288  DE [subseq from] probable cytosolic Fe-S cluster assembly factor AGAP009023 isoform X1 n=2 Tax=Pseudomyrmex gracilis TaxID=219809 RepID=UPI000995401E
#=GS UniRef90_UPI000995401E/320-485  DE [subseq from] probable cytosolic Fe-S cluster assembly factor AGAP009023 isoform X1 n=2 Tax=Pseudomyrmex gracilis TaxID=219809 RepID=UPI000995401E
#=GS UniRef90_A0A8D0Q1Q6/5-180       DE [subseq from] Fe_hyd_lg_C domain-containing protein n=7 Tax=Suidae TaxID=9821 RepID=A0A8D0Q1Q6_PIG
#=GS UniRef90_A0A8D0Q1Q6/177-300     DE [subseq from] Fe_hyd_lg_C domain-containing protein n=7 Tax=Suidae TaxID=9821 RepID=A0A8D0Q1Q6_PIG
#=GS UniRef90_A0A8D0Q1Q6/304-414     DE [subseq from] Fe_hyd_lg_C domain-containing protein n=7 Tax=Suidae TaxID=9821 RepID=A0A8D0Q1Q6_PIG
#=GS UniRef90_UPI0012D45D4A/4-174    DE [subseq from] probable cytosolic Fe-S cluster assembly factor CPIJ010948 n=1 Tax=Contarinia nasturtii TaxID=265458 RepID=UPI0012D45D4A
#=GS UniRef90_UPI0012D45D4A/182-290  DE [subseq from] probable cytosolic Fe-S cluster assembly factor CPIJ010948 n=1 Tax=Contarinia nasturtii TaxID=265458 RepID=UPI0012D45D4A
#=GS UniRef90_UPI0012D45D4A/315-482  DE [subseq from] probable cytosolic Fe-S cluster assembly factor CPIJ010948 n=1 Tax=Contarinia nasturtii TaxID=265458 RepID=UPI0012D45D4A
#=GS UniRef90_A0A6P9A112/5-186       DE [subseq from] probable cytosolic Fe-S cluster assembly factor GI11683 n=1 Tax=Thrips palmi TaxID=161013 RepID=A0A6P9A112_THRPL
#=GS UniRef90_A0A6P9A112/183-296     DE [subseq from] probable cytosolic Fe-S cluster assembly factor GI11683 n=1 Tax=Thrips palmi TaxID=161013 RepID=A0A6P9A112_THRPL
#=GS UniRef90_A0A6P9A112/326-489     DE [subseq from] probable cytosolic Fe-S cluster assembly factor GI11683 n=1 Tax=Thrips palmi TaxID=161013 RepID=A0A6P9A112_THRPL
#=GS UniRef90_A0A6P4IT82/4-179       DE [subseq from] probable cytosolic Fe-S cluster assembly factor GL21135 n=2 Tax=montium subgroup TaxID=32352 RepID=A0A6P4IT82_DROKI
#=GS UniRef90_A0A6P4IT82/182-285     DE [subseq from] probable cytosolic Fe-S cluster assembly factor GL21135 n=2 Tax=montium subgroup TaxID=32352 RepID=A0A6P4IT82_DROKI
#=GS UniRef90_A0A6P4IT82/304-479     DE [subseq from] probable cytosolic Fe-S cluster assembly factor GL21135 n=2 Tax=montium subgroup TaxID=32352 RepID=A0A6P4IT82_DROKI
#=GS UniRef90_A0A1I8N669/4-178       DE [subseq from] Fe_hyd_SSU domain-containing protein n=1 Tax=Musca domestica TaxID=7370 RepID=A0A1I8N669_MUSDO
#=GS UniRef90_A0A1I8N669/182-296     DE [subseq from] Fe_hyd_SSU domain-containing protein n=1 Tax=Musca domestica TaxID=7370 RepID=A0A1I8N669_MUSDO
#=GS UniRef90_A0A1I8N669/305-480     DE [subseq from] Fe_hyd_SSU domain-containing protein n=1 Tax=Musca domestica TaxID=7370 RepID=A0A1I8N669_MUSDO
#=GS UniRef90_A0A821S643/6-177       DE [subseq from] Hypothetical protein n=9 Tax=Rotaria TaxID=231623 RepID=A0A821S643_9BILA
#=GS UniRef90_A0A821S643/180-287     DE [subseq from] Hypothetical protein n=9 Tax=Rotaria TaxID=231623 RepID=A0A821S643_9BILA
#=GS UniRef90_A0A821S643/294-403     DE [subseq from] Hypothetical protein n=9 Tax=Rotaria TaxID=231623 RepID=A0A821S643_9BILA
#=GS UniRef90_UPI0008112429/4-183    DE [subseq from] probable cytosolic Fe-S cluster assembly factor GJ13047 n=2 Tax=Rhagoletis TaxID=28609 RepID=UPI0008112429
#=GS UniRef90_UPI0008112429/188-295  DE [subseq from] probable cytosolic Fe-S cluster assembly factor GJ13047 n=2 Tax=Rhagoletis TaxID=28609 RepID=UPI0008112429
#=GS UniRef90_UPI0008112429/313-482  DE [subseq from] probable cytosolic Fe-S cluster assembly factor GJ13047 n=2 Tax=Rhagoletis TaxID=28609 RepID=UPI0008112429
#=GS UniRef90_B4LQR5/4-177           DE [subseq from] Probable cytosolic Fe-S cluster assembly factor GJ13047 n=3 Tax=Drosophila TaxID=2081351 RepID=NARF_DROVI
#=GS UniRef90_B4LQR5/179-289         DE [subseq from] Probable cytosolic Fe-S cluster assembly factor GJ13047 n=3 Tax=Drosophila TaxID=2081351 RepID=NARF_DROVI
#=GS UniRef90_B4LQR5/309-476         DE [subseq from] Probable cytosolic Fe-S cluster assembly factor GJ13047 n=3 Tax=Drosophila TaxID=2081351 RepID=NARF_DROVI
#=GS UniRef90_UPI001C53DB21/5-176    DE [subseq from] cytosolic iron-sulfur assembly component 3 isoform X2 n=1 Tax=Dipodomys spectabilis TaxID=105255 RepID=UPI001C53DB21
#=GS UniRef90_UPI001C53DB21/180-299  DE [subseq from] cytosolic iron-sulfur assembly component 3 isoform X2 n=1 Tax=Dipodomys spectabilis TaxID=105255 RepID=UPI001C53DB21
#=GS UniRef90_UPI001C53DB21/302-398  DE [subseq from] cytosolic iron-sulfur assembly component 3 isoform X2 n=1 Tax=Dipodomys spectabilis TaxID=105255 RepID=UPI001C53DB21
#=GS UniRef90_A0A7L1ZUB2/5-158       DE [subseq from] NARFL factor (Fragment) n=1 Tax=Leiothrix lutea TaxID=36275 RepID=A0A7L1ZUB2_LEILU
#=GS UniRef90_A0A7L1ZUB2/165-289     DE [subseq from] NARFL factor (Fragment) n=1 Tax=Leiothrix lutea TaxID=36275 RepID=A0A7L1ZUB2_LEILU
#=GS UniRef90_A0A7L1ZUB2/293-457     DE [subseq from] NARFL factor (Fragment) n=1 Tax=Leiothrix lutea TaxID=36275 RepID=A0A7L1ZUB2_LEILU
#=GS UniRef90_UPI0018730777/27-203   DE [subseq from] probable cytosolic Fe-S cluster assembly factor GE22682 isoform X1 n=4 Tax=suzukii subgroup TaxID=32353 RepID=UPI0018730777
#=GS UniRef90_UPI0018730777/205-312  DE [subseq from] probable cytosolic Fe-S cluster assembly factor GE22682 isoform X1 n=4 Tax=suzukii subgroup TaxID=32353 RepID=UPI0018730777
#=GS UniRef90_UPI0018730777/336-490  DE [subseq from] probable cytosolic Fe-S cluster assembly factor GE22682 isoform X1 n=4 Tax=suzukii subgroup TaxID=32353 RepID=UPI0018730777
#=GS UniRef90_A0A6J2K957/5-179       DE [subseq from] probable cytosolic Fe-S cluster assembly factor GL21135 n=2 Tax=Bombyx TaxID=7090 RepID=A0A6J2K957_BOMMA
#=GS UniRef90_A0A6J2K957/187-308     DE [subseq from] probable cytosolic Fe-S cluster assembly factor GL21135 n=2 Tax=Bombyx TaxID=7090 RepID=A0A6J2K957_BOMMA
#=GS UniRef90_A0A6J2K957/305-483     DE [subseq from] probable cytosolic Fe-S cluster assembly factor GL21135 n=2 Tax=Bombyx TaxID=7090 RepID=A0A6J2K957_BOMMA
#=GS UniRef90_A0A1A9WES9/4-178       DE [subseq from] Fe_hyd_SSU domain-containing protein n=1 Tax=Glossina brevipalpis TaxID=37001 RepID=A0A1A9WES9_9MUSC
#=GS UniRef90_A0A1A9WES9/181-287     DE [subseq from] Fe_hyd_SSU domain-containing protein n=1 Tax=Glossina brevipalpis TaxID=37001 RepID=A0A1A9WES9_9MUSC
#=GS UniRef90_A0A1A9WES9/307-479     DE [subseq from] Fe_hyd_SSU domain-containing protein n=1 Tax=Glossina brevipalpis TaxID=37001 RepID=A0A1A9WES9_9MUSC
#=GS UniRef90_A0A834N9M4/5-184       DE [subseq from] Fe_hyd_SSU domain-containing protein n=12 Tax=Vespidae TaxID=7438 RepID=A0A834N9M4_VESGE
#=GS UniRef90_A0A834N9M4/183-296     DE [subseq from] Fe_hyd_SSU domain-containing protein n=12 Tax=Vespidae TaxID=7438 RepID=A0A834N9M4_VESGE
#=GS UniRef90_A0A834N9M4/318-485     DE [subseq from] Fe_hyd_SSU domain-containing protein n=12 Tax=Vespidae TaxID=7438 RepID=A0A834N9M4_VESGE
#=GS UniRef90_F6UAZ6/5-178           DE [subseq from] Fe_hyd_lg_C domain-containing protein n=2 Tax=Ciona intestinalis TaxID=7719 RepID=F6UAZ6_CIOIN
#=GS UniRef90_F6UAZ6/181-284         DE [subseq from] Fe_hyd_lg_C domain-containing protein n=2 Tax=Ciona intestinalis TaxID=7719 RepID=F6UAZ6_CIOIN
#=GS UniRef90_F6UAZ6/309-473         DE [subseq from] Fe_hyd_lg_C domain-containing protein n=2 Tax=Ciona intestinalis TaxID=7719 RepID=F6UAZ6_CIOIN
#=GS UniRef90_A0A3M6TM50/59-131      DE [subseq from] Fe_hyd_SSU domain-containing protein n=2 Tax=Pocillopora damicornis TaxID=46731 RepID=A0A3M6TM50_POCDA
#=GS UniRef90_A0A3M6TM50/129-254     DE [subseq from] Fe_hyd_SSU domain-containing protein n=2 Tax=Pocillopora damicornis TaxID=46731 RepID=A0A3M6TM50_POCDA
#=GS UniRef90_A0A3M6TM50/277-415     DE [subseq from] Fe_hyd_SSU domain-containing protein n=2 Tax=Pocillopora damicornis TaxID=46731 RepID=A0A3M6TM50_POCDA
#=GS UniRef90_A0A1C7N2J7/5-233       DE [subseq from] Cytosolic Fe-S cluster assembly factor narfl (Fragment) n=1 Tax=Choanephora cucurbitarum TaxID=101091 RepID=A0A1C7N2J7_9FUNG
#=GS UniRef90_A0A1C7N2J7/245-408     DE [subseq from] Cytosolic Fe-S cluster assembly factor narfl (Fragment) n=1 Tax=Choanephora cucurbitarum TaxID=101091 RepID=A0A1C7N2J7_9FUNG
#=GS UniRef90_A0A851DLA9/14-82       DE [subseq from] NARFL factor (Fragment) n=1 Tax=Todus mexicanus TaxID=135184 RepID=A0A851DLA9_TODME
#=GS UniRef90_A0A851DLA9/88-210      DE [subseq from] NARFL factor (Fragment) n=1 Tax=Todus mexicanus TaxID=135184 RepID=A0A851DLA9_TODME
#=GS UniRef90_A0A851DLA9/193-378     DE [subseq from] NARFL factor (Fragment) n=1 Tax=Todus mexicanus TaxID=135184 RepID=A0A851DLA9_TODME
#=GS UniRef90_A0A851LVD4/8-120       DE [subseq from] NARFL factor (Fragment) n=3 Tax=Neognathae TaxID=8825 RepID=A0A851LVD4_CORCR
#=GS UniRef90_A0A851LVD4/126-219     DE [subseq from] NARFL factor (Fragment) n=3 Tax=Neognathae TaxID=8825 RepID=A0A851LVD4_CORCR
#=GS UniRef90_A0A851LVD4/233-403     DE [subseq from] NARFL factor (Fragment) n=3 Tax=Neognathae TaxID=8825 RepID=A0A851LVD4_CORCR
#=GS UniRef90_A0A182JJ84/4-179       DE [subseq from] Fe_hyd_SSU domain-containing protein n=2 Tax=Anopheles TaxID=44484 RepID=A0A182JJ84_9DIPT
#=GS UniRef90_A0A182JJ84/182-302     DE [subseq from] Fe_hyd_SSU domain-containing protein n=2 Tax=Anopheles TaxID=44484 RepID=A0A182JJ84_9DIPT
#=GS UniRef90_A0A182JJ84/313-478     DE [subseq from] Fe_hyd_SSU domain-containing protein n=2 Tax=Anopheles TaxID=44484 RepID=A0A182JJ84_9DIPT
#=GS UniRef90_A0A0M4ET66/4-181       DE [subseq from] CG17683 n=2 Tax=Drosophila busckii TaxID=30019 RepID=A0A0M4ET66_DROBS
#=GS UniRef90_A0A0M4ET66/182-291     DE [subseq from] CG17683 n=2 Tax=Drosophila busckii TaxID=30019 RepID=A0A0M4ET66_DROBS
#=GS UniRef90_A0A0M4ET66/312-477     DE [subseq from] CG17683 n=2 Tax=Drosophila busckii TaxID=30019 RepID=A0A0M4ET66_DROBS
#=GS UniRef90_A0A819TAY7/6-177       DE [subseq from] Hypothetical protein n=7 Tax=Rotaria TaxID=231623 RepID=A0A819TAY7_9BILA
#=GS UniRef90_A0A819TAY7/180-287     DE [subseq from] Hypothetical protein n=7 Tax=Rotaria TaxID=231623 RepID=A0A819TAY7_9BILA
#=GS UniRef90_A0A819TAY7/304-401     DE [subseq from] Hypothetical protein n=7 Tax=Rotaria TaxID=231623 RepID=A0A819TAY7_9BILA
#=GS UniRef90_A0A7K6VKK4/41-152      DE [subseq from] NARFL factor (Fragment) n=1 Tax=Notiomystis cincta TaxID=366454 RepID=A0A7K6VKK4_9PASS
#=GS UniRef90_A0A7K6VKK4/159-284     DE [subseq from] NARFL factor (Fragment) n=1 Tax=Notiomystis cincta TaxID=366454 RepID=A0A7K6VKK4_9PASS
#=GS UniRef90_A0A7K6VKK4/293-440     DE [subseq from] NARFL factor (Fragment) n=1 Tax=Notiomystis cincta TaxID=366454 RepID=A0A7K6VKK4_9PASS
#=GS UniRef90_Q7PWB8/4-179           DE [subseq from] Probable cytosolic Fe-S cluster assembly factor AGAP009023 n=17 Tax=Cellia TaxID=44534 RepID=NARF_ANOGA
#=GS UniRef90_Q7PWB8/182-291         DE [subseq from] Probable cytosolic Fe-S cluster assembly factor AGAP009023 n=17 Tax=Cellia TaxID=44534 RepID=NARF_ANOGA
#=GS UniRef90_Q7PWB8/311-474         DE [subseq from] Probable cytosolic Fe-S cluster assembly factor AGAP009023 n=17 Tax=Cellia TaxID=44534 RepID=NARF_ANOGA
#=GS UniRef90_A0A814KT88/6-179       DE [subseq from] Hypothetical protein n=2 Tax=Didymodactylos carnosus TaxID=1234261 RepID=A0A814KT88_9BILA
#=GS UniRef90_A0A814KT88/182-297     DE [subseq from] Hypothetical protein n=2 Tax=Didymodactylos carnosus TaxID=1234261 RepID=A0A814KT88_9BILA
#=GS UniRef90_A0A814KT88/309-426     DE [subseq from] Hypothetical protein n=2 Tax=Didymodactylos carnosus TaxID=1234261 RepID=A0A814KT88_9BILA
#=GS UniRef90_A0A8B7JHI5/52-118      DE [subseq from] cytosolic Fe-S cluster assembly factor NARFL isoform X2 n=12 Tax=Aves TaxID=8782 RepID=A0A8B7JHI5_9AVES
#=GS UniRef90_A0A8B7JHI5/124-242     DE [subseq from] cytosolic Fe-S cluster assembly factor NARFL isoform X2 n=12 Tax=Aves TaxID=8782 RepID=A0A8B7JHI5_9AVES
#=GS UniRef90_A0A8B7JHI5/232-414     DE [subseq from] cytosolic Fe-S cluster assembly factor NARFL isoform X2 n=12 Tax=Aves TaxID=8782 RepID=A0A8B7JHI5_9AVES
#=GS UniRef90_A0A0L0CM14/4-178       DE [subseq from] Fe_hyd_SSU domain-containing protein n=3 Tax=Lucilia TaxID=90969 RepID=A0A0L0CM14_LUCCU
#=GS UniRef90_A0A0L0CM14/182-285     DE [subseq from] Fe_hyd_SSU domain-containing protein n=3 Tax=Lucilia TaxID=90969 RepID=A0A0L0CM14_LUCCU
#=GS UniRef90_A0A0L0CM14/307-478     DE [subseq from] Fe_hyd_SSU domain-containing protein n=3 Tax=Lucilia TaxID=90969 RepID=A0A0L0CM14_LUCCU
#=GS UniRef90_UPI000644F3BF/10-178   DE [subseq from] hypothetical protein n=1 Tax=Acytostelium subglobosum LB1 TaxID=1410327 RepID=UPI000644F3BF
#=GS UniRef90_UPI000644F3BF/182-472  DE [subseq from] hypothetical protein n=1 Tax=Acytostelium subglobosum LB1 TaxID=1410327 RepID=UPI000644F3BF
#=GS UniRef90_A0A7R8WAG4/4-172       DE [subseq from] Hypothetical protein n=1 Tax=Cyprideis torosa TaxID=163714 RepID=A0A7R8WAG4_9CRUS
#=GS UniRef90_A0A7R8WAG4/174-279     DE [subseq from] Hypothetical protein n=1 Tax=Cyprideis torosa TaxID=163714 RepID=A0A7R8WAG4_9CRUS
#=GS UniRef90_A0A7R8WAG4/310-471     DE [subseq from] Hypothetical protein n=1 Tax=Cyprideis torosa TaxID=163714 RepID=A0A7R8WAG4_9CRUS
#=GS UniRef90_A0A068UGQ8/6-182       DE [subseq from] Fe_hyd_SSU domain-containing protein n=4 Tax=Coffea TaxID=13442 RepID=A0A068UGQ8_COFCA
#=GS UniRef90_A0A068UGQ8/192-296     DE [subseq from] Fe_hyd_SSU domain-containing protein n=4 Tax=Coffea TaxID=13442 RepID=A0A068UGQ8_COFCA
#=GS UniRef90_A0A068UGQ8/387-549     DE [subseq from] Fe_hyd_SSU domain-containing protein n=4 Tax=Coffea TaxID=13442 RepID=A0A068UGQ8_COFCA
#=GS UniRef90_A0A835CPG1/5-178       DE [subseq from] Fe_hyd_SSU domain-containing protein n=2 Tax=Braconidae TaxID=7402 RepID=A0A835CPG1_9HYME
#=GS UniRef90_A0A835CPG1/184-294     DE [subseq from] Fe_hyd_SSU domain-containing protein n=2 Tax=Braconidae TaxID=7402 RepID=A0A835CPG1_9HYME
#=GS UniRef90_A0A835CPG1/317-484     DE [subseq from] Fe_hyd_SSU domain-containing protein n=2 Tax=Braconidae TaxID=7402 RepID=A0A835CPG1_9HYME
#=GS UniRef90_A7SDA8/5-184           DE [subseq from] Probable cytosolic Fe-S cluster assembly factor v1g210509 n=2 Tax=Nematostella vectensis TaxID=45351 RepID=NARF_NEMVE
#=GS UniRef90_A7SDA8/183-305         DE [subseq from] Probable cytosolic Fe-S cluster assembly factor v1g210509 n=2 Tax=Nematostella vectensis TaxID=45351 RepID=NARF_NEMVE
#=GS UniRef90_A7SDA8/308-405         DE [subseq from] Probable cytosolic Fe-S cluster assembly factor v1g210509 n=2 Tax=Nematostella vectensis TaxID=45351 RepID=NARF_NEMVE
#=GS UniRef90_A0A4S2K8V0/535-710     DE [subseq from] Protein SDA1 homolog (Fragment) n=2 Tax=Apocrita TaxID=7400 RepID=A0A4S2K8V0_9HYME
#=GS UniRef90_A0A4S2K8V0/712-818     DE [subseq from] Protein SDA1 homolog (Fragment) n=2 Tax=Apocrita TaxID=7400 RepID=A0A4S2K8V0_9HYME
#=GS UniRef90_A0A4S2K8V0/845-1007    DE [subseq from] Protein SDA1 homolog (Fragment) n=2 Tax=Apocrita TaxID=7400 RepID=A0A4S2K8V0_9HYME
#=GS UniRef90_UPI000C6F4CA5/5-185    DE [subseq from] probable cytosolic Fe-S cluster assembly factor AAEL012261 isoform X2 n=3 Tax=Copidosoma floridanum TaxID=29053 RepID=UPI000C6F4CA5
#=GS UniRef90_UPI000C6F4CA5/184-299  DE [subseq from] probable cytosolic Fe-S cluster assembly factor AAEL012261 isoform X2 n=3 Tax=Copidosoma floridanum TaxID=29053 RepID=UPI000C6F4CA5
#=GS UniRef90_UPI000C6F4CA5/321-483  DE [subseq from] probable cytosolic Fe-S cluster assembly factor AAEL012261 isoform X2 n=3 Tax=Copidosoma floridanum TaxID=29053 RepID=UPI000C6F4CA5
#=GS UniRef90_UPI00061515B7/14-195   DE [subseq from] probable cytosolic Fe-S cluster assembly factor CPIJ010948 isoform X1 n=3 Tax=Megachile rotundata TaxID=143995 RepID=UPI00061515B7
#=GS UniRef90_UPI00061515B7/191-302  DE [subseq from] probable cytosolic Fe-S cluster assembly factor CPIJ010948 isoform X1 n=3 Tax=Megachile rotundata TaxID=143995 RepID=UPI00061515B7
#=GS UniRef90_UPI00061515B7/324-486  DE [subseq from] probable cytosolic Fe-S cluster assembly factor CPIJ010948 isoform X1 n=3 Tax=Megachile rotundata TaxID=143995 RepID=UPI00061515B7
#=GS UniRef90_A0A6J1L2J1/4-177       DE [subseq from] probable cytosolic Fe-S cluster assembly factor GI11683 n=1 Tax=Drosophila hydei TaxID=7224 RepID=A0A6J1L2J1_DROHY
#=GS UniRef90_A0A6J1L2J1/179-288     DE [subseq from] probable cytosolic Fe-S cluster assembly factor GI11683 n=1 Tax=Drosophila hydei TaxID=7224 RepID=A0A6J1L2J1_DROHY
#=GS UniRef90_A0A6J1L2J1/304-471     DE [subseq from] probable cytosolic Fe-S cluster assembly factor GI11683 n=1 Tax=Drosophila hydei TaxID=7224 RepID=A0A6J1L2J1_DROHY
#=GS UniRef90_A0A482VXH9/4-180       DE [subseq from] Fe hyd lg C, Ank 2 and/or zf-C3HC4 3 domain containing protein n=1 Tax=Asbolus verrucosus TaxID=1661398 RepID=A0A482VXH9_9CUCU
#=GS UniRef90_A0A482VXH9/183-299     DE [subseq from] Fe hyd lg C, Ank 2 and/or zf-C3HC4 3 domain containing protein n=1 Tax=Asbolus verrucosus TaxID=1661398 RepID=A0A482VXH9_9CUCU
#=GS UniRef90_A0A482VXH9/315-454     DE [subseq from] Fe hyd lg C, Ank 2 and/or zf-C3HC4 3 domain containing protein n=1 Tax=Asbolus verrucosus TaxID=1661398 RepID=A0A482VXH9_9CUCU
#=GS UniRef90_UPI000626EA29/5-183    DE [subseq from] probable cytosolic Fe-S cluster assembly factor CPIJ010948 n=1 Tax=Orussus abietinus TaxID=222816 RepID=UPI000626EA29
#=GS UniRef90_UPI000626EA29/185-295  DE [subseq from] probable cytosolic Fe-S cluster assembly factor CPIJ010948 n=1 Tax=Orussus abietinus TaxID=222816 RepID=UPI000626EA29
#=GS UniRef90_UPI000626EA29/321-485  DE [subseq from] probable cytosolic Fe-S cluster assembly factor CPIJ010948 n=1 Tax=Orussus abietinus TaxID=222816 RepID=UPI000626EA29
#=GS UniRef90_A0A6J2TPY1/4-176       DE [subseq from] probable cytosolic Fe-S cluster assembly factor GK14772 n=1 Tax=Drosophila lebanonensis TaxID=7225 RepID=A0A6J2TPY1_DROLE
#=GS UniRef90_A0A6J2TPY1/180-287     DE [subseq from] probable cytosolic Fe-S cluster assembly factor GK14772 n=1 Tax=Drosophila lebanonensis TaxID=7225 RepID=A0A6J2TPY1_DROLE
#=GS UniRef90_A0A6J2TPY1/308-470     DE [subseq from] probable cytosolic Fe-S cluster assembly factor GK14772 n=1 Tax=Drosophila lebanonensis TaxID=7225 RepID=A0A6J2TPY1_DROLE
#=GS UniRef90_Q54F30/8-180           DE [subseq from] Probable cytosolic Fe-S cluster assembly factor narfl n=1 Tax=Dictyostelium discoideum TaxID=44689 RepID=NARF_DICDI
#=GS UniRef90_Q54F30/190-241         DE [subseq from] Probable cytosolic Fe-S cluster assembly factor narfl n=1 Tax=Dictyostelium discoideum TaxID=44689 RepID=NARF_DICDI
#=GS UniRef90_Q54F30/268-327         DE [subseq from] Probable cytosolic Fe-S cluster assembly factor narfl n=1 Tax=Dictyostelium discoideum TaxID=44689 RepID=NARF_DICDI
#=GS UniRef90_Q54F30/349-522         DE [subseq from] Probable cytosolic Fe-S cluster assembly factor narfl n=1 Tax=Dictyostelium discoideum TaxID=44689 RepID=NARF_DICDI
#=GS UniRef90_UPI001C9B24A5/5-183    DE [subseq from] probable cytosolic Fe-S cluster assembly factor GJ13047 n=1 Tax=Colletes gigas TaxID=935657 RepID=UPI001C9B24A5
#=GS UniRef90_UPI001C9B24A5/183-296  DE [subseq from] probable cytosolic Fe-S cluster assembly factor GJ13047 n=1 Tax=Colletes gigas TaxID=935657 RepID=UPI001C9B24A5
#=GS UniRef90_UPI001C9B24A5/316-485  DE [subseq from] probable cytosolic Fe-S cluster assembly factor GJ13047 n=1 Tax=Colletes gigas TaxID=935657 RepID=UPI001C9B24A5
#=GS UniRef90_D7FYB4/3-206           DE [subseq from] Fe_hyd_SSU domain-containing protein n=2 Tax=Ectocarpus TaxID=2879 RepID=D7FYB4_ECTSI
#=GS UniRef90_D7FYB4/246-342         DE [subseq from] Fe_hyd_SSU domain-containing protein n=2 Tax=Ectocarpus TaxID=2879 RepID=D7FYB4_ECTSI
#=GS UniRef90_D7FYB4/398-675         DE [subseq from] Fe_hyd_SSU domain-containing protein n=2 Tax=Ectocarpus TaxID=2879 RepID=D7FYB4_ECTSI
#=GS UniRef90_UPI0007677AE4/5-184    DE [subseq from] probable cytosolic Fe-S cluster assembly factor GJ13047 n=1 Tax=Dufourea novaeangliae TaxID=178035 RepID=UPI0007677AE4
#=GS UniRef90_UPI0007677AE4/186-290  DE [subseq from] probable cytosolic Fe-S cluster assembly factor GJ13047 n=1 Tax=Dufourea novaeangliae TaxID=178035 RepID=UPI0007677AE4
#=GS UniRef90_UPI0007677AE4/320-485  DE [subseq from] probable cytosolic Fe-S cluster assembly factor GJ13047 n=1 Tax=Dufourea novaeangliae TaxID=178035 RepID=UPI0007677AE4
#=GS UniRef90_UPI000771B205/5-183    DE [subseq from] probable cytosolic Fe-S cluster assembly factor AGAP009023 isoform X1 n=2 Tax=Cephus cinctus TaxID=211228 RepID=UPI000771B205
#=GS UniRef90_UPI000771B205/185-296  DE [subseq from] probable cytosolic Fe-S cluster assembly factor AGAP009023 isoform X1 n=2 Tax=Cephus cinctus TaxID=211228 RepID=UPI000771B205
#=GS UniRef90_UPI000771B205/320-485  DE [subseq from] probable cytosolic Fe-S cluster assembly factor AGAP009023 isoform X1 n=2 Tax=Cephus cinctus TaxID=211228 RepID=UPI000771B205
#=GS UniRef90_B3N018/4-177           DE [subseq from] Probable cytosolic Fe-S cluster assembly factor GF22738 n=2 Tax=ananassae subgroup TaxID=32347 RepID=NARF_DROAN
#=GS UniRef90_B3N018/179-281         DE [subseq from] Probable cytosolic Fe-S cluster assembly factor GF22738 n=2 Tax=ananassae subgroup TaxID=32347 RepID=NARF_DROAN
#=GS UniRef90_B3N018/310-476         DE [subseq from] Probable cytosolic Fe-S cluster assembly factor GF22738 n=2 Tax=ananassae subgroup TaxID=32347 RepID=NARF_DROAN
#=GS UniRef90_N6TDL0/19-195          DE [subseq from] Fe_hyd_SSU domain-containing protein (Fragment) n=2 Tax=Dendroctonus ponderosae TaxID=77166 RepID=N6TDL0_DENPD
#=GS UniRef90_N6TDL0/199-312         DE [subseq from] Fe_hyd_SSU domain-containing protein (Fragment) n=2 Tax=Dendroctonus ponderosae TaxID=77166 RepID=N6TDL0_DENPD
#=GS UniRef90_N6TDL0/332-493         DE [subseq from] Fe_hyd_SSU domain-containing protein (Fragment) n=2 Tax=Dendroctonus ponderosae TaxID=77166 RepID=N6TDL0_DENPD
#=GS UniRef90_A0A1V9XVI4/41-204      DE [subseq from] Fe_hyd_SSU domain-containing protein n=1 Tax=Tropilaelaps mercedesae TaxID=418985 RepID=A0A1V9XVI4_9ACAR
#=GS UniRef90_A0A1V9XVI4/207-310     DE [subseq from] Fe_hyd_SSU domain-containing protein n=1 Tax=Tropilaelaps mercedesae TaxID=418985 RepID=A0A1V9XVI4_9ACAR
#=GS UniRef90_A0A1V9XVI4/338-455     DE [subseq from] Fe_hyd_SSU domain-containing protein n=1 Tax=Tropilaelaps mercedesae TaxID=418985 RepID=A0A1V9XVI4_9ACAR
#=GS UniRef90_A0A814BR59/6-178       DE [subseq from] Nuclear cap-binding protein subunit 3 n=2 Tax=Didymodactylos carnosus TaxID=1234261 RepID=A0A814BR59_9BILA
#=GS UniRef90_A0A814BR59/181-296     DE [subseq from] Nuclear cap-binding protein subunit 3 n=2 Tax=Didymodactylos carnosus TaxID=1234261 RepID=A0A814BR59_9BILA
#=GS UniRef90_A0A814BR59/313-427     DE [subseq from] Nuclear cap-binding protein subunit 3 n=2 Tax=Didymodactylos carnosus TaxID=1234261 RepID=A0A814BR59_9BILA
#=GS UniRef90_A0A1J1IZQ1/4-177       DE [subseq from] CLUMA_CG017710, isoform A n=1 Tax=Clunio marinus TaxID=568069 RepID=A0A1J1IZQ1_9DIPT
#=GS UniRef90_A0A1J1IZQ1/180-288     DE [subseq from] CLUMA_CG017710, isoform A n=1 Tax=Clunio marinus TaxID=568069 RepID=A0A1J1IZQ1_9DIPT
#=GS UniRef90_A0A1J1IZQ1/307-475     DE [subseq from] CLUMA_CG017710, isoform A n=1 Tax=Clunio marinus TaxID=568069 RepID=A0A1J1IZQ1_9DIPT
#=GS UniRef90_A0A820USF2/6-177       DE [subseq from] Nuclear cap-binding protein subunit 3 n=1 Tax=Rotaria socialis TaxID=392032 RepID=A0A820USF2_9BILA
#=GS UniRef90_A0A820USF2/180-287     DE [subseq from] Nuclear cap-binding protein subunit 3 n=1 Tax=Rotaria socialis TaxID=392032 RepID=A0A820USF2_9BILA
#=GS UniRef90_A0A820USF2/300-401     DE [subseq from] Nuclear cap-binding protein subunit 3 n=1 Tax=Rotaria socialis TaxID=392032 RepID=A0A820USF2_9BILA
#=GS UniRef90_A0A7K7YJD7/16-83       DE [subseq from] NARFL factor (Fragment) n=2 Tax=Certhiidae TaxID=66704 RepID=A0A7K7YJD7_THRLU
#=GS UniRef90_A0A7K7YJD7/90-220      DE [subseq from] NARFL factor (Fragment) n=2 Tax=Certhiidae TaxID=66704 RepID=A0A7K7YJD7_THRLU
#=GS UniRef90_A0A7K7YJD7/219-379     DE [subseq from] NARFL factor (Fragment) n=2 Tax=Certhiidae TaxID=66704 RepID=A0A7K7YJD7_THRLU
#=GS UniRef90_UPI00158A4D6C/5-181    DE [subseq from] probable cytosolic Fe-S cluster assembly factor AGAP009023 n=1 Tax=Chelonus insularis TaxID=460826 RepID=UPI00158A4D6C
#=GS UniRef90_UPI00158A4D6C/182-294  DE [subseq from] probable cytosolic Fe-S cluster assembly factor AGAP009023 n=1 Tax=Chelonus insularis TaxID=460826 RepID=UPI00158A4D6C
#=GS UniRef90_UPI00158A4D6C/316-480  DE [subseq from] probable cytosolic Fe-S cluster assembly factor AGAP009023 n=1 Tax=Chelonus insularis TaxID=460826 RepID=UPI00158A4D6C
#=GS UniRef90_I1CD04/4-240           DE [subseq from] Fe_hyd_SSU domain-containing protein n=1 Tax=Rhizopus delemar (strain RA 99-880 / ATCC MYA-4621 / FGSC 9543 / NRRL 43880) TaxID=246409 RepID=I1CD04_RHIO9
#=GS UniRef90_I1CD04/269-427         DE [subseq from] Fe_hyd_SSU domain-containing protein n=1 Tax=Rhizopus delemar (strain RA 99-880 / ATCC MYA-4621 / FGSC 9543 / NRRL 43880) TaxID=246409 RepID=I1CD04_RHIO9
#=GS UniRef90_UPI000A1D0EB8/4-177    DE [subseq from] LOW QUALITY PROTEIN: probable cytosolic Fe-S cluster assembly factor GK14772 n=1 Tax=Drosophila serrata TaxID=7274 RepID=UPI000A1D0EB8
#=GS UniRef90_UPI000A1D0EB8/180-285  DE [subseq from] LOW QUALITY PROTEIN: probable cytosolic Fe-S cluster assembly factor GK14772 n=1 Tax=Drosophila serrata TaxID=7274 RepID=UPI000A1D0EB8
#=GS UniRef90_UPI000A1D0EB8/285-478  DE [subseq from] LOW QUALITY PROTEIN: probable cytosolic Fe-S cluster assembly factor GK14772 n=1 Tax=Drosophila serrata TaxID=7274 RepID=UPI000A1D0EB8
#=GS UniRef90_UPI0013044896/36-214   DE [subseq from] probable cytosolic Fe-S cluster assembly factor CPIJ010948 isoform X1 n=3 Tax=Nomia melanderi TaxID=2448451 RepID=UPI0013044896
#=GS UniRef90_UPI0013044896/213-325  DE [subseq from] probable cytosolic Fe-S cluster assembly factor CPIJ010948 isoform X1 n=3 Tax=Nomia melanderi TaxID=2448451 RepID=UPI0013044896
#=GS UniRef90_UPI0013044896/349-516  DE [subseq from] probable cytosolic Fe-S cluster assembly factor CPIJ010948 isoform X1 n=3 Tax=Nomia melanderi TaxID=2448451 RepID=UPI0013044896
#=GS UniRef90_A0A1L8DXG4/4-180       DE [subseq from] Putative nuclear architecture related protein n=1 Tax=Nyssomyia neivai TaxID=330878 RepID=A0A1L8DXG4_9DIPT
#=GS UniRef90_A0A1L8DXG4/183-297     DE [subseq from] Putative nuclear architecture related protein n=1 Tax=Nyssomyia neivai TaxID=330878 RepID=A0A1L8DXG4_9DIPT
#=GS UniRef90_A0A1L8DXG4/309-472     DE [subseq from] Putative nuclear architecture related protein n=1 Tax=Nyssomyia neivai TaxID=330878 RepID=A0A1L8DXG4_9DIPT
#=GS UniRef90_A0A5N5M935/5-33        DE [subseq from] Fe_hyd_SSU domain-containing protein n=1 Tax=Salix brachista TaxID=2182728 RepID=A0A5N5M935_9ROSI
#=GS UniRef90_A0A5N5M935/64-159      DE [subseq from] Fe_hyd_SSU domain-containing protein n=1 Tax=Salix brachista TaxID=2182728 RepID=A0A5N5M935_9ROSI
#=GS UniRef90_A0A5N5M935/168-297     DE [subseq from] Fe_hyd_SSU domain-containing protein n=1 Tax=Salix brachista TaxID=2182728 RepID=A0A5N5M935_9ROSI
#=GS UniRef90_A0A5N5M935/309-396     DE [subseq from] Fe_hyd_SSU domain-containing protein n=1 Tax=Salix brachista TaxID=2182728 RepID=A0A5N5M935_9ROSI
#=GS UniRef90_A0A452F409/5-176       DE [subseq from] Cytosolic iron-sulfur assembly component 3 n=17 Tax=Artiodactyla TaxID=91561 RepID=A0A452F409_CAPHI
#=GS UniRef90_A0A452F409/182-225     DE [subseq from] Cytosolic iron-sulfur assembly component 3 n=17 Tax=Artiodactyla TaxID=91561 RepID=A0A452F409_CAPHI
#=GS UniRef90_A0A452F409/271-458     DE [subseq from] Cytosolic iron-sulfur assembly component 3 n=17 Tax=Artiodactyla TaxID=91561 RepID=A0A452F409_CAPHI
#=GS UniRef90_A0A1I8PHB4/4-178       DE [subseq from] Fe_hyd_SSU domain-containing protein n=1 Tax=Stomoxys calcitrans TaxID=35570 RepID=A0A1I8PHB4_STOCA
#=GS UniRef90_A0A1I8PHB4/182-288     DE [subseq from] Fe_hyd_SSU domain-containing protein n=1 Tax=Stomoxys calcitrans TaxID=35570 RepID=A0A1I8PHB4_STOCA
#=GS UniRef90_A0A1I8PHB4/309-479     DE [subseq from] Fe_hyd_SSU domain-containing protein n=1 Tax=Stomoxys calcitrans TaxID=35570 RepID=A0A1I8PHB4_STOCA
#=GS UniRef90_A0A1W4WAC4/4-177       DE [subseq from] probable cytosolic Fe-S cluster assembly factor GL21135 isoform X1 n=2 Tax=Drosophila ficusphila TaxID=30025 RepID=A0A1W4WAC4_DROFC
#=GS UniRef90_A0A1W4WAC4/180-286     DE [subseq from] probable cytosolic Fe-S cluster assembly factor GL21135 isoform X1 n=2 Tax=Drosophila ficusphila TaxID=30025 RepID=A0A1W4WAC4_DROFC
#=GS UniRef90_A0A1W4WAC4/306-471     DE [subseq from] probable cytosolic Fe-S cluster assembly factor GL21135 isoform X1 n=2 Tax=Drosophila ficusphila TaxID=30025 RepID=A0A1W4WAC4_DROFC
#=GS UniRef90_A0A7M7L2L6/14-192      DE [subseq from] Uncharacterized protein n=10 Tax=Apis TaxID=7459 RepID=A0A7M7L2L6_APIME
#=GS UniRef90_A0A7M7L2L6/191-298     DE [subseq from] Uncharacterized protein n=10 Tax=Apis TaxID=7459 RepID=A0A7M7L2L6_APIME
#=GS UniRef90_A0A7M7L2L6/329-494     DE [subseq from] Uncharacterized protein n=10 Tax=Apis TaxID=7459 RepID=A0A7M7L2L6_APIME
#=GS UniRef90_A0A7K5BXY3/9-73        DE [subseq from] NARFL factor (Fragment) n=3 Tax=Passeriformes TaxID=9126 RepID=A0A7K5BXY3_MOTAL
#=GS UniRef90_A0A7K5BXY3/79-205      DE [subseq from] NARFL factor (Fragment) n=3 Tax=Passeriformes TaxID=9126 RepID=A0A7K5BXY3_MOTAL
#=GS UniRef90_A0A7K5BXY3/204-368     DE [subseq from] NARFL factor (Fragment) n=3 Tax=Passeriformes TaxID=9126 RepID=A0A7K5BXY3_MOTAL
#=GS UniRef90_A0A6P6U8U5/20-83       DE [subseq from] protein NAR1-like isoform X3 n=6 Tax=Coffea TaxID=13442 RepID=A0A6P6U8U5_COFAR
#=GS UniRef90_A0A6P6U8U5/94-221      DE [subseq from] protein NAR1-like isoform X3 n=6 Tax=Coffea TaxID=13442 RepID=A0A6P6U8U5_COFAR
#=GS UniRef90_A0A6P6U8U5/230-395     DE [subseq from] protein NAR1-like isoform X3 n=6 Tax=Coffea TaxID=13442 RepID=A0A6P6U8U5_COFAR
#=GS UniRef90_UPI0014435252/5-184    DE [subseq from] probable cytosolic Fe-S cluster assembly factor AAEL012261 isoform X1 n=2 Tax=Megalopta genalis TaxID=115081 RepID=UPI0014435252
#=GS UniRef90_UPI0014435252/183-294  DE [subseq from] probable cytosolic Fe-S cluster assembly factor AAEL012261 isoform X1 n=2 Tax=Megalopta genalis TaxID=115081 RepID=UPI0014435252
#=GS UniRef90_UPI0014435252/316-485  DE [subseq from] probable cytosolic Fe-S cluster assembly factor AAEL012261 isoform X1 n=2 Tax=Megalopta genalis TaxID=115081 RepID=UPI0014435252
#=GS UniRef90_A0A024GLY1/3-314       DE [subseq from] Fe_hyd_lg_C domain-containing protein n=1 Tax=Albugo candida TaxID=65357 RepID=A0A024GLY1_9STRA
#=GS UniRef90_A0A024GLY1/341-496     DE [subseq from] Fe_hyd_lg_C domain-containing protein n=1 Tax=Albugo candida TaxID=65357 RepID=A0A024GLY1_9STRA
#=GS UniRef90_A0A850V9K0/9-72        DE [subseq from] NARFL factor (Fragment) n=3 Tax=Passeriformes TaxID=9126 RepID=A0A850V9K0_9CORV
#=GS UniRef90_A0A850V9K0/79-202      DE [subseq from] NARFL factor (Fragment) n=3 Tax=Passeriformes TaxID=9126 RepID=A0A850V9K0_9CORV
#=GS UniRef90_A0A850V9K0/206-368     DE [subseq from] NARFL factor (Fragment) n=3 Tax=Passeriformes TaxID=9126 RepID=A0A850V9K0_9CORV
#=GS UniRef90_A0A507EAE6/3-325       DE [subseq from] Fe_hyd_SSU domain-containing protein n=1 Tax=Powellomyces hirtus TaxID=109895 RepID=A0A507EAE6_9FUNG
#=GS UniRef90_A0A507EAE6/329-537     DE [subseq from] Fe_hyd_SSU domain-containing protein n=1 Tax=Powellomyces hirtus TaxID=109895 RepID=A0A507EAE6_9FUNG
#=GS UniRef90_A0A0M9A4Y1/18-136      DE [subseq from] Fe_hyd_SSU domain-containing protein (Fragment) n=4 Tax=Meliponini TaxID=83319 RepID=A0A0M9A4Y1_9HYME
#=GS UniRef90_A0A0M9A4Y1/135-248     DE [subseq from] Fe_hyd_SSU domain-containing protein (Fragment) n=4 Tax=Meliponini TaxID=83319 RepID=A0A0M9A4Y1_9HYME
#=GS UniRef90_A0A0M9A4Y1/271-437     DE [subseq from] Fe_hyd_SSU domain-containing protein (Fragment) n=4 Tax=Meliponini TaxID=83319 RepID=A0A0M9A4Y1_9HYME
#=GS UniRef90_UPI000C812200/65-181   DE [subseq from] cytosolic Fe-S cluster assembly factor NARFL isoform X1 n=4 Tax=Loxodonta africana TaxID=9785 RepID=UPI000C812200
#=GS UniRef90_UPI000C812200/184-312  DE [subseq from] cytosolic Fe-S cluster assembly factor NARFL isoform X1 n=4 Tax=Loxodonta africana TaxID=9785 RepID=UPI000C812200
#=GS UniRef90_UPI000C812200/304-403  DE [subseq from] cytosolic Fe-S cluster assembly factor NARFL isoform X1 n=4 Tax=Loxodonta africana TaxID=9785 RepID=UPI000C812200
#=GS UniRef90_A0A6G0T0C3/6-177       DE [subseq from] Fe_hyd_lg_C domain-containing protein n=12 Tax=Aphidinae TaxID=133076 RepID=A0A6G0T0C3_APHGL
#=GS UniRef90_A0A6G0T0C3/184-301     DE [subseq from] Fe_hyd_lg_C domain-containing protein n=12 Tax=Aphidinae TaxID=133076 RepID=A0A6G0T0C3_APHGL
#=GS UniRef90_A0A6G0T0C3/312-429     DE [subseq from] Fe_hyd_lg_C domain-containing protein n=12 Tax=Aphidinae TaxID=133076 RepID=A0A6G0T0C3_APHGL
#=GS UniRef90_A0A6P6UJL5/6-176       DE [subseq from] protein NAR1-like isoform X3 n=1 Tax=Coffea arabica TaxID=13443 RepID=A0A6P6UJL5_COFAR
#=GS UniRef90_A0A6P6UJL5/186-308     DE [subseq from] protein NAR1-like isoform X3 n=1 Tax=Coffea arabica TaxID=13443 RepID=A0A6P6UJL5_COFAR
#=GS UniRef90_A0A6P6UJL5/322-427     DE [subseq from] protein NAR1-like isoform X3 n=1 Tax=Coffea arabica TaxID=13443 RepID=A0A6P6UJL5_COFAR
#=GS UniRef90_A0A0K8TSI8/4-179       DE [subseq from] Putative nuclear architecture related protein n=1 Tax=Tabanus bromius TaxID=304241 RepID=A0A0K8TSI8_TABBR
#=GS UniRef90_A0A0K8TSI8/185-292     DE [subseq from] Putative nuclear architecture related protein n=1 Tax=Tabanus bromius TaxID=304241 RepID=A0A0K8TSI8_TABBR
#=GS UniRef90_A0A0K8TSI8/313-480     DE [subseq from] Putative nuclear architecture related protein n=1 Tax=Tabanus bromius TaxID=304241 RepID=A0A0K8TSI8_TABBR
#=GS UniRef90_H2YGI0/5-178           DE [subseq from] Fe_hyd_lg_C domain-containing protein n=5 Tax=Ciona savignyi TaxID=51511 RepID=H2YGI0_CIOSA
#=GS UniRef90_H2YGI0/183-291         DE [subseq from] Fe_hyd_lg_C domain-containing protein n=5 Tax=Ciona savignyi TaxID=51511 RepID=H2YGI0_CIOSA
#=GS UniRef90_H2YGI0/316-475         DE [subseq from] Fe_hyd_lg_C domain-containing protein n=5 Tax=Ciona savignyi TaxID=51511 RepID=H2YGI0_CIOSA
#=GS UniRef90_U5EZ89/4-178           DE [subseq from] Putative nuclear architecture related protein n=1 Tax=Corethrella appendiculata TaxID=1370023 RepID=U5EZ89_9DIPT
#=GS UniRef90_U5EZ89/181-285         DE [subseq from] Putative nuclear architecture related protein n=1 Tax=Corethrella appendiculata TaxID=1370023 RepID=U5EZ89_9DIPT
#=GS UniRef90_U5EZ89/311-476         DE [subseq from] Putative nuclear architecture related protein n=1 Tax=Corethrella appendiculata TaxID=1370023 RepID=U5EZ89_9DIPT
#=GS UniRef90_B3NKH7/5-177           DE [subseq from] Probable cytosolic Fe-S cluster assembly factor GG21400 n=10 Tax=melanogaster subgroup TaxID=32351 RepID=NARF_DROER
#=GS UniRef90_B3NKH7/180-289         DE [subseq from] Probable cytosolic Fe-S cluster assembly factor GG21400 n=10 Tax=melanogaster subgroup TaxID=32351 RepID=NARF_DROER
#=GS UniRef90_B3NKH7/284-464         DE [subseq from] Probable cytosolic Fe-S cluster assembly factor GG21400 n=10 Tax=melanogaster subgroup TaxID=32351 RepID=NARF_DROER
#=GS UniRef90_A0A7M7J688/6-171       DE [subseq from] Fe_hyd_lg_C domain-containing protein n=1 Tax=Varroa destructor TaxID=109461 RepID=A0A7M7J688_VARDE
#=GS UniRef90_A0A7M7J688/172-273     DE [subseq from] Fe_hyd_lg_C domain-containing protein n=1 Tax=Varroa destructor TaxID=109461 RepID=A0A7M7J688_VARDE
#=GS UniRef90_A0A7M7J688/303-466     DE [subseq from] Fe_hyd_lg_C domain-containing protein n=1 Tax=Varroa destructor TaxID=109461 RepID=A0A7M7J688_VARDE
#=GS UniRef90_F0WK24/17-193          DE [subseq from] Nuclear prelamin A recognition factorlike protein pu n=1 Tax=Albugo laibachii Nc14 TaxID=890382 RepID=F0WK24_9STRA
#=GS UniRef90_F0WK24/212-323         DE [subseq from] Nuclear prelamin A recognition factorlike protein pu n=1 Tax=Albugo laibachii Nc14 TaxID=890382 RepID=F0WK24_9STRA
#=GS UniRef90_F0WK24/349-506         DE [subseq from] Nuclear prelamin A recognition factorlike protein pu n=1 Tax=Albugo laibachii Nc14 TaxID=890382 RepID=F0WK24_9STRA
#=GS UniRef90_A0A3S2LJ41/30-208      DE [subseq from] Fe_hyd_lg_C domain-containing protein n=1 Tax=Chilo suppressalis TaxID=168631 RepID=A0A3S2LJ41_CHISP
#=GS UniRef90_A0A3S2LJ41/211-317     DE [subseq from] Fe_hyd_lg_C domain-containing protein n=1 Tax=Chilo suppressalis TaxID=168631 RepID=A0A3S2LJ41_CHISP
#=GS UniRef90_A0A3S2LJ41/338-498     DE [subseq from] Fe_hyd_lg_C domain-containing protein n=1 Tax=Chilo suppressalis TaxID=168631 RepID=A0A3S2LJ41_CHISP
#=GS UniRef90_S9XR19/244-331         DE [subseq from] Cytosolic Fe-S cluster assembly factor NARFL n=1 Tax=Camelus ferus TaxID=419612 RepID=S9XR19_CAMFR
#=GS UniRef90_S9XR19/336-650         DE [subseq from] Cytosolic Fe-S cluster assembly factor NARFL n=1 Tax=Camelus ferus TaxID=419612 RepID=S9XR19_CAMFR
#=GS UniRef90_A0A1B0B0G6/4-178       DE [subseq from] Fe_hyd_SSU domain-containing protein n=5 Tax=Glossina TaxID=44049 RepID=A0A1B0B0G6_9MUSC
#=GS UniRef90_A0A1B0B0G6/182-286     DE [subseq from] Fe_hyd_SSU domain-containing protein n=5 Tax=Glossina TaxID=44049 RepID=A0A1B0B0G6_9MUSC
#=GS UniRef90_A0A1B0B0G6/306-479     DE [subseq from] Fe_hyd_SSU domain-containing protein n=5 Tax=Glossina TaxID=44049 RepID=A0A1B0B0G6_9MUSC
#=GS UniRef90_A0A3N7G2S4/12-55       DE [subseq from] Fe_hyd_SSU domain-containing protein n=1 Tax=Populus trichocarpa TaxID=3694 RepID=A0A3N7G2S4_POPTR
#=GS UniRef90_A0A3N7G2S4/60-190      DE [subseq from] Fe_hyd_SSU domain-containing protein n=1 Tax=Populus trichocarpa TaxID=3694 RepID=A0A3N7G2S4_POPTR
#=GS UniRef90_A0A3N7G2S4/200-368     DE [subseq from] Fe_hyd_SSU domain-containing protein n=1 Tax=Populus trichocarpa TaxID=3694 RepID=A0A3N7G2S4_POPTR
#=GS UniRef90_U4U972/4-180           DE [subseq from] Fe_hyd_SSU domain-containing protein n=1 Tax=Dendroctonus ponderosae TaxID=77166 RepID=U4U972_DENPD
#=GS UniRef90_U4U972/184-297         DE [subseq from] Fe_hyd_SSU domain-containing protein n=1 Tax=Dendroctonus ponderosae TaxID=77166 RepID=U4U972_DENPD
#=GS UniRef90_U4U972/317-473         DE [subseq from] Fe_hyd_SSU domain-containing protein n=1 Tax=Dendroctonus ponderosae TaxID=77166 RepID=U4U972_DENPD
#=GS UniRef90_A0A137P3P4/3-181       DE [subseq from] Iron hydrogenase n=1 Tax=Conidiobolus coronatus (strain ATCC 28846 / CBS 209.66 / NRRL 28638) TaxID=796925 RepID=A0A137P3P4_CONC2
#=GS UniRef90_A0A137P3P4/188-293     DE [subseq from] Iron hydrogenase n=1 Tax=Conidiobolus coronatus (strain ATCC 28846 / CBS 209.66 / NRRL 28638) TaxID=796925 RepID=A0A137P3P4_CONC2
#=GS UniRef90_A0A137P3P4/333-500     DE [subseq from] Iron hydrogenase n=1 Tax=Conidiobolus coronatus (strain ATCC 28846 / CBS 209.66 / NRRL 28638) TaxID=796925 RepID=A0A137P3P4_CONC2
#=GS UniRef90_A0A7G3ATQ8/42-161      DE [subseq from] Putative nuclear architecture related protein n=2 Tax=Phlebotominae TaxID=7198 RepID=A0A7G3ATQ8_LUTLO
#=GS UniRef90_A0A7G3ATQ8/162-286     DE [subseq from] Putative nuclear architecture related protein n=2 Tax=Phlebotominae TaxID=7198 RepID=A0A7G3ATQ8_LUTLO
#=GS UniRef90_A0A7G3ATQ8/292-460     DE [subseq from] Putative nuclear architecture related protein n=2 Tax=Phlebotominae TaxID=7198 RepID=A0A7G3ATQ8_LUTLO
#=GS UniRef90_A0A0H5QUH9/24-188      DE [subseq from] Fe_hyd_lg_C domain-containing protein (Fragment) n=1 Tax=Spongospora subterranea TaxID=70186 RepID=A0A0H5QUH9_9EUKA
#=GS UniRef90_A0A0H5QUH9/195-291     DE [subseq from] Fe_hyd_lg_C domain-containing protein (Fragment) n=1 Tax=Spongospora subterranea TaxID=70186 RepID=A0A0H5QUH9_9EUKA
#=GS UniRef90_A0A0H5QUH9/318-477     DE [subseq from] Fe_hyd_lg_C domain-containing protein (Fragment) n=1 Tax=Spongospora subterranea TaxID=70186 RepID=A0A0H5QUH9_9EUKA
#=GS UniRef90_A0A8D2J005/47-157      DE [subseq from] Nuclear prelamin A recognition factor n=2 Tax=Varanus komodoensis TaxID=61221 RepID=A0A8D2J005_VARKO
#=GS UniRef90_A0A8D2J005/164-288     DE [subseq from] Nuclear prelamin A recognition factor n=2 Tax=Varanus komodoensis TaxID=61221 RepID=A0A8D2J005_VARKO
#=GS UniRef90_A0A8D2J005/297-454     DE [subseq from] Nuclear prelamin A recognition factor n=2 Tax=Varanus komodoensis TaxID=61221 RepID=A0A8D2J005_VARKO
#=GS UniRef90_A0A6P4EQ74/4-177       DE [subseq from] probable cytosolic Fe-S cluster assembly factor GL21135 n=2 Tax=melanogaster group TaxID=32346 RepID=A0A6P4EQ74_DRORH
#=GS UniRef90_A0A6P4EQ74/180-285     DE [subseq from] probable cytosolic Fe-S cluster assembly factor GL21135 n=2 Tax=melanogaster group TaxID=32346 RepID=A0A6P4EQ74_DRORH
#=GS UniRef90_A0A6P4EQ74/304-476     DE [subseq from] probable cytosolic Fe-S cluster assembly factor GL21135 n=2 Tax=melanogaster group TaxID=32346 RepID=A0A6P4EQ74_DRORH
#=GS UniRef90_A0A6P4H1D6/4-180       DE [subseq from] probable cytosolic Fe-S cluster assembly factor GE22682 isoform X1 n=3 Tax=Drosophila takahashii TaxID=29030 RepID=A0A6P4H1D6_DROTK
#=GS UniRef90_A0A6P4H1D6/183-288     DE [subseq from] probable cytosolic Fe-S cluster assembly factor GE22682 isoform X1 n=3 Tax=Drosophila takahashii TaxID=29030 RepID=A0A6P4H1D6_DROTK
#=GS UniRef90_A0A6P4H1D6/308-467     DE [subseq from] probable cytosolic Fe-S cluster assembly factor GE22682 isoform X1 n=3 Tax=Drosophila takahashii TaxID=29030 RepID=A0A6P4H1D6_DROTK
#=GS UniRef90_UPI00202644D8/47-158   DE [subseq from] nuclear prelamin A recognition factor isoform X1 n=2 Tax=Sphaerodactylus townsendi TaxID=933632 RepID=UPI00202644D8
#=GS UniRef90_UPI00202644D8/164-282  DE [subseq from] nuclear prelamin A recognition factor isoform X1 n=2 Tax=Sphaerodactylus townsendi TaxID=933632 RepID=UPI00202644D8
#=GS UniRef90_UPI00202644D8/298-452  DE [subseq from] nuclear prelamin A recognition factor isoform X1 n=2 Tax=Sphaerodactylus townsendi TaxID=933632 RepID=UPI00202644D8
#=GS UniRef90_UPI0007E6A5AA/6-180    DE [subseq from] probable cytosolic Fe-S cluster assembly factor GE22682 n=1 Tax=Drosophila eugracilis TaxID=29029 RepID=UPI0007E6A5AA
#=GS UniRef90_UPI0007E6A5AA/182-287  DE [subseq from] probable cytosolic Fe-S cluster assembly factor GE22682 n=1 Tax=Drosophila eugracilis TaxID=29029 RepID=UPI0007E6A5AA
#=GS UniRef90_UPI0007E6A5AA/309-473  DE [subseq from] probable cytosolic Fe-S cluster assembly factor GE22682 n=1 Tax=Drosophila eugracilis TaxID=29029 RepID=UPI0007E6A5AA
#=GS UniRef90_A0A2S2QSY8/21-193      DE [subseq from] Putative cytosolic Fe-S cluster assembly factor n=1 Tax=Sipha flava TaxID=143950 RepID=A0A2S2QSY8_9HEMI
#=GS UniRef90_A0A2S2QSY8/199-309     DE [subseq from] Putative cytosolic Fe-S cluster assembly factor n=1 Tax=Sipha flava TaxID=143950 RepID=A0A2S2QSY8_9HEMI
#=GS UniRef90_A0A2S2QSY8/328-463     DE [subseq from] Putative cytosolic Fe-S cluster assembly factor n=1 Tax=Sipha flava TaxID=143950 RepID=A0A2S2QSY8_9HEMI
#=GS UniRef90_B3SC06/40-162          DE [subseq from] Fe_hyd_lg_C domain-containing protein n=2 Tax=Trichoplax TaxID=10227 RepID=B3SC06_TRIAD
#=GS UniRef90_B3SC06/162-268         DE [subseq from] Fe_hyd_lg_C domain-containing protein n=2 Tax=Trichoplax TaxID=10227 RepID=B3SC06_TRIAD
#=GS UniRef90_B3SC06/295-433         DE [subseq from] Fe_hyd_lg_C domain-containing protein n=2 Tax=Trichoplax TaxID=10227 RepID=B3SC06_TRIAD
#=GS UniRef90_A0A8J5XQG0/6-179       DE [subseq from] Fe_hyd_lg_C domain-containing protein n=1 Tax=Diacronema lutheri TaxID=2081491 RepID=A0A8J5XQG0_DIALT
#=GS UniRef90_A0A8J5XQG0/182-271     DE [subseq from] Fe_hyd_lg_C domain-containing protein n=1 Tax=Diacronema lutheri TaxID=2081491 RepID=A0A8J5XQG0_DIALT
#=GS UniRef90_A0A8J5XQG0/309-576     DE [subseq from] Fe_hyd_lg_C domain-containing protein n=1 Tax=Diacronema lutheri TaxID=2081491 RepID=A0A8J5XQG0_DIALT
#=GS UniRef90_L7M865/5-174           DE [subseq from] Putative nuclear architecture related protein n=8 Tax=Ixodidae TaxID=6939 RepID=L7M865_RHIPC
#=GS UniRef90_L7M865/181-297         DE [subseq from] Putative nuclear architecture related protein n=8 Tax=Ixodidae TaxID=6939 RepID=L7M865_RHIPC
#=GS UniRef90_L7M865/312-479         DE [subseq from] Putative nuclear architecture related protein n=8 Tax=Ixodidae TaxID=6939 RepID=L7M865_RHIPC
#=GS UniRef90_A0A6P9B4A2/47-158      DE [subseq from] nuclear prelamin A recognition factor n=15 Tax=Serpentes TaxID=8570 RepID=A0A6P9B4A2_PANGU
#=GS UniRef90_A0A6P9B4A2/164-282     DE [subseq from] nuclear prelamin A recognition factor n=15 Tax=Serpentes TaxID=8570 RepID=A0A6P9B4A2_PANGU
#=GS UniRef90_A0A6P9B4A2/295-446     DE [subseq from] nuclear prelamin A recognition factor n=15 Tax=Serpentes TaxID=8570 RepID=A0A6P9B4A2_PANGU
#=GS UniRef90_A0A5E4M2X1/6-177       DE [subseq from] Iron hydrogenase,Iron hydrogenase, small subunit,Iron hydrogenase, large subunit, C-terminal n=1 Tax=Cinara cedri TaxID=506608 RepID=A0A5E4M2X1_9HEMI
#=GS UniRef90_A0A5E4M2X1/184-290     DE [subseq from] Iron hydrogenase,Iron hydrogenase, small subunit,Iron hydrogenase, large subunit, C-terminal n=1 Tax=Cinara cedri TaxID=506608 RepID=A0A5E4M2X1_9HEMI
#=GS UniRef90_A0A5E4M2X1/314-451     DE [subseq from] Iron hydrogenase,Iron hydrogenase, small subunit,Iron hydrogenase, large subunit, C-terminal n=1 Tax=Cinara cedri TaxID=506608 RepID=A0A5E4M2X1_9HEMI
#=GS UniRef90_A0A7J7IXF6/1-174       DE [subseq from] NARFL n=1 Tax=Bugula neritina TaxID=10212 RepID=A0A7J7IXF6_BUGNE
#=GS UniRef90_A0A7J7IXF6/178-300     DE [subseq from] NARFL n=1 Tax=Bugula neritina TaxID=10212 RepID=A0A7J7IXF6_BUGNE
#=GS UniRef90_A0A7J7IXF6/310-467     DE [subseq from] NARFL n=1 Tax=Bugula neritina TaxID=10212 RepID=A0A7J7IXF6_BUGNE
#=GS UniRef90_A0A310SHD8/37-157      DE [subseq from] Fe_hyd_SSU domain-containing protein n=5 Tax=Eufriesea mexicana TaxID=516756 RepID=A0A310SHD8_9HYME
#=GS UniRef90_A0A310SHD8/155-261     DE [subseq from] Fe_hyd_SSU domain-containing protein n=5 Tax=Eufriesea mexicana TaxID=516756 RepID=A0A310SHD8_9HYME
#=GS UniRef90_A0A310SHD8/291-458     DE [subseq from] Fe_hyd_SSU domain-containing protein n=5 Tax=Eufriesea mexicana TaxID=516756 RepID=A0A310SHD8_9HYME
#=GS UniRef90_A0A7S0HMI7/3-170       DE [subseq from] Hypothetical protein n=1 Tax=Hanusia phi TaxID=3032 RepID=A0A7S0HMI7_9CRYP
#=GS UniRef90_A0A7S0HMI7/175-501     DE [subseq from] Hypothetical protein n=1 Tax=Hanusia phi TaxID=3032 RepID=A0A7S0HMI7_9CRYP
#=GS UniRef90_A0A7S1PFX3/4-175       DE [subseq from] Hypothetical protein n=1 Tax=Percolomonas cosmopolitus TaxID=63605 RepID=A0A7S1PFX3_9EUKA
#=GS UniRef90_A0A7S1PFX3/186-304     DE [subseq from] Hypothetical protein n=1 Tax=Percolomonas cosmopolitus TaxID=63605 RepID=A0A7S1PFX3_9EUKA
#=GS UniRef90_A0A7S1PFX3/320-493     DE [subseq from] Hypothetical protein n=1 Tax=Percolomonas cosmopolitus TaxID=63605 RepID=A0A7S1PFX3_9EUKA
#=GS UniRef90_A0A507CDW4/5-179       DE [subseq from] Fe_hyd_SSU domain-containing protein n=1 Tax=Synchytrium microbalum TaxID=1806994 RepID=A0A507CDW4_9FUNG
#=GS UniRef90_A0A507CDW4/184-295     DE [subseq from] Fe_hyd_SSU domain-containing protein n=1 Tax=Synchytrium microbalum TaxID=1806994 RepID=A0A507CDW4_9FUNG
#=GS UniRef90_A0A507CDW4/321-404     DE [subseq from] Fe_hyd_SSU domain-containing protein n=1 Tax=Synchytrium microbalum TaxID=1806994 RepID=A0A507CDW4_9FUNG
#=GS UniRef90_A0A507CDW4/435-527     DE [subseq from] Fe_hyd_SSU domain-containing protein n=1 Tax=Synchytrium microbalum TaxID=1806994 RepID=A0A507CDW4_9FUNG
#=GS UniRef90_A0A1W4XQ27/4-180       DE [subseq from] probable cytosolic Fe-S cluster assembly factor AGAP009023 n=1 Tax=Agrilus planipennis TaxID=224129 RepID=A0A1W4XQ27_AGRPL
#=GS UniRef90_A0A1W4XQ27/182-289     DE [subseq from] probable cytosolic Fe-S cluster assembly factor AGAP009023 n=1 Tax=Agrilus planipennis TaxID=224129 RepID=A0A1W4XQ27_AGRPL
#=GS UniRef90_A0A1W4XQ27/317-475     DE [subseq from] probable cytosolic Fe-S cluster assembly factor AGAP009023 n=1 Tax=Agrilus planipennis TaxID=224129 RepID=A0A1W4XQ27_AGRPL
#=GS UniRef90_W4GLY6/3-321           DE [subseq from] Fe_hyd_lg_C domain-containing protein n=1 Tax=Aphanomyces astaci TaxID=112090 RepID=W4GLY6_9STRA
#=GS UniRef90_W4GLY6/332-426         DE [subseq from] Fe_hyd_lg_C domain-containing protein n=1 Tax=Aphanomyces astaci TaxID=112090 RepID=W4GLY6_9STRA
#=GS UniRef90_UPI0006D4C9A3/6-173    DE [subseq from] probable cytosolic Fe-S cluster assembly factor AGAP009023 n=1 Tax=Microplitis demolitor TaxID=69319 RepID=UPI0006D4C9A3
#=GS UniRef90_UPI0006D4C9A3/184-301  DE [subseq from] probable cytosolic Fe-S cluster assembly factor AGAP009023 n=1 Tax=Microplitis demolitor TaxID=69319 RepID=UPI0006D4C9A3
#=GS UniRef90_UPI0006D4C9A3/320-484  DE [subseq from] probable cytosolic Fe-S cluster assembly factor AGAP009023 n=1 Tax=Microplitis demolitor TaxID=69319 RepID=UPI0006D4C9A3
#=GS UniRef90_A9USL9/4-167           DE [subseq from] Fe_hyd_lg_C domain-containing protein n=1 Tax=Monosiga brevicollis TaxID=81824 RepID=A9USL9_MONBE
#=GS UniRef90_A9USL9/169-292         DE [subseq from] Fe_hyd_lg_C domain-containing protein n=1 Tax=Monosiga brevicollis TaxID=81824 RepID=A9USL9_MONBE
#=GS UniRef90_A9USL9/301-476         DE [subseq from] Fe_hyd_lg_C domain-containing protein n=1 Tax=Monosiga brevicollis TaxID=81824 RepID=A9USL9_MONBE
#=GS UniRef90_A0A6J0SYU9/47-157      DE [subseq from] nuclear prelamin A recognition factor isoform X1 n=3 Tax=Pogona vitticeps TaxID=103695 RepID=A0A6J0SYU9_9SAUR
#=GS UniRef90_A0A6J0SYU9/164-282     DE [subseq from] nuclear prelamin A recognition factor isoform X1 n=3 Tax=Pogona vitticeps TaxID=103695 RepID=A0A6J0SYU9_9SAUR
#=GS UniRef90_A0A6J0SYU9/298-448     DE [subseq from] nuclear prelamin A recognition factor isoform X1 n=3 Tax=Pogona vitticeps TaxID=103695 RepID=A0A6J0SYU9_9SAUR
#=GS UniRef90_A0A7J7T252/5-177       DE [subseq from] Cytosolic iron-sulfur assembly component 3 n=1 Tax=Pipistrellus kuhlii TaxID=59472 RepID=A0A7J7T252_PIPKU
#=GS UniRef90_A0A7J7T252/179-304     DE [subseq from] Cytosolic iron-sulfur assembly component 3 n=1 Tax=Pipistrellus kuhlii TaxID=59472 RepID=A0A7J7T252_PIPKU
#=GS UniRef90_A0A7J7T252/308-380     DE [subseq from] Cytosolic iron-sulfur assembly component 3 n=1 Tax=Pipistrellus kuhlii TaxID=59472 RepID=A0A7J7T252_PIPKU
#=GS UniRef90_A0A7J7AI77/4-182       DE [subseq from] Fe_hyd_lg_C domain-containing protein n=1 Tax=Lamprigera yunnana TaxID=370605 RepID=A0A7J7AI77_9COLE
#=GS UniRef90_A0A7J7AI77/187-297     DE [subseq from] Fe_hyd_lg_C domain-containing protein n=1 Tax=Lamprigera yunnana TaxID=370605 RepID=A0A7J7AI77_9COLE
#=GS UniRef90_A0A7J7AI77/319-404     DE [subseq from] Fe_hyd_lg_C domain-containing protein n=1 Tax=Lamprigera yunnana TaxID=370605 RepID=A0A7J7AI77_9COLE
#=GS UniRef90_A0A7L1MHQ8/9-72        DE [subseq from] NARFL factor (Fragment) n=1 Tax=Bombycilla garrulus TaxID=125297 RepID=A0A7L1MHQ8_BOMGA
#=GS UniRef90_A0A7L1MHQ8/79-202      DE [subseq from] NARFL factor (Fragment) n=1 Tax=Bombycilla garrulus TaxID=125297 RepID=A0A7L1MHQ8_BOMGA
#=GS UniRef90_A0A7L1MHQ8/207-371     DE [subseq from] NARFL factor (Fragment) n=1 Tax=Bombycilla garrulus TaxID=125297 RepID=A0A7L1MHQ8_BOMGA
#=GS UniRef90_A0A1B0FQK9/253-372     DE [subseq from] Bin3-type SAM domain-containing protein n=1 Tax=Glossina morsitans morsitans TaxID=37546 RepID=A0A1B0FQK9_GLOMM
#=GS UniRef90_A0A1B0FQK9/376-482     DE [subseq from] Bin3-type SAM domain-containing protein n=1 Tax=Glossina morsitans morsitans TaxID=37546 RepID=A0A1B0FQK9_GLOMM
#=GS UniRef90_A0A1B0FQK9/499-673     DE [subseq from] Bin3-type SAM domain-containing protein n=1 Tax=Glossina morsitans morsitans TaxID=37546 RepID=A0A1B0FQK9_GLOMM
#=GS UniRef90_A0A163K3N5/3-261       DE [subseq from] Fe_hyd_SSU domain-containing protein n=1 Tax=Absidia glauca TaxID=4829 RepID=A0A163K3N5_ABSGL
#=GS UniRef90_A0A163K3N5/271-452     DE [subseq from] Fe_hyd_SSU domain-containing protein n=1 Tax=Absidia glauca TaxID=4829 RepID=A0A163K3N5_ABSGL
#=GS UniRef90_UPI000B8CE9BE/5-35     DE [subseq from] protein NAR1 n=1 Tax=Carica papaya TaxID=3649 RepID=UPI000B8CE9BE
#=GS UniRef90_UPI000B8CE9BE/58-188   DE [subseq from] protein NAR1 n=1 Tax=Carica papaya TaxID=3649 RepID=UPI000B8CE9BE
#=GS UniRef90_UPI000B8CE9BE/204-369  DE [subseq from] protein NAR1 n=1 Tax=Carica papaya TaxID=3649 RepID=UPI000B8CE9BE
#=GS UniRef90_A0A8D0EEK5/47-157      DE [subseq from] Nuclear prelamin A recognition factor n=2 Tax=Salvator merianae TaxID=96440 RepID=A0A8D0EEK5_9SAUR
#=GS UniRef90_A0A8D0EEK5/164-282     DE [subseq from] Nuclear prelamin A recognition factor n=2 Tax=Salvator merianae TaxID=96440 RepID=A0A8D0EEK5_9SAUR
#=GS UniRef90_A0A8D0EEK5/298-448     DE [subseq from] Nuclear prelamin A recognition factor n=2 Tax=Salvator merianae TaxID=96440 RepID=A0A8D0EEK5_9SAUR
#=GS UniRef90_F2U8B5/32-202          DE [subseq from] Fe_hyd_lg_C domain-containing protein n=1 Tax=Salpingoeca rosetta (strain ATCC 50818 / BSB-021) TaxID=946362 RepID=F2U8B5_SALR5
#=GS UniRef90_F2U8B5/202-320         DE [subseq from] Fe_hyd_lg_C domain-containing protein n=1 Tax=Salpingoeca rosetta (strain ATCC 50818 / BSB-021) TaxID=946362 RepID=F2U8B5_SALR5
#=GS UniRef90_F2U8B5/327-439         DE [subseq from] Fe_hyd_lg_C domain-containing protein n=1 Tax=Salpingoeca rosetta (strain ATCC 50818 / BSB-021) TaxID=946362 RepID=F2U8B5_SALR5
#=GS UniRef90_A0A8S0VL87/8-53        DE [subseq from] NAR1 n=1 Tax=Olea europaea subsp. europaea TaxID=158383 RepID=A0A8S0VL87_OLEEU
#=GS UniRef90_A0A8S0VL87/57-181      DE [subseq from] NAR1 n=1 Tax=Olea europaea subsp. europaea TaxID=158383 RepID=A0A8S0VL87_OLEEU
#=GS UniRef90_A0A8S0VL87/194-360     DE [subseq from] NAR1 n=1 Tax=Olea europaea subsp. europaea TaxID=158383 RepID=A0A8S0VL87_OLEEU
#=GS UniRef90_T1JEE7/4-178           DE [subseq from] Fe_hyd_SSU domain-containing protein n=1 Tax=Strigamia maritima TaxID=126957 RepID=T1JEE7_STRMM
#=GS UniRef90_T1JEE7/181-301         DE [subseq from] Fe_hyd_SSU domain-containing protein n=1 Tax=Strigamia maritima TaxID=126957 RepID=T1JEE7_STRMM
#=GS UniRef90_T1JEE7/308-471         DE [subseq from] Fe_hyd_SSU domain-containing protein n=1 Tax=Strigamia maritima TaxID=126957 RepID=T1JEE7_STRMM
#=GS UniRef90_Q8SYS7/5-177           DE [subseq from] Probable cytosolic Fe-S cluster assembly factor CG17683 n=12 Tax=melanogaster subgroup TaxID=32351 RepID=NARF_DROME
#=GS UniRef90_Q8SYS7/180-287         DE [subseq from] Probable cytosolic Fe-S cluster assembly factor CG17683 n=12 Tax=melanogaster subgroup TaxID=32351 RepID=NARF_DROME
#=GS UniRef90_Q8SYS7/309-464         DE [subseq from] Probable cytosolic Fe-S cluster assembly factor CG17683 n=12 Tax=melanogaster subgroup TaxID=32351 RepID=NARF_DROME
#=GS UniRef90_A0A6I9Q3Q0/44-163      DE [subseq from] cytosolic Fe-S cluster assembly factor NARFL n=1 Tax=Notothenia coriiceps TaxID=8208 RepID=A0A6I9Q3Q0_9TELE
#=GS UniRef90_A0A6I9Q3Q0/163-339     DE [subseq from] cytosolic Fe-S cluster assembly factor NARFL n=1 Tax=Notothenia coriiceps TaxID=8208 RepID=A0A6I9Q3Q0_9TELE
#=GS UniRef90_R4G9U5/67-178          DE [subseq from] Nuclear prelamin A recognition factor n=4 Tax=Iguania TaxID=8511 RepID=R4G9U5_ANOCA
#=GS UniRef90_R4G9U5/184-302         DE [subseq from] Nuclear prelamin A recognition factor n=4 Tax=Iguania TaxID=8511 RepID=R4G9U5_ANOCA
#=GS UniRef90_R4G9U5/317-471         DE [subseq from] Nuclear prelamin A recognition factor n=4 Tax=Iguania TaxID=8511 RepID=R4G9U5_ANOCA
#=GS UniRef90_A0A226NM62/5-104       DE [subseq from] Fe_hyd_SSU domain-containing protein n=2 Tax=Odontophoridae TaxID=224313 RepID=A0A226NM62_CALSU
#=GS UniRef90_A0A226NM62/114-233     DE [subseq from] Fe_hyd_SSU domain-containing protein n=2 Tax=Odontophoridae TaxID=224313 RepID=A0A226NM62_CALSU
#=GS UniRef90_A0A226NM62/229-392     DE [subseq from] Fe_hyd_SSU domain-containing protein n=2 Tax=Odontophoridae TaxID=224313 RepID=A0A226NM62_CALSU
#=GS UniRef90_A0A1Y2BHW7/3-175       DE [subseq from] Iron hydrogenase n=1 Tax=Neocallimastix californiae TaxID=1754190 RepID=A0A1Y2BHW7_9FUNG
#=GS UniRef90_A0A1Y2BHW7/183-304     DE [subseq from] Iron hydrogenase n=1 Tax=Neocallimastix californiae TaxID=1754190 RepID=A0A1Y2BHW7_9FUNG
#=GS UniRef90_A0A1Y2BHW7/315-512     DE [subseq from] Iron hydrogenase n=1 Tax=Neocallimastix californiae TaxID=1754190 RepID=A0A1Y2BHW7_9FUNG
#=GS UniRef90_UPI00112B4064/46-158   DE [subseq from] nuclear prelamin A recognition factor isoform X1 n=2 Tax=Rhinatrema bivittatum TaxID=194408 RepID=UPI00112B4064
#=GS UniRef90_UPI00112B4064/165-282  DE [subseq from] nuclear prelamin A recognition factor isoform X1 n=2 Tax=Rhinatrema bivittatum TaxID=194408 RepID=UPI00112B4064
#=GS UniRef90_UPI00112B4064/275-452  DE [subseq from] nuclear prelamin A recognition factor isoform X1 n=2 Tax=Rhinatrema bivittatum TaxID=194408 RepID=UPI00112B4064
#=GS UniRef90_A0A7S1N9T6/50-172      DE [subseq from] Hypothetical protein (Fragment) n=1 Tax=Eutreptiella gymnastica TaxID=73025 RepID=A0A7S1N9T6_9EUGL
#=GS UniRef90_A0A7S1N9T6/175-283     DE [subseq from] Hypothetical protein (Fragment) n=1 Tax=Eutreptiella gymnastica TaxID=73025 RepID=A0A7S1N9T6_9EUGL
#=GS UniRef90_A0A7S1N9T6/312-417     DE [subseq from] Hypothetical protein (Fragment) n=1 Tax=Eutreptiella gymnastica TaxID=73025 RepID=A0A7S1N9T6_9EUGL
#=GS UniRef90_UPI00083C81D2/4-174    DE [subseq from] probable cytosolic Fe-S cluster assembly factor CPIJ010948 n=1 Tax=Nicrophorus vespilloides TaxID=110193 RepID=UPI00083C81D2
#=GS UniRef90_UPI00083C81D2/175-278  DE [subseq from] probable cytosolic Fe-S cluster assembly factor CPIJ010948 n=1 Tax=Nicrophorus vespilloides TaxID=110193 RepID=UPI00083C81D2
#=GS UniRef90_UPI00083C81D2/306-423  DE [subseq from] probable cytosolic Fe-S cluster assembly factor CPIJ010948 n=1 Tax=Nicrophorus vespilloides TaxID=110193 RepID=UPI00083C81D2
#=GS UniRef90_A0A670IMX2/47-158      DE [subseq from] Nuclear prelamin A recognition factor n=4 Tax=Lacertinae TaxID=162266 RepID=A0A670IMX2_PODMU
#=GS UniRef90_A0A670IMX2/164-285     DE [subseq from] Nuclear prelamin A recognition factor n=4 Tax=Lacertinae TaxID=162266 RepID=A0A670IMX2_PODMU
#=GS UniRef90_A0A670IMX2/298-447     DE [subseq from] Nuclear prelamin A recognition factor n=4 Tax=Lacertinae TaxID=162266 RepID=A0A670IMX2_PODMU
#=GS UniRef90_UPI000E6E484C/5-177    DE [subseq from] probable cytosolic Fe-S cluster assembly factor AAEL012261 n=3 Tax=Ctenocephalides felis TaxID=7515 RepID=UPI000E6E484C
#=GS UniRef90_UPI000E6E484C/179-284  DE [subseq from] probable cytosolic Fe-S cluster assembly factor AAEL012261 n=3 Tax=Ctenocephalides felis TaxID=7515 RepID=UPI000E6E484C
#=GS UniRef90_UPI000E6E484C/305-466  DE [subseq from] probable cytosolic Fe-S cluster assembly factor AAEL012261 n=3 Tax=Ctenocephalides felis TaxID=7515 RepID=UPI000E6E484C
#=GS UniRef90_A0A093FP83/40-153      DE [subseq from] Cytosolic Fe-S cluster assembly factor NARFL (Fragment) n=2 Tax=Neognathae TaxID=8825 RepID=A0A093FP83_TYTAL
#=GS UniRef90_A0A093FP83/159-275     DE [subseq from] Cytosolic Fe-S cluster assembly factor NARFL (Fragment) n=2 Tax=Neognathae TaxID=8825 RepID=A0A093FP83_TYTAL
#=GS UniRef90_A0A093FP83/289-376     DE [subseq from] Cytosolic Fe-S cluster assembly factor NARFL (Fragment) n=2 Tax=Neognathae TaxID=8825 RepID=A0A093FP83_TYTAL
#=GS UniRef90_T2M5C7/4-173           DE [subseq from] Cytosolic Fe-S cluster assembly factor NARFL n=1 Tax=Hydra vulgaris TaxID=6087 RepID=T2M5C7_HYDVU
#=GS UniRef90_T2M5C7/177-283         DE [subseq from] Cytosolic Fe-S cluster assembly factor NARFL n=1 Tax=Hydra vulgaris TaxID=6087 RepID=T2M5C7_HYDVU
#=GS UniRef90_T2M5C7/306-457         DE [subseq from] Cytosolic Fe-S cluster assembly factor NARFL n=1 Tax=Hydra vulgaris TaxID=6087 RepID=T2M5C7_HYDVU
#=GS UniRef90_UPI001AADCB8D/46-157   DE [subseq from] nuclear prelamin A recognition factor n=2 Tax=Ranoidea TaxID=2777416 RepID=UPI001AADCB8D
#=GS UniRef90_UPI001AADCB8D/164-293  DE [subseq from] nuclear prelamin A recognition factor n=2 Tax=Ranoidea TaxID=2777416 RepID=UPI001AADCB8D
#=GS UniRef90_UPI001AADCB8D/293-444  DE [subseq from] nuclear prelamin A recognition factor n=2 Tax=Ranoidea TaxID=2777416 RepID=UPI001AADCB8D
#=GS UniRef90_A0A7R9BN78/5-177       DE [subseq from] Hypothetical protein n=1 Tax=Notodromas monacha TaxID=399045 RepID=A0A7R9BN78_9CRUS
#=GS UniRef90_A0A7R9BN78/182-313     DE [subseq from] Hypothetical protein n=1 Tax=Notodromas monacha TaxID=399045 RepID=A0A7R9BN78_9CRUS
#=GS UniRef90_A0A7R9BN78/326-442     DE [subseq from] Hypothetical protein n=1 Tax=Notodromas monacha TaxID=399045 RepID=A0A7R9BN78_9CRUS
#=GS UniRef90_A0A6P8SQA1/46-156      DE [subseq from] nuclear prelamin A recognition factor n=2 Tax=Gymnophiona TaxID=8445 RepID=A0A6P8SQA1_GEOSA
#=GS UniRef90_A0A6P8SQA1/165-282     DE [subseq from] nuclear prelamin A recognition factor n=2 Tax=Gymnophiona TaxID=8445 RepID=A0A6P8SQA1_GEOSA
#=GS UniRef90_A0A6P8SQA1/293-453     DE [subseq from] nuclear prelamin A recognition factor n=2 Tax=Gymnophiona TaxID=8445 RepID=A0A6P8SQA1_GEOSA
#=GS UniRef90_A0A8D0L5L5/46-158      DE [subseq from] Nuclear prelamin A recognition factor n=1 Tax=Sphenodon punctatus TaxID=8508 RepID=A0A8D0L5L5_SPHPU
#=GS UniRef90_A0A8D0L5L5/164-281     DE [subseq from] Nuclear prelamin A recognition factor n=1 Tax=Sphenodon punctatus TaxID=8508 RepID=A0A8D0L5L5_SPHPU
#=GS UniRef90_A0A8D0L5L5/297-453     DE [subseq from] Nuclear prelamin A recognition factor n=1 Tax=Sphenodon punctatus TaxID=8508 RepID=A0A8D0L5L5_SPHPU
#=GS UniRef90_A0A2Y9PX83/4-177       DE [subseq from] cytosolic iron-sulfur assembly component 3 isoform X2 n=3 Tax=Odontoceti TaxID=9722 RepID=A0A2Y9PX83_DELLE
#=GS UniRef90_A0A2Y9PX83/181-305     DE [subseq from] cytosolic iron-sulfur assembly component 3 isoform X2 n=3 Tax=Odontoceti TaxID=9722 RepID=A0A2Y9PX83_DELLE
#=GS UniRef90_A0A2Y9PX83/302-377     DE [subseq from] cytosolic iron-sulfur assembly component 3 isoform X2 n=3 Tax=Odontoceti TaxID=9722 RepID=A0A2Y9PX83_DELLE
#=GS UniRef90_A0A507DB23/45-237      DE [subseq from] Fe_hyd_SSU domain-containing protein n=2 Tax=Synchytrium endobioticum TaxID=286115 RepID=A0A507DB23_9FUNG
#=GS UniRef90_A0A507DB23/236-563     DE [subseq from] Fe_hyd_SSU domain-containing protein n=2 Tax=Synchytrium endobioticum TaxID=286115 RepID=A0A507DB23_9FUNG
#=GS UniRef90_A0A4P9Y4H7/1-100       DE [subseq from] Iron hydrogenase (Fragment) n=1 Tax=Piptocephalis cylindrospora TaxID=1907219 RepID=A0A4P9Y4H7_9FUNG
#=GS UniRef90_A0A4P9Y4H7/102-199     DE [subseq from] Iron hydrogenase (Fragment) n=1 Tax=Piptocephalis cylindrospora TaxID=1907219 RepID=A0A4P9Y4H7_9FUNG
#=GS UniRef90_A0A4P9Y4H7/225-389     DE [subseq from] Iron hydrogenase (Fragment) n=1 Tax=Piptocephalis cylindrospora TaxID=1907219 RepID=A0A4P9Y4H7_9FUNG
#=GS UniRef90_A0A1U7LL43/5-180       DE [subseq from] Cytosolic Fe-S cluster assembly factor NARFL (Fragment) n=1 Tax=Neolecta irregularis (strain DAH-3) TaxID=1198029 RepID=A0A1U7LL43_NEOID
#=GS UniRef90_A0A1U7LL43/175-285     DE [subseq from] Cytosolic Fe-S cluster assembly factor NARFL (Fragment) n=1 Tax=Neolecta irregularis (strain DAH-3) TaxID=1198029 RepID=A0A1U7LL43_NEOID
#=GS UniRef90_A0A1U7LL43/304-437     DE [subseq from] Cytosolic Fe-S cluster assembly factor NARFL (Fragment) n=1 Tax=Neolecta irregularis (strain DAH-3) TaxID=1198029 RepID=A0A1U7LL43_NEOID
#=GS UniRef90_A0A835YWH5/3-530       DE [subseq from] Iron hydrogenase n=1 Tax=Tribonema minus TaxID=303371 RepID=A0A835YWH5_9STRA
#=GS UniRef90_A0A2N9IEN1/5-162       DE [subseq from] Fe_hyd_SSU domain-containing protein n=1 Tax=Fagus sylvatica TaxID=28930 RepID=A0A2N9IEN1_FAGSY
#=GS UniRef90_A0A2N9IEN1/227-393     DE [subseq from] Fe_hyd_SSU domain-containing protein n=1 Tax=Fagus sylvatica TaxID=28930 RepID=A0A2N9IEN1_FAGSY
#=GS UniRef90_UPI001CF10764/45-157   DE [subseq from] nuclear prelamin A recognition factor n=2 Tax=Bufo TaxID=8383 RepID=UPI001CF10764
#=GS UniRef90_UPI001CF10764/164-273  DE [subseq from] nuclear prelamin A recognition factor n=2 Tax=Bufo TaxID=8383 RepID=UPI001CF10764
#=GS UniRef90_UPI001CF10764/294-444  DE [subseq from] nuclear prelamin A recognition factor n=2 Tax=Bufo TaxID=8383 RepID=UPI001CF10764
#=GS UniRef90_A0A1Y2FR29/3-176       DE [subseq from] Nuclear prelamin A recognition factor-like protein n=1 Tax=Neocallimastix californiae TaxID=1754190 RepID=A0A1Y2FR29_9FUNG
#=GS UniRef90_A0A1Y2FR29/184-305     DE [subseq from] Nuclear prelamin A recognition factor-like protein n=1 Tax=Neocallimastix californiae TaxID=1754190 RepID=A0A1Y2FR29_9FUNG
#=GS UniRef90_A0A1Y2FR29/316-513     DE [subseq from] Nuclear prelamin A recognition factor-like protein n=1 Tax=Neocallimastix californiae TaxID=1754190 RepID=A0A1Y2FR29_9FUNG
#=GS UniRef90_A0A401T222/107-216     DE [subseq from] Fe_hyd_SSU domain-containing protein n=4 Tax=Orectolobiformes TaxID=30503 RepID=A0A401T222_CHIPU
#=GS UniRef90_A0A401T222/224-343     DE [subseq from] Fe_hyd_SSU domain-containing protein n=4 Tax=Orectolobiformes TaxID=30503 RepID=A0A401T222_CHIPU
#=GS UniRef90_A0A401T222/355-509     DE [subseq from] Fe_hyd_SSU domain-containing protein n=4 Tax=Orectolobiformes TaxID=30503 RepID=A0A401T222_CHIPU
#=GS UniRef90_UPI001C4FB278/1-128    DE [subseq from] protein NAR1-like n=1 Tax=Macadamia integrifolia TaxID=60698 RepID=UPI001C4FB278
#=GS UniRef90_UPI001C4FB278/138-307  DE [subseq from] protein NAR1-like n=1 Tax=Macadamia integrifolia TaxID=60698 RepID=UPI001C4FB278
#=GS UniRef90_A0A8J5QXC8/26-136      DE [subseq from] Fe_hyd_SSU domain-containing protein n=2 Tax=Cotesia TaxID=32390 RepID=A0A8J5QXC8_9HYME
#=GS UniRef90_A0A8J5QXC8/140-246     DE [subseq from] Fe_hyd_SSU domain-containing protein n=2 Tax=Cotesia TaxID=32390 RepID=A0A8J5QXC8_9HYME
#=GS UniRef90_A0A8J5QXC8/267-436     DE [subseq from] Fe_hyd_SSU domain-containing protein n=2 Tax=Cotesia TaxID=32390 RepID=A0A8J5QXC8_9HYME
#=GS UniRef90_A0A7K8E1Q6/43-169      DE [subseq from] NARFL factor (Fragment) n=1 Tax=Leucopsar rothschildi TaxID=127929 RepID=A0A7K8E1Q6_LEURO
#=GS UniRef90_A0A7K8E1Q6/170-335     DE [subseq from] NARFL factor (Fragment) n=1 Tax=Leucopsar rothschildi TaxID=127929 RepID=A0A7K8E1Q6_LEURO
#=GS UniRef90_UPI001CFA1AB8/46-156   DE [subseq from] nuclear prelamin A recognition factor n=1 Tax=Protopterus annectens TaxID=7888 RepID=UPI001CFA1AB8
#=GS UniRef90_UPI001CFA1AB8/161-281  DE [subseq from] nuclear prelamin A recognition factor n=1 Tax=Protopterus annectens TaxID=7888 RepID=UPI001CFA1AB8
#=GS UniRef90_UPI001CFA1AB8/295-452  DE [subseq from] nuclear prelamin A recognition factor n=1 Tax=Protopterus annectens TaxID=7888 RepID=UPI001CFA1AB8
#=GS UniRef90_A0A1Y1WWM4/3-175       DE [subseq from] Nuclear prelamin A recognition factor-like protein n=1 Tax=Anaeromyces robustus TaxID=1754192 RepID=A0A1Y1WWM4_9FUNG
#=GS UniRef90_A0A1Y1WWM4/183-304     DE [subseq from] Nuclear prelamin A recognition factor-like protein n=1 Tax=Anaeromyces robustus TaxID=1754192 RepID=A0A1Y1WWM4_9FUNG
#=GS UniRef90_A0A1Y1WWM4/319-512     DE [subseq from] Nuclear prelamin A recognition factor-like protein n=1 Tax=Anaeromyces robustus TaxID=1754192 RepID=A0A1Y1WWM4_9FUNG
#=GS UniRef90_K7FW96/46-158          DE [subseq from] Nuclear prelamin A recognition factor n=23 Tax=Archelosauria TaxID=1329799 RepID=K7FW96_PELSI
#=GS UniRef90_K7FW96/164-281         DE [subseq from] Nuclear prelamin A recognition factor n=23 Tax=Archelosauria TaxID=1329799 RepID=K7FW96_PELSI
#=GS UniRef90_K7FW96/297-454         DE [subseq from] Nuclear prelamin A recognition factor n=23 Tax=Archelosauria TaxID=1329799 RepID=K7FW96_PELSI
#=GS UniRef90_A0A6M2DUR1/5-178       DE [subseq from] Putative nuclear architecture related protein n=2 Tax=Xenopsylla cheopis TaxID=163159 RepID=A0A6M2DUR1_9NEOP
#=GS UniRef90_A0A6M2DUR1/180-290     DE [subseq from] Putative nuclear architecture related protein n=2 Tax=Xenopsylla cheopis TaxID=163159 RepID=A0A6M2DUR1_9NEOP
#=GS UniRef90_A0A6M2DUR1/303-466     DE [subseq from] Putative nuclear architecture related protein n=2 Tax=Xenopsylla cheopis TaxID=163159 RepID=A0A6M2DUR1_9NEOP
#=GS UniRef90_A0A1E1XHL8/7-119       DE [subseq from] Putative nuclear architecture related protein (Fragment) n=2 Tax=Amblyomma TaxID=6942 RepID=A0A1E1XHL8_9ACAR
#=GS UniRef90_A0A1E1XHL8/123-229     DE [subseq from] Putative nuclear architecture related protein (Fragment) n=2 Tax=Amblyomma TaxID=6942 RepID=A0A1E1XHL8_9ACAR
#=GS UniRef90_A0A1E1XHL8/258-394     DE [subseq from] Putative nuclear architecture related protein (Fragment) n=2 Tax=Amblyomma TaxID=6942 RepID=A0A1E1XHL8_9ACAR
#=GS UniRef90_UPI0019398C47/5-179    DE [subseq from] cytosolic Fe-S cluster assembly factor narfl-like isoform X1 n=2 Tax=Styela clava TaxID=7725 RepID=UPI0019398C47
#=GS UniRef90_UPI0019398C47/182-286  DE [subseq from] cytosolic Fe-S cluster assembly factor narfl-like isoform X1 n=2 Tax=Styela clava TaxID=7725 RepID=UPI0019398C47
#=GS UniRef90_UPI0019398C47/317-422  DE [subseq from] cytosolic Fe-S cluster assembly factor narfl-like isoform X1 n=2 Tax=Styela clava TaxID=7725 RepID=UPI0019398C47
#=GS UniRef90_A0A0Q3P0I0/46-157      DE [subseq from] Nuclear prelamin A recognition factor isoform X2 n=2 Tax=Psittaciformes TaxID=9223 RepID=A0A0Q3P0I0_AMAAE
#=GS UniRef90_A0A0Q3P0I0/164-281     DE [subseq from] Nuclear prelamin A recognition factor isoform X2 n=2 Tax=Psittaciformes TaxID=9223 RepID=A0A0Q3P0I0_AMAAE
#=GS UniRef90_A0A0Q3P0I0/296-454     DE [subseq from] Nuclear prelamin A recognition factor isoform X2 n=2 Tax=Psittaciformes TaxID=9223 RepID=A0A0Q3P0I0_AMAAE
#=GS UniRef90_E1BYV6/47-157          DE [subseq from] Nuclear prelamin A recognition factor n=66 Tax=Aves TaxID=8782 RepID=E1BYV6_CHICK
#=GS UniRef90_E1BYV6/164-281         DE [subseq from] Nuclear prelamin A recognition factor n=66 Tax=Aves TaxID=8782 RepID=E1BYV6_CHICK
#=GS UniRef90_E1BYV6/296-453         DE [subseq from] Nuclear prelamin A recognition factor n=66 Tax=Aves TaxID=8782 RepID=E1BYV6_CHICK
#=GS UniRef90_G1MXE6/46-157          DE [subseq from] Nuclear prelamin A recognition factor n=23 Tax=Neognathae TaxID=8825 RepID=G1MXE6_MELGA
#=GS UniRef90_G1MXE6/164-281         DE [subseq from] Nuclear prelamin A recognition factor n=23 Tax=Neognathae TaxID=8825 RepID=G1MXE6_MELGA
#=GS UniRef90_G1MXE6/296-453         DE [subseq from] Nuclear prelamin A recognition factor n=23 Tax=Neognathae TaxID=8825 RepID=G1MXE6_MELGA
#=GS UniRef90_C1N383/1-91            DE [subseq from] Predicted protein (Fragment) n=1 Tax=Micromonas pusilla (strain CCMP1545) TaxID=564608 RepID=C1N383_MICPC
#=GS UniRef90_C1N383/148-251         DE [subseq from] Predicted protein (Fragment) n=1 Tax=Micromonas pusilla (strain CCMP1545) TaxID=564608 RepID=C1N383_MICPC
#=GS UniRef90_C1N383/285-388         DE [subseq from] Predicted protein (Fragment) n=1 Tax=Micromonas pusilla (strain CCMP1545) TaxID=564608 RepID=C1N383_MICPC
#=GS UniRef90_A0A3B3HUT7/49-158      DE [subseq from] Nuclear prelamin A recognition factor n=7 Tax=Oryzias TaxID=8089 RepID=A0A3B3HUT7_ORYLA
#=GS UniRef90_A0A3B3HUT7/162-291     DE [subseq from] Nuclear prelamin A recognition factor n=7 Tax=Oryzias TaxID=8089 RepID=A0A3B3HUT7_ORYLA
#=GS UniRef90_A0A3B3HUT7/295-451     DE [subseq from] Nuclear prelamin A recognition factor n=7 Tax=Oryzias TaxID=8089 RepID=A0A3B3HUT7_ORYLA
#=GS UniRef90_UPI0014024BC8/47-156   DE [subseq from] nuclear prelamin A recognition factor n=1 Tax=Amblyraja radiata TaxID=386614 RepID=UPI0014024BC8
#=GS UniRef90_UPI0014024BC8/164-279  DE [subseq from] nuclear prelamin A recognition factor n=1 Tax=Amblyraja radiata TaxID=386614 RepID=UPI0014024BC8
#=GS UniRef90_UPI0014024BC8/289-456  DE [subseq from] nuclear prelamin A recognition factor n=1 Tax=Amblyraja radiata TaxID=386614 RepID=UPI0014024BC8
#=GS UniRef90_A0A672UHI6/46-157      DE [subseq from] Nuclear prelamin A recognition factor n=199 Tax=Aves TaxID=8782 RepID=A0A672UHI6_STRHB
#=GS UniRef90_A0A672UHI6/164-281     DE [subseq from] Nuclear prelamin A recognition factor n=199 Tax=Aves TaxID=8782 RepID=A0A672UHI6_STRHB
#=GS UniRef90_A0A672UHI6/296-454     DE [subseq from] Nuclear prelamin A recognition factor n=199 Tax=Aves TaxID=8782 RepID=A0A672UHI6_STRHB
#=GS UniRef90_A0A665VAF4/16-131      DE [subseq from] Nuclear prelamin A recognition factor n=1 Tax=Echeneis naucrates TaxID=173247 RepID=A0A665VAF4_ECHNA
#=GS UniRef90_A0A665VAF4/136-260     DE [subseq from] Nuclear prelamin A recognition factor n=1 Tax=Echeneis naucrates TaxID=173247 RepID=A0A665VAF4_ECHNA
#=GS UniRef90_A0A665VAF4/268-424     DE [subseq from] Nuclear prelamin A recognition factor n=1 Tax=Echeneis naucrates TaxID=173247 RepID=A0A665VAF4_ECHNA
#=GS UniRef90_A0A8T2MLW8/1-117       DE [subseq from] Uncharacterized protein n=2 Tax=Albula glossodonta TaxID=121402 RepID=A0A8T2MLW8_9TELE
#=GS UniRef90_A0A8T2MLW8/105-290     DE [subseq from] Uncharacterized protein n=2 Tax=Albula glossodonta TaxID=121402 RepID=A0A8T2MLW8_9TELE
#=GS UniRef90_A0A1Y1UW92/3-180       DE [subseq from] Nuclear prelamin A recognition factor-like protein n=1 Tax=Piromyces finnis TaxID=1754191 RepID=A0A1Y1UW92_9FUNG
#=GS UniRef90_A0A1Y1UW92/184-304     DE [subseq from] Nuclear prelamin A recognition factor-like protein n=1 Tax=Piromyces finnis TaxID=1754191 RepID=A0A1Y1UW92_9FUNG
#=GS UniRef90_A0A1Y1UW92/316-512     DE [subseq from] Nuclear prelamin A recognition factor-like protein n=1 Tax=Piromyces finnis TaxID=1754191 RepID=A0A1Y1UW92_9FUNG
#=GS UniRef90_A0A1Y1WF98/3-168       DE [subseq from] Cytosolic Fe-S cluster assembly factor n=1 Tax=Linderina pennispora TaxID=61395 RepID=A0A1Y1WF98_9FUNG
#=GS UniRef90_A0A1Y1WF98/170-289     DE [subseq from] Cytosolic Fe-S cluster assembly factor n=1 Tax=Linderina pennispora TaxID=61395 RepID=A0A1Y1WF98_9FUNG
#=GS UniRef90_A0A1Y1WF98/291-426     DE [subseq from] Cytosolic Fe-S cluster assembly factor n=1 Tax=Linderina pennispora TaxID=61395 RepID=A0A1Y1WF98_9FUNG
#=GS UniRef90_Q6GP25/44-156          DE [subseq from] Nuclear prelamin A recognition factor n=4 Tax=Xenopus TaxID=262014 RepID=NARF_XENLA
#=GS UniRef90_Q6GP25/163-280         DE [subseq from] Nuclear prelamin A recognition factor n=4 Tax=Xenopus TaxID=262014 RepID=NARF_XENLA
#=GS UniRef90_Q6GP25/291-441         DE [subseq from] Nuclear prelamin A recognition factor n=4 Tax=Xenopus TaxID=262014 RepID=NARF_XENLA
#=GS UniRef90_H2ZWE7/1-110           DE [subseq from] Cytosolic iron-sulfur assembly component 3 n=1 Tax=Latimeria chalumnae TaxID=7897 RepID=H2ZWE7_LATCH
#=GS UniRef90_H2ZWE7/117-232         DE [subseq from] Cytosolic iron-sulfur assembly component 3 n=1 Tax=Latimeria chalumnae TaxID=7897 RepID=H2ZWE7_LATCH
#=GS UniRef90_H2ZWE7/245-409         DE [subseq from] Cytosolic iron-sulfur assembly component 3 n=1 Tax=Latimeria chalumnae TaxID=7897 RepID=H2ZWE7_LATCH
#=GS UniRef90_A0A8C5R152/55-166      DE [subseq from] Nuclear prelamin A recognition factor n=2 Tax=Leptobrachium leishanense TaxID=445787 RepID=A0A8C5R152_9ANUR
#=GS UniRef90_A0A8C5R152/173-293     DE [subseq from] Nuclear prelamin A recognition factor n=2 Tax=Leptobrachium leishanense TaxID=445787 RepID=A0A8C5R152_9ANUR
#=GS UniRef90_A0A8C5R152/303-452     DE [subseq from] Nuclear prelamin A recognition factor n=2 Tax=Leptobrachium leishanense TaxID=445787 RepID=A0A8C5R152_9ANUR
#=GS UniRef90_A0A401PDA3/131-241     DE [subseq from] Fe_hyd_SSU domain-containing protein n=3 Tax=Galeoidea TaxID=119195 RepID=A0A401PDA3_SCYTO
#=GS UniRef90_A0A401PDA3/248-365     DE [subseq from] Fe_hyd_SSU domain-containing protein n=3 Tax=Galeoidea TaxID=119195 RepID=A0A401PDA3_SCYTO
#=GS UniRef90_A0A401PDA3/379-533     DE [subseq from] Fe_hyd_SSU domain-containing protein n=3 Tax=Galeoidea TaxID=119195 RepID=A0A401PDA3_SCYTO
#=GS UniRef90_A0A8B9ZAN0/50-161      DE [subseq from] Nuclear prelamin A recognition factor n=11 Tax=Aves TaxID=8782 RepID=A0A8B9ZAN0_9AVES
#=GS UniRef90_A0A8B9ZAN0/168-274     DE [subseq from] Nuclear prelamin A recognition factor n=11 Tax=Aves TaxID=8782 RepID=A0A8B9ZAN0_9AVES
#=GS UniRef90_A0A8B9ZAN0/306-464     DE [subseq from] Nuclear prelamin A recognition factor n=11 Tax=Aves TaxID=8782 RepID=A0A8B9ZAN0_9AVES
#=GS UniRef90_A0A671XLY0/23-137      DE [subseq from] Nuclear prelamin A recognition factor n=1 Tax=Sparus aurata TaxID=8175 RepID=A0A671XLY0_SPAAU
#=GS UniRef90_A0A671XLY0/142-267     DE [subseq from] Nuclear prelamin A recognition factor n=1 Tax=Sparus aurata TaxID=8175 RepID=A0A671XLY0_SPAAU
#=GS UniRef90_A0A671XLY0/273-430     DE [subseq from] Nuclear prelamin A recognition factor n=1 Tax=Sparus aurata TaxID=8175 RepID=A0A671XLY0_SPAAU
#=GS UniRef90_A0A8K0K9I8/7-187       DE [subseq from] Fe_hyd_lg_C domain-containing protein n=1 Tax=Ladona fulva TaxID=123851 RepID=A0A8K0K9I8_LADFU
#=GS UniRef90_A0A8K0K9I8/186-299     DE [subseq from] Fe_hyd_lg_C domain-containing protein n=1 Tax=Ladona fulva TaxID=123851 RepID=A0A8K0K9I8_LADFU
#=GS UniRef90_A0A8K0K9I8/311-464     DE [subseq from] Fe_hyd_lg_C domain-containing protein n=1 Tax=Ladona fulva TaxID=123851 RepID=A0A8K0K9I8_LADFU
#=GS UniRef90_UPI0006D9378F/5-174    DE [subseq from] cytosolic Fe-S cluster assembly factor NARFL n=1 Tax=Latimeria chalumnae TaxID=7897 RepID=UPI0006D9378F
#=GS UniRef90_UPI0006D9378F/181-296  DE [subseq from] cytosolic Fe-S cluster assembly factor NARFL n=1 Tax=Latimeria chalumnae TaxID=7897 RepID=UPI0006D9378F
#=GS UniRef90_UPI0006D9378F/308-456  DE [subseq from] cytosolic Fe-S cluster assembly factor NARFL n=1 Tax=Latimeria chalumnae TaxID=7897 RepID=UPI0006D9378F
#=GS UniRef90_H2T8W0/42-159          DE [subseq from] Nuclear prelamin A recognition factor n=1 Tax=Takifugu rubripes TaxID=31033 RepID=H2T8W0_TAKRU
#=GS UniRef90_H2T8W0/164-286         DE [subseq from] Nuclear prelamin A recognition factor n=1 Tax=Takifugu rubripes TaxID=31033 RepID=H2T8W0_TAKRU
#=GS UniRef90_H2T8W0/297-450         DE [subseq from] Nuclear prelamin A recognition factor n=1 Tax=Takifugu rubripes TaxID=31033 RepID=H2T8W0_TAKRU
#=GS UniRef90_A0A3Q2ZFZ2/44-160      DE [subseq from] Nuclear prelamin A recognition factor n=2 Tax=Rivulidae TaxID=28771 RepID=A0A3Q2ZFZ2_KRYMA
#=GS UniRef90_A0A3Q2ZFZ2/165-285     DE [subseq from] Nuclear prelamin A recognition factor n=2 Tax=Rivulidae TaxID=28771 RepID=A0A3Q2ZFZ2_KRYMA
#=GS UniRef90_A0A3Q2ZFZ2/295-452     DE [subseq from] Nuclear prelamin A recognition factor n=2 Tax=Rivulidae TaxID=28771 RepID=A0A3Q2ZFZ2_KRYMA
#=GS UniRef90_A0A267FJN7/7-175       DE [subseq from] Fe_hyd_lg_C domain-containing protein n=2 Tax=Macrostomum lignano TaxID=282301 RepID=A0A267FJN7_9PLAT
#=GS UniRef90_A0A267FJN7/183-288     DE [subseq from] Fe_hyd_lg_C domain-containing protein n=2 Tax=Macrostomum lignano TaxID=282301 RepID=A0A267FJN7_9PLAT
#=GS UniRef90_A0A267FJN7/320-479     DE [subseq from] Fe_hyd_lg_C domain-containing protein n=2 Tax=Macrostomum lignano TaxID=282301 RepID=A0A267FJN7_9PLAT
#=GS UniRef90_A0A1A8VK30/44-159      DE [subseq from] Nuclear prelamin A recognition factor n=10 Tax=Nothobranchiidae TaxID=405002 RepID=A0A1A8VK30_NOTFU
#=GS UniRef90_A0A1A8VK30/165-285     DE [subseq from] Nuclear prelamin A recognition factor n=10 Tax=Nothobranchiidae TaxID=405002 RepID=A0A1A8VK30_NOTFU
#=GS UniRef90_A0A1A8VK30/294-449     DE [subseq from] Nuclear prelamin A recognition factor n=10 Tax=Nothobranchiidae TaxID=405002 RepID=A0A1A8VK30_NOTFU
#=GS UniRef90_A0A8K1GI40/46-157      DE [subseq from] Fe_hyd_SSU domain-containing protein n=37 Tax=Neognathae TaxID=8825 RepID=A0A8K1GI40_9PASS
#=GS UniRef90_A0A8K1GI40/164-281     DE [subseq from] Fe_hyd_SSU domain-containing protein n=37 Tax=Neognathae TaxID=8825 RepID=A0A8K1GI40_9PASS
#=GS UniRef90_A0A8K1GI40/296-452     DE [subseq from] Fe_hyd_SSU domain-containing protein n=37 Tax=Neognathae TaxID=8825 RepID=A0A8K1GI40_9PASS
#=GS UniRef90_F4NS86/3-176           DE [subseq from] Fe_hyd_SSU domain-containing protein n=2 Tax=Batrachochytrium dendrobatidis TaxID=109871 RepID=F4NS86_BATDJ
#=GS UniRef90_F4NS86/185-303         DE [subseq from] Fe_hyd_SSU domain-containing protein n=2 Tax=Batrachochytrium dendrobatidis TaxID=109871 RepID=F4NS86_BATDJ
#=GS UniRef90_F4NS86/308-447         DE [subseq from] Fe_hyd_SSU domain-containing protein n=2 Tax=Batrachochytrium dendrobatidis TaxID=109871 RepID=F4NS86_BATDJ
#=GS UniRef90_A0A4Z2CJ39/42-160      DE [subseq from] Fe_hyd_SSU domain-containing protein n=6 Tax=Takifugu TaxID=31032 RepID=A0A4Z2CJ39_9TELE
#=GS UniRef90_A0A4Z2CJ39/164-288     DE [subseq from] Fe_hyd_SSU domain-containing protein n=6 Tax=Takifugu TaxID=31032 RepID=A0A4Z2CJ39_9TELE
#=GS UniRef90_A0A4Z2CJ39/298-451     DE [subseq from] Fe_hyd_SSU domain-containing protein n=6 Tax=Takifugu TaxID=31032 RepID=A0A4Z2CJ39_9TELE
#=GS UniRef90_A0A1Y2CPD4/1-115       DE [subseq from] Iron hydrogenase (Fragment) n=1 Tax=Rhizoclosmatium globosum TaxID=329046 RepID=A0A1Y2CPD4_9FUNG
#=GS UniRef90_A0A1Y2CPD4/115-236     DE [subseq from] Iron hydrogenase (Fragment) n=1 Tax=Rhizoclosmatium globosum TaxID=329046 RepID=A0A1Y2CPD4_9FUNG
#=GS UniRef90_A0A1Y2CPD4/252-364     DE [subseq from] Iron hydrogenase (Fragment) n=1 Tax=Rhizoclosmatium globosum TaxID=329046 RepID=A0A1Y2CPD4_9FUNG
#=GS UniRef90_A0A3Q1HEM9/45-159      DE [subseq from] Nuclear prelamin A recognition factor n=4 Tax=Anabas testudineus TaxID=64144 RepID=A0A3Q1HEM9_ANATE
#=GS UniRef90_A0A3Q1HEM9/164-285     DE [subseq from] Nuclear prelamin A recognition factor n=4 Tax=Anabas testudineus TaxID=64144 RepID=A0A3Q1HEM9_ANATE
#=GS UniRef90_A0A3Q1HEM9/294-453     DE [subseq from] Nuclear prelamin A recognition factor n=4 Tax=Anabas testudineus TaxID=64144 RepID=A0A3Q1HEM9_ANATE
#=GS UniRef90_A0A6P7ITH9/41-158      DE [subseq from] nuclear prelamin A recognition factor n=9 Tax=Percomorphaceae TaxID=1489872 RepID=A0A6P7ITH9_9TELE
#=GS UniRef90_A0A6P7ITH9/164-289     DE [subseq from] nuclear prelamin A recognition factor n=9 Tax=Percomorphaceae TaxID=1489872 RepID=A0A6P7ITH9_9TELE
#=GS UniRef90_A0A6P7ITH9/296-452     DE [subseq from] nuclear prelamin A recognition factor n=9 Tax=Percomorphaceae TaxID=1489872 RepID=A0A6P7ITH9_9TELE
#=GS UniRef90_A0A7S4CXT1/42-169      DE [subseq from] Hypothetical protein n=1 Tax=Eutreptiella gymnastica TaxID=73025 RepID=A0A7S4CXT1_9EUGL
#=GS UniRef90_A0A7S4CXT1/167-274     DE [subseq from] Hypothetical protein n=1 Tax=Eutreptiella gymnastica TaxID=73025 RepID=A0A7S4CXT1_9EUGL
#=GS UniRef90_A0A7S4CXT1/305-425     DE [subseq from] Hypothetical protein n=1 Tax=Eutreptiella gymnastica TaxID=73025 RepID=A0A7S4CXT1_9EUGL
#=GS UniRef90_A0A8S1CV55/6-167       DE [subseq from] Uncharacterized protein n=1 Tax=Cloeon dipterum TaxID=197152 RepID=A0A8S1CV55_9INSE
#=GS UniRef90_A0A8S1CV55/164-276     DE [subseq from] Uncharacterized protein n=1 Tax=Cloeon dipterum TaxID=197152 RepID=A0A8S1CV55_9INSE
#=GS UniRef90_A0A8S1CV55/277-418     DE [subseq from] Uncharacterized protein n=1 Tax=Cloeon dipterum TaxID=197152 RepID=A0A8S1CV55_9INSE
#=GS UniRef90_A0A835R3N2/5-160       DE [subseq from] Fe_hyd_lg_C domain-containing protein n=1 Tax=Vanilla planifolia TaxID=51239 RepID=A0A835R3N2_VANPL
#=GS UniRef90_A0A835R3N2/171-302     DE [subseq from] Fe_hyd_lg_C domain-containing protein n=1 Tax=Vanilla planifolia TaxID=51239 RepID=A0A835R3N2_VANPL
#=GS UniRef90_A0A835R3N2/311-374     DE [subseq from] Fe_hyd_lg_C domain-containing protein n=1 Tax=Vanilla planifolia TaxID=51239 RepID=A0A835R3N2_VANPL
#=GS UniRef90_A0A2B4RVK7/1-116       DE [subseq from] Cytosolic Fe-S cluster assembly factor narfl n=1 Tax=Stylophora pistillata TaxID=50429 RepID=A0A2B4RVK7_STYPI
#=GS UniRef90_A0A2B4RVK7/127-293     DE [subseq from] Cytosolic Fe-S cluster assembly factor narfl n=1 Tax=Stylophora pistillata TaxID=50429 RepID=A0A2B4RVK7_STYPI
#=GS UniRef90_UPI001C056CB7/42-159   DE [subseq from] nuclear prelamin A recognition factor n=1 Tax=Melanotaenia boesemani TaxID=1250792 RepID=UPI001C056CB7
#=GS UniRef90_UPI001C056CB7/164-286  DE [subseq from] nuclear prelamin A recognition factor n=1 Tax=Melanotaenia boesemani TaxID=1250792 RepID=UPI001C056CB7
#=GS UniRef90_UPI001C056CB7/296-453  DE [subseq from] nuclear prelamin A recognition factor n=1 Tax=Melanotaenia boesemani TaxID=1250792 RepID=UPI001C056CB7
#=GS UniRef90_A0A3B4U4H3/49-167      DE [subseq from] Nuclear prelamin A recognition factor n=9 Tax=Carangaria TaxID=1489904 RepID=A0A3B4U4H3_SERDU
#=GS UniRef90_A0A3B4U4H3/172-298     DE [subseq from] Nuclear prelamin A recognition factor n=9 Tax=Carangaria TaxID=1489904 RepID=A0A3B4U4H3_SERDU
#=GS UniRef90_A0A3B4U4H3/304-457     DE [subseq from] Nuclear prelamin A recognition factor n=9 Tax=Carangaria TaxID=1489904 RepID=A0A3B4U4H3_SERDU
#=GS UniRef90_A0A6B2L3G2/55-161      DE [subseq from] Fe_hyd_lg_C domain-containing protein n=1 Tax=Arcella intermedia TaxID=1963864 RepID=A0A6B2L3G2_9EUKA
#=GS UniRef90_A0A6B2L3G2/165-267     DE [subseq from] Fe_hyd_lg_C domain-containing protein n=1 Tax=Arcella intermedia TaxID=1963864 RepID=A0A6B2L3G2_9EUKA
#=GS UniRef90_A0A6B2L3G2/292-431     DE [subseq from] Fe_hyd_lg_C domain-containing protein n=1 Tax=Arcella intermedia TaxID=1963864 RepID=A0A6B2L3G2_9EUKA
#=GS UniRef90_A0A7R9A164/41-166      DE [subseq from] Hypothetical protein n=1 Tax=Darwinula stevensoni TaxID=69355 RepID=A0A7R9A164_9CRUS
#=GS UniRef90_A0A7R9A164/164-275     DE [subseq from] Hypothetical protein n=1 Tax=Darwinula stevensoni TaxID=69355 RepID=A0A7R9A164_9CRUS
#=GS UniRef90_A0A7R9A164/292-468     DE [subseq from] Hypothetical protein n=1 Tax=Darwinula stevensoni TaxID=69355 RepID=A0A7R9A164_9CRUS
#=GS UniRef90_A0A078AQ36/51-470      DE [subseq from] Cytosolic fe-s cluster assembly factor narfl n=1 Tax=Stylonychia lemnae TaxID=5949 RepID=A0A078AQ36_STYLE
#=GS UniRef90_A0A1S3DTM8/6-182       DE [subseq from] probable cytosolic Fe-S cluster assembly factor GI11683 n=1 Tax=Diaphorina citri TaxID=121845 RepID=A0A1S3DTM8_DIACI
#=GS UniRef90_A0A1S3DTM8/181-285     DE [subseq from] probable cytosolic Fe-S cluster assembly factor GI11683 n=1 Tax=Diaphorina citri TaxID=121845 RepID=A0A1S3DTM8_DIACI
#=GS UniRef90_A0A1S3DTM8/314-472     DE [subseq from] probable cytosolic Fe-S cluster assembly factor GI11683 n=1 Tax=Diaphorina citri TaxID=121845 RepID=A0A1S3DTM8_DIACI
#=GS UniRef90_A0A2P5ABX9/5-164       DE [subseq from] Iron hydrogenase, subset n=2 Tax=Cannabaceae TaxID=3481 RepID=A0A2P5ABX9_PARAD
#=GS UniRef90_A0A2P5ABX9/174-303     DE [subseq from] Iron hydrogenase, subset n=2 Tax=Cannabaceae TaxID=3481 RepID=A0A2P5ABX9_PARAD
#=GS UniRef90_A0A2P5ABX9/317-360     DE [subseq from] Iron hydrogenase, subset n=2 Tax=Cannabaceae TaxID=3481 RepID=A0A2P5ABX9_PARAD
#=GS UniRef90_A0A2P5ABX9/371-456     DE [subseq from] Iron hydrogenase, subset n=2 Tax=Cannabaceae TaxID=3481 RepID=A0A2P5ABX9_PARAD
#=GS UniRef90_E6ZGI5/44-158          DE [subseq from] Nuclear prelamin A recognition factor n=6 Tax=Eupercaria TaxID=1489922 RepID=E6ZGI5_DICLA
#=GS UniRef90_E6ZGI5/164-289         DE [subseq from] Nuclear prelamin A recognition factor n=6 Tax=Eupercaria TaxID=1489922 RepID=E6ZGI5_DICLA
#=GS UniRef90_E6ZGI5/295-452         DE [subseq from] Nuclear prelamin A recognition factor n=6 Tax=Eupercaria TaxID=1489922 RepID=E6ZGI5_DICLA
#=GS UniRef90_A0A3Q2Z7Q5/43-159      DE [subseq from] Nuclear prelamin A recognition factor n=2 Tax=Syngnathidae TaxID=72045 RepID=A0A3Q2Z7Q5_HIPCM
#=GS UniRef90_A0A3Q2Z7Q5/164-289     DE [subseq from] Nuclear prelamin A recognition factor n=2 Tax=Syngnathidae TaxID=72045 RepID=A0A3Q2Z7Q5_HIPCM
#=GS UniRef90_A0A3Q2Z7Q5/294-451     DE [subseq from] Nuclear prelamin A recognition factor n=2 Tax=Syngnathidae TaxID=72045 RepID=A0A3Q2Z7Q5_HIPCM
#=GS UniRef90_G3NNQ5/29-166          DE [subseq from] Nuclear prelamin A recognition factor n=6 Tax=Perciformes TaxID=8111 RepID=G3NNQ5_GASAC
#=GS UniRef90_G3NNQ5/172-297         DE [subseq from] Nuclear prelamin A recognition factor n=6 Tax=Perciformes TaxID=8111 RepID=G3NNQ5_GASAC
#=GS UniRef90_G3NNQ5/302-457         DE [subseq from] Nuclear prelamin A recognition factor n=6 Tax=Perciformes TaxID=8111 RepID=G3NNQ5_GASAC
#=GS UniRef90_A0A8C7KQ35/136-248     DE [subseq from] Rho GTPase-activating protein 17-like n=1 Tax=Oncorhynchus kisutch TaxID=8019 RepID=A0A8C7KQ35_ONCKI
#=GS UniRef90_A0A8C7KQ35/242-424     DE [subseq from] Rho GTPase-activating protein 17-like n=1 Tax=Oncorhynchus kisutch TaxID=8019 RepID=A0A8C7KQ35_ONCKI
#=GS UniRef90_A0A6L5CFE0/6-175       DE [subseq from] Fe_hyd_lg_C domain-containing protein n=1 Tax=Ephemera danica TaxID=1049336 RepID=A0A6L5CFE0_9INSE
#=GS UniRef90_A0A6L5CFE0/176-289     DE [subseq from] Fe_hyd_lg_C domain-containing protein n=1 Tax=Ephemera danica TaxID=1049336 RepID=A0A6L5CFE0_9INSE
#=GS UniRef90_A0A6L5CFE0/300-459     DE [subseq from] Fe_hyd_lg_C domain-containing protein n=1 Tax=Ephemera danica TaxID=1049336 RepID=A0A6L5CFE0_9INSE
#=GS UniRef90_A0A1S8W7Y4/3-175       DE [subseq from] Fe_hyd_SSU domain-containing protein n=1 Tax=Batrachochytrium salamandrivorans TaxID=1357716 RepID=A0A1S8W7Y4_9FUNG
#=GS UniRef90_A0A1S8W7Y4/184-299     DE [subseq from] Fe_hyd_SSU domain-containing protein n=1 Tax=Batrachochytrium salamandrivorans TaxID=1357716 RepID=A0A1S8W7Y4_9FUNG
#=GS UniRef90_A0A1S8W7Y4/307-392     DE [subseq from] Fe_hyd_SSU domain-containing protein n=1 Tax=Batrachochytrium salamandrivorans TaxID=1357716 RepID=A0A1S8W7Y4_9FUNG
#=GS UniRef90_A0A1S8W7Y4/407-435     DE [subseq from] Fe_hyd_SSU domain-containing protein n=1 Tax=Batrachochytrium salamandrivorans TaxID=1357716 RepID=A0A1S8W7Y4_9FUNG
#=GS UniRef90_UPI0015AF7555/48-163   DE [subseq from] nuclear prelamin A recognition factor isoform X1 n=2 Tax=Anguilla anguilla TaxID=7936 RepID=UPI0015AF7555
#=GS UniRef90_UPI0015AF7555/168-292  DE [subseq from] nuclear prelamin A recognition factor isoform X1 n=2 Tax=Anguilla anguilla TaxID=7936 RepID=UPI0015AF7555
#=GS UniRef90_UPI0015AF7555/289-455  DE [subseq from] nuclear prelamin A recognition factor isoform X1 n=2 Tax=Anguilla anguilla TaxID=7936 RepID=UPI0015AF7555
#=GS UniRef90_A0A672IJ83/42-157      DE [subseq from] Nuclear prelamin A recognition factor n=3 Tax=Salarias fasciatus TaxID=181472 RepID=A0A672IJ83_SALFA
#=GS UniRef90_A0A672IJ83/163-286     DE [subseq from] Nuclear prelamin A recognition factor n=3 Tax=Salarias fasciatus TaxID=181472 RepID=A0A672IJ83_SALFA
#=GS UniRef90_A0A672IJ83/294-449     DE [subseq from] Nuclear prelamin A recognition factor n=3 Tax=Salarias fasciatus TaxID=181472 RepID=A0A672IJ83_SALFA
#=GS UniRef90_A0A2I4D7A2/46-158      DE [subseq from] nuclear prelamin A recognition factor n=1 Tax=Austrofundulus limnaeus TaxID=52670 RepID=A0A2I4D7A2_9TELE
#=GS UniRef90_A0A2I4D7A2/165-284     DE [subseq from] nuclear prelamin A recognition factor n=1 Tax=Austrofundulus limnaeus TaxID=52670 RepID=A0A2I4D7A2_9TELE
#=GS UniRef90_A0A2I4D7A2/296-454     DE [subseq from] nuclear prelamin A recognition factor n=1 Tax=Austrofundulus limnaeus TaxID=52670 RepID=A0A2I4D7A2_9TELE
#=GS UniRef90_UPI001ED885C9/5-180    DE [subseq from] probable cytosolic Fe-S cluster assembly factor AGAP009023 n=1 Tax=Ischnura elegans TaxID=197161 RepID=UPI001ED885C9
#=GS UniRef90_UPI001ED885C9/188-285  DE [subseq from] probable cytosolic Fe-S cluster assembly factor AGAP009023 n=1 Tax=Ischnura elegans TaxID=197161 RepID=UPI001ED885C9
#=GS UniRef90_UPI001ED885C9/308-462  DE [subseq from] probable cytosolic Fe-S cluster assembly factor AGAP009023 n=1 Tax=Ischnura elegans TaxID=197161 RepID=UPI001ED885C9
#=GS UniRef90_UPI000A1C41F4/47-158   DE [subseq from] nuclear prelamin A recognition factor n=2 Tax=Oxudercinae TaxID=497678 RepID=UPI000A1C41F4
#=GS UniRef90_UPI000A1C41F4/164-288  DE [subseq from] nuclear prelamin A recognition factor n=2 Tax=Oxudercinae TaxID=497678 RepID=UPI000A1C41F4
#=GS UniRef90_UPI000A1C41F4/295-447  DE [subseq from] nuclear prelamin A recognition factor n=2 Tax=Oxudercinae TaxID=497678 RepID=UPI000A1C41F4
#=GS UniRef90_Q9CYQ7/52-163          DE [subseq from] Nuclear prelamin A recognition factor n=11 Tax=Muroidea TaxID=337687 RepID=NARF_MOUSE
#=GS UniRef90_Q9CYQ7/170-277         DE [subseq from] Nuclear prelamin A recognition factor n=11 Tax=Muroidea TaxID=337687 RepID=NARF_MOUSE
#=GS UniRef90_Q9CYQ7/300-452         DE [subseq from] Nuclear prelamin A recognition factor n=11 Tax=Muroidea TaxID=337687 RepID=NARF_MOUSE
#=GS UniRef90_A0A6P5QSF4/46-157      DE [subseq from] nuclear prelamin A recognition factor n=11 Tax=Muroidea TaxID=337687 RepID=A0A6P5QSF4_MUSCR
#=GS UniRef90_A0A6P5QSF4/164-273     DE [subseq from] nuclear prelamin A recognition factor n=11 Tax=Muroidea TaxID=337687 RepID=A0A6P5QSF4_MUSCR
#=GS UniRef90_A0A6P5QSF4/294-446     DE [subseq from] nuclear prelamin A recognition factor n=11 Tax=Muroidea TaxID=337687 RepID=A0A6P5QSF4_MUSCR
#=GS UniRef90_A0A3P8UAX6/43-157      DE [subseq from] Nuclear prelamin A recognition factor n=1 Tax=Cynoglossus semilaevis TaxID=244447 RepID=A0A3P8UAX6_CYNSE
#=GS UniRef90_A0A3P8UAX6/161-283     DE [subseq from] Nuclear prelamin A recognition factor n=1 Tax=Cynoglossus semilaevis TaxID=244447 RepID=A0A3P8UAX6_CYNSE
#=GS UniRef90_A0A3P8UAX6/294-452     DE [subseq from] Nuclear prelamin A recognition factor n=1 Tax=Cynoglossus semilaevis TaxID=244447 RepID=A0A3P8UAX6_CYNSE
#=GS UniRef90_A0A6J2VD00/47-159      DE [subseq from] nuclear prelamin A recognition factor n=1 Tax=Chanos chanos TaxID=29144 RepID=A0A6J2VD00_CHACN
#=GS UniRef90_A0A6J2VD00/165-291     DE [subseq from] nuclear prelamin A recognition factor n=1 Tax=Chanos chanos TaxID=29144 RepID=A0A6J2VD00_CHACN
#=GS UniRef90_A0A6J2VD00/296-457     DE [subseq from] nuclear prelamin A recognition factor n=1 Tax=Chanos chanos TaxID=29144 RepID=A0A6J2VD00_CHACN
#=GS UniRef90_A0A484C2Y3/47-159      DE [subseq from] Fe_hyd_SSU domain-containing protein n=10 Tax=Percomorphaceae TaxID=1489872 RepID=A0A484C2Y3_PERFV
#=GS UniRef90_A0A484C2Y3/164-289     DE [subseq from] Fe_hyd_SSU domain-containing protein n=10 Tax=Percomorphaceae TaxID=1489872 RepID=A0A484C2Y3_PERFV
#=GS UniRef90_A0A484C2Y3/294-448     DE [subseq from] Fe_hyd_SSU domain-containing protein n=10 Tax=Percomorphaceae TaxID=1489872 RepID=A0A484C2Y3_PERFV
#=GS UniRef90_A0A494BA87/5-177       DE [subseq from] Cytosolic iron-sulfur assembly component 3 n=3 Tax=Murinae TaxID=39107 RepID=A0A494BA87_MOUSE
#=GS UniRef90_A0A494BA87/181-372     DE [subseq from] Cytosolic iron-sulfur assembly component 3 n=3 Tax=Murinae TaxID=39107 RepID=A0A494BA87_MOUSE
#=GS UniRef90_UPI000718DFB0/5-184    DE [subseq from] probable cytosolic Fe-S cluster assembly factor AGAP009023 isoform X3 n=1 Tax=Polistes canadensis TaxID=91411 RepID=UPI000718DFB0
#=GS UniRef90_UPI000718DFB0/183-297  DE [subseq from] probable cytosolic Fe-S cluster assembly factor AGAP009023 isoform X3 n=1 Tax=Polistes canadensis TaxID=91411 RepID=UPI000718DFB0
#=GS UniRef90_UPI000718DFB0/320-407  DE [subseq from] probable cytosolic Fe-S cluster assembly factor AGAP009023 isoform X3 n=1 Tax=Polistes canadensis TaxID=91411 RepID=UPI000718DFB0
#=GS UniRef90_A0A3Q2PRT6/45-163      DE [subseq from] Nuclear prelamin A recognition factor n=4 Tax=Cyprinodontoidei TaxID=8087 RepID=A0A3Q2PRT6_FUNHE
#=GS UniRef90_A0A3Q2PRT6/168-289     DE [subseq from] Nuclear prelamin A recognition factor n=4 Tax=Cyprinodontoidei TaxID=8087 RepID=A0A3Q2PRT6_FUNHE
#=GS UniRef90_A0A3Q2PRT6/299-456     DE [subseq from] Nuclear prelamin A recognition factor n=4 Tax=Cyprinodontoidei TaxID=8087 RepID=A0A3Q2PRT6_FUNHE
#=GS UniRef90_I3KUG8/42-159          DE [subseq from] Nuclear prelamin A recognition factor n=22 Tax=Cichlidae TaxID=8113 RepID=I3KUG8_ORENI
#=GS UniRef90_I3KUG8/164-284         DE [subseq from] Nuclear prelamin A recognition factor n=22 Tax=Cichlidae TaxID=8113 RepID=I3KUG8_ORENI
#=GS UniRef90_I3KUG8/294-449         DE [subseq from] Nuclear prelamin A recognition factor n=22 Tax=Cichlidae TaxID=8113 RepID=I3KUG8_ORENI
#=GS UniRef90_A0A3M0KW51/1-119       DE [subseq from] Fe_hyd_SSU domain-containing protein n=18 Tax=Passeriformes TaxID=9126 RepID=A0A3M0KW51_HIRRU
#=GS UniRef90_A0A3M0KW51/127-286     DE [subseq from] Fe_hyd_SSU domain-containing protein n=18 Tax=Passeriformes TaxID=9126 RepID=A0A3M0KW51_HIRRU
#=GS UniRef90_A0A0L0SKT4/4-343       DE [subseq from] Fe_hyd_lg_C domain-containing protein n=2 Tax=Allomyces macrogynus (strain ATCC 38327) TaxID=578462 RepID=A0A0L0SKT4_ALLM3
#=GS UniRef90_A0A0L0SKT4/368-543     DE [subseq from] Fe_hyd_lg_C domain-containing protein n=2 Tax=Allomyces macrogynus (strain ATCC 38327) TaxID=578462 RepID=A0A0L0SKT4_ALLM3
#=GS UniRef90_A0A8S4B449/63-179      DE [subseq from] (Atlantic silverside) hypothetical protein n=1 Tax=Menidia menidia TaxID=238744 RepID=A0A8S4B449_9TELE
#=GS UniRef90_A0A8S4B449/184-312     DE [subseq from] (Atlantic silverside) hypothetical protein n=1 Tax=Menidia menidia TaxID=238744 RepID=A0A8S4B449_9TELE
#=GS UniRef90_A0A8S4B449/315-472     DE [subseq from] (Atlantic silverside) hypothetical protein n=1 Tax=Menidia menidia TaxID=238744 RepID=A0A8S4B449_9TELE
#=GS UniRef90_A0A7K9HJV1/40-156      DE [subseq from] NARF factor (Fragment) n=4 Tax=Neognathae TaxID=8825 RepID=A0A7K9HJV1_9AVES
#=GS UniRef90_A0A7K9HJV1/163-258     DE [subseq from] NARF factor (Fragment) n=4 Tax=Neognathae TaxID=8825 RepID=A0A7K9HJV1_9AVES
#=GS UniRef90_A0A7K9HJV1/307-467     DE [subseq from] NARF factor (Fragment) n=4 Tax=Neognathae TaxID=8825 RepID=A0A7K9HJV1_9AVES
#=GS UniRef90_A0A8D8XRB6/6-183       DE [subseq from] Probable cytosolic Fe-S cluster assembly factor GA29080 n=4 Tax=Cacopsylla melanoneura TaxID=428564 RepID=A0A8D8XRB6_9HEMI
#=GS UniRef90_A0A8D8XRB6/184-286     DE [subseq from] Probable cytosolic Fe-S cluster assembly factor GA29080 n=4 Tax=Cacopsylla melanoneura TaxID=428564 RepID=A0A8D8XRB6_9HEMI
#=GS UniRef90_A0A8D8XRB6/316-479     DE [subseq from] Probable cytosolic Fe-S cluster assembly factor GA29080 n=4 Tax=Cacopsylla melanoneura TaxID=428564 RepID=A0A8D8XRB6_9HEMI
#=GS UniRef90_A0A060Z336/88-200      DE [subseq from] Fe_hyd_SSU domain-containing protein (Fragment) n=1 Tax=Oncorhynchus mykiss TaxID=8022 RepID=A0A060Z336_ONCMY
#=GS UniRef90_A0A060Z336/195-376     DE [subseq from] Fe_hyd_SSU domain-containing protein (Fragment) n=1 Tax=Oncorhynchus mykiss TaxID=8022 RepID=A0A060Z336_ONCMY
#=GS UniRef90_A0A6P8VQK5/48-164      DE [subseq from] nuclear prelamin A recognition factor-like n=6 Tax=Notothenioidei TaxID=8205 RepID=A0A6P8VQK5_GYMAC
#=GS UniRef90_A0A6P8VQK5/164-289     DE [subseq from] nuclear prelamin A recognition factor-like n=6 Tax=Notothenioidei TaxID=8205 RepID=A0A6P8VQK5_GYMAC
#=GS UniRef90_A0A6P8VQK5/296-452     DE [subseq from] nuclear prelamin A recognition factor-like n=6 Tax=Notothenioidei TaxID=8205 RepID=A0A6P8VQK5_GYMAC
#=GS UniRef90_A0A8C4TRF1/48-158      DE [subseq from] Nuclear prelamin A recognition factor n=2 Tax=Polypteridae TaxID=8289 RepID=A0A8C4TRF1_ERPCA
#=GS UniRef90_A0A8C4TRF1/162-283     DE [subseq from] Nuclear prelamin A recognition factor n=2 Tax=Polypteridae TaxID=8289 RepID=A0A8C4TRF1_ERPCA
#=GS UniRef90_A0A8C4TRF1/296-453     DE [subseq from] Nuclear prelamin A recognition factor n=2 Tax=Polypteridae TaxID=8289 RepID=A0A8C4TRF1_ERPCA
#=GS UniRef90_A0A6B2L3C0/27-138      DE [subseq from] Fe_hyd_lg_C domain-containing protein n=1 Tax=Arcella intermedia TaxID=1963864 RepID=A0A6B2L3C0_9EUKA
#=GS UniRef90_A0A6B2L3C0/140-259     DE [subseq from] Fe_hyd_lg_C domain-containing protein n=1 Tax=Arcella intermedia TaxID=1963864 RepID=A0A6B2L3C0_9EUKA
#=GS UniRef90_A0A6B2L3C0/274-424     DE [subseq from] Fe_hyd_lg_C domain-containing protein n=1 Tax=Arcella intermedia TaxID=1963864 RepID=A0A6B2L3C0_9EUKA
#=GS UniRef90_A0A8B9JTC6/50-161      DE [subseq from] Nuclear prelamin A recognition factor n=6 Tax=Characoidei TaxID=1489739 RepID=A0A8B9JTC6_ASTMX
#=GS UniRef90_A0A8B9JTC6/168-284     DE [subseq from] Nuclear prelamin A recognition factor n=6 Tax=Characoidei TaxID=1489739 RepID=A0A8B9JTC6_ASTMX
#=GS UniRef90_A0A8B9JTC6/299-458     DE [subseq from] Nuclear prelamin A recognition factor n=6 Tax=Characoidei TaxID=1489739 RepID=A0A8B9JTC6_ASTMX
#=GS UniRef90_A0A7J7C3Z5/16-133      DE [subseq from] Cytosolic Fe-S cluster assembly factor narfl n=1 Tax=Tripterygium wilfordii TaxID=458696 RepID=A0A7J7C3Z5_TRIWF
#=GS UniRef90_A0A7J7C3Z5/145-312     DE [subseq from] Cytosolic Fe-S cluster assembly factor narfl n=1 Tax=Tripterygium wilfordii TaxID=458696 RepID=A0A7J7C3Z5_TRIWF
#=GS UniRef90_A0A6P7L744/42-158      DE [subseq from] nuclear prelamin A recognition factor n=1 Tax=Betta splendens TaxID=158456 RepID=A0A6P7L744_BETSP
#=GS UniRef90_A0A6P7L744/163-285     DE [subseq from] nuclear prelamin A recognition factor n=1 Tax=Betta splendens TaxID=158456 RepID=A0A6P7L744_BETSP
#=GS UniRef90_A0A6P7L744/294-450     DE [subseq from] nuclear prelamin A recognition factor n=1 Tax=Betta splendens TaxID=158456 RepID=A0A6P7L744_BETSP
#=GS UniRef90_Q2YDU6/46-157          DE [subseq from] Nuclear prelamin A recognition factor n=6 Tax=Murinae TaxID=39107 RepID=NARF_RAT
#=GS UniRef90_Q2YDU6/164-271         DE [subseq from] Nuclear prelamin A recognition factor n=6 Tax=Murinae TaxID=39107 RepID=NARF_RAT
#=GS UniRef90_Q2YDU6/294-446         DE [subseq from] Nuclear prelamin A recognition factor n=6 Tax=Murinae TaxID=39107 RepID=NARF_RAT
#=GS UniRef90_A0A166LNI9/3-341       DE [subseq from] Iron hydrogenase n=1 Tax=Peniophora sp. CONT TaxID=1314672 RepID=A0A166LNI9_9AGAM
#=GS UniRef90_A0A166LNI9/365-438     DE [subseq from] Iron hydrogenase n=1 Tax=Peniophora sp. CONT TaxID=1314672 RepID=A0A166LNI9_9AGAM
#=GS UniRef90_A0A166LNI9/452-510     DE [subseq from] Iron hydrogenase n=1 Tax=Peniophora sp. CONT TaxID=1314672 RepID=A0A166LNI9_9AGAM
#=GS UniRef90_A0A8C6SGZ8/42-158      DE [subseq from] Nuclear prelamin A recognition factor n=3 Tax=Neogobius melanostomus TaxID=47308 RepID=A0A8C6SGZ8_9GOBI
#=GS UniRef90_A0A8C6SGZ8/164-286     DE [subseq from] Nuclear prelamin A recognition factor n=3 Tax=Neogobius melanostomus TaxID=47308 RepID=A0A8C6SGZ8_9GOBI
#=GS UniRef90_A0A8C6SGZ8/296-446     DE [subseq from] Nuclear prelamin A recognition factor n=3 Tax=Neogobius melanostomus TaxID=47308 RepID=A0A8C6SGZ8_9GOBI
#=GS UniRef90_UPI001B86D45B/5-151    DE [subseq from] cytosolic iron-sulfur assembly component 3 n=1 Tax=Pyrgilauda ruficollis TaxID=221976 RepID=UPI001B86D45B
#=GS UniRef90_UPI001B86D45B/217-302  DE [subseq from] cytosolic iron-sulfur assembly component 3 n=1 Tax=Pyrgilauda ruficollis TaxID=221976 RepID=UPI001B86D45B
#=GS UniRef90_UPI001B86D45B/308-469  DE [subseq from] cytosolic iron-sulfur assembly component 3 n=1 Tax=Pyrgilauda ruficollis TaxID=221976 RepID=UPI001B86D45B
#=GS UniRef90_A0A8T3DIG2/65-177      DE [subseq from] Uncharacterized protein n=1 Tax=Albula goreensis TaxID=1534307 RepID=A0A8T3DIG2_9TELE
#=GS UniRef90_A0A8T3DIG2/182-300     DE [subseq from] Uncharacterized protein n=1 Tax=Albula goreensis TaxID=1534307 RepID=A0A8T3DIG2_9TELE
#=GS UniRef90_A0A8T3DIG2/306-468     DE [subseq from] Uncharacterized protein n=1 Tax=Albula goreensis TaxID=1534307 RepID=A0A8T3DIG2_9TELE
#=GS UniRef90_A0A507FQY3/3-181       DE [subseq from] Fe_hyd_SSU domain-containing protein n=1 Tax=Chytriomyces confervae TaxID=246404 RepID=A0A507FQY3_9FUNG
#=GS UniRef90_A0A507FQY3/213-440     DE [subseq from] Fe_hyd_SSU domain-containing protein n=1 Tax=Chytriomyces confervae TaxID=246404 RepID=A0A507FQY3_9FUNG
#=GS UniRef90_A0A507FQY3/459-562     DE [subseq from] Fe_hyd_SSU domain-containing protein n=1 Tax=Chytriomyces confervae TaxID=246404 RepID=A0A507FQY3_9FUNG
#=GS UniRef90_A0A0W4ZE77/10-175      DE [subseq from] Fe_hyd_lg_C domain-containing protein n=1 Tax=Pneumocystis carinii (strain B80) TaxID=1408658 RepID=A0A0W4ZE77_PNEC8
#=GS UniRef90_A0A0W4ZE77/173-292     DE [subseq from] Fe_hyd_lg_C domain-containing protein n=1 Tax=Pneumocystis carinii (strain B80) TaxID=1408658 RepID=A0A0W4ZE77_PNEC8
#=GS UniRef90_A0A0W4ZE77/304-414     DE [subseq from] Fe_hyd_lg_C domain-containing protein n=1 Tax=Pneumocystis carinii (strain B80) TaxID=1408658 RepID=A0A0W4ZE77_PNEC8
#=GS UniRef90_A0A667YR17/43-159      DE [subseq from] Nuclear prelamin A recognition factor n=2 Tax=Myripristis murdjan TaxID=586833 RepID=A0A667YR17_9TELE
#=GS UniRef90_A0A667YR17/164-285     DE [subseq from] Nuclear prelamin A recognition factor n=2 Tax=Myripristis murdjan TaxID=586833 RepID=A0A667YR17_9TELE
#=GS UniRef90_A0A667YR17/285-452     DE [subseq from] Nuclear prelamin A recognition factor n=2 Tax=Myripristis murdjan TaxID=586833 RepID=A0A667YR17_9TELE
#=GS UniRef90_Q22NP0/1-166           DE [subseq from] Iron only hydrogenase large subunit, carboxy-terminal domain protein n=1 Tax=Tetrahymena thermophila (strain SB210) TaxID=312017 RepID=Q22NP0_TETTS
#=GS UniRef90_Q22NP0/169-268         DE [subseq from] Iron only hydrogenase large subunit, carboxy-terminal domain protein n=1 Tax=Tetrahymena thermophila (strain SB210) TaxID=312017 RepID=Q22NP0_TETTS
#=GS UniRef90_Q22NP0/353-473         DE [subseq from] Iron only hydrogenase large subunit, carboxy-terminal domain protein n=1 Tax=Tetrahymena thermophila (strain SB210) TaxID=312017 RepID=Q22NP0_TETTS
#=GS UniRef90_A0A8T2JQC3/45-155      DE [subseq from] Uncharacterized protein n=2 Tax=Hymenochirus boettgeri TaxID=247094 RepID=A0A8T2JQC3_9PIPI
#=GS UniRef90_A0A8T2JQC3/162-272     DE [subseq from] Uncharacterized protein n=2 Tax=Hymenochirus boettgeri TaxID=247094 RepID=A0A8T2JQC3_9PIPI
#=GS UniRef90_A0A8T2JQC3/285-440     DE [subseq from] Uncharacterized protein n=2 Tax=Hymenochirus boettgeri TaxID=247094 RepID=A0A8T2JQC3_9PIPI
#=GS UniRef90_A0A2U4AKC1/4-177       DE [subseq from] cytosolic iron-sulfur assembly component 3 isoform X6 n=5 Tax=Delphinidae TaxID=9726 RepID=A0A2U4AKC1_TURTR
#=GS UniRef90_A0A2U4AKC1/180-322     DE [subseq from] cytosolic iron-sulfur assembly component 3 isoform X6 n=5 Tax=Delphinidae TaxID=9726 RepID=A0A2U4AKC1_TURTR
#=GS UniRef90_A0A2U4AKC1/320-393     DE [subseq from] cytosolic iron-sulfur assembly component 3 isoform X6 n=5 Tax=Delphinidae TaxID=9726 RepID=A0A2U4AKC1_TURTR
#=GS UniRef90_A0A6G0HZJ4/43-159      DE [subseq from] Nuclear prelamin A recognition factor n=17 Tax=Percomorphaceae TaxID=1489872 RepID=A0A6G0HZJ4_LARCR
#=GS UniRef90_A0A6G0HZJ4/164-284     DE [subseq from] Nuclear prelamin A recognition factor n=17 Tax=Percomorphaceae TaxID=1489872 RepID=A0A6G0HZJ4_LARCR
#=GS UniRef90_A0A6G0HZJ4/296-453     DE [subseq from] Nuclear prelamin A recognition factor n=17 Tax=Percomorphaceae TaxID=1489872 RepID=A0A6G0HZJ4_LARCR
#=GS UniRef90_A0A0E9NQ67/11-307      DE [subseq from] Fe_hyd_lg_C domain-containing protein n=2 Tax=Saitoella complicata (strain BCRC 22490 / CBS 7301 / JCM 7358 / NBRC 10748 / NRRL Y-17804) TaxID=698492 RepID=A0A0E9NQ67_SAICN
#=GS UniRef90_A0A0E9NQ67/324-401     DE [subseq from] Fe_hyd_lg_C domain-containing protein n=2 Tax=Saitoella complicata (strain BCRC 22490 / CBS 7301 / JCM 7358 / NBRC 10748 / NRRL Y-17804) TaxID=698492 RepID=A0A0E9NQ67_SAICN
#=GS UniRef90_A0A0E9NQ67/416-492     DE [subseq from] Fe_hyd_lg_C domain-containing protein n=2 Tax=Saitoella complicata (strain BCRC 22490 / CBS 7301 / JCM 7358 / NBRC 10748 / NRRL Y-17804) TaxID=698492 RepID=A0A0E9NQ67_SAICN
#=GS UniRef90_A0A8C5HQT7/45-159      DE [subseq from] Nuclear prelamin A recognition factor n=2 Tax=Gouania willdenowi TaxID=441366 RepID=A0A8C5HQT7_9TELE
#=GS UniRef90_A0A8C5HQT7/162-284     DE [subseq from] Nuclear prelamin A recognition factor n=2 Tax=Gouania willdenowi TaxID=441366 RepID=A0A8C5HQT7_9TELE
#=GS UniRef90_A0A8C5HQT7/294-451     DE [subseq from] Nuclear prelamin A recognition factor n=2 Tax=Gouania willdenowi TaxID=441366 RepID=A0A8C5HQT7_9TELE
#=GS UniRef90_A0A8D0FJ09/40-151      DE [subseq from] Nuclear prelamin A recognition factor n=3 Tax=Neognathae TaxID=8825 RepID=A0A8D0FJ09_STROC
#=GS UniRef90_A0A8D0FJ09/158-203     DE [subseq from] Nuclear prelamin A recognition factor n=3 Tax=Neognathae TaxID=8825 RepID=A0A8D0FJ09_STROC
#=GS UniRef90_A0A8D0FJ09/236-310     DE [subseq from] Nuclear prelamin A recognition factor n=3 Tax=Neognathae TaxID=8825 RepID=A0A8D0FJ09_STROC
#=GS UniRef90_A0A8D0FJ09/325-481     DE [subseq from] Nuclear prelamin A recognition factor n=3 Tax=Neognathae TaxID=8825 RepID=A0A8D0FJ09_STROC
#=GS UniRef90_A0A0V1JZ30/3-183       DE [subseq from] Cytosolic Fe-S cluster assembly factor NARFL n=26 Tax=Trichinella TaxID=6333 RepID=A0A0V1JZ30_TRIPS
#=GS UniRef90_A0A0V1JZ30/203-309     DE [subseq from] Cytosolic Fe-S cluster assembly factor NARFL n=26 Tax=Trichinella TaxID=6333 RepID=A0A0V1JZ30_TRIPS
#=GS UniRef90_A0A0V1JZ30/334-484     DE [subseq from] Cytosolic Fe-S cluster assembly factor NARFL n=26 Tax=Trichinella TaxID=6333 RepID=A0A0V1JZ30_TRIPS
#=GS UniRef90_U3IJQ3/35-98           DE [subseq from] Nuclear prelamin A recognition factor n=14 Tax=Archosauria TaxID=8492 RepID=U3IJQ3_ANAPP
#=GS UniRef90_U3IJQ3/105-222         DE [subseq from] Nuclear prelamin A recognition factor n=14 Tax=Archosauria TaxID=8492 RepID=U3IJQ3_ANAPP
#=GS UniRef90_U3IJQ3/237-395         DE [subseq from] Nuclear prelamin A recognition factor n=14 Tax=Archosauria TaxID=8492 RepID=U3IJQ3_ANAPP
#=GS UniRef90_J9J3F1/51-489          DE [subseq from] Fe_hyd_lg_C domain-containing protein n=1 Tax=Oxytricha trifallax TaxID=1172189 RepID=J9J3F1_9SPIT
#=GS UniRef90_A0A671M2G0/60-159      DE [subseq from] Nuclear prelamin A recognition factor-like n=1 Tax=Sinocyclocheilus anshuiensis TaxID=1608454 RepID=A0A671M2G0_9TELE
#=GS UniRef90_A0A671M2G0/167-214     DE [subseq from] Nuclear prelamin A recognition factor-like n=1 Tax=Sinocyclocheilus anshuiensis TaxID=1608454 RepID=A0A671M2G0_9TELE
#=GS UniRef90_A0A671M2G0/263-391     DE [subseq from] Nuclear prelamin A recognition factor-like n=1 Tax=Sinocyclocheilus anshuiensis TaxID=1608454 RepID=A0A671M2G0_9TELE
#=GS UniRef90_A0A8C4QLM3/7-121       DE [subseq from] Nuclear prelamin A recognition factor n=1 Tax=Eptatretus burgeri TaxID=7764 RepID=A0A8C4QLM3_EPTBU
#=GS UniRef90_A0A8C4QLM3/121-225     DE [subseq from] Nuclear prelamin A recognition factor n=1 Tax=Eptatretus burgeri TaxID=7764 RepID=A0A8C4QLM3_EPTBU
#=GS UniRef90_A0A8C4QLM3/249-412     DE [subseq from] Nuclear prelamin A recognition factor n=1 Tax=Eptatretus burgeri TaxID=7764 RepID=A0A8C4QLM3_EPTBU
#=GS UniRef90_F6RZA8/46-158          DE [subseq from] Nuclear prelamin A recognition factor n=12 Tax=Metatheria TaxID=9263 RepID=F6RZA8_MONDO
#=GS UniRef90_F6RZA8/164-267         DE [subseq from] Nuclear prelamin A recognition factor n=12 Tax=Metatheria TaxID=9263 RepID=F6RZA8_MONDO
#=GS UniRef90_F6RZA8/292-444         DE [subseq from] Nuclear prelamin A recognition factor n=12 Tax=Metatheria TaxID=9263 RepID=F6RZA8_MONDO
#=GS UniRef90_A0A8C6ZU40/23-134      DE [subseq from] Nuclear prelamin A recognition factor n=3 Tax=Tinamidae TaxID=8803 RepID=A0A8C6ZU40_NOTPE
#=GS UniRef90_A0A8C6ZU40/141-186     DE [subseq from] Nuclear prelamin A recognition factor n=3 Tax=Tinamidae TaxID=8803 RepID=A0A8C6ZU40_NOTPE
#=GS UniRef90_A0A8C6ZU40/221-288     DE [subseq from] Nuclear prelamin A recognition factor n=3 Tax=Tinamidae TaxID=8803 RepID=A0A8C6ZU40_NOTPE
#=GS UniRef90_A0A8C6ZU40/303-460     DE [subseq from] Nuclear prelamin A recognition factor n=3 Tax=Tinamidae TaxID=8803 RepID=A0A8C6ZU40_NOTPE
#=GS UniRef90_Q6DHP6/48-162          DE [subseq from] Nuclear prelamin A recognition factor n=4 Tax=Cyprinoidei TaxID=30727 RepID=NARF_DANRE
#=GS UniRef90_Q6DHP6/167-285         DE [subseq from] Nuclear prelamin A recognition factor n=4 Tax=Cyprinoidei TaxID=30727 RepID=NARF_DANRE
#=GS UniRef90_Q6DHP6/289-450         DE [subseq from] Nuclear prelamin A recognition factor n=4 Tax=Cyprinoidei TaxID=30727 RepID=NARF_DANRE
#=GS UniRef90_UPI001863FB3F/74-185   DE [subseq from] nuclear prelamin A recognition factor isoform X1 n=3 Tax=Megalops cyprinoides TaxID=118141 RepID=UPI001863FB3F
#=GS UniRef90_UPI001863FB3F/191-314  DE [subseq from] nuclear prelamin A recognition factor isoform X1 n=3 Tax=Megalops cyprinoides TaxID=118141 RepID=UPI001863FB3F
#=GS UniRef90_UPI001863FB3F/315-477  DE [subseq from] nuclear prelamin A recognition factor isoform X1 n=3 Tax=Megalops cyprinoides TaxID=118141 RepID=UPI001863FB3F
#=GS UniRef90_G5BJA7/51-318          DE [subseq from] Nuclear prelamin A recognition factor n=1 Tax=Heterocephalus glaber TaxID=10181 RepID=G5BJA7_HETGA
#=GS UniRef90_G5BJA7/342-501         DE [subseq from] Nuclear prelamin A recognition factor n=1 Tax=Heterocephalus glaber TaxID=10181 RepID=G5BJA7_HETGA
#=GS UniRef90_UPI001BC92AB3/43-154   DE [subseq from] nuclear prelamin A recognition factor isoform X2 n=1 Tax=Vulpes lagopus TaxID=494514 RepID=UPI001BC92AB3
#=GS UniRef90_UPI001BC92AB3/161-264  DE [subseq from] nuclear prelamin A recognition factor isoform X2 n=1 Tax=Vulpes lagopus TaxID=494514 RepID=UPI001BC92AB3
#=GS UniRef90_UPI001BC92AB3/290-441  DE [subseq from] nuclear prelamin A recognition factor isoform X2 n=1 Tax=Vulpes lagopus TaxID=494514 RepID=UPI001BC92AB3
#=GS UniRef90_A0A7J6ASG0/120-230     DE [subseq from] Fe_hyd_SSU domain-containing protein n=5 Tax=Siluroidei TaxID=1489793 RepID=A0A7J6ASG0_AMEME
#=GS UniRef90_A0A7J6ASG0/237-354     DE [subseq from] Fe_hyd_SSU domain-containing protein n=5 Tax=Siluroidei TaxID=1489793 RepID=A0A7J6ASG0_AMEME
#=GS UniRef90_A0A7J6ASG0/367-528     DE [subseq from] Fe_hyd_SSU domain-containing protein n=5 Tax=Siluroidei TaxID=1489793 RepID=A0A7J6ASG0_AMEME
#=GS UniRef90_H3D1T2/47-164          DE [subseq from] Nuclear prelamin A recognition factor n=2 Tax=Tetraodon nigroviridis TaxID=99883 RepID=H3D1T2_TETNG
#=GS UniRef90_H3D1T2/167-293         DE [subseq from] Nuclear prelamin A recognition factor n=2 Tax=Tetraodon nigroviridis TaxID=99883 RepID=H3D1T2_TETNG
#=GS UniRef90_H3D1T2/298-454         DE [subseq from] Nuclear prelamin A recognition factor n=2 Tax=Tetraodon nigroviridis TaxID=99883 RepID=H3D1T2_TETNG
#=GS UniRef90_A0A444UEU3/43-154      DE [subseq from] Nuclear prelamin A recognition factor n=7 Tax=Acipenseroidei TaxID=186622 RepID=A0A444UEU3_ACIRT
#=GS UniRef90_A0A444UEU3/160-278     DE [subseq from] Nuclear prelamin A recognition factor n=7 Tax=Acipenseroidei TaxID=186622 RepID=A0A444UEU3_ACIRT
#=GS UniRef90_A0A444UEU3/291-443     DE [subseq from] Nuclear prelamin A recognition factor n=7 Tax=Acipenseroidei TaxID=186622 RepID=A0A444UEU3_ACIRT
#=GS UniRef90_UPI00159C4A51/43-159   DE [subseq from] nuclear prelamin A recognition factor isoform X1 n=3 Tax=Pleuronectoidei TaxID=30942 RepID=UPI00159C4A51
#=GS UniRef90_UPI00159C4A51/165-288  DE [subseq from] nuclear prelamin A recognition factor isoform X1 n=3 Tax=Pleuronectoidei TaxID=30942 RepID=UPI00159C4A51
#=GS UniRef90_UPI00159C4A51/288-456  DE [subseq from] nuclear prelamin A recognition factor isoform X1 n=3 Tax=Pleuronectoidei TaxID=30942 RepID=UPI00159C4A51
#=GS UniRef90_A0A8C1BMA3/54-169      DE [subseq from] Nuclear prelamin A recognition factor n=25 Tax=Cyprininae TaxID=2743694 RepID=A0A8C1BMA3_CYPCA
#=GS UniRef90_A0A8C1BMA3/171-289     DE [subseq from] Nuclear prelamin A recognition factor n=25 Tax=Cyprininae TaxID=2743694 RepID=A0A8C1BMA3_CYPCA
#=GS UniRef90_A0A8C1BMA3/295-454     DE [subseq from] Nuclear prelamin A recognition factor n=25 Tax=Cyprininae TaxID=2743694 RepID=A0A8C1BMA3_CYPCA
#=GS UniRef90_A0A3B4BJ33/37-145      DE [subseq from] Nuclear prelamin A recognition factor n=1 Tax=Periophthalmus magnuspinnatus TaxID=409849 RepID=A0A3B4BJ33_9GOBI
#=GS UniRef90_A0A3B4BJ33/150-269     DE [subseq from] Nuclear prelamin A recognition factor n=1 Tax=Periophthalmus magnuspinnatus TaxID=409849 RepID=A0A3B4BJ33_9GOBI
#=GS UniRef90_A0A3B4BJ33/279-430     DE [subseq from] Nuclear prelamin A recognition factor n=1 Tax=Periophthalmus magnuspinnatus TaxID=409849 RepID=A0A3B4BJ33_9GOBI
#=GS UniRef90_A0A453LSG0/41-202      DE [subseq from] Fe_hyd_lg_C domain-containing protein n=5 Tax=Triticinae TaxID=1648030 RepID=A0A453LSG0_AEGTS
#=GS UniRef90_A0A453LSG0/206-326     DE [subseq from] Fe_hyd_lg_C domain-containing protein n=5 Tax=Triticinae TaxID=1648030 RepID=A0A453LSG0_AEGTS
#=GS UniRef90_A0A453LSG0/337-383     DE [subseq from] Fe_hyd_lg_C domain-containing protein n=5 Tax=Triticinae TaxID=1648030 RepID=A0A453LSG0_AEGTS
#=GS UniRef90_A0A5E3X0A9/3-373       DE [subseq from] Fe_hyd_lg_C domain-containing protein n=1 Tax=Peniophora sp. CBMAI 1063 TaxID=718367 RepID=A0A5E3X0A9_9AGAM
#=GS UniRef90_A0A5E3X0A9/365-493     DE [subseq from] Fe_hyd_lg_C domain-containing protein n=1 Tax=Peniophora sp. CBMAI 1063 TaxID=718367 RepID=A0A5E3X0A9_9AGAM
#=GS UniRef90_A0A667YRQ3/5-177       DE [subseq from] Cytosolic Fe-S cluster assembly factor narfl-like n=1 Tax=Myripristis murdjan TaxID=586833 RepID=A0A667YRQ3_9TELE
#=GS UniRef90_A0A667YRQ3/181-299     DE [subseq from] Cytosolic Fe-S cluster assembly factor narfl-like n=1 Tax=Myripristis murdjan TaxID=586833 RepID=A0A667YRQ3_9TELE
#=GS UniRef90_A0A667YRQ3/301-334     DE [subseq from] Cytosolic Fe-S cluster assembly factor narfl-like n=1 Tax=Myripristis murdjan TaxID=586833 RepID=A0A667YRQ3_9TELE
#=GS UniRef90_A0A8B7UZ85/153-264     DE [subseq from] nuclear prelamin A recognition factor n=2 Tax=Castor canadensis TaxID=51338 RepID=A0A8B7UZ85_CASCN
#=GS UniRef90_A0A8B7UZ85/271-375     DE [subseq from] nuclear prelamin A recognition factor n=2 Tax=Castor canadensis TaxID=51338 RepID=A0A8B7UZ85_CASCN
#=GS UniRef90_A0A8B7UZ85/400-553     DE [subseq from] nuclear prelamin A recognition factor n=2 Tax=Castor canadensis TaxID=51338 RepID=A0A8B7UZ85_CASCN
#=GS UniRef90_A0A8C5LJL9/43-156      DE [subseq from] Nuclear prelamin A recognition factor n=4 Tax=Jaculus jaculus TaxID=51337 RepID=A0A8C5LJL9_JACJA
#=GS UniRef90_A0A8C5LJL9/163-268     DE [subseq from] Nuclear prelamin A recognition factor n=4 Tax=Jaculus jaculus TaxID=51337 RepID=A0A8C5LJL9_JACJA
#=GS UniRef90_A0A8C5LJL9/293-443     DE [subseq from] Nuclear prelamin A recognition factor n=4 Tax=Jaculus jaculus TaxID=51337 RepID=A0A8C5LJL9_JACJA
#=GS UniRef90_A0A164T856/7-187       DE [subseq from] Fe_hyd_lg_C domain-containing protein n=2 Tax=Daphnia magna TaxID=35525 RepID=A0A164T856_9CRUS
#=GS UniRef90_A0A164T856/188-319     DE [subseq from] Fe_hyd_lg_C domain-containing protein n=2 Tax=Daphnia magna TaxID=35525 RepID=A0A164T856_9CRUS
#=GS UniRef90_A0A164T856/317-477     DE [subseq from] Fe_hyd_lg_C domain-containing protein n=2 Tax=Daphnia magna TaxID=35525 RepID=A0A164T856_9CRUS
#=GS UniRef90_A0A438DDQ6/71-179      DE [subseq from] Protein NAR1 n=1 Tax=Vitis vinifera TaxID=29760 RepID=A0A438DDQ6_VITVI
#=GS UniRef90_A0A438DDQ6/219-334     DE [subseq from] Protein NAR1 n=1 Tax=Vitis vinifera TaxID=29760 RepID=A0A438DDQ6_VITVI
#=GS UniRef90_A0A438DDQ6/427-534     DE [subseq from] Protein NAR1 n=1 Tax=Vitis vinifera TaxID=29760 RepID=A0A438DDQ6_VITVI
#=GS UniRef90_A0A8C9R317/47-161      DE [subseq from] Nuclear prelamin A recognition factor n=6 Tax=Scleropages formosus TaxID=113540 RepID=A0A8C9R317_SCLFO
#=GS UniRef90_A0A8C9R317/167-287     DE [subseq from] Nuclear prelamin A recognition factor n=6 Tax=Scleropages formosus TaxID=113540 RepID=A0A8C9R317_SCLFO
#=GS UniRef90_A0A8C9R317/300-453     DE [subseq from] Nuclear prelamin A recognition factor n=6 Tax=Scleropages formosus TaxID=113540 RepID=A0A8C9R317_SCLFO
#=GS UniRef90_UPI00188F39CE/45-157   DE [subseq from] nuclear prelamin A recognition factor isoform X1 n=2 Tax=Talpa occidentalis TaxID=50954 RepID=UPI00188F39CE
#=GS UniRef90_UPI00188F39CE/164-268  DE [subseq from] nuclear prelamin A recognition factor isoform X1 n=2 Tax=Talpa occidentalis TaxID=50954 RepID=UPI00188F39CE
#=GS UniRef90_UPI00188F39CE/291-442  DE [subseq from] nuclear prelamin A recognition factor isoform X1 n=2 Tax=Talpa occidentalis TaxID=50954 RepID=UPI00188F39CE
#=GS UniRef90_A0A452EHS6/45-158      DE [subseq from] Nuclear prelamin A recognition factor n=29 Tax=Laurasiatheria TaxID=314145 RepID=A0A452EHS6_CAPHI
#=GS UniRef90_A0A452EHS6/164-269     DE [subseq from] Nuclear prelamin A recognition factor n=29 Tax=Laurasiatheria TaxID=314145 RepID=A0A452EHS6_CAPHI
#=GS UniRef90_A0A452EHS6/292-444     DE [subseq from] Nuclear prelamin A recognition factor n=29 Tax=Laurasiatheria TaxID=314145 RepID=A0A452EHS6_CAPHI
#=GS UniRef90_A0A8C1I2Y9/36-161      DE [subseq from] Nuclear prelamin A recognition factor n=15 Tax=Cyprinidae TaxID=7953 RepID=A0A8C1I2Y9_CYPCA
#=GS UniRef90_A0A8C1I2Y9/167-285     DE [subseq from] Nuclear prelamin A recognition factor n=15 Tax=Cyprinidae TaxID=7953 RepID=A0A8C1I2Y9_CYPCA
#=GS UniRef90_A0A8C1I2Y9/289-451     DE [subseq from] Nuclear prelamin A recognition factor n=15 Tax=Cyprinidae TaxID=7953 RepID=A0A8C1I2Y9_CYPCA
#=GS UniRef90_A0A3Q3KW45/46-162      DE [subseq from] Nuclear prelamin A recognition factor n=6 Tax=Mastacembelus armatus TaxID=205130 RepID=A0A3Q3KW45_9TELE
#=GS UniRef90_A0A3Q3KW45/167-291     DE [subseq from] Nuclear prelamin A recognition factor n=6 Tax=Mastacembelus armatus TaxID=205130 RepID=A0A3Q3KW45_9TELE
#=GS UniRef90_A0A3Q3KW45/299-456     DE [subseq from] Nuclear prelamin A recognition factor n=6 Tax=Mastacembelus armatus TaxID=205130 RepID=A0A3Q3KW45_9TELE
#=GS UniRef90_UPI001F0747F4/44-159   DE [subseq from] nuclear prelamin A recognition factor n=1 Tax=Hypomesus transpacificus TaxID=137520 RepID=UPI001F0747F4
#=GS UniRef90_UPI001F0747F4/165-288  DE [subseq from] nuclear prelamin A recognition factor n=1 Tax=Hypomesus transpacificus TaxID=137520 RepID=UPI001F0747F4
#=GS UniRef90_UPI001F0747F4/288-454  DE [subseq from] nuclear prelamin A recognition factor n=1 Tax=Hypomesus transpacificus TaxID=137520 RepID=UPI001F0747F4
#=GS UniRef90_A0A0B2VIH4/5-163       DE [subseq from] Putative cytosolic Fe-S cluster assembly factor n=2 Tax=Toxocara canis TaxID=6265 RepID=A0A0B2VIH4_TOXCA
#=GS UniRef90_A0A0B2VIH4/167-300     DE [subseq from] Putative cytosolic Fe-S cluster assembly factor n=2 Tax=Toxocara canis TaxID=6265 RepID=A0A0B2VIH4_TOXCA
#=GS UniRef90_A0A0B2VIH4/290-404     DE [subseq from] Putative cytosolic Fe-S cluster assembly factor n=2 Tax=Toxocara canis TaxID=6265 RepID=A0A0B2VIH4_TOXCA
#=GS UniRef90_A0A0P6JAP7/46-157      DE [subseq from] Nuclear prelamin A recognition factor isoform c n=8 Tax=Bathyergidae TaxID=10167 RepID=A0A0P6JAP7_HETGA
#=GS UniRef90_A0A0P6JAP7/164-268     DE [subseq from] Nuclear prelamin A recognition factor isoform c n=8 Tax=Bathyergidae TaxID=10167 RepID=A0A0P6JAP7_HETGA
#=GS UniRef90_A0A0P6JAP7/292-451     DE [subseq from] Nuclear prelamin A recognition factor isoform c n=8 Tax=Bathyergidae TaxID=10167 RepID=A0A0P6JAP7_HETGA
#=GS UniRef90_A0A5N3WZS0/45-158      DE [subseq from] Fe_hyd_SSU domain-containing protein n=8 Tax=Artiodactyla TaxID=91561 RepID=A0A5N3WZS0_MUNRE
#=GS UniRef90_A0A5N3WZS0/164-269     DE [subseq from] Fe_hyd_SSU domain-containing protein n=8 Tax=Artiodactyla TaxID=91561 RepID=A0A5N3WZS0_MUNRE
#=GS UniRef90_A0A5N3WZS0/292-443     DE [subseq from] Fe_hyd_SSU domain-containing protein n=8 Tax=Artiodactyla TaxID=91561 RepID=A0A5N3WZS0_MUNRE
#=GS UniRef90_A0A1Q3FN22/20-90       DE [subseq from] Putative nuclear architecture related protein (Fragment) n=1 Tax=Culex tarsalis TaxID=7177 RepID=A0A1Q3FN22_CULTA
#=GS UniRef90_A0A1Q3FN22/93-196      DE [subseq from] Putative nuclear architecture related protein (Fragment) n=1 Tax=Culex tarsalis TaxID=7177 RepID=A0A1Q3FN22_CULTA
#=GS UniRef90_A0A1Q3FN22/224-347     DE [subseq from] Putative nuclear architecture related protein (Fragment) n=1 Tax=Culex tarsalis TaxID=7177 RepID=A0A1Q3FN22_CULTA
#=GS UniRef90_UPI000D6A4F81/47-158   DE [subseq from] nuclear prelamin A recognition factor isoform X2 n=2 Tax=Python bivittatus TaxID=176946 RepID=UPI000D6A4F81
#=GS UniRef90_UPI000D6A4F81/164-282  DE [subseq from] nuclear prelamin A recognition factor isoform X2 n=2 Tax=Python bivittatus TaxID=176946 RepID=UPI000D6A4F81
#=GS UniRef90_UPI000D6A4F81/298-381  DE [subseq from] nuclear prelamin A recognition factor isoform X2 n=2 Tax=Python bivittatus TaxID=176946 RepID=UPI000D6A4F81
#=GS UniRef90_A0A556TJD8/46-158      DE [subseq from] Nuclear prelamin A recognition factor n=2 Tax=Siluroidei TaxID=1489793 RepID=A0A556TJD8_BAGYA
#=GS UniRef90_A0A556TJD8/163-280     DE [subseq from] Nuclear prelamin A recognition factor n=2 Tax=Siluroidei TaxID=1489793 RepID=A0A556TJD8_BAGYA
#=GS UniRef90_A0A556TJD8/294-448     DE [subseq from] Nuclear prelamin A recognition factor n=2 Tax=Siluroidei TaxID=1489793 RepID=A0A556TJD8_BAGYA
#=GS UniRef90_A0A2V3J885/9-185       DE [subseq from] Cytosolic Fe-S cluster assembly factor NARFL n=1 Tax=Gracilariopsis chorda TaxID=448386 RepID=A0A2V3J885_9FLOR
#=GS UniRef90_A0A2V3J885/188-295     DE [subseq from] Cytosolic Fe-S cluster assembly factor NARFL n=1 Tax=Gracilariopsis chorda TaxID=448386 RepID=A0A2V3J885_9FLOR
#=GS UniRef90_A0A2V3J885/304-412     DE [subseq from] Cytosolic Fe-S cluster assembly factor NARFL n=1 Tax=Gracilariopsis chorda TaxID=448386 RepID=A0A2V3J885_9FLOR
#=GS UniRef90_A0A6Q2WS61/52-162      DE [subseq from] Nuclear prelamin A recognition factor n=4 Tax=Esox lucius TaxID=8010 RepID=A0A6Q2WS61_ESOLU
#=GS UniRef90_A0A6Q2WS61/170-291     DE [subseq from] Nuclear prelamin A recognition factor n=4 Tax=Esox lucius TaxID=8010 RepID=A0A6Q2WS61_ESOLU
#=GS UniRef90_A0A6Q2WS61/300-460     DE [subseq from] Nuclear prelamin A recognition factor n=4 Tax=Esox lucius TaxID=8010 RepID=A0A6Q2WS61_ESOLU
#=GS UniRef90_A0A067NJD9/3-186       DE [subseq from] Fe_hyd_lg_C domain-containing protein n=1 Tax=Pleurotus ostreatus PC15 TaxID=1137138 RepID=A0A067NJD9_PLEOS
#=GS UniRef90_A0A067NJD9/188-301     DE [subseq from] Fe_hyd_lg_C domain-containing protein n=1 Tax=Pleurotus ostreatus PC15 TaxID=1137138 RepID=A0A067NJD9_PLEOS
#=GS UniRef90_A0A067NJD9/315-415     DE [subseq from] Fe_hyd_lg_C domain-containing protein n=1 Tax=Pleurotus ostreatus PC15 TaxID=1137138 RepID=A0A067NJD9_PLEOS
#=GS UniRef90_UPI000E6E01F2/5-151    DE [subseq from] cytosolic iron-sulfur assembly component 3 isoform X2 n=2 Tax=Ursus arctos TaxID=9644 RepID=UPI000E6E01F2
#=GS UniRef90_UPI000E6E01F2/212-288  DE [subseq from] cytosolic iron-sulfur assembly component 3 isoform X2 n=2 Tax=Ursus arctos TaxID=9644 RepID=UPI000E6E01F2
#=GS UniRef90_UPI000E6E01F2/289-319  DE [subseq from] cytosolic iron-sulfur assembly component 3 isoform X2 n=2 Tax=Ursus arctos TaxID=9644 RepID=UPI000E6E01F2
#=GS UniRef90_UPI000E6E01F2/398-524  DE [subseq from] cytosolic iron-sulfur assembly component 3 isoform X2 n=2 Tax=Ursus arctos TaxID=9644 RepID=UPI000E6E01F2
#=GS UniRef90_A0A8C4ZMX6/49-159      DE [subseq from] Nuclear prelamin A recognition factor n=4 Tax=Gadus morhua TaxID=8049 RepID=A0A8C4ZMX6_GADMO
#=GS UniRef90_A0A8C4ZMX6/163-284     DE [subseq from] Nuclear prelamin A recognition factor n=4 Tax=Gadus morhua TaxID=8049 RepID=A0A8C4ZMX6_GADMO
#=GS UniRef90_A0A8C4ZMX6/297-447     DE [subseq from] Nuclear prelamin A recognition factor n=4 Tax=Gadus morhua TaxID=8049 RepID=A0A8C4ZMX6_GADMO
#=GS UniRef90_UPI0004409C3D/3-201    DE [subseq from] iron hydrogenase n=1 Tax=Fomitiporia mediterranea (strain MF3/22) TaxID=694068 RepID=UPI0004409C3D
#=GS UniRef90_UPI0004409C3D/192-437  DE [subseq from] iron hydrogenase n=1 Tax=Fomitiporia mediterranea (strain MF3/22) TaxID=694068 RepID=UPI0004409C3D
#=GS UniRef90_UPI0004409C3D/485-509  DE [subseq from] iron hydrogenase n=1 Tax=Fomitiporia mediterranea (strain MF3/22) TaxID=694068 RepID=UPI0004409C3D
#=GS UniRef90_A0A8C4BJ10/48-163      DE [subseq from] Nuclear prelamin A recognition factor n=1 Tax=Denticeps clupeoides TaxID=299321 RepID=A0A8C4BJ10_9TELE
#=GS UniRef90_A0A8C4BJ10/167-286     DE [subseq from] Nuclear prelamin A recognition factor n=1 Tax=Denticeps clupeoides TaxID=299321 RepID=A0A8C4BJ10_9TELE
#=GS UniRef90_A0A8C4BJ10/299-448     DE [subseq from] Nuclear prelamin A recognition factor n=1 Tax=Denticeps clupeoides TaxID=299321 RepID=A0A8C4BJ10_9TELE
#=GS UniRef90_A0A7R9E5A3/50-147      DE [subseq from] Hypothetical protein n=1 Tax=Timema monikensis TaxID=170555 RepID=A0A7R9E5A3_9NEOP
#=GS UniRef90_A0A7R9E5A3/153-269     DE [subseq from] Hypothetical protein n=1 Tax=Timema monikensis TaxID=170555 RepID=A0A7R9E5A3_9NEOP
#=GS UniRef90_A0A7R9E5A3/283-438     DE [subseq from] Hypothetical protein n=1 Tax=Timema monikensis TaxID=170555 RepID=A0A7R9E5A3_9NEOP
#=GS UniRef90_A0A7L3E048/7-69        DE [subseq from] NARFL factor (Fragment) n=1 Tax=Chaetops frenatus TaxID=221966 RepID=A0A7L3E048_9PASS
#=GS UniRef90_A0A7L3E048/76-198      DE [subseq from] NARFL factor (Fragment) n=1 Tax=Chaetops frenatus TaxID=221966 RepID=A0A7L3E048_9PASS
#=GS UniRef90_A0A7L3E048/205-291     DE [subseq from] NARFL factor (Fragment) n=1 Tax=Chaetops frenatus TaxID=221966 RepID=A0A7L3E048_9PASS
#=GS UniRef90_E9GGZ3/7-186           DE [subseq from] Fe_hyd_lg_C domain-containing protein n=3 Tax=Daphnia TaxID=6668 RepID=E9GGZ3_DAPPU
#=GS UniRef90_E9GGZ3/188-318         DE [subseq from] Fe_hyd_lg_C domain-containing protein n=3 Tax=Daphnia TaxID=6668 RepID=E9GGZ3_DAPPU
#=GS UniRef90_E9GGZ3/317-478         DE [subseq from] Fe_hyd_lg_C domain-containing protein n=3 Tax=Daphnia TaxID=6668 RepID=E9GGZ3_DAPPU
#=GS UniRef90_A0A2P8YJS0/5-185       DE [subseq from] Putative cytosolic Fe-S cluster assembly factor n=1 Tax=Blattella germanica TaxID=6973 RepID=A0A2P8YJS0_BLAGE
#=GS UniRef90_A0A2P8YJS0/182-266     DE [subseq from] Putative cytosolic Fe-S cluster assembly factor n=1 Tax=Blattella germanica TaxID=6973 RepID=A0A2P8YJS0_BLAGE
#=GS UniRef90_A0A2P8YJS0/291-368     DE [subseq from] Putative cytosolic Fe-S cluster assembly factor n=1 Tax=Blattella germanica TaxID=6973 RepID=A0A2P8YJS0_BLAGE
#=GS UniRef90_A0A2P8YJS0/369-447     DE [subseq from] Putative cytosolic Fe-S cluster assembly factor n=1 Tax=Blattella germanica TaxID=6973 RepID=A0A2P8YJS0_BLAGE
#=GS UniRef90_A0A8S9JS22/2-86        DE [subseq from] Uncharacterized protein n=1 Tax=Brassica cretica TaxID=69181 RepID=A0A8S9JS22_BRACR
#=GS UniRef90_A0A8S9JS22/89-200      DE [subseq from] Uncharacterized protein n=1 Tax=Brassica cretica TaxID=69181 RepID=A0A8S9JS22_BRACR
#=GS UniRef90_A0A8S9JS22/230-317     DE [subseq from] Uncharacterized protein n=1 Tax=Brassica cretica TaxID=69181 RepID=A0A8S9JS22_BRACR
#=GS UniRef90_A0A0D3A7N1/5-161       DE [subseq from] Fe_hyd_lg_C domain-containing protein n=1 Tax=Brassica oleracea var. oleracea TaxID=109376 RepID=A0A0D3A7N1_BRAOL
#=GS UniRef90_A0A0D3A7N1/164-288     DE [subseq from] Fe_hyd_lg_C domain-containing protein n=1 Tax=Brassica oleracea var. oleracea TaxID=109376 RepID=A0A0D3A7N1_BRAOL
#=GS UniRef90_A0A7J8EYD8/5-177       DE [subseq from] Cytosolic iron-sulfur assembly component 3 n=4 Tax=Chiroptera TaxID=9397 RepID=A0A7J8EYD8_ROUAE
#=GS UniRef90_A0A7J8EYD8/180-301     DE [subseq from] Cytosolic iron-sulfur assembly component 3 n=4 Tax=Chiroptera TaxID=9397 RepID=A0A7J8EYD8_ROUAE
#=GS UniRef90_A0A7J8EYD8/303-363     DE [subseq from] Cytosolic iron-sulfur assembly component 3 n=4 Tax=Chiroptera TaxID=9397 RepID=A0A7J8EYD8_ROUAE
#=GS UniRef90_A0A067SY69/3-186       DE [subseq from] Fe_hyd_lg_C domain-containing protein n=1 Tax=Galerina marginata (strain CBS 339.88) TaxID=685588 RepID=A0A067SY69_GALM3
#=GS UniRef90_A0A067SY69/194-311     DE [subseq from] Fe_hyd_lg_C domain-containing protein n=1 Tax=Galerina marginata (strain CBS 339.88) TaxID=685588 RepID=A0A067SY69_GALM3
#=GS UniRef90_A0A067SY69/328-422     DE [subseq from] Fe_hyd_lg_C domain-containing protein n=1 Tax=Galerina marginata (strain CBS 339.88) TaxID=685588 RepID=A0A067SY69_GALM3
#=GS UniRef90_UPI001471B9C0/41-161   DE [subseq from] nuclear prelamin A recognition factor n=1 Tax=Thalassophryne amazonica TaxID=390379 RepID=UPI001471B9C0
#=GS UniRef90_UPI001471B9C0/163-281  DE [subseq from] nuclear prelamin A recognition factor n=1 Tax=Thalassophryne amazonica TaxID=390379 RepID=UPI001471B9C0
#=GS UniRef90_UPI001471B9C0/293-451  DE [subseq from] nuclear prelamin A recognition factor n=1 Tax=Thalassophryne amazonica TaxID=390379 RepID=UPI001471B9C0
#=GS UniRef90_UPI000334071D/46-157   DE [subseq from] nuclear prelamin A recognition factor isoform X1 n=2 Tax=Echinops telfairi TaxID=9371 RepID=UPI000334071D
#=GS UniRef90_UPI000334071D/164-268  DE [subseq from] nuclear prelamin A recognition factor isoform X1 n=2 Tax=Echinops telfairi TaxID=9371 RepID=UPI000334071D
#=GS UniRef90_UPI000334071D/293-443  DE [subseq from] nuclear prelamin A recognition factor isoform X1 n=2 Tax=Echinops telfairi TaxID=9371 RepID=UPI000334071D
#=GS UniRef90_A0A4W4G859/50-161      DE [subseq from] Nuclear prelamin A recognition factor n=2 Tax=Electrophorus electricus TaxID=8005 RepID=A0A4W4G859_ELEEL
#=GS UniRef90_A0A4W4G859/167-286     DE [subseq from] Nuclear prelamin A recognition factor n=2 Tax=Electrophorus electricus TaxID=8005 RepID=A0A4W4G859_ELEEL
#=GS UniRef90_A0A4W4G859/294-453     DE [subseq from] Nuclear prelamin A recognition factor n=2 Tax=Electrophorus electricus TaxID=8005 RepID=A0A4W4G859_ELEEL
#=GS UniRef90_A0A4W2E0L0/44-158      DE [subseq from] Nuclear prelamin A recognition factor n=7 Tax=Bovidae TaxID=9895 RepID=A0A4W2E0L0_BOBOX
#=GS UniRef90_A0A4W2E0L0/164-269     DE [subseq from] Nuclear prelamin A recognition factor n=7 Tax=Bovidae TaxID=9895 RepID=A0A4W2E0L0_BOBOX
#=GS UniRef90_A0A4W2E0L0/292-430     DE [subseq from] Nuclear prelamin A recognition factor n=7 Tax=Bovidae TaxID=9895 RepID=A0A4W2E0L0_BOBOX
#=GS UniRef90_H0UTM2/46-157          DE [subseq from] Nuclear prelamin A recognition factor n=6 Tax=Hystricomorpha TaxID=33550 RepID=H0UTM2_CAVPO
#=GS UniRef90_H0UTM2/164-267         DE [subseq from] Nuclear prelamin A recognition factor n=6 Tax=Hystricomorpha TaxID=33550 RepID=H0UTM2_CAVPO
#=GS UniRef90_H0UTM2/291-443         DE [subseq from] Nuclear prelamin A recognition factor n=6 Tax=Hystricomorpha TaxID=33550 RepID=H0UTM2_CAVPO
#=GS UniRef90_A0A2K1X8X0/5-165       DE [subseq from] Fe_hyd_lg_C domain-containing protein n=1 Tax=Populus trichocarpa TaxID=3694 RepID=A0A2K1X8X0_POPTR
#=GS UniRef90_A0A2K1X8X0/170-300     DE [subseq from] Fe_hyd_lg_C domain-containing protein n=1 Tax=Populus trichocarpa TaxID=3694 RepID=A0A2K1X8X0_POPTR
#=GS UniRef90_A0A2K1X8X0/310-355     DE [subseq from] Fe_hyd_lg_C domain-containing protein n=1 Tax=Populus trichocarpa TaxID=3694 RepID=A0A2K1X8X0_POPTR
#=GS UniRef90_A0A671PB91/59-176      DE [subseq from] Nuclear prelamin A recognition factor-like n=3 Tax=Sinocyclocheilus TaxID=75365 RepID=A0A671PB91_9TELE
#=GS UniRef90_A0A671PB91/178-296     DE [subseq from] Nuclear prelamin A recognition factor-like n=3 Tax=Sinocyclocheilus TaxID=75365 RepID=A0A671PB91_9TELE
#=GS UniRef90_A0A671PB91/300-462     DE [subseq from] Nuclear prelamin A recognition factor-like n=3 Tax=Sinocyclocheilus TaxID=75365 RepID=A0A671PB91_9TELE
#=GS UniRef90_A0A1I7ZG26/5-162       DE [subseq from] Fe_hyd_lg_C domain-containing protein n=1 Tax=Steinernema glaseri TaxID=37863 RepID=A0A1I7ZG26_9BILA
#=GS UniRef90_A0A1I7ZG26/163-276     DE [subseq from] Fe_hyd_lg_C domain-containing protein n=1 Tax=Steinernema glaseri TaxID=37863 RepID=A0A1I7ZG26_9BILA
#=GS UniRef90_A0A1I7ZG26/301-421     DE [subseq from] Fe_hyd_lg_C domain-containing protein n=1 Tax=Steinernema glaseri TaxID=37863 RepID=A0A1I7ZG26_9BILA
#=GS UniRef90_A0A085NIF0/4-171       DE [subseq from] Fe_hyd_SSU domain-containing protein n=1 Tax=Trichuris suis TaxID=68888 RepID=A0A085NIF0_9BILA
#=GS UniRef90_A0A085NIF0/180-265     DE [subseq from] Fe_hyd_SSU domain-containing protein n=1 Tax=Trichuris suis TaxID=68888 RepID=A0A085NIF0_9BILA
#=GS UniRef90_A0A085NIF0/305-457     DE [subseq from] Fe_hyd_SSU domain-containing protein n=1 Tax=Trichuris suis TaxID=68888 RepID=A0A085NIF0_9BILA
#=GS UniRef90_UPI00032AF371/47-158   DE [subseq from] nuclear prelamin A recognition factor n=4 Tax=Ochotona TaxID=9977 RepID=UPI00032AF371
#=GS UniRef90_UPI00032AF371/165-269  DE [subseq from] nuclear prelamin A recognition factor n=4 Tax=Ochotona TaxID=9977 RepID=UPI00032AF371
#=GS UniRef90_UPI00032AF371/293-443  DE [subseq from] nuclear prelamin A recognition factor n=4 Tax=Ochotona TaxID=9977 RepID=UPI00032AF371
#=GS UniRef90_A0A0Q3JMC9/6-166       DE [subseq from] Fe_hyd_lg_C domain-containing protein n=1 Tax=Brachypodium distachyon TaxID=15368 RepID=A0A0Q3JMC9_BRADI
#=GS UniRef90_A0A0Q3JMC9/172-293     DE [subseq from] Fe_hyd_lg_C domain-containing protein n=1 Tax=Brachypodium distachyon TaxID=15368 RepID=A0A0Q3JMC9_BRADI
#=GS UniRef90_A0A0Q3JMC9/304-349     DE [subseq from] Fe_hyd_lg_C domain-containing protein n=1 Tax=Brachypodium distachyon TaxID=15368 RepID=A0A0Q3JMC9_BRADI
#=GS UniRef90_A0A1I8IES7/859-970     DE [subseq from] Fe_hyd_lg_C domain-containing protein n=1 Tax=Macrostomum lignano TaxID=282301 RepID=A0A1I8IES7_9PLAT
#=GS UniRef90_A0A1I8IES7/978-1083    DE [subseq from] Fe_hyd_lg_C domain-containing protein n=1 Tax=Macrostomum lignano TaxID=282301 RepID=A0A1I8IES7_9PLAT
#=GS UniRef90_A0A1I8IES7/1115-1274   DE [subseq from] Fe_hyd_lg_C domain-containing protein n=1 Tax=Macrostomum lignano TaxID=282301 RepID=A0A1I8IES7_9PLAT
#=GS UniRef90_UPI0003F0B421/46-157   DE [subseq from] nuclear prelamin A recognition factor isoform X1 n=2 Tax=Elephantulus edwardii TaxID=28737 RepID=UPI0003F0B421
#=GS UniRef90_UPI0003F0B421/164-268  DE [subseq from] nuclear prelamin A recognition factor isoform X1 n=2 Tax=Elephantulus edwardii TaxID=28737 RepID=UPI0003F0B421
#=GS UniRef90_UPI0003F0B421/293-444  DE [subseq from] nuclear prelamin A recognition factor isoform X1 n=2 Tax=Elephantulus edwardii TaxID=28737 RepID=UPI0003F0B421
#=GS UniRef90_A0A553Q453/31-176      DE [subseq from] Fe_hyd_SSU domain-containing protein (Fragment) n=4 Tax=Danionella translucida TaxID=623744 RepID=A0A553Q453_9TELE
#=GS UniRef90_A0A553Q453/317-387     DE [subseq from] Fe_hyd_SSU domain-containing protein (Fragment) n=4 Tax=Danionella translucida TaxID=623744 RepID=A0A553Q453_9TELE
#=GS UniRef90_A0A553Q453/395-575     DE [subseq from] Fe_hyd_SSU domain-containing protein (Fragment) n=4 Tax=Danionella translucida TaxID=623744 RepID=A0A553Q453_9TELE
#=GS UniRef90_A0A0W4ZWH3/5-173       DE [subseq from] Fe_hyd_lg_C domain-containing protein n=1 Tax=Pneumocystis jirovecii (strain RU7) TaxID=1408657 RepID=A0A0W4ZWH3_PNEJ7
#=GS UniRef90_A0A0W4ZWH3/179-294     DE [subseq from] Fe_hyd_lg_C domain-containing protein n=1 Tax=Pneumocystis jirovecii (strain RU7) TaxID=1408657 RepID=A0A0W4ZWH3_PNEJ7
#=GS UniRef90_A0A0W4ZWH3/305-416     DE [subseq from] Fe_hyd_lg_C domain-containing protein n=1 Tax=Pneumocystis jirovecii (strain RU7) TaxID=1408657 RepID=A0A0W4ZWH3_PNEJ7
#=GS UniRef90_A0A7R9KM67/371-482     DE [subseq from] Hypothetical protein n=1 Tax=Medioppia subpectinata TaxID=1979941 RepID=A0A7R9KM67_9ACAR
#=GS UniRef90_A0A7R9KM67/485-604     DE [subseq from] Hypothetical protein n=1 Tax=Medioppia subpectinata TaxID=1979941 RepID=A0A7R9KM67_9ACAR
#=GS UniRef90_A0A7R9KM67/611-740     DE [subseq from] Hypothetical protein n=1 Tax=Medioppia subpectinata TaxID=1979941 RepID=A0A7R9KM67_9ACAR
#=GS UniRef90_A0A1S3GIQ1/46-157      DE [subseq from] nuclear prelamin A recognition factor isoform X1 n=4 Tax=Heteromyidae TaxID=10015 RepID=A0A1S3GIQ1_DIPOR
#=GS UniRef90_A0A1S3GIQ1/164-266     DE [subseq from] nuclear prelamin A recognition factor isoform X1 n=4 Tax=Heteromyidae TaxID=10015 RepID=A0A1S3GIQ1_DIPOR
#=GS UniRef90_A0A1S3GIQ1/284-444     DE [subseq from] nuclear prelamin A recognition factor isoform X1 n=4 Tax=Heteromyidae TaxID=10015 RepID=A0A1S3GIQ1_DIPOR
#=GS UniRef90_M7PFF3/10-174          DE [subseq from] Fe_hyd_lg_C domain-containing protein n=2 Tax=Pneumocystis TaxID=4753 RepID=M7PFF3_PNEMU
#=GS UniRef90_M7PFF3/174-290         DE [subseq from] Fe_hyd_lg_C domain-containing protein n=2 Tax=Pneumocystis TaxID=4753 RepID=M7PFF3_PNEMU
#=GS UniRef90_M7PFF3/303-413         DE [subseq from] Fe_hyd_lg_C domain-containing protein n=2 Tax=Pneumocystis TaxID=4753 RepID=M7PFF3_PNEMU
#=GS UniRef90_G1PXK6/46-159          DE [subseq from] Fe_hyd_SSU domain-containing protein n=13 Tax=Vespertilionidae TaxID=9431 RepID=G1PXK6_MYOLU
#=GS UniRef90_G1PXK6/164-268         DE [subseq from] Fe_hyd_SSU domain-containing protein n=13 Tax=Vespertilionidae TaxID=9431 RepID=G1PXK6_MYOLU
#=GS UniRef90_G1PXK6/296-446         DE [subseq from] Fe_hyd_SSU domain-containing protein n=13 Tax=Vespertilionidae TaxID=9431 RepID=G1PXK6_MYOLU
#=GS UniRef90_A0A8H7Y3A8/3-182       DE [subseq from] Fe_hyd_lg_C domain-containing protein n=1 Tax=Psilocybe cubensis TaxID=181762 RepID=A0A8H7Y3A8_PSICU
#=GS UniRef90_A0A8H7Y3A8/176-291     DE [subseq from] Fe_hyd_lg_C domain-containing protein n=1 Tax=Psilocybe cubensis TaxID=181762 RepID=A0A8H7Y3A8_PSICU
#=GS UniRef90_A0A8H7Y3A8/317-380     DE [subseq from] Fe_hyd_lg_C domain-containing protein n=1 Tax=Psilocybe cubensis TaxID=181762 RepID=A0A8H7Y3A8_PSICU
#=GS UniRef90_A0A8H7Y3A8/396-435     DE [subseq from] Fe_hyd_lg_C domain-containing protein n=1 Tax=Psilocybe cubensis TaxID=181762 RepID=A0A8H7Y3A8_PSICU
#=GS UniRef90_A0A8C7FT88/72-184      DE [subseq from] Fe_hyd_SSU domain-containing protein n=2 Tax=Oncorhynchus kisutch TaxID=8019 RepID=A0A8C7FT88_ONCKI
#=GS UniRef90_A0A8C7FT88/190-314     DE [subseq from] Fe_hyd_SSU domain-containing protein n=2 Tax=Oncorhynchus kisutch TaxID=8019 RepID=A0A8C7FT88_ONCKI
#=GS UniRef90_A0A8C7FT88/311-486     DE [subseq from] Fe_hyd_SSU domain-containing protein n=2 Tax=Oncorhynchus kisutch TaxID=8019 RepID=A0A8C7FT88_ONCKI
#=GS UniRef90_A0A8J4XF08/47-158      DE [subseq from] Nuclear prelamin A recognition factor n=1 Tax=Clarias magur TaxID=1594786 RepID=A0A8J4XF08_CLAMG
#=GS UniRef90_A0A8J4XF08/163-281     DE [subseq from] Nuclear prelamin A recognition factor n=1 Tax=Clarias magur TaxID=1594786 RepID=A0A8J4XF08_CLAMG
#=GS UniRef90_A0A8J4XF08/294-455     DE [subseq from] Nuclear prelamin A recognition factor n=1 Tax=Clarias magur TaxID=1594786 RepID=A0A8J4XF08_CLAMG
#=GS UniRef90_A0A3L8SBK4/46-157      DE [subseq from] Fe_hyd_SSU domain-containing protein n=38 Tax=Passeriformes TaxID=9126 RepID=A0A3L8SBK4_CHLGU
#=GS UniRef90_A0A3L8SBK4/164-209     DE [subseq from] Fe_hyd_SSU domain-containing protein n=38 Tax=Passeriformes TaxID=9126 RepID=A0A3L8SBK4_CHLGU
#=GS UniRef90_A0A3L8SBK4/238-308     DE [subseq from] Fe_hyd_SSU domain-containing protein n=38 Tax=Passeriformes TaxID=9126 RepID=A0A3L8SBK4_CHLGU
#=GS UniRef90_A0A3L8SBK4/322-474     DE [subseq from] Fe_hyd_SSU domain-containing protein n=38 Tax=Passeriformes TaxID=9126 RepID=A0A3L8SBK4_CHLGU
#=GS UniRef90_A0A060X5B3/52-163      DE [subseq from] Nuclear prelamin A recognition factor n=24 Tax=Salmonidae TaxID=8015 RepID=A0A060X5B3_ONCMY
#=GS UniRef90_A0A060X5B3/169-292     DE [subseq from] Nuclear prelamin A recognition factor n=24 Tax=Salmonidae TaxID=8015 RepID=A0A060X5B3_ONCMY
#=GS UniRef90_A0A060X5B3/300-461     DE [subseq from] Nuclear prelamin A recognition factor n=24 Tax=Salmonidae TaxID=8015 RepID=A0A060X5B3_ONCMY
#=GS UniRef90_UPI000E6D9059/31-146   DE [subseq from] probable cytosolic Fe-S cluster assembly factor GK14772 n=1 Tax=Hyposmocoma kahamanoa TaxID=1477025 RepID=UPI000E6D9059
#=GS UniRef90_UPI000E6D9059/152-323  DE [subseq from] probable cytosolic Fe-S cluster assembly factor GK14772 n=1 Tax=Hyposmocoma kahamanoa TaxID=1477025 RepID=UPI000E6D9059
#=GS UniRef90_A0A5A9PXR0/49-161      DE [subseq from] Nuclear prelamin A recognition factor n=1 Tax=Triplophysa tibetana TaxID=1572043 RepID=A0A5A9PXR0_9TELE
#=GS UniRef90_A0A5A9PXR0/167-285     DE [subseq from] Nuclear prelamin A recognition factor n=1 Tax=Triplophysa tibetana TaxID=1572043 RepID=A0A5A9PXR0_9TELE
#=GS UniRef90_A0A5A9PXR0/292-450     DE [subseq from] Nuclear prelamin A recognition factor n=1 Tax=Triplophysa tibetana TaxID=1572043 RepID=A0A5A9PXR0_9TELE
#=GS UniRef90_A0A4Z2HMD6/5-178       DE [subseq from] Cytosolic Fe-S cluster assembly factor narfl n=1 Tax=Liparis tanakae TaxID=230148 RepID=A0A4Z2HMD6_9TELE
#=GS UniRef90_A0A4Z2HMD6/211-395     DE [subseq from] Cytosolic Fe-S cluster assembly factor narfl n=1 Tax=Liparis tanakae TaxID=230148 RepID=A0A4Z2HMD6_9TELE
#=GS UniRef90_A0A673ATC4/49-157      DE [subseq from] Nuclear prelamin A recognition factor n=2 Tax=Sphaeramia orbicularis TaxID=375764 RepID=A0A673ATC4_9TELE
#=GS UniRef90_A0A673ATC4/163-282     DE [subseq from] Nuclear prelamin A recognition factor n=2 Tax=Sphaeramia orbicularis TaxID=375764 RepID=A0A673ATC4_9TELE
#=GS UniRef90_A0A673ATC4/293-450     DE [subseq from] Nuclear prelamin A recognition factor n=2 Tax=Sphaeramia orbicularis TaxID=375764 RepID=A0A673ATC4_9TELE
#=GS UniRef90_A0A8K0V056/3-190       DE [subseq from] Iron hydrogenase n=1 Tax=Cristinia sonorae TaxID=1940300 RepID=A0A8K0V056_9AGAM
#=GS UniRef90_A0A8K0V056/191-420     DE [subseq from] Iron hydrogenase n=1 Tax=Cristinia sonorae TaxID=1940300 RepID=A0A8K0V056_9AGAM
#=GS UniRef90_A0A8K0V056/423-488     DE [subseq from] Iron hydrogenase n=1 Tax=Cristinia sonorae TaxID=1940300 RepID=A0A8K0V056_9AGAM
#=GS UniRef90_A0A6A4S1P7/65-179      DE [subseq from] Fe_hyd_SSU domain-containing protein n=1 Tax=Scophthalmus maximus TaxID=52904 RepID=A0A6A4S1P7_SCOMX
#=GS UniRef90_A0A6A4S1P7/184-311     DE [subseq from] Fe_hyd_SSU domain-containing protein n=1 Tax=Scophthalmus maximus TaxID=52904 RepID=A0A6A4S1P7_SCOMX
#=GS UniRef90_A0A6A4S1P7/316-469     DE [subseq from] Fe_hyd_SSU domain-containing protein n=1 Tax=Scophthalmus maximus TaxID=52904 RepID=A0A6A4S1P7_SCOMX
#=GS UniRef90_K9IK42/45-157          DE [subseq from] Putative nuclear architecture related protein n=10 Tax=Phyllostomidae TaxID=9415 RepID=K9IK42_DESRO
#=GS UniRef90_K9IK42/164-268         DE [subseq from] Putative nuclear architecture related protein n=10 Tax=Phyllostomidae TaxID=9415 RepID=K9IK42_DESRO
#=GS UniRef90_K9IK42/287-444         DE [subseq from] Putative nuclear architecture related protein n=10 Tax=Phyllostomidae TaxID=9415 RepID=K9IK42_DESRO
#=GS UniRef90_A0A1S2ZU03/28-156      DE [subseq from] nuclear prelamin A recognition factor isoform X1 n=2 Tax=Erinaceus europaeus TaxID=9365 RepID=A0A1S2ZU03_ERIEU
#=GS UniRef90_A0A1S2ZU03/163-265     DE [subseq from] nuclear prelamin A recognition factor isoform X1 n=2 Tax=Erinaceus europaeus TaxID=9365 RepID=A0A1S2ZU03_ERIEU
#=GS UniRef90_A0A1S2ZU03/290-439     DE [subseq from] nuclear prelamin A recognition factor isoform X1 n=2 Tax=Erinaceus europaeus TaxID=9365 RepID=A0A1S2ZU03_ERIEU
#=GS UniRef90_M3YHP3/46-157          DE [subseq from] Nuclear prelamin A recognition factor n=20 Tax=Carnivora TaxID=33554 RepID=M3YHP3_MUSPF
#=GS UniRef90_M3YHP3/164-267         DE [subseq from] Nuclear prelamin A recognition factor n=20 Tax=Carnivora TaxID=33554 RepID=M3YHP3_MUSPF
#=GS UniRef90_M3YHP3/293-443         DE [subseq from] Nuclear prelamin A recognition factor n=20 Tax=Carnivora TaxID=33554 RepID=M3YHP3_MUSPF
#=GS UniRef90_A0A8C6QRH1/46-157      DE [subseq from] Nuclear prelamin A recognition factor n=5 Tax=Nannospalax galili TaxID=1026970 RepID=A0A8C6QRH1_NANGA
#=GS UniRef90_A0A8C6QRH1/164-268     DE [subseq from] Nuclear prelamin A recognition factor n=5 Tax=Nannospalax galili TaxID=1026970 RepID=A0A8C6QRH1_NANGA
#=GS UniRef90_A0A8C6QRH1/294-446     DE [subseq from] Nuclear prelamin A recognition factor n=5 Tax=Nannospalax galili TaxID=1026970 RepID=A0A8C6QRH1_NANGA
#=GS UniRef90_A0A445G0C1/5-155       DE [subseq from] Protein NAR1 isoform B n=1 Tax=Glycine soja TaxID=3848 RepID=A0A445G0C1_GLYSO
#=GS UniRef90_A0A445G0C1/163-295     DE [subseq from] Protein NAR1 isoform B n=1 Tax=Glycine soja TaxID=3848 RepID=A0A445G0C1_GLYSO
#=GS UniRef90_A0A445G0C1/307-353     DE [subseq from] Protein NAR1 isoform B n=1 Tax=Glycine soja TaxID=3848 RepID=A0A445G0C1_GLYSO
#=GS UniRef90_A0A445K248/5-155       DE [subseq from] Protein NAR1 isoform B n=4 Tax=Phaseoleae TaxID=163735 RepID=A0A445K248_GLYSO
#=GS UniRef90_A0A445K248/163-296     DE [subseq from] Protein NAR1 isoform B n=4 Tax=Phaseoleae TaxID=163735 RepID=A0A445K248_GLYSO
#=GS UniRef90_A0A445K248/309-354     DE [subseq from] Protein NAR1 isoform B n=4 Tax=Phaseoleae TaxID=163735 RepID=A0A445K248_GLYSO
#=GS UniRef90_UPI00189DAC29/17-129   DE [subseq from] nuclear prelamin A recognition factor isoform X1 n=2 Tax=Choloepus didactylus TaxID=27675 RepID=UPI00189DAC29
#=GS UniRef90_UPI00189DAC29/134-237  DE [subseq from] nuclear prelamin A recognition factor isoform X1 n=2 Tax=Choloepus didactylus TaxID=27675 RepID=UPI00189DAC29
#=GS UniRef90_UPI00189DAC29/262-415  DE [subseq from] nuclear prelamin A recognition factor isoform X1 n=2 Tax=Choloepus didactylus TaxID=27675 RepID=UPI00189DAC29
#=GS UniRef90_A0A498IWW7/142-218     DE [subseq from] Fe_hyd_lg_C domain-containing protein n=1 Tax=Malus domestica TaxID=3750 RepID=A0A498IWW7_MALDO
#=GS UniRef90_A0A498IWW7/228-362     DE [subseq from] Fe_hyd_lg_C domain-containing protein n=1 Tax=Malus domestica TaxID=3750 RepID=A0A498IWW7_MALDO
#=GS UniRef90_A0A498IWW7/375-500     DE [subseq from] Fe_hyd_lg_C domain-containing protein n=1 Tax=Malus domestica TaxID=3750 RepID=A0A498IWW7_MALDO
#=GS UniRef90_A0A3S3Q9Q0/339-451     DE [subseq from] Tetratricopeptide repeat containing cytosolic Fe-S cluster assembly factor-like protein n=1 Tax=Dinothrombium tinctorium TaxID=1965070 RepID=A0A3S3Q9Q0_9ACAR
#=GS UniRef90_A0A3S3Q9Q0/455-570     DE [subseq from] Tetratricopeptide repeat containing cytosolic Fe-S cluster assembly factor-like protein n=1 Tax=Dinothrombium tinctorium TaxID=1965070 RepID=A0A3S3Q9Q0_9ACAR
#=GS UniRef90_A0A3S3Q9Q0/580-696     DE [subseq from] Tetratricopeptide repeat containing cytosolic Fe-S cluster assembly factor-like protein n=1 Tax=Dinothrombium tinctorium TaxID=1965070 RepID=A0A3S3Q9Q0_9ACAR
#=GS UniRef90_A0A811XU28/65-176      DE [subseq from] (raccoon dog) hypothetical protein n=1 Tax=Nyctereutes procyonoides TaxID=34880 RepID=A0A811XU28_NYCPR
#=GS UniRef90_A0A811XU28/183-277     DE [subseq from] (raccoon dog) hypothetical protein n=1 Tax=Nyctereutes procyonoides TaxID=34880 RepID=A0A811XU28_NYCPR
#=GS UniRef90_A0A811XU28/313-463     DE [subseq from] (raccoon dog) hypothetical protein n=1 Tax=Nyctereutes procyonoides TaxID=34880 RepID=A0A811XU28_NYCPR
#=GS UniRef90_A0A226F1P7/4-174       DE [subseq from] Fe_hyd_lg_C domain-containing protein n=1 Tax=Folsomia candida TaxID=158441 RepID=A0A226F1P7_FOLCA
#=GS UniRef90_A0A226F1P7/177-407     DE [subseq from] Fe_hyd_lg_C domain-containing protein n=1 Tax=Folsomia candida TaxID=158441 RepID=A0A226F1P7_FOLCA
#=GS UniRef90_A0A2Y9QZU7/44-155      DE [subseq from] nuclear prelamin A recognition factor n=1 Tax=Trichechus manatus latirostris TaxID=127582 RepID=A0A2Y9QZU7_TRIMA
#=GS UniRef90_A0A2Y9QZU7/162-267     DE [subseq from] nuclear prelamin A recognition factor n=1 Tax=Trichechus manatus latirostris TaxID=127582 RepID=A0A2Y9QZU7_TRIMA
#=GS UniRef90_A0A2Y9QZU7/291-440     DE [subseq from] nuclear prelamin A recognition factor n=1 Tax=Trichechus manatus latirostris TaxID=127582 RepID=A0A2Y9QZU7_TRIMA
#=GS UniRef90_M3W6G9/46-157          DE [subseq from] Nuclear prelamin A recognition factor n=47 Tax=Laurasiatheria TaxID=314145 RepID=M3W6G9_FELCA
#=GS UniRef90_M3W6G9/164-267         DE [subseq from] Nuclear prelamin A recognition factor n=47 Tax=Laurasiatheria TaxID=314145 RepID=M3W6G9_FELCA
#=GS UniRef90_M3W6G9/293-444         DE [subseq from] Nuclear prelamin A recognition factor n=47 Tax=Laurasiatheria TaxID=314145 RepID=M3W6G9_FELCA
#=GS UniRef90_A0A2U9CL66/41-157      DE [subseq from] NADPH:adrenodoxin oxidoreductase mitochondrial n=1 Tax=Scophthalmus maximus TaxID=52904 RepID=A0A2U9CL66_SCOMX
#=GS UniRef90_A0A2U9CL66/161-289     DE [subseq from] NADPH:adrenodoxin oxidoreductase mitochondrial n=1 Tax=Scophthalmus maximus TaxID=52904 RepID=A0A2U9CL66_SCOMX
#=GS UniRef90_A0A2U9CL66/294-446     DE [subseq from] NADPH:adrenodoxin oxidoreductase mitochondrial n=1 Tax=Scophthalmus maximus TaxID=52904 RepID=A0A2U9CL66_SCOMX
[truncated: 41,385,622 more chars]
