# Supplementary material for: Predicting the Structure of Enzymes with Metal Cofactors: The Example of [FeFe] Hydrogenases
Source: Int J Mol Sci. 2024 Mar 25;25(7):3663. doi: 10.3390/ijms25073663 (PMC11011570; doi:10.3390/ijms25073663)
Supplement: Supplementary file 1 [file ijms-25-03663-s001.zip › ijms-2857370-SM/Blast_Clustal_Alignments/BL90_NEW_Alignment.txt]

RID: HNY1S36S114	
Job Title:Protein Sequence 				
Program: BLASTP 
Query: unnamed protein product ID: lcl|Query_33019(amino acid) Length: 549
			            
Subject #1:C.r_HydA1 ID: lcl|Query_33021 Length: 497
Subject #2:Cl. Pasterianumn ID: lcl|Query_33022 Length: 574
Subject #3:Desulfovibrio_desulfuricans ID: lcl|Query_33023 Length: 421
Subject #4:C.Variabilis ID: lcl|Query_33024 Length: 717
Subject #5:C. sp. DT ID: lcl|Query_33025 Length: 434
Subject #6:C.fusca ID: lcl|Query_33026 Length: 436
Subject #7:Tetradesmus obliquus ID: lcl|Query_33027 Length: 449
	                    			
	
Sequences producing significant alignments:
                                                                  Scientific      Common                     Max    Total Query   E   Per.   Acc.                        
Description                                                       Name            Name            Taxid      Score  Score cover Value Ident  Len        Accession        
C.r_HydA1                                                                                         0          152    152   81%   2e-41 29.27  497        Query_33021      
C.Variabilis                                                                                      0          149    149   84%   3e-40 27.74  717        Query_33024      
Tetradesmus obliquus                                                                              0          143    143   58%   9e-39 33.74  449        Query_33027      
Cl. Pasterianumn                                                                                  0          140    140   87%   1e-37 24.75  574        Query_33022      
C. sp. DT                                                                                         0          138    138   83%   3e-37 27.49  434        Query_33025      
C.fusca                                                                                           0          135    135   58%   3e-36 31.17  436        Query_33026      
Desulfovibrio_desulfuricans                                                                       0          89.1   89.1  71%   1e-21 24.94  421        Query_33023      

Alignments:

>C.r_HydA1
Sequence ID: Query_33021 Length: 497
Range 1: 69 to 485

Score:152 bits(356), Expect:2e-41, 
Method:Compositional matrix adjust., 
Identities:137/468(29%), Positives:191/468(40%), Gaps:72/468(15%)

Query  89   HQSAGELLQRLADPDWT-VVVSLSPQSIAALAAVHRLS-SAECAARLTAFLRHLGVAAVF  146
            +Q+  EL +   DP    V V  +P    A+A    L+  A    +L   LR LG   VF
Sbjct  69   QQALAELAKPKDDPTRKHVCVQVAPAVRVAIAETLGLAPGATTPKQLAEGLRRLGFDEVF  128

Query  147  DIAAARQVALAEAAREFLQRYRSSRGGSTAEAAAAAGQDAAGGGDDMDVDRPKPSSDGHR  206
            D        + E   E L+R        T    A                   P SD   
Sbjct  129  DTLFGADLTIMEEGSELLHRL-------TEHLEA------------------HPHSDE--  161

Query  207  NAVGGGSPGPLPMLASACPGWVCYAEKTHGDHVLPYIATGKSPQAVLGTLVKRQWCAAAG  266
                     PLPM  S CPGW+   EK++ D  +PY+++ KSPQ  L  +VK       G
Sbjct  162  ---------PLPMFTSCCPGWIAMLEKSYPD-LIPYVSSCKSPQMMLAAMVKSYLAEKKG  211

Query  267  LAPDRVYHCSVMPCYDKKLEGARDDFWLPGT-SVPETDCVLATTELQELLEQRQADLHSL  325
            +AP      S+MPC  K+ E  RD F      +  + D V+ T EL  +  +R  +L  L
Sbjct  212  IAPKDMVMVSIMPCTRKQSEADRDWFCVDADPTLRQLDHVITTVELGNIFKERGINLAEL  271

Query  326  QGIPFDAILPAAAAAAAAPSGTRASSSGG--SSAQHDTVQLPT-------SSSSGSG-SG  375
                 D  +   + A     G    ++GG   +A     +L T       S S   G  G
Sbjct  272  PEGEWDNPMGVGSGA-----GVLFGTTGGVMEAALRTAYELFTGTPLPRLSLSEVRGMDG  326

Query  376  VTATASS---GSGGYLEHVFRSAARELFGLEL--PPGPLPVKVGRNADLRELSLEAPDGT  430
            +  T  +     G   E   +  A           PGPL    G        S +   G 
Sbjct  327  IKETNITMVPAPGSKFEELLKHRAAARAEAAAHGTPGPLAWDGGAGFT----SEDGRGGI  382

Query  431  VLRFAAAYGFRNIQGLMRKVKLGRCEYDYVEVMACPSGCLNGGGQPKPTAK---QTPAQL  487
             LR A A G  N + L+ K + G   YD+VE+MACP+GC  GGGQP+ T K   Q     
Sbjct  383  TLRVAVANGLGNAKKLITKMQAGEAKYDFVEIMACPAGCVGGGGQPRSTDKAITQKRQAA  442

Query  488  LEQLEELYAAGGIAARPEADPALQQLYMSFVQGEPGSQAAHQLMHTHY  535
            L  L+E         R   +P++++LY ++  GEP  + AH+L+HTHY
Sbjct  443  LYNLDE----KSTLRRSHENPSIRELYDTYL-GEPLGHKAHELLHTHY  485


>C.Variabilis
Sequence ID: Query_33024 Length: 717
Range 1: 249 to 670

Score:149 bits(349), Expect:3e-40, 
Method:Compositional matrix adjust., 
Identities:134/483(28%), Positives:205/483(42%), Gaps:80/483(16%)

Query  72   CLACSGCVTSAEA-VLLQHQSAGELLQRLADPDWTVVVSLSPQSIAALAAVHRLSSAEC-  129
            C+ C  C +      + +H    + L  L +     VV  +P    ++     L+     
Sbjct  249  CIECGQCSSVCPVGAIVEHSEWRQVLDALENKQKVMVVQTAPSVRVSIGEELGLAPGTVE  308

Query  130  AARLTAFLRHLGVAAVFDIAAARQVALAEAAREFLQR----YRSSRGGSTAEAAAAAGQD  185
              ++ A  R LG   VFD   +    + E   E LQR    +R+      A A + A   
Sbjct  309  TGQMVAAQRALGFDYVFDSDFSADLTIMEEGTELLQRLGAAWRAETAAQDAAAGSWAAAK  368

Query  186  AAGGGDDMDVDRPKPSSDGHRNAVGGGSPGPLPMLASACPGWVCYAEKTHGDHVLPYIAT  245
               G  +         + GH       +PGPLPM  S CP W+   EK++ +  +P++++
Sbjct  369  QGHGEGE---------AHGH-------APGPLPMFTSCCPAWINLVEKSYPE-LIPHLSS  411

Query  246  GKSPQAVLGTLVKRQWCAAAGLAPDRVYHCSVMPCYDKKLEGARDDFWLPGTSVPETDCV  305
             KSPQ  +G  VK  W    GL P+ V    +MPC  KK E  R +F     +  + D V
Sbjct  412  CKSPQMMMGAVVKHYWAKKKGLKPEDVCLVGIMPCTAKKHETERKEFRNENGAY-DCDYV  470

Query  306  LATTELQELLEQRQADLHSLQGIPFDAILPAAAAAAAAPSGTRASSSGGSSAQHDTVQLP  365
            + T E   +L +++  + SL+   FD  L  A  AAA    T                  
Sbjct  471  ITTREFGHMLRHKKIPMPSLKPEEFDNPLGEATGAAALFGAT------------------  512

Query  366  TSSSSGSGSGVTATASSGSGGYLEHVFRSAARELFGLELPPGPLPVKVGRNAD-LRE--L  422
                               GG +E   R+A     G  LP   L V   R     +E  L
Sbjct  513  -------------------GGVMEAAIRTAYEIAAGEPLP--KLEVEAVRGVKGVKEATL  551

Query  423  SLEAPDGTV--------LRFAAAYGFRNIQGLMRKVKLGRCEYDYVEVMACPSGCLNGGG  474
            +L A D T         +R A A G  N + L+++++ G   YD+VEVMACP GC+ GGG
Sbjct  552  TLPANDTTLKAGVAGKEIRVAVASGIGNARHLLQRIQAGEAHYDFVEVMACPGGCIGGGG  611

Query  475  QPKPTAKQTPAQLLEQLEELYAAGGIAA--RPEADPALQQLYMSFVQGEPGSQAAHQLMH  532
            QPK    + P   L ++  +Y      A  +   +P+++++Y  F  G+PG + +H+L+H
Sbjct  612  QPK---THDPDAVLKRMGAIYQVDKSLALRKSHENPSIHKIYAEFL-GQPGGELSHKLLH  667

Query  533  THY  535
            THY
Sbjct  668  THY  670


>Tetradesmus obliquus
Sequence ID: Query_33027 Length: 449
Range 1: 147 to 440

Score:143 bits(335), Expect:9e-39, 
Method:Compositional matrix adjust., 
Identities:110/326(34%), Positives:144/326(44%), Gaps:38/326(11%)

Query  216  PLPMLASACPGWVCYAEKTHGDHVLPYIATGKSPQAVLGTLVKRQWCAAAGLAPDRVYHC  275
            PLPM  S CPGWV   EK+  +  +PY+++ KSPQ  LG  +K    A AG  P+ +   
Sbjct  147  PLPMFTSCCPGWVAMVEKSNPE-LIPYLSSCKSPQMMLGAVIKNYFAAEAGAKPEDICNV  205

Query  276  SVMPCYDKKLEGARDDFWLPGTSVPETDCVLATTELQELLEQRQADLHSLQGIPFDAILP  335
            SVMPC  K+ E  R+ F   G      D V+ T EL  +  +R   L  LQ  PFD    
Sbjct  206  SVMPCVRKQGEADREWFNTTGAGGANVDHVMTTAELGKIFVERGIKLNDLQESPFD----  261

Query  336  AAAAAAAAPSGTRASSSGGSSAQHDTVQLPTSSSSGSGSGVTATASSGSGGYLEHVFRSA  395
                    P G     SGG      T     ++       VT          L+ +    
Sbjct  262  -------NPVG---EGSGGGVLFGTTGGVMEAALRTVYEVVTQKP-------LDRIVFED  304

Query  396  ARELFG-----LELPPGPL-PVKVGRNADLRELSLEAPDGTVLRFAAAYGFRNIQGLMRK  449
             R L G     L L PGP  P K    AD          G  L  A A G  N + L+++
Sbjct  305  VRGLEGIKESTLHLTPGPTSPFKAFAGAD--------GTGITLNIAVANGLGNAKKLIKQ  356

Query  450  VKLGRCEYDYVEVMACPSGCLNGGGQPKPTAKQTPAQLLEQLEELYAAGGIAARPEADPA  509
               G   YD++EVMACP GC+ GGGQP+   KQ   +    + +L     I  R   +P 
Sbjct  357  LAAGESKYDFIEVMACPGGCIGGGGQPRSADKQILQKRQAAMYDLDERAVI-RRSHENPL  415

Query  510  LQQLYMSFVQGEPGSQAAHQLMHTHY  535
            +  LY  F  GEP  + AH+L+HTHY
Sbjct  416  IGALYEKFL-GEPNGHKAHELLHTHY  440


>Cl. Pasterianumn
Sequence ID: Query_33022 Length: 574
Range 1: 174 to 574

Score:140 bits(328), Expect:1e-37, 
Method:Compositional matrix adjust., 
Identities:122/493(25%), Positives:185/493(37%), Gaps:102/493(20%)

Query  55   QTLPAAADEAIKVSLHDCLACSGCVTSAEAVLLQHQSAGELLQR-LADPDWTVVVSLSPQ  113
            +T+  A DE       +CL C  C+ +     L  +S  +  +  L  P+  V+V+++P 
Sbjct  174  KTIIGAEDEKC-FDDTNCLLCGQCIIACPVAALSEKSHMDRVKNALNAPEKHVIVAMAPS  232

Query  114  SIAALAAVHRLS-SAECAARLTAFLRHLGVAAVFDIAAARQVALAEAAREFLQRYRSSRG  172
              A++     +    +   ++   LR+LG   +FDI       + E A E  QR      
Sbjct  233  VRASIGELFNMGFGVDVTGKIYTALRQLGFDKIFDINFGADMTIMEEATELVQRIENN--  290

Query  173  GSTAEAAAAAGQDAAGGGDDMDVDRPKPSSDGHRNAVGGGSPGPLPMLASACPGWVCYAE  232
                                                      GP PM  S CPGWV  AE
Sbjct  291  ------------------------------------------GPFPMFTSCCPGWVRQAE  308

Query  233  KTHGDHVLPYIATGKSPQAVLGTLVKRQWCAAAGLAPDRVYHCSVMPCYDKKLEGARDDF  292
              + +  L  +++ KSPQ + GT  K  + + +GL P  V+  +VMPC  KK E  R   
Sbjct  309  NYYPE-LLNNLSSAKSPQQIFGTASKTYYPSISGLDPKNVFTVTVMPCTSKKFEADRPQM  367

Query  293  WLPGTSVPETDCVLATTELQELLEQRQADLHSLQGIPFDAILPAAAAAAAAPSGTRASSS  352
               G    + D V+ T EL  ++   +        IPF  +  + A  A           
Sbjct  368  EKDG--LRDIDAVITTRELAKMIKDAK--------IPFAKLEDSEADPAMG---------  408

Query  353  GGSSAQHDTVQLPTSSSSGSGSGVTATASSGSGGYLEHVFRSAARELFGLELPPGPLPVK  412
                             SG+G+   AT     GG +E   RSA       EL        
Sbjct  409  ---------------EYSGAGAIFGAT-----GGVMEAALRSAKDFAENAELEDIEYKQV  448

Query  413  VGRNADLRELSLEAPDGTVLRFAAAYGFRNIQGLMRKVKLGRCEYDYVEVMACPSGCLNG  472
             G N  ++E   E  +      A   G  N+   M+   +   +Y ++EVMAC  GC NG
Sbjct  449  RGLNG-IKEAEVEINNNK-YNVAVINGASNLFKFMKSGMINEKQYHFIEVMACHGGCVNG  506

Query  473  GGQP--------KPTAKQTPAQLLEQLEELYAAGGIAARPEADPALQQLYMSFVQGEPGS  524
            GGQP        K   K+  A  L   +E  +      +   + AL ++Y  +  G PG 
Sbjct  507  GGQPHVNPKDLEKVDIKKVRASVLYNQDEHLS----KRKSHENTALVKMYQNYF-GKPGE  561

Query  525  QAAHQLMHTHYHK  537
              AH+++H  Y K
Sbjct  562  GRAHEILHFKYKK  574


>C. sp. DT
Sequence ID: Query_33025 Length: 434
Range 1: 30 to 425

Score:138 bits(323), Expect:3e-37, 
Method:Compositional matrix adjust., 
Identities:127/462(27%), Positives:184/462(39%), Gaps:70/462(15%)

Query  78   CVTSAEAVLLQHQSAGELLQRLADPDWTVVVSLSPQSIAALAAVHRLSSAECA-ARLTAF  136
            C  + +A L + Q A + L +  +     +  ++P    A+A    L+  +    +L   
Sbjct  30   CPPTPQAKLPHWQQALDELAKPKESRRLMIAQIAPAVRVAIAETIGLAPGDVTIGQLVTG  89

Query  137  LRHLGVAAVFDIAAARQVALAEAAREFLQRYRSSRGGSTAEAAAAAGQDAAGGGDDMDVD  196
            LR LG   VFD        + E   E L+R                 QD           
Sbjct  90   LRMLGFDYVFDTLFGADLTIMEEGTELLHRL----------------QD-----------  122

Query  197  RPKPSSDGHRNAVGGGSPGPLPMLASACPGWVCYAEKTHGDHVLPYIATGKSPQAVLGTL  256
                  + H N        PLPM  S CPGWV   EK+  +  +PY+++ KSPQ  LG  
Sbjct  123  ----HLEQHPN-----KEEPLPMFTSCCPGWVAMVEKSNPE-LIPYLSSCKSPQMMLGAV  172

Query  257  VKRQWCAAAGLAPDRVYHCSVMPCYDKKLEGARDDFWLPGTSVPETDCVLATTELQELLE  316
            +K  +    G  P  +   SVMPC  K+ E  R+ F   G +  + D V  T E   +  
Sbjct  173  IKNYYAQQVGVQPSDICNVSVMPCVRKQGEADREWFNTTGLA-RDVDHVVTTAEVGKIFL  231

Query  317  QRQADLHSLQGIPFDAILPAAAAAAAAPSGTRASSSGG--SSAQHDTVQLPTSSSSGSGS  374
            +R   L  L    FD  +       A   GT    +GG   +A     +  T    G   
Sbjct  232  ERGIKLNELPESNFDNPI-GEGTGGALLFGT----TGGVMEAALRTVYEVVTQKPMG---  283

Query  375  GVTATASSGSGGYLEHVFRSAARELFGLE-LPPGPLPVKVGRNADLRELSLEAPDGTVLR  433
                              R    E  GLE +    +  K G ++  +  +     G  L+
Sbjct  284  ------------------RVDFEEVRGLEGIKEAEITLKPGDDSPFKAFAGADGQGITLK  325

Query  434  FAAAYGFRNIQGLMRKVKLGRCEYDYVEVMACPSGCLNGGGQPKPTAKQTPAQLLEQLEE  493
             A A G  N + L++    G+  YD++EVMACP GC+ GGGQP+ T KQ   +  + +  
Sbjct  326  IAVANGLGNAKKLIKSLSEGKAKYDFIEVMACPGGCIGGGGQPRSTDKQILQKRQQAMYN  385

Query  494  LYAAGGIAARPEADPALQQLYMSFVQGEPGSQAAHQLMHTHY  535
            L     I  R   +P +Q LY  F  G P S+ AH L+HTHY
Sbjct  386  LDERSAI-RRSHENPFIQALYDKFL-GAPNSHKAHDLLHTHY  425


>C.fusca
Sequence ID: Query_33026 Length: 436
Range 1: 133 to 427

Score:135 bits(316), Expect:3e-36, 
Method:Compositional matrix adjust., 
Identities:101/324(31%), Positives:141/324(43%), Gaps:33/324(10%)

Query  216  PLPMLASACPGWVCYAEKTHGDHVLPYIATGKSPQAVLGTLVKRQWCAAAGLAPDRVYHC  275
            PLPM  S CPGWV   EK+  +  +PY+++ KSPQ  LG  +K  +    G  P  +   
Sbjct  133  PLPMFTSCCPGWVAMVEKSNPE-LIPYLSSCKSPQMMLGAVIKNYYAQQVGVQPSDICNV  191

Query  276  SVMPCYDKKLEGARDDFWLPGTSVP-ETDCVLATTELQELLEQRQADLHSLQGIPFDAIL  334
            SVMPC  K+ E  R+ F   G     + D V  T E   +  +R   L  L    FD  +
Sbjct  192  SVMPCVRKQGEADREWFNTTGAGLARDVDHVVTTAEVGKIFLERGIKLNELPESNFDNPI  251

Query  335  PAAAAAAAAPSGTRASSSGG--SSAQHDTVQLPTSSSSGSGSGVTATASSGSGGYLEHVF  392
                   A   GT    +GG   +A     +  T    G                     
Sbjct  252  -GEGTGGALLFGT----TGGVMEAALRTVYEVVTQKPMG---------------------  285

Query  393  RSAARELFGLE-LPPGPLPVKVGRNADLRELSLEAPDGTVLRFAAAYGFRNIQGLMRKVK  451
            R    E  GLE +    +  K G ++  +  +     G  L+ A A G  N + L++   
Sbjct  286  RVDFEEVRGLEGIKEAEITLKPGDDSPFKAFAGADGQGITLKIAVANGLGNAKKLIKSLS  345

Query  452  LGRCEYDYVEVMACPSGCLNGGGQPKPTAKQTPAQLLEQLEELYAAGGIAARPEADPALQ  511
             G+  YD++EVMACP GC+ GGGQP+ T KQ   +  + +  L     I  R   +P +Q
Sbjct  346  EGKAKYDFIEVMACPGGCIGGGGQPRSTDKQILQKRQQAMYNLDERSTI-RRSHDNPFIQ  404

Query  512  QLYMSFVQGEPGSQAAHQLMHTHY  535
             LY  F  G P S+ AH L+HTHY
Sbjct  405  ALYDKFL-GAPNSHKAHDLLHTHY  427


>Desulfovibrio_desulfuricans
Sequence ID: Query_33023 Length: 421
Range 1: 66 to 377

Score:89.1 bits(204), Expect:1e-21, 
Method:Compositional matrix adjust., 
Identities:99/397(25%), Positives:136/397(34%), Gaps:89/397(22%)

Query  72   CLACSGCVTSA-EAVLLQHQS-AGELLQRLADPDWTVVVSLSPQSIAALAAVHRLSSAEC  129
            C+ C  C T   E  + + QS   E  ++L D     +   +P    AL     +     
Sbjct  66   CINCGQCLTHCPENAIYEAQSWVPEVEKKLKDGKVKCIAMPAPAVRYALGDAFGMPVGSV  125

Query  130  AA-RLTAFLRHLGVAAVFDIAAARQVALAEAAREFLQRYRSSRGGSTAEAAAAAGQDAAG  188
               ++ A L+ LG A   D      V + E   EF +R                      
Sbjct  126  TTGKMLAALQKLGFAHCWDTEFTADVTIWEEGSEFVERLTKK------------------  167

Query  189  GGDDMDVDRPKPSSDGHRNAVGGGSPGPLPMLASACPGWVCYAEKTHGDHVLPYIATGKS  248
               DM                      PLP   S CPGW  YAE T+    LP+ +T KS
Sbjct  168  --SDM----------------------PLPQFTSCCPGWQKYAE-TYYPELLPHFSTCKS  202

Query  249  PQAVLGTLVKRQWCAAAGLAPDRVYHCSVMPCYDKKLEGARDDFWLPGTSVPETDCVLAT  308
            P    G L K          P +VY  S+MPC  KK EG R +  L  +   + D  L T
Sbjct  203  PIGMNGALAKTYGAERMKYDPKQVYTVSIMPCIAKKYEGLRPE--LKSSGMRDIDATLTT  260

Query  309  TELQELLEQRQADLHSLQGIPFDAILPAAAAAAAAPSGTRASSSGGSSAQHDTVQLPTSS  368
             EL  ++ +         GI F          A  P G R S  G S+            
Sbjct  261  RELAYMIKK--------AGIDF----------AKLPDGKRDSLMGESTGG----------  292

Query  369  SSGSGSGVTATASSGSGGYLEHVFRSAARELFGLELPPGPLPVKVGRNAD-LRELSLEAP  427
                     AT    +GG +E   R A     G    P     K  R  D ++E +    
Sbjct  293  ---------ATIFGVTGGVMEAALRFAYEAVTGKK--PDSWDFKAVRGLDGIKEATVNV-  340

Query  428  DGTVLRFAAAYGFRNIQGLMRKVKLGRCEYDYVEVMA  464
             GT  + A  +G +  +     VK G+  Y ++E MA
Sbjct  341  GGTDVKVAVVHGAKRFKQVCDDVKAGKSPYHFIEYMA  377


		
