# Supplementary material for: Predicting the Structure of Enzymes with Metal Cofactors: The Example of [FeFe] Hydrogenases
Source: Int J Mol Sci. 2024 Mar 25;25(7):3663. doi: 10.3390/ijms25073663 (PMC11011570; doi:10.3390/ijms25073663)
Supplement: Supplementary file 1 [file ijms-25-03663-s001.zip › ijms-2857370-SM/Blast_Clustal_Alignments/Chlorella_Vulg211_11P_Nuclear_Protein_Blosum90_Alignment/C.sp-DT.txt]

RID: BJR482ZF11N	
Job Title:A				
Program:  
Subject:None ID: lcl|Query_132441(amino acid) Length: 434
Query #1: g1.t1 Query ID: lcl|Query_121357 Length: 265

No significant similarity found.


Query #2: g2.t1 Query ID: lcl|Query_121358 Length: 332

No significant similarity found.


Query #3: g3.t1 Query ID: lcl|Query_121359 Length: 2311

No significant similarity found.


Query #4: g4.t1 Query ID: lcl|Query_121360 Length: 245

No significant similarity found.


Query #5: g5.t1 Query ID: lcl|Query_121361 Length: 427

No significant similarity found.


Query #6: g6.t1 Query ID: lcl|Query_121362 Length: 472

No significant similarity found.


Query #7: g7.t1 Query ID: lcl|Query_121363 Length: 89

No significant similarity found.


Query #8: g8.t1 Query ID: lcl|Query_121364 Length: 409

No significant similarity found.


Query #9: g9.t1 Query ID: lcl|Query_121365 Length: 1767

No significant similarity found.


Query #10: g10.t1 Query ID: lcl|Query_121366 Length: 107

No significant similarity found.


Query #11: g11.t1 Query ID: lcl|Query_121367 Length: 1087

No significant similarity found.


Query #12: g12.t1 Query ID: lcl|Query_121368 Length: 350

No significant similarity found.


Query #13: g13.t1 Query ID: lcl|Query_121369 Length: 1863

No significant similarity found.


Query #14: g14.t1 Query ID: lcl|Query_121370 Length: 478

No significant similarity found.


Query #15: g15.t1 Query ID: lcl|Query_121371 Length: 1601

No significant similarity found.


Query #16: g16.t1 Query ID: lcl|Query_121372 Length: 1102

No significant similarity found.


Query #17: g17.t1 Query ID: lcl|Query_121373 Length: 147

Sequences producing significant alignments:
                                                                  Scientific      Common                     Max    Total Query   E   Per.   Acc.                        
Description                                                       Name            Name            Taxid      Score  Score cover Value Ident  Len        Accession        
unnamed protein product                                                                           0          20.1   20.1  15%   0.045 39.13  434        Query_132441     


Alignments:

>unnamed protein product
Sequence ID: Query_132441 Length: 434
Range 1: 4 to 26

Score:20.1 bits(39), Expect:0.045, 
Method:Compositional matrix adjust., 
Identities:9/23(39%), Positives:12/23(52%), Gaps:0/23(0%)

Query  50  PLCHSQNWTAIRHVVVRSYGRSS  72
           P   S+     RHV VR+ G +S
Sbjct  4   PVVASRHAGRARHVAVRAAGPTS  26


Query #18: g18.t1 Query ID: lcl|Query_121374 Length: 765

No significant similarity found.


Query #19: g19.t1 Query ID: lcl|Query_121375 Length: 277

No significant similarity found.


Query #20: g20.t1 Query ID: lcl|Query_121376 Length: 1585

No significant similarity found.


Query #21: g21.t1 Query ID: lcl|Query_121377 Length: 120

No significant similarity found.


Query #22: g22.t1 Query ID: lcl|Query_121378 Length: 590

No significant similarity found.


Query #23: g23.t1 Query ID: lcl|Query_121379 Length: 136

No significant similarity found.


Query #24: g24.t1 Query ID: lcl|Query_121380 Length: 123

No significant similarity found.


Query #25: g25.t1 Query ID: lcl|Query_121381 Length: 340

No significant similarity found.


Query #26: g26.t1 Query ID: lcl|Query_121382 Length: 343

No significant similarity found.


Query #27: g27.t1 Query ID: lcl|Query_121383 Length: 542

No significant similarity found.


Query #28: g28.t1 Query ID: lcl|Query_121384 Length: 350

No significant similarity found.


Query #29: g29.t1 Query ID: lcl|Query_121385 Length: 153

No significant similarity found.


Query #30: g30.t1 Query ID: lcl|Query_121386 Length: 211

No significant similarity found.


Query #31: g31.t1 Query ID: lcl|Query_121387 Length: 88

No significant similarity found.


Query #32: g32.t1 Query ID: lcl|Query_121388 Length: 103

No significant similarity found.


Query #33: g33.t1 Query ID: lcl|Query_121389 Length: 193

No significant similarity found.


Query #34: g34.t1 Query ID: lcl|Query_121390 Length: 144

No significant similarity found.


Query #35: g35.t1 Query ID: lcl|Query_121391 Length: 73

No significant similarity found.


Query #36: g36.t1 Query ID: lcl|Query_121392 Length: 284

Sequences producing significant alignments:
                                                                  Scientific      Common                     Max    Total Query   E   Per.   Acc.                        
Description                                                       Name            Name            Taxid      Score  Score cover Value Ident  Len        Accession        
unnamed protein product                                                                           0          21.3   21.3  12%   0.041 31.43  434        Query_132441     


Alignments:

>unnamed protein product
Sequence ID: Query_132441 Length: 434
Range 1: 182 to 213

Score:21.3 bits(42), Expect:0.041, 
Method:Compositional matrix adjust., 
Identities:11/35(31%), Positives:15/35(42%), Gaps:3/35(8%)

Query  246  GEQAALICDPAVLPVLLAAAALDRATSFWCQTAAL  280
            G Q + IC+ +V+P        DR    W  T  L
Sbjct  182  GVQPSDICNVSVMPCVRKQGEADRE---WFNTTGL  213


Query #37: g37.t1 Query ID: lcl|Query_121393 Length: 259

No significant similarity found.


Query #38: g38.t1 Query ID: lcl|Query_121394 Length: 144

No significant similarity found.


Query #39: g39.t1 Query ID: lcl|Query_121395 Length: 1158

No significant similarity found.


Query #40: g40.t1 Query ID: lcl|Query_121396 Length: 753

No significant similarity found.


Query #41: g41.t1 Query ID: lcl|Query_121397 Length: 228

No significant similarity found.


Query #42: g42.t1 Query ID: lcl|Query_121398 Length: 429

No significant similarity found.


Query #43: g43.t1 Query ID: lcl|Query_121399 Length: 294

No significant similarity found.


Query #44: g44.t1 Query ID: lcl|Query_121400 Length: 348

No significant similarity found.


Query #45: g45.t1 Query ID: lcl|Query_121401 Length: 1085

No significant similarity found.


Query #46: g46.t1 Query ID: lcl|Query_121402 Length: 565

No significant similarity found.


Query #47: g47.t1 Query ID: lcl|Query_121403 Length: 131

No significant similarity found.


Query #48: g48.t1 Query ID: lcl|Query_121404 Length: 553

No significant similarity found.


Query #49: g49.t1 Query ID: lcl|Query_121405 Length: 157

No significant similarity found.


Query #50: g50.t1 Query ID: lcl|Query_121406 Length: 421

No significant similarity found.


Query #51: g51.t1 Query ID: lcl|Query_121407 Length: 521

No significant similarity found.


Query #52: g52.t1 Query ID: lcl|Query_121408 Length: 774

No significant similarity found.


Query #53: g53.t1 Query ID: lcl|Query_121409 Length: 131

No significant similarity found.


Query #54: g54.t1 Query ID: lcl|Query_121410 Length: 1187

No significant similarity found.


Query #55: g55.t1 Query ID: lcl|Query_121411 Length: 788

No significant similarity found.


Query #56: g55.t2 Query ID: lcl|Query_121412 Length: 790

No significant similarity found.


Query #57: g56.t1 Query ID: lcl|Query_121413 Length: 236

No significant similarity found.


Query #58: g57.t1 Query ID: lcl|Query_121414 Length: 431

No significant similarity found.


Query #59: g58.t1 Query ID: lcl|Query_121415 Length: 262

No significant similarity found.


Query #60: g59.t1 Query ID: lcl|Query_121416 Length: 363

No significant similarity found.


Query #61: g60.t1 Query ID: lcl|Query_121417 Length: 386

No significant similarity found.


Query #62: g61.t1 Query ID: lcl|Query_121418 Length: 364

No significant similarity found.


Query #63: g62.t1 Query ID: lcl|Query_121419 Length: 488

No significant similarity found.


Query #64: g63.t1 Query ID: lcl|Query_121420 Length: 243

No significant similarity found.


Query #65: g64.t1 Query ID: lcl|Query_121421 Length: 381

No significant similarity found.


Query #66: g65.t1 Query ID: lcl|Query_121422 Length: 537

No significant similarity found.


Query #67: g66.t1 Query ID: lcl|Query_121423 Length: 254

No significant similarity found.


Query #68: g67.t1 Query ID: lcl|Query_121424 Length: 455

No significant similarity found.


Query #69: g68.t1 Query ID: lcl|Query_121425 Length: 443

No significant similarity found.


Query #70: g69.t1 Query ID: lcl|Query_121426 Length: 330

No significant similarity found.


Query #71: g70.t1 Query ID: lcl|Query_121427 Length: 346

No significant similarity found.


Query #72: g71.t1 Query ID: lcl|Query_121428 Length: 458

No significant similarity found.


Query #73: g72.t1 Query ID: lcl|Query_121429 Length: 509

No significant similarity found.


Query #74: g73.t1 Query ID: lcl|Query_121430 Length: 487

No significant similarity found.


Query #75: g74.t1 Query ID: lcl|Query_121431 Length: 884

No significant similarity found.


Query #76: g75.t1 Query ID: lcl|Query_121432 Length: 333

No significant similarity found.


Query #77: g76.t1 Query ID: lcl|Query_121433 Length: 265

No significant similarity found.


Query #78: g77.t1 Query ID: lcl|Query_121434 Length: 442

No significant similarity found.


Query #79: g78.t1 Query ID: lcl|Query_121435 Length: 134

No significant similarity found.


Query #80: g79.t1 Query ID: lcl|Query_121436 Length: 218

No significant similarity found.


Query #81: g80.t1 Query ID: lcl|Query_121437 Length: 417

No significant similarity found.


Query #82: g81.t1 Query ID: lcl|Query_121438 Length: 435

No significant similarity found.


Query #83: g82.t1 Query ID: lcl|Query_121439 Length: 532

No significant similarity found.


Query #84: g83.t1 Query ID: lcl|Query_121440 Length: 101

No significant similarity found.


Query #85: g84.t1 Query ID: lcl|Query_121441 Length: 2372

No significant similarity found.


Query #86: g85.t1 Query ID: lcl|Query_121442 Length: 432

No significant similarity found.


Query #87: g86.t1 Query ID: lcl|Query_121443 Length: 148

No significant similarity found.


Query #88: g87.t1 Query ID: lcl|Query_121444 Length: 499

No significant similarity found.


Query #89: g88.t1 Query ID: lcl|Query_121445 Length: 426

No significant similarity found.


Query #90: g89.t1 Query ID: lcl|Query_121446 Length: 338

No significant similarity found.


Query #91: g90.t1 Query ID: lcl|Query_121447 Length: 1726

No significant similarity found.


Query #92: g91.t1 Query ID: lcl|Query_121448 Length: 493

No significant similarity found.


Query #93: g92.t1 Query ID: lcl|Query_121449 Length: 443

No significant similarity found.


Query #94: g93.t1 Query ID: lcl|Query_121450 Length: 594

No significant similarity found.


Query #95: g93.t2 Query ID: lcl|Query_121451 Length: 617

No significant similarity found.


Query #96: g94.t1 Query ID: lcl|Query_121452 Length: 686

No significant similarity found.


Query #97: g95.t1 Query ID: lcl|Query_121453 Length: 1718

No significant similarity found.


Query #98: g96.t1 Query ID: lcl|Query_121454 Length: 104

No significant similarity found.


Query #99: g97.t1 Query ID: lcl|Query_121455 Length: 118

No significant similarity found.


Query #100: g98.t1 Query ID: lcl|Query_121456 Length: 138

No significant similarity found.


Query #101: g99.t1 Query ID: lcl|Query_121457 Length: 297

No significant similarity found.


Query #102: g99.t2 Query ID: lcl|Query_121458 Length: 273

No significant similarity found.


Query #103: g100.t1 Query ID: lcl|Query_121459 Length: 180

No significant similarity found.


Query #104: g101.t1 Query ID: lcl|Query_121460 Length: 144

No significant similarity found.


Query #105: g102.t1 Query ID: lcl|Query_121461 Length: 109

No significant similarity found.


Query #106: g103.t1 Query ID: lcl|Query_121462 Length: 174

No significant similarity found.


Query #107: g104.t1 Query ID: lcl|Query_121463 Length: 87

No significant similarity found.


Query #108: g105.t1 Query ID: lcl|Query_121464 Length: 172

No significant similarity found.


Query #109: g106.t1 Query ID: lcl|Query_121465 Length: 249

No significant similarity found.


Query #110: g107.t1 Query ID: lcl|Query_121466 Length: 146

No significant similarity found.


Query #111: g108.t1 Query ID: lcl|Query_121467 Length: 365

No significant similarity found.


Query #112: g109.t1 Query ID: lcl|Query_121468 Length: 218

No significant similarity found.


Query #113: g110.t1 Query ID: lcl|Query_121469 Length: 252

No significant similarity found.


Query #114: g111.t1 Query ID: lcl|Query_121470 Length: 150

No significant similarity found.


Query #115: g112.t1 Query ID: lcl|Query_121471 Length: 428

No significant similarity found.


Query #116: g113.t1 Query ID: lcl|Query_121472 Length: 652

No significant similarity found.


Query #117: g114.t1 Query ID: lcl|Query_121473 Length: 559

No significant similarity found.


Query #118: g115.t1 Query ID: lcl|Query_121474 Length: 852

No significant similarity found.


Query #119: g116.t1 Query ID: lcl|Query_121475 Length: 424

No significant similarity found.


Query #120: g117.t1 Query ID: lcl|Query_121476 Length: 318

No significant similarity found.


Query #121: g118.t1 Query ID: lcl|Query_121477 Length: 270

No significant similarity found.


Query #122: g119.t1 Query ID: lcl|Query_121478 Length: 208

No significant similarity found.


Query #123: g120.t1 Query ID: lcl|Query_121479 Length: 141

No significant similarity found.


Query #124: g121.t1 Query ID: lcl|Query_121480 Length: 319

No significant similarity found.


Query #125: g122.t1 Query ID: lcl|Query_121481 Length: 1035

No significant similarity found.


Query #126: g123.t1 Query ID: lcl|Query_121482 Length: 1010

No significant similarity found.


Query #127: g124.t1 Query ID: lcl|Query_121483 Length: 505

No significant similarity found.


Query #128: g125.t1 Query ID: lcl|Query_121484 Length: 607

No significant similarity found.


Query #129: g126.t1 Query ID: lcl|Query_121485 Length: 1014

No significant similarity found.


Query #130: g127.t1 Query ID: lcl|Query_121486 Length: 428

No significant similarity found.


Query #131: g128.t1 Query ID: lcl|Query_121487 Length: 607

No significant similarity found.


Query #132: g129.t1 Query ID: lcl|Query_121488 Length: 358

No significant similarity found.


Query #133: g129.t2 Query ID: lcl|Query_121489 Length: 553

No significant similarity found.


Query #134: g130.t1 Query ID: lcl|Query_121490 Length: 630

No significant similarity found.


Query #135: g131.t1 Query ID: lcl|Query_121491 Length: 475

No significant similarity found.


Query #136: g132.t1 Query ID: lcl|Query_121492 Length: 472

No significant similarity found.


Query #137: g133.t1 Query ID: lcl|Query_121493 Length: 709

No significant similarity found.


Query #138: g134.t1 Query ID: lcl|Query_121494 Length: 595

No significant similarity found.


Query #139: g135.t1 Query ID: lcl|Query_121495 Length: 351

No significant similarity found.


Query #140: g136.t1 Query ID: lcl|Query_121496 Length: 581

No significant similarity found.


Query #141: g137.t1 Query ID: lcl|Query_121497 Length: 82

No significant similarity found.


Query #142: g138.t1 Query ID: lcl|Query_121498 Length: 160

No significant similarity found.


Query #143: g139.t1 Query ID: lcl|Query_121499 Length: 287

No significant similarity found.


Query #144: g140.t1 Query ID: lcl|Query_121500 Length: 423

No significant similarity found.


Query #145: g141.t1 Query ID: lcl|Query_121501 Length: 198

No significant similarity found.


Query #146: g142.t1 Query ID: lcl|Query_121502 Length: 125

No significant similarity found.


Query #147: g143.t1 Query ID: lcl|Query_121503 Length: 274

No significant similarity found.


Query #148: g144.t1 Query ID: lcl|Query_121504 Length: 190

No significant similarity found.


Query #149: g145.t1 Query ID: lcl|Query_121505 Length: 723

No significant similarity found.


Query #150: g146.t1 Query ID: lcl|Query_121506 Length: 385

No significant similarity found.


Query #151: g147.t1 Query ID: lcl|Query_121507 Length: 532

No significant similarity found.


Query #152: g148.t1 Query ID: lcl|Query_121508 Length: 592

No significant similarity found.


Query #153: g149.t1 Query ID: lcl|Query_121509 Length: 434

No significant similarity found.


Query #154: g150.t1 Query ID: lcl|Query_121510 Length: 764

No significant similarity found.


Query #155: g151.t1 Query ID: lcl|Query_121511 Length: 408

No significant similarity found.


Query #156: g152.t1 Query ID: lcl|Query_121512 Length: 428

No significant similarity found.


Query #157: g153.t1 Query ID: lcl|Query_121513 Length: 384

No significant similarity found.


Query #158: g154.t1 Query ID: lcl|Query_121514 Length: 328

No significant similarity found.


Query #159: g154.t2 Query ID: lcl|Query_121515 Length: 314

No significant similarity found.


Query #160: g155.t1 Query ID: lcl|Query_121516 Length: 495

No significant similarity found.


Query #161: g156.t1 Query ID: lcl|Query_121517 Length: 1614

No significant similarity found.


Query #162: g157.t1 Query ID: lcl|Query_121518 Length: 227

No significant similarity found.


Query #163: g158.t1 Query ID: lcl|Query_121519 Length: 1057

No significant similarity found.


Query #164: g159.t1 Query ID: lcl|Query_121520 Length: 882

No significant similarity found.


Query #165: g160.t1 Query ID: lcl|Query_121521 Length: 275

No significant similarity found.


Query #166: g161.t1 Query ID: lcl|Query_121522 Length: 255

No significant similarity found.


Query #167: g162.t1 Query ID: lcl|Query_121523 Length: 621

No significant similarity found.


Query #168: g163.t1 Query ID: lcl|Query_121524 Length: 470

No significant similarity found.


Query #169: g164.t1 Query ID: lcl|Query_121525 Length: 804

No significant similarity found.


Query #170: g165.t1 Query ID: lcl|Query_121526 Length: 390

No significant similarity found.


Query #171: g166.t1 Query ID: lcl|Query_121527 Length: 847

No significant similarity found.


Query #172: g167.t1 Query ID: lcl|Query_121528 Length: 513

No significant similarity found.


Query #173: g168.t1 Query ID: lcl|Query_121529 Length: 548

No significant similarity found.


Query #174: g169.t1 Query ID: lcl|Query_121530 Length: 914

No significant similarity found.


Query #175: g170.t1 Query ID: lcl|Query_121531 Length: 1535

No significant similarity found.


Query #176: g171.t1 Query ID: lcl|Query_121532 Length: 418

No significant similarity found.


Query #177: g172.t1 Query ID: lcl|Query_121533 Length: 110

No significant similarity found.


Query #178: g173.t1 Query ID: lcl|Query_121534 Length: 80

No significant similarity found.


Query #179: g174.t1 Query ID: lcl|Query_121535 Length: 317

No significant similarity found.


Query #180: g175.t1 Query ID: lcl|Query_121536 Length: 92

No significant similarity found.


Query #181: g176.t1 Query ID: lcl|Query_121537 Length: 612

No significant similarity found.


Query #182: g177.t1 Query ID: lcl|Query_121538 Length: 1044

No significant similarity found.


Query #183: g178.t1 Query ID: lcl|Query_121539 Length: 139

No significant similarity found.


Query #184: g179.t1 Query ID: lcl|Query_121540 Length: 337

No significant similarity found.


Query #185: g180.t1 Query ID: lcl|Query_121541 Length: 250

No significant similarity found.


Query #186: g181.t1 Query ID: lcl|Query_121542 Length: 225

No significant similarity found.


Query #187: g182.t1 Query ID: lcl|Query_121543 Length: 220

No significant similarity found.


Query #188: g183.t1 Query ID: lcl|Query_121544 Length: 220

No significant similarity found.


Query #189: g184.t1 Query ID: lcl|Query_121545 Length: 220

No significant similarity found.


Query #190: g185.t1 Query ID: lcl|Query_121546 Length: 220

No significant similarity found.


Query #191: g186.t1 Query ID: lcl|Query_121547 Length: 220

No significant similarity found.


Query #192: g187.t1 Query ID: lcl|Query_121548 Length: 220

No significant similarity found.


Query #193: g188.t1 Query ID: lcl|Query_121549 Length: 430

No significant similarity found.


Query #194: g189.t1 Query ID: lcl|Query_121550 Length: 173

No significant similarity found.


Query #195: g190.t1 Query ID: lcl|Query_121551 Length: 362

No significant similarity found.


Query #196: g191.t1 Query ID: lcl|Query_121552 Length: 160

No significant similarity found.


Query #197: g192.t1 Query ID: lcl|Query_121553 Length: 234

No significant similarity found.


Query #198: g193.t1 Query ID: lcl|Query_121554 Length: 289

No significant similarity found.


Query #199: g194.t1 Query ID: lcl|Query_121555 Length: 423

No significant similarity found.


Query #200: g195.t1 Query ID: lcl|Query_121556 Length: 1181

No significant similarity found.


Query #201: g196.t1 Query ID: lcl|Query_121557 Length: 462

No significant similarity found.


Query #202: g197.t1 Query ID: lcl|Query_121558 Length: 921

No significant similarity found.


Query #203: g198.t1 Query ID: lcl|Query_121559 Length: 631

No significant similarity found.


Query #204: g199.t1 Query ID: lcl|Query_121560 Length: 273

No significant similarity found.


Query #205: g200.t1 Query ID: lcl|Query_121561 Length: 395

No significant similarity found.


Query #206: g201.t1 Query ID: lcl|Query_121562 Length: 351

No significant similarity found.


Query #207: g202.t1 Query ID: lcl|Query_121563 Length: 275

No significant similarity found.


Query #208: g203.t1 Query ID: lcl|Query_121564 Length: 209

No significant similarity found.


Query #209: g204.t1 Query ID: lcl|Query_121565 Length: 412

No significant similarity found.


Query #210: g205.t1 Query ID: lcl|Query_121566 Length: 156

No significant similarity found.


Query #211: g206.t1 Query ID: lcl|Query_121567 Length: 574

No significant similarity found.


Query #212: g206.t2 Query ID: lcl|Query_121568 Length: 576

No significant similarity found.


Query #213: g207.t1 Query ID: lcl|Query_121569 Length: 516

No significant similarity found.


Query #214: g208.t1 Query ID: lcl|Query_121570 Length: 589

No significant similarity found.


Query #215: g209.t1 Query ID: lcl|Query_121571 Length: 171

No significant similarity found.


Query #216: g210.t1 Query ID: lcl|Query_121572 Length: 416

No significant similarity found.


Query #217: g211.t1 Query ID: lcl|Query_121573 Length: 296

No significant similarity found.


Query #218: g212.t1 Query ID: lcl|Query_121574 Length: 366

No significant similarity found.


Query #219: g213.t1 Query ID: lcl|Query_121575 Length: 319

No significant similarity found.


Query #220: g214.t1 Query ID: lcl|Query_121576 Length: 885

No significant similarity found.


Query #221: g215.t1 Query ID: lcl|Query_121577 Length: 993

Sequences producing significant alignments:
                                                                  Scientific      Common                     Max    Total Query   E   Per.   Acc.                        
Description                                                       Name            Name            Taxid      Score  Score cover Value Ident  Len        Accession        
unnamed protein product                                                                           0          23.4   23.4  3%    0.034 25.00  434        Query_132441     


Alignments:

>unnamed protein product
Sequence ID: Query_132441 Length: 434
Range 1: 137 to 184

Score:23.4 bits(47), Expect:0.034, 
Method:Compositional matrix adjust., 
Identities:12/48(25%), Positives:20/48(41%), Gaps:16/48(33%)

Query  265  FLSCCSRMLGLEHKTNR----------------GSIIIDYYGRDVGIK  296
            F SCC     +  K+N                 G++I +YY + VG++
Sbjct  137  FTSCCPGWVAMVEKSNPELIPYLSSCKSPQMMLGAVIKNYYAQQVGVQ  184


Query #222: g216.t1 Query ID: lcl|Query_121578 Length: 738

No significant similarity found.


Query #223: g217.t1 Query ID: lcl|Query_121579 Length: 2073

No significant similarity found.


Query #224: g218.t1 Query ID: lcl|Query_121580 Length: 1053

No significant similarity found.


Query #225: g219.t1 Query ID: lcl|Query_121581 Length: 592

No significant similarity found.


Query #226: g220.t1 Query ID: lcl|Query_121582 Length: 599

No significant similarity found.


Query #227: g221.t1 Query ID: lcl|Query_121583 Length: 352

No significant similarity found.


Query #228: g222.t1 Query ID: lcl|Query_121584 Length: 355

No significant similarity found.


Query #229: g223.t1 Query ID: lcl|Query_121585 Length: 855

No significant similarity found.


Query #230: g224.t1 Query ID: lcl|Query_121586 Length: 513

No significant similarity found.


Query #231: g225.t1 Query ID: lcl|Query_121587 Length: 508

No significant similarity found.


Query #232: g226.t1 Query ID: lcl|Query_121588 Length: 222

No significant similarity found.


Query #233: g227.t1 Query ID: lcl|Query_121589 Length: 1374

No significant similarity found.


Query #234: g228.t1 Query ID: lcl|Query_121590 Length: 1116

No significant similarity found.


Query #235: g229.t1 Query ID: lcl|Query_121591 Length: 1755

No significant similarity found.


Query #236: g230.t1 Query ID: lcl|Query_121592 Length: 236

No significant similarity found.


Query #237: g231.t1 Query ID: lcl|Query_121593 Length: 416

No significant similarity found.


Query #238: g232.t1 Query ID: lcl|Query_121594 Length: 550

No significant similarity found.


Query #239: g233.t1 Query ID: lcl|Query_121595 Length: 426

No significant similarity found.


Query #240: g234.t1 Query ID: lcl|Query_121596 Length: 338

No significant similarity found.


Query #241: g235.t1 Query ID: lcl|Query_121597 Length: 345

No significant similarity found.


Query #242: g236.t1 Query ID: lcl|Query_121598 Length: 289

No significant similarity found.


Query #243: g237.t1 Query ID: lcl|Query_121599 Length: 470

No significant similarity found.


Query #244: g238.t1 Query ID: lcl|Query_121600 Length: 601

No significant similarity found.


Query #245: g239.t1 Query ID: lcl|Query_121601 Length: 319

No significant similarity found.


Query #246: g240.t1 Query ID: lcl|Query_121602 Length: 651

No significant similarity found.


Query #247: g241.t1 Query ID: lcl|Query_121603 Length: 809

No significant similarity found.


Query #248: g242.t1 Query ID: lcl|Query_121604 Length: 340

No significant similarity found.


Query #249: g243.t1 Query ID: lcl|Query_121605 Length: 374

No significant similarity found.


Query #250: g244.t1 Query ID: lcl|Query_121606 Length: 227

No significant similarity found.


Query #251: g245.t1 Query ID: lcl|Query_121607 Length: 1077

No significant similarity found.


Query #252: g246.t1 Query ID: lcl|Query_121608 Length: 181

No significant similarity found.


Query #253: g247.t1 Query ID: lcl|Query_121609 Length: 897

No significant similarity found.


Query #254: g248.t1 Query ID: lcl|Query_121610 Length: 241

No significant similarity found.


Query #255: g249.t1 Query ID: lcl|Query_121611 Length: 385

No significant similarity found.


Query #256: g250.t1 Query ID: lcl|Query_121612 Length: 358

No significant similarity found.


Query #257: g251.t1 Query ID: lcl|Query_121613 Length: 233

No significant similarity found.


Query #258: g252.t1 Query ID: lcl|Query_121614 Length: 261

No significant similarity found.


Query #259: g253.t1 Query ID: lcl|Query_121615 Length: 1342

No significant similarity found.


Query #260: g254.t1 Query ID: lcl|Query_121616 Length: 162

No significant similarity found.


Query #261: g255.t1 Query ID: lcl|Query_121617 Length: 712

No significant similarity found.


Query #262: g256.t1 Query ID: lcl|Query_121618 Length: 280

No significant similarity found.


Query #263: g257.t1 Query ID: lcl|Query_121619 Length: 721

No significant similarity found.


Query #264: g258.t1 Query ID: lcl|Query_121620 Length: 1177

No significant similarity found.


Query #265: g259.t1 Query ID: lcl|Query_121621 Length: 143

No significant similarity found.


Query #266: g260.t1 Query ID: lcl|Query_121622 Length: 353

No significant similarity found.


Query #267: g261.t1 Query ID: lcl|Query_121623 Length: 369

No significant similarity found.


Query #268: g262.t1 Query ID: lcl|Query_121624 Length: 199

No significant similarity found.


Query #269: g263.t1 Query ID: lcl|Query_121625 Length: 514

No significant similarity found.


Query #270: g264.t1 Query ID: lcl|Query_121626 Length: 491

No significant similarity found.


Query #271: g265.t1 Query ID: lcl|Query_121627 Length: 541

No significant similarity found.


Query #272: g266.t1 Query ID: lcl|Query_121628 Length: 1011

No significant similarity found.


Query #273: g267.t1 Query ID: lcl|Query_121629 Length: 928

No significant similarity found.


Query #274: g268.t1 Query ID: lcl|Query_121630 Length: 1000

No significant similarity found.


Query #275: g269.t1 Query ID: lcl|Query_121631 Length: 337

No significant similarity found.


Query #276: g270.t1 Query ID: lcl|Query_121632 Length: 499

No significant similarity found.


Query #277: g271.t1 Query ID: lcl|Query_121633 Length: 99

No significant similarity found.


Query #278: g272.t1 Query ID: lcl|Query_121634 Length: 169

No significant similarity found.


Query #279: g273.t1 Query ID: lcl|Query_121635 Length: 111

No significant similarity found.


Query #280: g274.t1 Query ID: lcl|Query_121636 Length: 917

No significant similarity found.


Query #281: g275.t1 Query ID: lcl|Query_121637 Length: 231

No significant similarity found.


Query #282: g276.t1 Query ID: lcl|Query_121638 Length: 18322

No significant similarity found.


Query #283: g277.t1 Query ID: lcl|Query_121639 Length: 98

No significant similarity found.


Query #284: g278.t1 Query ID: lcl|Query_121640 Length: 198

No significant similarity found.


Query #285: g279.t1 Query ID: lcl|Query_121641 Length: 1358

No significant similarity found.


Query #286: g279.t2 Query ID: lcl|Query_121642 Length: 1336

No significant similarity found.


Query #287: g280.t1 Query ID: lcl|Query_121643 Length: 276

No significant similarity found.


Query #288: g281.t1 Query ID: lcl|Query_121644 Length: 360

No significant similarity found.


Query #289: g282.t1 Query ID: lcl|Query_121645 Length: 541

No significant similarity found.


Query #290: g283.t1 Query ID: lcl|Query_121646 Length: 144

No significant similarity found.


Query #291: g284.t1 Query ID: lcl|Query_121647 Length: 456

No significant similarity found.


Query #292: g285.t1 Query ID: lcl|Query_121648 Length: 441

No significant similarity found.


Query #293: g286.t1 Query ID: lcl|Query_121649 Length: 524

No significant similarity found.


Query #294: g287.t1 Query ID: lcl|Query_121650 Length: 420

No significant similarity found.


Query #295: g288.t1 Query ID: lcl|Query_121651 Length: 1228

No significant similarity found.


Query #296: g289.t1 Query ID: lcl|Query_121652 Length: 207

No significant similarity found.


Query #297: g290.t1 Query ID: lcl|Query_121653 Length: 784

No significant similarity found.


Query #298: g291.t1 Query ID: lcl|Query_121654 Length: 941

No significant similarity found.


Query #299: g292.t1 Query ID: lcl|Query_121655 Length: 1004

No significant similarity found.


Query #300: g293.t1 Query ID: lcl|Query_121656 Length: 222

No significant similarity found.


Query #301: g294.t1 Query ID: lcl|Query_121657 Length: 417

No significant similarity found.


Query #302: g295.t1 Query ID: lcl|Query_121658 Length: 272

No significant similarity found.


Query #303: g296.t1 Query ID: lcl|Query_121659 Length: 937

No significant similarity found.


Query #304: g297.t1 Query ID: lcl|Query_121660 Length: 336

No significant similarity found.


Query #305: g298.t1 Query ID: lcl|Query_121661 Length: 343

No significant similarity found.


Query #306: g299.t1 Query ID: lcl|Query_121662 Length: 453

No significant similarity found.


Query #307: g300.t1 Query ID: lcl|Query_121663 Length: 534

No significant similarity found.


Query #308: g301.t1 Query ID: lcl|Query_121664 Length: 378

No significant similarity found.


Query #309: g302.t1 Query ID: lcl|Query_121665 Length: 423

No significant similarity found.


Query #310: g303.t1 Query ID: lcl|Query_121666 Length: 604

No significant similarity found.


Query #311: g304.t1 Query ID: lcl|Query_121667 Length: 204

No significant similarity found.


Query #312: g305.t1 Query ID: lcl|Query_121668 Length: 344

No significant similarity found.


Query #313: g306.t1 Query ID: lcl|Query_121669 Length: 150

No significant similarity found.


Query #314: g307.t1 Query ID: lcl|Query_121670 Length: 188

No significant similarity found.


Query #315: g308.t1 Query ID: lcl|Query_121671 Length: 481

Sequences producing significant alignments:
                                                                  Scientific      Common                     Max    Total Query   E   Per.   Acc.                        
Description                                                       Name            Name            Taxid      Score  Score cover Value Ident  Len        Accession        
unnamed protein product                                                                           0          25.9   25.9  8%    0.003 27.66  434        Query_132441     


Alignments:

>unnamed protein product
Sequence ID: Query_132441 Length: 434
Range 1: 134 to 180

Score:25.9 bits(53), Expect:0.003, 
Method:Compositional matrix adjust., 
Identities:13/47(28%), Positives:22/47(46%), Gaps:6/47(12%)

Query  304  LPPFTSCRPSWL------SSSLVPAVTVLIPLLLLLVSRSKQWYSRH  344
            LP FTSC P W          L+P  +      ++L +  K +Y+++
Sbjct  134  LPMFTSCCPGWVAMVEKSNPELIPYLSSCKSPQMMLGAVIKNYYAQQ  180


Query #316: g309.t1 Query ID: lcl|Query_121672 Length: 103

No significant similarity found.


Query #317: g310.t1 Query ID: lcl|Query_121673 Length: 637

No significant similarity found.


Query #318: g311.t1 Query ID: lcl|Query_121674 Length: 337

No significant similarity found.


Query #319: g312.t1 Query ID: lcl|Query_121675 Length: 384

No significant similarity found.


Query #320: g313.t1 Query ID: lcl|Query_121676 Length: 259

No significant similarity found.


Query #321: g314.t1 Query ID: lcl|Query_121677 Length: 99

No significant similarity found.


Query #322: g315.t1 Query ID: lcl|Query_121678 Length: 691

No significant similarity found.


Query #323: g316.t1 Query ID: lcl|Query_121679 Length: 1688

No significant similarity found.


Query #324: g317.t1 Query ID: lcl|Query_121680 Length: 322

No significant similarity found.


Query #325: g318.t1 Query ID: lcl|Query_121681 Length: 528

No significant similarity found.


Query #326: g319.t1 Query ID: lcl|Query_121682 Length: 1304

No significant similarity found.


Query #327: g320.t1 Query ID: lcl|Query_121683 Length: 292

No significant similarity found.


Query #328: g321.t1 Query ID: lcl|Query_121684 Length: 115

No significant similarity found.


Query #329: g322.t1 Query ID: lcl|Query_121685 Length: 453

No significant similarity found.


Query #330: g323.t1 Query ID: lcl|Query_121686 Length: 224

No significant similarity found.


Query #331: g324.t1 Query ID: lcl|Query_121687 Length: 146

No significant similarity found.


Query #332: g325.t1 Query ID: lcl|Query_121688 Length: 626

No significant similarity found.


Query #333: g325.t2 Query ID: lcl|Query_121689 Length: 623

No significant similarity found.


Query #334: g326.t1 Query ID: lcl|Query_121690 Length: 763

No significant similarity found.


Query #335: g327.t1 Query ID: lcl|Query_121691 Length: 1126

No significant similarity found.


Query #336: g328.t1 Query ID: lcl|Query_121692 Length: 1308

No significant similarity found.


Query #337: g329.t1 Query ID: lcl|Query_121693 Length: 291

No significant similarity found.


Query #338: g330.t1 Query ID: lcl|Query_121694 Length: 336

No significant similarity found.


Query #339: g331.t1 Query ID: lcl|Query_121695 Length: 687

No significant similarity found.


Query #340: g332.t1 Query ID: lcl|Query_121696 Length: 304

No significant similarity found.


Query #341: g333.t1 Query ID: lcl|Query_121697 Length: 268

No significant similarity found.


Query #342: g334.t1 Query ID: lcl|Query_121698 Length: 195

No significant similarity found.


Query #343: g335.t1 Query ID: lcl|Query_121699 Length: 296

No significant similarity found.


Query #344: g336.t1 Query ID: lcl|Query_121700 Length: 458

No significant similarity found.


Query #345: g337.t1 Query ID: lcl|Query_121701 Length: 529

No significant similarity found.


Query #346: g338.t1 Query ID: lcl|Query_121702 Length: 524

Sequences producing significant alignments:
                                                                  Scientific      Common                     Max    Total Query   E   Per.   Acc.                        
Description                                                       Name            Name            Taxid      Score  Score cover Value Ident  Len        Accession        
unnamed protein product                                                                           0          24.7   24.7  6%    0.007 42.42  434        Query_132441     


Alignments:

>unnamed protein product
Sequence ID: Query_132441 Length: 434
Range 1: 160 to 191

Score:24.7 bits(50), Expect:0.007, 
Method:Compositional matrix adjust., 
Identities:14/33(42%), Positives:19/33(57%), Gaps:1/33(3%)

Query  186  SDPQSGRMLVLAPIKGSPADQAGIQPGDELLNV  218
            S  +S +M+  A IK   A Q G+QP D + NV
Sbjct  160  SSCKSPQMMLGAVIKNYYAQQVGVQPSD-ICNV  191


Query #347: g339.t1 Query ID: lcl|Query_121703 Length: 444

No significant similarity found.


Query #348: g340.t1 Query ID: lcl|Query_121704 Length: 2357

No significant similarity found.


Query #349: g341.t1 Query ID: lcl|Query_121705 Length: 508

No significant similarity found.


Query #350: g342.t1 Query ID: lcl|Query_121706 Length: 223

No significant similarity found.


Query #351: g343.t1 Query ID: lcl|Query_121707 Length: 259

No significant similarity found.


Query #352: g344.t1 Query ID: lcl|Query_121708 Length: 939

No significant similarity found.


Query #353: g345.t1 Query ID: lcl|Query_121709 Length: 399

No significant similarity found.


Query #354: g346.t1 Query ID: lcl|Query_121710 Length: 329

No significant similarity found.


Query #355: g347.t1 Query ID: lcl|Query_121711 Length: 468

No significant similarity found.


Query #356: g348.t1 Query ID: lcl|Query_121712 Length: 269

No significant similarity found.


Query #357: g349.t1 Query ID: lcl|Query_121713 Length: 633

No significant similarity found.


Query #358: g350.t1 Query ID: lcl|Query_121714 Length: 497

No significant similarity found.


Query #359: g351.t1 Query ID: lcl|Query_121715 Length: 1175

No significant similarity found.


Query #360: g352.t1 Query ID: lcl|Query_121716 Length: 1394

No significant similarity found.


Query #361: g353.t1 Query ID: lcl|Query_121717 Length: 297

No significant similarity found.


Query #362: g354.t1 Query ID: lcl|Query_121718 Length: 101

No significant similarity found.


Query #363: g355.t1 Query ID: lcl|Query_121719 Length: 1724

No significant similarity found.


Query #364: g356.t1 Query ID: lcl|Query_121720 Length: 814

No significant similarity found.


Query #365: g357.t1 Query ID: lcl|Query_121721 Length: 329

No significant similarity found.


Query #366: g358.t1 Query ID: lcl|Query_121722 Length: 423

No significant similarity found.


Query #367: g359.t1 Query ID: lcl|Query_121723 Length: 122

No significant similarity found.


Query #368: g360.t1 Query ID: lcl|Query_121724 Length: 465

No significant similarity found.


Query #369: g361.t1 Query ID: lcl|Query_121725 Length: 300

No significant similarity found.


Query #370: g362.t1 Query ID: lcl|Query_121726 Length: 490

No significant similarity found.


Query #371: g363.t1 Query ID: lcl|Query_121727 Length: 933

No significant similarity found.


Query #372: g364.t1 Query ID: lcl|Query_121728 Length: 1070

No significant similarity found.


Query #373: g365.t1 Query ID: lcl|Query_121729 Length: 248

No significant similarity found.


Query #374: g366.t1 Query ID: lcl|Query_121730 Length: 417

No significant similarity found.


Query #375: g367.t1 Query ID: lcl|Query_121731 Length: 458

No significant similarity found.


Query #376: g368.t1 Query ID: lcl|Query_121732 Length: 344

No significant similarity found.


Query #377: g369.t1 Query ID: lcl|Query_121733 Length: 1318

No significant similarity found.


Query #378: g370.t1 Query ID: lcl|Query_121734 Length: 3001

No significant similarity found.


Query #379: g370.t2 Query ID: lcl|Query_121735 Length: 2999

No significant similarity found.


Query #380: g371.t1 Query ID: lcl|Query_121736 Length: 305

No significant similarity found.


Query #381: g372.t1 Query ID: lcl|Query_121737 Length: 991

No significant similarity found.


Query #382: g373.t1 Query ID: lcl|Query_121738 Length: 284

No significant similarity found.


Query #383: g374.t1 Query ID: lcl|Query_121739 Length: 7090

No significant similarity found.


Query #384: g375.t1 Query ID: lcl|Query_121740 Length: 1224

No significant similarity found.


Query #385: g376.t1 Query ID: lcl|Query_121741 Length: 583

No significant similarity found.


Query #386: g377.t1 Query ID: lcl|Query_121742 Length: 699

No significant similarity found.


Query #387: g378.t1 Query ID: lcl|Query_121743 Length: 764

No significant similarity found.


Query #388: g379.t1 Query ID: lcl|Query_121744 Length: 414

No significant similarity found.


Query #389: g380.t1 Query ID: lcl|Query_121745 Length: 602

No significant similarity found.


Query #390: g381.t1 Query ID: lcl|Query_121746 Length: 465

No significant similarity found.


Query #391: g382.t1 Query ID: lcl|Query_121747 Length: 366

No significant similarity found.


Query #392: g383.t1 Query ID: lcl|Query_121748 Length: 508

No significant similarity found.


Query #393: g384.t1 Query ID: lcl|Query_121749 Length: 210

No significant similarity found.


Query #394: g385.t1 Query ID: lcl|Query_121750 Length: 332

No significant similarity found.


Query #395: g386.t1 Query ID: lcl|Query_121751 Length: 429

No significant similarity found.


Query #396: g387.t1 Query ID: lcl|Query_121752 Length: 231

No significant similarity found.


Query #397: g388.t1 Query ID: lcl|Query_121753 Length: 496

No significant similarity found.


Query #398: g389.t1 Query ID: lcl|Query_121754 Length: 640

No significant similarity found.


Query #399: g390.t1 Query ID: lcl|Query_121755 Length: 293

No significant similarity found.


Query #400: g391.t1 Query ID: lcl|Query_121756 Length: 380

No significant similarity found.


Query #401: g392.t1 Query ID: lcl|Query_121757 Length: 474

No significant similarity found.


Query #402: g393.t1 Query ID: lcl|Query_121758 Length: 545

No significant similarity found.


Query #403: g394.t1 Query ID: lcl|Query_121759 Length: 240

No significant similarity found.


Query #404: g395.t1 Query ID: lcl|Query_121760 Length: 1392

No significant similarity found.


Query #405: g396.t1 Query ID: lcl|Query_121761 Length: 84

No significant similarity found.


Query #406: g397.t1 Query ID: lcl|Query_121762 Length: 327

No significant similarity found.


Query #407: g398.t1 Query ID: lcl|Query_121763 Length: 678

No significant similarity found.


Query #408: g399.t1 Query ID: lcl|Query_121764 Length: 705

No significant similarity found.


Query #409: g400.t1 Query ID: lcl|Query_121765 Length: 534

No significant similarity found.


Query #410: g401.t1 Query ID: lcl|Query_121766 Length: 2579

No significant similarity found.


Query #411: g402.t1 Query ID: lcl|Query_121767 Length: 280

No significant similarity found.


Query #412: g403.t1 Query ID: lcl|Query_121768 Length: 1441

No significant similarity found.


Query #413: g404.t1 Query ID: lcl|Query_121769 Length: 352

No significant similarity found.


Query #414: g405.t1 Query ID: lcl|Query_121770 Length: 2691

No significant similarity found.


Query #415: g406.t1 Query ID: lcl|Query_121771 Length: 302

No significant similarity found.


Query #416: g407.t1 Query ID: lcl|Query_121772 Length: 563

No significant similarity found.


Query #417: g408.t1 Query ID: lcl|Query_121773 Length: 252

Sequences producing significant alignments:
                                                                  Scientific      Common                     Max    Total Query   E   Per.   Acc.                        
Description                                                       Name            Name            Taxid      Score  Score cover Value Ident  Len        Accession        
unnamed protein product                                                                           0          21.7   21.7  5%    0.030 50.00  434        Query_132441     


Alignments:

>unnamed protein product
Sequence ID: Query_132441 Length: 434
Range 1: 133 to 146

Score:21.7 bits(43), Expect:0.030, 
Method:Compositional matrix adjust., 
Identities:7/14(50%), Positives:8/14(57%), Gaps:0/14(0%)

Query  43   PFPTIAANCAGWVA  56
            P P   + C GWVA
Sbjct  133  PLPMFTSCCPGWVA  146


Query #418: g409.t1 Query ID: lcl|Query_121774 Length: 600

No significant similarity found.


Query #419: g410.t1 Query ID: lcl|Query_121775 Length: 416

No significant similarity found.


Query #420: g411.t1 Query ID: lcl|Query_121776 Length: 2537

No significant similarity found.


Query #421: g412.t1 Query ID: lcl|Query_121777 Length: 527

No significant similarity found.


Query #422: g413.t1 Query ID: lcl|Query_121778 Length: 691

No significant similarity found.


Query #423: g414.t1 Query ID: lcl|Query_121779 Length: 481

No significant similarity found.


Query #424: g415.t1 Query ID: lcl|Query_121780 Length: 471

No significant similarity found.


Query #425: g416.t1 Query ID: lcl|Query_121781 Length: 1263

No significant similarity found.


Query #426: g417.t1 Query ID: lcl|Query_121782 Length: 919

No significant similarity found.


Query #427: g418.t1 Query ID: lcl|Query_121783 Length: 164

No significant similarity found.


Query #428: g419.t1 Query ID: lcl|Query_121784 Length: 227

No significant similarity found.


Query #429: g420.t1 Query ID: lcl|Query_121785 Length: 652

No significant similarity found.


Query #430: g421.t1 Query ID: lcl|Query_121786 Length: 663

No significant similarity found.


Query #431: g422.t1 Query ID: lcl|Query_121787 Length: 714

No significant similarity found.


Query #432: g423.t1 Query ID: lcl|Query_121788 Length: 526

No significant similarity found.


Query #433: g424.t1 Query ID: lcl|Query_121789 Length: 1413

No significant similarity found.


Query #434: g425.t1 Query ID: lcl|Query_121790 Length: 1340

No significant similarity found.


Query #435: g426.t1 Query ID: lcl|Query_121791 Length: 287

No significant similarity found.


Query #436: g427.t1 Query ID: lcl|Query_121792 Length: 1052

No significant similarity found.


Query #437: g427.t2 Query ID: lcl|Query_121793 Length: 1068

No significant similarity found.


Query #438: g428.t1 Query ID: lcl|Query_121794 Length: 106

No significant similarity found.


Query #439: g429.t1 Query ID: lcl|Query_121795 Length: 985

No significant similarity found.


Query #440: g430.t1 Query ID: lcl|Query_121796 Length: 326

No significant similarity found.


Query #441: g431.t1 Query ID: lcl|Query_121797 Length: 407

No significant similarity found.


Query #442: g432.t1 Query ID: lcl|Query_121798 Length: 225

No significant similarity found.


Query #443: g433.t1 Query ID: lcl|Query_121799 Length: 500

No significant similarity found.


Query #444: g434.t1 Query ID: lcl|Query_121800 Length: 119

No significant similarity found.


Query #445: g435.t1 Query ID: lcl|Query_121801 Length: 605

No significant similarity found.


Query #446: g436.t1 Query ID: lcl|Query_121802 Length: 154

No significant similarity found.


Query #447: g437.t1 Query ID: lcl|Query_121803 Length: 168

No significant similarity found.


Query #448: g438.t1 Query ID: lcl|Query_121804 Length: 844

No significant similarity found.


Query #449: g439.t1 Query ID: lcl|Query_121805 Length: 139

Sequences producing significant alignments:
                                                                  Scientific      Common                     Max    Total Query   E   Per.   Acc.                        
Description                                                       Name            Name            Taxid      Score  Score cover Value Ident  Len        Accession        
unnamed protein product                                                                           0          20.5   20.5  7%    0.036 54.55  434        Query_132441     


Alignments:

>unnamed protein product
Sequence ID: Query_132441 Length: 434
Range 1: 26 to 36

Score:20.5 bits(40), Expect:0.036, 
Method:Compositional matrix adjust., 
Identities:6/11(55%), Positives:9/11(81%), Gaps:0/11(0%)

Query  122  TDCDCPPDTHA  132
            ++CDCPP  +A
Sbjct  26   SECDCPPTPQA  36


Query #450: g440.t1 Query ID: lcl|Query_121806 Length: 157

Sequences producing significant alignments:
                                                                  Scientific      Common                     Max    Total Query   E   Per.   Acc.                        
Description                                                       Name            Name            Taxid      Score  Score cover Value Ident  Len        Accession        
unnamed protein product                                                                           0          20.1   20.1  14%   0.043 36.36  434        Query_132441     


Alignments:

>unnamed protein product
Sequence ID: Query_132441 Length: 434
Range 1: 198 to 219

Score:20.1 bits(39), Expect:0.043, 
Method:Compositional matrix adjust., 
Identities:8/22(36%), Positives:12/22(54%), Gaps:0/22(0%)

Query  82   RQQAKAMQKYFQSLKLAETVDK  103
            R+Q  A + +F +  LA  VD 
Sbjct  198  RKQGEADREWFNTTGLARDVDH  219


Query #451: g441.t1 Query ID: lcl|Query_121807 Length: 599

No significant similarity found.


Query #452: g442.t1 Query ID: lcl|Query_121808 Length: 342

No significant similarity found.


Query #453: g443.t1 Query ID: lcl|Query_121809 Length: 706

No significant similarity found.


Query #454: g444.t1 Query ID: lcl|Query_121810 Length: 276

No significant similarity found.


Query #455: g445.t1 Query ID: lcl|Query_121811 Length: 444

No significant similarity found.


Query #456: g446.t1 Query ID: lcl|Query_121812 Length: 901

No significant similarity found.


Query #457: g447.t1 Query ID: lcl|Query_121813 Length: 205

No significant similarity found.


Query #458: g448.t1 Query ID: lcl|Query_121814 Length: 360

No significant similarity found.


Query #459: g449.t1 Query ID: lcl|Query_121815 Length: 352

No significant similarity found.


Query #460: g450.t1 Query ID: lcl|Query_121816 Length: 235

No significant similarity found.


Query #461: g451.t1 Query ID: lcl|Query_121817 Length: 368

No significant similarity found.


Query #462: g452.t1 Query ID: lcl|Query_121818 Length: 335

No significant similarity found.


Query #463: g453.t1 Query ID: lcl|Query_121819 Length: 481

No significant similarity found.


Query #464: g454.t1 Query ID: lcl|Query_121820 Length: 738

No significant similarity found.


Query #465: g455.t1 Query ID: lcl|Query_121821 Length: 280

No significant similarity found.


Query #466: g456.t1 Query ID: lcl|Query_121822 Length: 844

No significant similarity found.


Query #467: g457.t1 Query ID: lcl|Query_121823 Length: 413

No significant similarity found.


Query #468: g458.t1 Query ID: lcl|Query_121824 Length: 717

No significant similarity found.


Query #469: g459.t1 Query ID: lcl|Query_121825 Length: 354

No significant similarity found.


Query #470: g460.t1 Query ID: lcl|Query_121826 Length: 496

No significant similarity found.


Query #471: g461.t1 Query ID: lcl|Query_121827 Length: 362

No significant similarity found.


Query #472: g462.t1 Query ID: lcl|Query_121828 Length: 523

No significant similarity found.


Query #473: g463.t1 Query ID: lcl|Query_121829 Length: 1210

No significant similarity found.


Query #474: g464.t1 Query ID: lcl|Query_121830 Length: 338

No significant similarity found.


Query #475: g465.t1 Query ID: lcl|Query_121831 Length: 338

No significant similarity found.


Query #476: g466.t1 Query ID: lcl|Query_121832 Length: 753

No significant similarity found.


Query #477: g467.t1 Query ID: lcl|Query_121833 Length: 139

No significant similarity found.


Query #478: g468.t1 Query ID: lcl|Query_121834 Length: 93

No significant similarity found.


Query #479: g469.t1 Query ID: lcl|Query_121835 Length: 87

No significant similarity found.


Query #480: g470.t1 Query ID: lcl|Query_121836 Length: 278

No significant similarity found.


Query #481: g471.t1 Query ID: lcl|Query_121837 Length: 267

No significant similarity found.


Query #482: g472.t1 Query ID: lcl|Query_121838 Length: 219

No significant similarity found.


Query #483: g473.t1 Query ID: lcl|Query_121839 Length: 414

No significant similarity found.


Query #484: g474.t1 Query ID: lcl|Query_121840 Length: 449

No significant similarity found.


Query #485: g475.t1 Query ID: lcl|Query_121841 Length: 133

No significant similarity found.


Query #486: g476.t1 Query ID: lcl|Query_121842 Length: 230

No significant similarity found.


Query #487: g477.t1 Query ID: lcl|Query_121843 Length: 301

No significant similarity found.


Query #488: g478.t1 Query ID: lcl|Query_121844 Length: 558

No significant similarity found.


Query #489: g479.t1 Query ID: lcl|Query_121845 Length: 318

No significant similarity found.


Query #490: g480.t1 Query ID: lcl|Query_121846 Length: 565

No significant similarity found.


Query #491: g481.t1 Query ID: lcl|Query_121847 Length: 3257

No significant similarity found.


Query #492: g482.t1 Query ID: lcl|Query_121848 Length: 167

No significant similarity found.


Query #493: g483.t1 Query ID: lcl|Query_121849 Length: 252

No significant similarity found.


Query #494: g484.t1 Query ID: lcl|Query_121850 Length: 1151

No significant similarity found.


Query #495: g485.t1 Query ID: lcl|Query_121851 Length: 1270

No significant similarity found.


Query #496: g486.t1 Query ID: lcl|Query_121852 Length: 480

No significant similarity found.


Query #497: g487.t1 Query ID: lcl|Query_121853 Length: 1473

No significant similarity found.


Query #498: g488.t1 Query ID: lcl|Query_121854 Length: 612

No significant similarity found.


Query #499: g489.t1 Query ID: lcl|Query_121855 Length: 223

No significant similarity found.


Query #500: g490.t1 Query ID: lcl|Query_121856 Length: 523

No significant similarity found.


Query #501: g491.t1 Query ID: lcl|Query_121857 Length: 442

No significant similarity found.


Query #502: g492.t1 Query ID: lcl|Query_121858 Length: 718

No significant similarity found.


Query #503: g493.t1 Query ID: lcl|Query_121859 Length: 775

No significant similarity found.


Query #504: g494.t1 Query ID: lcl|Query_121860 Length: 581

No significant similarity found.


Query #505: g495.t1 Query ID: lcl|Query_121861 Length: 247

No significant similarity found.


Query #506: g496.t1 Query ID: lcl|Query_121862 Length: 219

No significant similarity found.


Query #507: g497.t1 Query ID: lcl|Query_121863 Length: 178

No significant similarity found.


Query #508: g498.t1 Query ID: lcl|Query_121864 Length: 247

No significant similarity found.


Query #509: g499.t1 Query ID: lcl|Query_121865 Length: 623

No significant similarity found.


Query #510: g500.t1 Query ID: lcl|Query_121866 Length: 378

No significant similarity found.


Query #511: g501.t1 Query ID: lcl|Query_121867 Length: 345

No significant similarity found.


Query #512: g502.t1 Query ID: lcl|Query_121868 Length: 265

No significant similarity found.


Query #513: g503.t1 Query ID: lcl|Query_121869 Length: 86

No significant similarity found.


Query #514: g504.t1 Query ID: lcl|Query_121870 Length: 1466

No significant similarity found.


Query #515: g505.t1 Query ID: lcl|Query_121871 Length: 408

No significant similarity found.


Query #516: g506.t1 Query ID: lcl|Query_121872 Length: 291

No significant similarity found.


Query #517: g507.t1 Query ID: lcl|Query_121873 Length: 141

No significant similarity found.


Query #518: g508.t1 Query ID: lcl|Query_121874 Length: 681

No significant similarity found.


Query #519: g509.t1 Query ID: lcl|Query_121875 Length: 465

No significant similarity found.


Query #520: g510.t1 Query ID: lcl|Query_121876 Length: 151

No significant similarity found.


Query #521: g511.t1 Query ID: lcl|Query_121877 Length: 285

No significant similarity found.


Query #522: g511.t2 Query ID: lcl|Query_121878 Length: 284

No significant similarity found.


Query #523: g512.t1 Query ID: lcl|Query_121879 Length: 1207

No significant similarity found.


Query #524: g513.t1 Query ID: lcl|Query_121880 Length: 2116

No significant similarity found.


Query #525: g514.t1 Query ID: lcl|Query_121881 Length: 446

No significant similarity found.


Query #526: g515.t1 Query ID: lcl|Query_121882 Length: 2762

No significant similarity found.


Query #527: g516.t1 Query ID: lcl|Query_121883 Length: 3340

No significant similarity found.


Query #528: g517.t1 Query ID: lcl|Query_121884 Length: 2070

No significant similarity found.


Query #529: g518.t1 Query ID: lcl|Query_121885 Length: 385

No significant similarity found.


Query #530: g519.t1 Query ID: lcl|Query_121886 Length: 705

No significant similarity found.


Query #531: g520.t1 Query ID: lcl|Query_121887 Length: 388

No significant similarity found.


Query #532: g521.t1 Query ID: lcl|Query_121888 Length: 331

No significant similarity found.


Query #533: g522.t1 Query ID: lcl|Query_121889 Length: 1055

No significant similarity found.


Query #534: g523.t1 Query ID: lcl|Query_121890 Length: 384

No significant similarity found.


Query #535: g524.t1 Query ID: lcl|Query_121891 Length: 1635

No significant similarity found.


Query #536: g525.t1 Query ID: lcl|Query_121892 Length: 1028

No significant similarity found.


Query #537: g526.t1 Query ID: lcl|Query_121893 Length: 151

No significant similarity found.


Query #538: g527.t1 Query ID: lcl|Query_121894 Length: 495

No significant similarity found.


Query #539: g528.t1 Query ID: lcl|Query_121895 Length: 770

No significant similarity found.


Query #540: g529.t1 Query ID: lcl|Query_121896 Length: 629

No significant similarity found.


Query #541: g530.t1 Query ID: lcl|Query_121897 Length: 779

No significant similarity found.


Query #542: g531.t1 Query ID: lcl|Query_121898 Length: 515

No significant similarity found.


Query #543: g532.t1 Query ID: lcl|Query_121899 Length: 583

No significant similarity found.


Query #544: g533.t1 Query ID: lcl|Query_121900 Length: 587

No significant similarity found.


Query #545: g534.t1 Query ID: lcl|Query_121901 Length: 2010

No significant similarity found.


Query #546: g535.t1 Query ID: lcl|Query_121902 Length: 1135

No significant similarity found.


Query #547: g536.t1 Query ID: lcl|Query_121903 Length: 293

No significant similarity found.


Query #548: g537.t1 Query ID: lcl|Query_121904 Length: 365

No significant similarity found.


Query #549: g538.t1 Query ID: lcl|Query_121905 Length: 138

No significant similarity found.


Query #550: g539.t1 Query ID: lcl|Query_121906 Length: 111

No significant similarity found.


Query #551: g540.t1 Query ID: lcl|Query_121907 Length: 439

No significant similarity found.


Query #552: g541.t1 Query ID: lcl|Query_121908 Length: 287

No significant similarity found.


Query #553: g542.t1 Query ID: lcl|Query_121909 Length: 1791

No significant similarity found.


Query #554: g543.t1 Query ID: lcl|Query_121910 Length: 352

No significant similarity found.


Query #555: g544.t1 Query ID: lcl|Query_121911 Length: 1458

No significant similarity found.


Query #556: g545.t1 Query ID: lcl|Query_121912 Length: 167

No significant similarity found.


Query #557: g546.t1 Query ID: lcl|Query_121913 Length: 351

No significant similarity found.


Query #558: g546.t2 Query ID: lcl|Query_121914 Length: 350

No significant similarity found.


Query #559: g547.t1 Query ID: lcl|Query_121915 Length: 581

No significant similarity found.


Query #560: g548.t1 Query ID: lcl|Query_121916 Length: 794

No significant similarity found.


Query #561: g549.t1 Query ID: lcl|Query_121917 Length: 196

No significant similarity found.


Query #562: g550.t1 Query ID: lcl|Query_121918 Length: 352

No significant similarity found.


Query #563: g551.t1 Query ID: lcl|Query_121919 Length: 546

No significant similarity found.


Query #564: g552.t1 Query ID: lcl|Query_121920 Length: 391

No significant similarity found.


Query #565: g553.t1 Query ID: lcl|Query_121921 Length: 959

No significant similarity found.


Query #566: g554.t1 Query ID: lcl|Query_121922 Length: 981

No significant similarity found.


Query #567: g555.t1 Query ID: lcl|Query_121923 Length: 178

No significant similarity found.


Query #568: g556.t1 Query ID: lcl|Query_121924 Length: 309

No significant similarity found.


Query #569: g557.t1 Query ID: lcl|Query_121925 Length: 129

No significant similarity found.


Query #570: g558.t1 Query ID: lcl|Query_121926 Length: 863

No significant similarity found.


Query #571: g559.t1 Query ID: lcl|Query_121927 Length: 239

No significant similarity found.


Query #572: g560.t1 Query ID: lcl|Query_121928 Length: 934

No significant similarity found.


Query #573: g561.t1 Query ID: lcl|Query_121929 Length: 670

No significant similarity found.


Query #574: g562.t1 Query ID: lcl|Query_121930 Length: 241

No significant similarity found.


Query #575: g563.t1 Query ID: lcl|Query_121931 Length: 112

No significant similarity found.


Query #576: g564.t1 Query ID: lcl|Query_121932 Length: 363

No significant similarity found.


Query #577: g565.t1 Query ID: lcl|Query_121933 Length: 559

No significant similarity found.


Query #578: g566.t1 Query ID: lcl|Query_121934 Length: 365

No significant similarity found.


Query #579: g567.t1 Query ID: lcl|Query_121935 Length: 269

No significant similarity found.


Query #580: g568.t1 Query ID: lcl|Query_121936 Length: 282

No significant similarity found.


Query #581: g569.t1 Query ID: lcl|Query_121937 Length: 1407

Sequences producing significant alignments:
                                                                  Scientific      Common                     Max    Total Query   E   Per.   Acc.                        
Description                                                       Name            Name            Taxid      Score  Score cover Value Ident  Len        Accession        
unnamed protein product                                                                           0          23.8   23.8  2%    0.039 41.03  434        Query_132441     


Alignments:

>unnamed protein product
Sequence ID: Query_132441 Length: 434
Range 1: 90 to 125

Score:23.8 bits(48), Expect:0.039, 
Method:Compositional matrix adjust., 
Identities:16/39(41%), Positives:21/39(53%), Gaps:3/39(7%)

Query  1271  VQLLRRDGVFASTQQLSVATMRIMEEVEKLLHWLSNVLE  1309
              ++L  D VF +   L  A + IMEE   LLH L + LE
Sbjct  90    LRMLGFDYVFDT---LFGADLTIMEEGTELLHRLQDHLE  125


Query #582: g570.t1 Query ID: lcl|Query_121938 Length: 692

No significant similarity found.


Query #583: g571.t1 Query ID: lcl|Query_121939 Length: 1057

No significant similarity found.


Query #584: g572.t1 Query ID: lcl|Query_121940 Length: 242

No significant similarity found.


Query #585: g573.t1 Query ID: lcl|Query_121941 Length: 341

No significant similarity found.


Query #586: g574.t1 Query ID: lcl|Query_121942 Length: 761

No significant similarity found.


Query #587: g575.t1 Query ID: lcl|Query_121943 Length: 636

No significant similarity found.


Query #588: g576.t1 Query ID: lcl|Query_121944 Length: 198

No significant similarity found.


Query #589: g577.t1 Query ID: lcl|Query_121945 Length: 192

No significant similarity found.


Query #590: g578.t1 Query ID: lcl|Query_121946 Length: 218

No significant similarity found.


Query #591: g579.t1 Query ID: lcl|Query_121947 Length: 140

No significant similarity found.


Query #592: g580.t1 Query ID: lcl|Query_121948 Length: 95

No significant similarity found.


Query #593: g581.t1 Query ID: lcl|Query_121949 Length: 103

No significant similarity found.


Query #594: g582.t1 Query ID: lcl|Query_121950 Length: 80

No significant similarity found.


Query #595: g583.t1 Query ID: lcl|Query_121951 Length: 1187

No significant similarity found.


Query #596: g584.t1 Query ID: lcl|Query_121952 Length: 131

No significant similarity found.


Query #597: g585.t1 Query ID: lcl|Query_121953 Length: 269

No significant similarity found.


Query #598: g586.t1 Query ID: lcl|Query_121954 Length: 249

No significant similarity found.


Query #599: g587.t1 Query ID: lcl|Query_121955 Length: 333

No significant similarity found.


Query #600: g588.t1 Query ID: lcl|Query_121956 Length: 117

No significant similarity found.


Query #601: g589.t1 Query ID: lcl|Query_121957 Length: 921

No significant similarity found.


Query #602: g590.t1 Query ID: lcl|Query_121958 Length: 100

No significant similarity found.


Query #603: g591.t1 Query ID: lcl|Query_121959 Length: 595

No significant similarity found.


Query #604: g591.t2 Query ID: lcl|Query_121960 Length: 493

No significant similarity found.


Query #605: g591.t3 Query ID: lcl|Query_121961 Length: 441

No significant similarity found.


Query #606: g591.t4 Query ID: lcl|Query_121962 Length: 359

No significant similarity found.


Query #607: g592.t1 Query ID: lcl|Query_121963 Length: 979

No significant similarity found.


Query #608: g593.t1 Query ID: lcl|Query_121964 Length: 213

No significant similarity found.


Query #609: g594.t1 Query ID: lcl|Query_121965 Length: 994

No significant similarity found.


Query #610: g595.t1 Query ID: lcl|Query_121966 Length: 216

No significant similarity found.


Query #611: g596.t1 Query ID: lcl|Query_121967 Length: 129

No significant similarity found.


Query #612: g597.t1 Query ID: lcl|Query_121968 Length: 868

No significant similarity found.


Query #613: g597.t2 Query ID: lcl|Query_121969 Length: 867

No significant similarity found.


Query #614: g598.t1 Query ID: lcl|Query_121970 Length: 88

No significant similarity found.


Query #615: g599.t1 Query ID: lcl|Query_121971 Length: 397

No significant similarity found.


Query #616: g600.t1 Query ID: lcl|Query_121972 Length: 95

No significant similarity found.


Query #617: g601.t1 Query ID: lcl|Query_121973 Length: 420

No significant similarity found.


Query #618: g602.t1 Query ID: lcl|Query_121974 Length: 619

No significant similarity found.


Query #619: g603.t1 Query ID: lcl|Query_121975 Length: 540

No significant similarity found.


Query #620: g604.t1 Query ID: lcl|Query_121976 Length: 285

Sequences producing significant alignments:
                                                                  Scientific      Common                     Max    Total Query   E   Per.   Acc.                        
Description                                                       Name            Name            Taxid      Score  Score cover Value Ident  Len        Accession        
unnamed protein product                                                                           0          21.3   21.3  11%   0.046 31.43  434        Query_132441     


Alignments:

>unnamed protein product
Sequence ID: Query_132441 Length: 434
Range 1: 376 to 410

Score:21.3 bits(42), Expect:0.046, 
Method:Compositional matrix adjust., 
Identities:11/35(31%), Positives:19/35(54%), Gaps:1/35(2%)

Query  222  MMKEQKARYREYAQEQQRR-QQNPFAGTIFEELLG  255
            + K Q+A Y    +   RR ++NPF   +++  LG
Sbjct  376  LQKRQQAMYNLDERSAIRRSHENPFIQALYDKFLG  410


Query #621: g605.t1 Query ID: lcl|Query_121977 Length: 792

No significant similarity found.


Query #622: g606.t1 Query ID: lcl|Query_121978 Length: 132

No significant similarity found.


Query #623: g607.t1 Query ID: lcl|Query_121979 Length: 435

No significant similarity found.


Query #624: g608.t1 Query ID: lcl|Query_121980 Length: 1126

No significant similarity found.


Query #625: g609.t1 Query ID: lcl|Query_121981 Length: 533

No significant similarity found.


Query #626: g610.t1 Query ID: lcl|Query_121982 Length: 448

No significant similarity found.


Query #627: g611.t1 Query ID: lcl|Query_121983 Length: 676

No significant similarity found.


Query #628: g612.t1 Query ID: lcl|Query_121984 Length: 72

No significant similarity found.


Query #629: g613.t1 Query ID: lcl|Query_121985 Length: 274

No significant similarity found.


Query #630: g614.t1 Query ID: lcl|Query_121986 Length: 309

No significant similarity found.


Query #631: g615.t1 Query ID: lcl|Query_121987 Length: 300

No significant similarity found.


Query #632: g616.t1 Query ID: lcl|Query_121988 Length: 161

No significant similarity found.


Query #633: g617.t1 Query ID: lcl|Query_121989 Length: 443

No significant similarity found.


Query #634: g618.t1 Query ID: lcl|Query_121990 Length: 439

No significant similarity found.


Query #635: g619.t1 Query ID: lcl|Query_121991 Length: 490

No significant similarity found.


Query #636: g620.t1 Query ID: lcl|Query_121992 Length: 469

No significant similarity found.


Query #637: g621.t1 Query ID: lcl|Query_121993 Length: 719

No significant similarity found.


Query #638: g622.t1 Query ID: lcl|Query_121994 Length: 556

No significant similarity found.


Query #639: g623.t1 Query ID: lcl|Query_121995 Length: 140

No significant similarity found.


Query #640: g624.t1 Query ID: lcl|Query_121996 Length: 540

No significant similarity found.


Query #641: g625.t1 Query ID: lcl|Query_121997 Length: 239

No significant similarity found.


Query #642: g626.t1 Query ID: lcl|Query_121998 Length: 278

No significant similarity found.


Query #643: g627.t1 Query ID: lcl|Query_121999 Length: 241

No significant similarity found.


Query #644: g628.t1 Query ID: lcl|Query_122000 Length: 596

No significant similarity found.


Query #645: g629.t1 Query ID: lcl|Query_122001 Length: 1348

No significant similarity found.


Query #646: g630.t1 Query ID: lcl|Query_122002 Length: 535

No significant similarity found.


Query #647: g631.t1 Query ID: lcl|Query_122003 Length: 161

No significant similarity found.


Query #648: g632.t1 Query ID: lcl|Query_122004 Length: 389

No significant similarity found.


Query #649: g633.t1 Query ID: lcl|Query_122005 Length: 712

No significant similarity found.


Query #650: g634.t1 Query ID: lcl|Query_122006 Length: 433

No significant similarity found.


Query #651: g635.t1 Query ID: lcl|Query_122007 Length: 462

No significant similarity found.


Query #652: g636.t1 Query ID: lcl|Query_122008 Length: 1101

No significant similarity found.


Query #653: g637.t1 Query ID: lcl|Query_122009 Length: 563

No significant similarity found.


Query #654: g638.t1 Query ID: lcl|Query_122010 Length: 326

No significant similarity found.


Query #655: g639.t1 Query ID: lcl|Query_122011 Length: 390

No significant similarity found.


Query #656: g640.t1 Query ID: lcl|Query_122012 Length: 553

No significant similarity found.


Query #657: g641.t1 Query ID: lcl|Query_122013 Length: 713

No significant similarity found.


Query #658: g642.t1 Query ID: lcl|Query_122014 Length: 256

No significant similarity found.


Query #659: g643.t1 Query ID: lcl|Query_122015 Length: 147

No significant similarity found.


Query #660: g644.t1 Query ID: lcl|Query_122016 Length: 176

No significant similarity found.


Query #661: g645.t1 Query ID: lcl|Query_122017 Length: 781

No significant similarity found.


Query #662: g646.t1 Query ID: lcl|Query_122018 Length: 711

No significant similarity found.


Query #663: g647.t1 Query ID: lcl|Query_122019 Length: 436

No significant similarity found.


Query #664: g648.t1 Query ID: lcl|Query_122020 Length: 268

No significant similarity found.


Query #665: g649.t1 Query ID: lcl|Query_122021 Length: 413

No significant similarity found.


Query #666: g650.t1 Query ID: lcl|Query_122022 Length: 130

No significant similarity found.


Query #667: g651.t1 Query ID: lcl|Query_122023 Length: 330

No significant similarity found.


Query #668: g652.t1 Query ID: lcl|Query_122024 Length: 320

No significant similarity found.


Query #669: g653.t1 Query ID: lcl|Query_122025 Length: 208

No significant similarity found.


Query #670: g654.t1 Query ID: lcl|Query_122026 Length: 520

No significant similarity found.


Query #671: g655.t1 Query ID: lcl|Query_122027 Length: 500

No significant similarity found.


Query #672: g656.t1 Query ID: lcl|Query_122028 Length: 524

No significant similarity found.


Query #673: g657.t1 Query ID: lcl|Query_122029 Length: 79

No significant similarity found.


Query #674: g658.t1 Query ID: lcl|Query_122030 Length: 864

No significant similarity found.


Query #675: g659.t1 Query ID: lcl|Query_122031 Length: 1017

No significant similarity found.


Query #676: g660.t1 Query ID: lcl|Query_122032 Length: 149

No significant similarity found.


Query #677: g661.t1 Query ID: lcl|Query_122033 Length: 119

No significant similarity found.


Query #678: g662.t1 Query ID: lcl|Query_122034 Length: 297

No significant similarity found.


Query #679: g663.t1 Query ID: lcl|Query_122035 Length: 125

No significant similarity found.


Query #680: g664.t1 Query ID: lcl|Query_122036 Length: 232

No significant similarity found.


Query #681: g665.t1 Query ID: lcl|Query_122037 Length: 693

No significant similarity found.


Query #682: g666.t1 Query ID: lcl|Query_122038 Length: 326

No significant similarity found.


Query #683: g667.t1 Query ID: lcl|Query_122039 Length: 489

No significant similarity found.


Query #684: g668.t1 Query ID: lcl|Query_122040 Length: 242

No significant similarity found.


Query #685: g669.t1 Query ID: lcl|Query_122041 Length: 246

No significant similarity found.


Query #686: g670.t1 Query ID: lcl|Query_122042 Length: 486

No significant similarity found.


Query #687: g671.t1 Query ID: lcl|Query_122043 Length: 998

No significant similarity found.


Query #688: g672.t1 Query ID: lcl|Query_122044 Length: 737

No significant similarity found.


Query #689: g673.t1 Query ID: lcl|Query_122045 Length: 168

No significant similarity found.


Query #690: g674.t1 Query ID: lcl|Query_122046 Length: 959

No significant similarity found.


Query #691: g675.t1 Query ID: lcl|Query_122047 Length: 475

No significant similarity found.


Query #692: g676.t1 Query ID: lcl|Query_122048 Length: 356

No significant similarity found.


Query #693: g677.t1 Query ID: lcl|Query_122049 Length: 247

No significant similarity found.


Query #694: g678.t1 Query ID: lcl|Query_122050 Length: 779

No significant similarity found.


Query #695: g679.t1 Query ID: lcl|Query_122051 Length: 161

No significant similarity found.


Query #696: g680.t1 Query ID: lcl|Query_122052 Length: 288

No significant similarity found.


Query #697: g681.t1 Query ID: lcl|Query_122053 Length: 272

No significant similarity found.


Query #698: g682.t1 Query ID: lcl|Query_122054 Length: 970

No significant similarity found.


Query #699: g683.t1 Query ID: lcl|Query_122055 Length: 109

No significant similarity found.


Query #700: g684.t1 Query ID: lcl|Query_122056 Length: 260

No significant similarity found.


Query #701: g685.t1 Query ID: lcl|Query_122057 Length: 791

No significant similarity found.


Query #702: g686.t1 Query ID: lcl|Query_122058 Length: 415

No significant similarity found.


Query #703: g687.t1 Query ID: lcl|Query_122059 Length: 928

No significant similarity found.


Query #704: g687.t2 Query ID: lcl|Query_122060 Length: 931

No significant similarity found.


Query #705: g688.t1 Query ID: lcl|Query_122061 Length: 231

No significant similarity found.


Query #706: g689.t1 Query ID: lcl|Query_122062 Length: 202

No significant similarity found.


Query #707: g690.t1 Query ID: lcl|Query_122063 Length: 335

No significant similarity found.


Query #708: g691.t1 Query ID: lcl|Query_122064 Length: 1191

No significant similarity found.


Query #709: g692.t1 Query ID: lcl|Query_122065 Length: 349

No significant similarity found.


Query #710: g693.t1 Query ID: lcl|Query_122066 Length: 202

No significant similarity found.


Query #711: g694.t1 Query ID: lcl|Query_122067 Length: 447

No significant similarity found.


Query #712: g695.t1 Query ID: lcl|Query_122068 Length: 1105

No significant similarity found.


Query #713: g696.t1 Query ID: lcl|Query_122069 Length: 462

No significant similarity found.


Query #714: g697.t1 Query ID: lcl|Query_122070 Length: 447

No significant similarity found.


Query #715: g698.t1 Query ID: lcl|Query_122071 Length: 232

No significant similarity found.


Query #716: g699.t1 Query ID: lcl|Query_122072 Length: 836

No significant similarity found.


Query #717: g700.t1 Query ID: lcl|Query_122073 Length: 788

No significant similarity found.


Query #718: g701.t1 Query ID: lcl|Query_122074 Length: 306

No significant similarity found.


Query #719: g702.t1 Query ID: lcl|Query_122075 Length: 311

No significant similarity found.


Query #720: g703.t1 Query ID: lcl|Query_122076 Length: 325

No significant similarity found.


Query #721: g703.t2 Query ID: lcl|Query_122077 Length: 524

No significant similarity found.


Query #722: g704.t1 Query ID: lcl|Query_122078 Length: 548

Sequences producing significant alignments:
                                                                  Scientific      Common                     Max    Total Query   E   Per.   Acc.                        
Description                                                       Name            Name            Taxid      Score  Score cover Value Ident  Len        Accession        
unnamed protein product                                                                           0          25.9   25.9  12%   0.003 27.40  434        Query_132441     


Alignments:

>unnamed protein product
Sequence ID: Query_132441 Length: 434
Range 1: 144 to 210

Score:25.9 bits(53), Expect:0.003, 
Method:Compositional matrix adjust., 
Identities:20/73(27%), Positives:29/73(39%), Gaps:9/73(12%)

Query  139  WWGIAEHAGPGQYDFAAYRKLFEQVASKGLKVQAVMSFHAA---GNNVGDCCRISLPPWV  195
            W  + E + P    + +  K      S  +   AV+  + A   G    D C +S  P V
Sbjct  144  WVAMVEKSNPELIPYLSSCK------SPQMMLGAVIKNYYAQQVGVQPSDICNVSVMPCV  197

Query  196  LEAGEADPDIFFT  208
               GEAD + F T
Sbjct  198  RKQGEADREWFNT  210


Query #723: g705.t1 Query ID: lcl|Query_122079 Length: 102

No significant similarity found.


Query #724: g706.t1 Query ID: lcl|Query_122080 Length: 817

No significant similarity found.


Query #725: g707.t1 Query ID: lcl|Query_122081 Length: 830

No significant similarity found.


Query #726: g708.t1 Query ID: lcl|Query_122082 Length: 336

No significant similarity found.


Query #727: g709.t1 Query ID: lcl|Query_122083 Length: 219

No significant similarity found.


Query #728: g710.t1 Query ID: lcl|Query_122084 Length: 260

No significant similarity found.


Query #729: g711.t1 Query ID: lcl|Query_122085 Length: 868

No significant similarity found.


Query #730: g712.t1 Query ID: lcl|Query_122086 Length: 597

No significant similarity found.


Query #731: g713.t1 Query ID: lcl|Query_122087 Length: 324

No significant similarity found.


Query #732: g714.t1 Query ID: lcl|Query_122088 Length: 577

No significant similarity found.


Query #733: g715.t1 Query ID: lcl|Query_122089 Length: 218

No significant similarity found.


Query #734: g716.t1 Query ID: lcl|Query_122090 Length: 204

No significant similarity found.


Query #735: g717.t1 Query ID: lcl|Query_122091 Length: 1337

No significant similarity found.


Query #736: g718.t1 Query ID: lcl|Query_122092 Length: 190

No significant similarity found.


Query #737: g719.t1 Query ID: lcl|Query_122093 Length: 637

No significant similarity found.


Query #738: g720.t1 Query ID: lcl|Query_122094 Length: 900

No significant similarity found.


Query #739: g721.t1 Query ID: lcl|Query_122095 Length: 113

No significant similarity found.


Query #740: g722.t1 Query ID: lcl|Query_122096 Length: 798

No significant similarity found.


Query #741: g722.t2 Query ID: lcl|Query_122097 Length: 803

No significant similarity found.


Query #742: g723.t1 Query ID: lcl|Query_122098 Length: 491

No significant similarity found.


Query #743: g724.t1 Query ID: lcl|Query_122099 Length: 622

No significant similarity found.


Query #744: g725.t1 Query ID: lcl|Query_122100 Length: 479

No significant similarity found.


Query #745: g726.t1 Query ID: lcl|Query_122101 Length: 215

No significant similarity found.


Query #746: g727.t1 Query ID: lcl|Query_122102 Length: 455

No significant similarity found.


Query #747: g728.t1 Query ID: lcl|Query_122103 Length: 128

No significant similarity found.


Query #748: g729.t1 Query ID: lcl|Query_122104 Length: 142

No significant similarity found.


Query #749: g730.t1 Query ID: lcl|Query_122105 Length: 125

No significant similarity found.


Query #750: g731.t1 Query ID: lcl|Query_122106 Length: 599

No significant similarity found.


Query #751: g732.t1 Query ID: lcl|Query_122107 Length: 554

No significant similarity found.


Query #752: g733.t1 Query ID: lcl|Query_122108 Length: 211

No significant similarity found.


Query #753: g734.t1 Query ID: lcl|Query_122109 Length: 142

No significant similarity found.


Query #754: g735.t1 Query ID: lcl|Query_122110 Length: 282

No significant similarity found.


Query #755: g736.t1 Query ID: lcl|Query_122111 Length: 897

No significant similarity found.


Query #756: g737.t1 Query ID: lcl|Query_122112 Length: 196

No significant similarity found.


Query #757: g738.t1 Query ID: lcl|Query_122113 Length: 919

No significant similarity found.


Query #758: g739.t1 Query ID: lcl|Query_122114 Length: 552

No significant similarity found.


Query #759: g740.t1 Query ID: lcl|Query_122115 Length: 102

No significant similarity found.


Query #760: g741.t1 Query ID: lcl|Query_122116 Length: 141

No significant similarity found.


Query #761: g742.t1 Query ID: lcl|Query_122117 Length: 103

No significant similarity found.


Query #762: g743.t1 Query ID: lcl|Query_122118 Length: 598

No significant similarity found.


Query #763: g744.t1 Query ID: lcl|Query_122119 Length: 185

No significant similarity found.


Query #764: g745.t1 Query ID: lcl|Query_122120 Length: 315

No significant similarity found.


Query #765: g746.t1 Query ID: lcl|Query_122121 Length: 185

No significant similarity found.


Query #766: g747.t1 Query ID: lcl|Query_122122 Length: 425

No significant similarity found.


Query #767: g748.t1 Query ID: lcl|Query_122123 Length: 809

No significant similarity found.


Query #768: g749.t1 Query ID: lcl|Query_122124 Length: 530

No significant similarity found.


Query #769: g750.t1 Query ID: lcl|Query_122125 Length: 322

No significant similarity found.


Query #770: g751.t1 Query ID: lcl|Query_122126 Length: 235

No significant similarity found.


Query #771: g752.t1 Query ID: lcl|Query_122127 Length: 222

No significant similarity found.


Query #772: g753.t1 Query ID: lcl|Query_122128 Length: 485

No significant similarity found.


Query #773: g754.t1 Query ID: lcl|Query_122129 Length: 1261

No significant similarity found.


Query #774: g755.t1 Query ID: lcl|Query_122130 Length: 218

No significant similarity found.


Query #775: g756.t1 Query ID: lcl|Query_122131 Length: 1569

No significant similarity found.


Query #776: g757.t1 Query ID: lcl|Query_122132 Length: 497

Sequences producing significant alignments:
                                                                  Scientific      Common                     Max    Total Query   E   Per.   Acc.                        
Description                                                       Name            Name            Taxid      Score  Score cover Value Ident  Len        Accession        
unnamed protein product                                                                           0          22.6   22.6  10%   0.031 37.50  434        Query_132441     


Alignments:

>unnamed protein product
Sequence ID: Query_132441 Length: 434
Range 1: 42 to 105

Score:22.6 bits(45), Expect:0.031, 
Method:Compositional matrix adjust., 
Identities:24/64(38%), Positives:30/64(46%), Gaps:11/64(17%)

Query  282  QQAQQAAAPAADSSRLLLDRVA-AVEAAMAEQ-GRAVAD-----LLAALRTQG----AAT  330
            QQA    A   +S RL++ ++A AV  A+AE  G A  D     L   LR  G      T
Sbjct  42   QQALDELAKPKESRRLMIAQIAPAVRVAIAETIGLAPGDVTIGQLVTGLRMLGFDYVFDT  101

Query  331  LLGA  334
            L GA
Sbjct  102  LFGA  105


Query #777: g758.t1 Query ID: lcl|Query_122133 Length: 189

No significant similarity found.


Query #778: g759.t1 Query ID: lcl|Query_122134 Length: 234

No significant similarity found.


Query #779: g760.t1 Query ID: lcl|Query_122135 Length: 496

No significant similarity found.


Query #780: g761.t1 Query ID: lcl|Query_122136 Length: 1361

No significant similarity found.


Query #781: g762.t1 Query ID: lcl|Query_122137 Length: 352

No significant similarity found.


Query #782: g763.t1 Query ID: lcl|Query_122138 Length: 278

No significant similarity found.


Query #783: g764.t1 Query ID: lcl|Query_122139 Length: 175

No significant similarity found.


Query #784: g765.t1 Query ID: lcl|Query_122140 Length: 209

No significant similarity found.


Query #785: g765.t2 Query ID: lcl|Query_122141 Length: 210

No significant similarity found.


Query #786: g766.t1 Query ID: lcl|Query_122142 Length: 453

No significant similarity found.


Query #787: g767.t1 Query ID: lcl|Query_122143 Length: 344

No significant similarity found.


Query #788: g768.t1 Query ID: lcl|Query_122144 Length: 504

No significant similarity found.


Query #789: g769.t1 Query ID: lcl|Query_122145 Length: 497

No significant similarity found.


Query #790: g770.t1 Query ID: lcl|Query_122146 Length: 586

No significant similarity found.


Query #791: g771.t1 Query ID: lcl|Query_122147 Length: 529

No significant similarity found.


Query #792: g772.t1 Query ID: lcl|Query_122148 Length: 94

No significant similarity found.


Query #793: g773.t1 Query ID: lcl|Query_122149 Length: 360

No significant similarity found.


Query #794: g774.t1 Query ID: lcl|Query_122150 Length: 2574

No significant similarity found.


Query #795: g775.t1 Query ID: lcl|Query_122151 Length: 355

No significant similarity found.


Query #796: g776.t1 Query ID: lcl|Query_122152 Length: 891

No significant similarity found.


Query #797: g777.t1 Query ID: lcl|Query_122153 Length: 809

No significant similarity found.


Query #798: g778.t1 Query ID: lcl|Query_122154 Length: 355

No significant similarity found.


Query #799: g779.t1 Query ID: lcl|Query_122155 Length: 237

No significant similarity found.


Query #800: g780.t1 Query ID: lcl|Query_122156 Length: 398

No significant similarity found.


Query #801: g780.t2 Query ID: lcl|Query_122157 Length: 179

No significant similarity found.


Query #802: g781.t1 Query ID: lcl|Query_122158 Length: 680

No significant similarity found.


Query #803: g782.t1 Query ID: lcl|Query_122159 Length: 1303

No significant similarity found.


Query #804: g783.t1 Query ID: lcl|Query_122160 Length: 105

No significant similarity found.


Query #805: g784.t1 Query ID: lcl|Query_122161 Length: 523

No significant similarity found.


Query #806: g785.t1 Query ID: lcl|Query_122162 Length: 1269

No significant similarity found.


Query #807: g786.t1 Query ID: lcl|Query_122163 Length: 190

No significant similarity found.


Query #808: g787.t1 Query ID: lcl|Query_122164 Length: 523

No significant similarity found.


Query #809: g788.t1 Query ID: lcl|Query_122165 Length: 809

No significant similarity found.


Query #810: g789.t1 Query ID: lcl|Query_122166 Length: 936

No significant similarity found.


Query #811: g790.t1 Query ID: lcl|Query_122167 Length: 540

No significant similarity found.


Query #812: g791.t1 Query ID: lcl|Query_122168 Length: 219

No significant similarity found.


Query #813: g792.t1 Query ID: lcl|Query_122169 Length: 409

No significant similarity found.


Query #814: g793.t1 Query ID: lcl|Query_122170 Length: 336

No significant similarity found.


Query #815: g794.t1 Query ID: lcl|Query_122171 Length: 249

No significant similarity found.


Query #816: g795.t1 Query ID: lcl|Query_122172 Length: 284

No significant similarity found.


Query #817: g796.t1 Query ID: lcl|Query_122173 Length: 540

No significant similarity found.


Query #818: g797.t1 Query ID: lcl|Query_122174 Length: 221

No significant similarity found.


Query #819: g798.t1 Query ID: lcl|Query_122175 Length: 809

No significant similarity found.


Query #820: g799.t1 Query ID: lcl|Query_122176 Length: 1266

No significant similarity found.


Query #821: g800.t1 Query ID: lcl|Query_122177 Length: 499

No significant similarity found.


Query #822: g801.t1 Query ID: lcl|Query_122178 Length: 294

No significant similarity found.


Query #823: g802.t1 Query ID: lcl|Query_122179 Length: 270

No significant similarity found.


Query #824: g803.t1 Query ID: lcl|Query_122180 Length: 809

No significant similarity found.


Query #825: g804.t1 Query ID: lcl|Query_122181 Length: 1643

No significant similarity found.


Query #826: g805.t1 Query ID: lcl|Query_122182 Length: 526

No significant similarity found.


Query #827: g806.t1 Query ID: lcl|Query_122183 Length: 219

No significant similarity found.


Query #828: g807.t1 Query ID: lcl|Query_122184 Length: 268

No significant similarity found.


Query #829: g808.t1 Query ID: lcl|Query_122185 Length: 320

No significant similarity found.


Query #830: g809.t1 Query ID: lcl|Query_122186 Length: 123

No significant similarity found.


Query #831: g810.t1 Query ID: lcl|Query_122187 Length: 269

No significant similarity found.


Query #832: g811.t1 Query ID: lcl|Query_122188 Length: 1074

No significant similarity found.


Query #833: g812.t1 Query ID: lcl|Query_122189 Length: 434

No significant similarity found.


Query #834: g813.t1 Query ID: lcl|Query_122190 Length: 522

No significant similarity found.


Query #835: g814.t1 Query ID: lcl|Query_122191 Length: 620

No significant similarity found.


Query #836: g815.t1 Query ID: lcl|Query_122192 Length: 228

No significant similarity found.


Query #837: g816.t1 Query ID: lcl|Query_122193 Length: 587

No significant similarity found.


Query #838: g817.t1 Query ID: lcl|Query_122194 Length: 453

No significant similarity found.


Query #839: g818.t1 Query ID: lcl|Query_122195 Length: 285

No significant similarity found.


Query #840: g819.t1 Query ID: lcl|Query_122196 Length: 1162

No significant similarity found.


Query #841: g820.t1 Query ID: lcl|Query_122197 Length: 370

No significant similarity found.


Query #842: g821.t1 Query ID: lcl|Query_122198 Length: 573

No significant similarity found.


Query #843: g822.t1 Query ID: lcl|Query_122199 Length: 219

No significant similarity found.


Query #844: g823.t1 Query ID: lcl|Query_122200 Length: 202

No significant similarity found.


Query #845: g824.t1 Query ID: lcl|Query_122201 Length: 400

No significant similarity found.


Query #846: g825.t1 Query ID: lcl|Query_122202 Length: 1223

No significant similarity found.


Query #847: g826.t1 Query ID: lcl|Query_122203 Length: 527

No significant similarity found.


Query #848: g827.t1 Query ID: lcl|Query_122204 Length: 238

No significant similarity found.


Query #849: g828.t1 Query ID: lcl|Query_122205 Length: 513

No significant similarity found.


Query #850: g829.t1 Query ID: lcl|Query_122206 Length: 167

No significant similarity found.


Query #851: g830.t1 Query ID: lcl|Query_122207 Length: 200

No significant similarity found.


Query #852: g831.t1 Query ID: lcl|Query_122208 Length: 142

No significant similarity found.


Query #853: g832.t1 Query ID: lcl|Query_122209 Length: 600

No significant similarity found.


Query #854: g833.t1 Query ID: lcl|Query_122210 Length: 199

No significant similarity found.


Query #855: g834.t1 Query ID: lcl|Query_122211 Length: 530

No significant similarity found.


Query #856: g835.t1 Query ID: lcl|Query_122212 Length: 132

No significant similarity found.


Query #857: g836.t1 Query ID: lcl|Query_122213 Length: 1399

No significant similarity found.


Query #858: g837.t1 Query ID: lcl|Query_122214 Length: 317

No significant similarity found.


Query #859: g838.t1 Query ID: lcl|Query_122215 Length: 1174

No significant similarity found.


Query #860: g838.t2 Query ID: lcl|Query_122216 Length: 1167

No significant similarity found.


Query #861: g839.t1 Query ID: lcl|Query_122217 Length: 697

Sequences producing significant alignments:
                                                                  Scientific      Common                     Max    Total Query   E   Per.   Acc.                        
Description                                                       Name            Name            Taxid      Score  Score cover Value Ident  Len        Accession        
unnamed protein product                                                                           0          22.6   22.6  3%    0.041 44.44  434        Query_132441     


Alignments:

>unnamed protein product
Sequence ID: Query_132441 Length: 434
Range 1: 10 to 36

Score:22.6 bits(45), Expect:0.041, 
Method:Compositional matrix adjust., 
Identities:12/27(44%), Positives:14/27(51%), Gaps:3/27(11%)

Query  30  HAARATHLVVQA---QQDVDNAATPQA  53
           HA RA H  V+A     + D   TPQA
Sbjct  10  HAGRARHVAVRAAGPTSECDCPPTPQA  36


Query #862: g840.t1 Query ID: lcl|Query_122218 Length: 458

No significant similarity found.


Query #863: g841.t1 Query ID: lcl|Query_122219 Length: 994

No significant similarity found.


Query #864: g842.t1 Query ID: lcl|Query_122220 Length: 457

No significant similarity found.


Query #865: g843.t1 Query ID: lcl|Query_122221 Length: 209

No significant similarity found.


Query #866: g844.t1 Query ID: lcl|Query_122222 Length: 298

No significant similarity found.


Query #867: g845.t1 Query ID: lcl|Query_122223 Length: 320

No significant similarity found.


Query #868: g846.t1 Query ID: lcl|Query_122224 Length: 247

No significant similarity found.


Query #869: g847.t1 Query ID: lcl|Query_122225 Length: 687

No significant similarity found.


Query #870: g848.t1 Query ID: lcl|Query_122226 Length: 324

No significant similarity found.


Query #871: g849.t1 Query ID: lcl|Query_122227 Length: 118

No significant similarity found.


Query #872: g850.t1 Query ID: lcl|Query_122228 Length: 375

No significant similarity found.


Query #873: g851.t1 Query ID: lcl|Query_122229 Length: 685

No significant similarity found.


Query #874: g852.t1 Query ID: lcl|Query_122230 Length: 514

No significant similarity found.


Query #875: g853.t1 Query ID: lcl|Query_122231 Length: 262

No significant similarity found.


Query #876: g854.t1 Query ID: lcl|Query_122232 Length: 430

No significant similarity found.


Query #877: g855.t1 Query ID: lcl|Query_122233 Length: 816

No significant similarity found.


Query #878: g856.t1 Query ID: lcl|Query_122234 Length: 427

No significant similarity found.


Query #879: g857.t1 Query ID: lcl|Query_122235 Length: 348

No significant similarity found.


Query #880: g858.t1 Query ID: lcl|Query_122236 Length: 230

No significant similarity found.


Query #881: g859.t1 Query ID: lcl|Query_122237 Length: 1719

No significant similarity found.


Query #882: g860.t1 Query ID: lcl|Query_122238 Length: 223

No significant similarity found.


Query #883: g861.t1 Query ID: lcl|Query_122239 Length: 366

No significant similarity found.


Query #884: g862.t1 Query ID: lcl|Query_122240 Length: 634

No significant similarity found.


Query #885: g863.t1 Query ID: lcl|Query_122241 Length: 533

No significant similarity found.


Query #886: g864.t1 Query ID: lcl|Query_122242 Length: 84

No significant similarity found.


Query #887: g865.t1 Query ID: lcl|Query_122243 Length: 183

No significant similarity found.


Query #888: g866.t1 Query ID: lcl|Query_122244 Length: 1073

No significant similarity found.


Query #889: g867.t1 Query ID: lcl|Query_122245 Length: 438

No significant similarity found.


Query #890: g868.t1 Query ID: lcl|Query_122246 Length: 1417

No significant similarity found.


Query #891: g869.t1 Query ID: lcl|Query_122247 Length: 1165

No significant similarity found.


Query #892: g870.t1 Query ID: lcl|Query_122248 Length: 510

No significant similarity found.


Query #893: g871.t1 Query ID: lcl|Query_122249 Length: 717

No significant similarity found.


Query #894: g871.t2 Query ID: lcl|Query_122250 Length: 718

No significant similarity found.


Query #895: g872.t1 Query ID: lcl|Query_122251 Length: 638

No significant similarity found.


Query #896: g873.t1 Query ID: lcl|Query_122252 Length: 344

No significant similarity found.


Query #897: g874.t1 Query ID: lcl|Query_122253 Length: 656

No significant similarity found.


Query #898: g875.t1 Query ID: lcl|Query_122254 Length: 434

No significant similarity found.


Query #899: g876.t1 Query ID: lcl|Query_122255 Length: 350

No significant similarity found.


Query #900: g877.t1 Query ID: lcl|Query_122256 Length: 128

No significant similarity found.


Query #901: g878.t1 Query ID: lcl|Query_122257 Length: 606

No significant similarity found.


Query #902: g878.t2 Query ID: lcl|Query_122258 Length: 633

No significant similarity found.


Query #903: g879.t1 Query ID: lcl|Query_122259 Length: 100

No significant similarity found.


Query #904: g880.t1 Query ID: lcl|Query_122260 Length: 343

No significant similarity found.


Query #905: g881.t1 Query ID: lcl|Query_122261 Length: 604

No significant similarity found.


Query #906: g882.t1 Query ID: lcl|Query_122262 Length: 192

No significant similarity found.


Query #907: g883.t1 Query ID: lcl|Query_122263 Length: 1113

No significant similarity found.


Query #908: g884.t1 Query ID: lcl|Query_122264 Length: 983

No significant similarity found.


Query #909: g885.t1 Query ID: lcl|Query_122265 Length: 190

No significant similarity found.


Query #910: g886.t1 Query ID: lcl|Query_122266 Length: 247

No significant similarity found.


Query #911: g887.t1 Query ID: lcl|Query_122267 Length: 728

No significant similarity found.


Query #912: g888.t1 Query ID: lcl|Query_122268 Length: 338

No significant similarity found.


Query #913: g889.t1 Query ID: lcl|Query_122269 Length: 303

No significant similarity found.


Query #914: g890.t1 Query ID: lcl|Query_122270 Length: 340

No significant similarity found.


Query #915: g891.t1 Query ID: lcl|Query_122271 Length: 159

No significant similarity found.


Query #916: g892.t1 Query ID: lcl|Query_122272 Length: 351

No significant similarity found.


Query #917: g893.t1 Query ID: lcl|Query_122273 Length: 93

No significant similarity found.


Query #918: g894.t1 Query ID: lcl|Query_122274 Length: 750

No significant similarity found.


Query #919: g895.t1 Query ID: lcl|Query_122275 Length: 429

No significant similarity found.


Query #920: g896.t1 Query ID: lcl|Query_122276 Length: 380

Sequences producing significant alignments:
                                                                  Scientific      Common                     Max    Total Query   E   Per.   Acc.                        
Description                                                       Name            Name            Taxid      Score  Score cover Value Ident  Len        Accession        
unnamed protein product                                                                           0          22.6   22.6  10%   0.021 31.58  434        Query_132441     


Alignments:

>unnamed protein product
Sequence ID: Query_132441 Length: 434
Range 1: 253 to 290

Score:22.6 bits(45), Expect:0.021, 
Method:Compositional matrix adjust., 
Identities:12/38(32%), Positives:17/38(44%), Gaps:0/38(0%)

Query  296  SGAALAFGAVAGVISAVATYPLEVARRRMMAGAPYSNV  333
            +G AL FG   GV+ A      EV  ++ M    +  V
Sbjct  253  TGGALLFGTTGGVMEAALRTVYEVVTQKPMGRVDFEEV  290


Query #921: g897.t1 Query ID: lcl|Query_122277 Length: 745

No significant similarity found.


Query #922: g898.t1 Query ID: lcl|Query_122278 Length: 124

No significant similarity found.


Query #923: g899.t1 Query ID: lcl|Query_122279 Length: 1823

No significant similarity found.


Query #924: g900.t1 Query ID: lcl|Query_122280 Length: 554

No significant similarity found.


Query #925: g901.t1 Query ID: lcl|Query_122281 Length: 357

No significant similarity found.


Query #926: g902.t1 Query ID: lcl|Query_122282 Length: 134

No significant similarity found.


Query #927: g903.t1 Query ID: lcl|Query_122283 Length: 1013

Sequences producing significant alignments:
                                                                  Scientific      Common                     Max    Total Query   E   Per.   Acc.                        
Description                                                       Name            Name            Taxid      Score  Score cover Value Ident  Len        Accession        
unnamed protein product                                                                           0          25.9   25.9  4%    0.006 29.79  434        Query_132441     


Alignments:

>unnamed protein product
Sequence ID: Query_132441 Length: 434
Range 1: 231 to 277

Score:25.9 bits(53), Expect:0.006, 
Method:Compositional matrix adjust., 
Identities:14/47(30%), Positives:20/47(42%), Gaps:0/47(0%)

Query  1    MERQLLLNSFAVATQAPPLGPAAAALLQQGDHAGALAAALSAVWEAA  47
            +ER + LN    +    P+G      L  G   G + AAL  V+E  
Sbjct  231  LERGIKLNELPESNFDNPIGEGTGGALLFGTTGGVMEAALRTVYEVV  277


Query #928: g904.t1 Query ID: lcl|Query_122284 Length: 320

No significant similarity found.


Query #929: g905.t1 Query ID: lcl|Query_122285 Length: 156

No significant similarity found.


Query #930: g906.t1 Query ID: lcl|Query_122286 Length: 178

No significant similarity found.


Query #931: g907.t1 Query ID: lcl|Query_122287 Length: 148

No significant similarity found.


Query #932: g907.t2 Query ID: lcl|Query_122288 Length: 94

No significant similarity found.


Query #933: g908.t1 Query ID: lcl|Query_122289 Length: 124

No significant similarity found.


Query #934: g909.t1 Query ID: lcl|Query_122290 Length: 148

No significant similarity found.


Query #935: g910.t1 Query ID: lcl|Query_122291 Length: 148

No significant similarity found.


Query #936: g911.t1 Query ID: lcl|Query_122292 Length: 105

No significant similarity found.


Query #937: g912.t1 Query ID: lcl|Query_122293 Length: 124

No significant similarity found.


Query #938: g913.t1 Query ID: lcl|Query_122294 Length: 521

No significant similarity found.


Query #939: g914.t1 Query ID: lcl|Query_122295 Length: 499

No significant similarity found.


Query #940: g915.t1 Query ID: lcl|Query_122296 Length: 404

No significant similarity found.


Query #941: g916.t1 Query ID: lcl|Query_122297 Length: 660

No significant similarity found.


Query #942: g917.t1 Query ID: lcl|Query_122298 Length: 448

No significant similarity found.


Query #943: g918.t1 Query ID: lcl|Query_122299 Length: 609

No significant similarity found.


Query #944: g919.t1 Query ID: lcl|Query_122300 Length: 247

No significant similarity found.


Query #945: g920.t1 Query ID: lcl|Query_122301 Length: 327

No significant similarity found.


Query #946: g921.t1 Query ID: lcl|Query_122302 Length: 219

No significant similarity found.


Query #947: g922.t1 Query ID: lcl|Query_122303 Length: 288

No significant similarity found.


Query #948: g923.t1 Query ID: lcl|Query_122304 Length: 295

No significant similarity found.


Query #949: g924.t1 Query ID: lcl|Query_122305 Length: 683

No significant similarity found.


Query #950: g925.t1 Query ID: lcl|Query_122306 Length: 561

No significant similarity found.


Query #951: g926.t1 Query ID: lcl|Query_122307 Length: 670

No significant similarity found.


Query #952: g927.t1 Query ID: lcl|Query_122308 Length: 168

No significant similarity found.


Query #953: g928.t1 Query ID: lcl|Query_122309 Length: 371

No significant similarity found.


Query #954: g929.t1 Query ID: lcl|Query_122310 Length: 146

No significant similarity found.


Query #955: g930.t1 Query ID: lcl|Query_122311 Length: 627

No significant similarity found.


Query #956: g931.t1 Query ID: lcl|Query_122312 Length: 398

No significant similarity found.


Query #957: g932.t1 Query ID: lcl|Query_122313 Length: 1575

No significant similarity found.


Query #958: g933.t1 Query ID: lcl|Query_122314 Length: 77

No significant similarity found.


Query #959: g934.t1 Query ID: lcl|Query_122315 Length: 259

No significant similarity found.


Query #960: g935.t1 Query ID: lcl|Query_122316 Length: 404

No significant similarity found.


Query #961: g936.t1 Query ID: lcl|Query_122317 Length: 477

No significant similarity found.


Query #962: g937.t1 Query ID: lcl|Query_122318 Length: 637

No significant similarity found.


Query #963: g938.t1 Query ID: lcl|Query_122319 Length: 489

No significant similarity found.


Query #964: g939.t1 Query ID: lcl|Query_122320 Length: 923

No significant similarity found.


Query #965: g940.t1 Query ID: lcl|Query_122321 Length: 614

No significant similarity found.


Query #966: g941.t1 Query ID: lcl|Query_122322 Length: 604

No significant similarity found.


Query #967: g942.t1 Query ID: lcl|Query_122323 Length: 357

No significant similarity found.


Query #968: g943.t1 Query ID: lcl|Query_122324 Length: 503

No significant similarity found.


Query #969: g944.t1 Query ID: lcl|Query_122325 Length: 1238

No significant similarity found.


Query #970: g945.t1 Query ID: lcl|Query_122326 Length: 1465

No significant similarity found.


Query #971: g946.t1 Query ID: lcl|Query_122327 Length: 386

No significant similarity found.


Query #972: g947.t1 Query ID: lcl|Query_122328 Length: 166

No significant similarity found.


Query #973: g948.t1 Query ID: lcl|Query_122329 Length: 498

No significant similarity found.


Query #974: g949.t1 Query ID: lcl|Query_122330 Length: 172

No significant similarity found.


Query #975: g950.t1 Query ID: lcl|Query_122331 Length: 1055

Sequences producing significant alignments:
                                                                  Scientific      Common                     Max    Total Query   E   Per.   Acc.                        
Description                                                       Name            Name            Taxid      Score  Score cover Value Ident  Len        Accession        
unnamed protein product                                                                           0          24.2   24.2  5%    0.023 29.03  434        Query_132441     


Alignments:

>unnamed protein product
Sequence ID: Query_132441 Length: 434
Range 1: 171 to 232

Score:24.2 bits(49), Expect:0.023, 
Method:Compositional matrix adjust., 
Identities:18/62(29%), Positives:26/62(41%), Gaps:0/62(0%)

Query  897  AAVKALFKSELGVEPADESRAYITFLVPKAGEHALPAFLHTLDERRQQLGVTDVQIGLTS  956
            A +K  +  + GV+P+D     +   V K GE     F  T   R     VT  ++G   
Sbjct  171  AVIKNYYAQQVGVQPSDICNVSVMPCVRKQGEADREWFNTTGLARDVDHVVTTAEVGKIF  230

Query  957  LE  958
            LE
Sbjct  231  LE  232


Query #976: g951.t1 Query ID: lcl|Query_122332 Length: 1003

No significant similarity found.


Query #977: g952.t1 Query ID: lcl|Query_122333 Length: 504

No significant similarity found.


Query #978: g953.t1 Query ID: lcl|Query_122334 Length: 455

No significant similarity found.


Query #979: g954.t1 Query ID: lcl|Query_122335 Length: 121

No significant similarity found.


Query #980: g955.t1 Query ID: lcl|Query_122336 Length: 1384

No significant similarity found.


Query #981: g956.t1 Query ID: lcl|Query_122337 Length: 883

No significant similarity found.


Query #982: g957.t1 Query ID: lcl|Query_122338 Length: 240

No significant similarity found.


Query #983: g958.t1 Query ID: lcl|Query_122339 Length: 109

No significant similarity found.


Query #984: g959.t1 Query ID: lcl|Query_122340 Length: 632

No significant similarity found.


Query #985: g960.t1 Query ID: lcl|Query_122341 Length: 415

No significant similarity found.


Query #986: g961.t1 Query ID: lcl|Query_122342 Length: 483

No significant similarity found.


Query #987: g962.t1 Query ID: lcl|Query_122343 Length: 428

No significant similarity found.


Query #988: g963.t1 Query ID: lcl|Query_122344 Length: 261

No significant similarity found.


Query #989: g964.t1 Query ID: lcl|Query_122345 Length: 890

No significant similarity found.


Query #990: g965.t1 Query ID: lcl|Query_122346 Length: 885

No significant similarity found.


Query #991: g966.t1 Query ID: lcl|Query_122347 Length: 769

No significant similarity found.


Query #992: g967.t1 Query ID: lcl|Query_122348 Length: 482

No significant similarity found.


Query #993: g968.t1 Query ID: lcl|Query_122349 Length: 602

No significant similarity found.


Query #994: g969.t1 Query ID: lcl|Query_122350 Length: 232

No significant similarity found.


Query #995: g970.t1 Query ID: lcl|Query_122351 Length: 945

No significant similarity found.


Query #996: g971.t1 Query ID: lcl|Query_122352 Length: 1202

No significant similarity found.


Query #997: g972.t1 Query ID: lcl|Query_122353 Length: 419

No significant similarity found.


Query #998: g973.t1 Query ID: lcl|Query_122354 Length: 84

No significant similarity found.


Query #999: g974.t1 Query ID: lcl|Query_122355 Length: 523

No significant similarity found.


Query #1000: g975.t1 Query ID: lcl|Query_122356 Length: 348

Sequences producing significant alignments:
                                                                  Scientific      Common                     Max    Total Query   E   Per.   Acc.                        
Description                                                       Name            Name            Taxid      Score  Score cover Value Ident  Len        Accession        
unnamed protein product                                                                           0          22.6   22.6  5%    0.021 40.00  434        Query_132441     


Alignments:

>unnamed protein product
Sequence ID: Query_132441 Length: 434
Range 1: 329 to 348

Score:22.6 bits(45), Expect:0.021, 
Method:Compositional matrix adjust., 
Identities:8/20(40%), Positives:14/20(70%), Gaps:0/20(0%)

Query  218  SNEADNLQRVVRELSEGRAK  237
            +N   N ++ ++ LSEG+AK
Sbjct  329  ANGLGNAKKLIKSLSEGKAK  348


Query #1001: g976.t1 Query ID: lcl|Query_122357 Length: 225

No significant similarity found.


Query #1002: g977.t1 Query ID: lcl|Query_122358 Length: 205

No significant similarity found.


Query #1003: g978.t1 Query ID: lcl|Query_122359 Length: 897

No significant similarity found.


Query #1004: g979.t1 Query ID: lcl|Query_122360 Length: 775

No significant similarity found.


Query #1005: g980.t1 Query ID: lcl|Query_122361 Length: 571

No significant similarity found.


Query #1006: g981.t1 Query ID: lcl|Query_122362 Length: 796

No significant similarity found.


Query #1007: g982.t1 Query ID: lcl|Query_122363 Length: 528

No significant similarity found.


Query #1008: g983.t1 Query ID: lcl|Query_122364 Length: 230

No significant similarity found.


Query #1009: g984.t1 Query ID: lcl|Query_122365 Length: 830

No significant similarity found.


Query #1010: g985.t1 Query ID: lcl|Query_122366 Length: 1941

No significant similarity found.


Query #1011: g986.t1 Query ID: lcl|Query_122367 Length: 359

No significant similarity found.


Query #1012: g987.t1 Query ID: lcl|Query_122368 Length: 888

No significant similarity found.


Query #1013: g987.t2 Query ID: lcl|Query_122369 Length: 882

No significant similarity found.


Query #1014: g988.t1 Query ID: lcl|Query_122370 Length: 522

No significant similarity found.


Query #1015: g989.t1 Query ID: lcl|Query_122371 Length: 300

No significant similarity found.


Query #1016: g990.t1 Query ID: lcl|Query_122372 Length: 587

No significant similarity found.


Query #1017: g991.t1 Query ID: lcl|Query_122373 Length: 548

No significant similarity found.


Query #1018: g992.t1 Query ID: lcl|Query_122374 Length: 537

No significant similarity found.


Query #1019: g993.t1 Query ID: lcl|Query_122375 Length: 750

No significant similarity found.


Query #1020: g994.t1 Query ID: lcl|Query_122376 Length: 262

No significant similarity found.


Query #1021: g995.t1 Query ID: lcl|Query_122377 Length: 130

No significant similarity found.


Query #1022: g996.t1 Query ID: lcl|Query_122378 Length: 352

No significant similarity found.


Query #1023: g997.t1 Query ID: lcl|Query_122379 Length: 126

No significant similarity found.


Query #1024: g998.t1 Query ID: lcl|Query_122380 Length: 785

No significant similarity found.


Query #1025: g999.t1 Query ID: lcl|Query_122381 Length: 375

No significant similarity found.


Query #1026: g999.t2 Query ID: lcl|Query_122382 Length: 382

No significant similarity found.


Query #1027: g1000.t1 Query ID: lcl|Query_122383 Length: 1259

No significant similarity found.


Query #1028: g1000.t2 Query ID: lcl|Query_122384 Length: 1246

No significant similarity found.


Query #1029: g1001.t1 Query ID: lcl|Query_122385 Length: 299

No significant similarity found.


Query #1030: g1002.t1 Query ID: lcl|Query_122386 Length: 263

No significant similarity found.


Query #1031: g1003.t1 Query ID: lcl|Query_122387 Length: 376

No significant similarity found.


Query #1032: g1004.t1 Query ID: lcl|Query_122388 Length: 454

No significant similarity found.


Query #1033: g1005.t1 Query ID: lcl|Query_122389 Length: 1387

No significant similarity found.


Query #1034: g1006.t1 Query ID: lcl|Query_122390 Length: 857

No significant similarity found.


Query #1035: g1007.t1 Query ID: lcl|Query_122391 Length: 1193

No significant similarity found.


Query #1036: g1007.t2 Query ID: lcl|Query_122392 Length: 1194

No significant similarity found.


Query #1037: g1008.t1 Query ID: lcl|Query_122393 Length: 347

No significant similarity found.


Query #1038: g1009.t1 Query ID: lcl|Query_122394 Length: 460

No significant similarity found.


Query #1039: g1010.t1 Query ID: lcl|Query_122395 Length: 314

No significant similarity found.


Query #1040: g1011.t1 Query ID: lcl|Query_122396 Length: 187

No significant similarity found.


Query #1041: g1012.t1 Query ID: lcl|Query_122397 Length: 293

No significant similarity found.


Query #1042: g1013.t1 Query ID: lcl|Query_122398 Length: 115

No significant similarity found.


Query #1043: g1014.t1 Query ID: lcl|Query_122399 Length: 418

No significant similarity found.


Query #1044: g1015.t1 Query ID: lcl|Query_122400 Length: 134

No significant similarity found.


Query #1045: g1016.t1 Query ID: lcl|Query_122401 Length: 235

No significant similarity found.


Query #1046: g1017.t1 Query ID: lcl|Query_122402 Length: 148

No significant similarity found.


Query #1047: g1018.t1 Query ID: lcl|Query_122403 Length: 477

No significant similarity found.


Query #1048: g1019.t1 Query ID: lcl|Query_122404 Length: 239

No significant similarity found.


Query #1049: g1020.t1 Query ID: lcl|Query_122405 Length: 996

No significant similarity found.


Query #1050: g1021.t1 Query ID: lcl|Query_122406 Length: 312

No significant similarity found.


Query #1051: g1021.t2 Query ID: lcl|Query_122407 Length: 314

No significant similarity found.


Query #1052: g1022.t1 Query ID: lcl|Query_122408 Length: 464

No significant similarity found.


Query #1053: g1023.t1 Query ID: lcl|Query_122409 Length: 559

No significant similarity found.


Query #1054: g1024.t1 Query ID: lcl|Query_122410 Length: 405

No significant similarity found.


Query #1055: g1025.t1 Query ID: lcl|Query_122411 Length: 284

No significant similarity found.


Query #1056: g1026.t1 Query ID: lcl|Query_122412 Length: 206

No significant similarity found.


Query #1057: g1027.t1 Query ID: lcl|Query_122413 Length: 855

No significant similarity found.


Query #1058: g1028.t1 Query ID: lcl|Query_122414 Length: 249

No significant similarity found.


Query #1059: g1029.t1 Query ID: lcl|Query_122415 Length: 864

No significant similarity found.


Query #1060: g1030.t1 Query ID: lcl|Query_122416 Length: 321

No significant similarity found.


Query #1061: g1031.t1 Query ID: lcl|Query_122417 Length: 931

No significant similarity found.


Query #1062: g1032.t1 Query ID: lcl|Query_122418 Length: 1324

No significant similarity found.


Query #1063: g1033.t1 Query ID: lcl|Query_122419 Length: 157

No significant similarity found.


Query #1064: g1034.t1 Query ID: lcl|Query_122420 Length: 327

No significant similarity found.


Query #1065: g1034.t2 Query ID: lcl|Query_122421 Length: 326

No significant similarity found.


Query #1066: g1035.t1 Query ID: lcl|Query_122422 Length: 197

No significant similarity found.


Query #1067: g1036.t1 Query ID: lcl|Query_122423 Length: 389

No significant similarity found.


Query #1068: g1037.t1 Query ID: lcl|Query_122424 Length: 1603

No significant similarity found.


Query #1069: g1038.t1 Query ID: lcl|Query_122425 Length: 707

No significant similarity found.


Query #1070: g1039.t1 Query ID: lcl|Query_122426 Length: 389

No significant similarity found.


Query #1071: g1040.t1 Query ID: lcl|Query_122427 Length: 371

No significant similarity found.


Query #1072: g1041.t1 Query ID: lcl|Query_122428 Length: 783

No significant similarity found.


Query #1073: g1042.t1 Query ID: lcl|Query_122429 Length: 198

No significant similarity found.


Query #1074: g1043.t1 Query ID: lcl|Query_122430 Length: 331

No significant similarity found.


Query #1075: g1044.t1 Query ID: lcl|Query_122431 Length: 383

No significant similarity found.


Query #1076: g1045.t1 Query ID: lcl|Query_122432 Length: 251

No significant similarity found.


Query #1077: g1045.t2 Query ID: lcl|Query_122433 Length: 265

No significant similarity found.


Query #1078: g1046.t1 Query ID: lcl|Query_122434 Length: 1228

No significant similarity found.


Query #1079: g1047.t1 Query ID: lcl|Query_122435 Length: 581

No significant similarity found.


Query #1080: g1048.t1 Query ID: lcl|Query_122436 Length: 247

No significant similarity found.


Query #1081: g1049.t1 Query ID: lcl|Query_122437 Length: 946

No significant similarity found.


Query #1082: g1050.t1 Query ID: lcl|Query_122438 Length: 179

No significant similarity found.


Query #1083: g1051.t1 Query ID: lcl|Query_122439 Length: 313

No significant similarity found.


Query #1084: g1052.t1 Query ID: lcl|Query_122440 Length: 529

No significant similarity found.


Query #1085: g1053.t1 Query ID: lcl|Query_122441 Length: 2133

No significant similarity found.


Query #1086: g1054.t1 Query ID: lcl|Query_122442 Length: 83

Sequences producing significant alignments:
                                                                  Scientific      Common                     Max    Total Query   E   Per.   Acc.                        
Description                                                       Name            Name            Taxid      Score  Score cover Value Ident  Len        Accession        
unnamed protein product                                                                           0          23.4   23.4  63%   0.002 30.19  434        Query_132441     


Alignments:

>unnamed protein product
Sequence ID: Query_132441 Length: 434
Range 1: 132 to 182

Score:23.4 bits(47), Expect:0.002, 
Method:Compositional matrix adjust., 
Identities:16/53(30%), Positives:22/53(41%), Gaps:2/53(3%)

Query  26   EELNAFFSCMALRGADVEDKCAQERRALTNCATAAARKGKAINTVNYHLQRIG  78
            E L  F SC     A VE    +    L+ C +     G  I   NY+ Q++G
Sbjct  132  EPLPMFTSCCPGWVAMVEKSNPELIPYLSSCKSPQMMLGAVIK--NYYAQQVG  182


Query #1087: g1055.t1 Query ID: lcl|Query_122443 Length: 982

No significant similarity found.


Query #1088: g1056.t1 Query ID: lcl|Query_122444 Length: 304

No significant similarity found.


Query #1089: g1057.t1 Query ID: lcl|Query_122445 Length: 474

No significant similarity found.


Query #1090: g1058.t1 Query ID: lcl|Query_122446 Length: 320

No significant similarity found.


Query #1091: g1059.t1 Query ID: lcl|Query_122447 Length: 814

Sequences producing significant alignments:
                                                                  Scientific      Common                     Max    Total Query   E   Per.   Acc.                        
Description                                                       Name            Name            Taxid      Score  Score cover Value Ident  Len        Accession        
unnamed protein product                                                                           0          23.0   23.0  5%    0.041 25.58  434        Query_132441     


Alignments:

>unnamed protein product
Sequence ID: Query_132441 Length: 434
Range 1: 203 to 245

Score:23.0 bits(46), Expect:0.041, 
Method:Compositional matrix adjust., 
Identities:11/43(26%), Positives:15/43(34%), Gaps:0/43(0%)

Query  28   AGRPWLGAAAGNPQTDHVVSESPVGALAVPTTAIIQPAPEPSI  70
            A R W          DHVV+ + VG +       +   PE   
Sbjct  203  ADREWFNTTGLARDVDHVVTTAEVGKIFLERGIKLNELPESNF  245


Query #1092: g1060.t1 Query ID: lcl|Query_122448 Length: 100

No significant similarity found.


Query #1093: g1061.t1 Query ID: lcl|Query_122449 Length: 316

No significant similarity found.


Query #1094: g1062.t1 Query ID: lcl|Query_122450 Length: 408

No significant similarity found.


Query #1095: g1063.t1 Query ID: lcl|Query_122451 Length: 880

No significant similarity found.


Query #1096: g1064.t1 Query ID: lcl|Query_122452 Length: 176

No significant similarity found.


Query #1097: g1065.t1 Query ID: lcl|Query_122453 Length: 515

No significant similarity found.


Query #1098: g1066.t1 Query ID: lcl|Query_122454 Length: 375

No significant similarity found.


Query #1099: g1067.t1 Query ID: lcl|Query_122455 Length: 292

No significant similarity found.


Query #1100: g1068.t1 Query ID: lcl|Query_122456 Length: 121

No significant similarity found.


Query #1101: g1069.t1 Query ID: lcl|Query_122457 Length: 395

No significant similarity found.


Query #1102: g1070.t1 Query ID: lcl|Query_122458 Length: 1119

No significant similarity found.


Query #1103: g1071.t1 Query ID: lcl|Query_122459 Length: 505

No significant similarity found.


Query #1104: g1072.t1 Query ID: lcl|Query_122460 Length: 269

No significant similarity found.


Query #1105: g1073.t1 Query ID: lcl|Query_122461 Length: 981

No significant similarity found.


Query #1106: g1074.t1 Query ID: lcl|Query_122462 Length: 267

Sequences producing significant alignments:
                                                                  Scientific      Common                     Max    Total Query   E   Per.   Acc.                        
Description                                                       Name            Name            Taxid      Score  Score cover Value Ident  Len        Accession        
unnamed protein product                                                                           0          25.5   25.5  53%   0.002 25.00  434        Query_132441     


Alignments:

>unnamed protein product
Sequence ID: Query_132441 Length: 434
Range 1: 6 to 135

Score:25.5 bits(52), Expect:0.002, 
Method:Compositional matrix adjust., 
Identities:38/152(25%), Positives:51/152(33%), Gaps:32/152(21%)

Query  112  VNEHHLPPQQHLASRGLAPQQAVAVAAAPWPTLPRWNQ------QQQQQRRVLVGFARAV  165
            V   H    +H A R   P         P   LP W Q      + ++ RR ++     +
Sbjct  6    VASRHAGRARHVAVRAAGPTSECDCPPTPQAKLPHWQQALDELAKPKESRRLMIA---QI  62

Query  166  GDAEFVATVHDVAVMPELQQLGLGRQLLTRLLRQLVTADIADIGLLAPASCQGFFRACSF  225
              A  VA    +   P    +G   QL T  LR L    + D                 F
Sbjct  63   APAVRVAIAETIGLAPGDVTIG---QLVTG-LRMLGFDYVFD---------------TLF  103

Query  226  GRD----SEGSTTMTLPQDRLQQGWREELPLP  253
            G D     EG+  +   QD L+Q    E PLP
Sbjct  104  GADLTIMEEGTELLHRLQDHLEQHPNKEEPLP  135


Query #1107: g1075.t1 Query ID: lcl|Query_122463 Length: 191

No significant similarity found.


Query #1108: g1076.t1 Query ID: lcl|Query_122464 Length: 136

No significant similarity found.


Query #1109: g1077.t1 Query ID: lcl|Query_122465 Length: 1236

No significant similarity found.


Query #1110: g1078.t1 Query ID: lcl|Query_122466 Length: 280

No significant similarity found.


Query #1111: g1078.t2 Query ID: lcl|Query_122467 Length: 296

No significant similarity found.


Query #1112: g1079.t1 Query ID: lcl|Query_122468 Length: 460

No significant similarity found.


Query #1113: g1080.t1 Query ID: lcl|Query_122469 Length: 431

No significant similarity found.


Query #1114: g1081.t1 Query ID: lcl|Query_122470 Length: 353

No significant similarity found.


Query #1115: g1082.t1 Query ID: lcl|Query_122471 Length: 145

No significant similarity found.


Query #1116: g1083.t1 Query ID: lcl|Query_122472 Length: 99

No significant similarity found.


Query #1117: g1084.t1 Query ID: lcl|Query_122473 Length: 868

No significant similarity found.


Query #1118: g1085.t1 Query ID: lcl|Query_122474 Length: 155

No significant similarity found.


Query #1119: g1086.t1 Query ID: lcl|Query_122475 Length: 303

No significant similarity found.


Query #1120: g1087.t1 Query ID: lcl|Query_122476 Length: 338

No significant similarity found.


Query #1121: g1088.t1 Query ID: lcl|Query_122477 Length: 239

No significant similarity found.


Query #1122: g1089.t1 Query ID: lcl|Query_122478 Length: 123

No significant similarity found.


Query #1123: g1090.t1 Query ID: lcl|Query_122479 Length: 1125

No significant similarity found.


Query #1124: g1091.t1 Query ID: lcl|Query_122480 Length: 151

No significant similarity found.


Query #1125: g1092.t1 Query ID: lcl|Query_122481 Length: 247

No significant similarity found.


Query #1126: g1093.t1 Query ID: lcl|Query_122482 Length: 420

No significant similarity found.


Query #1127: g1094.t1 Query ID: lcl|Query_122483 Length: 809

No significant similarity found.


Query #1128: g1095.t1 Query ID: lcl|Query_122484 Length: 854

No significant similarity found.


Query #1129: g1096.t1 Query ID: lcl|Query_122485 Length: 304

No significant similarity found.


Query #1130: g1097.t1 Query ID: lcl|Query_122486 Length: 957

No significant similarity found.


Query #1131: g1097.t2 Query ID: lcl|Query_122487 Length: 960

No significant similarity found.


Query #1132: g1098.t1 Query ID: lcl|Query_122488 Length: 323

No significant similarity found.


Query #1133: g1099.t1 Query ID: lcl|Query_122489 Length: 609

No significant similarity found.


Query #1134: g1100.t1 Query ID: lcl|Query_122490 Length: 1532

No significant similarity found.


Query #1135: g1101.t1 Query ID: lcl|Query_122491 Length: 432

No significant similarity found.


Query #1136: g1102.t1 Query ID: lcl|Query_122492 Length: 959

No significant similarity found.


Query #1137: g1103.t1 Query ID: lcl|Query_122493 Length: 389

No significant similarity found.


Query #1138: g1104.t1 Query ID: lcl|Query_122494 Length: 341

No significant similarity found.


Query #1139: g1105.t1 Query ID: lcl|Query_122495 Length: 259

No significant similarity found.


Query #1140: g1106.t1 Query ID: lcl|Query_122496 Length: 296

No significant similarity found.


Query #1141: g1107.t1 Query ID: lcl|Query_122497 Length: 368

No significant similarity found.


Query #1142: g1108.t1 Query ID: lcl|Query_122498 Length: 744

No significant similarity found.


Query #1143: g1109.t1 Query ID: lcl|Query_122499 Length: 659

No significant similarity found.


Query #1144: g1110.t1 Query ID: lcl|Query_122500 Length: 291

No significant similarity found.


Query #1145: g1111.t1 Query ID: lcl|Query_122501 Length: 1214

No significant similarity found.


Query #1146: g1112.t1 Query ID: lcl|Query_122502 Length: 435

No significant similarity found.


Query #1147: g1113.t1 Query ID: lcl|Query_122503 Length: 294

No significant similarity found.


Query #1148: g1114.t1 Query ID: lcl|Query_122504 Length: 520

Sequences producing significant alignments:
                                                                  Scientific      Common                     Max    Total Query   E   Per.   Acc.                        
Description                                                       Name            Name            Taxid      Score  Score cover Value Ident  Len        Accession        
unnamed protein product                                                                           0          23.8   46.8  16%   0.012 57.89  434        Query_132441     


Alignments:

>unnamed protein product
Sequence ID: Query_132441 Length: 434
Range 1: 82 to 100

Score:23.8 bits(48), Expect:0.012, 
Method:Compositional matrix adjust., 
Identities:11/19(58%), Positives:12/19(63%), Gaps:0/19(0%)

Query  123  TAAQLLTQLRDIGPDTVFD  141
            T  QL T LR +G D VFD
Sbjct  82   TIGQLVTGLRMLGFDYVFD  100


Range 2: 124 to 188

Score:23.0 bits(46), Expect:0.020, 
Method:Compositional matrix adjust., 
Identities:24/73(33%), Positives:30/73(41%), Gaps:12/73(16%)

Query  296  LAQHPEAEEQLCRELDELGLLATPQCPK-PRMVVQSDLSKLVYLSAVVKESMRVLPVSAD  354
            L QHP  EE L         + T  CP    MV +S+   + YLS+     M    V  +
Sbjct  124  LEQHPNKEEPL--------PMFTSCCPGWVAMVEKSNPELIPYLSSCKSPQMMLGAVIKN  175

Query  355  GTAVQV---PQDI  364
              A QV   P DI
Sbjct  176  YYAQQVGVQPSDI  188


Query #1149: g1115.t1 Query ID: lcl|Query_122505 Length: 440

No significant similarity found.


Query #1150: g1116.t1 Query ID: lcl|Query_122506 Length: 199

No significant similarity found.


Query #1151: g1117.t1 Query ID: lcl|Query_122507 Length: 402

No significant similarity found.


Query #1152: g1118.t1 Query ID: lcl|Query_122508 Length: 386

No significant similarity found.


Query #1153: g1119.t1 Query ID: lcl|Query_122509 Length: 684

No significant similarity found.


Query #1154: g1120.t1 Query ID: lcl|Query_122510 Length: 349

No significant similarity found.


Query #1155: g1121.t1 Query ID: lcl|Query_122511 Length: 337

No significant similarity found.


Query #1156: g1122.t1 Query ID: lcl|Query_122512 Length: 530

No significant similarity found.


Query #1157: g1123.t1 Query ID: lcl|Query_122513 Length: 2416

No significant similarity found.


Query #1158: g1124.t1 Query ID: lcl|Query_122514 Length: 626

No significant similarity found.


Query #1159: g1125.t1 Query ID: lcl|Query_122515 Length: 450

No significant similarity found.


Query #1160: g1126.t1 Query ID: lcl|Query_122516 Length: 469

No significant similarity found.


Query #1161: g1127.t1 Query ID: lcl|Query_122517 Length: 227

No significant similarity found.


Query #1162: g1128.t1 Query ID: lcl|Query_122518 Length: 502

No significant similarity found.


Query #1163: g1129.t1 Query ID: lcl|Query_122519 Length: 1080

No significant similarity found.


Query #1164: g1130.t1 Query ID: lcl|Query_122520 Length: 537

No significant similarity found.


Query #1165: g1131.t1 Query ID: lcl|Query_122521 Length: 451

No significant similarity found.


Query #1166: g1132.t1 Query ID: lcl|Query_122522 Length: 562

No significant similarity found.


Query #1167: g1133.t1 Query ID: lcl|Query_122523 Length: 241

No significant similarity found.


Query #1168: g1134.t1 Query ID: lcl|Query_122524 Length: 235

No significant similarity found.


Query #1169: g1135.t1 Query ID: lcl|Query_122525 Length: 290

No significant similarity found.


Query #1170: g1136.t1 Query ID: lcl|Query_122526 Length: 203

No significant similarity found.


Query #1171: g1137.t1 Query ID: lcl|Query_122527 Length: 252

No significant similarity found.


Query #1172: g1138.t1 Query ID: lcl|Query_122528 Length: 487

No significant similarity found.


Query #1173: g1139.t1 Query ID: lcl|Query_122529 Length: 86

No significant similarity found.


Query #1174: g1140.t1 Query ID: lcl|Query_122530 Length: 395

No significant similarity found.


Query #1175: g1141.t1 Query ID: lcl|Query_122531 Length: 1176

No significant similarity found.


Query #1176: g1142.t1 Query ID: lcl|Query_122532 Length: 208

No significant similarity found.


Query #1177: g1143.t1 Query ID: lcl|Query_122533 Length: 1761

No significant similarity found.


Query #1178: g1144.t1 Query ID: lcl|Query_122534 Length: 566

No significant similarity found.


Query #1179: g1145.t1 Query ID: lcl|Query_122535 Length: 627

No significant similarity found.


Query #1180: g1146.t1 Query ID: lcl|Query_122536 Length: 271

No significant similarity found.


Query #1181: g1147.t1 Query ID: lcl|Query_122537 Length: 211

No significant similarity found.


Query #1182: g1148.t1 Query ID: lcl|Query_122538 Length: 894

No significant similarity found.


Query #1183: g1149.t1 Query ID: lcl|Query_122539 Length: 186

No significant similarity found.


Query #1184: g1150.t1 Query ID: lcl|Query_122540 Length: 688

No significant similarity found.


Query #1185: g1151.t1 Query ID: lcl|Query_122541 Length: 955

No significant similarity found.


Query #1186: g1152.t1 Query ID: lcl|Query_122542 Length: 231

No significant similarity found.


Query #1187: g1153.t1 Query ID: lcl|Query_122543 Length: 1299

No significant similarity found.


Query #1188: g1153.t2 Query ID: lcl|Query_122544 Length: 1242

No significant similarity found.


Query #1189: g1154.t1 Query ID: lcl|Query_122545 Length: 501

No significant similarity found.


Query #1190: g1155.t1 Query ID: lcl|Query_122546 Length: 1023

No significant similarity found.


Query #1191: g1156.t1 Query ID: lcl|Query_122547 Length: 348

No significant similarity found.


Query #1192: g1157.t1 Query ID: lcl|Query_122548 Length: 634

No significant similarity found.


Query #1193: g1158.t1 Query ID: lcl|Query_122549 Length: 429

No significant similarity found.


Query #1194: g1159.t1 Query ID: lcl|Query_122550 Length: 537

No significant similarity found.


Query #1195: g1160.t1 Query ID: lcl|Query_122551 Length: 1687

No significant similarity found.


Query #1196: g1161.t1 Query ID: lcl|Query_122552 Length: 554

No significant similarity found.


Query #1197: g1162.t1 Query ID: lcl|Query_122553 Length: 335

No significant similarity found.


Query #1198: g1163.t1 Query ID: lcl|Query_122554 Length: 421

No significant similarity found.


Query #1199: g1164.t1 Query ID: lcl|Query_122555 Length: 322

No significant similarity found.


Query #1200: g1165.t1 Query ID: lcl|Query_122556 Length: 211

No significant similarity found.


Query #1201: g1166.t1 Query ID: lcl|Query_122557 Length: 761

No significant similarity found.


Query #1202: g1167.t1 Query ID: lcl|Query_122558 Length: 150

No significant similarity found.


Query #1203: g1168.t1 Query ID: lcl|Query_122559 Length: 443

No significant similarity found.


Query #1204: g1169.t1 Query ID: lcl|Query_122560 Length: 469

No significant similarity found.


Query #1205: g1170.t1 Query ID: lcl|Query_122561 Length: 1173

No significant similarity found.


Query #1206: g1171.t1 Query ID: lcl|Query_122562 Length: 124

No significant similarity found.


Query #1207: g1172.t1 Query ID: lcl|Query_122563 Length: 299

No significant similarity found.


Query #1208: g1173.t1 Query ID: lcl|Query_122564 Length: 144

No significant similarity found.


Query #1209: g1174.t1 Query ID: lcl|Query_122565 Length: 254

No significant similarity found.


Query #1210: g1175.t1 Query ID: lcl|Query_122566 Length: 1979

No significant similarity found.


Query #1211: g1175.t2 Query ID: lcl|Query_122567 Length: 1980

No significant similarity found.


Query #1212: g1176.t1 Query ID: lcl|Query_122568 Length: 81

No significant similarity found.


Query #1213: g1177.t1 Query ID: lcl|Query_122569 Length: 1177

No significant similarity found.


Query #1214: g1178.t1 Query ID: lcl|Query_122570 Length: 1171

No significant similarity found.


Query #1215: g1179.t1 Query ID: lcl|Query_122571 Length: 463

No significant similarity found.


Query #1216: g1180.t1 Query ID: lcl|Query_122572 Length: 185

No significant similarity found.


Query #1217: g1181.t1 Query ID: lcl|Query_122573 Length: 115

No significant similarity found.


Query #1218: g1182.t1 Query ID: lcl|Query_122574 Length: 239

No significant similarity found.


Query #1219: g1183.t1 Query ID: lcl|Query_122575 Length: 622

No significant similarity found.


Query #1220: g1184.t1 Query ID: lcl|Query_122576 Length: 223

No significant similarity found.


Query #1221: g1185.t1 Query ID: lcl|Query_122577 Length: 531

No significant similarity found.


Query #1222: g1186.t1 Query ID: lcl|Query_122578 Length: 791

No significant similarity found.


Query #1223: g1187.t1 Query ID: lcl|Query_122579 Length: 908

Sequences producing significant alignments:
                                                                  Scientific      Common                     Max    Total Query   E   Per.   Acc.                        
Description                                                       Name            Name            Taxid      Score  Score cover Value Ident  Len        Accession        
unnamed protein product                                                                           0          23.8   23.8  5%    0.023 32.69  434        Query_132441     


Alignments:

>unnamed protein product
Sequence ID: Query_132441 Length: 434
Range 1: 376 to 425

Score:23.8 bits(48), Expect:0.023, 
Method:Compositional matrix adjust., 
Identities:17/52(33%), Positives:23/52(44%), Gaps:6/52(11%)

Query  726  LRQRQMRNYHL----ALMLSQGTPMLLIGDEYGQTRGGNNNYYGHDTAMTHY  773
            L++RQ   Y L    A+  S+  P   I   Y +  G  N +  HD   THY
Sbjct  376  LQKRQQAMYNLDERSAIRRSHENP--FIQALYDKFLGAPNSHKAHDLLHTHY  425


Query #1224: g1188.t1 Query ID: lcl|Query_122580 Length: 530

No significant similarity found.


Query #1225: g1189.t1 Query ID: lcl|Query_122581 Length: 608

No significant similarity found.


Query #1226: g1190.t1 Query ID: lcl|Query_122582 Length: 367

No significant similarity found.


Query #1227: g1191.t1 Query ID: lcl|Query_122583 Length: 1012

No significant similarity found.


Query #1228: g1192.t1 Query ID: lcl|Query_122584 Length: 363

No significant similarity found.


Query #1229: g1192.t2 Query ID: lcl|Query_122585 Length: 352

No significant similarity found.


Query #1230: g1193.t1 Query ID: lcl|Query_122586 Length: 501

No significant similarity found.


Query #1231: g1194.t1 Query ID: lcl|Query_122587 Length: 75

No significant similarity found.


Query #1232: g1195.t1 Query ID: lcl|Query_122588 Length: 439

No significant similarity found.


Query #1233: g1196.t1 Query ID: lcl|Query_122589 Length: 308

No significant similarity found.


Query #1234: g1197.t1 Query ID: lcl|Query_122590 Length: 452

No significant similarity found.


Query #1235: g1198.t1 Query ID: lcl|Query_122591 Length: 298

No significant similarity found.


Query #1236: g1199.t1 Query ID: lcl|Query_122592 Length: 384

No significant similarity found.


Query #1237: g1200.t1 Query ID: lcl|Query_122593 Length: 897

No significant similarity found.


Query #1238: g1201.t1 Query ID: lcl|Query_122594 Length: 1158

No significant similarity found.


Query #1239: g1202.t1 Query ID: lcl|Query_122595 Length: 86

No significant similarity found.


Query #1240: g1203.t1 Query ID: lcl|Query_122596 Length: 160

No significant similarity found.


Query #1241: g1204.t1 Query ID: lcl|Query_122597 Length: 1039

No significant similarity found.


Query #1242: g1205.t1 Query ID: lcl|Query_122598 Length: 404

No significant similarity found.


Query #1243: g1206.t1 Query ID: lcl|Query_122599 Length: 992

No significant similarity found.


Query #1244: g1207.t1 Query ID: lcl|Query_122600 Length: 425

No significant similarity found.


Query #1245: g1208.t1 Query ID: lcl|Query_122601 Length: 227

No significant similarity found.


Query #1246: g1209.t1 Query ID: lcl|Query_122602 Length: 564

No significant similarity found.


Query #1247: g1210.t1 Query ID: lcl|Query_122603 Length: 600

No significant similarity found.


Query #1248: g1211.t1 Query ID: lcl|Query_122604 Length: 660

No significant similarity found.


Query #1249: g1212.t1 Query ID: lcl|Query_122605 Length: 1602

No significant similarity found.


Query #1250: g1213.t1 Query ID: lcl|Query_122606 Length: 766

No significant similarity found.


Query #1251: g1214.t1 Query ID: lcl|Query_122607 Length: 1087

No significant similarity found.


Query #1252: g1215.t1 Query ID: lcl|Query_122608 Length: 97

No significant similarity found.


Query #1253: g1216.t1 Query ID: lcl|Query_122609 Length: 179

No significant similarity found.


Query #1254: g1217.t1 Query ID: lcl|Query_122610 Length: 97

No significant similarity found.


Query #1255: g1218.t1 Query ID: lcl|Query_122611 Length: 180

No significant similarity found.


Query #1256: g1219.t1 Query ID: lcl|Query_122612 Length: 858

No significant similarity found.


Query #1257: g1220.t1 Query ID: lcl|Query_122613 Length: 861

No significant similarity found.


Query #1258: g1221.t1 Query ID: lcl|Query_122614 Length: 176

No significant similarity found.


Query #1259: g1222.t1 Query ID: lcl|Query_122615 Length: 1168

No significant similarity found.


Query #1260: g1223.t1 Query ID: lcl|Query_122616 Length: 160

No significant similarity found.


Query #1261: g1224.t1 Query ID: lcl|Query_122617 Length: 687

No significant similarity found.


Query #1262: g1225.t1 Query ID: lcl|Query_122618 Length: 600

No significant similarity found.


Query #1263: g1226.t1 Query ID: lcl|Query_122619 Length: 757

No significant similarity found.


Query #1264: g1227.t1 Query ID: lcl|Query_122620 Length: 569

No significant similarity found.


Query #1265: g1228.t1 Query ID: lcl|Query_122621 Length: 131

No significant similarity found.


Query #1266: g1229.t1 Query ID: lcl|Query_122622 Length: 1366

No significant similarity found.


Query #1267: g1230.t1 Query ID: lcl|Query_122623 Length: 914

No significant similarity found.


Query #1268: g1231.t1 Query ID: lcl|Query_122624 Length: 2260

No significant similarity found.


Query #1269: g1232.t1 Query ID: lcl|Query_122625 Length: 869

No significant similarity found.


Query #1270: g1233.t1 Query ID: lcl|Query_122626 Length: 208

No significant similarity found.


Query #1271: g1234.t1 Query ID: lcl|Query_122627 Length: 423

No significant similarity found.


Query #1272: g1235.t1 Query ID: lcl|Query_122628 Length: 785

Sequences producing significant alignments:
                                                                  Scientific      Common                     Max    Total Query   E   Per.   Acc.                        
Description                                                       Name            Name            Taxid      Score  Score cover Value Ident  Len        Accession        
unnamed protein product                                                                           0          22.6   22.6  3%    0.043 40.00  434        Query_132441     


Alignments:

>unnamed protein product
Sequence ID: Query_132441 Length: 434
Range 1: 125 to 149

Score:22.6 bits(45), Expect:0.043, 
Method:Compositional matrix adjust., 
Identities:10/25(40%), Positives:14/25(56%), Gaps:0/25(0%)

Query  393  EEPPPLPEEEPAYESRLPGWVSRVD  417
            E+ P   E  P + S  PGWV+ V+
Sbjct  125  EQHPNKEEPLPMFTSCCPGWVAMVE  149


Query #1273: g1236.t1 Query ID: lcl|Query_122629 Length: 764

No significant similarity found.


Query #1274: g1237.t1 Query ID: lcl|Query_122630 Length: 998

No significant similarity found.


Query #1275: g1238.t1 Query ID: lcl|Query_122631 Length: 988

No significant similarity found.


Query #1276: g1239.t1 Query ID: lcl|Query_122632 Length: 150

No significant similarity found.


Query #1277: g1240.t1 Query ID: lcl|Query_122633 Length: 2140

No significant similarity found.


Query #1278: g1241.t1 Query ID: lcl|Query_122634 Length: 280

No significant similarity found.


Query #1279: g1242.t1 Query ID: lcl|Query_122635 Length: 452

No significant similarity found.


Query #1280: g1243.t1 Query ID: lcl|Query_122636 Length: 523

No significant similarity found.


Query #1281: g1244.t1 Query ID: lcl|Query_122637 Length: 3299

No significant similarity found.


Query #1282: g1245.t1 Query ID: lcl|Query_122638 Length: 314

No significant similarity found.


Query #1283: g1246.t1 Query ID: lcl|Query_122639 Length: 218

No significant similarity found.


Query #1284: g1247.t1 Query ID: lcl|Query_122640 Length: 370

No significant similarity found.


Query #1285: g1248.t1 Query ID: lcl|Query_122641 Length: 244

No significant similarity found.


Query #1286: g1249.t1 Query ID: lcl|Query_122642 Length: 82

No significant similarity found.


Query #1287: g1250.t1 Query ID: lcl|Query_122643 Length: 722

No significant similarity found.


Query #1288: g1251.t1 Query ID: lcl|Query_122644 Length: 192

No significant similarity found.


Query #1289: g1252.t1 Query ID: lcl|Query_122645 Length: 253

No significant similarity found.


Query #1290: g1253.t1 Query ID: lcl|Query_122646 Length: 163

No significant similarity found.


Query #1291: g1254.t1 Query ID: lcl|Query_122647 Length: 80

No significant similarity found.


Query #1292: g1255.t1 Query ID: lcl|Query_122648 Length: 299

No significant similarity found.


Query #1293: g1256.t1 Query ID: lcl|Query_122649 Length: 259

No significant similarity found.


Query #1294: g1257.t1 Query ID: lcl|Query_122650 Length: 253

Sequences producing significant alignments:
                                                                  Scientific      Common                     Max    Total Query   E   Per.   Acc.                        
Description                                                       Name            Name            Taxid      Score  Score cover Value Ident  Len        Accession        
unnamed protein product                                                                           0          20.9   20.9  6%    0.045 52.94  434        Query_132441     


Alignments:

>unnamed protein product
Sequence ID: Query_132441 Length: 434
Range 1: 226 to 242

Score:20.9 bits(41), Expect:0.045, 
Method:Compositional matrix adjust., 
Identities:9/17(53%), Positives:11/17(64%), Gaps:0/17(0%)

Query  97   VGQINLEDGVALSPNPE  113
            VG+I LE G+ L   PE
Sbjct  226  VGKIFLERGIKLNELPE  242


Query #1295: g1258.t1 Query ID: lcl|Query_122651 Length: 1711

No significant similarity found.


Query #1296: g1259.t1 Query ID: lcl|Query_122652 Length: 262

No significant similarity found.


Query #1297: g1260.t1 Query ID: lcl|Query_122653 Length: 249

No significant similarity found.


Query #1298: g1261.t1 Query ID: lcl|Query_122654 Length: 550

No significant similarity found.


Query #1299: g1262.t1 Query ID: lcl|Query_122655 Length: 131

No significant similarity found.


Query #1300: g1263.t1 Query ID: lcl|Query_122656 Length: 107

No significant similarity found.


Query #1301: g1264.t1 Query ID: lcl|Query_122657 Length: 1821

No significant similarity found.


Query #1302: g1265.t1 Query ID: lcl|Query_122658 Length: 237

No significant similarity found.


Query #1303: g1266.t1 Query ID: lcl|Query_122659 Length: 953

No significant similarity found.


Query #1304: g1267.t1 Query ID: lcl|Query_122660 Length: 494

No significant similarity found.


Query #1305: g1268.t1 Query ID: lcl|Query_122661 Length: 314

No significant similarity found.


Query #1306: g1269.t1 Query ID: lcl|Query_122662 Length: 268

No significant similarity found.


Query #1307: g1270.t1 Query ID: lcl|Query_122663 Length: 154

No significant similarity found.


Query #1308: g1271.t1 Query ID: lcl|Query_122664 Length: 542

No significant similarity found.


Query #1309: g1272.t1 Query ID: lcl|Query_122665 Length: 1121

No significant similarity found.


Query #1310: g1273.t1 Query ID: lcl|Query_122666 Length: 403

No significant similarity found.


Query #1311: g1274.t1 Query ID: lcl|Query_122667 Length: 173

No significant similarity found.


Query #1312: g1275.t1 Query ID: lcl|Query_122668 Length: 331

No significant similarity found.


Query #1313: g1276.t1 Query ID: lcl|Query_122669 Length: 196

No significant similarity found.


Query #1314: g1277.t1 Query ID: lcl|Query_122670 Length: 186

No significant similarity found.


Query #1315: g1278.t1 Query ID: lcl|Query_122671 Length: 1432

No significant similarity found.


Query #1316: g1279.t1 Query ID: lcl|Query_122672 Length: 1075

No significant similarity found.


Query #1317: g1280.t1 Query ID: lcl|Query_122673 Length: 76

No significant similarity found.


Query #1318: g1281.t1 Query ID: lcl|Query_122674 Length: 520

No significant similarity found.


Query #1319: g1282.t1 Query ID: lcl|Query_122675 Length: 202

No significant similarity found.


Query #1320: g1283.t1 Query ID: lcl|Query_122676 Length: 726

No significant similarity found.


Query #1321: g1283.t2 Query ID: lcl|Query_122677 Length: 725

No significant similarity found.


Query #1322: g1284.t1 Query ID: lcl|Query_122678 Length: 658

No significant similarity found.


Query #1323: g1285.t1 Query ID: lcl|Query_122679 Length: 1195

No significant similarity found.


Query #1324: g1286.t1 Query ID: lcl|Query_122680 Length: 930

No significant similarity found.


Query #1325: g1287.t1 Query ID: lcl|Query_122681 Length: 931

No significant similarity found.


Query #1326: g1288.t1 Query ID: lcl|Query_122682 Length: 374

No significant similarity found.


Query #1327: g1289.t1 Query ID: lcl|Query_122683 Length: 368

No significant similarity found.


Query #1328: g1289.t2 Query ID: lcl|Query_122684 Length: 89

No significant similarity found.


Query #1329: g1290.t1 Query ID: lcl|Query_122685 Length: 314

No significant similarity found.


Query #1330: g1291.t1 Query ID: lcl|Query_122686 Length: 190

No significant similarity found.


Query #1331: g1292.t1 Query ID: lcl|Query_122687 Length: 452

No significant similarity found.


Query #1332: g1293.t1 Query ID: lcl|Query_122688 Length: 269

No significant similarity found.


Query #1333: g1294.t1 Query ID: lcl|Query_122689 Length: 154

No significant similarity found.


Query #1334: g1295.t1 Query ID: lcl|Query_122690 Length: 495

No significant similarity found.


Query #1335: g1296.t1 Query ID: lcl|Query_122691 Length: 1084

No significant similarity found.


Query #1336: g1297.t1 Query ID: lcl|Query_122692 Length: 238

No significant similarity found.


Query #1337: g1298.t1 Query ID: lcl|Query_122693 Length: 220

No significant similarity found.


Query #1338: g1299.t1 Query ID: lcl|Query_122694 Length: 308

No significant similarity found.


Query #1339: g1300.t1 Query ID: lcl|Query_122695 Length: 362

No significant similarity found.


Query #1340: g1301.t1 Query ID: lcl|Query_122696 Length: 544

No significant similarity found.


Query #1341: g1302.t1 Query ID: lcl|Query_122697 Length: 508

No significant similarity found.


Query #1342: g1303.t1 Query ID: lcl|Query_122698 Length: 248

No significant similarity found.


Query #1343: g1304.t1 Query ID: lcl|Query_122699 Length: 737

No significant similarity found.


Query #1344: g1305.t1 Query ID: lcl|Query_122700 Length: 348

No significant similarity found.


Query #1345: g1306.t1 Query ID: lcl|Query_122701 Length: 319

No significant similarity found.


Query #1346: g1307.t1 Query ID: lcl|Query_122702 Length: 559

No significant similarity found.


Query #1347: g1308.t1 Query ID: lcl|Query_122703 Length: 337

No significant similarity found.


Query #1348: g1309.t1 Query ID: lcl|Query_122704 Length: 728

No significant similarity found.


Query #1349: g1310.t1 Query ID: lcl|Query_122705 Length: 593

No significant similarity found.


Query #1350: g1311.t1 Query ID: lcl|Query_122706 Length: 845

No significant similarity found.


Query #1351: g1312.t1 Query ID: lcl|Query_122707 Length: 951

No significant similarity found.


Query #1352: g1313.t1 Query ID: lcl|Query_122708 Length: 268

No significant similarity found.


Query #1353: g1314.t1 Query ID: lcl|Query_122709 Length: 905

No significant similarity found.


Query #1354: g1315.t1 Query ID: lcl|Query_122710 Length: 162

No significant similarity found.


Query #1355: g1316.t1 Query ID: lcl|Query_122711 Length: 88

No significant similarity found.


Query #1356: g1317.t1 Query ID: lcl|Query_122712 Length: 78

No significant similarity found.


Query #1357: g1318.t1 Query ID: lcl|Query_122713 Length: 483

No significant similarity found.


Query #1358: g1319.t1 Query ID: lcl|Query_122714 Length: 502

No significant similarity found.


Query #1359: g1320.t1 Query ID: lcl|Query_122715 Length: 537

No significant similarity found.


Query #1360: g1320.t2 Query ID: lcl|Query_122716 Length: 538

No significant similarity found.


Query #1361: g1321.t1 Query ID: lcl|Query_122717 Length: 289

No significant similarity found.


Query #1362: g1322.t1 Query ID: lcl|Query_122718 Length: 186

No significant similarity found.


Query #1363: g1323.t1 Query ID: lcl|Query_122719 Length: 804

No significant similarity found.


Query #1364: g1324.t1 Query ID: lcl|Query_122720 Length: 1078

No significant similarity found.


Query #1365: g1325.t1 Query ID: lcl|Query_122721 Length: 1523

No significant similarity found.


Query #1366: g1326.t1 Query ID: lcl|Query_122722 Length: 444

No significant similarity found.


Query #1367: g1327.t1 Query ID: lcl|Query_122723 Length: 393

No significant similarity found.


Query #1368: g1328.t1 Query ID: lcl|Query_122724 Length: 193

No significant similarity found.


Query #1369: g1329.t1 Query ID: lcl|Query_122725 Length: 355

No significant similarity found.


Query #1370: g1330.t1 Query ID: lcl|Query_122726 Length: 963

No significant similarity found.


Query #1371: g1331.t1 Query ID: lcl|Query_122727 Length: 262

No significant similarity found.


Query #1372: g1332.t1 Query ID: lcl|Query_122728 Length: 814

No significant similarity found.


Query #1373: g1333.t1 Query ID: lcl|Query_122729 Length: 364

No significant similarity found.


Query #1374: g1334.t1 Query ID: lcl|Query_122730 Length: 161

No significant similarity found.


Query #1375: g1335.t1 Query ID: lcl|Query_122731 Length: 609

Sequences producing significant alignments:
                                                                  Scientific      Common                     Max    Total Query   E   Per.   Acc.                        
Description                                                       Name            Name            Taxid      Score  Score cover Value Ident  Len        Accession        
unnamed protein product                                                                           0          23.0   23.0  16%   0.031 29.52  434        Query_132441     


Alignments:

>unnamed protein product
Sequence ID: Query_132441 Length: 434
Range 1: 27 to 126

Score:23.0 bits(46), Expect:0.031, 
Method:Compositional matrix adjust., 
Identities:31/105(30%), Positives:41/105(39%), Gaps:11/105(10%)

Query  79   ELDFPPC--VLLRRLLEELDIGLAKDRITRAFRQPSLLPTL-VSLQSLQRLAAGKASATA  135
            E D PP     L    + LD  LAK + +R      + P   V++     LA G  +   
Sbjct  27   ECDCPPTPQAKLPHWQQALD-ELAKPKESRRLMIAQIAPAVRVAIAETIGLAPGDVTIGQ  85

Query  136  VAAEGRLANGEEGTDAAAATAATAD---MHQARELLARLQRDIEQ  177
                 R+     G D    T   AD   M +  ELL RLQ  +EQ
Sbjct  86   LVTGLRML----GFDYVFDTLFGADLTIMEEGTELLHRLQDHLEQ  126


Query #1376: g1336.t1 Query ID: lcl|Query_122732 Length: 289

No significant similarity found.


Query #1377: g1337.t1 Query ID: lcl|Query_122733 Length: 604

No significant similarity found.


Query #1378: g1338.t1 Query ID: lcl|Query_122734 Length: 437

No significant similarity found.


Query #1379: g1339.t1 Query ID: lcl|Query_122735 Length: 252

No significant similarity found.


Query #1380: g1340.t1 Query ID: lcl|Query_122736 Length: 528

No significant similarity found.


Query #1381: g1341.t1 Query ID: lcl|Query_122737 Length: 867

No significant similarity found.


Query #1382: g1342.t1 Query ID: lcl|Query_122738 Length: 574

No significant similarity found.


Query #1383: g1343.t1 Query ID: lcl|Query_122739 Length: 457

No significant similarity found.


Query #1384: g1344.t1 Query ID: lcl|Query_122740 Length: 434

No significant similarity found.


Query #1385: g1345.t1 Query ID: lcl|Query_122741 Length: 432

No significant similarity found.


Query #1386: g1346.t1 Query ID: lcl|Query_122742 Length: 469

No significant similarity found.


Query #1387: g1347.t1 Query ID: lcl|Query_122743 Length: 216

No significant similarity found.


Query #1388: g1348.t1 Query ID: lcl|Query_122744 Length: 224

No significant similarity found.


Query #1389: g1349.t1 Query ID: lcl|Query_122745 Length: 1604

No significant similarity found.


Query #1390: g1350.t1 Query ID: lcl|Query_122746 Length: 444

No significant similarity found.


Query #1391: g1351.t1 Query ID: lcl|Query_122747 Length: 108

No significant similarity found.


Query #1392: g1352.t1 Query ID: lcl|Query_122748 Length: 1027

No significant similarity found.


Query #1393: g1353.t1 Query ID: lcl|Query_122749 Length: 245

No significant similarity found.


Query #1394: g1354.t1 Query ID: lcl|Query_122750 Length: 164

No significant similarity found.


Query #1395: g1355.t1 Query ID: lcl|Query_122751 Length: 488

No significant similarity found.


Query #1396: g1356.t1 Query ID: lcl|Query_122752 Length: 1447

Sequences producing significant alignments:
                                                                  Scientific      Common                     Max    Total Query   E   Per.   Acc.                        
Description                                                       Name            Name            Taxid      Score  Score cover Value Ident  Len        Accession        
unnamed protein product                                                                           0          24.2   24.2  2%    0.028 45.16  434        Query_132441     


Alignments:

>unnamed protein product
Sequence ID: Query_132441 Length: 434
Range 1: 54 to 84

Score:24.2 bits(49), Expect:0.028, 
Method:Compositional matrix adjust., 
Identities:14/31(45%), Positives:19/31(61%), Gaps:1/31(3%)

Query  271  SRRLLVAGFSSGQLVAVALSTGTQPG-VGIG  300
            SRRL++A  +    VA+A + G  PG V IG
Sbjct  54   SRRLMIAQIAPAVRVAIAETIGLAPGDVTIG  84


Query #1397: g1357.t1 Query ID: lcl|Query_122753 Length: 389

No significant similarity found.


Query #1398: g1358.t1 Query ID: lcl|Query_122754 Length: 402

No significant similarity found.


Query #1399: g1359.t1 Query ID: lcl|Query_122755 Length: 1010

No significant similarity found.


Query #1400: g1360.t1 Query ID: lcl|Query_122756 Length: 158

No significant similarity found.


Query #1401: g1361.t1 Query ID: lcl|Query_122757 Length: 158

No significant similarity found.


Query #1402: g1362.t1 Query ID: lcl|Query_122758 Length: 957

No significant similarity found.


Query #1403: g1363.t1 Query ID: lcl|Query_122759 Length: 405

No significant similarity found.


Query #1404: g1364.t1 Query ID: lcl|Query_122760 Length: 631

No significant similarity found.


Query #1405: g1365.t1 Query ID: lcl|Query_122761 Length: 948

No significant similarity found.


Query #1406: g1366.t1 Query ID: lcl|Query_122762 Length: 215

No significant similarity found.


Query #1407: g1367.t1 Query ID: lcl|Query_122763 Length: 404

No significant similarity found.


Query #1408: g1368.t1 Query ID: lcl|Query_122764 Length: 421

No significant similarity found.


Query #1409: g1369.t1 Query ID: lcl|Query_122765 Length: 618

No significant similarity found.


Query #1410: g1370.t1 Query ID: lcl|Query_122766 Length: 649

No significant similarity found.


Query #1411: g1371.t1 Query ID: lcl|Query_122767 Length: 407

No significant similarity found.


Query #1412: g1372.t1 Query ID: lcl|Query_122768 Length: 330

No significant similarity found.


Query #1413: g1373.t1 Query ID: lcl|Query_122769 Length: 602

No significant similarity found.


Query #1414: g1374.t1 Query ID: lcl|Query_122770 Length: 400

No significant similarity found.


Query #1415: g1375.t1 Query ID: lcl|Query_122771 Length: 611

No significant similarity found.


Query #1416: g1376.t1 Query ID: lcl|Query_122772 Length: 605

No significant similarity found.


Query #1417: g1377.t1 Query ID: lcl|Query_122773 Length: 467

No significant similarity found.


Query #1418: g1378.t1 Query ID: lcl|Query_122774 Length: 725

No significant similarity found.


Query #1419: g1379.t1 Query ID: lcl|Query_122775 Length: 549

Sequences producing significant alignments:
                                                                  Scientific      Common                     Max    Total Query   E   Per.   Acc.                        
Description                                                       Name            Name            Taxid      Score  Score cover Value Ident  Len        Accession        
unnamed protein product                                                                           0          138    138   83%   4e-38 27.49  434        Query_132441     


Alignments:

>unnamed protein product
Sequence ID: Query_132441 Length: 434
Range 1: 30 to 425

Score:138 bits(323), Expect:4e-38, 
Method:Compositional matrix adjust., 
Identities:127/462(27%), Positives:184/462(39%), Gaps:70/462(15%)

Query  78   CVTSAEAVLLQHQSAGELLQRLADPDWTVVVSLSPQSIAALAAVHRLSSAECA-ARLTAF  136
            C  + +A L + Q A + L +  +     +  ++P    A+A    L+  +    +L   
Sbjct  30   CPPTPQAKLPHWQQALDELAKPKESRRLMIAQIAPAVRVAIAETIGLAPGDVTIGQLVTG  89

Query  137  LRHLGVAAVFDIAAARQVALAEAAREFLQRYRSSRGGSTAEAAAAAGQDAAGGGDDMDVD  196
            LR LG   VFD        + E   E L+R                 QD           
Sbjct  90   LRMLGFDYVFDTLFGADLTIMEEGTELLHRL----------------QD-----------  122

Query  197  RPKPSSDGHRNAVGGGSPGPLPMLASACPGWVCYAEKTHGDHVLPYIATGKSPQAVLGTL  256
                  + H N        PLPM  S CPGWV   EK+  +  +PY+++ KSPQ  LG  
Sbjct  123  ----HLEQHPN-----KEEPLPMFTSCCPGWVAMVEKSNPE-LIPYLSSCKSPQMMLGAV  172

Query  257  VKRQWCAAAGLAPDRVYHCSVMPCYDKKLEGARDDFWLPGTSVPETDCVLATTELQELLE  316
            +K  +    G  P  +   SVMPC  K+ E  R+ F   G +  + D V  T E   +  
Sbjct  173  IKNYYAQQVGVQPSDICNVSVMPCVRKQGEADREWFNTTGLA-RDVDHVVTTAEVGKIFL  231

Query  317  QRQADLHSLQGIPFDAILPAAAAAAAAPSGTRASSSGG--SSAQHDTVQLPTSSSSGSGS  374
            +R   L  L    FD  +       A   GT    +GG   +A     +  T    G   
Sbjct  232  ERGIKLNELPESNFDNPI-GEGTGGALLFGT----TGGVMEAALRTVYEVVTQKPMG---  283

Query  375  GVTATASSGSGGYLEHVFRSAARELFGLE-LPPGPLPVKVGRNADLRELSLEAPDGTVLR  433
                              R    E  GLE +    +  K G ++  +  +     G  L+
Sbjct  284  ------------------RVDFEEVRGLEGIKEAEITLKPGDDSPFKAFAGADGQGITLK  325

Query  434  FAAAYGFRNIQGLMRKVKLGRCEYDYVEVMACPSGCLNGGGQPKPTAKQTPAQLLEQLEE  493
             A A G  N + L++    G+  YD++EVMACP GC+ GGGQP+ T KQ   +  + +  
Sbjct  326  IAVANGLGNAKKLIKSLSEGKAKYDFIEVMACPGGCIGGGGQPRSTDKQILQKRQQAMYN  385

Query  494  LYAAGGIAARPEADPALQQLYMSFVQGEPGSQAAHQLMHTHY  535
            L     I  R   +P +Q LY  F  G P S+ AH L+HTHY
Sbjct  386  LDERSAI-RRSHENPFIQALYDKFL-GAPNSHKAHDLLHTHY  425


Query #1420: g1380.t1 Query ID: lcl|Query_122776 Length: 332

No significant similarity found.


Query #1421: g1381.t1 Query ID: lcl|Query_122777 Length: 317

No significant similarity found.


Query #1422: g1382.t1 Query ID: lcl|Query_122778 Length: 361

No significant similarity found.


Query #1423: g1383.t1 Query ID: lcl|Query_122779 Length: 386

No significant similarity found.


Query #1424: g1384.t1 Query ID: lcl|Query_122780 Length: 172

No significant similarity found.


Query #1425: g1385.t1 Query ID: lcl|Query_122781 Length: 172

No significant similarity found.


Query #1426: g1386.t1 Query ID: lcl|Query_122782 Length: 78

No significant similarity found.


Query #1427: g1387.t1 Query ID: lcl|Query_122783 Length: 78

No significant similarity found.


Query #1428: g1388.t1 Query ID: lcl|Query_122784 Length: 218

No significant similarity found.


Query #1429: g1389.t1 Query ID: lcl|Query_122785 Length: 1708

No significant similarity found.


Query #1430: g1390.t1 Query ID: lcl|Query_122786 Length: 890

No significant similarity found.


Query #1431: g1391.t1 Query ID: lcl|Query_122787 Length: 180

No significant similarity found.


Query #1432: g1392.t1 Query ID: lcl|Query_122788 Length: 156

No significant similarity found.


Query #1433: g1393.t1 Query ID: lcl|Query_122789 Length: 184

No significant similarity found.


Query #1434: g1394.t1 Query ID: lcl|Query_122790 Length: 530

No significant similarity found.


Query #1435: g1395.t1 Query ID: lcl|Query_122791 Length: 279

No significant similarity found.


Query #1436: g1396.t1 Query ID: lcl|Query_122792 Length: 837

No significant similarity found.


Query #1437: g1397.t1 Query ID: lcl|Query_122793 Length: 576

No significant similarity found.


Query #1438: g1398.t1 Query ID: lcl|Query_122794 Length: 535

No significant similarity found.


Query #1439: g1398.t2 Query ID: lcl|Query_122795 Length: 533

No significant similarity found.


Query #1440: g1399.t1 Query ID: lcl|Query_122796 Length: 216

No significant similarity found.


Query #1441: g1400.t1 Query ID: lcl|Query_122797 Length: 313

No significant similarity found.


Query #1442: g1400.t2 Query ID: lcl|Query_122798 Length: 337

No significant similarity found.


Query #1443: g1401.t1 Query ID: lcl|Query_122799 Length: 308

No significant similarity found.


Query #1444: g1402.t1 Query ID: lcl|Query_122800 Length: 275

No significant similarity found.


Query #1445: g1403.t1 Query ID: lcl|Query_122801 Length: 273

No significant similarity found.


Query #1446: g1404.t1 Query ID: lcl|Query_122802 Length: 168

No significant similarity found.


Query #1447: g1405.t1 Query ID: lcl|Query_122803 Length: 159

No significant similarity found.


Query #1448: g1406.t1 Query ID: lcl|Query_122804 Length: 927

No significant similarity found.


Query #1449: g1407.t1 Query ID: lcl|Query_122805 Length: 521

No significant similarity found.


Query #1450: g1408.t1 Query ID: lcl|Query_122806 Length: 1208

No significant similarity found.


Query #1451: g1409.t1 Query ID: lcl|Query_122807 Length: 387

No significant similarity found.


Query #1452: g1410.t1 Query ID: lcl|Query_122808 Length: 476

No significant similarity found.


Query #1453: g1411.t1 Query ID: lcl|Query_122809 Length: 427

No significant similarity found.


Query #1454: g1412.t1 Query ID: lcl|Query_122810 Length: 223

No significant similarity found.


Query #1455: g1413.t1 Query ID: lcl|Query_122811 Length: 405

No significant similarity found.


Query #1456: g1414.t1 Query ID: lcl|Query_122812 Length: 292

No significant similarity found.


Query #1457: g1415.t1 Query ID: lcl|Query_122813 Length: 550

No significant similarity found.


Query #1458: g1416.t1 Query ID: lcl|Query_122814 Length: 518

No significant similarity found.


Query #1459: g1417.t1 Query ID: lcl|Query_122815 Length: 221

No significant similarity found.


Query #1460: g1418.t1 Query ID: lcl|Query_122816 Length: 919

No significant similarity found.


Query #1461: g1419.t1 Query ID: lcl|Query_122817 Length: 261

No significant similarity found.


Query #1462: g1420.t1 Query ID: lcl|Query_122818 Length: 337

No significant similarity found.


Query #1463: g1421.t1 Query ID: lcl|Query_122819 Length: 785

No significant similarity found.


Query #1464: g1422.t1 Query ID: lcl|Query_122820 Length: 111

No significant similarity found.


Query #1465: g1423.t1 Query ID: lcl|Query_122821 Length: 221

No significant similarity found.


Query #1466: g1424.t1 Query ID: lcl|Query_122822 Length: 88

No significant similarity found.


Query #1467: g1425.t1 Query ID: lcl|Query_122823 Length: 389

No significant similarity found.


Query #1468: g1426.t1 Query ID: lcl|Query_122824 Length: 108

No significant similarity found.


Query #1469: g1427.t1 Query ID: lcl|Query_122825 Length: 417

No significant similarity found.


Query #1470: g1428.t1 Query ID: lcl|Query_122826 Length: 136

No significant similarity found.


Query #1471: g1429.t1 Query ID: lcl|Query_122827 Length: 288

No significant similarity found.


Query #1472: g1430.t1 Query ID: lcl|Query_122828 Length: 1520

No significant similarity found.


Query #1473: g1431.t1 Query ID: lcl|Query_122829 Length: 627

No significant similarity found.


Query #1474: g1432.t1 Query ID: lcl|Query_122830 Length: 309

No significant similarity found.


Query #1475: g1433.t1 Query ID: lcl|Query_122831 Length: 469

No significant similarity found.


Query #1476: g1434.t1 Query ID: lcl|Query_122832 Length: 226

No significant similarity found.


Query #1477: g1435.t1 Query ID: lcl|Query_122833 Length: 2322

No significant similarity found.


Query #1478: g1436.t1 Query ID: lcl|Query_122834 Length: 114

No significant similarity found.


Query #1479: g1437.t1 Query ID: lcl|Query_122835 Length: 676

No significant similarity found.


Query #1480: g1437.t2 Query ID: lcl|Query_122836 Length: 692

No significant similarity found.


Query #1481: g1438.t1 Query ID: lcl|Query_122837 Length: 505

No significant similarity found.


Query #1482: g1439.t1 Query ID: lcl|Query_122838 Length: 340

No significant similarity found.


Query #1483: g1440.t1 Query ID: lcl|Query_122839 Length: 218

No significant similarity found.


Query #1484: g1440.t2 Query ID: lcl|Query_122840 Length: 217

No significant similarity found.


Query #1485: g1441.t1 Query ID: lcl|Query_122841 Length: 612

No significant similarity found.


Query #1486: g1442.t1 Query ID: lcl|Query_122842 Length: 2138

No significant similarity found.


Query #1487: g1443.t1 Query ID: lcl|Query_122843 Length: 508

No significant similarity found.


Query #1488: g1444.t1 Query ID: lcl|Query_122844 Length: 218

No significant similarity found.


Query #1489: g1445.t1 Query ID: lcl|Query_122845 Length: 363

No significant similarity found.


Query #1490: g1446.t1 Query ID: lcl|Query_122846 Length: 501

No significant similarity found.


Query #1491: g1447.t1 Query ID: lcl|Query_122847 Length: 608

No significant similarity found.


Query #1492: g1448.t1 Query ID: lcl|Query_122848 Length: 771

No significant similarity found.


Query #1493: g1449.t1 Query ID: lcl|Query_122849 Length: 390

No significant similarity found.


Query #1494: g1450.t1 Query ID: lcl|Query_122850 Length: 234

No significant similarity found.


Query #1495: g1451.t1 Query ID: lcl|Query_122851 Length: 737

No significant similarity found.


Query #1496: g1452.t1 Query ID: lcl|Query_122852 Length: 312

No significant similarity found.


Query #1497: g1453.t1 Query ID: lcl|Query_122853 Length: 300

No significant similarity found.


Query #1498: g1454.t1 Query ID: lcl|Query_122854 Length: 296

No significant similarity found.


Query #1499: g1455.t1 Query ID: lcl|Query_122855 Length: 1038

No significant similarity found.


Query #1500: g1456.t1 Query ID: lcl|Query_122856 Length: 895

No significant similarity found.


Query #1501: g1457.t1 Query ID: lcl|Query_122857 Length: 1108

No significant similarity found.


Query #1502: g1458.t1 Query ID: lcl|Query_122858 Length: 176

No significant similarity found.


Query #1503: g1459.t1 Query ID: lcl|Query_122859 Length: 264

No significant similarity found.


Query #1504: g1460.t1 Query ID: lcl|Query_122860 Length: 337

No significant similarity found.


Query #1505: g1461.t1 Query ID: lcl|Query_122861 Length: 307

No significant similarity found.


Query #1506: g1462.t1 Query ID: lcl|Query_122862 Length: 595

No significant similarity found.


Query #1507: g1463.t1 Query ID: lcl|Query_122863 Length: 217

No significant similarity found.


Query #1508: g1464.t1 Query ID: lcl|Query_122864 Length: 513

No significant similarity found.


Query #1509: g1465.t1 Query ID: lcl|Query_122865 Length: 333

No significant similarity found.


Query #1510: g1466.t1 Query ID: lcl|Query_122866 Length: 214

No significant similarity found.


Query #1511: g1467.t1 Query ID: lcl|Query_122867 Length: 261

No significant similarity found.


Query #1512: g1468.t1 Query ID: lcl|Query_122868 Length: 216

No significant similarity found.


Query #1513: g1469.t1 Query ID: lcl|Query_122869 Length: 216

No significant similarity found.


Query #1514: g1470.t1 Query ID: lcl|Query_122870 Length: 473

No significant similarity found.


Query #1515: g1471.t1 Query ID: lcl|Query_122871 Length: 145

No significant similarity found.


Query #1516: g1472.t1 Query ID: lcl|Query_122872 Length: 293

No significant similarity found.


Query #1517: g1473.t1 Query ID: lcl|Query_122873 Length: 5585

No significant similarity found.


Query #1518: g1474.t1 Query ID: lcl|Query_122874 Length: 296

No significant similarity found.


Query #1519: g1475.t1 Query ID: lcl|Query_122875 Length: 462

No significant similarity found.


Query #1520: g1476.t1 Query ID: lcl|Query_122876 Length: 107

No significant similarity found.


Query #1521: g1477.t1 Query ID: lcl|Query_122877 Length: 1167

No significant similarity found.


Query #1522: g1478.t1 Query ID: lcl|Query_122878 Length: 378

No significant similarity found.


Query #1523: g1479.t1 Query ID: lcl|Query_122879 Length: 316

No significant similarity found.


Query #1524: g1480.t1 Query ID: lcl|Query_122880 Length: 1102

No significant similarity found.


Query #1525: g1481.t1 Query ID: lcl|Query_122881 Length: 1825

No significant similarity found.


Query #1526: g1482.t1 Query ID: lcl|Query_122882 Length: 379

No significant similarity found.


Query #1527: g1483.t1 Query ID: lcl|Query_122883 Length: 353

Sequences producing significant alignments:
                                                                  Scientific      Common                     Max    Total Query   E   Per.   Acc.                        
Description                                                       Name            Name            Taxid      Score  Score cover Value Ident  Len        Accession        
unnamed protein product                                                                           0          21.3   21.3  16%   0.044 30.88  434        Query_132441     


Alignments:

>unnamed protein product
Sequence ID: Query_132441 Length: 434
Range 1: 37 to 101

Score:21.3 bits(42), Expect:0.044, 
Method:Compositional matrix adjust., 
Identities:21/68(31%), Positives:27/68(39%), Gaps:11/68(16%)

Query  196  SVPAWTATLLFMLEP-------VAALASAARTPEA-LLSLAPSDFLLPALATGLQVPRAL  247
              P W   L  +  P       +A +A A R   A  + LAP D  +  L TGL   R L
Sbjct  37   KLPHWQQALDELAKPKESRRLMIAQIAPAVRVAIAETIGLAPGDVTIGQLVTGL---RML  93

Query  248  LRDHMWFT  255
              D+   T
Sbjct  94   GFDYVFDT  101


Query #1528: g1484.t1 Query ID: lcl|Query_122884 Length: 469

No significant similarity found.


Query #1529: g1485.t1 Query ID: lcl|Query_122885 Length: 473

No significant similarity found.


Query #1530: g1486.t1 Query ID: lcl|Query_122886 Length: 197

No significant similarity found.


Query #1531: g1487.t1 Query ID: lcl|Query_122887 Length: 210

No significant similarity found.


Query #1532: g1488.t1 Query ID: lcl|Query_122888 Length: 753

No significant similarity found.


Query #1533: g1489.t1 Query ID: lcl|Query_122889 Length: 435

No significant similarity found.


Query #1534: g1490.t1 Query ID: lcl|Query_122890 Length: 708

No significant similarity found.


Query #1535: g1491.t1 Query ID: lcl|Query_122891 Length: 121

No significant similarity found.


Query #1536: g1492.t1 Query ID: lcl|Query_122892 Length: 173

No significant similarity found.


Query #1537: g1493.t1 Query ID: lcl|Query_122893 Length: 269

No significant similarity found.


Query #1538: g1494.t1 Query ID: lcl|Query_122894 Length: 133

No significant similarity found.


Query #1539: g1495.t1 Query ID: lcl|Query_122895 Length: 389

No significant similarity found.


Query #1540: g1496.t1 Query ID: lcl|Query_122896 Length: 1170

No significant similarity found.


Query #1541: g1497.t1 Query ID: lcl|Query_122897 Length: 303

No significant similarity found.


Query #1542: g1498.t1 Query ID: lcl|Query_122898 Length: 313

No significant similarity found.


Query #1543: g1499.t1 Query ID: lcl|Query_122899 Length: 552

No significant similarity found.


Query #1544: g1500.t1 Query ID: lcl|Query_122900 Length: 441

No significant similarity found.


Query #1545: g1501.t1 Query ID: lcl|Query_122901 Length: 227

No significant similarity found.


Query #1546: g1502.t1 Query ID: lcl|Query_122902 Length: 1052

No significant similarity found.


Query #1547: g1503.t1 Query ID: lcl|Query_122903 Length: 349

No significant similarity found.


Query #1548: g1503.t2 Query ID: lcl|Query_122904 Length: 451

No significant similarity found.


Query #1549: g1504.t1 Query ID: lcl|Query_122905 Length: 786

No significant similarity found.


Query #1550: g1505.t1 Query ID: lcl|Query_122906 Length: 386

No significant similarity found.


Query #1551: g1506.t1 Query ID: lcl|Query_122907 Length: 587

No significant similarity found.


Query #1552: g1507.t1 Query ID: lcl|Query_122908 Length: 93

No significant similarity found.


Query #1553: g1508.t1 Query ID: lcl|Query_122909 Length: 447

No significant similarity found.


Query #1554: g1509.t1 Query ID: lcl|Query_122910 Length: 524

No significant similarity found.


Query #1555: g1510.t1 Query ID: lcl|Query_122911 Length: 169

No significant similarity found.


Query #1556: g1511.t1 Query ID: lcl|Query_122912 Length: 189

No significant similarity found.


Query #1557: g1512.t1 Query ID: lcl|Query_122913 Length: 1093

No significant similarity found.


Query #1558: g1513.t1 Query ID: lcl|Query_122914 Length: 253

No significant similarity found.


Query #1559: g1514.t1 Query ID: lcl|Query_122915 Length: 253

No significant similarity found.


Query #1560: g1515.t1 Query ID: lcl|Query_122916 Length: 137

No significant similarity found.


Query #1561: g1516.t1 Query ID: lcl|Query_122917 Length: 94

No significant similarity found.


Query #1562: g1517.t1 Query ID: lcl|Query_122918 Length: 315

No significant similarity found.


Query #1563: g1518.t1 Query ID: lcl|Query_122919 Length: 219

No significant similarity found.


Query #1564: g1519.t1 Query ID: lcl|Query_122920 Length: 522

No significant similarity found.


Query #1565: g1520.t1 Query ID: lcl|Query_122921 Length: 357

No significant similarity found.


Query #1566: g1521.t1 Query ID: lcl|Query_122922 Length: 438

No significant similarity found.


Query #1567: g1522.t1 Query ID: lcl|Query_122923 Length: 253

No significant similarity found.


Query #1568: g1523.t1 Query ID: lcl|Query_122924 Length: 331

No significant similarity found.


Query #1569: g1524.t1 Query ID: lcl|Query_122925 Length: 139

No significant similarity found.


Query #1570: g1525.t1 Query ID: lcl|Query_122926 Length: 242

No significant similarity found.


Query #1571: g1526.t1 Query ID: lcl|Query_122927 Length: 530

No significant similarity found.


Query #1572: g1527.t1 Query ID: lcl|Query_122928 Length: 495

No significant similarity found.


Query #1573: g1527.t2 Query ID: lcl|Query_122929 Length: 542

No significant similarity found.


Query #1574: g1528.t1 Query ID: lcl|Query_122930 Length: 485

No significant similarity found.


Query #1575: g1529.t1 Query ID: lcl|Query_122931 Length: 156

No significant similarity found.


Query #1576: g1530.t1 Query ID: lcl|Query_122932 Length: 814

No significant similarity found.


Query #1577: g1531.t1 Query ID: lcl|Query_122933 Length: 701

No significant similarity found.


Query #1578: g1532.t1 Query ID: lcl|Query_122934 Length: 448

No significant similarity found.


Query #1579: g1533.t1 Query ID: lcl|Query_122935 Length: 527

No significant similarity found.


Query #1580: g1534.t1 Query ID: lcl|Query_122936 Length: 815

No significant similarity found.


Query #1581: g1535.t1 Query ID: lcl|Query_122937 Length: 452

No significant similarity found.


Query #1582: g1536.t1 Query ID: lcl|Query_122938 Length: 251

No significant similarity found.


Query #1583: g1537.t1 Query ID: lcl|Query_122939 Length: 376

No significant similarity found.


Query #1584: g1538.t1 Query ID: lcl|Query_122940 Length: 147

No significant similarity found.


Query #1585: g1539.t1 Query ID: lcl|Query_122941 Length: 265

No significant similarity found.


Query #1586: g1540.t1 Query ID: lcl|Query_122942 Length: 109

No significant similarity found.


Query #1587: g1541.t1 Query ID: lcl|Query_122943 Length: 291

No significant similarity found.


Query #1588: g1542.t1 Query ID: lcl|Query_122944 Length: 96

No significant similarity found.


Query #1589: g1543.t1 Query ID: lcl|Query_122945 Length: 519

No significant similarity found.


Query #1590: g1544.t1 Query ID: lcl|Query_122946 Length: 502

No significant similarity found.


Query #1591: g1545.t1 Query ID: lcl|Query_122947 Length: 208

No significant similarity found.


Query #1592: g1546.t1 Query ID: lcl|Query_122948 Length: 171

No significant similarity found.


Query #1593: g1547.t1 Query ID: lcl|Query_122949 Length: 848

No significant similarity found.


Query #1594: g1548.t1 Query ID: lcl|Query_122950 Length: 189

No significant similarity found.


Query #1595: g1549.t1 Query ID: lcl|Query_122951 Length: 694

No significant similarity found.


Query #1596: g1550.t1 Query ID: lcl|Query_122952 Length: 528

No significant similarity found.


Query #1597: g1550.t2 Query ID: lcl|Query_122953 Length: 526

No significant similarity found.


Query #1598: g1551.t1 Query ID: lcl|Query_122954 Length: 578

No significant similarity found.


Query #1599: g1552.t1 Query ID: lcl|Query_122955 Length: 596

No significant similarity found.


Query #1600: g1553.t1 Query ID: lcl|Query_122956 Length: 215

No significant similarity found.


Query #1601: g1554.t1 Query ID: lcl|Query_122957 Length: 117

No significant similarity found.


Query #1602: g1555.t1 Query ID: lcl|Query_122958 Length: 586

No significant similarity found.


Query #1603: g1556.t1 Query ID: lcl|Query_122959 Length: 756

No significant similarity found.


Query #1604: g1557.t1 Query ID: lcl|Query_122960 Length: 509

No significant similarity found.


Query #1605: g1558.t1 Query ID: lcl|Query_122961 Length: 412

No significant similarity found.


Query #1606: g1559.t1 Query ID: lcl|Query_122962 Length: 791

No significant similarity found.


Query #1607: g1560.t1 Query ID: lcl|Query_122963 Length: 439

No significant similarity found.


Query #1608: g1561.t1 Query ID: lcl|Query_122964 Length: 754

No significant similarity found.


Query #1609: g1562.t1 Query ID: lcl|Query_122965 Length: 380

No significant similarity found.


Query #1610: g1563.t1 Query ID: lcl|Query_122966 Length: 2462

No significant similarity found.


Query #1611: g1564.t1 Query ID: lcl|Query_122967 Length: 154

No significant similarity found.


Query #1612: g1565.t1 Query ID: lcl|Query_122968 Length: 305

No significant similarity found.


Query #1613: g1566.t1 Query ID: lcl|Query_122969 Length: 501

No significant similarity found.


Query #1614: g1567.t1 Query ID: lcl|Query_122970 Length: 298

No significant similarity found.


Query #1615: g1568.t1 Query ID: lcl|Query_122971 Length: 261

No significant similarity found.


Query #1616: g1569.t1 Query ID: lcl|Query_122972 Length: 398

No significant similarity found.


Query #1617: g1570.t1 Query ID: lcl|Query_122973 Length: 284

No significant similarity found.


Query #1618: g1571.t1 Query ID: lcl|Query_122974 Length: 451

No significant similarity found.


Query #1619: g1572.t1 Query ID: lcl|Query_122975 Length: 351

No significant similarity found.


Query #1620: g1573.t1 Query ID: lcl|Query_122976 Length: 146

No significant similarity found.


Query #1621: g1574.t1 Query ID: lcl|Query_122977 Length: 204

No significant similarity found.


Query #1622: g1575.t1 Query ID: lcl|Query_122978 Length: 385

No significant similarity found.


Query #1623: g1576.t1 Query ID: lcl|Query_122979 Length: 485

No significant similarity found.


Query #1624: g1577.t1 Query ID: lcl|Query_122980 Length: 879

No significant similarity found.


Query #1625: g1578.t1 Query ID: lcl|Query_122981 Length: 582

No significant similarity found.


Query #1626: g1579.t1 Query ID: lcl|Query_122982 Length: 805

No significant similarity found.


Query #1627: g1580.t1 Query ID: lcl|Query_122983 Length: 327

No significant similarity found.


Query #1628: g1581.t1 Query ID: lcl|Query_122984 Length: 157

No significant similarity found.


Query #1629: g1582.t1 Query ID: lcl|Query_122985 Length: 711

No significant similarity found.


Query #1630: g1583.t1 Query ID: lcl|Query_122986 Length: 389

No significant similarity found.


Query #1631: g1584.t1 Query ID: lcl|Query_122987 Length: 217

No significant similarity found.


Query #1632: g1585.t1 Query ID: lcl|Query_122988 Length: 1279

No significant similarity found.


Query #1633: g1586.t1 Query ID: lcl|Query_122989 Length: 690

No significant similarity found.


Query #1634: g1587.t1 Query ID: lcl|Query_122990 Length: 231

No significant similarity found.


Query #1635: g1588.t1 Query ID: lcl|Query_122991 Length: 1168

No significant similarity found.


Query #1636: g1589.t1 Query ID: lcl|Query_122992 Length: 413

No significant similarity found.


Query #1637: g1590.t1 Query ID: lcl|Query_122993 Length: 473

No significant similarity found.


Query #1638: g1591.t1 Query ID: lcl|Query_122994 Length: 596

No significant similarity found.


Query #1639: g1592.t1 Query ID: lcl|Query_122995 Length: 249

No significant similarity found.


Query #1640: g1593.t1 Query ID: lcl|Query_122996 Length: 519

No significant similarity found.


Query #1641: g1594.t1 Query ID: lcl|Query_122997 Length: 845

Sequences producing significant alignments:
                                                                  Scientific      Common                     Max    Total Query   E   Per.   Acc.                        
Description                                                       Name            Name            Taxid      Score  Score cover Value Ident  Len        Accession        
unnamed protein product                                                                           0          23.4   23.4  4%    0.029 35.29  434        Query_132441     


Alignments:

>unnamed protein product
Sequence ID: Query_132441 Length: 434
Range 1: 264 to 297

Score:23.4 bits(47), Expect:0.029, 
Method:Compositional matrix adjust., 
Identities:12/34(35%), Positives:17/34(50%), Gaps:0/34(0%)

Query  554  GESEAAVRAVFEAARQASPCLIFFDEVDSIAGRR  587
            G  EAA R V+E   Q     + F+EV  + G +
Sbjct  264  GVMEAALRTVYEVVTQKPMGRVDFEEVRGLEGIK  297


Query #1642: g1595.t1 Query ID: lcl|Query_122998 Length: 223

No significant similarity found.


Query #1643: g1596.t1 Query ID: lcl|Query_122999 Length: 315

No significant similarity found.


Query #1644: g1596.t2 Query ID: lcl|Query_123000 Length: 314

No significant similarity found.


Query #1645: g1597.t1 Query ID: lcl|Query_123001 Length: 1968

No significant similarity found.


Query #1646: g1598.t1 Query ID: lcl|Query_123002 Length: 532

No significant similarity found.


Query #1647: g1599.t1 Query ID: lcl|Query_123003 Length: 313

No significant similarity found.


Query #1648: g1600.t1 Query ID: lcl|Query_123004 Length: 273

No significant similarity found.


Query #1649: g1601.t1 Query ID: lcl|Query_123005 Length: 287

No significant similarity found.


Query #1650: g1602.t1 Query ID: lcl|Query_123006 Length: 337

No significant similarity found.


Query #1651: g1603.t1 Query ID: lcl|Query_123007 Length: 186

No significant similarity found.


Query #1652: g1604.t1 Query ID: lcl|Query_123008 Length: 411

No significant similarity found.


Query #1653: g1605.t1 Query ID: lcl|Query_123009 Length: 304

No significant similarity found.


Query #1654: g1606.t1 Query ID: lcl|Query_123010 Length: 194

No significant similarity found.


Query #1655: g1607.t1 Query ID: lcl|Query_123011 Length: 365

No significant similarity found.


Query #1656: g1608.t1 Query ID: lcl|Query_123012 Length: 534

No significant similarity found.


Query #1657: g1609.t1 Query ID: lcl|Query_123013 Length: 662

No significant similarity found.


Query #1658: g1610.t1 Query ID: lcl|Query_123014 Length: 464

No significant similarity found.


Query #1659: g1611.t1 Query ID: lcl|Query_123015 Length: 213

No significant similarity found.


Query #1660: g1612.t1 Query ID: lcl|Query_123016 Length: 722

No significant similarity found.


Query #1661: g1613.t1 Query ID: lcl|Query_123017 Length: 186

No significant similarity found.


Query #1662: g1614.t1 Query ID: lcl|Query_123018 Length: 556

No significant similarity found.


Query #1663: g1615.t1 Query ID: lcl|Query_123019 Length: 453

No significant similarity found.


Query #1664: g1616.t1 Query ID: lcl|Query_123020 Length: 212

No significant similarity found.


Query #1665: g1617.t1 Query ID: lcl|Query_123021 Length: 872

No significant similarity found.


Query #1666: g1618.t1 Query ID: lcl|Query_123022 Length: 216

No significant similarity found.


Query #1667: g1619.t1 Query ID: lcl|Query_123023 Length: 1249

No significant similarity found.


Query #1668: g1620.t1 Query ID: lcl|Query_123024 Length: 782

No significant similarity found.


Query #1669: g1621.t1 Query ID: lcl|Query_123025 Length: 269

No significant similarity found.


Query #1670: g1622.t1 Query ID: lcl|Query_123026 Length: 252

No significant similarity found.


Query #1671: g1623.t1 Query ID: lcl|Query_123027 Length: 134

No significant similarity found.


Query #1672: g1624.t1 Query ID: lcl|Query_123028 Length: 554

No significant similarity found.


Query #1673: g1625.t1 Query ID: lcl|Query_123029 Length: 140

No significant similarity found.


Query #1674: g1626.t1 Query ID: lcl|Query_123030 Length: 676

No significant similarity found.


Query #1675: g1627.t1 Query ID: lcl|Query_123031 Length: 217

No significant similarity found.


Query #1676: g1628.t1 Query ID: lcl|Query_123032 Length: 100

No significant similarity found.


Query #1677: g1629.t1 Query ID: lcl|Query_123033 Length: 336

No significant similarity found.


Query #1678: g1630.t1 Query ID: lcl|Query_123034 Length: 521

No significant similarity found.


Query #1679: g1631.t1 Query ID: lcl|Query_123035 Length: 106

No significant similarity found.


Query #1680: g1632.t1 Query ID: lcl|Query_123036 Length: 162

No significant similarity found.


Query #1681: g1633.t1 Query ID: lcl|Query_123037 Length: 180

No significant similarity found.


Query #1682: g1634.t1 Query ID: lcl|Query_123038 Length: 162

No significant similarity found.


Query #1683: g1635.t1 Query ID: lcl|Query_123039 Length: 346

No significant similarity found.


Query #1684: g1636.t1 Query ID: lcl|Query_123040 Length: 208

No significant similarity found.


Query #1685: g1637.t1 Query ID: lcl|Query_123041 Length: 860

No significant similarity found.


Query #1686: g1638.t1 Query ID: lcl|Query_123042 Length: 379

No significant similarity found.


Query #1687: g1639.t1 Query ID: lcl|Query_123043 Length: 469

No significant similarity found.


Query #1688: g1640.t1 Query ID: lcl|Query_123044 Length: 601

No significant similarity found.


Query #1689: g1641.t1 Query ID: lcl|Query_123045 Length: 568

No significant similarity found.


Query #1690: g1642.t1 Query ID: lcl|Query_123046 Length: 738

No significant similarity found.


Query #1691: g1643.t1 Query ID: lcl|Query_123047 Length: 524

No significant similarity found.


Query #1692: g1644.t1 Query ID: lcl|Query_123048 Length: 1031

No significant similarity found.


Query #1693: g1645.t1 Query ID: lcl|Query_123049 Length: 426

No significant similarity found.


Query #1694: g1646.t1 Query ID: lcl|Query_123050 Length: 310

No significant similarity found.


Query #1695: g1647.t1 Query ID: lcl|Query_123051 Length: 1156

No significant similarity found.


Query #1696: g1648.t1 Query ID: lcl|Query_123052 Length: 179

No significant similarity found.


Query #1697: g1649.t1 Query ID: lcl|Query_123053 Length: 93

No significant similarity found.


Query #1698: g1650.t1 Query ID: lcl|Query_123054 Length: 452

No significant similarity found.


Query #1699: g1651.t1 Query ID: lcl|Query_123055 Length: 1395

No significant similarity found.


Query #1700: g1652.t1 Query ID: lcl|Query_123056 Length: 582

No significant similarity found.


Query #1701: g1653.t1 Query ID: lcl|Query_123057 Length: 1196

No significant similarity found.


Query #1702: g1654.t1 Query ID: lcl|Query_123058 Length: 434

No significant similarity found.


Query #1703: g1655.t1 Query ID: lcl|Query_123059 Length: 84

No significant similarity found.


Query #1704: g1656.t1 Query ID: lcl|Query_123060 Length: 667

No significant similarity found.


Query #1705: g1657.t1 Query ID: lcl|Query_123061 Length: 927

No significant similarity found.


Query #1706: g1658.t1 Query ID: lcl|Query_123062 Length: 575

No significant similarity found.


Query #1707: g1659.t1 Query ID: lcl|Query_123063 Length: 172

No significant similarity found.


Query #1708: g1660.t1 Query ID: lcl|Query_123064 Length: 498

No significant similarity found.


Query #1709: g1661.t1 Query ID: lcl|Query_123065 Length: 357

No significant similarity found.


Query #1710: g1662.t1 Query ID: lcl|Query_123066 Length: 1089

No significant similarity found.


Query #1711: g1663.t1 Query ID: lcl|Query_123067 Length: 117

No significant similarity found.


Query #1712: g1664.t1 Query ID: lcl|Query_123068 Length: 1342

No significant similarity found.


Query #1713: g1664.t2 Query ID: lcl|Query_123069 Length: 1807

No significant similarity found.


Query #1714: g1664.t3 Query ID: lcl|Query_123070 Length: 751

No significant similarity found.


Query #1715: g1665.t1 Query ID: lcl|Query_123071 Length: 1342

No significant similarity found.


Query #1716: g1666.t1 Query ID: lcl|Query_123072 Length: 1342

No significant similarity found.


Query #1717: g1667.t1 Query ID: lcl|Query_123073 Length: 186

No significant similarity found.


Query #1718: g1668.t1 Query ID: lcl|Query_123074 Length: 1239

No significant similarity found.


Query #1719: g1669.t1 Query ID: lcl|Query_123075 Length: 523

No significant similarity found.


Query #1720: g1670.t1 Query ID: lcl|Query_123076 Length: 727

No significant similarity found.


Query #1721: g1670.t2 Query ID: lcl|Query_123077 Length: 570

No significant similarity found.


Query #1722: g1671.t1 Query ID: lcl|Query_123078 Length: 1551

No significant similarity found.


Query #1723: g1672.t1 Query ID: lcl|Query_123079 Length: 1294

No significant similarity found.


Query #1724: g1673.t1 Query ID: lcl|Query_123080 Length: 1294

No significant similarity found.


Query #1725: g1674.t1 Query ID: lcl|Query_123081 Length: 323

No significant similarity found.


Query #1726: g1675.t1 Query ID: lcl|Query_123082 Length: 702

No significant similarity found.


Query #1727: g1676.t1 Query ID: lcl|Query_123083 Length: 325

No significant similarity found.


Query #1728: g1676.t2 Query ID: lcl|Query_123084 Length: 522

No significant similarity found.


Query #1729: g1677.t1 Query ID: lcl|Query_123085 Length: 357

No significant similarity found.


Query #1730: g1678.t1 Query ID: lcl|Query_123086 Length: 271

No significant similarity found.


Query #1731: g1678.t2 Query ID: lcl|Query_123087 Length: 272

No significant similarity found.


Query #1732: g1679.t1 Query ID: lcl|Query_123088 Length: 225

No significant similarity found.


Query #1733: g1680.t1 Query ID: lcl|Query_123089 Length: 953

No significant similarity found.


Query #1734: g1681.t1 Query ID: lcl|Query_123090 Length: 157

No significant similarity found.


Query #1735: g1682.t1 Query ID: lcl|Query_123091 Length: 420

No significant similarity found.


Query #1736: g1683.t1 Query ID: lcl|Query_123092 Length: 158

No significant similarity found.


Query #1737: g1684.t1 Query ID: lcl|Query_123093 Length: 533

No significant similarity found.


Query #1738: g1685.t1 Query ID: lcl|Query_123094 Length: 253

No significant similarity found.


Query #1739: g1686.t1 Query ID: lcl|Query_123095 Length: 777

No significant similarity found.


Query #1740: g1687.t1 Query ID: lcl|Query_123096 Length: 235

No significant similarity found.


Query #1741: g1688.t1 Query ID: lcl|Query_123097 Length: 183

No significant similarity found.


Query #1742: g1689.t1 Query ID: lcl|Query_123098 Length: 102

No significant similarity found.


Query #1743: g1689.t2 Query ID: lcl|Query_123099 Length: 243

No significant similarity found.


Query #1744: g1690.t1 Query ID: lcl|Query_123100 Length: 771

No significant similarity found.


Query #1745: g1691.t1 Query ID: lcl|Query_123101 Length: 170

No significant similarity found.


Query #1746: g1692.t1 Query ID: lcl|Query_123102 Length: 597

No significant similarity found.


Query #1747: g1693.t1 Query ID: lcl|Query_123103 Length: 468

No significant similarity found.


Query #1748: g1694.t1 Query ID: lcl|Query_123104 Length: 2550

No significant similarity found.


Query #1749: g1695.t1 Query ID: lcl|Query_123105 Length: 455

No significant similarity found.


Query #1750: g1696.t1 Query ID: lcl|Query_123106 Length: 464

No significant similarity found.


Query #1751: g1696.t2 Query ID: lcl|Query_123107 Length: 458

No significant similarity found.


Query #1752: g1697.t1 Query ID: lcl|Query_123108 Length: 131

No significant similarity found.


Query #1753: g1698.t1 Query ID: lcl|Query_123109 Length: 270

No significant similarity found.


Query #1754: g1699.t1 Query ID: lcl|Query_123110 Length: 1233

No significant similarity found.


Query #1755: g1700.t1 Query ID: lcl|Query_123111 Length: 272

No significant similarity found.


Query #1756: g1701.t1 Query ID: lcl|Query_123112 Length: 932

No significant similarity found.


Query #1757: g1702.t1 Query ID: lcl|Query_123113 Length: 73

No significant similarity found.


Query #1758: g1703.t1 Query ID: lcl|Query_123114 Length: 445

No significant similarity found.


Query #1759: g1704.t1 Query ID: lcl|Query_123115 Length: 284

No significant similarity found.


Query #1760: g1705.t1 Query ID: lcl|Query_123116 Length: 355

No significant similarity found.


Query #1761: g1706.t1 Query ID: lcl|Query_123117 Length: 387

No significant similarity found.


Query #1762: g1707.t1 Query ID: lcl|Query_123118 Length: 698

No significant similarity found.


Query #1763: g1708.t1 Query ID: lcl|Query_123119 Length: 575

No significant similarity found.


Query #1764: g1709.t1 Query ID: lcl|Query_123120 Length: 161

No significant similarity found.


Query #1765: g1710.t1 Query ID: lcl|Query_123121 Length: 373

No significant similarity found.


Query #1766: g1711.t1 Query ID: lcl|Query_123122 Length: 332

No significant similarity found.


Query #1767: g1712.t1 Query ID: lcl|Query_123123 Length: 739

No significant similarity found.


Query #1768: g1713.t1 Query ID: lcl|Query_123124 Length: 307

No significant similarity found.


Query #1769: g1714.t1 Query ID: lcl|Query_123125 Length: 228

No significant similarity found.


Query #1770: g1715.t1 Query ID: lcl|Query_123126 Length: 512

No significant similarity found.


Query #1771: g1716.t1 Query ID: lcl|Query_123127 Length: 505

No significant similarity found.


Query #1772: g1717.t1 Query ID: lcl|Query_123128 Length: 602

No significant similarity found.


Query #1773: g1718.t1 Query ID: lcl|Query_123129 Length: 452

No significant similarity found.


Query #1774: g1719.t1 Query ID: lcl|Query_123130 Length: 271

No significant similarity found.


Query #1775: g1720.t1 Query ID: lcl|Query_123131 Length: 2228

No significant similarity found.


Query #1776: g1721.t1 Query ID: lcl|Query_123132 Length: 259

No significant similarity found.


Query #1777: g1722.t1 Query ID: lcl|Query_123133 Length: 626

No significant similarity found.


Query #1778: g1723.t1 Query ID: lcl|Query_123134 Length: 801

No significant similarity found.


Query #1779: g1724.t1 Query ID: lcl|Query_123135 Length: 694

No significant similarity found.


Query #1780: g1725.t1 Query ID: lcl|Query_123136 Length: 395

No significant similarity found.


Query #1781: g1726.t1 Query ID: lcl|Query_123137 Length: 261

No significant similarity found.


Query #1782: g1727.t1 Query ID: lcl|Query_123138 Length: 78

No significant similarity found.


Query #1783: g1728.t1 Query ID: lcl|Query_123139 Length: 926

No significant similarity found.


Query #1784: g1729.t1 Query ID: lcl|Query_123140 Length: 308

No significant similarity found.


Query #1785: g1730.t1 Query ID: lcl|Query_123141 Length: 482

No significant similarity found.


Query #1786: g1731.t1 Query ID: lcl|Query_123142 Length: 547

No significant similarity found.


Query #1787: g1732.t1 Query ID: lcl|Query_123143 Length: 130

No significant similarity found.


Query #1788: g1733.t1 Query ID: lcl|Query_123144 Length: 741

No significant similarity found.


Query #1789: g1734.t1 Query ID: lcl|Query_123145 Length: 371

No significant similarity found.


Query #1790: g1734.t2 Query ID: lcl|Query_123146 Length: 368

No significant similarity found.


Query #1791: g1735.t1 Query ID: lcl|Query_123147 Length: 128

No significant similarity found.


Query #1792: g1736.t1 Query ID: lcl|Query_123148 Length: 213

No significant similarity found.


Query #1793: g1737.t1 Query ID: lcl|Query_123149 Length: 285

No significant similarity found.


Query #1794: g1738.t1 Query ID: lcl|Query_123150 Length: 550

No significant similarity found.


Query #1795: g1738.t2 Query ID: lcl|Query_123151 Length: 499

No significant similarity found.


Query #1796: g1739.t1 Query ID: lcl|Query_123152 Length: 1293

No significant similarity found.


Query #1797: g1740.t1 Query ID: lcl|Query_123153 Length: 166

No significant similarity found.


Query #1798: g1741.t1 Query ID: lcl|Query_123154 Length: 324

No significant similarity found.


Query #1799: g1742.t1 Query ID: lcl|Query_123155 Length: 1992

No significant similarity found.


Query #1800: g1743.t1 Query ID: lcl|Query_123156 Length: 223

No significant similarity found.


Query #1801: g1744.t1 Query ID: lcl|Query_123157 Length: 273

No significant similarity found.


Query #1802: g1745.t1 Query ID: lcl|Query_123158 Length: 848

No significant similarity found.


Query #1803: g1746.t1 Query ID: lcl|Query_123159 Length: 144

No significant similarity found.


Query #1804: g1747.t1 Query ID: lcl|Query_123160 Length: 298

No significant similarity found.


Query #1805: g1748.t1 Query ID: lcl|Query_123161 Length: 502

No significant similarity found.


Query #1806: g1749.t1 Query ID: lcl|Query_123162 Length: 83

No significant similarity found.


Query #1807: g1750.t1 Query ID: lcl|Query_123163 Length: 309

No significant similarity found.


Query #1808: g1751.t1 Query ID: lcl|Query_123164 Length: 469

No significant similarity found.


Query #1809: g1752.t1 Query ID: lcl|Query_123165 Length: 101

No significant similarity found.


Query #1810: g1753.t1 Query ID: lcl|Query_123166 Length: 687

No significant similarity found.


Query #1811: g1754.t1 Query ID: lcl|Query_123167 Length: 250

No significant similarity found.


Query #1812: g1755.t1 Query ID: lcl|Query_123168 Length: 293

No significant similarity found.


Query #1813: g1756.t1 Query ID: lcl|Query_123169 Length: 472

No significant similarity found.


Query #1814: g1757.t1 Query ID: lcl|Query_123170 Length: 1681

No significant similarity found.


Query #1815: g1758.t1 Query ID: lcl|Query_123171 Length: 779

No significant similarity found.


Query #1816: g1759.t1 Query ID: lcl|Query_123172 Length: 176

No significant similarity found.


Query #1817: g1760.t1 Query ID: lcl|Query_123173 Length: 243

No significant similarity found.


Query #1818: g1761.t1 Query ID: lcl|Query_123174 Length: 248

No significant similarity found.


Query #1819: g1762.t1 Query ID: lcl|Query_123175 Length: 970

No significant similarity found.


Query #1820: g1763.t1 Query ID: lcl|Query_123176 Length: 994

No significant similarity found.


Query #1821: g1764.t1 Query ID: lcl|Query_123177 Length: 299

No significant similarity found.


Query #1822: g1765.t1 Query ID: lcl|Query_123178 Length: 1669

No significant similarity found.


Query #1823: g1766.t1 Query ID: lcl|Query_123179 Length: 827

No significant similarity found.


Query #1824: g1767.t1 Query ID: lcl|Query_123180 Length: 345

No significant similarity found.


Query #1825: g1768.t1 Query ID: lcl|Query_123181 Length: 627

No significant similarity found.


Query #1826: g1769.t1 Query ID: lcl|Query_123182 Length: 380

No significant similarity found.


Query #1827: g1770.t1 Query ID: lcl|Query_123183 Length: 517

No significant similarity found.


Query #1828: g1771.t1 Query ID: lcl|Query_123184 Length: 1425

No significant similarity found.


Query #1829: g1772.t1 Query ID: lcl|Query_123185 Length: 1741

No significant similarity found.


Query #1830: g1773.t1 Query ID: lcl|Query_123186 Length: 1911

No significant similarity found.


Query #1831: g1774.t1 Query ID: lcl|Query_123187 Length: 291

No significant similarity found.


Query #1832: g1775.t1 Query ID: lcl|Query_123188 Length: 473

No significant similarity found.


Query #1833: g1776.t1 Query ID: lcl|Query_123189 Length: 565

No significant similarity found.


Query #1834: g1777.t1 Query ID: lcl|Query_123190 Length: 211

No significant similarity found.


Query #1835: g1778.t1 Query ID: lcl|Query_123191 Length: 418

No significant similarity found.


Query #1836: g1779.t1 Query ID: lcl|Query_123192 Length: 1334

No significant similarity found.


Query #1837: g1780.t1 Query ID: lcl|Query_123193 Length: 658

No significant similarity found.


Query #1838: g1781.t1 Query ID: lcl|Query_123194 Length: 212

No significant similarity found.


Query #1839: g1782.t1 Query ID: lcl|Query_123195 Length: 526

No significant similarity found.


Query #1840: g1783.t1 Query ID: lcl|Query_123196 Length: 598

No significant similarity found.


Query #1841: g1784.t1 Query ID: lcl|Query_123197 Length: 371

No significant similarity found.


Query #1842: g1785.t1 Query ID: lcl|Query_123198 Length: 1295

No significant similarity found.


Query #1843: g1786.t1 Query ID: lcl|Query_123199 Length: 85

No significant similarity found.


Query #1844: g1787.t1 Query ID: lcl|Query_123200 Length: 556

No significant similarity found.


Query #1845: g1788.t1 Query ID: lcl|Query_123201 Length: 547

No significant similarity found.


Query #1846: g1789.t1 Query ID: lcl|Query_123202 Length: 445

No significant similarity found.


Query #1847: g1790.t1 Query ID: lcl|Query_123203 Length: 740

No significant similarity found.


Query #1848: g1791.t1 Query ID: lcl|Query_123204 Length: 352

No significant similarity found.


Query #1849: g1792.t1 Query ID: lcl|Query_123205 Length: 480

No significant similarity found.


Query #1850: g1793.t1 Query ID: lcl|Query_123206 Length: 251

No significant similarity found.


Query #1851: g1794.t1 Query ID: lcl|Query_123207 Length: 460

No significant similarity found.


Query #1852: g1795.t1 Query ID: lcl|Query_123208 Length: 155

No significant similarity found.


Query #1853: g1796.t1 Query ID: lcl|Query_123209 Length: 206

No significant similarity found.


Query #1854: g1797.t1 Query ID: lcl|Query_123210 Length: 1589

No significant similarity found.


Query #1855: g1798.t1 Query ID: lcl|Query_123211 Length: 496

No significant similarity found.


Query #1856: g1799.t1 Query ID: lcl|Query_123212 Length: 503

No significant similarity found.


Query #1857: g1800.t1 Query ID: lcl|Query_123213 Length: 475

No significant similarity found.


Query #1858: g1801.t1 Query ID: lcl|Query_123214 Length: 664

No significant similarity found.


Query #1859: g1802.t1 Query ID: lcl|Query_123215 Length: 309

No significant similarity found.


Query #1860: g1803.t1 Query ID: lcl|Query_123216 Length: 195

No significant similarity found.


Query #1861: g1804.t1 Query ID: lcl|Query_123217 Length: 1574

No significant similarity found.


Query #1862: g1805.t1 Query ID: lcl|Query_123218 Length: 521

No significant similarity found.


Query #1863: g1806.t1 Query ID: lcl|Query_123219 Length: 304

No significant similarity found.


Query #1864: g1807.t1 Query ID: lcl|Query_123220 Length: 218

Sequences producing significant alignments:
                                                                  Scientific      Common                     Max    Total Query   E   Per.   Acc.                        
Description                                                       Name            Name            Taxid      Score  Score cover Value Ident  Len        Accession        
unnamed protein product                                                                           0          20.9   20.9  31%   0.036 27.63  434        Query_132441     


Alignments:

>unnamed protein product
Sequence ID: Query_132441 Length: 434
Range 1: 30 to 105

Score:20.9 bits(41), Expect:0.036, 
Method:Compositional matrix adjust., 
Identities:21/76(28%), Positives:30/76(39%), Gaps:8/76(10%)

Query  113  APPTPQLQWPASQAALQQ--QPDASKQTVTGSMAGSVDANAALDQGL------LQELPPA  164
             PPTPQ + P  Q AL +  +P  S++     +A +V    A   GL      + +L   
Sbjct  30   CPPTPQAKLPHWQQALDELAKPKESRRLMIAQIAPAVRVAIAETIGLAPGDVTIGQLVTG  89

Query  165  LPAHSWHPAQHASFGA  180
            L            FGA
Sbjct  90   LRMLGFDYVFDTLFGA  105


Query #1865: g1808.t1 Query ID: lcl|Query_123221 Length: 581

No significant similarity found.


Query #1866: g1809.t1 Query ID: lcl|Query_123222 Length: 244

No significant similarity found.


Query #1867: g1810.t1 Query ID: lcl|Query_123223 Length: 498

No significant similarity found.


Query #1868: g1811.t1 Query ID: lcl|Query_123224 Length: 194

No significant similarity found.


Query #1869: g1812.t1 Query ID: lcl|Query_123225 Length: 344

No significant similarity found.


Query #1870: g1813.t1 Query ID: lcl|Query_123226 Length: 477

No significant similarity found.


Query #1871: g1814.t1 Query ID: lcl|Query_123227 Length: 316

No significant similarity found.


Query #1872: g1815.t1 Query ID: lcl|Query_123228 Length: 190

No significant similarity found.


Query #1873: g1816.t1 Query ID: lcl|Query_123229 Length: 238

No significant similarity found.


Query #1874: g1817.t1 Query ID: lcl|Query_123230 Length: 194

No significant similarity found.


Query #1875: g1818.t1 Query ID: lcl|Query_123231 Length: 240

No significant similarity found.


Query #1876: g1819.t1 Query ID: lcl|Query_123232 Length: 190

Sequences producing significant alignments:
                                                                  Scientific      Common                     Max    Total Query   E   Per.   Acc.                        
Description                                                       Name            Name            Taxid      Score  Score cover Value Ident  Len        Accession        
unnamed protein product                                                                           0          20.9   20.9  25%   0.038 27.78  434        Query_132441     


Alignments:

>unnamed protein product
Sequence ID: Query_132441 Length: 434
Range 1: 92 to 141

Score:20.9 bits(41), Expect:0.038, 
Method:Compositional matrix adjust., 
Identities:15/54(28%), Positives:21/54(38%), Gaps:10/54(18%)

Query  29   LLGYDGGAGPEQSPELWVDRQQPQQGAEL------ELEAEAEAEAPLPQHRRCC  76
            +LG+D         +L +     ++G EL       LE     E PLP    CC
Sbjct  92   MLGFDYVFDTLFGADLTI----MEEGTELLHRLQDHLEQHPNKEEPLPMFTSCC  141


Query #1877: g1820.t1 Query ID: lcl|Query_123233 Length: 835

No significant similarity found.


Query #1878: g1821.t1 Query ID: lcl|Query_123234 Length: 518

No significant similarity found.


Query #1879: g1822.t1 Query ID: lcl|Query_123235 Length: 296

No significant similarity found.


Query #1880: g1823.t1 Query ID: lcl|Query_123236 Length: 117

No significant similarity found.


Query #1881: g1824.t1 Query ID: lcl|Query_123237 Length: 558

No significant similarity found.


Query #1882: g1825.t1 Query ID: lcl|Query_123238 Length: 174

No significant similarity found.


Query #1883: g1826.t1 Query ID: lcl|Query_123239 Length: 568

No significant similarity found.


Query #1884: g1827.t1 Query ID: lcl|Query_123240 Length: 775

No significant similarity found.


Query #1885: g1828.t1 Query ID: lcl|Query_123241 Length: 771

No significant similarity found.


Query #1886: g1829.t1 Query ID: lcl|Query_123242 Length: 153

No significant similarity found.


Query #1887: g1830.t1 Query ID: lcl|Query_123243 Length: 78

No significant similarity found.


Query #1888: g1831.t1 Query ID: lcl|Query_123244 Length: 258

No significant similarity found.


Query #1889: g1832.t1 Query ID: lcl|Query_123245 Length: 538

No significant similarity found.


Query #1890: g1833.t1 Query ID: lcl|Query_123246 Length: 760

No significant similarity found.


Query #1891: g1834.t1 Query ID: lcl|Query_123247 Length: 439

No significant similarity found.


Query #1892: g1835.t1 Query ID: lcl|Query_123248 Length: 136

No significant similarity found.


Query #1893: g1836.t1 Query ID: lcl|Query_123249 Length: 637

No significant similarity found.


Query #1894: g1837.t1 Query ID: lcl|Query_123250 Length: 890

No significant similarity found.


Query #1895: g1838.t1 Query ID: lcl|Query_123251 Length: 133

No significant similarity found.


Query #1896: g1839.t1 Query ID: lcl|Query_123252 Length: 287

No significant similarity found.


Query #1897: g1840.t1 Query ID: lcl|Query_123253 Length: 397

No significant similarity found.


Query #1898: g1841.t1 Query ID: lcl|Query_123254 Length: 799

Sequences producing significant alignments:
                                                                  Scientific      Common                     Max    Total Query   E   Per.   Acc.                        
Description                                                       Name            Name            Taxid      Score  Score cover Value Ident  Len        Accession        
unnamed protein product                                                                           0          22.6   22.6  4%    0.043 42.86  434        Query_132441     


Alignments:

>unnamed protein product
Sequence ID: Query_132441 Length: 434
Range 1: 35 to 69

Score:22.6 bits(45), Expect:0.043, 
Method:Compositional matrix adjust., 
Identities:15/35(43%), Positives:21/35(60%), Gaps:2/35(5%)

Query  725  QQQLPQGQEA--EVAEQSAAGSLQSAEAAPAVKVA  757
            Q +LP+ Q+A  E A    +  L  A+ APAV+VA
Sbjct  35   QAKLPHWQQALDELAKPKESRRLMIAQIAPAVRVA  69


Query #1899: g1842.t1 Query ID: lcl|Query_123255 Length: 1193

No significant similarity found.


Query #1900: g1843.t1 Query ID: lcl|Query_123256 Length: 317

No significant similarity found.


Query #1901: g1844.t1 Query ID: lcl|Query_123257 Length: 383

No significant similarity found.


Query #1902: g1845.t1 Query ID: lcl|Query_123258 Length: 191

No significant similarity found.


Query #1903: g1846.t1 Query ID: lcl|Query_123259 Length: 912

No significant similarity found.


Query #1904: g1847.t1 Query ID: lcl|Query_123260 Length: 200

No significant similarity found.


Query #1905: g1848.t1 Query ID: lcl|Query_123261 Length: 93

No significant similarity found.


Query #1906: g1849.t1 Query ID: lcl|Query_123262 Length: 534

Sequences producing significant alignments:
                                                                  Scientific      Common                     Max    Total Query   E   Per.   Acc.                        
Description                                                       Name            Name            Taxid      Score  Score cover Value Ident  Len        Accession        
unnamed protein product                                                                           0          22.6   22.6  4%    0.037 48.00  434        Query_132441     


Alignments:

>unnamed protein product
Sequence ID: Query_132441 Length: 434
Range 1: 253 to 276

Score:22.6 bits(45), Expect:0.037, 
Method:Compositional matrix adjust., 
Identities:12/25(48%), Positives:15/25(60%), Gaps:1/25(4%)

Query  453  TADSLLYGSTGRVSEAGVDRMVAEL  477
            T  +LL+G+TG V EA   R V E 
Sbjct  253  TGGALLFGTTGGVMEAAL-RTVYEV  276


Query #1907: g1850.t1 Query ID: lcl|Query_123263 Length: 203

No significant similarity found.


Query #1908: g1851.t1 Query ID: lcl|Query_123264 Length: 265

No significant similarity found.


Query #1909: g1852.t1 Query ID: lcl|Query_123265 Length: 299

No significant similarity found.


Query #1910: g1853.t1 Query ID: lcl|Query_123266 Length: 346

No significant similarity found.


Query #1911: g1854.t1 Query ID: lcl|Query_123267 Length: 1817

No significant similarity found.


Query #1912: g1855.t1 Query ID: lcl|Query_123268 Length: 758

No significant similarity found.


Query #1913: g1856.t1 Query ID: lcl|Query_123269 Length: 194

No significant similarity found.


Query #1914: g1857.t1 Query ID: lcl|Query_123270 Length: 356

No significant similarity found.


Query #1915: g1858.t1 Query ID: lcl|Query_123271 Length: 198

No significant similarity found.


Query #1916: g1859.t1 Query ID: lcl|Query_123272 Length: 494

No significant similarity found.


Query #1917: g1860.t1 Query ID: lcl|Query_123273 Length: 519

No significant similarity found.


Query #1918: g1861.t1 Query ID: lcl|Query_123274 Length: 217

No significant similarity found.


Query #1919: g1862.t1 Query ID: lcl|Query_123275 Length: 233

No significant similarity found.


Query #1920: g1863.t1 Query ID: lcl|Query_123276 Length: 337

No significant similarity found.


Query #1921: g1864.t1 Query ID: lcl|Query_123277 Length: 372

No significant similarity found.


Query #1922: g1865.t1 Query ID: lcl|Query_123278 Length: 759

No significant similarity found.


Query #1923: g1866.t1 Query ID: lcl|Query_123279 Length: 166

No significant similarity found.


Query #1924: g1867.t1 Query ID: lcl|Query_123280 Length: 237

No significant similarity found.


Query #1925: g1868.t1 Query ID: lcl|Query_123281 Length: 204

No significant similarity found.


Query #1926: g1869.t1 Query ID: lcl|Query_123282 Length: 1154

No significant similarity found.


Query #1927: g1870.t1 Query ID: lcl|Query_123283 Length: 361

No significant similarity found.


Query #1928: g1871.t1 Query ID: lcl|Query_123284 Length: 473

No significant similarity found.


Query #1929: g1872.t1 Query ID: lcl|Query_123285 Length: 255

No significant similarity found.


Query #1930: g1873.t1 Query ID: lcl|Query_123286 Length: 356

No significant similarity found.


Query #1931: g1874.t1 Query ID: lcl|Query_123287 Length: 121

No significant similarity found.


Query #1932: g1875.t1 Query ID: lcl|Query_123288 Length: 166

No significant similarity found.


Query #1933: g1876.t1 Query ID: lcl|Query_123289 Length: 292

No significant similarity found.


Query #1934: g1877.t1 Query ID: lcl|Query_123290 Length: 412

No significant similarity found.


Query #1935: g1878.t1 Query ID: lcl|Query_123291 Length: 427

No significant similarity found.


Query #1936: g1879.t1 Query ID: lcl|Query_123292 Length: 535

No significant similarity found.


Query #1937: g1880.t1 Query ID: lcl|Query_123293 Length: 135

No significant similarity found.


Query #1938: g1881.t1 Query ID: lcl|Query_123294 Length: 1323

No significant similarity found.


Query #1939: g1882.t1 Query ID: lcl|Query_123295 Length: 376

No significant similarity found.


Query #1940: g1883.t1 Query ID: lcl|Query_123296 Length: 556

No significant similarity found.


Query #1941: g1884.t1 Query ID: lcl|Query_123297 Length: 391

No significant similarity found.


Query #1942: g1885.t1 Query ID: lcl|Query_123298 Length: 502

No significant similarity found.


Query #1943: g1886.t1 Query ID: lcl|Query_123299 Length: 237

No significant similarity found.


Query #1944: g1887.t1 Query ID: lcl|Query_123300 Length: 340

No significant similarity found.


Query #1945: g1888.t1 Query ID: lcl|Query_123301 Length: 335

No significant similarity found.


Query #1946: g1889.t1 Query ID: lcl|Query_123302 Length: 360

No significant similarity found.


Query #1947: g1890.t1 Query ID: lcl|Query_123303 Length: 930

No significant similarity found.


Query #1948: g1891.t1 Query ID: lcl|Query_123304 Length: 235

No significant similarity found.


Query #1949: g1892.t1 Query ID: lcl|Query_123305 Length: 447

No significant similarity found.


Query #1950: g1893.t1 Query ID: lcl|Query_123306 Length: 447

No significant similarity found.


Query #1951: g1894.t1 Query ID: lcl|Query_123307 Length: 409

No significant similarity found.


Query #1952: g1895.t1 Query ID: lcl|Query_123308 Length: 170

No significant similarity found.


Query #1953: g1896.t1 Query ID: lcl|Query_123309 Length: 1059

No significant similarity found.


Query #1954: g1897.t1 Query ID: lcl|Query_123310 Length: 1167

No significant similarity found.


Query #1955: g1898.t1 Query ID: lcl|Query_123311 Length: 716

No significant similarity found.


Query #1956: g1899.t1 Query ID: lcl|Query_123312 Length: 543

No significant similarity found.


Query #1957: g1900.t1 Query ID: lcl|Query_123313 Length: 968

No significant similarity found.


Query #1958: g1901.t1 Query ID: lcl|Query_123314 Length: 522

No significant similarity found.


Query #1959: g1902.t1 Query ID: lcl|Query_123315 Length: 507

No significant similarity found.


Query #1960: g1903.t1 Query ID: lcl|Query_123316 Length: 263

No significant similarity found.


Query #1961: g1904.t1 Query ID: lcl|Query_123317 Length: 226

No significant similarity found.


Query #1962: g1905.t1 Query ID: lcl|Query_123318 Length: 3268

No significant similarity found.


Query #1963: g1906.t1 Query ID: lcl|Query_123319 Length: 261

No significant similarity found.


Query #1964: g1907.t1 Query ID: lcl|Query_123320 Length: 460

No significant similarity found.


Query #1965: g1908.t1 Query ID: lcl|Query_123321 Length: 307

No significant similarity found.


Query #1966: g1909.t1 Query ID: lcl|Query_123322 Length: 391

No significant similarity found.


Query #1967: g1910.t1 Query ID: lcl|Query_123323 Length: 208

Sequences producing significant alignments:
                                                                  Scientific      Common                     Max    Total Query   E   Per.   Acc.                        
Description                                                       Name            Name            Taxid      Score  Score cover Value Ident  Len        Accession        
unnamed protein product                                                                           0          21.3   21.3  30%   0.026 27.40  434        Query_132441     


Alignments:

>unnamed protein product
Sequence ID: Query_132441 Length: 434
Range 1: 281 to 353

Score:21.3 bits(42), Expect:0.026, 
Method:Compositional matrix adjust., 
Identities:20/73(27%), Positives:34/73(46%), Gaps:10/73(13%)

Query  45   PAGFVQQSKVREIEGVL-AHMHIR--EDSYRKALK-------EMQEALDANEGDKKKALR  94
            P G V    VR +EG+  A + ++  +DS  KA          ++ A     G+ KK ++
Sbjct  281  PMGRVDFEEVRGLEGIKEAEITLKPGDDSPFKAFAGADGQGITLKIAVANGLGNAKKLIK  340

Query  95   SLKKTRLQMDLLE  107
            SL   + + D +E
Sbjct  341  SLSEGKAKYDFIE  353


Query #1968: g1911.t1 Query ID: lcl|Query_123324 Length: 619

No significant similarity found.


Query #1969: g1912.t1 Query ID: lcl|Query_123325 Length: 873

No significant similarity found.


Query #1970: g1913.t1 Query ID: lcl|Query_123326 Length: 1748

No significant similarity found.


Query #1971: g1914.t1 Query ID: lcl|Query_123327 Length: 183

No significant similarity found.


Query #1972: g1915.t1 Query ID: lcl|Query_123328 Length: 514

No significant similarity found.


Query #1973: g1916.t1 Query ID: lcl|Query_123329 Length: 220

No significant similarity found.


Query #1974: g1917.t1 Query ID: lcl|Query_123330 Length: 1256

No significant similarity found.


Query #1975: g1918.t1 Query ID: lcl|Query_123331 Length: 367

No significant similarity found.


Query #1976: g1919.t1 Query ID: lcl|Query_123332 Length: 525

No significant similarity found.


Query #1977: g1920.t1 Query ID: lcl|Query_123333 Length: 601

Sequences producing significant alignments:
                                                                  Scientific      Common                     Max    Total Query   E   Per.   Acc.                        
Description                                                       Name            Name            Taxid      Score  Score cover Value Ident  Len        Accession        
unnamed protein product                                                                           0          22.6   22.6  5%    0.036 41.94  434        Query_132441     


Alignments:

>unnamed protein product
Sequence ID: Query_132441 Length: 434
Range 1: 9 to 39

Score:22.6 bits(45), Expect:0.036, 
Method:Compositional matrix adjust., 
Identities:13/31(42%), Positives:16/31(51%), Gaps:0/31(0%)

Query  41  RHAVRSQAAAVAAAPSYSNGNGTSTPSASKP  71
           RHA R++  AV AA   S  +   TP A  P
Sbjct  9   RHAGRARHVAVRAAGPTSECDCPPTPQAKLP  39


Query #1978: g1921.t1 Query ID: lcl|Query_123334 Length: 1632

No significant similarity found.


Query #1979: g1922.t1 Query ID: lcl|Query_123335 Length: 151

No significant similarity found.


Query #1980: g1923.t1 Query ID: lcl|Query_123336 Length: 311

No significant similarity found.


Query #1981: g1924.t1 Query ID: lcl|Query_123337 Length: 561

No significant similarity found.


Query #1982: g1925.t1 Query ID: lcl|Query_123338 Length: 225

No significant similarity found.


Query #1983: g1926.t1 Query ID: lcl|Query_123339 Length: 252

No significant similarity found.


Query #1984: g1927.t1 Query ID: lcl|Query_123340 Length: 461

No significant similarity found.


Query #1985: g1928.t1 Query ID: lcl|Query_123341 Length: 77

No significant similarity found.


Query #1986: g1929.t1 Query ID: lcl|Query_123342 Length: 566

No significant similarity found.


Query #1987: g1930.t1 Query ID: lcl|Query_123343 Length: 543

No significant similarity found.


Query #1988: g1931.t1 Query ID: lcl|Query_123344 Length: 970

No significant similarity found.


Query #1989: g1932.t1 Query ID: lcl|Query_123345 Length: 180

No significant similarity found.


Query #1990: g1933.t1 Query ID: lcl|Query_123346 Length: 413

No significant similarity found.


Query #1991: g1934.t1 Query ID: lcl|Query_123347 Length: 82

No significant similarity found.


Query #1992: g1935.t1 Query ID: lcl|Query_123348 Length: 564

No significant similarity found.


Query #1993: g1936.t1 Query ID: lcl|Query_123349 Length: 822

No significant similarity found.


Query #1994: g1937.t1 Query ID: lcl|Query_123350 Length: 542

No significant similarity found.


Query #1995: g1938.t1 Query ID: lcl|Query_123351 Length: 1124

No significant similarity found.


Query #1996: g1939.t1 Query ID: lcl|Query_123352 Length: 503

No significant similarity found.


Query #1997: g1940.t1 Query ID: lcl|Query_123353 Length: 1168

No significant similarity found.


Query #1998: g1941.t1 Query ID: lcl|Query_123354 Length: 958

No significant similarity found.


Query #1999: g1942.t1 Query ID: lcl|Query_123355 Length: 413

No significant similarity found.


Query #2000: g1943.t1 Query ID: lcl|Query_123356 Length: 320

No significant similarity found.


Query #2001: g1944.t1 Query ID: lcl|Query_123357 Length: 417

No significant similarity found.


Query #2002: g1945.t1 Query ID: lcl|Query_123358 Length: 472

No significant similarity found.


Query #2003: g1946.t1 Query ID: lcl|Query_123359 Length: 311

No significant similarity found.


Query #2004: g1947.t1 Query ID: lcl|Query_123360 Length: 303

No significant similarity found.


Query #2005: g1948.t1 Query ID: lcl|Query_123361 Length: 432

No significant similarity found.


Query #2006: g1949.t1 Query ID: lcl|Query_123362 Length: 892

No significant similarity found.


Query #2007: g1950.t1 Query ID: lcl|Query_123363 Length: 265

No significant similarity found.


Query #2008: g1951.t1 Query ID: lcl|Query_123364 Length: 1371

No significant similarity found.


Query #2009: g1952.t1 Query ID: lcl|Query_123365 Length: 229

No significant similarity found.


Query #2010: g1953.t1 Query ID: lcl|Query_123366 Length: 354

No significant similarity found.


Query #2011: g1954.t1 Query ID: lcl|Query_123367 Length: 280

No significant similarity found.


Query #2012: g1955.t1 Query ID: lcl|Query_123368 Length: 422

No significant similarity found.


Query #2013: g1956.t1 Query ID: lcl|Query_123369 Length: 232

No significant similarity found.


Query #2014: g1957.t1 Query ID: lcl|Query_123370 Length: 169

No significant similarity found.


Query #2015: g1958.t1 Query ID: lcl|Query_123371 Length: 150

No significant similarity found.


Query #2016: g1959.t1 Query ID: lcl|Query_123372 Length: 1694

No significant similarity found.


Query #2017: g1960.t1 Query ID: lcl|Query_123373 Length: 572

No significant similarity found.


Query #2018: g1961.t1 Query ID: lcl|Query_123374 Length: 668

No significant similarity found.


Query #2019: g1962.t1 Query ID: lcl|Query_123375 Length: 558

No significant similarity found.


Query #2020: g1963.t1 Query ID: lcl|Query_123376 Length: 498

No significant similarity found.


Query #2021: g1964.t1 Query ID: lcl|Query_123377 Length: 545

No significant similarity found.


Query #2022: g1965.t1 Query ID: lcl|Query_123378 Length: 275

No significant similarity found.


Query #2023: g1966.t1 Query ID: lcl|Query_123379 Length: 221

No significant similarity found.


Query #2024: g1967.t1 Query ID: lcl|Query_123380 Length: 319

No significant similarity found.


Query #2025: g1968.t1 Query ID: lcl|Query_123381 Length: 1351

No significant similarity found.


Query #2026: g1969.t1 Query ID: lcl|Query_123382 Length: 464

No significant similarity found.


Query #2027: g1970.t1 Query ID: lcl|Query_123383 Length: 931

No significant similarity found.


Query #2028: g1971.t1 Query ID: lcl|Query_123384 Length: 404

No significant similarity found.


Query #2029: g1972.t1 Query ID: lcl|Query_123385 Length: 366

No significant similarity found.


Query #2030: g1973.t1 Query ID: lcl|Query_123386 Length: 1704

No significant similarity found.


Query #2031: g1974.t1 Query ID: lcl|Query_123387 Length: 87

No significant similarity found.


Query #2032: g1975.t1 Query ID: lcl|Query_123388 Length: 233

No significant similarity found.


Query #2033: g1976.t1 Query ID: lcl|Query_123389 Length: 300

No significant similarity found.


Query #2034: g1977.t1 Query ID: lcl|Query_123390 Length: 427

No significant similarity found.


Query #2035: g1978.t1 Query ID: lcl|Query_123391 Length: 155

No significant similarity found.


Query #2036: g1979.t1 Query ID: lcl|Query_123392 Length: 360

No significant similarity found.


Query #2037: g1980.t1 Query ID: lcl|Query_123393 Length: 502

No significant similarity found.


Query #2038: g1981.t1 Query ID: lcl|Query_123394 Length: 500

No significant similarity found.


Query #2039: g1982.t1 Query ID: lcl|Query_123395 Length: 163

No significant similarity found.


Query #2040: g1983.t1 Query ID: lcl|Query_123396 Length: 619

No significant similarity found.


Query #2041: g1984.t1 Query ID: lcl|Query_123397 Length: 157

No significant similarity found.


Query #2042: g1985.t1 Query ID: lcl|Query_123398 Length: 269

No significant similarity found.


Query #2043: g1986.t1 Query ID: lcl|Query_123399 Length: 335

No significant similarity found.


Query #2044: g1987.t1 Query ID: lcl|Query_123400 Length: 131

No significant similarity found.


Query #2045: g1988.t1 Query ID: lcl|Query_123401 Length: 225

Sequences producing significant alignments:
                                                                  Scientific      Common                     Max    Total Query   E   Per.   Acc.                        
Description                                                       Name            Name            Taxid      Score  Score cover Value Ident  Len        Accession        
unnamed protein product                                                                           0          23.4   23.4  10%   0.006 33.33  434        Query_132441     


Alignments:

>unnamed protein product
Sequence ID: Query_132441 Length: 434
Range 1: 182 to 205

Score:23.4 bits(47), Expect:0.006, 
Method:Compositional matrix adjust., 
Identities:8/24(33%), Positives:14/24(58%), Gaps:0/24(0%)

Query  161  GIQPSTVTYNALLECCTKNNDAER  184
            G+QPS +   + + C  K  +A+R
Sbjct  182  GVQPSDICNVSVMPCVRKQGEADR  205


Query #2046: g1989.t1 Query ID: lcl|Query_123402 Length: 1664

No significant similarity found.


Query #2047: g1990.t1 Query ID: lcl|Query_123403 Length: 980

No significant similarity found.


Query #2048: g1991.t1 Query ID: lcl|Query_123404 Length: 356

No significant similarity found.


Query #2049: g1992.t1 Query ID: lcl|Query_123405 Length: 936

No significant similarity found.


Query #2050: g1993.t1 Query ID: lcl|Query_123406 Length: 252

No significant similarity found.


Query #2051: g1994.t1 Query ID: lcl|Query_123407 Length: 269

No significant similarity found.


Query #2052: g1995.t1 Query ID: lcl|Query_123408 Length: 446

No significant similarity found.


Query #2053: g1996.t1 Query ID: lcl|Query_123409 Length: 1054

No significant similarity found.


Query #2054: g1997.t1 Query ID: lcl|Query_123410 Length: 911

No significant similarity found.


Query #2055: g1998.t1 Query ID: lcl|Query_123411 Length: 744

No significant similarity found.


Query #2056: g1999.t1 Query ID: lcl|Query_123412 Length: 1116

No significant similarity found.


Query #2057: g2000.t1 Query ID: lcl|Query_123413 Length: 873

No significant similarity found.


Query #2058: g2001.t1 Query ID: lcl|Query_123414 Length: 1421

No significant similarity found.


Query #2059: g2002.t1 Query ID: lcl|Query_123415 Length: 867

No significant similarity found.


Query #2060: g2003.t1 Query ID: lcl|Query_123416 Length: 205

No significant similarity found.


Query #2061: g2004.t1 Query ID: lcl|Query_123417 Length: 214

No significant similarity found.


Query #2062: g2005.t1 Query ID: lcl|Query_123418 Length: 379

No significant similarity found.


Query #2063: g2006.t1 Query ID: lcl|Query_123419 Length: 724

No significant similarity found.


Query #2064: g2007.t1 Query ID: lcl|Query_123420 Length: 730

No significant similarity found.


Query #2065: g2008.t1 Query ID: lcl|Query_123421 Length: 670

No significant similarity found.


Query #2066: g2009.t1 Query ID: lcl|Query_123422 Length: 553

No significant similarity found.


Query #2067: g2010.t1 Query ID: lcl|Query_123423 Length: 1205

No significant similarity found.


Query #2068: g2011.t1 Query ID: lcl|Query_123424 Length: 189

No significant similarity found.


Query #2069: g2012.t1 Query ID: lcl|Query_123425 Length: 696

No significant similarity found.


Query #2070: g2013.t1 Query ID: lcl|Query_123426 Length: 370

No significant similarity found.


Query #2071: g2014.t1 Query ID: lcl|Query_123427 Length: 405

No significant similarity found.


Query #2072: g2015.t1 Query ID: lcl|Query_123428 Length: 471

No significant similarity found.


Query #2073: g2016.t1 Query ID: lcl|Query_123429 Length: 639

No significant similarity found.


Query #2074: g2017.t1 Query ID: lcl|Query_123430 Length: 362

No significant similarity found.


Query #2075: g2018.t1 Query ID: lcl|Query_123431 Length: 332

No significant similarity found.


Query #2076: g2019.t1 Query ID: lcl|Query_123432 Length: 498

No significant similarity found.


Query #2077: g2020.t1 Query ID: lcl|Query_123433 Length: 142

No significant similarity found.


Query #2078: g2021.t1 Query ID: lcl|Query_123434 Length: 112

No significant similarity found.


Query #2079: g2022.t1 Query ID: lcl|Query_123435 Length: 436

No significant similarity found.


Query #2080: g2023.t1 Query ID: lcl|Query_123436 Length: 379

No significant similarity found.


Query #2081: g2024.t1 Query ID: lcl|Query_123437 Length: 252

No significant similarity found.


Query #2082: g2025.t1 Query ID: lcl|Query_123438 Length: 417

No significant similarity found.


Query #2083: g2026.t1 Query ID: lcl|Query_123439 Length: 519

No significant similarity found.


Query #2084: g2027.t1 Query ID: lcl|Query_123440 Length: 1011

No significant similarity found.


Query #2085: g2028.t1 Query ID: lcl|Query_123441 Length: 1554

No significant similarity found.


Query #2086: g2029.t1 Query ID: lcl|Query_123442 Length: 270

No significant similarity found.


Query #2087: g2030.t1 Query ID: lcl|Query_123443 Length: 104

No significant similarity found.


Query #2088: g2031.t1 Query ID: lcl|Query_123444 Length: 292

No significant similarity found.


Query #2089: g2032.t1 Query ID: lcl|Query_123445 Length: 366

No significant similarity found.


Query #2090: g2033.t1 Query ID: lcl|Query_123446 Length: 248

No significant similarity found.


Query #2091: g2034.t1 Query ID: lcl|Query_123447 Length: 330

No significant similarity found.


Query #2092: g2035.t1 Query ID: lcl|Query_123448 Length: 138

No significant similarity found.


Query #2093: g2036.t1 Query ID: lcl|Query_123449 Length: 553

No significant similarity found.


Query #2094: g2037.t1 Query ID: lcl|Query_123450 Length: 795

No significant similarity found.


Query #2095: g2038.t1 Query ID: lcl|Query_123451 Length: 487

No significant similarity found.


Query #2096: g2039.t1 Query ID: lcl|Query_123452 Length: 580

No significant similarity found.


Query #2097: g2040.t1 Query ID: lcl|Query_123453 Length: 223

No significant similarity found.


Query #2098: g2041.t1 Query ID: lcl|Query_123454 Length: 122

No significant similarity found.


Query #2099: g2042.t1 Query ID: lcl|Query_123455 Length: 514

No significant similarity found.


Query #2100: g2043.t1 Query ID: lcl|Query_123456 Length: 206

No significant similarity found.


Query #2101: g2044.t1 Query ID: lcl|Query_123457 Length: 421

No significant similarity found.


Query #2102: g2045.t1 Query ID: lcl|Query_123458 Length: 678

No significant similarity found.


Query #2103: g2046.t1 Query ID: lcl|Query_123459 Length: 315

No significant similarity found.


Query #2104: g2047.t1 Query ID: lcl|Query_123460 Length: 657

No significant similarity found.


Query #2105: g2047.t2 Query ID: lcl|Query_123461 Length: 676

No significant similarity found.


Query #2106: g2048.t1 Query ID: lcl|Query_123462 Length: 502

No significant similarity found.


Query #2107: g2049.t1 Query ID: lcl|Query_123463 Length: 532

No significant similarity found.


Query #2108: g2050.t1 Query ID: lcl|Query_123464 Length: 533

No significant similarity found.


Query #2109: g2051.t1 Query ID: lcl|Query_123465 Length: 221

No significant similarity found.


Query #2110: g2052.t1 Query ID: lcl|Query_123466 Length: 247

No significant similarity found.


Query #2111: g2053.t1 Query ID: lcl|Query_123467 Length: 120

No significant similarity found.


Query #2112: g2054.t1 Query ID: lcl|Query_123468 Length: 1529

No significant similarity found.


Query #2113: g2055.t1 Query ID: lcl|Query_123469 Length: 594

No significant similarity found.


Query #2114: g2056.t1 Query ID: lcl|Query_123470 Length: 495

No significant similarity found.


Query #2115: g2057.t1 Query ID: lcl|Query_123471 Length: 171

No significant similarity found.


Query #2116: g2058.t1 Query ID: lcl|Query_123472 Length: 730

No significant similarity found.


Query #2117: g2059.t1 Query ID: lcl|Query_123473 Length: 2013

No significant similarity found.


Query #2118: g2060.t1 Query ID: lcl|Query_123474 Length: 290

No significant similarity found.


Query #2119: g2061.t1 Query ID: lcl|Query_123475 Length: 286

No significant similarity found.


Query #2120: g2062.t1 Query ID: lcl|Query_123476 Length: 304

No significant similarity found.


Query #2121: g2063.t1 Query ID: lcl|Query_123477 Length: 550

No significant similarity found.


Query #2122: g2064.t1 Query ID: lcl|Query_123478 Length: 223

No significant similarity found.


Query #2123: g2065.t1 Query ID: lcl|Query_123479 Length: 365

No significant similarity found.


Query #2124: g2066.t1 Query ID: lcl|Query_123480 Length: 611

No significant similarity found.


Query #2125: g2067.t1 Query ID: lcl|Query_123481 Length: 650

No significant similarity found.


Query #2126: g2068.t1 Query ID: lcl|Query_123482 Length: 1109

No significant similarity found.


Query #2127: g2069.t1 Query ID: lcl|Query_123483 Length: 1625

No significant similarity found.


Query #2128: g2070.t1 Query ID: lcl|Query_123484 Length: 614

No significant similarity found.


Query #2129: g2071.t1 Query ID: lcl|Query_123485 Length: 254

Sequences producing significant alignments:
                                                                  Scientific      Common                     Max    Total Query   E   Per.   Acc.                        
Description                                                       Name            Name            Taxid      Score  Score cover Value Ident  Len        Accession        
unnamed protein product                                                                           0          21.7   21.7  9%    0.024 53.85  434        Query_132441     


Alignments:

>unnamed protein product
Sequence ID: Query_132441 Length: 434
Range 1: 7 to 31

Score:21.7 bits(43), Expect:0.024, 
Method:Compositional matrix adjust., 
Identities:14/26(54%), Positives:16/26(61%), Gaps:2/26(7%)

Query  19  AFRHHGKRARYIAVRVFEPE-ELDGP  43
           A RH G RAR++AVR   P  E D P
Sbjct  7   ASRHAG-RARHVAVRAAGPTSECDCP  31


Query #2130: g2072.t1 Query ID: lcl|Query_123486 Length: 559

No significant similarity found.


Query #2131: g2073.t1 Query ID: lcl|Query_123487 Length: 619

No significant similarity found.


Query #2132: g2074.t1 Query ID: lcl|Query_123488 Length: 150

No significant similarity found.


Query #2133: g2075.t1 Query ID: lcl|Query_123489 Length: 418

No significant similarity found.


Query #2134: g2076.t1 Query ID: lcl|Query_123490 Length: 479

No significant similarity found.


Query #2135: g2077.t1 Query ID: lcl|Query_123491 Length: 729

No significant similarity found.


Query #2136: g2078.t1 Query ID: lcl|Query_123492 Length: 546

No significant similarity found.


Query #2137: g2079.t1 Query ID: lcl|Query_123493 Length: 1378

No significant similarity found.


Query #2138: g2080.t1 Query ID: lcl|Query_123494 Length: 146

No significant similarity found.


Query #2139: g2081.t1 Query ID: lcl|Query_123495 Length: 913

No significant similarity found.


Query #2140: g2082.t1 Query ID: lcl|Query_123496 Length: 568

No significant similarity found.


Query #2141: g2083.t1 Query ID: lcl|Query_123497 Length: 486

No significant similarity found.


Query #2142: g2084.t1 Query ID: lcl|Query_123498 Length: 475

No significant similarity found.


Query #2143: g2085.t1 Query ID: lcl|Query_123499 Length: 302

No significant similarity found.


Query #2144: g2086.t1 Query ID: lcl|Query_123500 Length: 827

No significant similarity found.


Query #2145: g2087.t1 Query ID: lcl|Query_123501 Length: 627

No significant similarity found.


Query #2146: g2088.t1 Query ID: lcl|Query_123502 Length: 422

No significant similarity found.


Query #2147: g2089.t1 Query ID: lcl|Query_123503 Length: 548

No significant similarity found.


Query #2148: g2090.t1 Query ID: lcl|Query_123504 Length: 159

No significant similarity found.


Query #2149: g2091.t1 Query ID: lcl|Query_123505 Length: 314

No significant similarity found.


Query #2150: g2092.t1 Query ID: lcl|Query_123506 Length: 474

Sequences producing significant alignments:
                                                                  Scientific      Common                     Max    Total Query   E   Per.   Acc.                        
Description                                                       Name            Name            Taxid      Score  Score cover Value Ident  Len        Accession        
unnamed protein product                                                                           0          24.7   46.4  21%   0.007 36.36  434        Query_132441     


Alignments:

>unnamed protein product
Sequence ID: Query_132441 Length: 434
Range 1: 207 to 252

Score:24.7 bits(50), Expect:0.007, 
Method:Compositional matrix adjust., 
Identities:20/55(36%), Positives:26/55(47%), Gaps:9/55(16%)

Query  360  WYTFTRKGYEGLRKDVEKCLRNAHLLKSMLERAGVKTMLNELSSTVVFERPREEA  414
            W+  T     GL +DV+     A   K  LER G+K  LNEL  +  F+ P  E 
Sbjct  207  WFNTT-----GLARDVDHVVTTAEVGKIFLER-GIK--LNELPES-NFDNPIGEG  252


Range 2: 251 to 295

Score:21.7 bits(43), Expect:0.046, 
Method:Compositional matrix adjust., 
Identities:14/48(29%), Positives:20/48(41%), Gaps:3/48(6%)

Query  174  EGNLHGILVGREVLPDGILYASRETHYSIFKAARMYRMDSEKIATLES  221
            EG    +L G      G++ A+  T Y +     M R D E +  LE 
Sbjct  251  EGTGGALLFGTT---GGVMEAALRTVYEVVTQKPMGRVDFEEVRGLEG  295


Query #2151: g2093.t1 Query ID: lcl|Query_123507 Length: 102

No significant similarity found.


Query #2152: g2094.t1 Query ID: lcl|Query_123508 Length: 102

No significant similarity found.


Query #2153: g2095.t1 Query ID: lcl|Query_123509 Length: 102

No significant similarity found.


Query #2154: g2096.t1 Query ID: lcl|Query_123510 Length: 700

No significant similarity found.


Query #2155: g2097.t1 Query ID: lcl|Query_123511 Length: 721

No significant similarity found.


Query #2156: g2098.t1 Query ID: lcl|Query_123512 Length: 255

No significant similarity found.


Query #2157: g2099.t1 Query ID: lcl|Query_123513 Length: 300

No significant similarity found.


Query #2158: g2100.t1 Query ID: lcl|Query_123514 Length: 531

No significant similarity found.


Query #2159: g2101.t1 Query ID: lcl|Query_123515 Length: 208

No significant similarity found.


Query #2160: g2102.t1 Query ID: lcl|Query_123516 Length: 110

No significant similarity found.


Query #2161: g2103.t1 Query ID: lcl|Query_123517 Length: 522

No significant similarity found.


Query #2162: g2104.t1 Query ID: lcl|Query_123518 Length: 202

No significant similarity found.


Query #2163: g2105.t1 Query ID: lcl|Query_123519 Length: 178

No significant similarity found.


Query #2164: g2106.t1 Query ID: lcl|Query_123520 Length: 501

No significant similarity found.


Query #2165: g2107.t1 Query ID: lcl|Query_123521 Length: 111

No significant similarity found.


Query #2166: g2108.t1 Query ID: lcl|Query_123522 Length: 531

No significant similarity found.


Query #2167: g2109.t1 Query ID: lcl|Query_123523 Length: 208

No significant similarity found.


Query #2168: g2110.t1 Query ID: lcl|Query_123524 Length: 178

No significant similarity found.


Query #2169: g2111.t1 Query ID: lcl|Query_123525 Length: 166

No significant similarity found.


Query #2170: g2112.t1 Query ID: lcl|Query_123526 Length: 1799

No significant similarity found.


Query #2171: g2113.t1 Query ID: lcl|Query_123527 Length: 516

No significant similarity found.


Query #2172: g2114.t1 Query ID: lcl|Query_123528 Length: 2545

No significant similarity found.


Query #2173: g2115.t1 Query ID: lcl|Query_123529 Length: 278

No significant similarity found.


Query #2174: g2116.t1 Query ID: lcl|Query_123530 Length: 840

No significant similarity found.


Query #2175: g2117.t1 Query ID: lcl|Query_123531 Length: 232

No significant similarity found.


Query #2176: g2118.t1 Query ID: lcl|Query_123532 Length: 983

No significant similarity found.


Query #2177: g2118.t2 Query ID: lcl|Query_123533 Length: 982

No significant similarity found.


Query #2178: g2119.t1 Query ID: lcl|Query_123534 Length: 1579

No significant similarity found.


Query #2179: g2120.t1 Query ID: lcl|Query_123535 Length: 374

No significant similarity found.


Query #2180: g2121.t1 Query ID: lcl|Query_123536 Length: 199

No significant similarity found.


Query #2181: g2122.t1 Query ID: lcl|Query_123537 Length: 563

No significant similarity found.


Query #2182: g2123.t1 Query ID: lcl|Query_123538 Length: 511

No significant similarity found.


Query #2183: g2124.t1 Query ID: lcl|Query_123539 Length: 895

No significant similarity found.


Query #2184: g2125.t1 Query ID: lcl|Query_123540 Length: 522

No significant similarity found.


Query #2185: g2126.t1 Query ID: lcl|Query_123541 Length: 424

No significant similarity found.


Query #2186: g2127.t1 Query ID: lcl|Query_123542 Length: 310

No significant similarity found.


Query #2187: g2128.t1 Query ID: lcl|Query_123543 Length: 571

No significant similarity found.


Query #2188: g2129.t1 Query ID: lcl|Query_123544 Length: 120

No significant similarity found.


Query #2189: g2130.t1 Query ID: lcl|Query_123545 Length: 244

No significant similarity found.


Query #2190: g2131.t1 Query ID: lcl|Query_123546 Length: 351

No significant similarity found.


Query #2191: g2132.t1 Query ID: lcl|Query_123547 Length: 406

No significant similarity found.


Query #2192: g2133.t1 Query ID: lcl|Query_123548 Length: 1091

No significant similarity found.


Query #2193: g2134.t1 Query ID: lcl|Query_123549 Length: 345

No significant similarity found.


Query #2194: g2135.t1 Query ID: lcl|Query_123550 Length: 204

No significant similarity found.


Query #2195: g2136.t1 Query ID: lcl|Query_123551 Length: 342

No significant similarity found.


Query #2196: g2137.t1 Query ID: lcl|Query_123552 Length: 191

No significant similarity found.


Query #2197: g2138.t1 Query ID: lcl|Query_123553 Length: 803

No significant similarity found.


Query #2198: g2139.t1 Query ID: lcl|Query_123554 Length: 146

No significant similarity found.


Query #2199: g2140.t1 Query ID: lcl|Query_123555 Length: 429

No significant similarity found.


Query #2200: g2141.t1 Query ID: lcl|Query_123556 Length: 481

No significant similarity found.


Query #2201: g2142.t1 Query ID: lcl|Query_123557 Length: 663

No significant similarity found.


Query #2202: g2143.t1 Query ID: lcl|Query_123558 Length: 173

No significant similarity found.


Query #2203: g2144.t1 Query ID: lcl|Query_123559 Length: 597

No significant similarity found.


Query #2204: g2145.t1 Query ID: lcl|Query_123560 Length: 709

No significant similarity found.


Query #2205: g2146.t1 Query ID: lcl|Query_123561 Length: 294

No significant similarity found.


Query #2206: g2147.t1 Query ID: lcl|Query_123562 Length: 347

No significant similarity found.


Query #2207: g2148.t1 Query ID: lcl|Query_123563 Length: 1265

No significant similarity found.


Query #2208: g2149.t1 Query ID: lcl|Query_123564 Length: 675

No significant similarity found.


Query #2209: g2150.t1 Query ID: lcl|Query_123565 Length: 247

No significant similarity found.


Query #2210: g2151.t1 Query ID: lcl|Query_123566 Length: 1294

No significant similarity found.


Query #2211: g2152.t1 Query ID: lcl|Query_123567 Length: 135

No significant similarity found.


Query #2212: g2153.t1 Query ID: lcl|Query_123568 Length: 219

No significant similarity found.


Query #2213: g2154.t1 Query ID: lcl|Query_123569 Length: 1014

No significant similarity found.


Query #2214: g2155.t1 Query ID: lcl|Query_123570 Length: 139

No significant similarity found.


Query #2215: g2156.t1 Query ID: lcl|Query_123571 Length: 105

No significant similarity found.


Query #2216: g2157.t1 Query ID: lcl|Query_123572 Length: 1662

No significant similarity found.


Query #2217: g2158.t1 Query ID: lcl|Query_123573 Length: 733

No significant similarity found.


Query #2218: g2159.t1 Query ID: lcl|Query_123574 Length: 1228

No significant similarity found.


Query #2219: g2160.t1 Query ID: lcl|Query_123575 Length: 109

No significant similarity found.


Query #2220: g2161.t1 Query ID: lcl|Query_123576 Length: 357

No significant similarity found.


Query #2221: g2162.t1 Query ID: lcl|Query_123577 Length: 372

No significant similarity found.


Query #2222: g2163.t1 Query ID: lcl|Query_123578 Length: 642

No significant similarity found.


Query #2223: g2164.t1 Query ID: lcl|Query_123579 Length: 405

No significant similarity found.


Query #2224: g2165.t1 Query ID: lcl|Query_123580 Length: 598

No significant similarity found.


Query #2225: g2166.t1 Query ID: lcl|Query_123581 Length: 450

No significant similarity found.


Query #2226: g2167.t1 Query ID: lcl|Query_123582 Length: 249

No significant similarity found.


Query #2227: g2168.t1 Query ID: lcl|Query_123583 Length: 458

No significant similarity found.


Query #2228: g2169.t1 Query ID: lcl|Query_123584 Length: 200

No significant similarity found.


Query #2229: g2170.t1 Query ID: lcl|Query_123585 Length: 476

No significant similarity found.


Query #2230: g2171.t1 Query ID: lcl|Query_123586 Length: 227

No significant similarity found.


Query #2231: g2172.t1 Query ID: lcl|Query_123587 Length: 454

No significant similarity found.


Query #2232: g2173.t1 Query ID: lcl|Query_123588 Length: 410

No significant similarity found.


Query #2233: g2174.t1 Query ID: lcl|Query_123589 Length: 377

No significant similarity found.


Query #2234: g2175.t1 Query ID: lcl|Query_123590 Length: 322

No significant similarity found.


Query #2235: g2176.t1 Query ID: lcl|Query_123591 Length: 661

No significant similarity found.


Query #2236: g2177.t1 Query ID: lcl|Query_123592 Length: 389

No significant similarity found.


Query #2237: g2178.t1 Query ID: lcl|Query_123593 Length: 213

No significant similarity found.


Query #2238: g2179.t1 Query ID: lcl|Query_123594 Length: 572

No significant similarity found.


Query #2239: g2180.t1 Query ID: lcl|Query_123595 Length: 176

No significant similarity found.


Query #2240: g2181.t1 Query ID: lcl|Query_123596 Length: 395

No significant similarity found.


Query #2241: g2182.t1 Query ID: lcl|Query_123597 Length: 898

No significant similarity found.


Query #2242: g2183.t1 Query ID: lcl|Query_123598 Length: 335

No significant similarity found.


Query #2243: g2184.t1 Query ID: lcl|Query_123599 Length: 1722

No significant similarity found.


Query #2244: g2185.t1 Query ID: lcl|Query_123600 Length: 1123

No significant similarity found.


Query #2245: g2186.t1 Query ID: lcl|Query_123601 Length: 210

No significant similarity found.


Query #2246: g2187.t1 Query ID: lcl|Query_123602 Length: 409

No significant similarity found.


Query #2247: g2187.t2 Query ID: lcl|Query_123603 Length: 448

No significant similarity found.


Query #2248: g2188.t1 Query ID: lcl|Query_123604 Length: 560

No significant similarity found.


Query #2249: g2189.t1 Query ID: lcl|Query_123605 Length: 742

No significant similarity found.


Query #2250: g2190.t1 Query ID: lcl|Query_123606 Length: 856

No significant similarity found.


Query #2251: g2191.t1 Query ID: lcl|Query_123607 Length: 165

No significant similarity found.


Query #2252: g2192.t1 Query ID: lcl|Query_123608 Length: 68

No significant similarity found.


Query #2253: g2193.t1 Query ID: lcl|Query_123609 Length: 261

No significant similarity found.


Query #2254: g2194.t1 Query ID: lcl|Query_123610 Length: 511

No significant similarity found.


Query #2255: g2195.t1 Query ID: lcl|Query_123611 Length: 406

No significant similarity found.


Query #2256: g2196.t1 Query ID: lcl|Query_123612 Length: 188

No significant similarity found.


Query #2257: g2197.t1 Query ID: lcl|Query_123613 Length: 271

No significant similarity found.


Query #2258: g2198.t1 Query ID: lcl|Query_123614 Length: 280

No significant similarity found.


Query #2259: g2199.t1 Query ID: lcl|Query_123615 Length: 749

No significant similarity found.


Query #2260: g2200.t1 Query ID: lcl|Query_123616 Length: 653

No significant similarity found.


Query #2261: g2201.t1 Query ID: lcl|Query_123617 Length: 513

No significant similarity found.


Query #2262: g2202.t1 Query ID: lcl|Query_123618 Length: 618

No significant similarity found.


Query #2263: g2203.t1 Query ID: lcl|Query_123619 Length: 329

No significant similarity found.


Query #2264: g2204.t1 Query ID: lcl|Query_123620 Length: 118

No significant similarity found.


Query #2265: g2205.t1 Query ID: lcl|Query_123621 Length: 324

No significant similarity found.


Query #2266: g2206.t1 Query ID: lcl|Query_123622 Length: 463

No significant similarity found.


Query #2267: g2207.t1 Query ID: lcl|Query_123623 Length: 264

No significant similarity found.


Query #2268: g2208.t1 Query ID: lcl|Query_123624 Length: 231

No significant similarity found.


Query #2269: g2209.t1 Query ID: lcl|Query_123625 Length: 347

No significant similarity found.


Query #2270: g2210.t1 Query ID: lcl|Query_123626 Length: 727

No significant similarity found.


Query #2271: g2211.t1 Query ID: lcl|Query_123627 Length: 399

No significant similarity found.


Query #2272: g2212.t1 Query ID: lcl|Query_123628 Length: 370

No significant similarity found.


Query #2273: g2213.t1 Query ID: lcl|Query_123629 Length: 196

No significant similarity found.


Query #2274: g2214.t1 Query ID: lcl|Query_123630 Length: 113

No significant similarity found.


Query #2275: g2215.t1 Query ID: lcl|Query_123631 Length: 706

No significant similarity found.


Query #2276: g2216.t1 Query ID: lcl|Query_123632 Length: 665

No significant similarity found.


Query #2277: g2217.t1 Query ID: lcl|Query_123633 Length: 256

No significant similarity found.


Query #2278: g2218.t1 Query ID: lcl|Query_123634 Length: 93

No significant similarity found.


Query #2279: g2219.t1 Query ID: lcl|Query_123635 Length: 646

No significant similarity found.


Query #2280: g2220.t1 Query ID: lcl|Query_123636 Length: 164

No significant similarity found.


Query #2281: g2221.t1 Query ID: lcl|Query_123637 Length: 305

No significant similarity found.


Query #2282: g2222.t1 Query ID: lcl|Query_123638 Length: 549

No significant similarity found.


Query #2283: g2223.t1 Query ID: lcl|Query_123639 Length: 500

No significant similarity found.


Query #2284: g2223.t2 Query ID: lcl|Query_123640 Length: 513

No significant similarity found.


Query #2285: g2224.t1 Query ID: lcl|Query_123641 Length: 640

No significant similarity found.


Query #2286: g2225.t1 Query ID: lcl|Query_123642 Length: 781

No significant similarity found.


Query #2287: g2226.t1 Query ID: lcl|Query_123643 Length: 1754

No significant similarity found.


Query #2288: g2227.t1 Query ID: lcl|Query_123644 Length: 848

No significant similarity found.


Query #2289: g2228.t1 Query ID: lcl|Query_123645 Length: 153

No significant similarity found.


Query #2290: g2228.t2 Query ID: lcl|Query_123646 Length: 151

No significant similarity found.


Query #2291: g2229.t1 Query ID: lcl|Query_123647 Length: 2513

Sequences producing significant alignments:
                                                                  Scientific      Common                     Max    Total Query   E   Per.   Acc.                        
Description                                                       Name            Name            Taxid      Score  Score cover Value Ident  Len        Accession        
unnamed protein product                                                                           0          25.1   25.1  1%    0.029 31.58  434        Query_132441     


Alignments:

>unnamed protein product
Sequence ID: Query_132441 Length: 434
Range 1: 49 to 102

Score:25.1 bits(51), Expect:0.029, 
Method:Compositional matrix adjust., 
Identities:18/57(32%), Positives:26/57(45%), Gaps:11/57(19%)

Query  53   SQPRAARRLRLAPIGAAAQT--------APAQVPAGNDAEAVTEDRNSGFDSVLKSV  101
            ++P+ +RRL +A I  A +         AP  V  G   + VT  R  GFD V  + 
Sbjct  49   AKPKESRRLMIAQIAPAVRVAIAETIGLAPGDVTIG---QLVTGLRMLGFDYVFDTL  102


Query #2292: g2230.t1 Query ID: lcl|Query_123648 Length: 308

No significant similarity found.


Query #2293: g2231.t1 Query ID: lcl|Query_123649 Length: 457

No significant similarity found.


Query #2294: g2232.t1 Query ID: lcl|Query_123650 Length: 358

No significant similarity found.


Query #2295: g2233.t1 Query ID: lcl|Query_123651 Length: 279

No significant similarity found.


Query #2296: g2234.t1 Query ID: lcl|Query_123652 Length: 821

No significant similarity found.


Query #2297: g2235.t1 Query ID: lcl|Query_123653 Length: 313

No significant similarity found.


Query #2298: g2236.t1 Query ID: lcl|Query_123654 Length: 74

No significant similarity found.


Query #2299: g2237.t1 Query ID: lcl|Query_123655 Length: 977

No significant similarity found.


Query #2300: g2238.t1 Query ID: lcl|Query_123656 Length: 358

No significant similarity found.


Query #2301: g2239.t1 Query ID: lcl|Query_123657 Length: 416

No significant similarity found.


Query #2302: g2240.t1 Query ID: lcl|Query_123658 Length: 503

No significant similarity found.


Query #2303: g2241.t1 Query ID: lcl|Query_123659 Length: 773

No significant similarity found.


Query #2304: g2242.t1 Query ID: lcl|Query_123660 Length: 1130

No significant similarity found.


Query #2305: g2243.t1 Query ID: lcl|Query_123661 Length: 1221

No significant similarity found.


Query #2306: g2244.t1 Query ID: lcl|Query_123662 Length: 512

No significant similarity found.


Query #2307: g2245.t1 Query ID: lcl|Query_123663 Length: 540

No significant similarity found.


Query #2308: g2246.t1 Query ID: lcl|Query_123664 Length: 1510

No significant similarity found.


Query #2309: g2247.t1 Query ID: lcl|Query_123665 Length: 397

No significant similarity found.


Query #2310: g2248.t1 Query ID: lcl|Query_123666 Length: 1423

No significant similarity found.


Query #2311: g2249.t1 Query ID: lcl|Query_123667 Length: 558

No significant similarity found.


Query #2312: g2250.t1 Query ID: lcl|Query_123668 Length: 616

No significant similarity found.


Query #2313: g2251.t1 Query ID: lcl|Query_123669 Length: 350

No significant similarity found.


Query #2314: g2252.t1 Query ID: lcl|Query_123670 Length: 683

No significant similarity found.


Query #2315: g2253.t1 Query ID: lcl|Query_123671 Length: 652

No significant similarity found.


Query #2316: g2253.t2 Query ID: lcl|Query_123672 Length: 654

No significant similarity found.


Query #2317: g2254.t1 Query ID: lcl|Query_123673 Length: 862

No significant similarity found.


Query #2318: g2255.t1 Query ID: lcl|Query_123674 Length: 330

No significant similarity found.


Query #2319: g2256.t1 Query ID: lcl|Query_123675 Length: 498

No significant similarity found.


Query #2320: g2257.t1 Query ID: lcl|Query_123676 Length: 218

No significant similarity found.


Query #2321: g2258.t1 Query ID: lcl|Query_123677 Length: 265

No significant similarity found.


Query #2322: g2259.t1 Query ID: lcl|Query_123678 Length: 342

No significant similarity found.


Query #2323: g2260.t1 Query ID: lcl|Query_123679 Length: 303

No significant similarity found.


Query #2324: g2261.t1 Query ID: lcl|Query_123680 Length: 986

No significant similarity found.


Query #2325: g2262.t1 Query ID: lcl|Query_123681 Length: 362

No significant similarity found.


Query #2326: g2263.t1 Query ID: lcl|Query_123682 Length: 382

No significant similarity found.


Query #2327: g2264.t1 Query ID: lcl|Query_123683 Length: 300

No significant similarity found.


Query #2328: g2265.t1 Query ID: lcl|Query_123684 Length: 189

No significant similarity found.


Query #2329: g2266.t1 Query ID: lcl|Query_123685 Length: 1666

No significant similarity found.


Query #2330: g2267.t1 Query ID: lcl|Query_123686 Length: 361

No significant similarity found.


Query #2331: g2268.t1 Query ID: lcl|Query_123687 Length: 1133

No significant similarity found.


Query #2332: g2269.t1 Query ID: lcl|Query_123688 Length: 471

No significant similarity found.


Query #2333: g2270.t1 Query ID: lcl|Query_123689 Length: 538

No significant similarity found.


Query #2334: g2271.t1 Query ID: lcl|Query_123690 Length: 555

No significant similarity found.


Query #2335: g2272.t1 Query ID: lcl|Query_123691 Length: 914

No significant similarity found.


Query #2336: g2273.t1 Query ID: lcl|Query_123692 Length: 80

No significant similarity found.


Query #2337: g2274.t1 Query ID: lcl|Query_123693 Length: 247

No significant similarity found.


Query #2338: g2275.t1 Query ID: lcl|Query_123694 Length: 1316

No significant similarity found.


Query #2339: g2276.t1 Query ID: lcl|Query_123695 Length: 225

No significant similarity found.


Query #2340: g2277.t1 Query ID: lcl|Query_123696 Length: 695

No significant similarity found.


Query #2341: g2278.t1 Query ID: lcl|Query_123697 Length: 511

No significant similarity found.


Query #2342: g2279.t1 Query ID: lcl|Query_123698 Length: 243

No significant similarity found.


Query #2343: g2280.t1 Query ID: lcl|Query_123699 Length: 335

No significant similarity found.


Query #2344: g2281.t1 Query ID: lcl|Query_123700 Length: 321

No significant similarity found.


Query #2345: g2282.t1 Query ID: lcl|Query_123701 Length: 2671

No significant similarity found.


Query #2346: g2283.t1 Query ID: lcl|Query_123702 Length: 434

No significant similarity found.


Query #2347: g2284.t1 Query ID: lcl|Query_123703 Length: 652

No significant similarity found.


Query #2348: g2285.t1 Query ID: lcl|Query_123704 Length: 377

No significant similarity found.


Query #2349: g2286.t1 Query ID: lcl|Query_123705 Length: 314

No significant similarity found.


Query #2350: g2287.t1 Query ID: lcl|Query_123706 Length: 533

No significant similarity found.


Query #2351: g2288.t1 Query ID: lcl|Query_123707 Length: 173

No significant similarity found.


Query #2352: g2289.t1 Query ID: lcl|Query_123708 Length: 173

No significant similarity found.


Query #2353: g2290.t1 Query ID: lcl|Query_123709 Length: 166

No significant similarity found.


Query #2354: g2291.t1 Query ID: lcl|Query_123710 Length: 955

No significant similarity found.


Query #2355: g2292.t1 Query ID: lcl|Query_123711 Length: 444

No significant similarity found.


Query #2356: g2293.t1 Query ID: lcl|Query_123712 Length: 473

No significant similarity found.


Query #2357: g2294.t1 Query ID: lcl|Query_123713 Length: 1383

No significant similarity found.


Query #2358: g2295.t1 Query ID: lcl|Query_123714 Length: 130

No significant similarity found.


Query #2359: g2296.t1 Query ID: lcl|Query_123715 Length: 119

No significant similarity found.


Query #2360: g2297.t1 Query ID: lcl|Query_123716 Length: 256

Sequences producing significant alignments:
                                                                  Scientific      Common                     Max    Total Query   E   Per.   Acc.                        
Description                                                       Name            Name            Taxid      Score  Score cover Value Ident  Len        Accession        
unnamed protein product                                                                           0          21.7   21.7  7%    0.030 52.63  434        Query_132441     


Alignments:

>unnamed protein product
Sequence ID: Query_132441 Length: 434
Range 1: 6 to 24

Score:21.7 bits(43), Expect:0.030, 
Method:Compositional matrix adjust., 
Identities:10/19(53%), Positives:11/19(57%), Gaps:0/19(0%)

Query  15  VGSRQAATPRRLAASAAGP  33
           V SR+A   R  A  AAGP
Sbjct  6   VASRHAGRARHVAVRAAGP  24


Query #2361: g2297.t2 Query ID: lcl|Query_123717 Length: 254

Sequences producing significant alignments:
                                                                  Scientific      Common                     Max    Total Query   E   Per.   Acc.                        
Description                                                       Name            Name            Taxid      Score  Score cover Value Ident  Len        Accession        
unnamed protein product                                                                           0          21.7   21.7  7%    0.026 52.63  434        Query_132441     


Alignments:

>unnamed protein product
Sequence ID: Query_132441 Length: 434
Range 1: 6 to 24

Score:21.7 bits(43), Expect:0.026, 
Method:Compositional matrix adjust., 
Identities:10/19(53%), Positives:11/19(57%), Gaps:0/19(0%)

Query  15  VGSRQAATPRRLAASAAGP  33
           V SR+A   R  A  AAGP
Sbjct  6   VASRHAGRARHVAVRAAGP  24


Query #2362: g2298.t1 Query ID: lcl|Query_123718 Length: 270

No significant similarity found.


Query #2363: g2299.t1 Query ID: lcl|Query_123719 Length: 1202

No significant similarity found.


Query #2364: g2300.t1 Query ID: lcl|Query_123720 Length: 444

No significant similarity found.


Query #2365: g2301.t1 Query ID: lcl|Query_123721 Length: 282

No significant similarity found.


Query #2366: g2302.t1 Query ID: lcl|Query_123722 Length: 591

No significant similarity found.


Query #2367: g2303.t1 Query ID: lcl|Query_123723 Length: 248

No significant similarity found.


Query #2368: g2304.t1 Query ID: lcl|Query_123724 Length: 164

No significant similarity found.


Query #2369: g2305.t1 Query ID: lcl|Query_123725 Length: 417

No significant similarity found.


Query #2370: g2306.t1 Query ID: lcl|Query_123726 Length: 413

No significant similarity found.


Query #2371: g2307.t1 Query ID: lcl|Query_123727 Length: 273

No significant similarity found.


Query #2372: g2308.t1 Query ID: lcl|Query_123728 Length: 731

No significant similarity found.


Query #2373: g2309.t1 Query ID: lcl|Query_123729 Length: 745

No significant similarity found.


Query #2374: g2310.t1 Query ID: lcl|Query_123730 Length: 475

No significant similarity found.


Query #2375: g2311.t1 Query ID: lcl|Query_123731 Length: 555

No significant similarity found.


Query #2376: g2312.t1 Query ID: lcl|Query_123732 Length: 582

No significant similarity found.


Query #2377: g2313.t1 Query ID: lcl|Query_123733 Length: 832

No significant similarity found.


Query #2378: g2314.t1 Query ID: lcl|Query_123734 Length: 1703

No significant similarity found.


Query #2379: g2315.t1 Query ID: lcl|Query_123735 Length: 327

No significant similarity found.


Query #2380: g2316.t1 Query ID: lcl|Query_123736 Length: 101

Sequences producing significant alignments:
                                                                  Scientific      Common                     Max    Total Query   E   Per.   Acc.                        
Description                                                       Name            Name            Taxid      Score  Score cover Value Ident  Len        Accession        
unnamed protein product                                                                           0          20.1   20.1  28%   0.027 43.33  434        Query_132441     


Alignments:

>unnamed protein product
Sequence ID: Query_132441 Length: 434
Range 1: 269 to 298

Score:20.1 bits(39), Expect:0.027, 
Method:Compositional matrix adjust., 
Identities:13/30(43%), Positives:14/30(46%), Gaps:1/30(3%)

Query  7    AAPTARPFVATRPVGRRTISVVRG-EGIGE  35
            A  T    V  +P GR     VRG EGI E
Sbjct  269  ALRTVYEVVTQKPMGRVDFEEVRGLEGIKE  298


Query #2381: g2317.t1 Query ID: lcl|Query_123737 Length: 538

No significant similarity found.


Query #2382: g2318.t1 Query ID: lcl|Query_123738 Length: 428

No significant similarity found.


Query #2383: g2319.t1 Query ID: lcl|Query_123739 Length: 453

No significant similarity found.


Query #2384: g2320.t1 Query ID: lcl|Query_123740 Length: 104

No significant similarity found.


Query #2385: g2321.t1 Query ID: lcl|Query_123741 Length: 631

No significant similarity found.


Query #2386: g2322.t1 Query ID: lcl|Query_123742 Length: 294

No significant similarity found.


Query #2387: g2323.t1 Query ID: lcl|Query_123743 Length: 469

No significant similarity found.


Query #2388: g2324.t1 Query ID: lcl|Query_123744 Length: 2440

No significant similarity found.


Query #2389: g2325.t1 Query ID: lcl|Query_123745 Length: 403

No significant similarity found.


Query #2390: g2326.t1 Query ID: lcl|Query_123746 Length: 417

No significant similarity found.


Query #2391: g2327.t1 Query ID: lcl|Query_123747 Length: 347

Sequences producing significant alignments:
                                                                  Scientific      Common                     Max    Total Query   E   Per.   Acc.                        
Description                                                       Name            Name            Taxid      Score  Score cover Value Ident  Len        Accession        
unnamed protein product                                                                           0          21.7   21.7  12%   0.037 36.36  434        Query_132441     


Alignments:

>unnamed protein product
Sequence ID: Query_132441 Length: 434
Range 1: 188 to 225

Score:21.7 bits(43), Expect:0.037, 
Method:Compositional matrix adjust., 
Identities:16/44(36%), Positives:19/44(43%), Gaps:6/44(13%)

Query  149  ICNAGVMACPQQQTKDGFEYQLGVNHLGHFLLANMVTPLLTTPE  192
            ICN  VM C ++Q     E+    N  G   LA  V    TT E
Sbjct  188  ICNVSVMPCVRKQGEADREW---FNTTG---LARDVDHVVTTAE  225


Query #2392: g2328.t1 Query ID: lcl|Query_123748 Length: 275

No significant similarity found.


Query #2393: g2329.t1 Query ID: lcl|Query_123749 Length: 1239

No significant similarity found.


Query #2394: g2330.t1 Query ID: lcl|Query_123750 Length: 214

No significant similarity found.


Query #2395: g2331.t1 Query ID: lcl|Query_123751 Length: 366

No significant similarity found.


Query #2396: g2332.t1 Query ID: lcl|Query_123752 Length: 89

No significant similarity found.


Query #2397: g2333.t1 Query ID: lcl|Query_123753 Length: 383

No significant similarity found.


Query #2398: g2334.t1 Query ID: lcl|Query_123754 Length: 251

No significant similarity found.


Query #2399: g2335.t1 Query ID: lcl|Query_123755 Length: 217

No significant similarity found.


Query #2400: g2336.t1 Query ID: lcl|Query_123756 Length: 131

No significant similarity found.


Query #2401: g2337.t1 Query ID: lcl|Query_123757 Length: 198

No significant similarity found.


Query #2402: g2338.t1 Query ID: lcl|Query_123758 Length: 861

No significant similarity found.


Query #2403: g2339.t1 Query ID: lcl|Query_123759 Length: 344

No significant similarity found.


Query #2404: g2340.t1 Query ID: lcl|Query_123760 Length: 458

No significant similarity found.


Query #2405: g2341.t1 Query ID: lcl|Query_123761 Length: 352

No significant similarity found.


Query #2406: g2342.t1 Query ID: lcl|Query_123762 Length: 316

No significant similarity found.


Query #2407: g2343.t1 Query ID: lcl|Query_123763 Length: 347

No significant similarity found.


Query #2408: g2344.t1 Query ID: lcl|Query_123764 Length: 383

No significant similarity found.


Query #2409: g2345.t1 Query ID: lcl|Query_123765 Length: 844

No significant similarity found.


Query #2410: g2346.t1 Query ID: lcl|Query_123766 Length: 220

No significant similarity found.


Query #2411: g2347.t1 Query ID: lcl|Query_123767 Length: 170

No significant similarity found.


Query #2412: g2348.t1 Query ID: lcl|Query_123768 Length: 315

No significant similarity found.


Query #2413: g2349.t1 Query ID: lcl|Query_123769 Length: 163

No significant similarity found.


Query #2414: g2350.t1 Query ID: lcl|Query_123770 Length: 552

No significant similarity found.


Query #2415: g2351.t1 Query ID: lcl|Query_123771 Length: 456

No significant similarity found.


Query #2416: g2352.t1 Query ID: lcl|Query_123772 Length: 1084

No significant similarity found.


Query #2417: g2353.t1 Query ID: lcl|Query_123773 Length: 388

No significant similarity found.


Query #2418: g2354.t1 Query ID: lcl|Query_123774 Length: 490

No significant similarity found.


Query #2419: g2355.t1 Query ID: lcl|Query_123775 Length: 318

No significant similarity found.


Query #2420: g2356.t1 Query ID: lcl|Query_123776 Length: 1009

No significant similarity found.


Query #2421: g2357.t1 Query ID: lcl|Query_123777 Length: 956

Sequences producing significant alignments:
                                                                  Scientific      Common                     Max    Total Query   E   Per.   Acc.                        
Description                                                       Name            Name            Taxid      Score  Score cover Value Ident  Len        Accession        
unnamed protein product                                                                           0          25.9   25.9  3%    0.007 38.24  434        Query_132441     


Alignments:

>unnamed protein product
Sequence ID: Query_132441 Length: 434
Range 1: 205 to 234

Score:25.9 bits(53), Expect:0.007, 
Method:Compositional matrix adjust., 
Identities:13/34(38%), Positives:18/34(52%), Gaps:4/34(11%)

Query  798  REWTDARFASTTLAAFPEKAVASAEEARCLMERG  831
            REW    F +T LA   +  V +AE  +  +ERG
Sbjct  205  REW----FNTTGLARDVDHVVTTAEVGKIFLERG  234


Query #2422: g2358.t1 Query ID: lcl|Query_123778 Length: 917

No significant similarity found.


Query #2423: g2359.t1 Query ID: lcl|Query_123779 Length: 176

No significant similarity found.


Query #2424: g2360.t1 Query ID: lcl|Query_123780 Length: 469

No significant similarity found.


Query #2425: g2361.t1 Query ID: lcl|Query_123781 Length: 106

No significant similarity found.


Query #2426: g2362.t1 Query ID: lcl|Query_123782 Length: 353

No significant similarity found.


Query #2427: g2363.t1 Query ID: lcl|Query_123783 Length: 279

No significant similarity found.


Query #2428: g2364.t1 Query ID: lcl|Query_123784 Length: 303

No significant similarity found.


Query #2429: g2365.t1 Query ID: lcl|Query_123785 Length: 701

No significant similarity found.


Query #2430: g2366.t1 Query ID: lcl|Query_123786 Length: 387

No significant similarity found.


Query #2431: g2367.t1 Query ID: lcl|Query_123787 Length: 679

No significant similarity found.


Query #2432: g2368.t1 Query ID: lcl|Query_123788 Length: 509

No significant similarity found.


Query #2433: g2369.t1 Query ID: lcl|Query_123789 Length: 338

No significant similarity found.


Query #2434: g2370.t1 Query ID: lcl|Query_123790 Length: 361

No significant similarity found.


Query #2435: g2371.t1 Query ID: lcl|Query_123791 Length: 145

No significant similarity found.


Query #2436: g2372.t1 Query ID: lcl|Query_123792 Length: 521

No significant similarity found.


Query #2437: g2373.t1 Query ID: lcl|Query_123793 Length: 436

No significant similarity found.


Query #2438: g2374.t1 Query ID: lcl|Query_123794 Length: 693

No significant similarity found.


Query #2439: g2375.t1 Query ID: lcl|Query_123795 Length: 133

No significant similarity found.


Query #2440: g2376.t1 Query ID: lcl|Query_123796 Length: 207

No significant similarity found.


Query #2441: g2377.t1 Query ID: lcl|Query_123797 Length: 372

No significant similarity found.


Query #2442: g2378.t1 Query ID: lcl|Query_123798 Length: 393

No significant similarity found.


Query #2443: g2379.t1 Query ID: lcl|Query_123799 Length: 378

No significant similarity found.


Query #2444: g2380.t1 Query ID: lcl|Query_123800 Length: 791

No significant similarity found.


Query #2445: g2381.t1 Query ID: lcl|Query_123801 Length: 387

No significant similarity found.


Query #2446: g2382.t1 Query ID: lcl|Query_123802 Length: 1183

No significant similarity found.


Query #2447: g2383.t1 Query ID: lcl|Query_123803 Length: 148

No significant similarity found.


Query #2448: g2384.t1 Query ID: lcl|Query_123804 Length: 284

No significant similarity found.


Query #2449: g2385.t1 Query ID: lcl|Query_123805 Length: 189

No significant similarity found.


Query #2450: g2386.t1 Query ID: lcl|Query_123806 Length: 666

No significant similarity found.


Query #2451: g2387.t1 Query ID: lcl|Query_123807 Length: 127

No significant similarity found.


Query #2452: g2388.t1 Query ID: lcl|Query_123808 Length: 106

No significant similarity found.


Query #2453: g2389.t1 Query ID: lcl|Query_123809 Length: 142

No significant similarity found.


Query #2454: g2390.t1 Query ID: lcl|Query_123810 Length: 303

No significant similarity found.


Query #2455: g2391.t1 Query ID: lcl|Query_123811 Length: 375

No significant similarity found.


Query #2456: g2392.t1 Query ID: lcl|Query_123812 Length: 248

No significant similarity found.


Query #2457: g2393.t1 Query ID: lcl|Query_123813 Length: 468

No significant similarity found.


Query #2458: g2394.t1 Query ID: lcl|Query_123814 Length: 78

No significant similarity found.


Query #2459: g2395.t1 Query ID: lcl|Query_123815 Length: 115

No significant similarity found.


Query #2460: g2396.t1 Query ID: lcl|Query_123816 Length: 392

No significant similarity found.


Query #2461: g2397.t1 Query ID: lcl|Query_123817 Length: 478

No significant similarity found.


Query #2462: g2398.t1 Query ID: lcl|Query_123818 Length: 310

No significant similarity found.


Query #2463: g2399.t1 Query ID: lcl|Query_123819 Length: 103

No significant similarity found.


Query #2464: g2400.t1 Query ID: lcl|Query_123820 Length: 617

No significant similarity found.


Query #2465: g2401.t1 Query ID: lcl|Query_123821 Length: 551

No significant similarity found.


Query #2466: g2402.t1 Query ID: lcl|Query_123822 Length: 656

No significant similarity found.


Query #2467: g2403.t1 Query ID: lcl|Query_123823 Length: 244

No significant similarity found.


Query #2468: g2404.t1 Query ID: lcl|Query_123824 Length: 628

No significant similarity found.


Query #2469: g2405.t1 Query ID: lcl|Query_123825 Length: 232

No significant similarity found.


Query #2470: g2406.t1 Query ID: lcl|Query_123826 Length: 651

No significant similarity found.


Query #2471: g2407.t1 Query ID: lcl|Query_123827 Length: 217

No significant similarity found.


Query #2472: g2408.t1 Query ID: lcl|Query_123828 Length: 254

No significant similarity found.


Query #2473: g2409.t1 Query ID: lcl|Query_123829 Length: 570

No significant similarity found.


Query #2474: g2410.t1 Query ID: lcl|Query_123830 Length: 425

No significant similarity found.


Query #2475: g2411.t1 Query ID: lcl|Query_123831 Length: 639

No significant similarity found.


Query #2476: g2412.t1 Query ID: lcl|Query_123832 Length: 619

No significant similarity found.


Query #2477: g2413.t1 Query ID: lcl|Query_123833 Length: 213

No significant similarity found.


Query #2478: g2414.t1 Query ID: lcl|Query_123834 Length: 656

No significant similarity found.


Query #2479: g2415.t1 Query ID: lcl|Query_123835 Length: 1122

No significant similarity found.


Query #2480: g2416.t1 Query ID: lcl|Query_123836 Length: 1158

No significant similarity found.


Query #2481: g2417.t1 Query ID: lcl|Query_123837 Length: 1148

No significant similarity found.


Query #2482: g2418.t1 Query ID: lcl|Query_123838 Length: 589

No significant similarity found.


Query #2483: g2419.t1 Query ID: lcl|Query_123839 Length: 176

No significant similarity found.


Query #2484: g2420.t1 Query ID: lcl|Query_123840 Length: 241

No significant similarity found.


Query #2485: g2421.t1 Query ID: lcl|Query_123841 Length: 497

No significant similarity found.


Query #2486: g2422.t1 Query ID: lcl|Query_123842 Length: 530

No significant similarity found.


Query #2487: g2423.t1 Query ID: lcl|Query_123843 Length: 341

No significant similarity found.


Query #2488: g2424.t1 Query ID: lcl|Query_123844 Length: 651

No significant similarity found.


Query #2489: g2425.t1 Query ID: lcl|Query_123845 Length: 1419

No significant similarity found.


Query #2490: g2426.t1 Query ID: lcl|Query_123846 Length: 687

No significant similarity found.


Query #2491: g2427.t1 Query ID: lcl|Query_123847 Length: 586

No significant similarity found.


Query #2492: g2428.t1 Query ID: lcl|Query_123848 Length: 991

No significant similarity found.


Query #2493: g2429.t1 Query ID: lcl|Query_123849 Length: 67

No significant similarity found.


Query #2494: g2430.t1 Query ID: lcl|Query_123850 Length: 320

No significant similarity found.


Query #2495: g2431.t1 Query ID: lcl|Query_123851 Length: 283

No significant similarity found.


Query #2496: g2432.t1 Query ID: lcl|Query_123852 Length: 326

No significant similarity found.


Query #2497: g2433.t1 Query ID: lcl|Query_123853 Length: 270

No significant similarity found.


Query #2498: g2434.t1 Query ID: lcl|Query_123854 Length: 445

No significant similarity found.


Query #2499: g2435.t1 Query ID: lcl|Query_123855 Length: 86

No significant similarity found.


Query #2500: g2436.t1 Query ID: lcl|Query_123856 Length: 139

No significant similarity found.


Query #2501: g2437.t1 Query ID: lcl|Query_123857 Length: 292

No significant similarity found.


Query #2502: g2438.t1 Query ID: lcl|Query_123858 Length: 280

No significant similarity found.


Query #2503: g2439.t1 Query ID: lcl|Query_123859 Length: 326

No significant similarity found.


Query #2504: g2440.t1 Query ID: lcl|Query_123860 Length: 89

No significant similarity found.


Query #2505: g2441.t1 Query ID: lcl|Query_123861 Length: 645

No significant similarity found.


Query #2506: g2442.t1 Query ID: lcl|Query_123862 Length: 238

No significant similarity found.


Query #2507: g2443.t1 Query ID: lcl|Query_123863 Length: 177

No significant similarity found.


Query #2508: g2444.t1 Query ID: lcl|Query_123864 Length: 177

No significant similarity found.


Query #2509: g2445.t1 Query ID: lcl|Query_123865 Length: 177

No significant similarity found.


Query #2510: g2446.t1 Query ID: lcl|Query_123866 Length: 177

No significant similarity found.


Query #2511: g2447.t1 Query ID: lcl|Query_123867 Length: 177

No significant similarity found.


Query #2512: g2448.t1 Query ID: lcl|Query_123868 Length: 177

No significant similarity found.


Query #2513: g2449.t1 Query ID: lcl|Query_123869 Length: 177

No significant similarity found.


Query #2514: g2450.t1 Query ID: lcl|Query_123870 Length: 177

No significant similarity found.


Query #2515: g2451.t1 Query ID: lcl|Query_123871 Length: 676

No significant similarity found.


Query #2516: g2452.t1 Query ID: lcl|Query_123872 Length: 264

No significant similarity found.


Query #2517: g2453.t1 Query ID: lcl|Query_123873 Length: 816

No significant similarity found.


Query #2518: g2453.t2 Query ID: lcl|Query_123874 Length: 964

No significant similarity found.


Query #2519: g2454.t1 Query ID: lcl|Query_123875 Length: 397

No significant similarity found.


Query #2520: g2455.t1 Query ID: lcl|Query_123876 Length: 799

No significant similarity found.


Query #2521: g2456.t1 Query ID: lcl|Query_123877 Length: 134

Sequences producing significant alignments:
                                                                  Scientific      Common                     Max    Total Query   E   Per.   Acc.                        
Description                                                       Name            Name            Taxid      Score  Score cover Value Ident  Len        Accession        
unnamed protein product                                                                           0          20.5   20.5  17%   0.027 39.13  434        Query_132441     


Alignments:

>unnamed protein product
Sequence ID: Query_132441 Length: 434
Range 1: 10 to 32

Score:20.5 bits(40), Expect:0.027, 
Method:Compositional matrix adjust., 
Identities:9/23(39%), Positives:13/23(56%), Gaps:0/23(0%)

Query  10  RSGPLRPSSTTAAGPTTQAAAPP  32
            +G  R  +  AAGPT++   PP
Sbjct  10  HAGRARHVAVRAAGPTSECDCPP  32


Query #2522: g2457.t1 Query ID: lcl|Query_123878 Length: 483

No significant similarity found.


Query #2523: g2458.t1 Query ID: lcl|Query_123879 Length: 1043

No significant similarity found.


Query #2524: g2459.t1 Query ID: lcl|Query_123880 Length: 483

No significant similarity found.


Query #2525: g2460.t1 Query ID: lcl|Query_123881 Length: 341

No significant similarity found.


Query #2526: g2461.t1 Query ID: lcl|Query_123882 Length: 178

No significant similarity found.


Query #2527: g2462.t1 Query ID: lcl|Query_123883 Length: 563

No significant similarity found.


Query #2528: g2463.t1 Query ID: lcl|Query_123884 Length: 279

No significant similarity found.


Query #2529: g2464.t1 Query ID: lcl|Query_123885 Length: 215

No significant similarity found.


Query #2530: g2465.t1 Query ID: lcl|Query_123886 Length: 78

No significant similarity found.


Query #2531: g2466.t1 Query ID: lcl|Query_123887 Length: 573

Sequences producing significant alignments:
                                                                  Scientific      Common                     Max    Total Query   E   Per.   Acc.                        
Description                                                       Name            Name            Taxid      Score  Score cover Value Ident  Len        Accession        
unnamed protein product                                                                           0          23.8   23.8  3%    0.016 47.37  434        Query_132441     


Alignments:

>unnamed protein product
Sequence ID: Query_132441 Length: 434
Range 1: 152 to 170

Score:23.8 bits(48), Expect:0.016, 
Method:Compositional matrix adjust., 
Identities:9/19(47%), Positives:12/19(63%), Gaps:0/19(0%)

Query  46   NPAVIPYGSSAQHAQLLAG  64
            NP  IPY SS +  Q++ G
Sbjct  152  NPELIPYLSSCKSPQMMLG  170


Query #2532: g2467.t1 Query ID: lcl|Query_123888 Length: 499

No significant similarity found.


Query #2533: g2468.t1 Query ID: lcl|Query_123889 Length: 159

No significant similarity found.


Query #2534: g2469.t1 Query ID: lcl|Query_123890 Length: 787

No significant similarity found.


Query #2535: g2470.t1 Query ID: lcl|Query_123891 Length: 520

No significant similarity found.


Query #2536: g2471.t1 Query ID: lcl|Query_123892 Length: 522

No significant similarity found.


Query #2537: g2472.t1 Query ID: lcl|Query_123893 Length: 207

No significant similarity found.


Query #2538: g2473.t1 Query ID: lcl|Query_123894 Length: 200

No significant similarity found.


Query #2539: g2474.t1 Query ID: lcl|Query_123895 Length: 733

No significant similarity found.


Query #2540: g2475.t1 Query ID: lcl|Query_123896 Length: 131

No significant similarity found.


Query #2541: g2476.t1 Query ID: lcl|Query_123897 Length: 299

No significant similarity found.


Query #2542: g2477.t1 Query ID: lcl|Query_123898 Length: 503

No significant similarity found.


Query #2543: g2478.t1 Query ID: lcl|Query_123899 Length: 3465

No significant similarity found.


Query #2544: g2479.t1 Query ID: lcl|Query_123900 Length: 71

No significant similarity found.


Query #2545: g2480.t1 Query ID: lcl|Query_123901 Length: 166

No significant similarity found.


Query #2546: g2481.t1 Query ID: lcl|Query_123902 Length: 185

No significant similarity found.


Query #2547: g2482.t1 Query ID: lcl|Query_123903 Length: 1139

No significant similarity found.


Query #2548: g2483.t1 Query ID: lcl|Query_123904 Length: 531

No significant similarity found.


Query #2549: g2484.t1 Query ID: lcl|Query_123905 Length: 178

No significant similarity found.


Query #2550: g2485.t1 Query ID: lcl|Query_123906 Length: 524

No significant similarity found.


Query #2551: g2486.t1 Query ID: lcl|Query_123907 Length: 1157

No significant similarity found.


Query #2552: g2487.t1 Query ID: lcl|Query_123908 Length: 316

No significant similarity found.


Query #2553: g2488.t1 Query ID: lcl|Query_123909 Length: 233

No significant similarity found.


Query #2554: g2489.t1 Query ID: lcl|Query_123910 Length: 441

No significant similarity found.


Query #2555: g2490.t1 Query ID: lcl|Query_123911 Length: 217

No significant similarity found.


Query #2556: g2491.t1 Query ID: lcl|Query_123912 Length: 256

No significant similarity found.


Query #2557: g2492.t1 Query ID: lcl|Query_123913 Length: 262

No significant similarity found.


Query #2558: g2493.t1 Query ID: lcl|Query_123914 Length: 223

No significant similarity found.


Query #2559: g2494.t1 Query ID: lcl|Query_123915 Length: 139

No significant similarity found.


Query #2560: g2495.t1 Query ID: lcl|Query_123916 Length: 747

No significant similarity found.


Query #2561: g2496.t1 Query ID: lcl|Query_123917 Length: 355

No significant similarity found.


Query #2562: g2497.t1 Query ID: lcl|Query_123918 Length: 857

No significant similarity found.


Query #2563: g2498.t1 Query ID: lcl|Query_123919 Length: 319

No significant similarity found.


Query #2564: g2499.t1 Query ID: lcl|Query_123920 Length: 271

No significant similarity found.


Query #2565: g2500.t1 Query ID: lcl|Query_123921 Length: 373

No significant similarity found.


Query #2566: g2501.t1 Query ID: lcl|Query_123922 Length: 261

No significant similarity found.


Query #2567: g2502.t1 Query ID: lcl|Query_123923 Length: 116

No significant similarity found.


Query #2568: g2502.t2 Query ID: lcl|Query_123924 Length: 70

No significant similarity found.


Query #2569: g2503.t1 Query ID: lcl|Query_123925 Length: 283

No significant similarity found.


Query #2570: g2504.t1 Query ID: lcl|Query_123926 Length: 327

No significant similarity found.


Query #2571: g2505.t1 Query ID: lcl|Query_123927 Length: 272

No significant similarity found.


Query #2572: g2506.t1 Query ID: lcl|Query_123928 Length: 371

No significant similarity found.


Query #2573: g2507.t1 Query ID: lcl|Query_123929 Length: 272

No significant similarity found.


Query #2574: g2508.t1 Query ID: lcl|Query_123930 Length: 862

No significant similarity found.


Query #2575: g2509.t1 Query ID: lcl|Query_123931 Length: 373

No significant similarity found.


Query #2576: g2510.t1 Query ID: lcl|Query_123932 Length: 931

No significant similarity found.


Query #2577: g2511.t1 Query ID: lcl|Query_123933 Length: 543

No significant similarity found.


Query #2578: g2512.t1 Query ID: lcl|Query_123934 Length: 149

No significant similarity found.


Query #2579: g2513.t1 Query ID: lcl|Query_123935 Length: 1285

No significant similarity found.


Query #2580: g2514.t1 Query ID: lcl|Query_123936 Length: 357

No significant similarity found.


Query #2581: g2515.t1 Query ID: lcl|Query_123937 Length: 123

No significant similarity found.


Query #2582: g2516.t1 Query ID: lcl|Query_123938 Length: 624

No significant similarity found.


Query #2583: g2517.t1 Query ID: lcl|Query_123939 Length: 420

No significant similarity found.


Query #2584: g2518.t1 Query ID: lcl|Query_123940 Length: 414

No significant similarity found.


Query #2585: g2519.t1 Query ID: lcl|Query_123941 Length: 857

No significant similarity found.


Query #2586: g2520.t1 Query ID: lcl|Query_123942 Length: 253

No significant similarity found.


Query #2587: g2521.t1 Query ID: lcl|Query_123943 Length: 116

No significant similarity found.


Query #2588: g2522.t1 Query ID: lcl|Query_123944 Length: 395

No significant similarity found.


Query #2589: g2523.t1 Query ID: lcl|Query_123945 Length: 469

No significant similarity found.


Query #2590: g2524.t1 Query ID: lcl|Query_123946 Length: 495

No significant similarity found.


Query #2591: g2525.t1 Query ID: lcl|Query_123947 Length: 104

No significant similarity found.


Query #2592: g2526.t1 Query ID: lcl|Query_123948 Length: 546

No significant similarity found.


Query #2593: g2527.t1 Query ID: lcl|Query_123949 Length: 424

No significant similarity found.


Query #2594: g2528.t1 Query ID: lcl|Query_123950 Length: 342

No significant similarity found.


Query #2595: g2529.t1 Query ID: lcl|Query_123951 Length: 194

No significant similarity found.


Query #2596: g2530.t1 Query ID: lcl|Query_123952 Length: 460

Sequences producing significant alignments:
                                                                  Scientific      Common                     Max    Total Query   E   Per.   Acc.                        
Description                                                       Name            Name            Taxid      Score  Score cover Value Ident  Len        Accession        
unnamed protein product                                                                           0          23.4   23.4  8%    0.015 34.21  434        Query_132441     


Alignments:

>unnamed protein product
Sequence ID: Query_132441 Length: 434
Range 1: 190 to 218

Score:23.4 bits(47), Expect:0.015, 
Method:Compositional matrix adjust., 
Identities:13/38(34%), Positives:17/38(44%), Gaps:9/38(23%)

Query  51   NAAVQPQQRKQRRTLGGRLVVRAERDFYQILGVARDAD  88
            N +V P  RKQ           A+R+ +   G ARD D
Sbjct  190  NVSVMPCVRKQGE---------ADREWFNTTGLARDVD  218


Query #2597: g2531.t1 Query ID: lcl|Query_123953 Length: 257

No significant similarity found.


Query #2598: g2532.t1 Query ID: lcl|Query_123954 Length: 276

No significant similarity found.


Query #2599: g2533.t1 Query ID: lcl|Query_123955 Length: 708

No significant similarity found.


Query #2600: g2534.t1 Query ID: lcl|Query_123956 Length: 495

No significant similarity found.


Query #2601: g2535.t1 Query ID: lcl|Query_123957 Length: 175

No significant similarity found.


Query #2602: g2536.t1 Query ID: lcl|Query_123958 Length: 477

No significant similarity found.


Query #2603: g2537.t1 Query ID: lcl|Query_123959 Length: 1225

No significant similarity found.


Query #2604: g2538.t1 Query ID: lcl|Query_123960 Length: 465

No significant similarity found.


Query #2605: g2539.t1 Query ID: lcl|Query_123961 Length: 591

No significant similarity found.


Query #2606: g2540.t1 Query ID: lcl|Query_123962 Length: 500

No significant similarity found.


Query #2607: g2541.t1 Query ID: lcl|Query_123963 Length: 213

No significant similarity found.


Query #2608: g2542.t1 Query ID: lcl|Query_123964 Length: 226

No significant similarity found.


Query #2609: g2543.t1 Query ID: lcl|Query_123965 Length: 380

No significant similarity found.


Query #2610: g2544.t1 Query ID: lcl|Query_123966 Length: 1014

No significant similarity found.


Query #2611: g2545.t1 Query ID: lcl|Query_123967 Length: 724

No significant similarity found.


Query #2612: g2546.t1 Query ID: lcl|Query_123968 Length: 1246

No significant similarity found.


Query #2613: g2547.t1 Query ID: lcl|Query_123969 Length: 488

No significant similarity found.


Query #2614: g2548.t1 Query ID: lcl|Query_123970 Length: 409

No significant similarity found.


Query #2615: g2549.t1 Query ID: lcl|Query_123971 Length: 166

No significant similarity found.


Query #2616: g2550.t1 Query ID: lcl|Query_123972 Length: 341

No significant similarity found.


Query #2617: g2551.t1 Query ID: lcl|Query_123973 Length: 1367

No significant similarity found.


Query #2618: g2551.t2 Query ID: lcl|Query_123974 Length: 1305

No significant similarity found.


Query #2619: g2552.t1 Query ID: lcl|Query_123975 Length: 108

No significant similarity found.


Query #2620: g2553.t1 Query ID: lcl|Query_123976 Length: 245

No significant similarity found.


Query #2621: g2554.t1 Query ID: lcl|Query_123977 Length: 654

No significant similarity found.


Query #2622: g2555.t1 Query ID: lcl|Query_123978 Length: 120

No significant similarity found.


Query #2623: g2556.t1 Query ID: lcl|Query_123979 Length: 223

No significant similarity found.


Query #2624: g2557.t1 Query ID: lcl|Query_123980 Length: 499

No significant similarity found.


Query #2625: g2558.t1 Query ID: lcl|Query_123981 Length: 312

No significant similarity found.


Query #2626: g2559.t1 Query ID: lcl|Query_123982 Length: 409

No significant similarity found.


Query #2627: g2560.t1 Query ID: lcl|Query_123983 Length: 276

No significant similarity found.


Query #2628: g2561.t1 Query ID: lcl|Query_123984 Length: 491

No significant similarity found.


Query #2629: g2562.t1 Query ID: lcl|Query_123985 Length: 371

No significant similarity found.


Query #2630: g2563.t1 Query ID: lcl|Query_123986 Length: 585

No significant similarity found.


Query #2631: g2564.t1 Query ID: lcl|Query_123987 Length: 107

No significant similarity found.


Query #2632: g2565.t1 Query ID: lcl|Query_123988 Length: 108

Sequences producing significant alignments:
                                                                  Scientific      Common                     Max    Total Query   E   Per.   Acc.                        
Description                                                       Name            Name            Taxid      Score  Score cover Value Ident  Len        Accession        
unnamed protein product                                                                           0          19.6   19.6  12%   0.045 53.85  434        Query_132441     


Alignments:

>unnamed protein product
Sequence ID: Query_132441 Length: 434
Range 1: 336 to 348

Score:19.6 bits(38), Expect:0.045, 
Method:Composition-based stats., 
Identities:7/13(54%), Positives:9/13(69%), Gaps:0/13(0%)

Query  32   KTTLKTLRSGKAK  44
            K  +K+L  GKAK
Sbjct  336  KKLIKSLSEGKAK  348


Query #2633: g2566.t1 Query ID: lcl|Query_123989 Length: 99

No significant similarity found.


Query #2634: g2566.t2 Query ID: lcl|Query_123990 Length: 85

No significant similarity found.


Query #2635: g2567.t1 Query ID: lcl|Query_123991 Length: 252

No significant similarity found.


Query #2636: g2568.t1 Query ID: lcl|Query_123992 Length: 463

No significant similarity found.


Query #2637: g2569.t1 Query ID: lcl|Query_123993 Length: 132

No significant similarity found.


Query #2638: g2570.t1 Query ID: lcl|Query_123994 Length: 378

No significant similarity found.


Query #2639: g2571.t1 Query ID: lcl|Query_123995 Length: 298

No significant similarity found.


Query #2640: g2572.t1 Query ID: lcl|Query_123996 Length: 474

No significant similarity found.


Query #2641: g2573.t1 Query ID: lcl|Query_123997 Length: 1082

No significant similarity found.


Query #2642: g2574.t1 Query ID: lcl|Query_123998 Length: 255

No significant similarity found.


Query #2643: g2575.t1 Query ID: lcl|Query_123999 Length: 586

No significant similarity found.


Query #2644: g2576.t1 Query ID: lcl|Query_124000 Length: 629

No significant similarity found.


Query #2645: g2577.t1 Query ID: lcl|Query_124001 Length: 400

No significant similarity found.


Query #2646: g2578.t1 Query ID: lcl|Query_124002 Length: 699

No significant similarity found.


Query #2647: g2578.t2 Query ID: lcl|Query_124003 Length: 704

No significant similarity found.


Query #2648: g2579.t1 Query ID: lcl|Query_124004 Length: 283

No significant similarity found.


Query #2649: g2580.t1 Query ID: lcl|Query_124005 Length: 316

No significant similarity found.


Query #2650: g2581.t1 Query ID: lcl|Query_124006 Length: 297

No significant similarity found.


Query #2651: g2582.t1 Query ID: lcl|Query_124007 Length: 201

No significant similarity found.


Query #2652: g2583.t1 Query ID: lcl|Query_124008 Length: 429

No significant similarity found.


Query #2653: g2584.t1 Query ID: lcl|Query_124009 Length: 469

No significant similarity found.


Query #2654: g2585.t1 Query ID: lcl|Query_124010 Length: 240

No significant similarity found.


Query #2655: g2585.t2 Query ID: lcl|Query_124011 Length: 222

No significant similarity found.


Query #2656: g2586.t1 Query ID: lcl|Query_124012 Length: 557

No significant similarity found.


Query #2657: g2587.t1 Query ID: lcl|Query_124013 Length: 546

No significant similarity found.


Query #2658: g2588.t1 Query ID: lcl|Query_124014 Length: 96

No significant similarity found.


Query #2659: g2589.t1 Query ID: lcl|Query_124015 Length: 267

No significant similarity found.


Query #2660: g2590.t1 Query ID: lcl|Query_124016 Length: 235

No significant similarity found.


Query #2661: g2591.t1 Query ID: lcl|Query_124017 Length: 89

No significant similarity found.


Query #2662: g2592.t1 Query ID: lcl|Query_124018 Length: 423

No significant similarity found.


Query #2663: g2593.t1 Query ID: lcl|Query_124019 Length: 479

No significant similarity found.


Query #2664: g2594.t1 Query ID: lcl|Query_124020 Length: 239

No significant similarity found.


Query #2665: g2595.t1 Query ID: lcl|Query_124021 Length: 291

No significant similarity found.


Query #2666: g2596.t1 Query ID: lcl|Query_124022 Length: 67

No significant similarity found.


Query #2667: g2597.t1 Query ID: lcl|Query_124023 Length: 183

No significant similarity found.


Query #2668: g2598.t1 Query ID: lcl|Query_124024 Length: 642

No significant similarity found.


Query #2669: g2599.t1 Query ID: lcl|Query_124025 Length: 275

No significant similarity found.


Query #2670: g2600.t1 Query ID: lcl|Query_124026 Length: 154

No significant similarity found.


Query #2671: g2601.t1 Query ID: lcl|Query_124027 Length: 120

No significant similarity found.


Query #2672: g2602.t1 Query ID: lcl|Query_124028 Length: 455

No significant similarity found.


Query #2673: g2603.t1 Query ID: lcl|Query_124029 Length: 316

No significant similarity found.


Query #2674: g2604.t1 Query ID: lcl|Query_124030 Length: 376

No significant similarity found.


Query #2675: g2605.t1 Query ID: lcl|Query_124031 Length: 412

No significant similarity found.


Query #2676: g2606.t1 Query ID: lcl|Query_124032 Length: 235

No significant similarity found.


Query #2677: g2607.t1 Query ID: lcl|Query_124033 Length: 154

No significant similarity found.


Query #2678: g2608.t1 Query ID: lcl|Query_124034 Length: 345

No significant similarity found.


Query #2679: g2609.t1 Query ID: lcl|Query_124035 Length: 153

No significant similarity found.


Query #2680: g2610.t1 Query ID: lcl|Query_124036 Length: 419

No significant similarity found.


Query #2681: g2611.t1 Query ID: lcl|Query_124037 Length: 76

No significant similarity found.


Query #2682: g2612.t1 Query ID: lcl|Query_124038 Length: 719

Sequences producing significant alignments:
                                                                  Scientific      Common                     Max    Total Query   E   Per.   Acc.                        
Description                                                       Name            Name            Taxid      Score  Score cover Value Ident  Len        Accession        
unnamed protein product                                                                           0          23.4   23.4  3%    0.022 30.77  434        Query_132441     


Alignments:

>unnamed protein product
Sequence ID: Query_132441 Length: 434
Range 1: 137 to 162

Score:23.4 bits(47), Expect:0.022, 
Method:Compositional matrix adjust., 
Identities:8/26(31%), Positives:12/26(46%), Gaps:0/26(0%)

Query  513  YMACLPNMVVMAPSNEAELINMVATC  538
            + +C P  V M      ELI   ++C
Sbjct  137  FTSCCPGWVAMVEKSNPELIPYLSSC  162


Query #2683: g2613.t1 Query ID: lcl|Query_124039 Length: 104

No significant similarity found.


Query #2684: g2614.t1 Query ID: lcl|Query_124040 Length: 252

No significant similarity found.


Query #2685: g2615.t1 Query ID: lcl|Query_124041 Length: 914

No significant similarity found.


Query #2686: g2616.t1 Query ID: lcl|Query_124042 Length: 195

No significant similarity found.


Query #2687: g2617.t1 Query ID: lcl|Query_124043 Length: 98

No significant similarity found.


Query #2688: g2618.t1 Query ID: lcl|Query_124044 Length: 156

No significant similarity found.


Query #2689: g2619.t1 Query ID: lcl|Query_124045 Length: 817

No significant similarity found.


Query #2690: g2620.t1 Query ID: lcl|Query_124046 Length: 93

Sequences producing significant alignments:
                                                                  Scientific      Common                     Max    Total Query   E   Per.   Acc.                        
Description                                                       Name            Name            Taxid      Score  Score cover Value Ident  Len        Accession        
unnamed protein product                                                                           0          19.6   19.6  23%   0.036 40.91  434        Query_132441     


Alignments:

>unnamed protein product
Sequence ID: Query_132441 Length: 434
Range 1: 258 to 279

Score:19.6 bits(38), Expect:0.036, 
Method:Composition-based stats., 
Identities:9/22(41%), Positives:12/22(54%), Gaps:0/22(0%)

Query  32   LFKPSAGESAAALEARYEPITE  53
            LF  + G   AAL   YE +T+
Sbjct  258  LFGTTGGVMEAALRTVYEVVTQ  279


Query #2691: g2621.t1 Query ID: lcl|Query_124047 Length: 246

No significant similarity found.


Query #2692: g2622.t1 Query ID: lcl|Query_124048 Length: 648

No significant similarity found.


Query #2693: g2623.t1 Query ID: lcl|Query_124049 Length: 2635

No significant similarity found.


Query #2694: g2624.t1 Query ID: lcl|Query_124050 Length: 496

No significant similarity found.


Query #2695: g2625.t1 Query ID: lcl|Query_124051 Length: 228

No significant similarity found.


Query #2696: g2626.t1 Query ID: lcl|Query_124052 Length: 899

No significant similarity found.


Query #2697: g2627.t1 Query ID: lcl|Query_124053 Length: 100

No significant similarity found.


Query #2698: g2628.t1 Query ID: lcl|Query_124054 Length: 1910

No significant similarity found.


Query #2699: g2629.t1 Query ID: lcl|Query_124055 Length: 899

No significant similarity found.


Query #2700: g2630.t1 Query ID: lcl|Query_124056 Length: 582

No significant similarity found.


Query #2701: g2631.t1 Query ID: lcl|Query_124057 Length: 534

No significant similarity found.


Query #2702: g2632.t1 Query ID: lcl|Query_124058 Length: 628

No significant similarity found.


Query #2703: g2633.t1 Query ID: lcl|Query_124059 Length: 542

No significant similarity found.


Query #2704: g2634.t1 Query ID: lcl|Query_124060 Length: 915

No significant similarity found.


Query #2705: g2635.t1 Query ID: lcl|Query_124061 Length: 304

No significant similarity found.


Query #2706: g2636.t1 Query ID: lcl|Query_124062 Length: 170

No significant similarity found.


Query #2707: g2637.t1 Query ID: lcl|Query_124063 Length: 539

No significant similarity found.


Query #2708: g2637.t2 Query ID: lcl|Query_124064 Length: 513

No significant similarity found.


Query #2709: g2638.t1 Query ID: lcl|Query_124065 Length: 387

No significant similarity found.


Query #2710: g2639.t1 Query ID: lcl|Query_124066 Length: 218

No significant similarity found.


Query #2711: g2640.t1 Query ID: lcl|Query_124067 Length: 190

No significant similarity found.


Query #2712: g2641.t1 Query ID: lcl|Query_124068 Length: 100

No significant similarity found.


Query #2713: g2642.t1 Query ID: lcl|Query_124069 Length: 776

No significant similarity found.


Query #2714: g2643.t1 Query ID: lcl|Query_124070 Length: 436

No significant similarity found.


Query #2715: g2644.t1 Query ID: lcl|Query_124071 Length: 694

No significant similarity found.


Query #2716: g2644.t2 Query ID: lcl|Query_124072 Length: 689

No significant similarity found.


Query #2717: g2645.t1 Query ID: lcl|Query_124073 Length: 539

No significant similarity found.


Query #2718: g2646.t1 Query ID: lcl|Query_124074 Length: 213

No significant similarity found.


Query #2719: g2646.t2 Query ID: lcl|Query_124075 Length: 216

No significant similarity found.


Query #2720: g2647.t1 Query ID: lcl|Query_124076 Length: 752

Sequences producing significant alignments:
                                                                  Scientific      Common                     Max    Total Query   E   Per.   Acc.                        
Description                                                       Name            Name            Taxid      Score  Score cover Value Ident  Len        Accession        
unnamed protein product                                                                           0          23.0   23.0  3%    0.032 41.38  434        Query_132441     


Alignments:

>unnamed protein product
Sequence ID: Query_132441 Length: 434
Range 1: 296 to 324

Score:23.0 bits(46), Expect:0.032, 
Method:Compositional matrix adjust., 
Identities:12/29(41%), Positives:15/29(51%), Gaps:0/29(0%)

Query  45   FKEAQDLLPGGVNSPVRAFKSVGGQPIVF  73
             KEA+  L  G +SP +AF    GQ I  
Sbjct  296  IKEAEITLKPGDDSPFKAFAGADGQGITL  324


Query #2721: g2648.t1 Query ID: lcl|Query_124077 Length: 74

No significant similarity found.


Query #2722: g2649.t1 Query ID: lcl|Query_124078 Length: 2960

No significant similarity found.


Query #2723: g2650.t1 Query ID: lcl|Query_124079 Length: 828

No significant similarity found.


Query #2724: g2651.t1 Query ID: lcl|Query_124080 Length: 493

No significant similarity found.


Query #2725: g2651.t2 Query ID: lcl|Query_124081 Length: 828

No significant similarity found.


Query #2726: g2652.t1 Query ID: lcl|Query_124082 Length: 490

No significant similarity found.


Query #2727: g2653.t1 Query ID: lcl|Query_124083 Length: 2843

No significant similarity found.


Query #2728: g2654.t1 Query ID: lcl|Query_124084 Length: 206

No significant similarity found.


Query #2729: g2655.t1 Query ID: lcl|Query_124085 Length: 206

No significant similarity found.


Query #2730: g2656.t1 Query ID: lcl|Query_124086 Length: 269

No significant similarity found.


Query #2731: g2657.t1 Query ID: lcl|Query_124087 Length: 916

No significant similarity found.


Query #2732: g2658.t1 Query ID: lcl|Query_124088 Length: 809

No significant similarity found.


Query #2733: g2659.t1 Query ID: lcl|Query_124089 Length: 100

No significant similarity found.


Query #2734: g2660.t1 Query ID: lcl|Query_124090 Length: 911

No significant similarity found.


Query #2735: g2661.t1 Query ID: lcl|Query_124091 Length: 1451

No significant similarity found.


Query #2736: g2662.t1 Query ID: lcl|Query_124092 Length: 643

No significant similarity found.


Query #2737: g2663.t1 Query ID: lcl|Query_124093 Length: 116

No significant similarity found.


Query #2738: g2664.t1 Query ID: lcl|Query_124094 Length: 298

No significant similarity found.


Query #2739: g2665.t1 Query ID: lcl|Query_124095 Length: 379

No significant similarity found.


Query #2740: g2666.t1 Query ID: lcl|Query_124096 Length: 1405

No significant similarity found.


Query #2741: g2666.t2 Query ID: lcl|Query_124097 Length: 1406

No significant similarity found.


Query #2742: g2667.t1 Query ID: lcl|Query_124098 Length: 1430

No significant similarity found.


Query #2743: g2668.t1 Query ID: lcl|Query_124099 Length: 133

No significant similarity found.


Query #2744: g2669.t1 Query ID: lcl|Query_124100 Length: 270

No significant similarity found.


Query #2745: g2670.t1 Query ID: lcl|Query_124101 Length: 653

No significant similarity found.


Query #2746: g2671.t1 Query ID: lcl|Query_124102 Length: 398

No significant similarity found.


Query #2747: g2672.t1 Query ID: lcl|Query_124103 Length: 280

No significant similarity found.


Query #2748: g2673.t1 Query ID: lcl|Query_124104 Length: 901

No significant similarity found.


Query #2749: g2674.t1 Query ID: lcl|Query_124105 Length: 305

No significant similarity found.


Query #2750: g2675.t1 Query ID: lcl|Query_124106 Length: 111

No significant similarity found.


Query #2751: g2676.t1 Query ID: lcl|Query_124107 Length: 494

No significant similarity found.


Query #2752: g2677.t1 Query ID: lcl|Query_124108 Length: 196

No significant similarity found.


Query #2753: g2678.t1 Query ID: lcl|Query_124109 Length: 1216

No significant similarity found.


Query #2754: g2679.t1 Query ID: lcl|Query_124110 Length: 201

No significant similarity found.


Query #2755: g2680.t1 Query ID: lcl|Query_124111 Length: 607

No significant similarity found.


Query #2756: g2681.t1 Query ID: lcl|Query_124112 Length: 863

No significant similarity found.


Query #2757: g2682.t1 Query ID: lcl|Query_124113 Length: 329

No significant similarity found.


Query #2758: g2683.t1 Query ID: lcl|Query_124114 Length: 276

No significant similarity found.


Query #2759: g2683.t2 Query ID: lcl|Query_124115 Length: 756

No significant similarity found.


Query #2760: g2684.t1 Query ID: lcl|Query_124116 Length: 604

No significant similarity found.


Query #2761: g2685.t1 Query ID: lcl|Query_124117 Length: 213

No significant similarity found.


Query #2762: g2686.t1 Query ID: lcl|Query_124118 Length: 434

No significant similarity found.


Query #2763: g2687.t1 Query ID: lcl|Query_124119 Length: 259

No significant similarity found.


Query #2764: g2688.t1 Query ID: lcl|Query_124120 Length: 175

No significant similarity found.


Query #2765: g2689.t1 Query ID: lcl|Query_124121 Length: 702

No significant similarity found.


Query #2766: g2690.t1 Query ID: lcl|Query_124122 Length: 617

No significant similarity found.


Query #2767: g2691.t1 Query ID: lcl|Query_124123 Length: 510

No significant similarity found.


Query #2768: g2692.t1 Query ID: lcl|Query_124124 Length: 273

No significant similarity found.


Query #2769: g2693.t1 Query ID: lcl|Query_124125 Length: 782

No significant similarity found.


Query #2770: g2694.t1 Query ID: lcl|Query_124126 Length: 572

No significant similarity found.


Query #2771: g2695.t1 Query ID: lcl|Query_124127 Length: 933

No significant similarity found.


Query #2772: g2696.t1 Query ID: lcl|Query_124128 Length: 120

No significant similarity found.


Query #2773: g2697.t1 Query ID: lcl|Query_124129 Length: 451

No significant similarity found.


Query #2774: g2698.t1 Query ID: lcl|Query_124130 Length: 425

No significant similarity found.


Query #2775: g2699.t1 Query ID: lcl|Query_124131 Length: 381

No significant similarity found.


Query #2776: g2700.t1 Query ID: lcl|Query_124132 Length: 428

No significant similarity found.


Query #2777: g2701.t1 Query ID: lcl|Query_124133 Length: 584

No significant similarity found.


Query #2778: g2702.t1 Query ID: lcl|Query_124134 Length: 931

No significant similarity found.


Query #2779: g2703.t1 Query ID: lcl|Query_124135 Length: 427

No significant similarity found.


Query #2780: g2704.t1 Query ID: lcl|Query_124136 Length: 482

No significant similarity found.


Query #2781: g2705.t1 Query ID: lcl|Query_124137 Length: 89

Sequences producing significant alignments:
                                                                  Scientific      Common                     Max    Total Query   E   Per.   Acc.                        
Description                                                       Name            Name            Taxid      Score  Score cover Value Ident  Len        Accession        
unnamed protein product                                                                           0          19.2   19.2  22%   0.037 52.38  434        Query_132441     


Alignments:

>unnamed protein product
Sequence ID: Query_132441 Length: 434
Range 1: 20 to 36

Score:19.2 bits(37), Expect:0.037, 
Method:Composition-based stats., 
Identities:11/21(52%), Positives:11/21(52%), Gaps:5/21(23%)

Query  38  RAYGDSHRPT-ECTSQPTPSA  57
           RA G    PT EC   PTP A
Sbjct  20  RAAG----PTSECDCPPTPQA  36


Query #2782: g2706.t1 Query ID: lcl|Query_124138 Length: 697

No significant similarity found.


Query #2783: g2706.t2 Query ID: lcl|Query_124139 Length: 692

No significant similarity found.


Query #2784: g2707.t1 Query ID: lcl|Query_124140 Length: 557

No significant similarity found.


Query #2785: g2707.t2 Query ID: lcl|Query_124141 Length: 558

No significant similarity found.


Query #2786: g2708.t1 Query ID: lcl|Query_124142 Length: 734

No significant similarity found.


Query #2787: g2709.t1 Query ID: lcl|Query_124143 Length: 266

No significant similarity found.


Query #2788: g2710.t1 Query ID: lcl|Query_124144 Length: 222

No significant similarity found.


Query #2789: g2711.t1 Query ID: lcl|Query_124145 Length: 308

No significant similarity found.


Query #2790: g2712.t1 Query ID: lcl|Query_124146 Length: 1035

No significant similarity found.


Query #2791: g2713.t1 Query ID: lcl|Query_124147 Length: 118

No significant similarity found.


Query #2792: g2714.t1 Query ID: lcl|Query_124148 Length: 143

No significant similarity found.


Query #2793: g2715.t1 Query ID: lcl|Query_124149 Length: 329

No significant similarity found.


Query #2794: g2716.t1 Query ID: lcl|Query_124150 Length: 145

No significant similarity found.


Query #2795: g2717.t1 Query ID: lcl|Query_124151 Length: 1402

No significant similarity found.


Query #2796: g2718.t1 Query ID: lcl|Query_124152 Length: 245

No significant similarity found.


Query #2797: g2719.t1 Query ID: lcl|Query_124153 Length: 374

No significant similarity found.


Query #2798: g2720.t1 Query ID: lcl|Query_124154 Length: 1704

No significant similarity found.


Query #2799: g2720.t2 Query ID: lcl|Query_124155 Length: 1708

No significant similarity found.


Query #2800: g2721.t1 Query ID: lcl|Query_124156 Length: 456

No significant similarity found.


Query #2801: g2722.t1 Query ID: lcl|Query_124157 Length: 1107

No significant similarity found.


Query #2802: g2723.t1 Query ID: lcl|Query_124158 Length: 365

No significant similarity found.


Query #2803: g2724.t1 Query ID: lcl|Query_124159 Length: 461

No significant similarity found.


Query #2804: g2725.t1 Query ID: lcl|Query_124160 Length: 385

No significant similarity found.


Query #2805: g2726.t1 Query ID: lcl|Query_124161 Length: 583

No significant similarity found.


Query #2806: g2727.t1 Query ID: lcl|Query_124162 Length: 410

No significant similarity found.


Query #2807: g2728.t1 Query ID: lcl|Query_124163 Length: 158

No significant similarity found.


Query #2808: g2729.t1 Query ID: lcl|Query_124164 Length: 143

No significant similarity found.


Query #2809: g2730.t1 Query ID: lcl|Query_124165 Length: 147

No significant similarity found.


Query #2810: g2731.t1 Query ID: lcl|Query_124166 Length: 411

No significant similarity found.


Query #2811: g2732.t1 Query ID: lcl|Query_124167 Length: 162

No significant similarity found.


Query #2812: g2733.t1 Query ID: lcl|Query_124168 Length: 277

No significant similarity found.


Query #2813: g2734.t1 Query ID: lcl|Query_124169 Length: 185

No significant similarity found.


Query #2814: g2735.t1 Query ID: lcl|Query_124170 Length: 390

No significant similarity found.


Query #2815: g2736.t1 Query ID: lcl|Query_124171 Length: 174

No significant similarity found.


Query #2816: g2737.t1 Query ID: lcl|Query_124172 Length: 421

No significant similarity found.


Query #2817: g2738.t1 Query ID: lcl|Query_124173 Length: 1072

No significant similarity found.


Query #2818: g2739.t1 Query ID: lcl|Query_124174 Length: 85

No significant similarity found.


Query #2819: g2740.t1 Query ID: lcl|Query_124175 Length: 227

No significant similarity found.


Query #2820: g2741.t1 Query ID: lcl|Query_124176 Length: 579

No significant similarity found.


Query #2821: g2742.t1 Query ID: lcl|Query_124177 Length: 602

No significant similarity found.


Query #2822: g2743.t1 Query ID: lcl|Query_124178 Length: 143

No significant similarity found.


Query #2823: g2744.t1 Query ID: lcl|Query_124179 Length: 371

No significant similarity found.


Query #2824: g2745.t1 Query ID: lcl|Query_124180 Length: 370

No significant similarity found.


Query #2825: g2746.t1 Query ID: lcl|Query_124181 Length: 158

No significant similarity found.


Query #2826: g2747.t1 Query ID: lcl|Query_124182 Length: 757

No significant similarity found.


Query #2827: g2747.t2 Query ID: lcl|Query_124183 Length: 759

No significant similarity found.


Query #2828: g2748.t1 Query ID: lcl|Query_124184 Length: 199

No significant similarity found.


Query #2829: g2749.t1 Query ID: lcl|Query_124185 Length: 987

No significant similarity found.


Query #2830: g2750.t1 Query ID: lcl|Query_124186 Length: 928

No significant similarity found.


Query #2831: g2751.t1 Query ID: lcl|Query_124187 Length: 625

No significant similarity found.


Query #2832: g2752.t1 Query ID: lcl|Query_124188 Length: 2212

No significant similarity found.


Query #2833: g2753.t1 Query ID: lcl|Query_124189 Length: 425

No significant similarity found.


Query #2834: g2754.t1 Query ID: lcl|Query_124190 Length: 549

No significant similarity found.


Query #2835: g2755.t1 Query ID: lcl|Query_124191 Length: 348

No significant similarity found.


Query #2836: g2756.t1 Query ID: lcl|Query_124192 Length: 664

No significant similarity found.


Query #2837: g2757.t1 Query ID: lcl|Query_124193 Length: 159

No significant similarity found.


Query #2838: g2758.t1 Query ID: lcl|Query_124194 Length: 821

No significant similarity found.


Query #2839: g2758.t2 Query ID: lcl|Query_124195 Length: 822

No significant similarity found.


Query #2840: g2759.t1 Query ID: lcl|Query_124196 Length: 1018

No significant similarity found.


Query #2841: g2760.t1 Query ID: lcl|Query_124197 Length: 1031

No significant similarity found.


Query #2842: g2761.t1 Query ID: lcl|Query_124198 Length: 289

No significant similarity found.


Query #2843: g2762.t1 Query ID: lcl|Query_124199 Length: 901

No significant similarity found.


Query #2844: g2763.t1 Query ID: lcl|Query_124200 Length: 1011

No significant similarity found.


Query #2845: g2764.t1 Query ID: lcl|Query_124201 Length: 383

No significant similarity found.


Query #2846: g2764.t2 Query ID: lcl|Query_124202 Length: 386

No significant similarity found.


Query #2847: g2765.t1 Query ID: lcl|Query_124203 Length: 311

No significant similarity found.


Query #2848: g2766.t1 Query ID: lcl|Query_124204 Length: 535

No significant similarity found.


Query #2849: g2767.t1 Query ID: lcl|Query_124205 Length: 851

No significant similarity found.


Query #2850: g2768.t1 Query ID: lcl|Query_124206 Length: 202

No significant similarity found.


Query #2851: g2769.t1 Query ID: lcl|Query_124207 Length: 661

No significant similarity found.


Query #2852: g2770.t1 Query ID: lcl|Query_124208 Length: 450

No significant similarity found.


Query #2853: g2771.t1 Query ID: lcl|Query_124209 Length: 602

No significant similarity found.


Query #2854: g2772.t1 Query ID: lcl|Query_124210 Length: 455

No significant similarity found.


Query #2855: g2773.t1 Query ID: lcl|Query_124211 Length: 466

No significant similarity found.


Query #2856: g2774.t1 Query ID: lcl|Query_124212 Length: 126

No significant similarity found.


Query #2857: g2775.t1 Query ID: lcl|Query_124213 Length: 1448

No significant similarity found.


Query #2858: g2776.t1 Query ID: lcl|Query_124214 Length: 241

No significant similarity found.


Query #2859: g2777.t1 Query ID: lcl|Query_124215 Length: 160

No significant similarity found.


Query #2860: g2778.t1 Query ID: lcl|Query_124216 Length: 110

No significant similarity found.


Query #2861: g2779.t1 Query ID: lcl|Query_124217 Length: 90

No significant similarity found.


Query #2862: g2780.t1 Query ID: lcl|Query_124218 Length: 153

No significant similarity found.


Query #2863: g2781.t1 Query ID: lcl|Query_124219 Length: 604

No significant similarity found.


Query #2864: g2782.t1 Query ID: lcl|Query_124220 Length: 1393

No significant similarity found.


Query #2865: g2783.t1 Query ID: lcl|Query_124221 Length: 594

No significant similarity found.


Query #2866: g2784.t1 Query ID: lcl|Query_124222 Length: 921

No significant similarity found.


Query #2867: g2785.t1 Query ID: lcl|Query_124223 Length: 413

No significant similarity found.


Query #2868: g2786.t1 Query ID: lcl|Query_124224 Length: 102

No significant similarity found.


Query #2869: g2787.t1 Query ID: lcl|Query_124225 Length: 1448

No significant similarity found.


Query #2870: g2788.t1 Query ID: lcl|Query_124226 Length: 349

No significant similarity found.


Query #2871: g2789.t1 Query ID: lcl|Query_124227 Length: 249

No significant similarity found.


Query #2872: g2790.t1 Query ID: lcl|Query_124228 Length: 507

No significant similarity found.


Query #2873: g2791.t1 Query ID: lcl|Query_124229 Length: 537

No significant similarity found.


Query #2874: g2792.t1 Query ID: lcl|Query_124230 Length: 108

No significant similarity found.


Query #2875: g2793.t1 Query ID: lcl|Query_124231 Length: 1034

No significant similarity found.


Query #2876: g2794.t1 Query ID: lcl|Query_124232 Length: 344

No significant similarity found.


Query #2877: g2795.t1 Query ID: lcl|Query_124233 Length: 498

No significant similarity found.


Query #2878: g2796.t1 Query ID: lcl|Query_124234 Length: 296

No significant similarity found.


Query #2879: g2797.t1 Query ID: lcl|Query_124235 Length: 378

No significant similarity found.


Query #2880: g2797.t2 Query ID: lcl|Query_124236 Length: 384

No significant similarity found.


Query #2881: g2798.t1 Query ID: lcl|Query_124237 Length: 599

No significant similarity found.


Query #2882: g2799.t1 Query ID: lcl|Query_124238 Length: 2305

No significant similarity found.


Query #2883: g2800.t1 Query ID: lcl|Query_124239 Length: 1020

No significant similarity found.


Query #2884: g2801.t1 Query ID: lcl|Query_124240 Length: 546

No significant similarity found.


Query #2885: g2802.t1 Query ID: lcl|Query_124241 Length: 510

No significant similarity found.


Query #2886: g2803.t1 Query ID: lcl|Query_124242 Length: 111

No significant similarity found.


Query #2887: g2804.t1 Query ID: lcl|Query_124243 Length: 877

No significant similarity found.


Query #2888: g2805.t1 Query ID: lcl|Query_124244 Length: 588

No significant similarity found.


Query #2889: g2806.t1 Query ID: lcl|Query_124245 Length: 426

No significant similarity found.


Query #2890: g2807.t1 Query ID: lcl|Query_124246 Length: 330

No significant similarity found.


Query #2891: g2808.t1 Query ID: lcl|Query_124247 Length: 1959

No significant similarity found.


Query #2892: g2809.t1 Query ID: lcl|Query_124248 Length: 172

No significant similarity found.


Query #2893: g2810.t1 Query ID: lcl|Query_124249 Length: 182

No significant similarity found.


Query #2894: g2811.t1 Query ID: lcl|Query_124250 Length: 454

No significant similarity found.


Query #2895: g2812.t1 Query ID: lcl|Query_124251 Length: 72

No significant similarity found.


Query #2896: g2813.t1 Query ID: lcl|Query_124252 Length: 80

No significant similarity found.


Query #2897: g2814.t1 Query ID: lcl|Query_124253 Length: 212

No significant similarity found.


Query #2898: g2815.t1 Query ID: lcl|Query_124254 Length: 662

No significant similarity found.


Query #2899: g2816.t1 Query ID: lcl|Query_124255 Length: 306

No significant similarity found.


Query #2900: g2817.t1 Query ID: lcl|Query_124256 Length: 607

No significant similarity found.


Query #2901: g2818.t1 Query ID: lcl|Query_124257 Length: 263

No significant similarity found.


Query #2902: g2819.t1 Query ID: lcl|Query_124258 Length: 416

No significant similarity found.


Query #2903: g2820.t1 Query ID: lcl|Query_124259 Length: 223

No significant similarity found.


Query #2904: g2821.t1 Query ID: lcl|Query_124260 Length: 1633

No significant similarity found.


Query #2905: g2822.t1 Query ID: lcl|Query_124261 Length: 685

No significant similarity found.


Query #2906: g2823.t1 Query ID: lcl|Query_124262 Length: 229

No significant similarity found.


Query #2907: g2824.t1 Query ID: lcl|Query_124263 Length: 75

Sequences producing significant alignments:
                                                                  Scientific      Common                     Max    Total Query   E   Per.   Acc.                        
Description                                                       Name            Name            Taxid      Score  Score cover Value Ident  Len        Accession        
unnamed protein product                                                                           0          20.1   20.1  14%   0.020 54.55  434        Query_132441     


Alignments:

>unnamed protein product
Sequence ID: Query_132441 Length: 434
Range 1: 35 to 45

Score:20.1 bits(39), Expect:0.020, 
Method:Composition-based stats., 
Identities:6/11(55%), Positives:7/11(63%), Gaps:0/11(0%)

Query  55  QKKVDEWQQSL  65
           Q K   WQQ+L
Sbjct  35  QAKLPHWQQAL  45


Query #2908: g2825.t1 Query ID: lcl|Query_124264 Length: 364

No significant similarity found.


Query #2909: g2826.t1 Query ID: lcl|Query_124265 Length: 423

No significant similarity found.


Query #2910: g2827.t1 Query ID: lcl|Query_124266 Length: 330

No significant similarity found.


Query #2911: g2828.t1 Query ID: lcl|Query_124267 Length: 314

No significant similarity found.


Query #2912: g2829.t1 Query ID: lcl|Query_124268 Length: 378

No significant similarity found.


Query #2913: g2830.t1 Query ID: lcl|Query_124269 Length: 523

No significant similarity found.


Query #2914: g2830.t2 Query ID: lcl|Query_124270 Length: 449

No significant similarity found.


Query #2915: g2831.t1 Query ID: lcl|Query_124271 Length: 583

No significant similarity found.


Query #2916: g2832.t1 Query ID: lcl|Query_124272 Length: 165

No significant similarity found.


Query #2917: g2833.t1 Query ID: lcl|Query_124273 Length: 108

No significant similarity found.


Query #2918: g2834.t1 Query ID: lcl|Query_124274 Length: 575

No significant similarity found.


Query #2919: g2835.t1 Query ID: lcl|Query_124275 Length: 719

No significant similarity found.


Query #2920: g2836.t1 Query ID: lcl|Query_124276 Length: 437

No significant similarity found.


Query #2921: g2837.t1 Query ID: lcl|Query_124277 Length: 223

Sequences producing significant alignments:
                                                                  Scientific      Common                     Max    Total Query   E   Per.   Acc.                        
Description                                                       Name            Name            Taxid      Score  Score cover Value Ident  Len        Accession        
unnamed protein product                                                                           0          25.5   25.5  13%   0.002 51.61  434        Query_132441     


Alignments:

>unnamed protein product
Sequence ID: Query_132441 Length: 434
Range 1: 385 to 414

Score:25.5 bits(52), Expect:0.002, 
Method:Compositional matrix adjust., 
Identities:16/31(52%), Positives:16/31(51%), Gaps:1/31(3%)

Query  130  QLDRYSAFRRSSLRKGIQLLVSKTLGGIPNS  160
             LD  SA RRS     IQ L  K LG  PNS
Sbjct  385  NLDERSAIRRSHENPFIQALYDKFLGA-PNS  414


Query #2922: g2838.t1 Query ID: lcl|Query_124278 Length: 170

No significant similarity found.


Query #2923: g2839.t1 Query ID: lcl|Query_124279 Length: 516

No significant similarity found.


Query #2924: g2840.t1 Query ID: lcl|Query_124280 Length: 810

No significant similarity found.


Query #2925: g2841.t1 Query ID: lcl|Query_124281 Length: 151

No significant similarity found.


Query #2926: g2842.t1 Query ID: lcl|Query_124282 Length: 345

No significant similarity found.


Query #2927: g2842.t2 Query ID: lcl|Query_124283 Length: 346

No significant similarity found.


Query #2928: g2843.t1 Query ID: lcl|Query_124284 Length: 383

No significant similarity found.


Query #2929: g2844.t1 Query ID: lcl|Query_124285 Length: 1133

No significant similarity found.


Query #2930: g2845.t1 Query ID: lcl|Query_124286 Length: 641

No significant similarity found.


Query #2931: g2845.t2 Query ID: lcl|Query_124287 Length: 325

No significant similarity found.


Query #2932: g2846.t1 Query ID: lcl|Query_124288 Length: 603

No significant similarity found.


Query #2933: g2847.t1 Query ID: lcl|Query_124289 Length: 220

No significant similarity found.


Query #2934: g2848.t1 Query ID: lcl|Query_124290 Length: 322

No significant similarity found.


Query #2935: g2849.t1 Query ID: lcl|Query_124291 Length: 449

No significant similarity found.


Query #2936: g2850.t1 Query ID: lcl|Query_124292 Length: 117

No significant similarity found.


Query #2937: g2851.t1 Query ID: lcl|Query_124293 Length: 77

No significant similarity found.


Query #2938: g2852.t1 Query ID: lcl|Query_124294 Length: 334

Sequences producing significant alignments:
                                                                  Scientific      Common                     Max    Total Query   E   Per.   Acc.                        
Description                                                       Name            Name            Taxid      Score  Score cover Value Ident  Len        Accession        
unnamed protein product                                                                           0          25.1   25.1  10%   0.003 44.44  434        Query_132441     


Alignments:

>unnamed protein product
Sequence ID: Query_132441 Length: 434
Range 1: 19 to 53

Score:25.1 bits(51), Expect:0.003, 
Method:Compositional matrix adjust., 
Identities:16/36(44%), Positives:18/36(50%), Gaps:1/36(2%)

Query  27  VRVAGWAISSGKGPITPDADLEHIKQDLHTLAAPEQ  62
           VR AG   S    P TP A L H +Q L  LA P +
Sbjct  19  VRAAG-PTSECDCPPTPQAKLPHWQQALDELAKPKE  53


Query #2939: g2853.t1 Query ID: lcl|Query_124295 Length: 397

No significant similarity found.


Query #2940: g2854.t1 Query ID: lcl|Query_124296 Length: 632

No significant similarity found.


Query #2941: g2855.t1 Query ID: lcl|Query_124297 Length: 412

No significant similarity found.


Query #2942: g2856.t1 Query ID: lcl|Query_124298 Length: 255

No significant similarity found.


Query #2943: g2857.t1 Query ID: lcl|Query_124299 Length: 252

No significant similarity found.


Query #2944: g2858.t1 Query ID: lcl|Query_124300 Length: 976

No significant similarity found.


Query #2945: g2859.t1 Query ID: lcl|Query_124301 Length: 732

Sequences producing significant alignments:
                                                                  Scientific      Common                     Max    Total Query   E   Per.   Acc.                        
Description                                                       Name            Name            Taxid      Score  Score cover Value Ident  Len        Accession        
unnamed protein product                                                                           0          26.3   26.3  3%    0.003 42.31  434        Query_132441     


Alignments:

>unnamed protein product
Sequence ID: Query_132441 Length: 434
Range 1: 77 to 102

Score:26.3 bits(54), Expect:0.003, 
Method:Compositional matrix adjust., 
Identities:11/26(42%), Positives:16/26(61%), Gaps:0/26(0%)

Query  494  ASGSVSMDELVNGLDRLGYDIRVDEM  519
            A G V++ +LV GL  LG+D   D +
Sbjct  77   APGDVTIGQLVTGLRMLGFDYVFDTL  102


Query #2946: g2859.t2 Query ID: lcl|Query_124302 Length: 730

Sequences producing significant alignments:
                                                                  Scientific      Common                     Max    Total Query   E   Per.   Acc.                        
Description                                                       Name            Name            Taxid      Score  Score cover Value Ident  Len        Accession        
unnamed protein product                                                                           0          26.3   26.3  3%    0.003 42.31  434        Query_132441     


Alignments:

>unnamed protein product
Sequence ID: Query_132441 Length: 434
Range 1: 77 to 102

Score:26.3 bits(54), Expect:0.003, 
Method:Compositional matrix adjust., 
Identities:11/26(42%), Positives:16/26(61%), Gaps:0/26(0%)

Query  494  ASGSVSMDELVNGLDRLGYDIRVDEM  519
            A G V++ +LV GL  LG+D   D +
Sbjct  77   APGDVTIGQLVTGLRMLGFDYVFDTL  102


Query #2947: g2860.t1 Query ID: lcl|Query_124303 Length: 95

No significant similarity found.


Query #2948: g2861.t1 Query ID: lcl|Query_124304 Length: 308

No significant similarity found.


Query #2949: g2862.t1 Query ID: lcl|Query_124305 Length: 116

No significant similarity found.


Query #2950: g2863.t1 Query ID: lcl|Query_124306 Length: 1066

No significant similarity found.


Query #2951: g2864.t1 Query ID: lcl|Query_124307 Length: 473

No significant similarity found.


Query #2952: g2865.t1 Query ID: lcl|Query_124308 Length: 158

No significant similarity found.


Query #2953: g2866.t1 Query ID: lcl|Query_124309 Length: 91

No significant similarity found.


Query #2954: g2867.t1 Query ID: lcl|Query_124310 Length: 275

Sequences producing significant alignments:
                                                                  Scientific      Common                     Max    Total Query   E   Per.   Acc.                        
Description                                                       Name            Name            Taxid      Score  Score cover Value Ident  Len        Accession        
unnamed protein product                                                                           0          21.3   21.3  9%    0.040 32.00  434        Query_132441     


Alignments:

>unnamed protein product
Sequence ID: Query_132441 Length: 434
Range 1: 272 to 296

Score:21.3 bits(42), Expect:0.040, 
Method:Compositional matrix adjust., 
Identities:8/25(32%), Positives:13/25(52%), Gaps:0/25(0%)

Query  118  TIKSIVSLTAAPKVDFAATTGVEGV  142
            T+  +V+     +VDF    G EG+
Sbjct  272  TVYEVVTQKPMGRVDFEEVRGLEGI  296


Query #2955: g2868.t1 Query ID: lcl|Query_124311 Length: 173

No significant similarity found.


Query #2956: g2869.t1 Query ID: lcl|Query_124312 Length: 819

No significant similarity found.


Query #2957: g2870.t1 Query ID: lcl|Query_124313 Length: 1954

No significant similarity found.


Query #2958: g2871.t1 Query ID: lcl|Query_124314 Length: 114

No significant similarity found.


Query #2959: g2872.t1 Query ID: lcl|Query_124315 Length: 371

No significant similarity found.


Query #2960: g2873.t1 Query ID: lcl|Query_124316 Length: 231

No significant similarity found.


Query #2961: g2874.t1 Query ID: lcl|Query_124317 Length: 547

No significant similarity found.


Query #2962: g2875.t1 Query ID: lcl|Query_124318 Length: 885

No significant similarity found.


Query #2963: g2876.t1 Query ID: lcl|Query_124319 Length: 322

No significant similarity found.


Query #2964: g2877.t1 Query ID: lcl|Query_124320 Length: 643

No significant similarity found.


Query #2965: g2878.t1 Query ID: lcl|Query_124321 Length: 1038

No significant similarity found.


Query #2966: g2878.t2 Query ID: lcl|Query_124322 Length: 1056

No significant similarity found.


Query #2967: g2879.t1 Query ID: lcl|Query_124323 Length: 237

No significant similarity found.


Query #2968: g2880.t1 Query ID: lcl|Query_124324 Length: 1456

No significant similarity found.


Query #2969: g2881.t1 Query ID: lcl|Query_124325 Length: 160

No significant similarity found.


Query #2970: g2882.t1 Query ID: lcl|Query_124326 Length: 234

No significant similarity found.


Query #2971: g2882.t2 Query ID: lcl|Query_124327 Length: 159

No significant similarity found.


Query #2972: g2883.t1 Query ID: lcl|Query_124328 Length: 423

No significant similarity found.


Query #2973: g2884.t1 Query ID: lcl|Query_124329 Length: 548

No significant similarity found.


Query #2974: g2885.t1 Query ID: lcl|Query_124330 Length: 397

No significant similarity found.


Query #2975: g2886.t1 Query ID: lcl|Query_124331 Length: 495

No significant similarity found.


Query #2976: g2887.t1 Query ID: lcl|Query_124332 Length: 362

No significant similarity found.


Query #2977: g2888.t1 Query ID: lcl|Query_124333 Length: 271

No significant similarity found.


Query #2978: g2889.t1 Query ID: lcl|Query_124334 Length: 680

No significant similarity found.


Query #2979: g2890.t1 Query ID: lcl|Query_124335 Length: 271

No significant similarity found.


Query #2980: g2891.t1 Query ID: lcl|Query_124336 Length: 195

No significant similarity found.


Query #2981: g2892.t1 Query ID: lcl|Query_124337 Length: 502

No significant similarity found.


Query #2982: g2893.t1 Query ID: lcl|Query_124338 Length: 452

No significant similarity found.


Query #2983: g2894.t1 Query ID: lcl|Query_124339 Length: 167

No significant similarity found.


Query #2984: g2895.t1 Query ID: lcl|Query_124340 Length: 701

No significant similarity found.


Query #2985: g2896.t1 Query ID: lcl|Query_124341 Length: 1953

No significant similarity found.


Query #2986: g2896.t2 Query ID: lcl|Query_124342 Length: 1965

No significant similarity found.


Query #2987: g2897.t1 Query ID: lcl|Query_124343 Length: 145

No significant similarity found.


Query #2988: g2898.t1 Query ID: lcl|Query_124344 Length: 950

No significant similarity found.


Query #2989: g2899.t1 Query ID: lcl|Query_124345 Length: 383

No significant similarity found.


Query #2990: g2900.t1 Query ID: lcl|Query_124346 Length: 420

No significant similarity found.


Query #2991: g2901.t1 Query ID: lcl|Query_124347 Length: 375

No significant similarity found.


Query #2992: g2902.t1 Query ID: lcl|Query_124348 Length: 241

Sequences producing significant alignments:
                                                                  Scientific      Common                     Max    Total Query   E   Per.   Acc.                        
Description                                                       Name            Name            Taxid      Score  Score cover Value Ident  Len        Accession        
unnamed protein product                                                                           0          21.3   21.3  17%   0.033 28.57  434        Query_132441     


Alignments:

>unnamed protein product
Sequence ID: Query_132441 Length: 434
Range 1: 297 to 338

Score:21.3 bits(42), Expect:0.033, 
Method:Compositional matrix adjust., 
Identities:12/42(29%), Positives:20/42(47%), Gaps:0/42(0%)

Query  102  QQAAVGIDPFEGMPFRAFAERMGEKIMPSLKAAREAEREAKL  143
            ++A + + P +  PF+AFA   G+ I   +  A       KL
Sbjct  297  KEAEITLKPGDDSPFKAFAGADGQGITLKIAVANGLGNAKKL  338


Query #2993: g2903.t1 Query ID: lcl|Query_124349 Length: 221

No significant similarity found.


Query #2994: g2904.t1 Query ID: lcl|Query_124350 Length: 93

No significant similarity found.


Query #2995: g2905.t1 Query ID: lcl|Query_124351 Length: 533

No significant similarity found.


Query #2996: g2906.t1 Query ID: lcl|Query_124352 Length: 591

No significant similarity found.


Query #2997: g2907.t1 Query ID: lcl|Query_124353 Length: 251

No significant similarity found.


Query #2998: g2908.t1 Query ID: lcl|Query_124354 Length: 230

No significant similarity found.


Query #2999: g2909.t1 Query ID: lcl|Query_124355 Length: 1607

No significant similarity found.


Query #3000: g2910.t1 Query ID: lcl|Query_124356 Length: 273

No significant similarity found.


Query #3001: g2911.t1 Query ID: lcl|Query_124357 Length: 706

No significant similarity found.


Query #3002: g2912.t1 Query ID: lcl|Query_124358 Length: 696

No significant similarity found.


Query #3003: g2913.t1 Query ID: lcl|Query_124359 Length: 1630

No significant similarity found.


Query #3004: g2914.t1 Query ID: lcl|Query_124360 Length: 188

No significant similarity found.


Query #3005: g2915.t1 Query ID: lcl|Query_124361 Length: 4104

No significant similarity found.


Query #3006: g2916.t1 Query ID: lcl|Query_124362 Length: 263

Sequences producing significant alignments:
                                                                  Scientific      Common                     Max    Total Query   E   Per.   Acc.                        
Description                                                       Name            Name            Taxid      Score  Score cover Value Ident  Len        Accession        
unnamed protein product                                                                           0          27.2   27.2  7%    6e-04 61.90  434        Query_132441     


Alignments:

>unnamed protein product
Sequence ID: Query_132441 Length: 434
Range 1: 61 to 81

Score:27.2 bits(56), Expect:6e-04, 
Method:Compositional matrix adjust., 
Identities:13/21(62%), Positives:15/21(71%), Gaps:0/21(0%)

Query  206  QIAQANAQAVAQATGLAPGDV  226
            QIA A   A+A+  GLAPGDV
Sbjct  61   QIAPAVRVAIAETIGLAPGDV  81


Query #3007: g2917.t1 Query ID: lcl|Query_124363 Length: 761

No significant similarity found.


Query #3008: g2918.t1 Query ID: lcl|Query_124364 Length: 307

No significant similarity found.


Query #3009: g2919.t1 Query ID: lcl|Query_124365 Length: 860

Sequences producing significant alignments:
                                                                  Scientific      Common                     Max    Total Query   E   Per.   Acc.                        
Description                                                       Name            Name            Taxid      Score  Score cover Value Ident  Len        Accession        
unnamed protein product                                                                           0          23.0   23.0  3%    0.037 35.29  434        Query_132441     


Alignments:

>unnamed protein product
Sequence ID: Query_132441 Length: 434
Range 1: 97 to 130

Score:23.0 bits(46), Expect:0.037, 
Method:Compositional matrix adjust., 
Identities:12/34(35%), Positives:16/34(47%), Gaps:0/34(0%)

Query  805  YVFTCATLGVLMVMESLSAFLHALRLHWVEFQNK  838
            YVF       L +ME  +  LH L+ H  +  NK
Sbjct  97   YVFDTLFGADLTIMEEGTELLHRLQDHLEQHPNK  130


Query #3010: g2920.t1 Query ID: lcl|Query_124366 Length: 234

No significant similarity found.


Query #3011: g2921.t1 Query ID: lcl|Query_124367 Length: 242

No significant similarity found.


Query #3012: g2922.t1 Query ID: lcl|Query_124368 Length: 267

No significant similarity found.


Query #3013: g2923.t1 Query ID: lcl|Query_124369 Length: 460

No significant similarity found.


Query #3014: g2924.t1 Query ID: lcl|Query_124370 Length: 474

No significant similarity found.


Query #3015: g2925.t1 Query ID: lcl|Query_124371 Length: 414

No significant similarity found.


Query #3016: g2926.t1 Query ID: lcl|Query_124372 Length: 924

No significant similarity found.


Query #3017: g2927.t1 Query ID: lcl|Query_124373 Length: 1213

No significant similarity found.


Query #3018: g2928.t1 Query ID: lcl|Query_124374 Length: 444

No significant similarity found.


Query #3019: g2929.t1 Query ID: lcl|Query_124375 Length: 277

No significant similarity found.


Query #3020: g2930.t1 Query ID: lcl|Query_124376 Length: 749

No significant similarity found.


Query #3021: g2931.t1 Query ID: lcl|Query_124377 Length: 637

No significant similarity found.


Query #3022: g2932.t1 Query ID: lcl|Query_124378 Length: 268

No significant similarity found.


Query #3023: g2933.t1 Query ID: lcl|Query_124379 Length: 244

No significant similarity found.


Query #3024: g2934.t1 Query ID: lcl|Query_124380 Length: 413

No significant similarity found.


Query #3025: g2935.t1 Query ID: lcl|Query_124381 Length: 104

No significant similarity found.


Query #3026: g2936.t1 Query ID: lcl|Query_124382 Length: 216

No significant similarity found.


Query #3027: g2937.t1 Query ID: lcl|Query_124383 Length: 403

No significant similarity found.


Query #3028: g2938.t1 Query ID: lcl|Query_124384 Length: 272

No significant similarity found.


Query #3029: g2939.t1 Query ID: lcl|Query_124385 Length: 431

No significant similarity found.


Query #3030: g2940.t1 Query ID: lcl|Query_124386 Length: 1518

No significant similarity found.


Query #3031: g2941.t1 Query ID: lcl|Query_124387 Length: 194

No significant similarity found.


Query #3032: g2942.t1 Query ID: lcl|Query_124388 Length: 1664

Sequences producing significant alignments:
                                                                  Scientific      Common                     Max    Total Query   E   Per.   Acc.                        
Description                                                       Name            Name            Taxid      Score  Score cover Value Ident  Len        Accession        
unnamed protein product                                                                           0          24.2   24.2  1%    0.030 37.04  434        Query_132441     


Alignments:

>unnamed protein product
Sequence ID: Query_132441 Length: 434
Range 1: 173 to 199

Score:24.2 bits(49), Expect:0.030, 
Method:Compositional matrix adjust., 
Identities:10/27(37%), Positives:14/27(51%), Gaps:0/27(0%)

Query  1539  VKKYDWQEVDWQEADVAHLSTAPLKRK  1565
             +K Y  Q+V  Q +D+   S  P  RK
Sbjct  173   IKNYYAQQVGVQPSDICNVSVMPCVRK  199


Query #3033: g2943.t1 Query ID: lcl|Query_124389 Length: 425

No significant similarity found.


Query #3034: g2944.t1 Query ID: lcl|Query_124390 Length: 335

No significant similarity found.


Query #3035: g2945.t1 Query ID: lcl|Query_124391 Length: 556

No significant similarity found.


Query #3036: g2946.t1 Query ID: lcl|Query_124392 Length: 785

No significant similarity found.


Query #3037: g2947.t1 Query ID: lcl|Query_124393 Length: 387

No significant similarity found.


Query #3038: g2948.t1 Query ID: lcl|Query_124394 Length: 346

No significant similarity found.


Query #3039: g2949.t1 Query ID: lcl|Query_124395 Length: 395

No significant similarity found.


Query #3040: g2950.t1 Query ID: lcl|Query_124396 Length: 228

No significant similarity found.


Query #3041: g2951.t1 Query ID: lcl|Query_124397 Length: 416

No significant similarity found.


Query #3042: g2952.t1 Query ID: lcl|Query_124398 Length: 141

No significant similarity found.


Query #3043: g2953.t1 Query ID: lcl|Query_124399 Length: 1721

No significant similarity found.


Query #3044: g2954.t1 Query ID: lcl|Query_124400 Length: 362

No significant similarity found.


Query #3045: g2955.t1 Query ID: lcl|Query_124401 Length: 1067

No significant similarity found.


Query #3046: g2956.t1 Query ID: lcl|Query_124402 Length: 248

No significant similarity found.


Query #3047: g2957.t1 Query ID: lcl|Query_124403 Length: 214

No significant similarity found.


Query #3048: g2958.t1 Query ID: lcl|Query_124404 Length: 183

No significant similarity found.


Query #3049: g2959.t1 Query ID: lcl|Query_124405 Length: 1249

No significant similarity found.


Query #3050: g2960.t1 Query ID: lcl|Query_124406 Length: 450

No significant similarity found.


Query #3051: g2961.t1 Query ID: lcl|Query_124407 Length: 671

No significant similarity found.


Query #3052: g2962.t1 Query ID: lcl|Query_124408 Length: 570

No significant similarity found.


Query #3053: g2963.t1 Query ID: lcl|Query_124409 Length: 167

No significant similarity found.


Query #3054: g2964.t1 Query ID: lcl|Query_124410 Length: 285

No significant similarity found.


Query #3055: g2965.t1 Query ID: lcl|Query_124411 Length: 308

No significant similarity found.


Query #3056: g2966.t1 Query ID: lcl|Query_124412 Length: 314

No significant similarity found.


Query #3057: g2967.t1 Query ID: lcl|Query_124413 Length: 212

Sequences producing significant alignments:
                                                                  Scientific      Common                     Max    Total Query   E   Per.   Acc.                        
Description                                                       Name            Name            Taxid      Score  Score cover Value Ident  Len        Accession        
unnamed protein product                                                                           0          23.0   23.0  30%   0.009 32.31  434        Query_132441     


Alignments:

>unnamed protein product
Sequence ID: Query_132441 Length: 434
Range 1: 272 to 334

Score:23.0 bits(46), Expect:0.009, 
Method:Compositional matrix adjust., 
Identities:21/65(32%), Positives:27/65(41%), Gaps:2/65(3%)

Query  139  TVYPWVVQSNGLGRYPGCATANAEGVNPSNGTGSFISDESPAGEDAGSSTQAIRQQYVCQ  198
            TVY  V Q   +GR         EG+  +  T     D+SP    AG+  Q I  +    
Sbjct  272  TVYEVVTQ-KPMGRVDFEEVRGLEGIKEAEITLKP-GDDSPFKAFAGADGQGITLKIAVA  329

Query  199  NGLPN  203
            NGL N
Sbjct  330  NGLGN  334


Query #3058: g2968.t1 Query ID: lcl|Query_124414 Length: 257

No significant similarity found.


Query #3059: g2969.t1 Query ID: lcl|Query_124415 Length: 573

No significant similarity found.


Query #3060: g2970.t1 Query ID: lcl|Query_124416 Length: 180

No significant similarity found.


Query #3061: g2971.t1 Query ID: lcl|Query_124417 Length: 115

No significant similarity found.


Query #3062: g2972.t1 Query ID: lcl|Query_124418 Length: 263

No significant similarity found.


Query #3063: g2973.t1 Query ID: lcl|Query_124419 Length: 254

No significant similarity found.


Query #3064: g2974.t1 Query ID: lcl|Query_124420 Length: 1800

No significant similarity found.


Query #3065: g2975.t1 Query ID: lcl|Query_124421 Length: 136

No significant similarity found.


Query #3066: g2976.t1 Query ID: lcl|Query_124422 Length: 226

No significant similarity found.


Query #3067: g2977.t1 Query ID: lcl|Query_124423 Length: 405

No significant similarity found.


Query #3068: g2978.t1 Query ID: lcl|Query_124424 Length: 502

No significant similarity found.


Query #3069: g2979.t1 Query ID: lcl|Query_124425 Length: 417

No significant similarity found.


Query #3070: g2980.t1 Query ID: lcl|Query_124426 Length: 648

No significant similarity found.


Query #3071: g2981.t1 Query ID: lcl|Query_124427 Length: 318

No significant similarity found.


Query #3072: g2982.t1 Query ID: lcl|Query_124428 Length: 984

No significant similarity found.


Query #3073: g2983.t1 Query ID: lcl|Query_124429 Length: 344

No significant similarity found.


Query #3074: g2984.t1 Query ID: lcl|Query_124430 Length: 637

Sequences producing significant alignments:
                                                                  Scientific      Common                     Max    Total Query   E   Per.   Acc.                        
Description                                                       Name            Name            Taxid      Score  Score cover Value Ident  Len        Accession        
unnamed protein product                                                                           0          26.7   26.7  5%    0.002 38.24  434        Query_132441     


Alignments:

>unnamed protein product
Sequence ID: Query_132441 Length: 434
Range 1: 35 to 68

Score:26.7 bits(55), Expect:0.002, 
Method:Compositional matrix adjust., 
Identities:13/34(38%), Positives:17/34(50%), Gaps:0/34(0%)

Query  375  QAEFESWQRALKEQGRPQVSRRTVKDTYARMVKA  408
            QA    WQ+AL E  +P+ SRR      A  V+ 
Sbjct  35   QAKLPHWQQALDELAKPKESRRLMIAQIAPAVRV  68


Query #3075: g2985.t1 Query ID: lcl|Query_124431 Length: 613

No significant similarity found.


Query #3076: g2986.t1 Query ID: lcl|Query_124432 Length: 160

No significant similarity found.


Query #3077: g2987.t1 Query ID: lcl|Query_124433 Length: 151

No significant similarity found.


Query #3078: g2988.t1 Query ID: lcl|Query_124434 Length: 215

No significant similarity found.


Query #3079: g2989.t1 Query ID: lcl|Query_124435 Length: 244

No significant similarity found.


Query #3080: g2990.t1 Query ID: lcl|Query_124436 Length: 169

No significant similarity found.


Query #3081: g2991.t1 Query ID: lcl|Query_124437 Length: 116

No significant similarity found.


Query #3082: g2992.t1 Query ID: lcl|Query_124438 Length: 232

No significant similarity found.


Query #3083: g2993.t1 Query ID: lcl|Query_124439 Length: 287

No significant similarity found.


Query #3084: g2994.t1 Query ID: lcl|Query_124440 Length: 145

No significant similarity found.


Query #3085: g2995.t1 Query ID: lcl|Query_124441 Length: 101

No significant similarity found.


Query #3086: g2996.t1 Query ID: lcl|Query_124442 Length: 115

No significant similarity found.


Query #3087: g2997.t1 Query ID: lcl|Query_124443 Length: 371

No significant similarity found.


Query #3088: g2998.t1 Query ID: lcl|Query_124444 Length: 576

No significant similarity found.


Query #3089: g2999.t1 Query ID: lcl|Query_124445 Length: 845

No significant similarity found.


Query #3090: g3000.t1 Query ID: lcl|Query_124446 Length: 934

No significant similarity found.


Query #3091: g3001.t1 Query ID: lcl|Query_124447 Length: 395

No significant similarity found.


Query #3092: g3002.t1 Query ID: lcl|Query_124448 Length: 272

No significant similarity found.


Query #3093: g3003.t1 Query ID: lcl|Query_124449 Length: 132

No significant similarity found.


Query #3094: g3004.t1 Query ID: lcl|Query_124450 Length: 512

No significant similarity found.


Query #3095: g3005.t1 Query ID: lcl|Query_124451 Length: 1034

No significant similarity found.


Query #3096: g3006.t1 Query ID: lcl|Query_124452 Length: 461

No significant similarity found.


Query #3097: g3007.t1 Query ID: lcl|Query_124453 Length: 615

No significant similarity found.


Query #3098: g3008.t1 Query ID: lcl|Query_124454 Length: 432

No significant similarity found.


Query #3099: g3009.t1 Query ID: lcl|Query_124455 Length: 85

No significant similarity found.


Query #3100: g3010.t1 Query ID: lcl|Query_124456 Length: 687

No significant similarity found.


Query #3101: g3011.t1 Query ID: lcl|Query_124457 Length: 650

No significant similarity found.


Query #3102: g3012.t1 Query ID: lcl|Query_124458 Length: 242

No significant similarity found.


Query #3103: g3013.t1 Query ID: lcl|Query_124459 Length: 807

No significant similarity found.


Query #3104: g3014.t1 Query ID: lcl|Query_124460 Length: 152

No significant similarity found.


Query #3105: g3015.t1 Query ID: lcl|Query_124461 Length: 150

No significant similarity found.


Query #3106: g3016.t1 Query ID: lcl|Query_124462 Length: 356

No significant similarity found.


Query #3107: g3016.t2 Query ID: lcl|Query_124463 Length: 375

No significant similarity found.


Query #3108: g3017.t1 Query ID: lcl|Query_124464 Length: 600

No significant similarity found.


Query #3109: g3017.t2 Query ID: lcl|Query_124465 Length: 619

No significant similarity found.


Query #3110: g3018.t1 Query ID: lcl|Query_124466 Length: 567

Sequences producing significant alignments:
                                                                  Scientific      Common                     Max    Total Query   E   Per.   Acc.                        
Description                                                       Name            Name            Taxid      Score  Score cover Value Ident  Len        Accession        
unnamed protein product                                                                           0          23.4   23.4  5%    0.019 37.14  434        Query_132441     


Alignments:

>unnamed protein product
Sequence ID: Query_132441 Length: 434
Range 1: 259 to 293

Score:23.4 bits(47), Expect:0.019, 
Method:Compositional matrix adjust., 
Identities:13/35(37%), Positives:18/35(51%), Gaps:3/35(8%)

Query  384  FGTYGRLKQLALRT---VASHIPEDSIILSDLRGL  415
            FGT G   + ALRT   V ++ P   +   + RGL
Sbjct  259  FGTTGGVMEAALRTVYEVVTQKPMGRVDFEEVRGL  293


Query #3111: g3019.t1 Query ID: lcl|Query_124467 Length: 188

No significant similarity found.


Query #3112: g3020.t1 Query ID: lcl|Query_124468 Length: 838

No significant similarity found.


Query #3113: g3021.t1 Query ID: lcl|Query_124469 Length: 528

Sequences producing significant alignments:
                                                                  Scientific      Common                     Max    Total Query   E   Per.   Acc.                        
Description                                                       Name            Name            Taxid      Score  Score cover Value Ident  Len        Accession        
unnamed protein product                                                                           0          22.1   22.1  4%    0.037 40.91  434        Query_132441     


Alignments:

>unnamed protein product
Sequence ID: Query_132441 Length: 434
Range 1: 117 to 138

Score:22.1 bits(44), Expect:0.037, 
Method:Compositional matrix adjust., 
Identities:9/22(41%), Positives:11/22(50%), Gaps:0/22(0%)

Query  481  LWAVELRLKQHPVTGKPLPVFS  502
            L   +  L QHP    PLP F+
Sbjct  117  LHRLQDHLEQHPNKEEPLPMFT  138


Query #3114: g3022.t1 Query ID: lcl|Query_124470 Length: 368

No significant similarity found.


Query #3115: g3023.t1 Query ID: lcl|Query_124471 Length: 144

No significant similarity found.


Query #3116: g3024.t1 Query ID: lcl|Query_124472 Length: 1087

No significant similarity found.


Query #3117: g3025.t1 Query ID: lcl|Query_124473 Length: 813

Sequences producing significant alignments:
                                                                  Scientific      Common                     Max    Total Query   E   Per.   Acc.                        
Description                                                       Name            Name            Taxid      Score  Score cover Value Ident  Len        Accession        
unnamed protein product                                                                           0          23.4   23.4  1%    0.032 56.25  434        Query_132441     


Alignments:

>unnamed protein product
Sequence ID: Query_132441 Length: 434
Range 1: 299 to 314

Score:23.4 bits(47), Expect:0.032, 
Method:Compositional matrix adjust., 
Identities:9/16(56%), Positives:10/16(62%), Gaps:0/16(0%)

Query  252  AEVAPKPADTSPLAAF  267
            AE+  KP D SP  AF
Sbjct  299  AEITLKPGDDSPFKAF  314


Query #3118: g3026.t1 Query ID: lcl|Query_124474 Length: 1238

No significant similarity found.


Query #3119: g3027.t1 Query ID: lcl|Query_124475 Length: 257

No significant similarity found.


Query #3120: g3028.t1 Query ID: lcl|Query_124476 Length: 422

No significant similarity found.


Query #3121: g3029.t1 Query ID: lcl|Query_124477 Length: 867

No significant similarity found.


Query #3122: g3030.t1 Query ID: lcl|Query_124478 Length: 77

Sequences producing significant alignments:
                                                                  Scientific      Common                     Max    Total Query   E   Per.   Acc.                        
Description                                                       Name            Name            Taxid      Score  Score cover Value Ident  Len        Accession        
unnamed protein product                                                                           0          24.7   24.7  55%   7e-04 36.36  434        Query_132441     


Alignments:

>unnamed protein product
Sequence ID: Query_132441 Length: 434
Range 1: 267 to 310

Score:24.7 bits(50), Expect:7e-04, 
Method:Compositional matrix adjust., 
Identities:16/44(36%), Positives:21/44(47%), Gaps:1/44(2%)

Query  23   EAAL-TVVHVAVNKQLKRLEVEEQLLQEMLRQAEQEQEHAHDHP  65
            EAAL TV  V   K + R + EE    E +++AE       D P
Sbjct  267  EAALRTVYEVVTQKPMGRVDFEEVRGLEGIKEAEITLKPGDDSP  310


Query #3123: g3031.t1 Query ID: lcl|Query_124479 Length: 1123

No significant similarity found.


Query #3124: g3032.t1 Query ID: lcl|Query_124480 Length: 675

No significant similarity found.


Query #3125: g3033.t1 Query ID: lcl|Query_124481 Length: 385

No significant similarity found.


Query #3126: g3034.t1 Query ID: lcl|Query_124482 Length: 1135

No significant similarity found.


Query #3127: g3035.t1 Query ID: lcl|Query_124483 Length: 428

No significant similarity found.


Query #3128: g3036.t1 Query ID: lcl|Query_124484 Length: 100

No significant similarity found.


Query #3129: g3037.t1 Query ID: lcl|Query_124485 Length: 105

No significant similarity found.


Query #3130: g3038.t1 Query ID: lcl|Query_124486 Length: 144

No significant similarity found.


Query #3131: g3039.t1 Query ID: lcl|Query_124487 Length: 122

No significant similarity found.


Query #3132: g3040.t1 Query ID: lcl|Query_124488 Length: 125

No significant similarity found.


Query #3133: g3041.t1 Query ID: lcl|Query_124489 Length: 230

No significant similarity found.


Query #3134: g3042.t1 Query ID: lcl|Query_124490 Length: 648

No significant similarity found.


Query #3135: g3043.t1 Query ID: lcl|Query_124491 Length: 474

No significant similarity found.


Query #3136: g3044.t1 Query ID: lcl|Query_124492 Length: 99

No significant similarity found.


Query #3137: g3045.t1 Query ID: lcl|Query_124493 Length: 208

No significant similarity found.


Query #3138: g3046.t1 Query ID: lcl|Query_124494 Length: 917

No significant similarity found.


Query #3139: g3047.t1 Query ID: lcl|Query_124495 Length: 345

No significant similarity found.


Query #3140: g3048.t1 Query ID: lcl|Query_124496 Length: 814

No significant similarity found.


Query #3141: g3049.t1 Query ID: lcl|Query_124497 Length: 517

No significant similarity found.


Query #3142: g3050.t1 Query ID: lcl|Query_124498 Length: 1029

Sequences producing significant alignments:
                                                                  Scientific      Common                     Max    Total Query   E   Per.   Acc.                        
Description                                                       Name            Name            Taxid      Score  Score cover Value Ident  Len        Accession        
unnamed protein product                                                                           0          24.2   24.2  2%    0.021 45.83  434        Query_132441     


Alignments:

>unnamed protein product
Sequence ID: Query_132441 Length: 434
Range 1: 182 to 205

Score:24.2 bits(49), Expect:0.021, 
Method:Compositional matrix adjust., 
Identities:11/24(46%), Positives:14/24(58%), Gaps:0/24(0%)

Query  945  GVNPADISNLLVHLETRRRGAAAR  968
            GV P+DI N  V    R++G A R
Sbjct  182  GVQPSDICNVSVMPCVRKQGEADR  205


Query #3143: g3051.t1 Query ID: lcl|Query_124499 Length: 602

No significant similarity found.


Query #3144: g3052.t1 Query ID: lcl|Query_124500 Length: 315

No significant similarity found.


Query #3145: g3053.t1 Query ID: lcl|Query_124501 Length: 187

No significant similarity found.


Query #3146: g3054.t1 Query ID: lcl|Query_124502 Length: 110

No significant similarity found.


Query #3147: g3055.t1 Query ID: lcl|Query_124503 Length: 558

No significant similarity found.


Query #3148: g3056.t1 Query ID: lcl|Query_124504 Length: 223

No significant similarity found.


Query #3149: g3057.t1 Query ID: lcl|Query_124505 Length: 1289

No significant similarity found.


Query #3150: g3058.t1 Query ID: lcl|Query_124506 Length: 114

No significant similarity found.


Query #3151: g3059.t1 Query ID: lcl|Query_124507 Length: 222

No significant similarity found.


Query #3152: g3060.t1 Query ID: lcl|Query_124508 Length: 198

No significant similarity found.


Query #3153: g3061.t1 Query ID: lcl|Query_124509 Length: 234

No significant similarity found.


Query #3154: g3062.t1 Query ID: lcl|Query_124510 Length: 1992

No significant similarity found.


Query #3155: g3063.t1 Query ID: lcl|Query_124511 Length: 313

No significant similarity found.


Query #3156: g3064.t1 Query ID: lcl|Query_124512 Length: 601

Sequences producing significant alignments:
                                                                  Scientific      Common                     Max    Total Query   E   Per.   Acc.                        
Description                                                       Name            Name            Taxid      Score  Score cover Value Ident  Len        Accession        
unnamed protein product                                                                           0          22.6   22.6  4%    0.038 42.31  434        Query_132441     


Alignments:

>unnamed protein product
Sequence ID: Query_132441 Length: 434
Range 1: 307 to 332

Score:22.6 bits(45), Expect:0.038, 
Method:Compositional matrix adjust., 
Identities:11/26(42%), Positives:14/26(53%), Gaps:0/26(0%)

Query  397  DPHPEQQFGGLQGGGASLKRRGSNGL  422
            D  P + F G  G G +LK   +NGL
Sbjct  307  DDSPFKAFAGADGQGITLKIAVANGL  332


Query #3157: g3065.t1 Query ID: lcl|Query_124513 Length: 373

Sequences producing significant alignments:
                                                                  Scientific      Common                     Max    Total Query   E   Per.   Acc.                        
Description                                                       Name            Name            Taxid      Score  Score cover Value Ident  Len        Accession        
unnamed protein product                                                                           0          24.2   24.2  14%   0.008 25.42  434        Query_132441     


Alignments:

>unnamed protein product
Sequence ID: Query_132441 Length: 434
Range 1: 373 to 429

Score:24.2 bits(49), Expect:0.008, 
Method:Compositional matrix adjust., 
Identities:15/59(25%), Positives:28/59(47%), Gaps:8/59(13%)

Query  204  RQRSQQRRQPLHSIEAAGKAGVAAEHGGP------DKGVGSPARRRRHRLLQMKELAQG  256
            +Q  Q+R+Q ++ ++   ++ +   H  P      DK  G+P   + H LL+    A G
Sbjct  373  KQILQKRQQAMYNLDE--RSAIRRSHENPFIQALYDKFLGAPNSHKAHDLLHTHYVAGG  429


Query #3158: g3066.t1 Query ID: lcl|Query_124514 Length: 328

No significant similarity found.


Query #3159: g3067.t1 Query ID: lcl|Query_124515 Length: 471

No significant similarity found.


Query #3160: g3068.t1 Query ID: lcl|Query_124516 Length: 832

No significant similarity found.


Query #3161: g3069.t1 Query ID: lcl|Query_124517 Length: 321

No significant similarity found.


Query #3162: g3070.t1 Query ID: lcl|Query_124518 Length: 183

No significant similarity found.


Query #3163: g3071.t1 Query ID: lcl|Query_124519 Length: 262

No significant similarity found.


Query #3164: g3072.t1 Query ID: lcl|Query_124520 Length: 510

No significant similarity found.


Query #3165: g3073.t1 Query ID: lcl|Query_124521 Length: 1183

No significant similarity found.


Query #3166: g3074.t1 Query ID: lcl|Query_124522 Length: 787

No significant similarity found.


Query #3167: g3075.t1 Query ID: lcl|Query_124523 Length: 374

No significant similarity found.


Query #3168: g3076.t1 Query ID: lcl|Query_124524 Length: 210

No significant similarity found.


Query #3169: g3077.t1 Query ID: lcl|Query_124525 Length: 744

Sequences producing significant alignments:
                                                                  Scientific      Common                     Max    Total Query   E   Per.   Acc.                        
Description                                                       Name            Name            Taxid      Score  Score cover Value Ident  Len        Accession        
unnamed protein product                                                                           0          30.9   30.9  13%   1e-04 32.00  434        Query_132441     


Alignments:

>unnamed protein product
Sequence ID: Query_132441 Length: 434
Range 1: 26 to 120

Score:30.9 bits(65), Expect:1e-04, 
Method:Compositional matrix adjust., 
Identities:32/100(32%), Positives:42/100(42%), Gaps:5/100(5%)

Query  529  ADLTCWPSLAAAFPSADYLLDELEATAADCRRLHSPRLAAAVRRAVTDTFQLYTAALAAA  588
            ++  C P+  A  P     LDEL A   + RRL   ++A AVR A+ +T  L        
Sbjct  26   SECDCPPTPQAKLPHWQQALDEL-AKPKESRRLMIAQIAPAVRVAIAETIGLAPGDVTIG  84

Query  589  LNRQLQLRGAAGDGVDGARERLGAAAEAAMELSTLLLEQL  628
               QL   G    G D   + L  A    ME  T LL +L
Sbjct  85   ---QL-VTGLRMLGFDYVFDTLFGADLTIMEEGTELLHRL  120


Query #3170: g3078.t1 Query ID: lcl|Query_124526 Length: 141

No significant similarity found.


Query #3171: g3079.t1 Query ID: lcl|Query_124527 Length: 383

No significant similarity found.


Query #3172: g3080.t1 Query ID: lcl|Query_124528 Length: 379

No significant similarity found.


Query #3173: g3081.t1 Query ID: lcl|Query_124529 Length: 754

No significant similarity found.


Query #3174: g3082.t1 Query ID: lcl|Query_124530 Length: 165

No significant similarity found.


Query #3175: g3083.t1 Query ID: lcl|Query_124531 Length: 691

No significant similarity found.


Query #3176: g3084.t1 Query ID: lcl|Query_124532 Length: 2931

No significant similarity found.


Query #3177: g3085.t1 Query ID: lcl|Query_124533 Length: 1302

No significant similarity found.


Query #3178: g3086.t1 Query ID: lcl|Query_124534 Length: 567

No significant similarity found.


Query #3179: g3087.t1 Query ID: lcl|Query_124535 Length: 174

No significant similarity found.


Query #3180: g3088.t1 Query ID: lcl|Query_124536 Length: 562

No significant similarity found.


Query #3181: g3089.t1 Query ID: lcl|Query_124537 Length: 565

No significant similarity found.


Query #3182: g3089.t2 Query ID: lcl|Query_124538 Length: 97

No significant similarity found.


Query #3183: g3090.t1 Query ID: lcl|Query_124539 Length: 505

No significant similarity found.


Query #3184: g3091.t1 Query ID: lcl|Query_124540 Length: 472

No significant similarity found.


Query #3185: g3092.t1 Query ID: lcl|Query_124541 Length: 523

No significant similarity found.


Query #3186: g3093.t1 Query ID: lcl|Query_124542 Length: 627

No significant similarity found.


Query #3187: g3094.t1 Query ID: lcl|Query_124543 Length: 370

No significant similarity found.


Query #3188: g3095.t1 Query ID: lcl|Query_124544 Length: 520

No significant similarity found.


Query #3189: g3096.t1 Query ID: lcl|Query_124545 Length: 1638

No significant similarity found.


Query #3190: g3096.t2 Query ID: lcl|Query_124546 Length: 675

No significant similarity found.


Query #3191: g3096.t3 Query ID: lcl|Query_124547 Length: 809

No significant similarity found.


Query #3192: g3097.t1 Query ID: lcl|Query_124548 Length: 710

No significant similarity found.


Query #3193: g3098.t1 Query ID: lcl|Query_124549 Length: 982

No significant similarity found.


Query #3194: g3099.t1 Query ID: lcl|Query_124550 Length: 520

No significant similarity found.


Query #3195: g3100.t1 Query ID: lcl|Query_124551 Length: 842

No significant similarity found.


Query #3196: g3101.t1 Query ID: lcl|Query_124552 Length: 520

No significant similarity found.


Query #3197: g3102.t1 Query ID: lcl|Query_124553 Length: 809

No significant similarity found.


Query #3198: g3103.t1 Query ID: lcl|Query_124554 Length: 2664

No significant similarity found.


Query #3199: g3104.t1 Query ID: lcl|Query_124555 Length: 323

No significant similarity found.


Query #3200: g3105.t1 Query ID: lcl|Query_124556 Length: 436

No significant similarity found.


Query #3201: g3106.t1 Query ID: lcl|Query_124557 Length: 285

No significant similarity found.


Query #3202: g3107.t1 Query ID: lcl|Query_124558 Length: 222

No significant similarity found.


Query #3203: g3108.t1 Query ID: lcl|Query_124559 Length: 1376

No significant similarity found.


Query #3204: g3109.t1 Query ID: lcl|Query_124560 Length: 831

No significant similarity found.


Query #3205: g3110.t1 Query ID: lcl|Query_124561 Length: 356

Sequences producing significant alignments:
                                                                  Scientific      Common                     Max    Total Query   E   Per.   Acc.                        
Description                                                       Name            Name            Taxid      Score  Score cover Value Ident  Len        Accession        
unnamed protein product                                                                           0          22.1   22.1  14%   0.031 31.37  434        Query_132441     


Alignments:

>unnamed protein product
Sequence ID: Query_132441 Length: 434
Range 1: 279 to 321

Score:22.1 bits(44), Expect:0.031, 
Method:Compositional matrix adjust., 
Identities:16/51(31%), Positives:21/51(41%), Gaps:8/51(15%)

Query  169  QLKKGQVDHESEPARALRELQQQQGSSTGQVKGDPGRDGDAPRFAGTAGQG  219
            Q   G+VD E        E +  +G    ++   PG D     FAG  GQG
Sbjct  279  QKPMGRVDFE--------EVRGLEGIKEAEITLKPGDDSPFKAFAGADGQG  321


Query #3206: g3111.t1 Query ID: lcl|Query_124562 Length: 1492

No significant similarity found.


Query #3207: g3112.t1 Query ID: lcl|Query_124563 Length: 274

No significant similarity found.


Query #3208: g3113.t1 Query ID: lcl|Query_124564 Length: 193

No significant similarity found.


Query #3209: g3114.t1 Query ID: lcl|Query_124565 Length: 141

No significant similarity found.


Query #3210: g3115.t1 Query ID: lcl|Query_124566 Length: 227

No significant similarity found.


Query #3211: g3116.t1 Query ID: lcl|Query_124567 Length: 104

No significant similarity found.


Query #3212: g3117.t1 Query ID: lcl|Query_124568 Length: 395

No significant similarity found.


Query #3213: g3118.t1 Query ID: lcl|Query_124569 Length: 873

No significant similarity found.


Query #3214: g3119.t1 Query ID: lcl|Query_124570 Length: 1460

No significant similarity found.


Query #3215: g3120.t1 Query ID: lcl|Query_124571 Length: 186

No significant similarity found.


Query #3216: g3121.t1 Query ID: lcl|Query_124572 Length: 734

No significant similarity found.


Query #3217: g3122.t1 Query ID: lcl|Query_124573 Length: 67

No significant similarity found.


Query #3218: g3122.t2 Query ID: lcl|Query_124574 Length: 72

No significant similarity found.


Query #3219: g3123.t1 Query ID: lcl|Query_124575 Length: 295

No significant similarity found.


Query #3220: g3124.t1 Query ID: lcl|Query_124576 Length: 569

No significant similarity found.


Query #3221: g3125.t1 Query ID: lcl|Query_124577 Length: 275

No significant similarity found.


Query #3222: g3126.t1 Query ID: lcl|Query_124578 Length: 519

No significant similarity found.


Query #3223: g3127.t1 Query ID: lcl|Query_124579 Length: 306

No significant similarity found.


Query #3224: g3128.t1 Query ID: lcl|Query_124580 Length: 613

No significant similarity found.


Query #3225: g3129.t1 Query ID: lcl|Query_124581 Length: 579

No significant similarity found.


Query #3226: g3130.t1 Query ID: lcl|Query_124582 Length: 552

No significant similarity found.


Query #3227: g3131.t1 Query ID: lcl|Query_124583 Length: 540

No significant similarity found.


Query #3228: g3132.t1 Query ID: lcl|Query_124584 Length: 587

No significant similarity found.


Query #3229: g3133.t1 Query ID: lcl|Query_124585 Length: 176

No significant similarity found.


Query #3230: g3134.t1 Query ID: lcl|Query_124586 Length: 567

No significant similarity found.


Query #3231: g3135.t1 Query ID: lcl|Query_124587 Length: 390

No significant similarity found.


Query #3232: g3136.t1 Query ID: lcl|Query_124588 Length: 832

No significant similarity found.


Query #3233: g3137.t1 Query ID: lcl|Query_124589 Length: 536

No significant similarity found.


Query #3234: g3138.t1 Query ID: lcl|Query_124590 Length: 187

No significant similarity found.


Query #3235: g3139.t1 Query ID: lcl|Query_124591 Length: 151

No significant similarity found.


Query #3236: g3140.t1 Query ID: lcl|Query_124592 Length: 1072

No significant similarity found.


Query #3237: g3141.t1 Query ID: lcl|Query_124593 Length: 899

No significant similarity found.


Query #3238: g3142.t1 Query ID: lcl|Query_124594 Length: 228

No significant similarity found.


Query #3239: g3143.t1 Query ID: lcl|Query_124595 Length: 122

No significant similarity found.


Query #3240: g3144.t1 Query ID: lcl|Query_124596 Length: 760

No significant similarity found.


Query #3241: g3145.t1 Query ID: lcl|Query_124597 Length: 433

No significant similarity found.


Query #3242: g3146.t1 Query ID: lcl|Query_124598 Length: 150

No significant similarity found.


Query #3243: g3147.t1 Query ID: lcl|Query_124599 Length: 525

No significant similarity found.


Query #3244: g3148.t1 Query ID: lcl|Query_124600 Length: 641

No significant similarity found.


Query #3245: g3149.t1 Query ID: lcl|Query_124601 Length: 416

No significant similarity found.


Query #3246: g3150.t1 Query ID: lcl|Query_124602 Length: 279

No significant similarity found.


Query #3247: g3151.t1 Query ID: lcl|Query_124603 Length: 1101

No significant similarity found.


Query #3248: g3152.t1 Query ID: lcl|Query_124604 Length: 181

No significant similarity found.


Query #3249: g3153.t1 Query ID: lcl|Query_124605 Length: 418

No significant similarity found.


Query #3250: g3154.t1 Query ID: lcl|Query_124606 Length: 103

No significant similarity found.


Query #3251: g3155.t1 Query ID: lcl|Query_124607 Length: 274

No significant similarity found.


Query #3252: g3156.t1 Query ID: lcl|Query_124608 Length: 645

No significant similarity found.


Query #3253: g3157.t1 Query ID: lcl|Query_124609 Length: 332

No significant similarity found.


Query #3254: g3158.t1 Query ID: lcl|Query_124610 Length: 145

No significant similarity found.


Query #3255: g3159.t1 Query ID: lcl|Query_124611 Length: 319

No significant similarity found.


Query #3256: g3160.t1 Query ID: lcl|Query_124612 Length: 370

No significant similarity found.


Query #3257: g3161.t1 Query ID: lcl|Query_124613 Length: 449

No significant similarity found.


Query #3258: g3162.t1 Query ID: lcl|Query_124614 Length: 330

No significant similarity found.


Query #3259: g3163.t1 Query ID: lcl|Query_124615 Length: 1059

No significant similarity found.


Query #3260: g3164.t1 Query ID: lcl|Query_124616 Length: 750

No significant similarity found.


Query #3261: g3165.t1 Query ID: lcl|Query_124617 Length: 201

No significant similarity found.


Query #3262: g3166.t1 Query ID: lcl|Query_124618 Length: 260

No significant similarity found.


Query #3263: g3167.t1 Query ID: lcl|Query_124619 Length: 322

No significant similarity found.


Query #3264: g3168.t1 Query ID: lcl|Query_124620 Length: 236

No significant similarity found.


Query #3265: g3169.t1 Query ID: lcl|Query_124621 Length: 475

No significant similarity found.


Query #3266: g3170.t1 Query ID: lcl|Query_124622 Length: 403

No significant similarity found.


Query #3267: g3171.t1 Query ID: lcl|Query_124623 Length: 183

No significant similarity found.


Query #3268: g3172.t1 Query ID: lcl|Query_124624 Length: 1682

No significant similarity found.


Query #3269: g3173.t1 Query ID: lcl|Query_124625 Length: 1001

No significant similarity found.


Query #3270: g3174.t1 Query ID: lcl|Query_124626 Length: 188

No significant similarity found.


Query #3271: g3175.t1 Query ID: lcl|Query_124627 Length: 531

No significant similarity found.


Query #3272: g3176.t1 Query ID: lcl|Query_124628 Length: 357

No significant similarity found.


Query #3273: g3177.t1 Query ID: lcl|Query_124629 Length: 212

No significant similarity found.


Query #3274: g3178.t1 Query ID: lcl|Query_124630 Length: 668

No significant similarity found.


Query #3275: g3178.t2 Query ID: lcl|Query_124631 Length: 695

No significant similarity found.


Query #3276: g3179.t1 Query ID: lcl|Query_124632 Length: 380

No significant similarity found.


Query #3277: g3180.t1 Query ID: lcl|Query_124633 Length: 178

No significant similarity found.


Query #3278: g3181.t1 Query ID: lcl|Query_124634 Length: 598

No significant similarity found.


Query #3279: g3182.t1 Query ID: lcl|Query_124635 Length: 471

No significant similarity found.


Query #3280: g3183.t1 Query ID: lcl|Query_124636 Length: 356

No significant similarity found.


Query #3281: g3184.t1 Query ID: lcl|Query_124637 Length: 1220

No significant similarity found.


Query #3282: g3185.t1 Query ID: lcl|Query_124638 Length: 566

No significant similarity found.


Query #3283: g3186.t1 Query ID: lcl|Query_124639 Length: 334

No significant similarity found.


Query #3284: g3187.t1 Query ID: lcl|Query_124640 Length: 518

No significant similarity found.


Query #3285: g3188.t1 Query ID: lcl|Query_124641 Length: 188

No significant similarity found.


Query #3286: g3189.t1 Query ID: lcl|Query_124642 Length: 752

No significant similarity found.


Query #3287: g3190.t1 Query ID: lcl|Query_124643 Length: 425

No significant similarity found.


Query #3288: g3191.t1 Query ID: lcl|Query_124644 Length: 1093

No significant similarity found.


Query #3289: g3192.t1 Query ID: lcl|Query_124645 Length: 670

No significant similarity found.


Query #3290: g3193.t1 Query ID: lcl|Query_124646 Length: 509

No significant similarity found.


Query #3291: g3194.t1 Query ID: lcl|Query_124647 Length: 86

No significant similarity found.


Query #3292: g3195.t1 Query ID: lcl|Query_124648 Length: 181

No significant similarity found.


Query #3293: g3195.t2 Query ID: lcl|Query_124649 Length: 156

No significant similarity found.


Query #3294: g3196.t1 Query ID: lcl|Query_124650 Length: 688

No significant similarity found.


Query #3295: g3197.t1 Query ID: lcl|Query_124651 Length: 366

No significant similarity found.


Query #3296: g3198.t1 Query ID: lcl|Query_124652 Length: 133

No significant similarity found.


Query #3297: g3199.t1 Query ID: lcl|Query_124653 Length: 664

No significant similarity found.


Query #3298: g3200.t1 Query ID: lcl|Query_124654 Length: 569

No significant similarity found.


Query #3299: g3201.t1 Query ID: lcl|Query_124655 Length: 110

No significant similarity found.


Query #3300: g3202.t1 Query ID: lcl|Query_124656 Length: 89

Sequences producing significant alignments:
                                                                  Scientific      Common                     Max    Total Query   E   Per.   Acc.                        
Description                                                       Name            Name            Taxid      Score  Score cover Value Ident  Len        Accession        
unnamed protein product                                                                           0          20.9   20.9  13%   0.012 69.23  434        Query_132441     


Alignments:

>unnamed protein product
Sequence ID: Query_132441 Length: 434
Range 1: 14 to 26

Score:20.9 bits(41), Expect:0.012, 
Method:Composition-based stats., 
Identities:9/13(69%), Positives:10/13(76%), Gaps:1/13(7%)

Query  72  AQH-PTRAAGPTS  83
           A+H   RAAGPTS
Sbjct  14  ARHVAVRAAGPTS  26


Query #3301: g3203.t1 Query ID: lcl|Query_124657 Length: 450

No significant similarity found.


Query #3302: g3204.t1 Query ID: lcl|Query_124658 Length: 400

No significant similarity found.


Query #3303: g3205.t1 Query ID: lcl|Query_124659 Length: 246

No significant similarity found.


Query #3304: g3206.t1 Query ID: lcl|Query_124660 Length: 744

No significant similarity found.


Query #3305: g3207.t1 Query ID: lcl|Query_124661 Length: 1002

No significant similarity found.


Query #3306: g3208.t1 Query ID: lcl|Query_124662 Length: 101

Sequences producing significant alignments:
                                                                  Scientific      Common                     Max    Total Query   E   Per.   Acc.                        
Description                                                       Name            Name            Taxid      Score  Score cover Value Ident  Len        Accession        
unnamed protein product                                                                           0          23.0   23.0  20%   0.003 42.86  434        Query_132441     


Alignments:

>unnamed protein product
Sequence ID: Query_132441 Length: 434
Range 1: 5 to 24

Score:23.0 bits(46), Expect:0.003, 
Method:Composition-based stats., 
Identities:9/21(43%), Positives:14/21(66%), Gaps:1/21(4%)

Query  16  ITSARRAAESRRGVVVRASGP  36
           + ++R A  +R  V VRA+GP
Sbjct  5   VVASRHAGRARH-VAVRAAGP  24


Query #3307: g3209.t1 Query ID: lcl|Query_124663 Length: 622

No significant similarity found.


Query #3308: g3210.t1 Query ID: lcl|Query_124664 Length: 366

No significant similarity found.


Query #3309: g3211.t1 Query ID: lcl|Query_124665 Length: 405

No significant similarity found.


Query #3310: g3212.t1 Query ID: lcl|Query_124666 Length: 535

No significant similarity found.


Query #3311: g3213.t1 Query ID: lcl|Query_124667 Length: 827

No significant similarity found.


Query #3312: g3214.t1 Query ID: lcl|Query_124668 Length: 121

No significant similarity found.


Query #3313: g3215.t1 Query ID: lcl|Query_124669 Length: 409

No significant similarity found.


Query #3314: g3216.t1 Query ID: lcl|Query_124670 Length: 1100

No significant similarity found.


Query #3315: g3217.t1 Query ID: lcl|Query_124671 Length: 811

No significant similarity found.


Query #3316: g3218.t1 Query ID: lcl|Query_124672 Length: 149

No significant similarity found.


Query #3317: g3219.t1 Query ID: lcl|Query_124673 Length: 416

No significant similarity found.


Query #3318: g3220.t1 Query ID: lcl|Query_124674 Length: 221

No significant similarity found.


Query #3319: g3221.t1 Query ID: lcl|Query_124675 Length: 491

No significant similarity found.


Query #3320: g3222.t1 Query ID: lcl|Query_124676 Length: 1687

No significant similarity found.


Query #3321: g3223.t1 Query ID: lcl|Query_124677 Length: 409

No significant similarity found.


Query #3322: g3224.t1 Query ID: lcl|Query_124678 Length: 441

No significant similarity found.


Query #3323: g3225.t1 Query ID: lcl|Query_124679 Length: 403

No significant similarity found.


Query #3324: g3226.t1 Query ID: lcl|Query_124680 Length: 494

No significant similarity found.


Query #3325: g3227.t1 Query ID: lcl|Query_124681 Length: 374

No significant similarity found.


Query #3326: g3228.t1 Query ID: lcl|Query_124682 Length: 519

No significant similarity found.


Query #3327: g3229.t1 Query ID: lcl|Query_124683 Length: 803

No significant similarity found.


Query #3328: g3229.t2 Query ID: lcl|Query_124684 Length: 800

No significant similarity found.


Query #3329: g3230.t1 Query ID: lcl|Query_124685 Length: 241

No significant similarity found.


Query #3330: g3231.t1 Query ID: lcl|Query_124686 Length: 662

No significant similarity found.


Query #3331: g3232.t1 Query ID: lcl|Query_124687 Length: 877

No significant similarity found.


Query #3332: g3233.t1 Query ID: lcl|Query_124688 Length: 488

No significant similarity found.


Query #3333: g3234.t1 Query ID: lcl|Query_124689 Length: 346

No significant similarity found.


Query #3334: g3235.t1 Query ID: lcl|Query_124690 Length: 773

No significant similarity found.


Query #3335: g3236.t1 Query ID: lcl|Query_124691 Length: 270

No significant similarity found.


Query #3336: g3237.t1 Query ID: lcl|Query_124692 Length: 571

No significant similarity found.


Query #3337: g3238.t1 Query ID: lcl|Query_124693 Length: 690

No significant similarity found.


Query #3338: g3239.t1 Query ID: lcl|Query_124694 Length: 373

No significant similarity found.


Query #3339: g3240.t1 Query ID: lcl|Query_124695 Length: 200

No significant similarity found.


Query #3340: g3241.t1 Query ID: lcl|Query_124696 Length: 1020

No significant similarity found.


Query #3341: g3242.t1 Query ID: lcl|Query_124697 Length: 225

No significant similarity found.


Query #3342: g3243.t1 Query ID: lcl|Query_124698 Length: 541

No significant similarity found.


Query #3343: g3244.t1 Query ID: lcl|Query_124699 Length: 435

No significant similarity found.


Query #3344: g3245.t1 Query ID: lcl|Query_124700 Length: 234

No significant similarity found.


Query #3345: g3246.t1 Query ID: lcl|Query_124701 Length: 231

No significant similarity found.


Query #3346: g3247.t1 Query ID: lcl|Query_124702 Length: 465

No significant similarity found.


Query #3347: g3248.t1 Query ID: lcl|Query_124703 Length: 217

No significant similarity found.


Query #3348: g3249.t1 Query ID: lcl|Query_124704 Length: 542

No significant similarity found.


Query #3349: g3250.t1 Query ID: lcl|Query_124705 Length: 598

No significant similarity found.


Query #3350: g3251.t1 Query ID: lcl|Query_124706 Length: 601

No significant similarity found.


Query #3351: g3252.t1 Query ID: lcl|Query_124707 Length: 434

No significant similarity found.


Query #3352: g3253.t1 Query ID: lcl|Query_124708 Length: 458

No significant similarity found.


Query #3353: g3254.t1 Query ID: lcl|Query_124709 Length: 863

No significant similarity found.


Query #3354: g3254.t2 Query ID: lcl|Query_124710 Length: 854

No significant similarity found.


Query #3355: g3255.t1 Query ID: lcl|Query_124711 Length: 462

No significant similarity found.


Query #3356: g3256.t1 Query ID: lcl|Query_124712 Length: 584

No significant similarity found.


Query #3357: g3257.t1 Query ID: lcl|Query_124713 Length: 520

No significant similarity found.


Query #3358: g3258.t1 Query ID: lcl|Query_124714 Length: 1122

No significant similarity found.


Query #3359: g3259.t1 Query ID: lcl|Query_124715 Length: 323

No significant similarity found.


Query #3360: g3260.t1 Query ID: lcl|Query_124716 Length: 138

No significant similarity found.


Query #3361: g3261.t1 Query ID: lcl|Query_124717 Length: 1658

No significant similarity found.


Query #3362: g3262.t1 Query ID: lcl|Query_124718 Length: 555

No significant similarity found.


Query #3363: g3262.t2 Query ID: lcl|Query_124719 Length: 556

No significant similarity found.


Query #3364: g3263.t1 Query ID: lcl|Query_124720 Length: 1069

No significant similarity found.


Query #3365: g3264.t1 Query ID: lcl|Query_124721 Length: 2017

No significant similarity found.


Query #3366: g3265.t1 Query ID: lcl|Query_124722 Length: 338

No significant similarity found.


Query #3367: g3266.t1 Query ID: lcl|Query_124723 Length: 522

No significant similarity found.


Query #3368: g3267.t1 Query ID: lcl|Query_124724 Length: 352

No significant similarity found.


Query #3369: g3268.t1 Query ID: lcl|Query_124725 Length: 157

No significant similarity found.


Query #3370: g3269.t1 Query ID: lcl|Query_124726 Length: 210

No significant similarity found.


Query #3371: g3270.t1 Query ID: lcl|Query_124727 Length: 1001

No significant similarity found.


Query #3372: g3271.t1 Query ID: lcl|Query_124728 Length: 146

No significant similarity found.


Query #3373: g3272.t1 Query ID: lcl|Query_124729 Length: 128

No significant similarity found.


Query #3374: g3273.t1 Query ID: lcl|Query_124730 Length: 1124

No significant similarity found.


Query #3375: g3274.t1 Query ID: lcl|Query_124731 Length: 889

No significant similarity found.


Query #3376: g3275.t1 Query ID: lcl|Query_124732 Length: 229

No significant similarity found.


Query #3377: g3276.t1 Query ID: lcl|Query_124733 Length: 251

No significant similarity found.


Query #3378: g3277.t1 Query ID: lcl|Query_124734 Length: 334

No significant similarity found.


Query #3379: g3278.t1 Query ID: lcl|Query_124735 Length: 339

No significant similarity found.


Query #3380: g3279.t1 Query ID: lcl|Query_124736 Length: 130

No significant similarity found.


Query #3381: g3280.t1 Query ID: lcl|Query_124737 Length: 363

No significant similarity found.


Query #3382: g3280.t2 Query ID: lcl|Query_124738 Length: 329

No significant similarity found.


Query #3383: g3281.t1 Query ID: lcl|Query_124739 Length: 586

No significant similarity found.


Query #3384: g3282.t1 Query ID: lcl|Query_124740 Length: 416

No significant similarity found.


Query #3385: g3283.t1 Query ID: lcl|Query_124741 Length: 167

No significant similarity found.


Query #3386: g3284.t1 Query ID: lcl|Query_124742 Length: 199

No significant similarity found.


Query #3387: g3285.t1 Query ID: lcl|Query_124743 Length: 1116

No significant similarity found.


Query #3388: g3286.t1 Query ID: lcl|Query_124744 Length: 154

No significant similarity found.


Query #3389: g3287.t1 Query ID: lcl|Query_124745 Length: 1572

No significant similarity found.


Query #3390: g3288.t1 Query ID: lcl|Query_124746 Length: 696

No significant similarity found.


Query #3391: g3289.t1 Query ID: lcl|Query_124747 Length: 302

No significant similarity found.


Query #3392: g3290.t1 Query ID: lcl|Query_124748 Length: 300

No significant similarity found.


Query #3393: g3291.t1 Query ID: lcl|Query_124749 Length: 309

No significant similarity found.


Query #3394: g3292.t1 Query ID: lcl|Query_124750 Length: 2668

No significant similarity found.


Query #3395: g3293.t1 Query ID: lcl|Query_124751 Length: 199

No significant similarity found.


Query #3396: g3294.t1 Query ID: lcl|Query_124752 Length: 330

No significant similarity found.


Query #3397: g3295.t1 Query ID: lcl|Query_124753 Length: 1517

No significant similarity found.


Query #3398: g3296.t1 Query ID: lcl|Query_124754 Length: 2573

No significant similarity found.


Query #3399: g3297.t1 Query ID: lcl|Query_124755 Length: 267

No significant similarity found.


Query #3400: g3298.t1 Query ID: lcl|Query_124756 Length: 347

No significant similarity found.


Query #3401: g3299.t1 Query ID: lcl|Query_124757 Length: 463

No significant similarity found.


Query #3402: g3300.t1 Query ID: lcl|Query_124758 Length: 92

No significant similarity found.


Query #3403: g3301.t1 Query ID: lcl|Query_124759 Length: 981

No significant similarity found.


Query #3404: g3302.t1 Query ID: lcl|Query_124760 Length: 532

No significant similarity found.
[truncated: 896,306 more chars]
