# Supplementary material for: Predicting the Structure of Enzymes with Metal Cofactors: The Example of [FeFe] Hydrogenases
Source: Int J Mol Sci. 2024 Mar 25;25(7):3663. doi: 10.3390/ijms25073663 (PMC11011570; doi:10.3390/ijms25073663)
Supplement: Supplementary file 1 [file ijms-25-03663-s001.zip › ijms-2857370-SM/Blast_Clustal_Alignments/Chlorella_Vulg211_11P_Nuclear_Protein_Blosum90_Alignment/C.Variabilis.txt]

RID: BJNSM6E8114	
Job Title:A				
Program:  
Subject:None ID: lcl|Query_61315(amino acid) Length: 717
Query #1: g1.t1 Query ID: lcl|Query_50231 Length: 265

No significant similarity found.


Query #2: g2.t1 Query ID: lcl|Query_50232 Length: 332

No significant similarity found.


Query #3: g3.t1 Query ID: lcl|Query_50233 Length: 2311

No significant similarity found.


Query #4: g4.t1 Query ID: lcl|Query_50234 Length: 245

No significant similarity found.


Query #5: g5.t1 Query ID: lcl|Query_50235 Length: 427

No significant similarity found.


Query #6: g6.t1 Query ID: lcl|Query_50236 Length: 472

No significant similarity found.


Query #7: g7.t1 Query ID: lcl|Query_50237 Length: 89

No significant similarity found.


Query #8: g8.t1 Query ID: lcl|Query_50238 Length: 409

No significant similarity found.


Query #9: g9.t1 Query ID: lcl|Query_50239 Length: 1767

No significant similarity found.


Query #10: g10.t1 Query ID: lcl|Query_50240 Length: 107

No significant similarity found.


Query #11: g11.t1 Query ID: lcl|Query_50241 Length: 1087

No significant similarity found.


Query #12: g12.t1 Query ID: lcl|Query_50242 Length: 350

No significant similarity found.


Query #13: g13.t1 Query ID: lcl|Query_50243 Length: 1863

No significant similarity found.


Query #14: g14.t1 Query ID: lcl|Query_50244 Length: 478

No significant similarity found.


Query #15: g15.t1 Query ID: lcl|Query_50245 Length: 1601

No significant similarity found.


Query #16: g16.t1 Query ID: lcl|Query_50246 Length: 1102

No significant similarity found.


Query #17: g17.t1 Query ID: lcl|Query_50247 Length: 147

No significant similarity found.


Query #18: g18.t1 Query ID: lcl|Query_50248 Length: 765

No significant similarity found.


Query #19: g19.t1 Query ID: lcl|Query_50249 Length: 277

No significant similarity found.


Query #20: g20.t1 Query ID: lcl|Query_50250 Length: 1585

No significant similarity found.


Query #21: g21.t1 Query ID: lcl|Query_50251 Length: 120

No significant similarity found.


Query #22: g22.t1 Query ID: lcl|Query_50252 Length: 590

No significant similarity found.


Query #23: g23.t1 Query ID: lcl|Query_50253 Length: 136

No significant similarity found.


Query #24: g24.t1 Query ID: lcl|Query_50254 Length: 123

No significant similarity found.


Query #25: g25.t1 Query ID: lcl|Query_50255 Length: 340

No significant similarity found.


Query #26: g26.t1 Query ID: lcl|Query_50256 Length: 343

No significant similarity found.


Query #27: g27.t1 Query ID: lcl|Query_50257 Length: 542

No significant similarity found.


Query #28: g28.t1 Query ID: lcl|Query_50258 Length: 350

No significant similarity found.


Query #29: g29.t1 Query ID: lcl|Query_50259 Length: 153

No significant similarity found.


Query #30: g30.t1 Query ID: lcl|Query_50260 Length: 211

No significant similarity found.


Query #31: g31.t1 Query ID: lcl|Query_50261 Length: 88

No significant similarity found.


Query #32: g32.t1 Query ID: lcl|Query_50262 Length: 103

No significant similarity found.


Query #33: g33.t1 Query ID: lcl|Query_50263 Length: 193

No significant similarity found.


Query #34: g34.t1 Query ID: lcl|Query_50264 Length: 144

No significant similarity found.


Query #35: g35.t1 Query ID: lcl|Query_50265 Length: 73

No significant similarity found.


Query #36: g36.t1 Query ID: lcl|Query_50266 Length: 284

No significant similarity found.


Query #37: g37.t1 Query ID: lcl|Query_50267 Length: 259

No significant similarity found.


Query #38: g38.t1 Query ID: lcl|Query_50268 Length: 144

No significant similarity found.


Query #39: g39.t1 Query ID: lcl|Query_50269 Length: 1158

No significant similarity found.


Query #40: g40.t1 Query ID: lcl|Query_50270 Length: 753

No significant similarity found.


Query #41: g41.t1 Query ID: lcl|Query_50271 Length: 228

No significant similarity found.


Query #42: g42.t1 Query ID: lcl|Query_50272 Length: 429

No significant similarity found.


Query #43: g43.t1 Query ID: lcl|Query_50273 Length: 294

No significant similarity found.


Query #44: g44.t1 Query ID: lcl|Query_50274 Length: 348

No significant similarity found.


Query #45: g45.t1 Query ID: lcl|Query_50275 Length: 1085

No significant similarity found.


Query #46: g46.t1 Query ID: lcl|Query_50276 Length: 565

No significant similarity found.


Query #47: g47.t1 Query ID: lcl|Query_50277 Length: 131

No significant similarity found.


Query #48: g48.t1 Query ID: lcl|Query_50278 Length: 553

No significant similarity found.


Query #49: g49.t1 Query ID: lcl|Query_50279 Length: 157

No significant similarity found.


Query #50: g50.t1 Query ID: lcl|Query_50280 Length: 421

No significant similarity found.


Query #51: g51.t1 Query ID: lcl|Query_50281 Length: 521

No significant similarity found.


Query #52: g52.t1 Query ID: lcl|Query_50282 Length: 774

No significant similarity found.


Query #53: g53.t1 Query ID: lcl|Query_50283 Length: 131

No significant similarity found.


Query #54: g54.t1 Query ID: lcl|Query_50284 Length: 1187

No significant similarity found.


Query #55: g55.t1 Query ID: lcl|Query_50285 Length: 788

No significant similarity found.


Query #56: g55.t2 Query ID: lcl|Query_50286 Length: 790

No significant similarity found.


Query #57: g56.t1 Query ID: lcl|Query_50287 Length: 236

No significant similarity found.


Query #58: g57.t1 Query ID: lcl|Query_50288 Length: 431

No significant similarity found.


Query #59: g58.t1 Query ID: lcl|Query_50289 Length: 262

No significant similarity found.


Query #60: g59.t1 Query ID: lcl|Query_50290 Length: 363

No significant similarity found.


Query #61: g60.t1 Query ID: lcl|Query_50291 Length: 386

No significant similarity found.


Query #62: g61.t1 Query ID: lcl|Query_50292 Length: 364

No significant similarity found.


Query #63: g62.t1 Query ID: lcl|Query_50293 Length: 488

No significant similarity found.


Query #64: g63.t1 Query ID: lcl|Query_50294 Length: 243

No significant similarity found.


Query #65: g64.t1 Query ID: lcl|Query_50295 Length: 381

No significant similarity found.


Query #66: g65.t1 Query ID: lcl|Query_50296 Length: 537

No significant similarity found.


Query #67: g66.t1 Query ID: lcl|Query_50297 Length: 254

No significant similarity found.


Query #68: g67.t1 Query ID: lcl|Query_50298 Length: 455

No significant similarity found.


Query #69: g68.t1 Query ID: lcl|Query_50299 Length: 443

No significant similarity found.


Query #70: g69.t1 Query ID: lcl|Query_50300 Length: 330

No significant similarity found.


Query #71: g70.t1 Query ID: lcl|Query_50301 Length: 346

No significant similarity found.


Query #72: g71.t1 Query ID: lcl|Query_50302 Length: 458

No significant similarity found.


Query #73: g72.t1 Query ID: lcl|Query_50303 Length: 509

No significant similarity found.


Query #74: g73.t1 Query ID: lcl|Query_50304 Length: 487

No significant similarity found.


Query #75: g74.t1 Query ID: lcl|Query_50305 Length: 884

No significant similarity found.


Query #76: g75.t1 Query ID: lcl|Query_50306 Length: 333

No significant similarity found.


Query #77: g76.t1 Query ID: lcl|Query_50307 Length: 265

No significant similarity found.


Query #78: g77.t1 Query ID: lcl|Query_50308 Length: 442

No significant similarity found.


Query #79: g78.t1 Query ID: lcl|Query_50309 Length: 134

No significant similarity found.


Query #80: g79.t1 Query ID: lcl|Query_50310 Length: 218

No significant similarity found.


Query #81: g80.t1 Query ID: lcl|Query_50311 Length: 417

No significant similarity found.


Query #82: g81.t1 Query ID: lcl|Query_50312 Length: 435

No significant similarity found.


Query #83: g82.t1 Query ID: lcl|Query_50313 Length: 532

No significant similarity found.


Query #84: g83.t1 Query ID: lcl|Query_50314 Length: 101

No significant similarity found.


Query #85: g84.t1 Query ID: lcl|Query_50315 Length: 2372

No significant similarity found.


Query #86: g85.t1 Query ID: lcl|Query_50316 Length: 432

No significant similarity found.


Query #87: g86.t1 Query ID: lcl|Query_50317 Length: 148

No significant similarity found.


Query #88: g87.t1 Query ID: lcl|Query_50318 Length: 499

No significant similarity found.


Query #89: g88.t1 Query ID: lcl|Query_50319 Length: 426

No significant similarity found.


Query #90: g89.t1 Query ID: lcl|Query_50320 Length: 338

No significant similarity found.


Query #91: g90.t1 Query ID: lcl|Query_50321 Length: 1726

No significant similarity found.


Query #92: g91.t1 Query ID: lcl|Query_50322 Length: 493

No significant similarity found.


Query #93: g92.t1 Query ID: lcl|Query_50323 Length: 443

No significant similarity found.


Query #94: g93.t1 Query ID: lcl|Query_50324 Length: 594

No significant similarity found.


Query #95: g93.t2 Query ID: lcl|Query_50325 Length: 617

No significant similarity found.


Query #96: g94.t1 Query ID: lcl|Query_50326 Length: 686

No significant similarity found.


Query #97: g95.t1 Query ID: lcl|Query_50327 Length: 1718

No significant similarity found.


Query #98: g96.t1 Query ID: lcl|Query_50328 Length: 104

No significant similarity found.


Query #99: g97.t1 Query ID: lcl|Query_50329 Length: 118

No significant similarity found.


Query #100: g98.t1 Query ID: lcl|Query_50330 Length: 138

No significant similarity found.


Query #101: g99.t1 Query ID: lcl|Query_50331 Length: 297

No significant similarity found.


Query #102: g99.t2 Query ID: lcl|Query_50332 Length: 273

No significant similarity found.


Query #103: g100.t1 Query ID: lcl|Query_50333 Length: 180

No significant similarity found.


Query #104: g101.t1 Query ID: lcl|Query_50334 Length: 144

No significant similarity found.


Query #105: g102.t1 Query ID: lcl|Query_50335 Length: 109

No significant similarity found.


Query #106: g103.t1 Query ID: lcl|Query_50336 Length: 174

No significant similarity found.


Query #107: g104.t1 Query ID: lcl|Query_50337 Length: 87

No significant similarity found.


Query #108: g105.t1 Query ID: lcl|Query_50338 Length: 172

No significant similarity found.


Query #109: g106.t1 Query ID: lcl|Query_50339 Length: 249

No significant similarity found.


Query #110: g107.t1 Query ID: lcl|Query_50340 Length: 146

No significant similarity found.


Query #111: g108.t1 Query ID: lcl|Query_50341 Length: 365

No significant similarity found.


Query #112: g109.t1 Query ID: lcl|Query_50342 Length: 218

No significant similarity found.


Query #113: g110.t1 Query ID: lcl|Query_50343 Length: 252

No significant similarity found.


Query #114: g111.t1 Query ID: lcl|Query_50344 Length: 150

No significant similarity found.


Query #115: g112.t1 Query ID: lcl|Query_50345 Length: 428

No significant similarity found.


Query #116: g113.t1 Query ID: lcl|Query_50346 Length: 652

No significant similarity found.


Query #117: g114.t1 Query ID: lcl|Query_50347 Length: 559

No significant similarity found.


Query #118: g115.t1 Query ID: lcl|Query_50348 Length: 852

No significant similarity found.


Query #119: g116.t1 Query ID: lcl|Query_50349 Length: 424

No significant similarity found.


Query #120: g117.t1 Query ID: lcl|Query_50350 Length: 318

No significant similarity found.


Query #121: g118.t1 Query ID: lcl|Query_50351 Length: 270

No significant similarity found.


Query #122: g119.t1 Query ID: lcl|Query_50352 Length: 208

No significant similarity found.


Query #123: g120.t1 Query ID: lcl|Query_50353 Length: 141

No significant similarity found.


Query #124: g121.t1 Query ID: lcl|Query_50354 Length: 319

No significant similarity found.


Query #125: g122.t1 Query ID: lcl|Query_50355 Length: 1035

No significant similarity found.


Query #126: g123.t1 Query ID: lcl|Query_50356 Length: 1010

No significant similarity found.


Query #127: g124.t1 Query ID: lcl|Query_50357 Length: 505

No significant similarity found.


Query #128: g125.t1 Query ID: lcl|Query_50358 Length: 607

No significant similarity found.


Query #129: g126.t1 Query ID: lcl|Query_50359 Length: 1014

No significant similarity found.


Query #130: g127.t1 Query ID: lcl|Query_50360 Length: 428

No significant similarity found.


Query #131: g128.t1 Query ID: lcl|Query_50361 Length: 607

No significant similarity found.


Query #132: g129.t1 Query ID: lcl|Query_50362 Length: 358

No significant similarity found.


Query #133: g129.t2 Query ID: lcl|Query_50363 Length: 553

No significant similarity found.


Query #134: g130.t1 Query ID: lcl|Query_50364 Length: 630

No significant similarity found.


Query #135: g131.t1 Query ID: lcl|Query_50365 Length: 475

No significant similarity found.


Query #136: g132.t1 Query ID: lcl|Query_50366 Length: 472

No significant similarity found.


Query #137: g133.t1 Query ID: lcl|Query_50367 Length: 709

No significant similarity found.


Query #138: g134.t1 Query ID: lcl|Query_50368 Length: 595

No significant similarity found.


Query #139: g135.t1 Query ID: lcl|Query_50369 Length: 351

No significant similarity found.


Query #140: g136.t1 Query ID: lcl|Query_50370 Length: 581

No significant similarity found.


Query #141: g137.t1 Query ID: lcl|Query_50371 Length: 82

No significant similarity found.


Query #142: g138.t1 Query ID: lcl|Query_50372 Length: 160

No significant similarity found.


Query #143: g139.t1 Query ID: lcl|Query_50373 Length: 287

No significant similarity found.


Query #144: g140.t1 Query ID: lcl|Query_50374 Length: 423

No significant similarity found.


Query #145: g141.t1 Query ID: lcl|Query_50375 Length: 198

No significant similarity found.


Query #146: g142.t1 Query ID: lcl|Query_50376 Length: 125

No significant similarity found.


Query #147: g143.t1 Query ID: lcl|Query_50377 Length: 274

No significant similarity found.


Query #148: g144.t1 Query ID: lcl|Query_50378 Length: 190

No significant similarity found.


Query #149: g145.t1 Query ID: lcl|Query_50379 Length: 723

No significant similarity found.


Query #150: g146.t1 Query ID: lcl|Query_50380 Length: 385

No significant similarity found.


Query #151: g147.t1 Query ID: lcl|Query_50381 Length: 532

No significant similarity found.


Query #152: g148.t1 Query ID: lcl|Query_50382 Length: 592

No significant similarity found.


Query #153: g149.t1 Query ID: lcl|Query_50383 Length: 434

No significant similarity found.


Query #154: g150.t1 Query ID: lcl|Query_50384 Length: 764

No significant similarity found.


Query #155: g151.t1 Query ID: lcl|Query_50385 Length: 408

No significant similarity found.


Query #156: g152.t1 Query ID: lcl|Query_50386 Length: 428

No significant similarity found.


Query #157: g153.t1 Query ID: lcl|Query_50387 Length: 384

No significant similarity found.


Query #158: g154.t1 Query ID: lcl|Query_50388 Length: 328

No significant similarity found.


Query #159: g154.t2 Query ID: lcl|Query_50389 Length: 314

No significant similarity found.


Query #160: g155.t1 Query ID: lcl|Query_50390 Length: 495

No significant similarity found.


Query #161: g156.t1 Query ID: lcl|Query_50391 Length: 1614

No significant similarity found.


Query #162: g157.t1 Query ID: lcl|Query_50392 Length: 227

No significant similarity found.


Query #163: g158.t1 Query ID: lcl|Query_50393 Length: 1057

No significant similarity found.


Query #164: g159.t1 Query ID: lcl|Query_50394 Length: 882

No significant similarity found.


Query #165: g160.t1 Query ID: lcl|Query_50395 Length: 275

No significant similarity found.


Query #166: g161.t1 Query ID: lcl|Query_50396 Length: 255

No significant similarity found.


Query #167: g162.t1 Query ID: lcl|Query_50397 Length: 621

No significant similarity found.


Query #168: g163.t1 Query ID: lcl|Query_50398 Length: 470

No significant similarity found.


Query #169: g164.t1 Query ID: lcl|Query_50399 Length: 804

No significant similarity found.


Query #170: g165.t1 Query ID: lcl|Query_50400 Length: 390

No significant similarity found.


Query #171: g166.t1 Query ID: lcl|Query_50401 Length: 847

No significant similarity found.


Query #172: g167.t1 Query ID: lcl|Query_50402 Length: 513

No significant similarity found.


Query #173: g168.t1 Query ID: lcl|Query_50403 Length: 548

No significant similarity found.


Query #174: g169.t1 Query ID: lcl|Query_50404 Length: 914

No significant similarity found.


Query #175: g170.t1 Query ID: lcl|Query_50405 Length: 1535

No significant similarity found.


Query #176: g171.t1 Query ID: lcl|Query_50406 Length: 418

No significant similarity found.


Query #177: g172.t1 Query ID: lcl|Query_50407 Length: 110

No significant similarity found.


Query #178: g173.t1 Query ID: lcl|Query_50408 Length: 80

No significant similarity found.


Query #179: g174.t1 Query ID: lcl|Query_50409 Length: 317

No significant similarity found.


Query #180: g175.t1 Query ID: lcl|Query_50410 Length: 92

No significant similarity found.


Query #181: g176.t1 Query ID: lcl|Query_50411 Length: 612

No significant similarity found.


Query #182: g177.t1 Query ID: lcl|Query_50412 Length: 1044

No significant similarity found.


Query #183: g178.t1 Query ID: lcl|Query_50413 Length: 139

No significant similarity found.


Query #184: g179.t1 Query ID: lcl|Query_50414 Length: 337

No significant similarity found.


Query #185: g180.t1 Query ID: lcl|Query_50415 Length: 250

No significant similarity found.


Query #186: g181.t1 Query ID: lcl|Query_50416 Length: 225

No significant similarity found.


Query #187: g182.t1 Query ID: lcl|Query_50417 Length: 220

No significant similarity found.


Query #188: g183.t1 Query ID: lcl|Query_50418 Length: 220

No significant similarity found.


Query #189: g184.t1 Query ID: lcl|Query_50419 Length: 220

No significant similarity found.


Query #190: g185.t1 Query ID: lcl|Query_50420 Length: 220

No significant similarity found.


Query #191: g186.t1 Query ID: lcl|Query_50421 Length: 220

No significant similarity found.


Query #192: g187.t1 Query ID: lcl|Query_50422 Length: 220

No significant similarity found.


Query #193: g188.t1 Query ID: lcl|Query_50423 Length: 430

No significant similarity found.


Query #194: g189.t1 Query ID: lcl|Query_50424 Length: 173

No significant similarity found.


Query #195: g190.t1 Query ID: lcl|Query_50425 Length: 362

No significant similarity found.


Query #196: g191.t1 Query ID: lcl|Query_50426 Length: 160

No significant similarity found.


Query #197: g192.t1 Query ID: lcl|Query_50427 Length: 234

No significant similarity found.


Query #198: g193.t1 Query ID: lcl|Query_50428 Length: 289

No significant similarity found.


Query #199: g194.t1 Query ID: lcl|Query_50429 Length: 423

No significant similarity found.


Query #200: g195.t1 Query ID: lcl|Query_50430 Length: 1181

No significant similarity found.


Query #201: g196.t1 Query ID: lcl|Query_50431 Length: 462

No significant similarity found.


Query #202: g197.t1 Query ID: lcl|Query_50432 Length: 921

No significant similarity found.


Query #203: g198.t1 Query ID: lcl|Query_50433 Length: 631

No significant similarity found.


Query #204: g199.t1 Query ID: lcl|Query_50434 Length: 273

No significant similarity found.


Query #205: g200.t1 Query ID: lcl|Query_50435 Length: 395

No significant similarity found.


Query #206: g201.t1 Query ID: lcl|Query_50436 Length: 351

No significant similarity found.


Query #207: g202.t1 Query ID: lcl|Query_50437 Length: 275

No significant similarity found.


Query #208: g203.t1 Query ID: lcl|Query_50438 Length: 209

No significant similarity found.


Query #209: g204.t1 Query ID: lcl|Query_50439 Length: 412

No significant similarity found.


Query #210: g205.t1 Query ID: lcl|Query_50440 Length: 156

No significant similarity found.


Query #211: g206.t1 Query ID: lcl|Query_50441 Length: 574

No significant similarity found.


Query #212: g206.t2 Query ID: lcl|Query_50442 Length: 576

No significant similarity found.


Query #213: g207.t1 Query ID: lcl|Query_50443 Length: 516

No significant similarity found.


Query #214: g208.t1 Query ID: lcl|Query_50444 Length: 589

No significant similarity found.


Query #215: g209.t1 Query ID: lcl|Query_50445 Length: 171

No significant similarity found.


Query #216: g210.t1 Query ID: lcl|Query_50446 Length: 416

No significant similarity found.


Query #217: g211.t1 Query ID: lcl|Query_50447 Length: 296

No significant similarity found.


Query #218: g212.t1 Query ID: lcl|Query_50448 Length: 366

No significant similarity found.


Query #219: g213.t1 Query ID: lcl|Query_50449 Length: 319

No significant similarity found.


Query #220: g214.t1 Query ID: lcl|Query_50450 Length: 885

No significant similarity found.


Query #221: g215.t1 Query ID: lcl|Query_50451 Length: 993

No significant similarity found.


Query #222: g216.t1 Query ID: lcl|Query_50452 Length: 738

No significant similarity found.


Query #223: g217.t1 Query ID: lcl|Query_50453 Length: 2073

No significant similarity found.


Query #224: g218.t1 Query ID: lcl|Query_50454 Length: 1053

No significant similarity found.


Query #225: g219.t1 Query ID: lcl|Query_50455 Length: 592

No significant similarity found.


Query #226: g220.t1 Query ID: lcl|Query_50456 Length: 599

No significant similarity found.


Query #227: g221.t1 Query ID: lcl|Query_50457 Length: 352

No significant similarity found.


Query #228: g222.t1 Query ID: lcl|Query_50458 Length: 355

No significant similarity found.


Query #229: g223.t1 Query ID: lcl|Query_50459 Length: 855

Sequences producing significant alignments:
                                                                  Scientific      Common                     Max    Total Query   E   Per.   Acc.                        
Description                                                       Name            Name            Taxid      Score  Score cover Value Ident  Len        Accession        
unnamed protein product                                                                           0          26.3   26.3  4%    0.006 39.02  717        Query_61315      


Alignments:

>unnamed protein product
Sequence ID: Query_61315 Length: 717
Range 1: 22 to 62

Score:26.3 bits(54), Expect:0.006, 
Method:Compositional matrix adjust., 
Identities:16/41(39%), Positives:20/41(48%), Gaps:3/41(7%)

Query  718  ARSALVNLA---PTSTGSATAIALIFPELKGKLNGLAIRVP  755
            AR+  V L+   P    SA   A  +P LK K NG  + VP
Sbjct  22   ARAICVGLSRSLPALAASAEQFAEQYPKLKLKVNGREVTVP  62


Query #230: g224.t1 Query ID: lcl|Query_50460 Length: 513

No significant similarity found.


Query #231: g225.t1 Query ID: lcl|Query_50461 Length: 508

No significant similarity found.


Query #232: g226.t1 Query ID: lcl|Query_50462 Length: 222

No significant similarity found.


Query #233: g227.t1 Query ID: lcl|Query_50463 Length: 1374

No significant similarity found.


Query #234: g228.t1 Query ID: lcl|Query_50464 Length: 1116

No significant similarity found.


Query #235: g229.t1 Query ID: lcl|Query_50465 Length: 1755

No significant similarity found.


Query #236: g230.t1 Query ID: lcl|Query_50466 Length: 236

No significant similarity found.


Query #237: g231.t1 Query ID: lcl|Query_50467 Length: 416

No significant similarity found.


Query #238: g232.t1 Query ID: lcl|Query_50468 Length: 550

No significant similarity found.


Query #239: g233.t1 Query ID: lcl|Query_50469 Length: 426

No significant similarity found.


Query #240: g234.t1 Query ID: lcl|Query_50470 Length: 338

No significant similarity found.


Query #241: g235.t1 Query ID: lcl|Query_50471 Length: 345

No significant similarity found.


Query #242: g236.t1 Query ID: lcl|Query_50472 Length: 289

No significant similarity found.


Query #243: g237.t1 Query ID: lcl|Query_50473 Length: 470

No significant similarity found.


Query #244: g238.t1 Query ID: lcl|Query_50474 Length: 601

No significant similarity found.


Query #245: g239.t1 Query ID: lcl|Query_50475 Length: 319

No significant similarity found.


Query #246: g240.t1 Query ID: lcl|Query_50476 Length: 651

No significant similarity found.


Query #247: g241.t1 Query ID: lcl|Query_50477 Length: 809

No significant similarity found.


Query #248: g242.t1 Query ID: lcl|Query_50478 Length: 340

No significant similarity found.


Query #249: g243.t1 Query ID: lcl|Query_50479 Length: 374

No significant similarity found.


Query #250: g244.t1 Query ID: lcl|Query_50480 Length: 227

No significant similarity found.


Query #251: g245.t1 Query ID: lcl|Query_50481 Length: 1077

No significant similarity found.


Query #252: g246.t1 Query ID: lcl|Query_50482 Length: 181

No significant similarity found.


Query #253: g247.t1 Query ID: lcl|Query_50483 Length: 897

No significant similarity found.


Query #254: g248.t1 Query ID: lcl|Query_50484 Length: 241

No significant similarity found.


Query #255: g249.t1 Query ID: lcl|Query_50485 Length: 385

No significant similarity found.


Query #256: g250.t1 Query ID: lcl|Query_50486 Length: 358

No significant similarity found.


Query #257: g251.t1 Query ID: lcl|Query_50487 Length: 233

No significant similarity found.


Query #258: g252.t1 Query ID: lcl|Query_50488 Length: 261

No significant similarity found.


Query #259: g253.t1 Query ID: lcl|Query_50489 Length: 1342

No significant similarity found.


Query #260: g254.t1 Query ID: lcl|Query_50490 Length: 162

No significant similarity found.


Query #261: g255.t1 Query ID: lcl|Query_50491 Length: 712

No significant similarity found.


Query #262: g256.t1 Query ID: lcl|Query_50492 Length: 280

No significant similarity found.


Query #263: g257.t1 Query ID: lcl|Query_50493 Length: 721

No significant similarity found.


Query #264: g258.t1 Query ID: lcl|Query_50494 Length: 1177

No significant similarity found.


Query #265: g259.t1 Query ID: lcl|Query_50495 Length: 143

No significant similarity found.


Query #266: g260.t1 Query ID: lcl|Query_50496 Length: 353

No significant similarity found.


Query #267: g261.t1 Query ID: lcl|Query_50497 Length: 369

No significant similarity found.


Query #268: g262.t1 Query ID: lcl|Query_50498 Length: 199

No significant similarity found.


Query #269: g263.t1 Query ID: lcl|Query_50499 Length: 514

No significant similarity found.


Query #270: g264.t1 Query ID: lcl|Query_50500 Length: 491

No significant similarity found.


Query #271: g265.t1 Query ID: lcl|Query_50501 Length: 541

No significant similarity found.


Query #272: g266.t1 Query ID: lcl|Query_50502 Length: 1011

No significant similarity found.


Query #273: g267.t1 Query ID: lcl|Query_50503 Length: 928

No significant similarity found.


Query #274: g268.t1 Query ID: lcl|Query_50504 Length: 1000

No significant similarity found.


Query #275: g269.t1 Query ID: lcl|Query_50505 Length: 337

No significant similarity found.


Query #276: g270.t1 Query ID: lcl|Query_50506 Length: 499

No significant similarity found.


Query #277: g271.t1 Query ID: lcl|Query_50507 Length: 99

No significant similarity found.


Query #278: g272.t1 Query ID: lcl|Query_50508 Length: 169

No significant similarity found.


Query #279: g273.t1 Query ID: lcl|Query_50509 Length: 111

No significant similarity found.


Query #280: g274.t1 Query ID: lcl|Query_50510 Length: 917

No significant similarity found.


Query #281: g275.t1 Query ID: lcl|Query_50511 Length: 231

No significant similarity found.


Query #282: g276.t1 Query ID: lcl|Query_50512 Length: 18322

No significant similarity found.


Query #283: g277.t1 Query ID: lcl|Query_50513 Length: 98

No significant similarity found.


Query #284: g278.t1 Query ID: lcl|Query_50514 Length: 198

No significant similarity found.


Query #285: g279.t1 Query ID: lcl|Query_50515 Length: 1358

No significant similarity found.


Query #286: g279.t2 Query ID: lcl|Query_50516 Length: 1336

No significant similarity found.


Query #287: g280.t1 Query ID: lcl|Query_50517 Length: 276

Sequences producing significant alignments:
                                                                  Scientific      Common                     Max    Total Query   E   Per.   Acc.                        
Description                                                       Name            Name            Taxid      Score  Score cover Value Ident  Len        Accession        
unnamed protein product                                                                           0          26.3   26.3  49%   0.002 23.53  717        Query_61315      


Alignments:

>unnamed protein product
Sequence ID: Query_61315 Length: 717
Range 1: 150 to 262

Score:26.3 bits(54), Expect:0.002, 
Method:Compositional matrix adjust., 
Identities:32/136(24%), Positives:44/136(32%), Gaps:23/136(16%)

Query  121  DASKMTRVAPLPHMFVVKDLVVDMANFYAQYKHIQPYLQTTKPKPDGKEFLQTKDDRAKL  180
            DAS       L   + VKD    +  +  ++            + D   F  +      L
Sbjct  150  DASGRCEFQDLISRYNVKDVLPKLKTYSHEWD--------AEVQADFEHFHDSSSTALTL  201

Query  181  DGLYECILCACCSTSCPSYWWNSDKYLGPAVLLAAYRWIIDSRDDFTEERIRQVNDQWKL  240
            D L  CI C  C T C           G    +     I  SR       I +  D+ K 
Sbjct  202  D-LEKCIKCGRCVTMC-----------GQVQQMNVLGMINRSRMAHPGVLIEEALDHSKC  249

Query  241  YRCHTIGNCTTVCPKG  256
              C   G C++VCP G
Sbjct  250  IEC---GQCSSVCPVG  262


Query #288: g281.t1 Query ID: lcl|Query_50518 Length: 360

No significant similarity found.


Query #289: g282.t1 Query ID: lcl|Query_50519 Length: 541

No significant similarity found.


Query #290: g283.t1 Query ID: lcl|Query_50520 Length: 144

No significant similarity found.


Query #291: g284.t1 Query ID: lcl|Query_50521 Length: 456

No significant similarity found.


Query #292: g285.t1 Query ID: lcl|Query_50522 Length: 441

No significant similarity found.


Query #293: g286.t1 Query ID: lcl|Query_50523 Length: 524

No significant similarity found.


Query #294: g287.t1 Query ID: lcl|Query_50524 Length: 420

No significant similarity found.


Query #295: g288.t1 Query ID: lcl|Query_50525 Length: 1228

No significant similarity found.


Query #296: g289.t1 Query ID: lcl|Query_50526 Length: 207

No significant similarity found.


Query #297: g290.t1 Query ID: lcl|Query_50527 Length: 784

No significant similarity found.


Query #298: g291.t1 Query ID: lcl|Query_50528 Length: 941

No significant similarity found.


Query #299: g292.t1 Query ID: lcl|Query_50529 Length: 1004

No significant similarity found.


Query #300: g293.t1 Query ID: lcl|Query_50530 Length: 222

No significant similarity found.


Query #301: g294.t1 Query ID: lcl|Query_50531 Length: 417

No significant similarity found.


Query #302: g295.t1 Query ID: lcl|Query_50532 Length: 272

No significant similarity found.


Query #303: g296.t1 Query ID: lcl|Query_50533 Length: 937

No significant similarity found.


Query #304: g297.t1 Query ID: lcl|Query_50534 Length: 336

Sequences producing significant alignments:
                                                                  Scientific      Common                     Max    Total Query   E   Per.   Acc.                        
Description                                                       Name            Name            Taxid      Score  Score cover Value Ident  Len        Accession        
unnamed protein product                                                                           0          23.0   23.0  8%    0.027 40.74  717        Query_61315      


Alignments:

>unnamed protein product
Sequence ID: Query_61315 Length: 717
Range 1: 12 to 38

Score:23.0 bits(46), Expect:0.027, 
Method:Compositional matrix adjust., 
Identities:11/27(41%), Positives:16/27(59%), Gaps:0/27(0%)

Query  108  PDGSMGMSAVGAMVTGGLSRTLAAVAA  134
            PD ++ +  V   +  GLSR+L A AA
Sbjct  12   PDQALRLLGVARAICVGLSRSLPALAA  38


Query #305: g298.t1 Query ID: lcl|Query_50535 Length: 343

No significant similarity found.


Query #306: g299.t1 Query ID: lcl|Query_50536 Length: 453

No significant similarity found.


Query #307: g300.t1 Query ID: lcl|Query_50537 Length: 534

No significant similarity found.


Query #308: g301.t1 Query ID: lcl|Query_50538 Length: 378

No significant similarity found.


Query #309: g302.t1 Query ID: lcl|Query_50539 Length: 423

No significant similarity found.


Query #310: g303.t1 Query ID: lcl|Query_50540 Length: 604

No significant similarity found.


Query #311: g304.t1 Query ID: lcl|Query_50541 Length: 204

No significant similarity found.


Query #312: g305.t1 Query ID: lcl|Query_50542 Length: 344

No significant similarity found.


Query #313: g306.t1 Query ID: lcl|Query_50543 Length: 150

No significant similarity found.


Query #314: g307.t1 Query ID: lcl|Query_50544 Length: 188

No significant similarity found.


Query #315: g308.t1 Query ID: lcl|Query_50545 Length: 481

Sequences producing significant alignments:
                                                                  Scientific      Common                     Max    Total Query   E   Per.   Acc.                        
Description                                                       Name            Name            Taxid      Score  Score cover Value Ident  Len        Accession        
unnamed protein product                                                                           0          25.5   25.5  8%    0.005 22.92  717        Query_61315      


Alignments:

>unnamed protein product
Sequence ID: Query_61315 Length: 717
Range 1: 384 to 431

Score:25.5 bits(52), Expect:0.005, 
Method:Compositional matrix adjust., 
Identities:11/48(23%), Positives:25/48(52%), Gaps:6/48(12%)

Query  304  LPPFTSCRPSWLS------SSLVPAVTVLIPLLLLLVSRSKQWYSRHR  345
            LP FTSC P+W+         L+P  +      +++ +  K+++++ +
Sbjct  384  LPMFTSCCPAWINLVEKSYPELIPHLSSCKSPQMMMGAVVKHYWAKKK  431


Query #316: g309.t1 Query ID: lcl|Query_50546 Length: 103

No significant similarity found.


Query #317: g310.t1 Query ID: lcl|Query_50547 Length: 637

No significant similarity found.


Query #318: g311.t1 Query ID: lcl|Query_50548 Length: 337

Sequences producing significant alignments:
                                                                  Scientific      Common                     Max    Total Query   E   Per.   Acc.                        
Description                                                       Name            Name            Taxid      Score  Score cover Value Ident  Len        Accession        
unnamed protein product                                                                           0          22.6   22.6  14%   0.038 34.00  717        Query_61315      


Alignments:

>unnamed protein product
Sequence ID: Query_61315 Length: 717
Range 1: 21 to 69

Score:22.6 bits(45), Expect:0.038, 
Method:Compositional matrix adjust., 
Identities:17/50(34%), Positives:24/50(48%), Gaps:2/50(4%)

Query  243  VIFALCGLTLEQSLQAARATIRRLADTWPSLPAARAGR-VAVVDGEHVFS  291
            V  A+C   L +SL A  A+  + A+ +P L     GR V V +G  V  
Sbjct  21   VARAIC-VGLSRSLPALAASAEQFAEQYPKLKLKVNGREVTVPEGTSVLN  69


Query #319: g312.t1 Query ID: lcl|Query_50549 Length: 384

Sequences producing significant alignments:
                                                                  Scientific      Common                     Max    Total Query   E   Per.   Acc.                        
Description                                                       Name            Name            Taxid      Score  Score cover Value Ident  Len        Accession        
unnamed protein product                                                                           0          23.0   23.0  15%   0.029 34.48  717        Query_61315      


Alignments:

>unnamed protein product
Sequence ID: Query_61315 Length: 717
Range 1: 5 to 46

Score:23.0 bits(46), Expect:0.029, 
Method:Compositional matrix adjust., 
Identities:20/58(34%), Positives:25/58(43%), Gaps:16/58(27%)

Query  46   VRRLWRSPDTPLRVLITGGSSGVGKALAREFLKCGDSVLVTSRSAAGSQAAAEQLREE  103
            VRR  +SPD  LR L      GV +A+              SRS     A+AEQ  E+
Sbjct  5    VRRGLQSPDQALRLL------GVARAI----------CVGLSRSLPALAASAEQFAEQ  46


Query #320: g313.t1 Query ID: lcl|Query_50550 Length: 259

No significant similarity found.


Query #321: g314.t1 Query ID: lcl|Query_50551 Length: 99

No significant similarity found.


Query #322: g315.t1 Query ID: lcl|Query_50552 Length: 691

No significant similarity found.


Query #323: g316.t1 Query ID: lcl|Query_50553 Length: 1688

No significant similarity found.


Query #324: g317.t1 Query ID: lcl|Query_50554 Length: 322

No significant similarity found.


Query #325: g318.t1 Query ID: lcl|Query_50555 Length: 528

No significant similarity found.


Query #326: g319.t1 Query ID: lcl|Query_50556 Length: 1304

No significant similarity found.


Query #327: g320.t1 Query ID: lcl|Query_50557 Length: 292

No significant similarity found.


Query #328: g321.t1 Query ID: lcl|Query_50558 Length: 115

No significant similarity found.


Query #329: g322.t1 Query ID: lcl|Query_50559 Length: 453

No significant similarity found.


Query #330: g323.t1 Query ID: lcl|Query_50560 Length: 224

No significant similarity found.


Query #331: g324.t1 Query ID: lcl|Query_50561 Length: 146

No significant similarity found.


Query #332: g325.t1 Query ID: lcl|Query_50562 Length: 626

No significant similarity found.


Query #333: g325.t2 Query ID: lcl|Query_50563 Length: 623

No significant similarity found.


Query #334: g326.t1 Query ID: lcl|Query_50564 Length: 763

No significant similarity found.


Query #335: g327.t1 Query ID: lcl|Query_50565 Length: 1126

No significant similarity found.


Query #336: g328.t1 Query ID: lcl|Query_50566 Length: 1308

No significant similarity found.


Query #337: g329.t1 Query ID: lcl|Query_50567 Length: 291

No significant similarity found.


Query #338: g330.t1 Query ID: lcl|Query_50568 Length: 336

No significant similarity found.


Query #339: g331.t1 Query ID: lcl|Query_50569 Length: 687

No significant similarity found.


Query #340: g332.t1 Query ID: lcl|Query_50570 Length: 304

No significant similarity found.


Query #341: g333.t1 Query ID: lcl|Query_50571 Length: 268

No significant similarity found.


Query #342: g334.t1 Query ID: lcl|Query_50572 Length: 195

Sequences producing significant alignments:
                                                                  Scientific      Common                     Max    Total Query   E   Per.   Acc.                        
Description                                                       Name            Name            Taxid      Score  Score cover Value Ident  Len        Accession        
unnamed protein product                                                                           0          22.1   22.1  21%   0.023 29.17  717        Query_61315      


Alignments:

>unnamed protein product
Sequence ID: Query_61315 Length: 717
Range 1: 59 to 106

Score:22.1 bits(44), Expect:0.023, 
Method:Compositional matrix adjust., 
Identities:14/48(29%), Positives:18/48(37%), Gaps:7/48(14%)

Query  71   VEVPKGGYILDSGLDAGLELPFTCKG-------GICGCCVGRVAEGQV  111
            V VP G  +L++  +AG   P  C         G C  C      GQ 
Sbjct  59   VTVPEGTSVLNACREAGAYVPTLCTHPRLPTTPGTCRICMVETGGGQL  106


Query #343: g335.t1 Query ID: lcl|Query_50573 Length: 296

No significant similarity found.


Query #344: g336.t1 Query ID: lcl|Query_50574 Length: 458

No significant similarity found.


Query #345: g337.t1 Query ID: lcl|Query_50575 Length: 529

No significant similarity found.


Query #346: g338.t1 Query ID: lcl|Query_50576 Length: 524

No significant similarity found.


Query #347: g339.t1 Query ID: lcl|Query_50577 Length: 444

No significant similarity found.


Query #348: g340.t1 Query ID: lcl|Query_50578 Length: 2357

No significant similarity found.


Query #349: g341.t1 Query ID: lcl|Query_50579 Length: 508

No significant similarity found.


Query #350: g342.t1 Query ID: lcl|Query_50580 Length: 223

No significant similarity found.


Query #351: g343.t1 Query ID: lcl|Query_50581 Length: 259

No significant similarity found.


Query #352: g344.t1 Query ID: lcl|Query_50582 Length: 939

No significant similarity found.


Query #353: g345.t1 Query ID: lcl|Query_50583 Length: 399

No significant similarity found.


Query #354: g346.t1 Query ID: lcl|Query_50584 Length: 329

No significant similarity found.


Query #355: g347.t1 Query ID: lcl|Query_50585 Length: 468

No significant similarity found.


Query #356: g348.t1 Query ID: lcl|Query_50586 Length: 269

No significant similarity found.


Query #357: g349.t1 Query ID: lcl|Query_50587 Length: 633

No significant similarity found.


Query #358: g350.t1 Query ID: lcl|Query_50588 Length: 497

No significant similarity found.


Query #359: g351.t1 Query ID: lcl|Query_50589 Length: 1175

No significant similarity found.


Query #360: g352.t1 Query ID: lcl|Query_50590 Length: 1394

No significant similarity found.


Query #361: g353.t1 Query ID: lcl|Query_50591 Length: 297

No significant similarity found.


Query #362: g354.t1 Query ID: lcl|Query_50592 Length: 101

No significant similarity found.


Query #363: g355.t1 Query ID: lcl|Query_50593 Length: 1724

No significant similarity found.


Query #364: g356.t1 Query ID: lcl|Query_50594 Length: 814

No significant similarity found.


Query #365: g357.t1 Query ID: lcl|Query_50595 Length: 329

No significant similarity found.


Query #366: g358.t1 Query ID: lcl|Query_50596 Length: 423

No significant similarity found.


Query #367: g359.t1 Query ID: lcl|Query_50597 Length: 122

No significant similarity found.


Query #368: g360.t1 Query ID: lcl|Query_50598 Length: 465

No significant similarity found.


Query #369: g361.t1 Query ID: lcl|Query_50599 Length: 300

No significant similarity found.


Query #370: g362.t1 Query ID: lcl|Query_50600 Length: 490

No significant similarity found.


Query #371: g363.t1 Query ID: lcl|Query_50601 Length: 933

No significant similarity found.


Query #372: g364.t1 Query ID: lcl|Query_50602 Length: 1070

No significant similarity found.


Query #373: g365.t1 Query ID: lcl|Query_50603 Length: 248

No significant similarity found.


Query #374: g366.t1 Query ID: lcl|Query_50604 Length: 417

No significant similarity found.


Query #375: g367.t1 Query ID: lcl|Query_50605 Length: 458

No significant similarity found.


Query #376: g368.t1 Query ID: lcl|Query_50606 Length: 344

No significant similarity found.


Query #377: g369.t1 Query ID: lcl|Query_50607 Length: 1318

No significant similarity found.


Query #378: g370.t1 Query ID: lcl|Query_50608 Length: 3001

No significant similarity found.


Query #379: g370.t2 Query ID: lcl|Query_50609 Length: 2999

No significant similarity found.


Query #380: g371.t1 Query ID: lcl|Query_50610 Length: 305

No significant similarity found.


Query #381: g372.t1 Query ID: lcl|Query_50611 Length: 991

No significant similarity found.


Query #382: g373.t1 Query ID: lcl|Query_50612 Length: 284

No significant similarity found.


Query #383: g374.t1 Query ID: lcl|Query_50613 Length: 7090

No significant similarity found.


Query #384: g375.t1 Query ID: lcl|Query_50614 Length: 1224

No significant similarity found.


Query #385: g376.t1 Query ID: lcl|Query_50615 Length: 583

No significant similarity found.


Query #386: g377.t1 Query ID: lcl|Query_50616 Length: 699

No significant similarity found.


Query #387: g378.t1 Query ID: lcl|Query_50617 Length: 764

No significant similarity found.


Query #388: g379.t1 Query ID: lcl|Query_50618 Length: 414

No significant similarity found.


Query #389: g380.t1 Query ID: lcl|Query_50619 Length: 602

No significant similarity found.


Query #390: g381.t1 Query ID: lcl|Query_50620 Length: 465

No significant similarity found.


Query #391: g382.t1 Query ID: lcl|Query_50621 Length: 366

No significant similarity found.


Query #392: g383.t1 Query ID: lcl|Query_50622 Length: 508

No significant similarity found.


Query #393: g384.t1 Query ID: lcl|Query_50623 Length: 210

No significant similarity found.


Query #394: g385.t1 Query ID: lcl|Query_50624 Length: 332

No significant similarity found.


Query #395: g386.t1 Query ID: lcl|Query_50625 Length: 429

No significant similarity found.


Query #396: g387.t1 Query ID: lcl|Query_50626 Length: 231

No significant similarity found.


Query #397: g388.t1 Query ID: lcl|Query_50627 Length: 496

No significant similarity found.


Query #398: g389.t1 Query ID: lcl|Query_50628 Length: 640

No significant similarity found.


Query #399: g390.t1 Query ID: lcl|Query_50629 Length: 293

No significant similarity found.


Query #400: g391.t1 Query ID: lcl|Query_50630 Length: 380

No significant similarity found.


Query #401: g392.t1 Query ID: lcl|Query_50631 Length: 474

No significant similarity found.


Query #402: g393.t1 Query ID: lcl|Query_50632 Length: 545

No significant similarity found.


Query #403: g394.t1 Query ID: lcl|Query_50633 Length: 240

No significant similarity found.


Query #404: g395.t1 Query ID: lcl|Query_50634 Length: 1392

No significant similarity found.


Query #405: g396.t1 Query ID: lcl|Query_50635 Length: 84

No significant similarity found.


Query #406: g397.t1 Query ID: lcl|Query_50636 Length: 327

No significant similarity found.


Query #407: g398.t1 Query ID: lcl|Query_50637 Length: 678

No significant similarity found.


Query #408: g399.t1 Query ID: lcl|Query_50638 Length: 705

No significant similarity found.


Query #409: g400.t1 Query ID: lcl|Query_50639 Length: 534

No significant similarity found.


Query #410: g401.t1 Query ID: lcl|Query_50640 Length: 2579

No significant similarity found.


Query #411: g402.t1 Query ID: lcl|Query_50641 Length: 280

No significant similarity found.


Query #412: g403.t1 Query ID: lcl|Query_50642 Length: 1441

No significant similarity found.


Query #413: g404.t1 Query ID: lcl|Query_50643 Length: 352

No significant similarity found.


Query #414: g405.t1 Query ID: lcl|Query_50644 Length: 2691

No significant similarity found.


Query #415: g406.t1 Query ID: lcl|Query_50645 Length: 302

No significant similarity found.


Query #416: g407.t1 Query ID: lcl|Query_50646 Length: 563

No significant similarity found.


Query #417: g408.t1 Query ID: lcl|Query_50647 Length: 252

No significant similarity found.


Query #418: g409.t1 Query ID: lcl|Query_50648 Length: 600

No significant similarity found.


Query #419: g410.t1 Query ID: lcl|Query_50649 Length: 416

No significant similarity found.


Query #420: g411.t1 Query ID: lcl|Query_50650 Length: 2537

No significant similarity found.


Query #421: g412.t1 Query ID: lcl|Query_50651 Length: 527

No significant similarity found.


Query #422: g413.t1 Query ID: lcl|Query_50652 Length: 691

No significant similarity found.


Query #423: g414.t1 Query ID: lcl|Query_50653 Length: 481

No significant similarity found.


Query #424: g415.t1 Query ID: lcl|Query_50654 Length: 471

No significant similarity found.


Query #425: g416.t1 Query ID: lcl|Query_50655 Length: 1263

No significant similarity found.


Query #426: g417.t1 Query ID: lcl|Query_50656 Length: 919

No significant similarity found.


Query #427: g418.t1 Query ID: lcl|Query_50657 Length: 164

No significant similarity found.


Query #428: g419.t1 Query ID: lcl|Query_50658 Length: 227

No significant similarity found.


Query #429: g420.t1 Query ID: lcl|Query_50659 Length: 652

No significant similarity found.


Query #430: g421.t1 Query ID: lcl|Query_50660 Length: 663

No significant similarity found.


Query #431: g422.t1 Query ID: lcl|Query_50661 Length: 714

No significant similarity found.


Query #432: g423.t1 Query ID: lcl|Query_50662 Length: 526

No significant similarity found.


Query #433: g424.t1 Query ID: lcl|Query_50663 Length: 1413

No significant similarity found.


Query #434: g425.t1 Query ID: lcl|Query_50664 Length: 1340

No significant similarity found.


Query #435: g426.t1 Query ID: lcl|Query_50665 Length: 287

No significant similarity found.


Query #436: g427.t1 Query ID: lcl|Query_50666 Length: 1052

No significant similarity found.


Query #437: g427.t2 Query ID: lcl|Query_50667 Length: 1068

No significant similarity found.


Query #438: g428.t1 Query ID: lcl|Query_50668 Length: 106

No significant similarity found.


Query #439: g429.t1 Query ID: lcl|Query_50669 Length: 985

Sequences producing significant alignments:
                                                                  Scientific      Common                     Max    Total Query   E   Per.   Acc.                        
Description                                                       Name            Name            Taxid      Score  Score cover Value Ident  Len        Accession        
unnamed protein product                                                                           0          24.2   24.2  1%    0.029 50.00  717        Query_61315      


Alignments:

>unnamed protein product
Sequence ID: Query_61315 Length: 717
Range 1: 179 to 196

Score:24.2 bits(49), Expect:0.029, 
Method:Compositional matrix adjust., 
Identities:9/18(50%), Positives:13/18(72%), Gaps:0/18(0%)

Query  655  EWRARIEAEAEHFVDVST  672
            EW A ++A+ EHF D S+
Sbjct  179  EWDAEVQADFEHFHDSSS  196


Query #440: g430.t1 Query ID: lcl|Query_50670 Length: 326

No significant similarity found.


Query #441: g431.t1 Query ID: lcl|Query_50671 Length: 407

No significant similarity found.


Query #442: g432.t1 Query ID: lcl|Query_50672 Length: 225

No significant similarity found.


Query #443: g433.t1 Query ID: lcl|Query_50673 Length: 500

No significant similarity found.


Query #444: g434.t1 Query ID: lcl|Query_50674 Length: 119

No significant similarity found.


Query #445: g435.t1 Query ID: lcl|Query_50675 Length: 605

No significant similarity found.


Query #446: g436.t1 Query ID: lcl|Query_50676 Length: 154

No significant similarity found.


Query #447: g437.t1 Query ID: lcl|Query_50677 Length: 168

No significant similarity found.


Query #448: g438.t1 Query ID: lcl|Query_50678 Length: 844

No significant similarity found.


Query #449: g439.t1 Query ID: lcl|Query_50679 Length: 139

No significant similarity found.


Query #450: g440.t1 Query ID: lcl|Query_50680 Length: 157

No significant similarity found.


Query #451: g441.t1 Query ID: lcl|Query_50681 Length: 599

No significant similarity found.


Query #452: g442.t1 Query ID: lcl|Query_50682 Length: 342

No significant similarity found.


Query #453: g443.t1 Query ID: lcl|Query_50683 Length: 706

No significant similarity found.


Query #454: g444.t1 Query ID: lcl|Query_50684 Length: 276

No significant similarity found.


Query #455: g445.t1 Query ID: lcl|Query_50685 Length: 444

No significant similarity found.


Query #456: g446.t1 Query ID: lcl|Query_50686 Length: 901

No significant similarity found.


Query #457: g447.t1 Query ID: lcl|Query_50687 Length: 205

No significant similarity found.


Query #458: g448.t1 Query ID: lcl|Query_50688 Length: 360

No significant similarity found.


Query #459: g449.t1 Query ID: lcl|Query_50689 Length: 352

No significant similarity found.


Query #460: g450.t1 Query ID: lcl|Query_50690 Length: 235

No significant similarity found.


Query #461: g451.t1 Query ID: lcl|Query_50691 Length: 368

No significant similarity found.


Query #462: g452.t1 Query ID: lcl|Query_50692 Length: 335

No significant similarity found.


Query #463: g453.t1 Query ID: lcl|Query_50693 Length: 481

No significant similarity found.


Query #464: g454.t1 Query ID: lcl|Query_50694 Length: 738

No significant similarity found.


Query #465: g455.t1 Query ID: lcl|Query_50695 Length: 280

No significant similarity found.


Query #466: g456.t1 Query ID: lcl|Query_50696 Length: 844

No significant similarity found.


Query #467: g457.t1 Query ID: lcl|Query_50697 Length: 413

No significant similarity found.


Query #468: g458.t1 Query ID: lcl|Query_50698 Length: 717

No significant similarity found.


Query #469: g459.t1 Query ID: lcl|Query_50699 Length: 354

No significant similarity found.


Query #470: g460.t1 Query ID: lcl|Query_50700 Length: 496

No significant similarity found.


Query #471: g461.t1 Query ID: lcl|Query_50701 Length: 362

No significant similarity found.


Query #472: g462.t1 Query ID: lcl|Query_50702 Length: 523

No significant similarity found.


Query #473: g463.t1 Query ID: lcl|Query_50703 Length: 1210

No significant similarity found.


Query #474: g464.t1 Query ID: lcl|Query_50704 Length: 338

No significant similarity found.


Query #475: g465.t1 Query ID: lcl|Query_50705 Length: 338

No significant similarity found.


Query #476: g466.t1 Query ID: lcl|Query_50706 Length: 753

No significant similarity found.


Query #477: g467.t1 Query ID: lcl|Query_50707 Length: 139

No significant similarity found.


Query #478: g468.t1 Query ID: lcl|Query_50708 Length: 93

No significant similarity found.


Query #479: g469.t1 Query ID: lcl|Query_50709 Length: 87

No significant similarity found.


Query #480: g470.t1 Query ID: lcl|Query_50710 Length: 278

No significant similarity found.


Query #481: g471.t1 Query ID: lcl|Query_50711 Length: 267

No significant similarity found.


Query #482: g472.t1 Query ID: lcl|Query_50712 Length: 219

No significant similarity found.


Query #483: g473.t1 Query ID: lcl|Query_50713 Length: 414

No significant similarity found.


Query #484: g474.t1 Query ID: lcl|Query_50714 Length: 449

No significant similarity found.


Query #485: g475.t1 Query ID: lcl|Query_50715 Length: 133

No significant similarity found.


Query #486: g476.t1 Query ID: lcl|Query_50716 Length: 230

No significant similarity found.


Query #487: g477.t1 Query ID: lcl|Query_50717 Length: 301

No significant similarity found.


Query #488: g478.t1 Query ID: lcl|Query_50718 Length: 558

No significant similarity found.


Query #489: g479.t1 Query ID: lcl|Query_50719 Length: 318

No significant similarity found.


Query #490: g480.t1 Query ID: lcl|Query_50720 Length: 565

No significant similarity found.


Query #491: g481.t1 Query ID: lcl|Query_50721 Length: 3257

No significant similarity found.


Query #492: g482.t1 Query ID: lcl|Query_50722 Length: 167

No significant similarity found.


Query #493: g483.t1 Query ID: lcl|Query_50723 Length: 252

No significant similarity found.


Query #494: g484.t1 Query ID: lcl|Query_50724 Length: 1151

No significant similarity found.


Query #495: g485.t1 Query ID: lcl|Query_50725 Length: 1270

No significant similarity found.


Query #496: g486.t1 Query ID: lcl|Query_50726 Length: 480

No significant similarity found.


Query #497: g487.t1 Query ID: lcl|Query_50727 Length: 1473

No significant similarity found.


Query #498: g488.t1 Query ID: lcl|Query_50728 Length: 612

No significant similarity found.


Query #499: g489.t1 Query ID: lcl|Query_50729 Length: 223

No significant similarity found.


Query #500: g490.t1 Query ID: lcl|Query_50730 Length: 523

No significant similarity found.


Query #501: g491.t1 Query ID: lcl|Query_50731 Length: 442

No significant similarity found.


Query #502: g492.t1 Query ID: lcl|Query_50732 Length: 718

No significant similarity found.


Query #503: g493.t1 Query ID: lcl|Query_50733 Length: 775

No significant similarity found.


Query #504: g494.t1 Query ID: lcl|Query_50734 Length: 581

No significant similarity found.


Query #505: g495.t1 Query ID: lcl|Query_50735 Length: 247

No significant similarity found.


Query #506: g496.t1 Query ID: lcl|Query_50736 Length: 219

No significant similarity found.


Query #507: g497.t1 Query ID: lcl|Query_50737 Length: 178

No significant similarity found.


Query #508: g498.t1 Query ID: lcl|Query_50738 Length: 247

No significant similarity found.


Query #509: g499.t1 Query ID: lcl|Query_50739 Length: 623

No significant similarity found.


Query #510: g500.t1 Query ID: lcl|Query_50740 Length: 378

No significant similarity found.


Query #511: g501.t1 Query ID: lcl|Query_50741 Length: 345

Sequences producing significant alignments:
                                                                  Scientific      Common                     Max    Total Query   E   Per.   Acc.                        
Description                                                       Name            Name            Taxid      Score  Score cover Value Ident  Len        Accession        
unnamed protein product                                                                           0          23.8   23.8  9%    0.014 40.62  717        Query_61315      


Alignments:

>unnamed protein product
Sequence ID: Query_61315 Length: 717
Range 1: 245 to 275

Score:23.8 bits(48), Expect:0.014, 
Method:Compositional matrix adjust., 
Identities:13/32(41%), Positives:14/32(43%), Gaps:1/32(3%)

Query  27   DHASGDLVCRNCGVVVEAHVIDERSEWRTFAD  58
            DH S  + C  C  V     I E SEWR   D
Sbjct  245  DH-SKCIECGQCSSVCPVGAIVEHSEWRQVLD  275


Query #512: g502.t1 Query ID: lcl|Query_50742 Length: 265

No significant similarity found.


Query #513: g503.t1 Query ID: lcl|Query_50743 Length: 86

No significant similarity found.


Query #514: g504.t1 Query ID: lcl|Query_50744 Length: 1466

Sequences producing significant alignments:
                                                                  Scientific      Common                     Max    Total Query   E   Per.   Acc.                        
Description                                                       Name            Name            Taxid      Score  Score cover Value Ident  Len        Accession        
unnamed protein product                                                                           0          24.7   24.7  5%    0.038 31.03  717        Query_61315      


Alignments:

>unnamed protein product
Sequence ID: Query_61315 Length: 717
Range 1: 7 to 85

Score:24.7 bits(50), Expect:0.038, 
Method:Compositional matrix adjust., 
Identities:27/87(31%), Positives:39/87(44%), Gaps:11/87(12%)

Query  1298  RGRQAPSRGLSLLSVGSEL---MSGALPAQLAGGAEEMEEVEEVAGPSAECAGDSRAASP  1354
             RG Q+P + L LL V   +   +S +LPA LA  AE+  E      P      + R  + 
Sbjct  7     RGLQSPDQALRLLGVARAICVGLSRSLPA-LAASAEQFAE----QYPKLKLKVNGREVTV  61

Query  1355  GEAPFVAAARRRYEDAGSHSGSSCGSP  1381
              E   V  A R   +AG++  + C  P
Sbjct  62    PEGTSVLNACR---EAGAYVPTLCTHP  85


Query #515: g505.t1 Query ID: lcl|Query_50745 Length: 408

No significant similarity found.


Query #516: g506.t1 Query ID: lcl|Query_50746 Length: 291

No significant similarity found.


Query #517: g507.t1 Query ID: lcl|Query_50747 Length: 141

No significant similarity found.


Query #518: g508.t1 Query ID: lcl|Query_50748 Length: 681

No significant similarity found.


Query #519: g509.t1 Query ID: lcl|Query_50749 Length: 465

No significant similarity found.


Query #520: g510.t1 Query ID: lcl|Query_50750 Length: 151

No significant similarity found.


Query #521: g511.t1 Query ID: lcl|Query_50751 Length: 285

No significant similarity found.


Query #522: g511.t2 Query ID: lcl|Query_50752 Length: 284

No significant similarity found.


Query #523: g512.t1 Query ID: lcl|Query_50753 Length: 1207

No significant similarity found.


Query #524: g513.t1 Query ID: lcl|Query_50754 Length: 2116

No significant similarity found.


Query #525: g514.t1 Query ID: lcl|Query_50755 Length: 446

No significant similarity found.


Query #526: g515.t1 Query ID: lcl|Query_50756 Length: 2762

No significant similarity found.


Query #527: g516.t1 Query ID: lcl|Query_50757 Length: 3340

No significant similarity found.


Query #528: g517.t1 Query ID: lcl|Query_50758 Length: 2070

No significant similarity found.


Query #529: g518.t1 Query ID: lcl|Query_50759 Length: 385

No significant similarity found.


Query #530: g519.t1 Query ID: lcl|Query_50760 Length: 705

No significant similarity found.


Query #531: g520.t1 Query ID: lcl|Query_50761 Length: 388

No significant similarity found.


Query #532: g521.t1 Query ID: lcl|Query_50762 Length: 331

No significant similarity found.


Query #533: g522.t1 Query ID: lcl|Query_50763 Length: 1055

No significant similarity found.


Query #534: g523.t1 Query ID: lcl|Query_50764 Length: 384

No significant similarity found.


Query #535: g524.t1 Query ID: lcl|Query_50765 Length: 1635

No significant similarity found.


Query #536: g525.t1 Query ID: lcl|Query_50766 Length: 1028

Sequences producing significant alignments:
                                                                  Scientific      Common                     Max    Total Query   E   Per.   Acc.                        
Description                                                       Name            Name            Taxid      Score  Score cover Value Ident  Len        Accession        
unnamed protein product                                                                           0          23.8   23.8  6%    0.045 30.67  717        Query_61315      


Alignments:

>unnamed protein product
Sequence ID: Query_61315 Length: 717
Range 1: 29 to 103

Score:23.8 bits(48), Expect:0.045, 
Method:Compositional matrix adjust., 
Identities:23/75(31%), Positives:26/75(34%), Gaps:5/75(6%)

Query  122  LTKRLLALGASPKGQANGTPPLEVALSAGHWDVAE--LLLGAGADPD---PPTCTAAELQ  176
            L++ L AL AS    A   P L          V E    L A  +     P  CT   L 
Sbjct  29   LSRSLPALAASAEQFAEQYPKLKLKVNGREVTVPEGTSVLNACREAGAYVPTLCTHPRLP  88

Query  177  APPATCPSATPETAG  191
              P TC     ET G
Sbjct  89   TTPGTCRICMVETGG  103


Query #537: g526.t1 Query ID: lcl|Query_50767 Length: 151

Sequences producing significant alignments:
                                                                  Scientific      Common                     Max    Total Query   E   Per.   Acc.                        
Description                                                       Name            Name            Taxid      Score  Score cover Value Ident  Len        Accession        
unnamed protein product                                                                           0          21.7   21.7  23%   0.021 37.14  717        Query_61315      


Alignments:

>unnamed protein product
Sequence ID: Query_61315 Length: 717
Range 1: 42 to 76

Score:21.7 bits(43), Expect:0.021, 
Method:Compositional matrix adjust., 
Identities:13/35(37%), Positives:17/35(48%), Gaps:0/35(0%)

Query  96   KVAELVPRHPGRVNGRPKAVAAAAAQLAAASSAGA  130
            + AE  P+   +VNGR   V    + L A   AGA
Sbjct  42   QFAEQYPKLKLKVNGREVTVPEGTSVLNACREAGA  76


Query #538: g527.t1 Query ID: lcl|Query_50768 Length: 495

No significant similarity found.


Query #539: g528.t1 Query ID: lcl|Query_50769 Length: 770

No significant similarity found.


Query #540: g529.t1 Query ID: lcl|Query_50770 Length: 629

No significant similarity found.


Query #541: g530.t1 Query ID: lcl|Query_50771 Length: 779

No significant similarity found.


Query #542: g531.t1 Query ID: lcl|Query_50772 Length: 515

No significant similarity found.


Query #543: g532.t1 Query ID: lcl|Query_50773 Length: 583

No significant similarity found.


Query #544: g533.t1 Query ID: lcl|Query_50774 Length: 587

No significant similarity found.


Query #545: g534.t1 Query ID: lcl|Query_50775 Length: 2010

No significant similarity found.


Query #546: g535.t1 Query ID: lcl|Query_50776 Length: 1135

No significant similarity found.


Query #547: g536.t1 Query ID: lcl|Query_50777 Length: 293

No significant similarity found.


Query #548: g537.t1 Query ID: lcl|Query_50778 Length: 365

No significant similarity found.


Query #549: g538.t1 Query ID: lcl|Query_50779 Length: 138

No significant similarity found.


Query #550: g539.t1 Query ID: lcl|Query_50780 Length: 111

No significant similarity found.


Query #551: g540.t1 Query ID: lcl|Query_50781 Length: 439

No significant similarity found.


Query #552: g541.t1 Query ID: lcl|Query_50782 Length: 287

No significant similarity found.


Query #553: g542.t1 Query ID: lcl|Query_50783 Length: 1791

No significant similarity found.


Query #554: g543.t1 Query ID: lcl|Query_50784 Length: 352

No significant similarity found.


Query #555: g544.t1 Query ID: lcl|Query_50785 Length: 1458

No significant similarity found.


Query #556: g545.t1 Query ID: lcl|Query_50786 Length: 167

No significant similarity found.


Query #557: g546.t1 Query ID: lcl|Query_50787 Length: 351

No significant similarity found.


Query #558: g546.t2 Query ID: lcl|Query_50788 Length: 350

No significant similarity found.


Query #559: g547.t1 Query ID: lcl|Query_50789 Length: 581

No significant similarity found.


Query #560: g548.t1 Query ID: lcl|Query_50790 Length: 794

No significant similarity found.


Query #561: g549.t1 Query ID: lcl|Query_50791 Length: 196

No significant similarity found.


Query #562: g550.t1 Query ID: lcl|Query_50792 Length: 352

No significant similarity found.


Query #563: g551.t1 Query ID: lcl|Query_50793 Length: 546

No significant similarity found.


Query #564: g552.t1 Query ID: lcl|Query_50794 Length: 391

No significant similarity found.


Query #565: g553.t1 Query ID: lcl|Query_50795 Length: 959

No significant similarity found.


Query #566: g554.t1 Query ID: lcl|Query_50796 Length: 981

No significant similarity found.


Query #567: g555.t1 Query ID: lcl|Query_50797 Length: 178

No significant similarity found.


Query #568: g556.t1 Query ID: lcl|Query_50798 Length: 309

No significant similarity found.


Query #569: g557.t1 Query ID: lcl|Query_50799 Length: 129

No significant similarity found.


Query #570: g558.t1 Query ID: lcl|Query_50800 Length: 863

No significant similarity found.


Query #571: g559.t1 Query ID: lcl|Query_50801 Length: 239

No significant similarity found.


Query #572: g560.t1 Query ID: lcl|Query_50802 Length: 934

No significant similarity found.


Query #573: g561.t1 Query ID: lcl|Query_50803 Length: 670

No significant similarity found.


Query #574: g562.t1 Query ID: lcl|Query_50804 Length: 241

No significant similarity found.


Query #575: g563.t1 Query ID: lcl|Query_50805 Length: 112

Sequences producing significant alignments:
                                                                  Scientific      Common                     Max    Total Query   E   Per.   Acc.                        
Description                                                       Name            Name            Taxid      Score  Score cover Value Ident  Len        Accession        
unnamed protein product                                                                           0          22.1   22.1  20%   0.012 39.13  717        Query_61315      


Alignments:

>unnamed protein product
Sequence ID: Query_61315 Length: 717
Range 1: 237 to 259

Score:22.1 bits(44), Expect:0.012, 
Method:Composition-based stats., 
Identities:9/23(39%), Positives:11/23(47%), Gaps:0/23(0%)

Query  2    GVLFKQYLSGDKIYTCSQCKTHC  24
            GVL  + L   K   C QC + C
Sbjct  237  GVLIEEALDHSKCIECGQCSSVC  259


Query #576: g564.t1 Query ID: lcl|Query_50806 Length: 363

No significant similarity found.


Query #577: g565.t1 Query ID: lcl|Query_50807 Length: 559

No significant similarity found.


Query #578: g566.t1 Query ID: lcl|Query_50808 Length: 365

No significant similarity found.


Query #579: g567.t1 Query ID: lcl|Query_50809 Length: 269

No significant similarity found.


Query #580: g568.t1 Query ID: lcl|Query_50810 Length: 282

No significant similarity found.


Query #581: g569.t1 Query ID: lcl|Query_50811 Length: 1407

No significant similarity found.


Query #582: g570.t1 Query ID: lcl|Query_50812 Length: 692

No significant similarity found.


Query #583: g571.t1 Query ID: lcl|Query_50813 Length: 1057

No significant similarity found.


Query #584: g572.t1 Query ID: lcl|Query_50814 Length: 242

No significant similarity found.


Query #585: g573.t1 Query ID: lcl|Query_50815 Length: 341

No significant similarity found.


Query #586: g574.t1 Query ID: lcl|Query_50816 Length: 761

No significant similarity found.


Query #587: g575.t1 Query ID: lcl|Query_50817 Length: 636

No significant similarity found.


Query #588: g576.t1 Query ID: lcl|Query_50818 Length: 198

No significant similarity found.


Query #589: g577.t1 Query ID: lcl|Query_50819 Length: 192

No significant similarity found.


Query #590: g578.t1 Query ID: lcl|Query_50820 Length: 218

No significant similarity found.


Query #591: g579.t1 Query ID: lcl|Query_50821 Length: 140

No significant similarity found.


Query #592: g580.t1 Query ID: lcl|Query_50822 Length: 95

No significant similarity found.


Query #593: g581.t1 Query ID: lcl|Query_50823 Length: 103

No significant similarity found.


Query #594: g582.t1 Query ID: lcl|Query_50824 Length: 80

No significant similarity found.


Query #595: g583.t1 Query ID: lcl|Query_50825 Length: 1187

No significant similarity found.


Query #596: g584.t1 Query ID: lcl|Query_50826 Length: 131

No significant similarity found.


Query #597: g585.t1 Query ID: lcl|Query_50827 Length: 269

No significant similarity found.


Query #598: g586.t1 Query ID: lcl|Query_50828 Length: 249

No significant similarity found.


Query #599: g587.t1 Query ID: lcl|Query_50829 Length: 333

No significant similarity found.


Query #600: g588.t1 Query ID: lcl|Query_50830 Length: 117

Sequences producing significant alignments:
                                                                  Scientific      Common                     Max    Total Query   E   Per.   Acc.                        
Description                                                       Name            Name            Taxid      Score  Score cover Value Ident  Len        Accession        
unnamed protein product                                                                           0          21.7   21.7  29%   0.019 34.29  717        Query_61315      


Alignments:

>unnamed protein product
Sequence ID: Query_61315 Length: 717
Range 1: 6 to 40

Score:21.7 bits(43), Expect:0.019, 
Method:Composition-based stats., 
Identities:12/35(34%), Positives:16/35(45%), Gaps:1/35(2%)

Query  12  RVALARP-QAVRTVAVRAVVCRAQQQNIAAKAAAA  45
           R  L  P QA R   V   +C    + + A AA+A
Sbjct  6   RRGLQSPDQALRLLGVARAICVGLSRSLPALAASA  40


Query #601: g589.t1 Query ID: lcl|Query_50831 Length: 921

No significant similarity found.


Query #602: g590.t1 Query ID: lcl|Query_50832 Length: 100

No significant similarity found.


Query #603: g591.t1 Query ID: lcl|Query_50833 Length: 595

No significant similarity found.


Query #604: g591.t2 Query ID: lcl|Query_50834 Length: 493

No significant similarity found.


Query #605: g591.t3 Query ID: lcl|Query_50835 Length: 441

No significant similarity found.


Query #606: g591.t4 Query ID: lcl|Query_50836 Length: 359

No significant similarity found.


Query #607: g592.t1 Query ID: lcl|Query_50837 Length: 979

No significant similarity found.


Query #608: g593.t1 Query ID: lcl|Query_50838 Length: 213

No significant similarity found.


Query #609: g594.t1 Query ID: lcl|Query_50839 Length: 994

No significant similarity found.


Query #610: g595.t1 Query ID: lcl|Query_50840 Length: 216

No significant similarity found.


Query #611: g596.t1 Query ID: lcl|Query_50841 Length: 129

No significant similarity found.


Query #612: g597.t1 Query ID: lcl|Query_50842 Length: 868

No significant similarity found.


Query #613: g597.t2 Query ID: lcl|Query_50843 Length: 867

No significant similarity found.


Query #614: g598.t1 Query ID: lcl|Query_50844 Length: 88

No significant similarity found.


Query #615: g599.t1 Query ID: lcl|Query_50845 Length: 397

No significant similarity found.


Query #616: g600.t1 Query ID: lcl|Query_50846 Length: 95

No significant similarity found.


Query #617: g601.t1 Query ID: lcl|Query_50847 Length: 420

Sequences producing significant alignments:
                                                                  Scientific      Common                     Max    Total Query   E   Per.   Acc.                        
Description                                                       Name            Name            Taxid      Score  Score cover Value Ident  Len        Accession        
unnamed protein product                                                                           0          30.1   30.1  29%   2e-04 24.19  717        Query_61315      


Alignments:

>unnamed protein product
Sequence ID: Query_61315 Length: 717
Range 1: 189 to 300

Score:30.1 bits(63), Expect:2e-04, 
Method:Compositional matrix adjust., 
Identities:30/124(24%), Positives:46/124(37%), Gaps:12/124(9%)

Query  207  QYDHPSCSTAFLAAVAACPAVALLWSPHSYGQHSAARLLAQLARATPSMPEVLVEAGAVR  266
            ++ H S STA       C       +    GQ      L  + R+  + P VL+E     
Sbjct  189  EHFHDSSSTALTLDLEKCIKCGRCVT--MCGQVQQMNVLGMINRSRMAHPGVLIE-----  241

Query  267  GLLQQLDLRVPFQYNRCSAAAALAALCKHAEGRQEVRRGGGIRLLKELVLQAEPASEPEC  326
               + LD     +  +CS+     A+  H+E RQ        +  K +V Q  P+     
Sbjct  242  ---EALDHSKCIECGQCSSVCPVGAIVEHSEWRQVLDALENKQ--KVMVVQTAPSVRVSI  296

Query  327  GEHL  330
            GE L
Sbjct  297  GEEL  300


Query #618: g602.t1 Query ID: lcl|Query_50848 Length: 619

No significant similarity found.


Query #619: g603.t1 Query ID: lcl|Query_50849 Length: 540

No significant similarity found.


Query #620: g604.t1 Query ID: lcl|Query_50850 Length: 285

No significant similarity found.


Query #621: g605.t1 Query ID: lcl|Query_50851 Length: 792

No significant similarity found.


Query #622: g606.t1 Query ID: lcl|Query_50852 Length: 132

No significant similarity found.


Query #623: g607.t1 Query ID: lcl|Query_50853 Length: 435

No significant similarity found.


Query #624: g608.t1 Query ID: lcl|Query_50854 Length: 1126

No significant similarity found.


Query #625: g609.t1 Query ID: lcl|Query_50855 Length: 533

No significant similarity found.


Query #626: g610.t1 Query ID: lcl|Query_50856 Length: 448

No significant similarity found.


Query #627: g611.t1 Query ID: lcl|Query_50857 Length: 676

No significant similarity found.


Query #628: g612.t1 Query ID: lcl|Query_50858 Length: 72

No significant similarity found.


Query #629: g613.t1 Query ID: lcl|Query_50859 Length: 274

No significant similarity found.


Query #630: g614.t1 Query ID: lcl|Query_50860 Length: 309

No significant similarity found.


Query #631: g615.t1 Query ID: lcl|Query_50861 Length: 300

No significant similarity found.


Query #632: g616.t1 Query ID: lcl|Query_50862 Length: 161

No significant similarity found.


Query #633: g617.t1 Query ID: lcl|Query_50863 Length: 443

No significant similarity found.


Query #634: g618.t1 Query ID: lcl|Query_50864 Length: 439

No significant similarity found.


Query #635: g619.t1 Query ID: lcl|Query_50865 Length: 490

No significant similarity found.


Query #636: g620.t1 Query ID: lcl|Query_50866 Length: 469

No significant similarity found.


Query #637: g621.t1 Query ID: lcl|Query_50867 Length: 719

No significant similarity found.


Query #638: g622.t1 Query ID: lcl|Query_50868 Length: 556

No significant similarity found.


Query #639: g623.t1 Query ID: lcl|Query_50869 Length: 140

No significant similarity found.


Query #640: g624.t1 Query ID: lcl|Query_50870 Length: 540

No significant similarity found.


Query #641: g625.t1 Query ID: lcl|Query_50871 Length: 239

No significant similarity found.


Query #642: g626.t1 Query ID: lcl|Query_50872 Length: 278

No significant similarity found.


Query #643: g627.t1 Query ID: lcl|Query_50873 Length: 241

No significant similarity found.


Query #644: g628.t1 Query ID: lcl|Query_50874 Length: 596

No significant similarity found.


Query #645: g629.t1 Query ID: lcl|Query_50875 Length: 1348

No significant similarity found.


Query #646: g630.t1 Query ID: lcl|Query_50876 Length: 535

No significant similarity found.


Query #647: g631.t1 Query ID: lcl|Query_50877 Length: 161

No significant similarity found.


Query #648: g632.t1 Query ID: lcl|Query_50878 Length: 389

No significant similarity found.


Query #649: g633.t1 Query ID: lcl|Query_50879 Length: 712

No significant similarity found.


Query #650: g634.t1 Query ID: lcl|Query_50880 Length: 433

No significant similarity found.


Query #651: g635.t1 Query ID: lcl|Query_50881 Length: 462

No significant similarity found.


Query #652: g636.t1 Query ID: lcl|Query_50882 Length: 1101

No significant similarity found.


Query #653: g637.t1 Query ID: lcl|Query_50883 Length: 563

No significant similarity found.


Query #654: g638.t1 Query ID: lcl|Query_50884 Length: 326

No significant similarity found.


Query #655: g639.t1 Query ID: lcl|Query_50885 Length: 390

No significant similarity found.


Query #656: g640.t1 Query ID: lcl|Query_50886 Length: 553

Sequences producing significant alignments:
                                                                  Scientific      Common                     Max    Total Query   E   Per.   Acc.                        
Description                                                       Name            Name            Taxid      Score  Score cover Value Ident  Len        Accession        
unnamed protein product                                                                           0          24.2   24.2  5%    0.017 40.62  717        Query_61315      


Alignments:

>unnamed protein product
Sequence ID: Query_61315 Length: 717
Range 1: 568 to 599

Score:24.2 bits(49), Expect:0.017, 
Method:Compositional matrix adjust., 
Identities:13/32(41%), Positives:16/32(50%), Gaps:1/32(3%)

Query  404  EQRVADVEGPNDVRHWLQLIGHGE-EYEWINL  434
            E RVA   G  + RH LQ I  GE  Y+ +  
Sbjct  568  EIRVAVASGIGNARHLLQRIQAGEAHYDFVEV  599


Query #657: g641.t1 Query ID: lcl|Query_50887 Length: 713

No significant similarity found.


Query #658: g642.t1 Query ID: lcl|Query_50888 Length: 256

No significant similarity found.


Query #659: g643.t1 Query ID: lcl|Query_50889 Length: 147

No significant similarity found.


Query #660: g644.t1 Query ID: lcl|Query_50890 Length: 176

No significant similarity found.


Query #661: g645.t1 Query ID: lcl|Query_50891 Length: 781

Sequences producing significant alignments:
                                                                  Scientific      Common                     Max    Total Query   E   Per.   Acc.                        
Description                                                       Name            Name            Taxid      Score  Score cover Value Ident  Len        Accession        
unnamed protein product                                                                           0          26.7   26.7  7%    0.005 37.50  717        Query_61315      


Alignments:

>unnamed protein product
Sequence ID: Query_61315 Length: 717
Range 1: 504 to 566

Score:26.7 bits(55), Expect:0.005, 
Method:Compositional matrix adjust., 
Identities:24/64(38%), Positives:30/64(46%), Gaps:5/64(7%)

Query  367  GPPSLF--DGMLQSAAMRAASASSAGSPPPQLLSEA--GAQGRQERPTGTARQGGTAQAA  422
            G  +LF   G    AA+R A   +AG P P+L  EA  G +G +E  T T     T   A
Sbjct  504  GAAALFGATGGVMEAAIRTAYEIAAGEPLPKLEVEAVRGVKGVKE-ATLTLPANDTTLKA  562

Query  423  AKAG  426
              AG
Sbjct  563  GVAG  566


Query #662: g646.t1 Query ID: lcl|Query_50892 Length: 711

No significant similarity found.


Query #663: g647.t1 Query ID: lcl|Query_50893 Length: 436

No significant similarity found.


Query #664: g648.t1 Query ID: lcl|Query_50894 Length: 268

No significant similarity found.


Query #665: g649.t1 Query ID: lcl|Query_50895 Length: 413

No significant similarity found.


Query #666: g650.t1 Query ID: lcl|Query_50896 Length: 130

No significant similarity found.


Query #667: g651.t1 Query ID: lcl|Query_50897 Length: 330

No significant similarity found.


Query #668: g652.t1 Query ID: lcl|Query_50898 Length: 320

No significant similarity found.


Query #669: g653.t1 Query ID: lcl|Query_50899 Length: 208

No significant similarity found.


Query #670: g654.t1 Query ID: lcl|Query_50900 Length: 520

No significant similarity found.


Query #671: g655.t1 Query ID: lcl|Query_50901 Length: 500

No significant similarity found.


Query #672: g656.t1 Query ID: lcl|Query_50902 Length: 524

No significant similarity found.


Query #673: g657.t1 Query ID: lcl|Query_50903 Length: 79

No significant similarity found.


Query #674: g658.t1 Query ID: lcl|Query_50904 Length: 864

No significant similarity found.


Query #675: g659.t1 Query ID: lcl|Query_50905 Length: 1017

No significant similarity found.


Query #676: g660.t1 Query ID: lcl|Query_50906 Length: 149

No significant similarity found.


Query #677: g661.t1 Query ID: lcl|Query_50907 Length: 119

No significant similarity found.


Query #678: g662.t1 Query ID: lcl|Query_50908 Length: 297

No significant similarity found.


Query #679: g663.t1 Query ID: lcl|Query_50909 Length: 125

No significant similarity found.


Query #680: g664.t1 Query ID: lcl|Query_50910 Length: 232

No significant similarity found.


Query #681: g665.t1 Query ID: lcl|Query_50911 Length: 693

Sequences producing significant alignments:
                                                                  Scientific      Common                     Max    Total Query   E   Per.   Acc.                        
Description                                                       Name            Name            Taxid      Score  Score cover Value Ident  Len        Accession        
unnamed protein product                                                                           0          23.0   23.0  6%    0.050 29.79  717        Query_61315      


Alignments:

>unnamed protein product
Sequence ID: Query_61315 Length: 717
Range 1: 35 to 81

Score:23.0 bits(46), Expect:0.050, 
Method:Compositional matrix adjust., 
Identities:14/47(30%), Positives:22/47(46%), Gaps:0/47(0%)

Query  31  AVSAACREYATQLGIEKLRFNSVAVQEPDKRTVLAHLRGEGPKPPRM  77
           A +A+  ++A Q    KL+ N   V  P+  +VL   R  G   P +
Sbjct  35  ALAASAEQFAEQYPKLKLKVNGREVTVPEGTSVLNACREAGAYVPTL  81


Query #682: g666.t1 Query ID: lcl|Query_50912 Length: 326

No significant similarity found.


Query #683: g667.t1 Query ID: lcl|Query_50913 Length: 489

No significant similarity found.


Query #684: g668.t1 Query ID: lcl|Query_50914 Length: 242

No significant similarity found.


Query #685: g669.t1 Query ID: lcl|Query_50915 Length: 246

No significant similarity found.


Query #686: g670.t1 Query ID: lcl|Query_50916 Length: 486

No significant similarity found.


Query #687: g671.t1 Query ID: lcl|Query_50917 Length: 998

No significant similarity found.


Query #688: g672.t1 Query ID: lcl|Query_50918 Length: 737

No significant similarity found.


Query #689: g673.t1 Query ID: lcl|Query_50919 Length: 168

No significant similarity found.


Query #690: g674.t1 Query ID: lcl|Query_50920 Length: 959

No significant similarity found.


Query #691: g675.t1 Query ID: lcl|Query_50921 Length: 475

No significant similarity found.


Query #692: g676.t1 Query ID: lcl|Query_50922 Length: 356

No significant similarity found.


Query #693: g677.t1 Query ID: lcl|Query_50923 Length: 247

No significant similarity found.


Query #694: g678.t1 Query ID: lcl|Query_50924 Length: 779

No significant similarity found.


Query #695: g679.t1 Query ID: lcl|Query_50925 Length: 161

No significant similarity found.


Query #696: g680.t1 Query ID: lcl|Query_50926 Length: 288

No significant similarity found.


Query #697: g681.t1 Query ID: lcl|Query_50927 Length: 272

Sequences producing significant alignments:
                                                                  Scientific      Common                     Max    Total Query   E   Per.   Acc.                        
Description                                                       Name            Name            Taxid      Score  Score cover Value Ident  Len        Accession        
unnamed protein product                                                                           0          29.7   29.7  15%   2e-04 40.00  717        Query_61315      


Alignments:

>unnamed protein product
Sequence ID: Query_61315 Length: 717
Range 1: 75 to 123

Score:29.7 bits(62), Expect:2e-04, 
Method:Compositional matrix adjust., 
Identities:20/50(40%), Positives:20/50(40%), Gaps:9/50(18%)

Query  213  GIMVATVC--------PGYCSTSMSSFGGSQSAEAGADTPAWLAVEVPAA  254
            G  V T C        PG C   M   GG Q   A A TPAW   EV  A
Sbjct  75   GAYVPTLCTHPRLPTTPGTCRICMVETGGGQLKPACA-TPAWEGMEVQTA  123


Query #698: g682.t1 Query ID: lcl|Query_50928 Length: 970

No significant similarity found.


Query #699: g683.t1 Query ID: lcl|Query_50929 Length: 109

No significant similarity found.


Query #700: g684.t1 Query ID: lcl|Query_50930 Length: 260

No significant similarity found.


Query #701: g685.t1 Query ID: lcl|Query_50931 Length: 791

No significant similarity found.


Query #702: g686.t1 Query ID: lcl|Query_50932 Length: 415

No significant similarity found.


Query #703: g687.t1 Query ID: lcl|Query_50933 Length: 928

No significant similarity found.


Query #704: g687.t2 Query ID: lcl|Query_50934 Length: 931

No significant similarity found.


Query #705: g688.t1 Query ID: lcl|Query_50935 Length: 231

No significant similarity found.


Query #706: g689.t1 Query ID: lcl|Query_50936 Length: 202

No significant similarity found.


Query #707: g690.t1 Query ID: lcl|Query_50937 Length: 335

No significant similarity found.


Query #708: g691.t1 Query ID: lcl|Query_50938 Length: 1191

No significant similarity found.


Query #709: g692.t1 Query ID: lcl|Query_50939 Length: 349

No significant similarity found.


Query #710: g693.t1 Query ID: lcl|Query_50940 Length: 202

Sequences producing significant alignments:
                                                                  Scientific      Common                     Max    Total Query   E   Per.   Acc.                        
Description                                                       Name            Name            Taxid      Score  Score cover Value Ident  Len        Accession        
unnamed protein product                                                                           0          25.1   46.8  16%   0.004 50.00  717        Query_61315      


Alignments:

>unnamed protein product
Sequence ID: Query_61315 Length: 717
Range 1: 154 to 174

Score:25.1 bits(51), Expect:0.004, 
Method:Composition-based stats., 
Identities:11/22(50%), Positives:15/22(68%), Gaps:1/22(4%)

Query  145  RDEKQTLLDRYKVKDTQLPRIQ  166
            R E Q L+ RY VKD  LP+++
Sbjct  154  RCEFQDLISRYNVKDV-LPKLK  174


Range 2: 36 to 47

Score:21.7 bits(43), Expect:0.032, 
Method:Composition-based stats., 
Identities:7/12(58%), Positives:10/12(83%), Gaps:0/12(0%)

Query  30  LAATREQFVEKF  41
           LAA+ EQF E++
Sbjct  36  LAASAEQFAEQY  47


Query #711: g694.t1 Query ID: lcl|Query_50941 Length: 447

No significant similarity found.


Query #712: g695.t1 Query ID: lcl|Query_50942 Length: 1105

No significant similarity found.


Query #713: g696.t1 Query ID: lcl|Query_50943 Length: 462

No significant similarity found.


Query #714: g697.t1 Query ID: lcl|Query_50944 Length: 447

No significant similarity found.


Query #715: g698.t1 Query ID: lcl|Query_50945 Length: 232

No significant similarity found.


Query #716: g699.t1 Query ID: lcl|Query_50946 Length: 836

No significant similarity found.


Query #717: g700.t1 Query ID: lcl|Query_50947 Length: 788

No significant similarity found.


Query #718: g701.t1 Query ID: lcl|Query_50948 Length: 306

No significant similarity found.


Query #719: g702.t1 Query ID: lcl|Query_50949 Length: 311

No significant similarity found.


Query #720: g703.t1 Query ID: lcl|Query_50950 Length: 325

No significant similarity found.


Query #721: g703.t2 Query ID: lcl|Query_50951 Length: 524

No significant similarity found.


Query #722: g704.t1 Query ID: lcl|Query_50952 Length: 548

No significant similarity found.


Query #723: g705.t1 Query ID: lcl|Query_50953 Length: 102

No significant similarity found.


Query #724: g706.t1 Query ID: lcl|Query_50954 Length: 817

No significant similarity found.


Query #725: g707.t1 Query ID: lcl|Query_50955 Length: 830

No significant similarity found.


Query #726: g708.t1 Query ID: lcl|Query_50956 Length: 336

No significant similarity found.


Query #727: g709.t1 Query ID: lcl|Query_50957 Length: 219

No significant similarity found.


Query #728: g710.t1 Query ID: lcl|Query_50958 Length: 260

No significant similarity found.


Query #729: g711.t1 Query ID: lcl|Query_50959 Length: 868

No significant similarity found.


Query #730: g712.t1 Query ID: lcl|Query_50960 Length: 597

No significant similarity found.


Query #731: g713.t1 Query ID: lcl|Query_50961 Length: 324

No significant similarity found.


Query #732: g714.t1 Query ID: lcl|Query_50962 Length: 577

No significant similarity found.


Query #733: g715.t1 Query ID: lcl|Query_50963 Length: 218

No significant similarity found.


Query #734: g716.t1 Query ID: lcl|Query_50964 Length: 204

No significant similarity found.


Query #735: g717.t1 Query ID: lcl|Query_50965 Length: 1337

No significant similarity found.


Query #736: g718.t1 Query ID: lcl|Query_50966 Length: 190

No significant similarity found.


Query #737: g719.t1 Query ID: lcl|Query_50967 Length: 637

No significant similarity found.


Query #738: g720.t1 Query ID: lcl|Query_50968 Length: 900

No significant similarity found.


Query #739: g721.t1 Query ID: lcl|Query_50969 Length: 113

No significant similarity found.


Query #740: g722.t1 Query ID: lcl|Query_50970 Length: 798

No significant similarity found.


Query #741: g722.t2 Query ID: lcl|Query_50971 Length: 803

No significant similarity found.


Query #742: g723.t1 Query ID: lcl|Query_50972 Length: 491

No significant similarity found.


Query #743: g724.t1 Query ID: lcl|Query_50973 Length: 622

No significant similarity found.


Query #744: g725.t1 Query ID: lcl|Query_50974 Length: 479

No significant similarity found.


Query #745: g726.t1 Query ID: lcl|Query_50975 Length: 215

No significant similarity found.


Query #746: g727.t1 Query ID: lcl|Query_50976 Length: 455

No significant similarity found.


Query #747: g728.t1 Query ID: lcl|Query_50977 Length: 128

No significant similarity found.


Query #748: g729.t1 Query ID: lcl|Query_50978 Length: 142

No significant similarity found.


Query #749: g730.t1 Query ID: lcl|Query_50979 Length: 125

No significant similarity found.


Query #750: g731.t1 Query ID: lcl|Query_50980 Length: 599

No significant similarity found.


Query #751: g732.t1 Query ID: lcl|Query_50981 Length: 554

No significant similarity found.


Query #752: g733.t1 Query ID: lcl|Query_50982 Length: 211

No significant similarity found.


Query #753: g734.t1 Query ID: lcl|Query_50983 Length: 142

No significant similarity found.


Query #754: g735.t1 Query ID: lcl|Query_50984 Length: 282

No significant similarity found.


Query #755: g736.t1 Query ID: lcl|Query_50985 Length: 897

No significant similarity found.


Query #756: g737.t1 Query ID: lcl|Query_50986 Length: 196

No significant similarity found.


Query #757: g738.t1 Query ID: lcl|Query_50987 Length: 919

No significant similarity found.


Query #758: g739.t1 Query ID: lcl|Query_50988 Length: 552

No significant similarity found.


Query #759: g740.t1 Query ID: lcl|Query_50989 Length: 102

No significant similarity found.


Query #760: g741.t1 Query ID: lcl|Query_50990 Length: 141

No significant similarity found.


Query #761: g742.t1 Query ID: lcl|Query_50991 Length: 103

No significant similarity found.


Query #762: g743.t1 Query ID: lcl|Query_50992 Length: 598

No significant similarity found.


Query #763: g744.t1 Query ID: lcl|Query_50993 Length: 185

No significant similarity found.


Query #764: g745.t1 Query ID: lcl|Query_50994 Length: 315

No significant similarity found.


Query #765: g746.t1 Query ID: lcl|Query_50995 Length: 185

No significant similarity found.


Query #766: g747.t1 Query ID: lcl|Query_50996 Length: 425

No significant similarity found.


Query #767: g748.t1 Query ID: lcl|Query_50997 Length: 809

No significant similarity found.


Query #768: g749.t1 Query ID: lcl|Query_50998 Length: 530

No significant similarity found.


Query #769: g750.t1 Query ID: lcl|Query_50999 Length: 322

No significant similarity found.


Query #770: g751.t1 Query ID: lcl|Query_51000 Length: 235

No significant similarity found.


Query #771: g752.t1 Query ID: lcl|Query_51001 Length: 222

No significant similarity found.


Query #772: g753.t1 Query ID: lcl|Query_51002 Length: 485

No significant similarity found.


Query #773: g754.t1 Query ID: lcl|Query_51003 Length: 1261

No significant similarity found.


Query #774: g755.t1 Query ID: lcl|Query_51004 Length: 218

No significant similarity found.


Query #775: g756.t1 Query ID: lcl|Query_51005 Length: 1569

No significant similarity found.


Query #776: g757.t1 Query ID: lcl|Query_51006 Length: 497

No significant similarity found.


Query #777: g758.t1 Query ID: lcl|Query_51007 Length: 189

No significant similarity found.


Query #778: g759.t1 Query ID: lcl|Query_51008 Length: 234

No significant similarity found.


Query #779: g760.t1 Query ID: lcl|Query_51009 Length: 496

No significant similarity found.


Query #780: g761.t1 Query ID: lcl|Query_51010 Length: 1361

No significant similarity found.


Query #781: g762.t1 Query ID: lcl|Query_51011 Length: 352

No significant similarity found.


Query #782: g763.t1 Query ID: lcl|Query_51012 Length: 278

No significant similarity found.


Query #783: g764.t1 Query ID: lcl|Query_51013 Length: 175

No significant similarity found.


Query #784: g765.t1 Query ID: lcl|Query_51014 Length: 209

No significant similarity found.


Query #785: g765.t2 Query ID: lcl|Query_51015 Length: 210

No significant similarity found.


Query #786: g766.t1 Query ID: lcl|Query_51016 Length: 453

No significant similarity found.


Query #787: g767.t1 Query ID: lcl|Query_51017 Length: 344

No significant similarity found.


Query #788: g768.t1 Query ID: lcl|Query_51018 Length: 504

No significant similarity found.


Query #789: g769.t1 Query ID: lcl|Query_51019 Length: 497

No significant similarity found.


Query #790: g770.t1 Query ID: lcl|Query_51020 Length: 586

No significant similarity found.


Query #791: g771.t1 Query ID: lcl|Query_51021 Length: 529

No significant similarity found.


Query #792: g772.t1 Query ID: lcl|Query_51022 Length: 94

No significant similarity found.


Query #793: g773.t1 Query ID: lcl|Query_51023 Length: 360

No significant similarity found.


Query #794: g774.t1 Query ID: lcl|Query_51024 Length: 2574

No significant similarity found.


Query #795: g775.t1 Query ID: lcl|Query_51025 Length: 355

No significant similarity found.


Query #796: g776.t1 Query ID: lcl|Query_51026 Length: 891

No significant similarity found.


Query #797: g777.t1 Query ID: lcl|Query_51027 Length: 809

No significant similarity found.


Query #798: g778.t1 Query ID: lcl|Query_51028 Length: 355

No significant similarity found.


Query #799: g779.t1 Query ID: lcl|Query_51029 Length: 237

No significant similarity found.


Query #800: g780.t1 Query ID: lcl|Query_51030 Length: 398

No significant similarity found.


Query #801: g780.t2 Query ID: lcl|Query_51031 Length: 179

No significant similarity found.


Query #802: g781.t1 Query ID: lcl|Query_51032 Length: 680

No significant similarity found.


Query #803: g782.t1 Query ID: lcl|Query_51033 Length: 1303

No significant similarity found.


Query #804: g783.t1 Query ID: lcl|Query_51034 Length: 105

No significant similarity found.


Query #805: g784.t1 Query ID: lcl|Query_51035 Length: 523

No significant similarity found.


Query #806: g785.t1 Query ID: lcl|Query_51036 Length: 1269

No significant similarity found.


Query #807: g786.t1 Query ID: lcl|Query_51037 Length: 190

No significant similarity found.


Query #808: g787.t1 Query ID: lcl|Query_51038 Length: 523

No significant similarity found.


Query #809: g788.t1 Query ID: lcl|Query_51039 Length: 809

No significant similarity found.


Query #810: g789.t1 Query ID: lcl|Query_51040 Length: 936

No significant similarity found.


Query #811: g790.t1 Query ID: lcl|Query_51041 Length: 540

No significant similarity found.


Query #812: g791.t1 Query ID: lcl|Query_51042 Length: 219

No significant similarity found.


Query #813: g792.t1 Query ID: lcl|Query_51043 Length: 409

No significant similarity found.


Query #814: g793.t1 Query ID: lcl|Query_51044 Length: 336

No significant similarity found.


Query #815: g794.t1 Query ID: lcl|Query_51045 Length: 249

No significant similarity found.


Query #816: g795.t1 Query ID: lcl|Query_51046 Length: 284

No significant similarity found.


Query #817: g796.t1 Query ID: lcl|Query_51047 Length: 540

No significant similarity found.


Query #818: g797.t1 Query ID: lcl|Query_51048 Length: 221

No significant similarity found.


Query #819: g798.t1 Query ID: lcl|Query_51049 Length: 809

No significant similarity found.


Query #820: g799.t1 Query ID: lcl|Query_51050 Length: 1266

No significant similarity found.


Query #821: g800.t1 Query ID: lcl|Query_51051 Length: 499

No significant similarity found.


Query #822: g801.t1 Query ID: lcl|Query_51052 Length: 294

No significant similarity found.


Query #823: g802.t1 Query ID: lcl|Query_51053 Length: 270

No significant similarity found.


Query #824: g803.t1 Query ID: lcl|Query_51054 Length: 809

No significant similarity found.


Query #825: g804.t1 Query ID: lcl|Query_51055 Length: 1643

No significant similarity found.


Query #826: g805.t1 Query ID: lcl|Query_51056 Length: 526

No significant similarity found.


Query #827: g806.t1 Query ID: lcl|Query_51057 Length: 219

No significant similarity found.


Query #828: g807.t1 Query ID: lcl|Query_51058 Length: 268

Sequences producing significant alignments:
                                                                  Scientific      Common                     Max    Total Query   E   Per.   Acc.                        
Description                                                       Name            Name            Taxid      Score  Score cover Value Ident  Len        Accession        
unnamed protein product                                                                           0          25.9   25.9  15%   0.003 36.73  717        Query_61315      


Alignments:

>unnamed protein product
Sequence ID: Query_61315 Length: 717
Range 1: 58 to 106

Score:25.9 bits(53), Expect:0.003, 
Method:Compositional matrix adjust., 
Identities:18/49(37%), Positives:21/49(42%), Gaps:7/49(14%)

Query  153  EVEVPEDRYILFAAEEEGLELPYAC---RL----GCCTSCTVKVKEGEM  194
            EV VPE   +L A  E G   P  C   RL    G C  C V    G++
Sbjct  58   EVTVPEGTSVLNACREAGAYVPTLCTHPRLPTTPGTCRICMVETGGGQL  106


Query #829: g808.t1 Query ID: lcl|Query_51059 Length: 320

No significant similarity found.


Query #830: g809.t1 Query ID: lcl|Query_51060 Length: 123

No significant similarity found.


Query #831: g810.t1 Query ID: lcl|Query_51061 Length: 269

No significant similarity found.


Query #832: g811.t1 Query ID: lcl|Query_51062 Length: 1074

No significant similarity found.


Query #833: g812.t1 Query ID: lcl|Query_51063 Length: 434

No significant similarity found.


Query #834: g813.t1 Query ID: lcl|Query_51064 Length: 522

No significant similarity found.


Query #835: g814.t1 Query ID: lcl|Query_51065 Length: 620

Sequences producing significant alignments:
                                                                  Scientific      Common                     Max    Total Query   E   Per.   Acc.                        
Description                                                       Name            Name            Taxid      Score  Score cover Value Ident  Len        Accession        
unnamed protein product                                                                           0          23.8   23.8  4%    0.028 41.94  717        Query_61315      


Alignments:

>unnamed protein product
Sequence ID: Query_61315 Length: 717
Range 1: 676 to 706

Score:23.8 bits(48), Expect:0.028, 
Method:Compositional matrix adjust., 
Identities:13/31(42%), Positives:16/31(51%), Gaps:2/31(6%)

Query  369  DRLPSIRRLSGHG--VGRSTLSVVGGMSQLR  397
            D LPS+R L G G    R+ L+  G M   R
Sbjct  676  DTLPSVRELGGSGEVAKRAALTAAGEMRYKR  706


Query #836: g815.t1 Query ID: lcl|Query_51066 Length: 228

Sequences producing significant alignments:
                                                                  Scientific      Common                     Max    Total Query   E   Per.   Acc.                        
Description                                                       Name            Name            Taxid      Score  Score cover Value Ident  Len        Accession        
unnamed protein product                                                                           0          21.7   21.7  30%   0.034 33.33  717        Query_61315      


Alignments:

>unnamed protein product
Sequence ID: Query_61315 Length: 717
Range 1: 483 to 551

Score:21.7 bits(43), Expect:0.034, 
Method:Compositional matrix adjust., 
Identities:24/72(33%), Positives:30/72(41%), Gaps:6/72(8%)

Query  119  KRIDNTSLRDEPFEFILGAGQVIPAFEEAVAGMLVGGIRRVEVL--GE-LPELSYPRDRS  175
            K+I   SL+ E F+  LG      A   A  G +   IR    +  GE LP L      +
Sbjct  483  KKIPMPSLKPEEFDNPLGEATGAAALFGATGGVMEAAIRTAYEIAAGEPLPKLEV---EA  539

Query  176  KRFVSGTKTYTL  187
             R V G K  TL
Sbjct  540  VRGVKGVKEATL  551


Query #837: g816.t1 Query ID: lcl|Query_51067 Length: 587

No significant similarity found.


Query #838: g817.t1 Query ID: lcl|Query_51068 Length: 453

No significant similarity found.


Query #839: g818.t1 Query ID: lcl|Query_51069 Length: 285

No significant similarity found.


Query #840: g819.t1 Query ID: lcl|Query_51070 Length: 1162

No significant similarity found.


Query #841: g820.t1 Query ID: lcl|Query_51071 Length: 370

No significant similarity found.


Query #842: g821.t1 Query ID: lcl|Query_51072 Length: 573

No significant similarity found.


Query #843: g822.t1 Query ID: lcl|Query_51073 Length: 219

No significant similarity found.


Query #844: g823.t1 Query ID: lcl|Query_51074 Length: 202

No significant similarity found.


Query #845: g824.t1 Query ID: lcl|Query_51075 Length: 400

No significant similarity found.


Query #846: g825.t1 Query ID: lcl|Query_51076 Length: 1223

No significant similarity found.


Query #847: g826.t1 Query ID: lcl|Query_51077 Length: 527

No significant similarity found.


Query #848: g827.t1 Query ID: lcl|Query_51078 Length: 238

No significant similarity found.


Query #849: g828.t1 Query ID: lcl|Query_51079 Length: 513

No significant similarity found.


Query #850: g829.t1 Query ID: lcl|Query_51080 Length: 167

No significant similarity found.


Query #851: g830.t1 Query ID: lcl|Query_51081 Length: 200

No significant similarity found.


Query #852: g831.t1 Query ID: lcl|Query_51082 Length: 142

No significant similarity found.


Query #853: g832.t1 Query ID: lcl|Query_51083 Length: 600

No significant similarity found.


Query #854: g833.t1 Query ID: lcl|Query_51084 Length: 199

No significant similarity found.


Query #855: g834.t1 Query ID: lcl|Query_51085 Length: 530

No significant similarity found.


Query #856: g835.t1 Query ID: lcl|Query_51086 Length: 132

No significant similarity found.


Query #857: g836.t1 Query ID: lcl|Query_51087 Length: 1399

No significant similarity found.


Query #858: g837.t1 Query ID: lcl|Query_51088 Length: 317

No significant similarity found.


Query #859: g838.t1 Query ID: lcl|Query_51089 Length: 1174

No significant similarity found.


Query #860: g838.t2 Query ID: lcl|Query_51090 Length: 1167

No significant similarity found.


Query #861: g839.t1 Query ID: lcl|Query_51091 Length: 697

No significant similarity found.


Query #862: g840.t1 Query ID: lcl|Query_51092 Length: 458

Sequences producing significant alignments:
                                                                  Scientific      Common                     Max    Total Query   E   Per.   Acc.                        
Description                                                       Name            Name            Taxid      Score  Score cover Value Ident  Len        Accession        
unnamed protein product                                                                           0          23.0   23.0  2%    0.032 75.00  717        Query_61315      


Alignments:

>unnamed protein product
Sequence ID: Query_61315 Length: 717
Range 1: 524 to 535

Score:23.0 bits(46), Expect:0.032, 
Method:Compositional matrix adjust., 
Identities:9/12(75%), Positives:10/12(83%), Gaps:0/12(0%)

Query  409  YQTAAGEPLPAL  420
            Y+ AAGEPLP L
Sbjct  524  YEIAAGEPLPKL  535


Query #863: g841.t1 Query ID: lcl|Query_51093 Length: 994

No significant similarity found.


Query #864: g842.t1 Query ID: lcl|Query_51094 Length: 457

No significant similarity found.


Query #865: g843.t1 Query ID: lcl|Query_51095 Length: 209

No significant similarity found.


Query #866: g844.t1 Query ID: lcl|Query_51096 Length: 298

No significant similarity found.


Query #867: g845.t1 Query ID: lcl|Query_51097 Length: 320

No significant similarity found.


Query #868: g846.t1 Query ID: lcl|Query_51098 Length: 247

No significant similarity found.


Query #869: g847.t1 Query ID: lcl|Query_51099 Length: 687

No significant similarity found.


Query #870: g848.t1 Query ID: lcl|Query_51100 Length: 324

No significant similarity found.


Query #871: g849.t1 Query ID: lcl|Query_51101 Length: 118

No significant similarity found.


Query #872: g850.t1 Query ID: lcl|Query_51102 Length: 375

No significant similarity found.


Query #873: g851.t1 Query ID: lcl|Query_51103 Length: 685

No significant similarity found.


Query #874: g852.t1 Query ID: lcl|Query_51104 Length: 514

No significant similarity found.


Query #875: g853.t1 Query ID: lcl|Query_51105 Length: 262

No significant similarity found.


Query #876: g854.t1 Query ID: lcl|Query_51106 Length: 430

No significant similarity found.


Query #877: g855.t1 Query ID: lcl|Query_51107 Length: 816

No significant similarity found.


Query #878: g856.t1 Query ID: lcl|Query_51108 Length: 427

No significant similarity found.


Query #879: g857.t1 Query ID: lcl|Query_51109 Length: 348

No significant similarity found.


Query #880: g858.t1 Query ID: lcl|Query_51110 Length: 230

No significant similarity found.


Query #881: g859.t1 Query ID: lcl|Query_51111 Length: 1719

No significant similarity found.


Query #882: g860.t1 Query ID: lcl|Query_51112 Length: 223

No significant similarity found.


Query #883: g861.t1 Query ID: lcl|Query_51113 Length: 366

No significant similarity found.


Query #884: g862.t1 Query ID: lcl|Query_51114 Length: 634

No significant similarity found.


Query #885: g863.t1 Query ID: lcl|Query_51115 Length: 533

No significant similarity found.


Query #886: g864.t1 Query ID: lcl|Query_51116 Length: 84

No significant similarity found.


Query #887: g865.t1 Query ID: lcl|Query_51117 Length: 183

No significant similarity found.


Query #888: g866.t1 Query ID: lcl|Query_51118 Length: 1073

No significant similarity found.


Query #889: g867.t1 Query ID: lcl|Query_51119 Length: 438

Sequences producing significant alignments:
                                                                  Scientific      Common                     Max    Total Query   E   Per.   Acc.                        
Description                                                       Name            Name            Taxid      Score  Score cover Value Ident  Len        Accession        
unnamed protein product                                                                           0          22.6   22.6  29%   0.043 23.26  717        Query_61315      


Alignments:

>unnamed protein product
Sequence ID: Query_61315 Length: 717
Range 1: 49 to 169

Score:22.6 bits(45), Expect:0.043, 
Method:Compositional matrix adjust., 
Identities:30/129(23%), Positives:45/129(34%), Gaps:9/129(6%)

Query  245  KMKQLVASRTLAIPDGVSIEVKARKVRVKGPRGMLQ-RDFKHLAVDMFLTEEEGQKVLKV  303
            K+K  V  R   +P+G S+    R      P    + R             E G   LK 
Sbjct  49   KLKLKVNGREVTVPEGTSVLNACREAGAYVPTLCTHPRLPTTPGTCRICMVETGGGQLKP  108

Query  304  DCHFGKRKALASIRTCTSHVQNMITGVTKGYQYKMRLVYAHFPININIEDKGGKVEIRNF  363
             C       +  ++T T  VQ  I GV       + L  A  P +    D  G+ E ++ 
Sbjct  109  ACATPAWEGM-EVQTATDKVQESIRGV-------LSLMKANHPSDCMNCDASGRCEFQDL  160

Query  364  LGEKIVRVV  372
            +    V+ V
Sbjct  161  ISRYNVKDV  169


Query #890: g868.t1 Query ID: lcl|Query_51120 Length: 1417

No significant similarity found.


Query #891: g869.t1 Query ID: lcl|Query_51121 Length: 1165

No significant similarity found.


Query #892: g870.t1 Query ID: lcl|Query_51122 Length: 510

No significant similarity found.


Query #893: g871.t1 Query ID: lcl|Query_51123 Length: 717

No significant similarity found.


Query #894: g871.t2 Query ID: lcl|Query_51124 Length: 718

No significant similarity found.


Query #895: g872.t1 Query ID: lcl|Query_51125 Length: 638

No significant similarity found.


Query #896: g873.t1 Query ID: lcl|Query_51126 Length: 344

No significant similarity found.


Query #897: g874.t1 Query ID: lcl|Query_51127 Length: 656

No significant similarity found.


Query #898: g875.t1 Query ID: lcl|Query_51128 Length: 434

No significant similarity found.


Query #899: g876.t1 Query ID: lcl|Query_51129 Length: 350

No significant similarity found.


Query #900: g877.t1 Query ID: lcl|Query_51130 Length: 128

No significant similarity found.


Query #901: g878.t1 Query ID: lcl|Query_51131 Length: 606

No significant similarity found.


Query #902: g878.t2 Query ID: lcl|Query_51132 Length: 633

No significant similarity found.


Query #903: g879.t1 Query ID: lcl|Query_51133 Length: 100

No significant similarity found.


Query #904: g880.t1 Query ID: lcl|Query_51134 Length: 343

No significant similarity found.


Query #905: g881.t1 Query ID: lcl|Query_51135 Length: 604

No significant similarity found.


Query #906: g882.t1 Query ID: lcl|Query_51136 Length: 192

No significant similarity found.


Query #907: g883.t1 Query ID: lcl|Query_51137 Length: 1113

No significant similarity found.


Query #908: g884.t1 Query ID: lcl|Query_51138 Length: 983

No significant similarity found.


Query #909: g885.t1 Query ID: lcl|Query_51139 Length: 190

No significant similarity found.


Query #910: g886.t1 Query ID: lcl|Query_51140 Length: 247

No significant similarity found.


Query #911: g887.t1 Query ID: lcl|Query_51141 Length: 728

Sequences producing significant alignments:
                                                                  Scientific      Common                     Max    Total Query   E   Per.   Acc.                        
Description                                                       Name            Name            Taxid      Score  Score cover Value Ident  Len        Accession        
unnamed protein product                                                                           0          107    107   26%   1e-27 32.39  717        Query_61315      


Alignments:

>unnamed protein product
Sequence ID: Query_61315 Length: 717
Range 1: 54 to 264

Score:107 bits(248), Expect:1e-27, 
Method:Compositional matrix adjust., 
Identities:69/213(32%), Positives:94/213(44%), Gaps:19/213(8%)

Query  41   VNGQATKVARGSNVLQACDAAGVDIPRFCYHQRL-SIAGNCRMCLVEVEKSP-KPVASCA  98
            VNG+   V  G+ VL AC  AG  +P  C H RL +  G CR+C+VE      KP  +CA
Sbjct  54   VNGREVTVPEGTSVLNACREAGAYVPTLCTHPRLPTTPGTCRICMVETGGGQLKP--ACA  111

Query  99   MPAAPGMVIRTHTPLVKKAREGVMELLLINHPLDCPICDQGGECDLQDQSMVFG------  152
             PA  GM ++T T  V+ +  GV+ L+  NHP DC  CD  G C+ QD    +       
Sbjct  112  TPAWEGMEVQTATDKVQESIRGVLSLMKANHPSDCMNCDASGRCEFQDLISRYNVKDVLP  171

Query  153  --SDRSRFTEVKRAVSDKNLGPLVKTVMT----RCIHCTRCIRFAKEVAGTDDLGITGRG  206
                 S   +               T +T    +CI C RC+    +V   + LG+  R 
Sbjct  172  KLKTYSHEWDAEVQADFEHFHDSSSTALTLDLEKCIKCGRCVTMCGQVQQMNVLGMINRS  231

Query  207  RDAEVGTYVDKLLTSEL---SGNVIDLCPVGAL  236
            R A  G  ++  L        G     CPVGA+
Sbjct  232  RMAHPGVLIEEALDHSKCIECGQCSSVCPVGAI  264


Query #912: g888.t1 Query ID: lcl|Query_51142 Length: 338

No significant similarity found.


Query #913: g889.t1 Query ID: lcl|Query_51143 Length: 303

No significant similarity found.


Query #914: g890.t1 Query ID: lcl|Query_51144 Length: 340

No significant similarity found.


Query #915: g891.t1 Query ID: lcl|Query_51145 Length: 159

No significant similarity found.


Query #916: g892.t1 Query ID: lcl|Query_51146 Length: 351

No significant similarity found.


Query #917: g893.t1 Query ID: lcl|Query_51147 Length: 93

No significant similarity found.


Query #918: g894.t1 Query ID: lcl|Query_51148 Length: 750

No significant similarity found.


Query #919: g895.t1 Query ID: lcl|Query_51149 Length: 429

No significant similarity found.


Query #920: g896.t1 Query ID: lcl|Query_51150 Length: 380

Sequences producing significant alignments:
                                                                  Scientific      Common                     Max    Total Query   E   Per.   Acc.                        
Description                                                       Name            Name            Taxid      Score  Score cover Value Ident  Len        Accession        
unnamed protein product                                                                           0          25.5   25.5  19%   0.005 28.44  717        Query_61315      


Alignments:

>unnamed protein product
Sequence ID: Query_61315 Length: 717
Range 1: 428 to 531

Score:25.5 bits(52), Expect:0.005, 
Method:Compositional matrix adjust., 
Identities:31/109(28%), Positives:38/109(34%), Gaps:39/109(35%)

Query  255  ALYKGL---DASLVGVVPYTAIRLST-----------YDALKAVWRRSTGR---------  291
            A  KGL   D  LVG+ P TA +  T           YD    +  R  G          
Sbjct  428  AKKKGLKPEDVCLVGIMPCTAKKHETERKEFRNENGAYDCDYVITTREFGHMLRHKKIPM  487

Query  292  -----KDID------SGAALAFGAVAGVISAVATYPLEVARRRMMAGAP  329
                  + D      +GAA  FGA  GV+ A      E+A     AG P
Sbjct  488  PSLKPEEFDNPLGEATGAAALFGATGGVMEAAIRTAYEIA-----AGEP  531


Query #921: g897.t1 Query ID: lcl|Query_51151 Length: 745

No significant similarity found.


Query #922: g898.t1 Query ID: lcl|Query_51152 Length: 124

No significant similarity found.


Query #923: g899.t1 Query ID: lcl|Query_51153 Length: 1823

No significant similarity found.


Query #924: g900.t1 Query ID: lcl|Query_51154 Length: 554

No significant similarity found.


Query #925: g901.t1 Query ID: lcl|Query_51155 Length: 357

No significant similarity found.


Query #926: g902.t1 Query ID: lcl|Query_51156 Length: 134

No significant similarity found.


Query #927: g903.t1 Query ID: lcl|Query_51157 Length: 1013

No significant similarity found.


Query #928: g904.t1 Query ID: lcl|Query_51158 Length: 320

No significant similarity found.


Query #929: g905.t1 Query ID: lcl|Query_51159 Length: 156

No significant similarity found.


Query #930: g906.t1 Query ID: lcl|Query_51160 Length: 178

Sequences producing significant alignments:
                                                                  Scientific      Common                     Max    Total Query   E   Per.   Acc.                        
Description                                                       Name            Name            Taxid      Score  Score cover Value Ident  Len        Accession        
unnamed protein product                                                                           0          22.1   22.1  34%   0.023 31.15  717        Query_61315      


Alignments:

>unnamed protein product
Sequence ID: Query_61315 Length: 717
Range 1: 474 to 532

Score:22.1 bits(44), Expect:0.023, 
Method:Compositional matrix adjust., 
Identities:19/61(31%), Positives:24/61(39%), Gaps:2/61(3%)

Query  5    KEVAHKMGIGHKGEQPASDKLGSSDQNTGATVGSAGTSDITSPVAPDAATTASDVAAGPP  64
            +E  H +   HK     S K    D   G   G+A     T  V   A  TA ++AAG P
Sbjct  474  REFGHMLR--HKKIPMPSLKPEEFDNPLGEATGAAALFGATGGVMEAAIRTAYEIAAGEP  531

Query  65   V  65
             
Sbjct  532  L  532


Query #931: g907.t1 Query ID: lcl|Query_51161 Length: 148

No significant similarity found.


Query #932: g907.t2 Query ID: lcl|Query_51162 Length: 94

No significant similarity found.


Query #933: g908.t1 Query ID: lcl|Query_51163 Length: 124

No significant similarity found.


Query #934: g909.t1 Query ID: lcl|Query_51164 Length: 148

No significant similarity found.


Query #935: g910.t1 Query ID: lcl|Query_51165 Length: 148

No significant similarity found.


Query #936: g911.t1 Query ID: lcl|Query_51166 Length: 105

No significant similarity found.


Query #937: g912.t1 Query ID: lcl|Query_51167 Length: 124

No significant similarity found.


Query #938: g913.t1 Query ID: lcl|Query_51168 Length: 521

No significant similarity found.


Query #939: g914.t1 Query ID: lcl|Query_51169 Length: 499

No significant similarity found.


Query #940: g915.t1 Query ID: lcl|Query_51170 Length: 404

No significant similarity found.


Query #941: g916.t1 Query ID: lcl|Query_51171 Length: 660

No significant similarity found.


Query #942: g917.t1 Query ID: lcl|Query_51172 Length: 448

No significant similarity found.


Query #943: g918.t1 Query ID: lcl|Query_51173 Length: 609

No significant similarity found.


Query #944: g919.t1 Query ID: lcl|Query_51174 Length: 247

No significant similarity found.


Query #945: g920.t1 Query ID: lcl|Query_51175 Length: 327

No significant similarity found.


Query #946: g921.t1 Query ID: lcl|Query_51176 Length: 219

No significant similarity found.


Query #947: g922.t1 Query ID: lcl|Query_51177 Length: 288

No significant similarity found.


Query #948: g923.t1 Query ID: lcl|Query_51178 Length: 295

No significant similarity found.


Query #949: g924.t1 Query ID: lcl|Query_51179 Length: 683

No significant similarity found.


Query #950: g925.t1 Query ID: lcl|Query_51180 Length: 561

No significant similarity found.


Query #951: g926.t1 Query ID: lcl|Query_51181 Length: 670

No significant similarity found.


Query #952: g927.t1 Query ID: lcl|Query_51182 Length: 168

No significant similarity found.


Query #953: g928.t1 Query ID: lcl|Query_51183 Length: 371

No significant similarity found.


Query #954: g929.t1 Query ID: lcl|Query_51184 Length: 146

No significant similarity found.


Query #955: g930.t1 Query ID: lcl|Query_51185 Length: 627

No significant similarity found.


Query #956: g931.t1 Query ID: lcl|Query_51186 Length: 398

No significant similarity found.


Query #957: g932.t1 Query ID: lcl|Query_51187 Length: 1575

No significant similarity found.


Query #958: g933.t1 Query ID: lcl|Query_51188 Length: 77

No significant similarity found.


Query #959: g934.t1 Query ID: lcl|Query_51189 Length: 259

No significant similarity found.


Query #960: g935.t1 Query ID: lcl|Query_51190 Length: 404

No significant similarity found.


Query #961: g936.t1 Query ID: lcl|Query_51191 Length: 477

No significant similarity found.


Query #962: g937.t1 Query ID: lcl|Query_51192 Length: 637

No significant similarity found.


Query #963: g938.t1 Query ID: lcl|Query_51193 Length: 489

No significant similarity found.


Query #964: g939.t1 Query ID: lcl|Query_51194 Length: 923

No significant similarity found.


Query #965: g940.t1 Query ID: lcl|Query_51195 Length: 614

No significant similarity found.


Query #966: g941.t1 Query ID: lcl|Query_51196 Length: 604

No significant similarity found.


Query #967: g942.t1 Query ID: lcl|Query_51197 Length: 357

No significant similarity found.


Query #968: g943.t1 Query ID: lcl|Query_51198 Length: 503

No significant similarity found.


Query #969: g944.t1 Query ID: lcl|Query_51199 Length: 1238

No significant similarity found.


Query #970: g945.t1 Query ID: lcl|Query_51200 Length: 1465

No significant similarity found.


Query #971: g946.t1 Query ID: lcl|Query_51201 Length: 386

No significant similarity found.


Query #972: g947.t1 Query ID: lcl|Query_51202 Length: 166

No significant similarity found.


Query #973: g948.t1 Query ID: lcl|Query_51203 Length: 498

No significant similarity found.


Query #974: g949.t1 Query ID: lcl|Query_51204 Length: 172

No significant similarity found.


Query #975: g950.t1 Query ID: lcl|Query_51205 Length: 1055

No significant similarity found.


Query #976: g951.t1 Query ID: lcl|Query_51206 Length: 1003

No significant similarity found.


Query #977: g952.t1 Query ID: lcl|Query_51207 Length: 504

No significant similarity found.


Query #978: g953.t1 Query ID: lcl|Query_51208 Length: 455

No significant similarity found.


Query #979: g954.t1 Query ID: lcl|Query_51209 Length: 121

No significant similarity found.


Query #980: g955.t1 Query ID: lcl|Query_51210 Length: 1384

No significant similarity found.


Query #981: g956.t1 Query ID: lcl|Query_51211 Length: 883

No significant similarity found.


Query #982: g957.t1 Query ID: lcl|Query_51212 Length: 240

No significant similarity found.


Query #983: g958.t1 Query ID: lcl|Query_51213 Length: 109

No significant similarity found.


Query #984: g959.t1 Query ID: lcl|Query_51214 Length: 632

No significant similarity found.


Query #985: g960.t1 Query ID: lcl|Query_51215 Length: 415

No significant similarity found.


Query #986: g961.t1 Query ID: lcl|Query_51216 Length: 483

No significant similarity found.


Query #987: g962.t1 Query ID: lcl|Query_51217 Length: 428

No significant similarity found.


Query #988: g963.t1 Query ID: lcl|Query_51218 Length: 261

No significant similarity found.


Query #989: g964.t1 Query ID: lcl|Query_51219 Length: 890

No significant similarity found.


Query #990: g965.t1 Query ID: lcl|Query_51220 Length: 885

No significant similarity found.


Query #991: g966.t1 Query ID: lcl|Query_51221 Length: 769

No significant similarity found.


Query #992: g967.t1 Query ID: lcl|Query_51222 Length: 482

No significant similarity found.


Query #993: g968.t1 Query ID: lcl|Query_51223 Length: 602

No significant similarity found.


Query #994: g969.t1 Query ID: lcl|Query_51224 Length: 232

No significant similarity found.


Query #995: g970.t1 Query ID: lcl|Query_51225 Length: 945

No significant similarity found.


Query #996: g971.t1 Query ID: lcl|Query_51226 Length: 1202

No significant similarity found.


Query #997: g972.t1 Query ID: lcl|Query_51227 Length: 419

No significant similarity found.


Query #998: g973.t1 Query ID: lcl|Query_51228 Length: 84

No significant similarity found.


Query #999: g974.t1 Query ID: lcl|Query_51229 Length: 523

No significant similarity found.


Query #1000: g975.t1 Query ID: lcl|Query_51230 Length: 348

No significant similarity found.


Query #1001: g976.t1 Query ID: lcl|Query_51231 Length: 225

No significant similarity found.


Query #1002: g977.t1 Query ID: lcl|Query_51232 Length: 205

No significant similarity found.


Query #1003: g978.t1 Query ID: lcl|Query_51233 Length: 897

No significant similarity found.


Query #1004: g979.t1 Query ID: lcl|Query_51234 Length: 775

No significant similarity found.


Query #1005: g980.t1 Query ID: lcl|Query_51235 Length: 571

No significant similarity found.


Query #1006: g981.t1 Query ID: lcl|Query_51236 Length: 796

No significant similarity found.


Query #1007: g982.t1 Query ID: lcl|Query_51237 Length: 528

No significant similarity found.


Query #1008: g983.t1 Query ID: lcl|Query_51238 Length: 230

No significant similarity found.


Query #1009: g984.t1 Query ID: lcl|Query_51239 Length: 830

No significant similarity found.


Query #1010: g985.t1 Query ID: lcl|Query_51240 Length: 1941

No significant similarity found.


Query #1011: g986.t1 Query ID: lcl|Query_51241 Length: 359

No significant similarity found.


Query #1012: g987.t1 Query ID: lcl|Query_51242 Length: 888

No significant similarity found.


Query #1013: g987.t2 Query ID: lcl|Query_51243 Length: 882

No significant similarity found.


Query #1014: g988.t1 Query ID: lcl|Query_51244 Length: 522

No significant similarity found.


Query #1015: g989.t1 Query ID: lcl|Query_51245 Length: 300

No significant similarity found.


Query #1016: g990.t1 Query ID: lcl|Query_51246 Length: 587

No significant similarity found.


Query #1017: g991.t1 Query ID: lcl|Query_51247 Length: 548

No significant similarity found.


Query #1018: g992.t1 Query ID: lcl|Query_51248 Length: 537

No significant similarity found.


Query #1019: g993.t1 Query ID: lcl|Query_51249 Length: 750

No significant similarity found.


Query #1020: g994.t1 Query ID: lcl|Query_51250 Length: 262

No significant similarity found.


Query #1021: g995.t1 Query ID: lcl|Query_51251 Length: 130

No significant similarity found.


Query #1022: g996.t1 Query ID: lcl|Query_51252 Length: 352

No significant similarity found.


Query #1023: g997.t1 Query ID: lcl|Query_51253 Length: 126

No significant similarity found.


Query #1024: g998.t1 Query ID: lcl|Query_51254 Length: 785

No significant similarity found.


Query #1025: g999.t1 Query ID: lcl|Query_51255 Length: 375

Sequences producing significant alignments:
                                                                  Scientific      Common                     Max    Total Query   E   Per.   Acc.                        
Description                                                       Name            Name            Taxid      Score  Score cover Value Ident  Len        Accession        
unnamed protein product                                                                           0          22.6   22.6  30%   0.033 21.93  717        Query_61315      


Alignments:

>unnamed protein product
Sequence ID: Query_61315 Length: 717
Range 1: 85 to 194

Score:22.6 bits(45), Expect:0.033, 
Method:Compositional matrix adjust., 
Identities:25/114(22%), Positives:36/114(31%), Gaps:5/114(4%)

Query  242  PRPPSPPLTCPPCLCNYPPLPPRPNPPRPPRPPPVPFPPPSPPQTLICDSICLVPNQDQT  301
            PR P+ P TC  C+        +P    P              Q  I   + L      +
Sbjct  85   PRLPTTPGTCRICMVETGGGQLKPACATPAWEGMEVQTATDKVQESIRGVLSLMKANHPS  144

Query  302  DCEPRMCSDPCQDCMEEDVFTWY-CMDMDPSVLMTFDTQSECNEMIDLGECEDA  354
            DC   M  D    C  +D  + Y   D  P  L T+  + +     D     D+
Sbjct  145  DC---MNCDASGRCEFQDLISRYNVKDVLPK-LKTYSHEWDAEVQADFEHFHDS  194


Query #1026: g999.t2 Query ID: lcl|Query_51256 Length: 382

Sequences producing significant alignments:
                                                                  Scientific      Common                     Max    Total Query   E   Per.   Acc.                        
Description                                                       Name            Name            Taxid      Score  Score cover Value Ident  Len        Accession        
unnamed protein product                                                                           0          22.6   22.6  29%   0.036 21.93  717        Query_61315      


Alignments:

>unnamed protein product
Sequence ID: Query_61315 Length: 717
Range 1: 85 to 194

Score:22.6 bits(45), Expect:0.036, 
Method:Compositional matrix adjust., 
Identities:25/114(22%), Positives:36/114(31%), Gaps:5/114(4%)

Query  249  PRPPSPPLTCPPCLCNYPPLPPRPNPPRPPRPPPVPFPPPSPPQTLICDSICLVPNQDQT  308
            PR P+ P TC  C+        +P    P              Q  I   + L      +
Sbjct  85   PRLPTTPGTCRICMVETGGGQLKPACATPAWEGMEVQTATDKVQESIRGVLSLMKANHPS  144

Query  309  DCEPRMCSDPCQDCMEEDVFTWY-CMDMDPSVLMTFDTQSECNEMIDLGECEDA  361
            DC   M  D    C  +D  + Y   D  P  L T+  + +     D     D+
Sbjct  145  DC---MNCDASGRCEFQDLISRYNVKDVLPK-LKTYSHEWDAEVQADFEHFHDS  194


Query #1027: g1000.t1 Query ID: lcl|Query_51257 Length: 1259

No significant similarity found.


Query #1028: g1000.t2 Query ID: lcl|Query_51258 Length: 1246

No significant similarity found.


Query #1029: g1001.t1 Query ID: lcl|Query_51259 Length: 299

No significant similarity found.


Query #1030: g1002.t1 Query ID: lcl|Query_51260 Length: 263

No significant similarity found.


Query #1031: g1003.t1 Query ID: lcl|Query_51261 Length: 376

No significant similarity found.


Query #1032: g1004.t1 Query ID: lcl|Query_51262 Length: 454

No significant similarity found.


Query #1033: g1005.t1 Query ID: lcl|Query_51263 Length: 1387

No significant similarity found.


Query #1034: g1006.t1 Query ID: lcl|Query_51264 Length: 857

No significant similarity found.


Query #1035: g1007.t1 Query ID: lcl|Query_51265 Length: 1193

No significant similarity found.


Query #1036: g1007.t2 Query ID: lcl|Query_51266 Length: 1194

No significant similarity found.


Query #1037: g1008.t1 Query ID: lcl|Query_51267 Length: 347

No significant similarity found.


Query #1038: g1009.t1 Query ID: lcl|Query_51268 Length: 460

No significant similarity found.


Query #1039: g1010.t1 Query ID: lcl|Query_51269 Length: 314

No significant similarity found.


Query #1040: g1011.t1 Query ID: lcl|Query_51270 Length: 187

No significant similarity found.


Query #1041: g1012.t1 Query ID: lcl|Query_51271 Length: 293

No significant similarity found.


Query #1042: g1013.t1 Query ID: lcl|Query_51272 Length: 115

No significant similarity found.


Query #1043: g1014.t1 Query ID: lcl|Query_51273 Length: 418

No significant similarity found.


Query #1044: g1015.t1 Query ID: lcl|Query_51274 Length: 134

No significant similarity found.


Query #1045: g1016.t1 Query ID: lcl|Query_51275 Length: 235

No significant similarity found.


Query #1046: g1017.t1 Query ID: lcl|Query_51276 Length: 148

No significant similarity found.


Query #1047: g1018.t1 Query ID: lcl|Query_51277 Length: 477

No significant similarity found.


Query #1048: g1019.t1 Query ID: lcl|Query_51278 Length: 239

No significant similarity found.


Query #1049: g1020.t1 Query ID: lcl|Query_51279 Length: 996

No significant similarity found.


Query #1050: g1021.t1 Query ID: lcl|Query_51280 Length: 312

No significant similarity found.


Query #1051: g1021.t2 Query ID: lcl|Query_51281 Length: 314

No significant similarity found.


Query #1052: g1022.t1 Query ID: lcl|Query_51282 Length: 464

No significant similarity found.


Query #1053: g1023.t1 Query ID: lcl|Query_51283 Length: 559

No significant similarity found.


Query #1054: g1024.t1 Query ID: lcl|Query_51284 Length: 405

No significant similarity found.


Query #1055: g1025.t1 Query ID: lcl|Query_51285 Length: 284

No significant similarity found.


Query #1056: g1026.t1 Query ID: lcl|Query_51286 Length: 206

No significant similarity found.


Query #1057: g1027.t1 Query ID: lcl|Query_51287 Length: 855

No significant similarity found.


Query #1058: g1028.t1 Query ID: lcl|Query_51288 Length: 249

No significant similarity found.


Query #1059: g1029.t1 Query ID: lcl|Query_51289 Length: 864

No significant similarity found.


Query #1060: g1030.t1 Query ID: lcl|Query_51290 Length: 321

No significant similarity found.


Query #1061: g1031.t1 Query ID: lcl|Query_51291 Length: 931

No significant similarity found.


Query #1062: g1032.t1 Query ID: lcl|Query_51292 Length: 1324

No significant similarity found.


Query #1063: g1033.t1 Query ID: lcl|Query_51293 Length: 157

No significant similarity found.


Query #1064: g1034.t1 Query ID: lcl|Query_51294 Length: 327

No significant similarity found.


Query #1065: g1034.t2 Query ID: lcl|Query_51295 Length: 326

No significant similarity found.


Query #1066: g1035.t1 Query ID: lcl|Query_51296 Length: 197

No significant similarity found.


Query #1067: g1036.t1 Query ID: lcl|Query_51297 Length: 389

No significant similarity found.


Query #1068: g1037.t1 Query ID: lcl|Query_51298 Length: 1603

No significant similarity found.


Query #1069: g1038.t1 Query ID: lcl|Query_51299 Length: 707

No significant similarity found.


Query #1070: g1039.t1 Query ID: lcl|Query_51300 Length: 389

No significant similarity found.


Query #1071: g1040.t1 Query ID: lcl|Query_51301 Length: 371

No significant similarity found.


Query #1072: g1041.t1 Query ID: lcl|Query_51302 Length: 783

No significant similarity found.


Query #1073: g1042.t1 Query ID: lcl|Query_51303 Length: 198

No significant similarity found.


Query #1074: g1043.t1 Query ID: lcl|Query_51304 Length: 331

No significant similarity found.


Query #1075: g1044.t1 Query ID: lcl|Query_51305 Length: 383

No significant similarity found.


Query #1076: g1045.t1 Query ID: lcl|Query_51306 Length: 251

No significant similarity found.


Query #1077: g1045.t2 Query ID: lcl|Query_51307 Length: 265

No significant similarity found.


Query #1078: g1046.t1 Query ID: lcl|Query_51308 Length: 1228

No significant similarity found.


Query #1079: g1047.t1 Query ID: lcl|Query_51309 Length: 581

No significant similarity found.


Query #1080: g1048.t1 Query ID: lcl|Query_51310 Length: 247

No significant similarity found.


Query #1081: g1049.t1 Query ID: lcl|Query_51311 Length: 946

No significant similarity found.


Query #1082: g1050.t1 Query ID: lcl|Query_51312 Length: 179

No significant similarity found.


Query #1083: g1051.t1 Query ID: lcl|Query_51313 Length: 313

No significant similarity found.


Query #1084: g1052.t1 Query ID: lcl|Query_51314 Length: 529

No significant similarity found.


Query #1085: g1053.t1 Query ID: lcl|Query_51315 Length: 2133

No significant similarity found.


Query #1086: g1054.t1 Query ID: lcl|Query_51316 Length: 83

No significant similarity found.


Query #1087: g1055.t1 Query ID: lcl|Query_51317 Length: 982

No significant similarity found.


Query #1088: g1056.t1 Query ID: lcl|Query_51318 Length: 304

No significant similarity found.


Query #1089: g1057.t1 Query ID: lcl|Query_51319 Length: 474

No significant similarity found.


Query #1090: g1058.t1 Query ID: lcl|Query_51320 Length: 320

No significant similarity found.


Query #1091: g1059.t1 Query ID: lcl|Query_51321 Length: 814

No significant similarity found.


Query #1092: g1060.t1 Query ID: lcl|Query_51322 Length: 100

No significant similarity found.


Query #1093: g1061.t1 Query ID: lcl|Query_51323 Length: 316

No significant similarity found.


Query #1094: g1062.t1 Query ID: lcl|Query_51324 Length: 408

No significant similarity found.


Query #1095: g1063.t1 Query ID: lcl|Query_51325 Length: 880

No significant similarity found.


Query #1096: g1064.t1 Query ID: lcl|Query_51326 Length: 176

No significant similarity found.


Query #1097: g1065.t1 Query ID: lcl|Query_51327 Length: 515

No significant similarity found.


Query #1098: g1066.t1 Query ID: lcl|Query_51328 Length: 375

No significant similarity found.


Query #1099: g1067.t1 Query ID: lcl|Query_51329 Length: 292

No significant similarity found.


Query #1100: g1068.t1 Query ID: lcl|Query_51330 Length: 121

No significant similarity found.


Query #1101: g1069.t1 Query ID: lcl|Query_51331 Length: 395

No significant similarity found.


Query #1102: g1070.t1 Query ID: lcl|Query_51332 Length: 1119

No significant similarity found.


Query #1103: g1071.t1 Query ID: lcl|Query_51333 Length: 505

No significant similarity found.


Query #1104: g1072.t1 Query ID: lcl|Query_51334 Length: 269

No significant similarity found.


Query #1105: g1073.t1 Query ID: lcl|Query_51335 Length: 981

No significant similarity found.


Query #1106: g1074.t1 Query ID: lcl|Query_51336 Length: 267

No significant similarity found.


Query #1107: g1075.t1 Query ID: lcl|Query_51337 Length: 191

No significant similarity found.


Query #1108: g1076.t1 Query ID: lcl|Query_51338 Length: 136

No significant similarity found.


Query #1109: g1077.t1 Query ID: lcl|Query_51339 Length: 1236

No significant similarity found.


Query #1110: g1078.t1 Query ID: lcl|Query_51340 Length: 280

No significant similarity found.


Query #1111: g1078.t2 Query ID: lcl|Query_51341 Length: 296

No significant similarity found.


Query #1112: g1079.t1 Query ID: lcl|Query_51342 Length: 460

No significant similarity found.


Query #1113: g1080.t1 Query ID: lcl|Query_51343 Length: 431

No significant similarity found.


Query #1114: g1081.t1 Query ID: lcl|Query_51344 Length: 353

No significant similarity found.


Query #1115: g1082.t1 Query ID: lcl|Query_51345 Length: 145

No significant similarity found.


Query #1116: g1083.t1 Query ID: lcl|Query_51346 Length: 99

No significant similarity found.


Query #1117: g1084.t1 Query ID: lcl|Query_51347 Length: 868

No significant similarity found.


Query #1118: g1085.t1 Query ID: lcl|Query_51348 Length: 155

No significant similarity found.


Query #1119: g1086.t1 Query ID: lcl|Query_51349 Length: 303

No significant similarity found.


Query #1120: g1087.t1 Query ID: lcl|Query_51350 Length: 338

No significant similarity found.


Query #1121: g1088.t1 Query ID: lcl|Query_51351 Length: 239

No significant similarity found.


Query #1122: g1089.t1 Query ID: lcl|Query_51352 Length: 123

No significant similarity found.


Query #1123: g1090.t1 Query ID: lcl|Query_51353 Length: 1125

No significant similarity found.


Query #1124: g1091.t1 Query ID: lcl|Query_51354 Length: 151

No significant similarity found.


Query #1125: g1092.t1 Query ID: lcl|Query_51355 Length: 247

No significant similarity found.


Query #1126: g1093.t1 Query ID: lcl|Query_51356 Length: 420

No significant similarity found.


Query #1127: g1094.t1 Query ID: lcl|Query_51357 Length: 809

No significant similarity found.


Query #1128: g1095.t1 Query ID: lcl|Query_51358 Length: 854

No significant similarity found.


Query #1129: g1096.t1 Query ID: lcl|Query_51359 Length: 304

No significant similarity found.


Query #1130: g1097.t1 Query ID: lcl|Query_51360 Length: 957

No significant similarity found.


Query #1131: g1097.t2 Query ID: lcl|Query_51361 Length: 960

No significant similarity found.


Query #1132: g1098.t1 Query ID: lcl|Query_51362 Length: 323

No significant similarity found.


Query #1133: g1099.t1 Query ID: lcl|Query_51363 Length: 609

No significant similarity found.


Query #1134: g1100.t1 Query ID: lcl|Query_51364 Length: 1532

No significant similarity found.


Query #1135: g1101.t1 Query ID: lcl|Query_51365 Length: 432

No significant similarity found.


Query #1136: g1102.t1 Query ID: lcl|Query_51366 Length: 959

No significant similarity found.


Query #1137: g1103.t1 Query ID: lcl|Query_51367 Length: 389

No significant similarity found.


Query #1138: g1104.t1 Query ID: lcl|Query_51368 Length: 341

No significant similarity found.


Query #1139: g1105.t1 Query ID: lcl|Query_51369 Length: 259

No significant similarity found.


Query #1140: g1106.t1 Query ID: lcl|Query_51370 Length: 296

No significant similarity found.


Query #1141: g1107.t1 Query ID: lcl|Query_51371 Length: 368

No significant similarity found.


Query #1142: g1108.t1 Query ID: lcl|Query_51372 Length: 744

No significant similarity found.


Query #1143: g1109.t1 Query ID: lcl|Query_51373 Length: 659

No significant similarity found.


Query #1144: g1110.t1 Query ID: lcl|Query_51374 Length: 291

No significant similarity found.


Query #1145: g1111.t1 Query ID: lcl|Query_51375 Length: 1214

No significant similarity found.


Query #1146: g1112.t1 Query ID: lcl|Query_51376 Length: 435

No significant similarity found.


Query #1147: g1113.t1 Query ID: lcl|Query_51377 Length: 294

No significant similarity found.


Query #1148: g1114.t1 Query ID: lcl|Query_51378 Length: 520

No significant similarity found.


Query #1149: g1115.t1 Query ID: lcl|Query_51379 Length: 440

No significant similarity found.


Query #1150: g1116.t1 Query ID: lcl|Query_51380 Length: 199

No significant similarity found.


Query #1151: g1117.t1 Query ID: lcl|Query_51381 Length: 402

No significant similarity found.


Query #1152: g1118.t1 Query ID: lcl|Query_51382 Length: 386

No significant similarity found.


Query #1153: g1119.t1 Query ID: lcl|Query_51383 Length: 684

No significant similarity found.


Query #1154: g1120.t1 Query ID: lcl|Query_51384 Length: 349

No significant similarity found.


Query #1155: g1121.t1 Query ID: lcl|Query_51385 Length: 337

No significant similarity found.


Query #1156: g1122.t1 Query ID: lcl|Query_51386 Length: 530

No significant similarity found.


Query #1157: g1123.t1 Query ID: lcl|Query_51387 Length: 2416

No significant similarity found.


Query #1158: g1124.t1 Query ID: lcl|Query_51388 Length: 626

No significant similarity found.


Query #1159: g1125.t1 Query ID: lcl|Query_51389 Length: 450

No significant similarity found.


Query #1160: g1126.t1 Query ID: lcl|Query_51390 Length: 469

No significant similarity found.


Query #1161: g1127.t1 Query ID: lcl|Query_51391 Length: 227

No significant similarity found.


Query #1162: g1128.t1 Query ID: lcl|Query_51392 Length: 502

No significant similarity found.


Query #1163: g1129.t1 Query ID: lcl|Query_51393 Length: 1080

Sequences producing significant alignments:
                                                                  Scientific      Common                     Max    Total Query   E   Per.   Acc.                        
Description                                                       Name            Name            Taxid      Score  Score cover Value Ident  Len        Accession        
unnamed protein product                                                                           0          25.1   25.1  6%    0.021 29.33  717        Query_61315      


Alignments:

>unnamed protein product
Sequence ID: Query_61315 Length: 717
Range 1: 47 to 121

Score:25.1 bits(51), Expect:0.021, 
Method:Compositional matrix adjust., 
Identities:22/75(29%), Positives:27/75(36%), Gaps:5/75(6%)

Query  302  FPSLGATPSGSSGT----SSSRTAVSEAAGYARKAKAAAHLPSPTARRRGPPVSTAS-QS  356
            +P L     G   T    +S   A  EA  Y         LP+     R   V T   Q 
Sbjct  47   YPKLKLKVNGREVTVPEGTSVLNACREAGAYVPTLCTHPRLPTTPGTCRICMVETGGGQL  106

Query  357  RPAAAAPIWQADGVQ  371
            +PA A P W+   VQ
Sbjct  107  KPACATPAWEGMEVQ  121


Query #1164: g1130.t1 Query ID: lcl|Query_51394 Length: 537

No significant similarity found.


Query #1165: g1131.t1 Query ID: lcl|Query_51395 Length: 451

No significant similarity found.


Query #1166: g1132.t1 Query ID: lcl|Query_51396 Length: 562

No significant similarity found.


Query #1167: g1133.t1 Query ID: lcl|Query_51397 Length: 241

No significant similarity found.


Query #1168: g1134.t1 Query ID: lcl|Query_51398 Length: 235

No significant similarity found.


Query #1169: g1135.t1 Query ID: lcl|Query_51399 Length: 290

No significant similarity found.


Query #1170: g1136.t1 Query ID: lcl|Query_51400 Length: 203

No significant similarity found.


Query #1171: g1137.t1 Query ID: lcl|Query_51401 Length: 252

No significant similarity found.


Query #1172: g1138.t1 Query ID: lcl|Query_51402 Length: 487

No significant similarity found.


Query #1173: g1139.t1 Query ID: lcl|Query_51403 Length: 86

No significant similarity found.


Query #1174: g1140.t1 Query ID: lcl|Query_51404 Length: 395

No significant similarity found.


Query #1175: g1141.t1 Query ID: lcl|Query_51405 Length: 1176

No significant similarity found.


Query #1176: g1142.t1 Query ID: lcl|Query_51406 Length: 208

No significant similarity found.


Query #1177: g1143.t1 Query ID: lcl|Query_51407 Length: 1761

No significant similarity found.


Query #1178: g1144.t1 Query ID: lcl|Query_51408 Length: 566

No significant similarity found.


Query #1179: g1145.t1 Query ID: lcl|Query_51409 Length: 627

No significant similarity found.


Query #1180: g1146.t1 Query ID: lcl|Query_51410 Length: 271

No significant similarity found.


Query #1181: g1147.t1 Query ID: lcl|Query_51411 Length: 211

No significant similarity found.


Query #1182: g1148.t1 Query ID: lcl|Query_51412 Length: 894

No significant similarity found.


Query #1183: g1149.t1 Query ID: lcl|Query_51413 Length: 186

No significant similarity found.


Query #1184: g1150.t1 Query ID: lcl|Query_51414 Length: 688

No significant similarity found.


Query #1185: g1151.t1 Query ID: lcl|Query_51415 Length: 955

No significant similarity found.


Query #1186: g1152.t1 Query ID: lcl|Query_51416 Length: 231

No significant similarity found.


Query #1187: g1153.t1 Query ID: lcl|Query_51417 Length: 1299

No significant similarity found.


Query #1188: g1153.t2 Query ID: lcl|Query_51418 Length: 1242

No significant similarity found.


Query #1189: g1154.t1 Query ID: lcl|Query_51419 Length: 501

No significant similarity found.


Query #1190: g1155.t1 Query ID: lcl|Query_51420 Length: 1023

No significant similarity found.


Query #1191: g1156.t1 Query ID: lcl|Query_51421 Length: 348

No significant similarity found.


Query #1192: g1157.t1 Query ID: lcl|Query_51422 Length: 634

No significant similarity found.


Query #1193: g1158.t1 Query ID: lcl|Query_51423 Length: 429

No significant similarity found.


Query #1194: g1159.t1 Query ID: lcl|Query_51424 Length: 537

No significant similarity found.


Query #1195: g1160.t1 Query ID: lcl|Query_51425 Length: 1687

No significant similarity found.


Query #1196: g1161.t1 Query ID: lcl|Query_51426 Length: 554

No significant similarity found.


Query #1197: g1162.t1 Query ID: lcl|Query_51427 Length: 335

No significant similarity found.


Query #1198: g1163.t1 Query ID: lcl|Query_51428 Length: 421

No significant similarity found.


Query #1199: g1164.t1 Query ID: lcl|Query_51429 Length: 322

No significant similarity found.


Query #1200: g1165.t1 Query ID: lcl|Query_51430 Length: 211

No significant similarity found.


Query #1201: g1166.t1 Query ID: lcl|Query_51431 Length: 761

No significant similarity found.


Query #1202: g1167.t1 Query ID: lcl|Query_51432 Length: 150

No significant similarity found.


Query #1203: g1168.t1 Query ID: lcl|Query_51433 Length: 443

No significant similarity found.


Query #1204: g1169.t1 Query ID: lcl|Query_51434 Length: 469

No significant similarity found.


Query #1205: g1170.t1 Query ID: lcl|Query_51435 Length: 1173

No significant similarity found.


Query #1206: g1171.t1 Query ID: lcl|Query_51436 Length: 124

No significant similarity found.


Query #1207: g1172.t1 Query ID: lcl|Query_51437 Length: 299

No significant similarity found.


Query #1208: g1173.t1 Query ID: lcl|Query_51438 Length: 144

No significant similarity found.


Query #1209: g1174.t1 Query ID: lcl|Query_51439 Length: 254

No significant similarity found.


Query #1210: g1175.t1 Query ID: lcl|Query_51440 Length: 1979

No significant similarity found.


Query #1211: g1175.t2 Query ID: lcl|Query_51441 Length: 1980

No significant similarity found.


Query #1212: g1176.t1 Query ID: lcl|Query_51442 Length: 81

No significant similarity found.


Query #1213: g1177.t1 Query ID: lcl|Query_51443 Length: 1177

No significant similarity found.


Query #1214: g1178.t1 Query ID: lcl|Query_51444 Length: 1171

No significant similarity found.


Query #1215: g1179.t1 Query ID: lcl|Query_51445 Length: 463

No significant similarity found.


Query #1216: g1180.t1 Query ID: lcl|Query_51446 Length: 185

No significant similarity found.


Query #1217: g1181.t1 Query ID: lcl|Query_51447 Length: 115

No significant similarity found.


Query #1218: g1182.t1 Query ID: lcl|Query_51448 Length: 239

No significant similarity found.


Query #1219: g1183.t1 Query ID: lcl|Query_51449 Length: 622

No significant similarity found.


Query #1220: g1184.t1 Query ID: lcl|Query_51450 Length: 223

Sequences producing significant alignments:
                                                                  Scientific      Common                     Max    Total Query   E   Per.   Acc.                        
Description                                                       Name            Name            Taxid      Score  Score cover Value Ident  Len        Accession        
unnamed protein product                                                                           0          22.1   22.1  11%   0.028 41.94  717        Query_61315      


Alignments:

>unnamed protein product
Sequence ID: Query_61315 Length: 717
Range 1: 16 to 46

Score:22.1 bits(44), Expect:0.028, 
Method:Compositional matrix adjust., 
Identities:13/31(42%), Positives:18/31(58%), Gaps:5/31(16%)

Query  121  LRNAGVSRVLCVAVSD-----AAAADAWAEK  146
            LR  GV+R +CV  S      AA+A+  AE+
Sbjct  16   LRLLGVARAICVGLSRSLPALAASAEQFAEQ  46


Query #1221: g1185.t1 Query ID: lcl|Query_51451 Length: 531

No significant similarity found.


Query #1222: g1186.t1 Query ID: lcl|Query_51452 Length: 791

No significant similarity found.


Query #1223: g1187.t1 Query ID: lcl|Query_51453 Length: 908

No significant similarity found.


Query #1224: g1188.t1 Query ID: lcl|Query_51454 Length: 530

No significant similarity found.


Query #1225: g1189.t1 Query ID: lcl|Query_51455 Length: 608

No significant similarity found.


Query #1226: g1190.t1 Query ID: lcl|Query_51456 Length: 367

No significant similarity found.


Query #1227: g1191.t1 Query ID: lcl|Query_51457 Length: 1012

No significant similarity found.


Query #1228: g1192.t1 Query ID: lcl|Query_51458 Length: 363

No significant similarity found.


Query #1229: g1192.t2 Query ID: lcl|Query_51459 Length: 352

No significant similarity found.


Query #1230: g1193.t1 Query ID: lcl|Query_51460 Length: 501

No significant similarity found.


Query #1231: g1194.t1 Query ID: lcl|Query_51461 Length: 75

No significant similarity found.


Query #1232: g1195.t1 Query ID: lcl|Query_51462 Length: 439

No significant similarity found.


Query #1233: g1196.t1 Query ID: lcl|Query_51463 Length: 308

No significant similarity found.


Query #1234: g1197.t1 Query ID: lcl|Query_51464 Length: 452

No significant similarity found.


Query #1235: g1198.t1 Query ID: lcl|Query_51465 Length: 298

No significant similarity found.


Query #1236: g1199.t1 Query ID: lcl|Query_51466 Length: 384

No significant similarity found.


Query #1237: g1200.t1 Query ID: lcl|Query_51467 Length: 897

No significant similarity found.


Query #1238: g1201.t1 Query ID: lcl|Query_51468 Length: 1158

No significant similarity found.


Query #1239: g1202.t1 Query ID: lcl|Query_51469 Length: 86

No significant similarity found.


Query #1240: g1203.t1 Query ID: lcl|Query_51470 Length: 160

No significant similarity found.


Query #1241: g1204.t1 Query ID: lcl|Query_51471 Length: 1039

No significant similarity found.


Query #1242: g1205.t1 Query ID: lcl|Query_51472 Length: 404

No significant similarity found.


Query #1243: g1206.t1 Query ID: lcl|Query_51473 Length: 992

No significant similarity found.


Query #1244: g1207.t1 Query ID: lcl|Query_51474 Length: 425

No significant similarity found.


Query #1245: g1208.t1 Query ID: lcl|Query_51475 Length: 227

No significant similarity found.


Query #1246: g1209.t1 Query ID: lcl|Query_51476 Length: 564

No significant similarity found.


Query #1247: g1210.t1 Query ID: lcl|Query_51477 Length: 600

No significant similarity found.


Query #1248: g1211.t1 Query ID: lcl|Query_51478 Length: 660

No significant similarity found.


Query #1249: g1212.t1 Query ID: lcl|Query_51479 Length: 1602

No significant similarity found.


Query #1250: g1213.t1 Query ID: lcl|Query_51480 Length: 766

No significant similarity found.


Query #1251: g1214.t1 Query ID: lcl|Query_51481 Length: 1087

No significant similarity found.


Query #1252: g1215.t1 Query ID: lcl|Query_51482 Length: 97

No significant similarity found.


Query #1253: g1216.t1 Query ID: lcl|Query_51483 Length: 179

No significant similarity found.


Query #1254: g1217.t1 Query ID: lcl|Query_51484 Length: 97

No significant similarity found.


Query #1255: g1218.t1 Query ID: lcl|Query_51485 Length: 180

No significant similarity found.


Query #1256: g1219.t1 Query ID: lcl|Query_51486 Length: 858

No significant similarity found.


Query #1257: g1220.t1 Query ID: lcl|Query_51487 Length: 861

No significant similarity found.


Query #1258: g1221.t1 Query ID: lcl|Query_51488 Length: 176

No significant similarity found.


Query #1259: g1222.t1 Query ID: lcl|Query_51489 Length: 1168

No significant similarity found.


Query #1260: g1223.t1 Query ID: lcl|Query_51490 Length: 160

No significant similarity found.


Query #1261: g1224.t1 Query ID: lcl|Query_51491 Length: 687

No significant similarity found.


Query #1262: g1225.t1 Query ID: lcl|Query_51492 Length: 600

No significant similarity found.


Query #1263: g1226.t1 Query ID: lcl|Query_51493 Length: 757

No significant similarity found.


Query #1264: g1227.t1 Query ID: lcl|Query_51494 Length: 569

No significant similarity found.


Query #1265: g1228.t1 Query ID: lcl|Query_51495 Length: 131

No significant similarity found.


Query #1266: g1229.t1 Query ID: lcl|Query_51496 Length: 1366

No significant similarity found.


Query #1267: g1230.t1 Query ID: lcl|Query_51497 Length: 914

No significant similarity found.


Query #1268: g1231.t1 Query ID: lcl|Query_51498 Length: 2260

No significant similarity found.


Query #1269: g1232.t1 Query ID: lcl|Query_51499 Length: 869

No significant similarity found.


Query #1270: g1233.t1 Query ID: lcl|Query_51500 Length: 208

No significant similarity found.


Query #1271: g1234.t1 Query ID: lcl|Query_51501 Length: 423

No significant similarity found.


Query #1272: g1235.t1 Query ID: lcl|Query_51502 Length: 785

No significant similarity found.


Query #1273: g1236.t1 Query ID: lcl|Query_51503 Length: 764

No significant similarity found.


Query #1274: g1237.t1 Query ID: lcl|Query_51504 Length: 998

No significant similarity found.


Query #1275: g1238.t1 Query ID: lcl|Query_51505 Length: 988

No significant similarity found.


Query #1276: g1239.t1 Query ID: lcl|Query_51506 Length: 150

No significant similarity found.


Query #1277: g1240.t1 Query ID: lcl|Query_51507 Length: 2140

No significant similarity found.


Query #1278: g1241.t1 Query ID: lcl|Query_51508 Length: 280

No significant similarity found.


Query #1279: g1242.t1 Query ID: lcl|Query_51509 Length: 452

No significant similarity found.


Query #1280: g1243.t1 Query ID: lcl|Query_51510 Length: 523

No significant similarity found.


Query #1281: g1244.t1 Query ID: lcl|Query_51511 Length: 3299

No significant similarity found.


Query #1282: g1245.t1 Query ID: lcl|Query_51512 Length: 314

No significant similarity found.


Query #1283: g1246.t1 Query ID: lcl|Query_51513 Length: 218

No significant similarity found.


Query #1284: g1247.t1 Query ID: lcl|Query_51514 Length: 370

No significant similarity found.


Query #1285: g1248.t1 Query ID: lcl|Query_51515 Length: 244

No significant similarity found.


Query #1286: g1249.t1 Query ID: lcl|Query_51516 Length: 82

No significant similarity found.


Query #1287: g1250.t1 Query ID: lcl|Query_51517 Length: 722

No significant similarity found.


Query #1288: g1251.t1 Query ID: lcl|Query_51518 Length: 192

No significant similarity found.


Query #1289: g1252.t1 Query ID: lcl|Query_51519 Length: 253

No significant similarity found.


Query #1290: g1253.t1 Query ID: lcl|Query_51520 Length: 163

No significant similarity found.


Query #1291: g1254.t1 Query ID: lcl|Query_51521 Length: 80

No significant similarity found.


Query #1292: g1255.t1 Query ID: lcl|Query_51522 Length: 299

No significant similarity found.


Query #1293: g1256.t1 Query ID: lcl|Query_51523 Length: 259

No significant similarity found.


Query #1294: g1257.t1 Query ID: lcl|Query_51524 Length: 253

No significant similarity found.


Query #1295: g1258.t1 Query ID: lcl|Query_51525 Length: 1711

No significant similarity found.


Query #1296: g1259.t1 Query ID: lcl|Query_51526 Length: 262

No significant similarity found.


Query #1297: g1260.t1 Query ID: lcl|Query_51527 Length: 249

No significant similarity found.


Query #1298: g1261.t1 Query ID: lcl|Query_51528 Length: 550

No significant similarity found.


Query #1299: g1262.t1 Query ID: lcl|Query_51529 Length: 131

No significant similarity found.


Query #1300: g1263.t1 Query ID: lcl|Query_51530 Length: 107

No significant similarity found.


Query #1301: g1264.t1 Query ID: lcl|Query_51531 Length: 1821

No significant similarity found.


Query #1302: g1265.t1 Query ID: lcl|Query_51532 Length: 237

No significant similarity found.


Query #1303: g1266.t1 Query ID: lcl|Query_51533 Length: 953

No significant similarity found.


Query #1304: g1267.t1 Query ID: lcl|Query_51534 Length: 494

No significant similarity found.


Query #1305: g1268.t1 Query ID: lcl|Query_51535 Length: 314

No significant similarity found.


Query #1306: g1269.t1 Query ID: lcl|Query_51536 Length: 268

No significant similarity found.


Query #1307: g1270.t1 Query ID: lcl|Query_51537 Length: 154

No significant similarity found.


Query #1308: g1271.t1 Query ID: lcl|Query_51538 Length: 542

No significant similarity found.


Query #1309: g1272.t1 Query ID: lcl|Query_51539 Length: 1121

No significant similarity found.


Query #1310: g1273.t1 Query ID: lcl|Query_51540 Length: 403

No significant similarity found.


Query #1311: g1274.t1 Query ID: lcl|Query_51541 Length: 173

No significant similarity found.


Query #1312: g1275.t1 Query ID: lcl|Query_51542 Length: 331

No significant similarity found.


Query #1313: g1276.t1 Query ID: lcl|Query_51543 Length: 196

No significant similarity found.


Query #1314: g1277.t1 Query ID: lcl|Query_51544 Length: 186

No significant similarity found.


Query #1315: g1278.t1 Query ID: lcl|Query_51545 Length: 1432

No significant similarity found.


Query #1316: g1279.t1 Query ID: lcl|Query_51546 Length: 1075

No significant similarity found.


Query #1317: g1280.t1 Query ID: lcl|Query_51547 Length: 76

No significant similarity found.


Query #1318: g1281.t1 Query ID: lcl|Query_51548 Length: 520

No significant similarity found.


Query #1319: g1282.t1 Query ID: lcl|Query_51549 Length: 202

No significant similarity found.


Query #1320: g1283.t1 Query ID: lcl|Query_51550 Length: 726

No significant similarity found.


Query #1321: g1283.t2 Query ID: lcl|Query_51551 Length: 725

No significant similarity found.


Query #1322: g1284.t1 Query ID: lcl|Query_51552 Length: 658

No significant similarity found.


Query #1323: g1285.t1 Query ID: lcl|Query_51553 Length: 1195

No significant similarity found.


Query #1324: g1286.t1 Query ID: lcl|Query_51554 Length: 930

No significant similarity found.


Query #1325: g1287.t1 Query ID: lcl|Query_51555 Length: 931

No significant similarity found.


Query #1326: g1288.t1 Query ID: lcl|Query_51556 Length: 374

No significant similarity found.


Query #1327: g1289.t1 Query ID: lcl|Query_51557 Length: 368

Sequences producing significant alignments:
                                                                  Scientific      Common                     Max    Total Query   E   Per.   Acc.                        
Description                                                       Name            Name            Taxid      Score  Score cover Value Ident  Len        Accession        
unnamed protein product                                                                           0          23.0   23.0  5%    0.027 42.11  717        Query_61315      


Alignments:

>unnamed protein product
Sequence ID: Query_61315 Length: 717
Range 1: 387 to 405

Score:23.0 bits(46), Expect:0.027, 
Method:Compositional matrix adjust., 
Identities:8/19(42%), Positives:10/19(52%), Gaps:0/19(0%)

Query  112  FTVVVPRWISLMDRLPPEF  130
            FT   P WI L ++  PE 
Sbjct  387  FTSCCPAWINLVEKSYPEL  405


Query #1328: g1289.t2 Query ID: lcl|Query_51558 Length: 89

No significant similarity found.


Query #1329: g1290.t1 Query ID: lcl|Query_51559 Length: 314

No significant similarity found.


Query #1330: g1291.t1 Query ID: lcl|Query_51560 Length: 190

No significant similarity found.


Query #1331: g1292.t1 Query ID: lcl|Query_51561 Length: 452

No significant similarity found.


Query #1332: g1293.t1 Query ID: lcl|Query_51562 Length: 269

No significant similarity found.


Query #1333: g1294.t1 Query ID: lcl|Query_51563 Length: 154

No significant similarity found.


Query #1334: g1295.t1 Query ID: lcl|Query_51564 Length: 495

No significant similarity found.


Query #1335: g1296.t1 Query ID: lcl|Query_51565 Length: 1084

No significant similarity found.


Query #1336: g1297.t1 Query ID: lcl|Query_51566 Length: 238

No significant similarity found.


Query #1337: g1298.t1 Query ID: lcl|Query_51567 Length: 220

No significant similarity found.


Query #1338: g1299.t1 Query ID: lcl|Query_51568 Length: 308

Sequences producing significant alignments:
                                                                  Scientific      Common                     Max    Total Query   E   Per.   Acc.                        
Description                                                       Name            Name            Taxid      Score  Score cover Value Ident  Len        Accession        
unnamed protein product                                                                           0          23.8   23.8  9%    0.013 34.48  717        Query_61315      


Alignments:

>unnamed protein product
Sequence ID: Query_61315 Length: 717
Range 1: 170 to 198

Score:23.8 bits(48), Expect:0.013, 
Method:Compositional matrix adjust., 
Identities:10/29(34%), Positives:15/29(51%), Gaps:0/29(0%)

Query  104  LPPLASRVLDWDPDEEADQQDWEDFGSDA  132
            LP L +   +WD + +AD +   D  S A
Sbjct  170  LPKLKTYSHEWDAEVQADFEHFHDSSSTA  198


Query #1339: g1300.t1 Query ID: lcl|Query_51569 Length: 362

No significant similarity found.


Query #1340: g1301.t1 Query ID: lcl|Query_51570 Length: 544

No significant similarity found.


Query #1341: g1302.t1 Query ID: lcl|Query_51571 Length: 508

No significant similarity found.


Query #1342: g1303.t1 Query ID: lcl|Query_51572 Length: 248

No significant similarity found.


Query #1343: g1304.t1 Query ID: lcl|Query_51573 Length: 737

No significant similarity found.


Query #1344: g1305.t1 Query ID: lcl|Query_51574 Length: 348

No significant similarity found.


Query #1345: g1306.t1 Query ID: lcl|Query_51575 Length: 319

No significant similarity found.


Query #1346: g1307.t1 Query ID: lcl|Query_51576 Length: 559

No significant similarity found.


Query #1347: g1308.t1 Query ID: lcl|Query_51577 Length: 337

No significant similarity found.


Query #1348: g1309.t1 Query ID: lcl|Query_51578 Length: 728

No significant similarity found.


Query #1349: g1310.t1 Query ID: lcl|Query_51579 Length: 593

No significant similarity found.


Query #1350: g1311.t1 Query ID: lcl|Query_51580 Length: 845

No significant similarity found.


Query #1351: g1312.t1 Query ID: lcl|Query_51581 Length: 951

No significant similarity found.


Query #1352: g1313.t1 Query ID: lcl|Query_51582 Length: 268

No significant similarity found.


Query #1353: g1314.t1 Query ID: lcl|Query_51583 Length: 905

No significant similarity found.


Query #1354: g1315.t1 Query ID: lcl|Query_51584 Length: 162

No significant similarity found.


Query #1355: g1316.t1 Query ID: lcl|Query_51585 Length: 88

No significant similarity found.


Query #1356: g1317.t1 Query ID: lcl|Query_51586 Length: 78

No significant similarity found.


Query #1357: g1318.t1 Query ID: lcl|Query_51587 Length: 483

Sequences producing significant alignments:
                                                                  Scientific      Common                     Max    Total Query   E   Per.   Acc.                        
Description                                                       Name            Name            Taxid      Score  Score cover Value Ident  Len        Accession        
unnamed protein product                                                                           0          25.1   25.1  5%    0.008 52.00  717        Query_61315      


Alignments:

>unnamed protein product
Sequence ID: Query_61315 Length: 717
Range 1: 308 to 332

Score:25.1 bits(51), Expect:0.008, 
Method:Compositional matrix adjust., 
Identities:13/25(52%), Positives:15/25(60%), Gaps:0/25(0%)

Query  11   ETGQQHAVVRAIGQDRVQSLEFSGD  35
            ETGQ  A  RA+G D V   +FS D
Sbjct  308  ETGQMVAAQRALGFDYVFDSDFSAD  332


Query #1358: g1319.t1 Query ID: lcl|Query_51588 Length: 502

No significant similarity found.


Query #1359: g1320.t1 Query ID: lcl|Query_51589 Length: 537

No significant similarity found.


Query #1360: g1320.t2 Query ID: lcl|Query_51590 Length: 538

No significant similarity found.


Query #1361: g1321.t1 Query ID: lcl|Query_51591 Length: 289

No significant similarity found.


Query #1362: g1322.t1 Query ID: lcl|Query_51592 Length: 186

No significant similarity found.


Query #1363: g1323.t1 Query ID: lcl|Query_51593 Length: 804

No significant similarity found.


Query #1364: g1324.t1 Query ID: lcl|Query_51594 Length: 1078

No significant similarity found.


Query #1365: g1325.t1 Query ID: lcl|Query_51595 Length: 1523

No significant similarity found.


Query #1366: g1326.t1 Query ID: lcl|Query_51596 Length: 444

No significant similarity found.


Query #1367: g1327.t1 Query ID: lcl|Query_51597 Length: 393

No significant similarity found.


Query #1368: g1328.t1 Query ID: lcl|Query_51598 Length: 193

No significant similarity found.


Query #1369: g1329.t1 Query ID: lcl|Query_51599 Length: 355

No significant similarity found.


Query #1370: g1330.t1 Query ID: lcl|Query_51600 Length: 963

No significant similarity found.


Query #1371: g1331.t1 Query ID: lcl|Query_51601 Length: 262

No significant similarity found.


Query #1372: g1332.t1 Query ID: lcl|Query_51602 Length: 814

No significant similarity found.


Query #1373: g1333.t1 Query ID: lcl|Query_51603 Length: 364

No significant similarity found.


Query #1374: g1334.t1 Query ID: lcl|Query_51604 Length: 161

Sequences producing significant alignments:
                                                                  Scientific      Common                     Max    Total Query   E   Per.   Acc.                        
Description                                                       Name            Name            Taxid      Score  Score cover Value Ident  Len        Accession        
unnamed protein product                                                                           0          21.3   21.3  5%    0.036 66.67  717        Query_61315      


Alignments:

>unnamed protein product
Sequence ID: Query_61315 Length: 717
Range 1: 209 to 217

Score:21.3 bits(42), Expect:0.036, 
Method:Composition-based stats., 
Identities:6/9(67%), Positives:6/9(66%), Gaps:0/9(0%)

Query  73   CGECVEVCG  81
            CG CV  CG
Sbjct  209  CGRCVTMCG  217


Query #1375: g1335.t1 Query ID: lcl|Query_51605 Length: 609

No significant similarity found.


Query #1376: g1336.t1 Query ID: lcl|Query_51606 Length: 289

No significant similarity found.


Query #1377: g1337.t1 Query ID: lcl|Query_51607 Length: 604

No significant similarity found.


Query #1378: g1338.t1 Query ID: lcl|Query_51608 Length: 437

No significant similarity found.


Query #1379: g1339.t1 Query ID: lcl|Query_51609 Length: 252

No significant similarity found.


Query #1380: g1340.t1 Query ID: lcl|Query_51610 Length: 528

No significant similarity found.


Query #1381: g1341.t1 Query ID: lcl|Query_51611 Length: 867

No significant similarity found.


Query #1382: g1342.t1 Query ID: lcl|Query_51612 Length: 574

No significant similarity found.


Query #1383: g1343.t1 Query ID: lcl|Query_51613 Length: 457

No significant similarity found.


Query #1384: g1344.t1 Query ID: lcl|Query_51614 Length: 434

No significant similarity found.


Query #1385: g1345.t1 Query ID: lcl|Query_51615 Length: 432

No significant similarity found.


Query #1386: g1346.t1 Query ID: lcl|Query_51616 Length: 469

No significant similarity found.


Query #1387: g1347.t1 Query ID: lcl|Query_51617 Length: 216

No significant similarity found.


Query #1388: g1348.t1 Query ID: lcl|Query_51618 Length: 224

No significant similarity found.


Query #1389: g1349.t1 Query ID: lcl|Query_51619 Length: 1604

No significant similarity found.


Query #1390: g1350.t1 Query ID: lcl|Query_51620 Length: 444

No significant similarity found.


Query #1391: g1351.t1 Query ID: lcl|Query_51621 Length: 108

No significant similarity found.


Query #1392: g1352.t1 Query ID: lcl|Query_51622 Length: 1027

No significant similarity found.


Query #1393: g1353.t1 Query ID: lcl|Query_51623 Length: 245

No significant similarity found.


Query #1394: g1354.t1 Query ID: lcl|Query_51624 Length: 164

No significant similarity found.


Query #1395: g1355.t1 Query ID: lcl|Query_51625 Length: 488

No significant similarity found.


Query #1396: g1356.t1 Query ID: lcl|Query_51626 Length: 1447

No significant similarity found.


Query #1397: g1357.t1 Query ID: lcl|Query_51627 Length: 389

No significant similarity found.


Query #1398: g1358.t1 Query ID: lcl|Query_51628 Length: 402

No significant similarity found.


Query #1399: g1359.t1 Query ID: lcl|Query_51629 Length: 1010

No significant similarity found.


Query #1400: g1360.t1 Query ID: lcl|Query_51630 Length: 158

No significant similarity found.


Query #1401: g1361.t1 Query ID: lcl|Query_51631 Length: 158

No significant similarity found.


Query #1402: g1362.t1 Query ID: lcl|Query_51632 Length: 957

No significant similarity found.


Query #1403: g1363.t1 Query ID: lcl|Query_51633 Length: 405

No significant similarity found.


Query #1404: g1364.t1 Query ID: lcl|Query_51634 Length: 631

No significant similarity found.


Query #1405: g1365.t1 Query ID: lcl|Query_51635 Length: 948

No significant similarity found.


Query #1406: g1366.t1 Query ID: lcl|Query_51636 Length: 215

No significant similarity found.


Query #1407: g1367.t1 Query ID: lcl|Query_51637 Length: 404

No significant similarity found.


Query #1408: g1368.t1 Query ID: lcl|Query_51638 Length: 421

No significant similarity found.


Query #1409: g1369.t1 Query ID: lcl|Query_51639 Length: 618

No significant similarity found.


Query #1410: g1370.t1 Query ID: lcl|Query_51640 Length: 649

No significant similarity found.


Query #1411: g1371.t1 Query ID: lcl|Query_51641 Length: 407

No significant similarity found.


Query #1412: g1372.t1 Query ID: lcl|Query_51642 Length: 330

No significant similarity found.


Query #1413: g1373.t1 Query ID: lcl|Query_51643 Length: 602

No significant similarity found.


Query #1414: g1374.t1 Query ID: lcl|Query_51644 Length: 400

No significant similarity found.


Query #1415: g1375.t1 Query ID: lcl|Query_51645 Length: 611

No significant similarity found.


Query #1416: g1376.t1 Query ID: lcl|Query_51646 Length: 605

No significant similarity found.


Query #1417: g1377.t1 Query ID: lcl|Query_51647 Length: 467

No significant similarity found.


Query #1418: g1378.t1 Query ID: lcl|Query_51648 Length: 725

No significant similarity found.


Query #1419: g1379.t1 Query ID: lcl|Query_51649 Length: 549

Sequences producing significant alignments:
                                                                  Scientific      Common                     Max    Total Query   E   Per.   Acc.                        
Description                                                       Name            Name            Taxid      Score  Score cover Value Ident  Len        Accession        
unnamed protein product                                                                           0          149    149   84%   6e-41 27.74  717        Query_61315      


Alignments:

>unnamed protein product
Sequence ID: Query_61315 Length: 717
Range 1: 249 to 670

Score:149 bits(349), Expect:6e-41, 
Method:Compositional matrix adjust., 
Identities:134/483(28%), Positives:205/483(42%), Gaps:80/483(16%)

Query  72   CLACSGCVTSAEA-VLLQHQSAGELLQRLADPDWTVVVSLSPQSIAALAAVHRLSSAEC-  129
            C+ C  C +      + +H    + L  L +     VV  +P    ++     L+     
Sbjct  249  CIECGQCSSVCPVGAIVEHSEWRQVLDALENKQKVMVVQTAPSVRVSIGEELGLAPGTVE  308

Query  130  AARLTAFLRHLGVAAVFDIAAARQVALAEAAREFLQR----YRSSRGGSTAEAAAAAGQD  185
              ++ A  R LG   VFD   +    + E   E LQR    +R+      A A + A   
Sbjct  309  TGQMVAAQRALGFDYVFDSDFSADLTIMEEGTELLQRLGAAWRAETAAQDAAAGSWAAAK  368

Query  186  AAGGGDDMDVDRPKPSSDGHRNAVGGGSPGPLPMLASACPGWVCYAEKTHGDHVLPYIAT  245
               G  +         + GH       +PGPLPM  S CP W+   EK++ +  +P++++
Sbjct  369  QGHGEGE---------AHGH-------APGPLPMFTSCCPAWINLVEKSYPE-LIPHLSS  411

Query  246  GKSPQAVLGTLVKRQWCAAAGLAPDRVYHCSVMPCYDKKLEGARDDFWLPGTSVPETDCV  305
             KSPQ  +G  VK  W    GL P+ V    +MPC  KK E  R +F     +  + D V
Sbjct  412  CKSPQMMMGAVVKHYWAKKKGLKPEDVCLVGIMPCTAKKHETERKEFRNENGAY-DCDYV  470

Query  306  LATTELQELLEQRQADLHSLQGIPFDAILPAAAAAAAAPSGTRASSSGGSSAQHDTVQLP  365
            + T E   +L +++  + SL+   FD  L  A  AAA    T                  
Sbjct  471  ITTREFGHMLRHKKIPMPSLKPEEFDNPLGEATGAAALFGAT------------------  512

Query  366  TSSSSGSGSGVTATASSGSGGYLEHVFRSAARELFGLELPPGPLPVKVGRNAD-LRE--L  422
                               GG +E   R+A     G  LP   L V   R     +E  L
Sbjct  513  -------------------GGVMEAAIRTAYEIAAGEPLP--KLEVEAVRGVKGVKEATL  551

Query  423  SLEAPDGTV--------LRFAAAYGFRNIQGLMRKVKLGRCEYDYVEVMACPSGCLNGGG  474
            +L A D T         +R A A G  N + L+++++ G   YD+VEVMACP GC+ GGG
Sbjct  552  TLPANDTTLKAGVAGKEIRVAVASGIGNARHLLQRIQAGEAHYDFVEVMACPGGCIGGGG  611

Query  475  QPKPTAKQTPAQLLEQLEELYAAGGIAA--RPEADPALQQLYMSFVQGEPGSQAAHQLMH  532
            QPK    + P   L ++  +Y      A  +   +P+++++Y  F  G+PG + +H+L+H
Sbjct  612  QPK---THDPDAVLKRMGAIYQVDKSLALRKSHENPSIHKIYAEFL-GQPGGELSHKLLH  667

Query  533  THY  535
            THY
Sbjct  668  THY  670


Query #1420: g1380.t1 Query ID: lcl|Query_51650 Length: 332

No significant similarity found.


Query #1421: g1381.t1 Query ID: lcl|Query_51651 Length: 317

No significant similarity found.


Query #1422: g1382.t1 Query ID: lcl|Query_51652 Length: 361

No significant similarity found.


Query #1423: g1383.t1 Query ID: lcl|Query_51653 Length: 386

No significant similarity found.


Query #1424: g1384.t1 Query ID: lcl|Query_51654 Length: 172

No significant similarity found.


Query #1425: g1385.t1 Query ID: lcl|Query_51655 Length: 172

No significant similarity found.


Query #1426: g1386.t1 Query ID: lcl|Query_51656 Length: 78

No significant similarity found.


Query #1427: g1387.t1 Query ID: lcl|Query_51657 Length: 78

No significant similarity found.


Query #1428: g1388.t1 Query ID: lcl|Query_51658 Length: 218

No significant similarity found.


Query #1429: g1389.t1 Query ID: lcl|Query_51659 Length: 1708

No significant similarity found.


Query #1430: g1390.t1 Query ID: lcl|Query_51660 Length: 890

Sequences producing significant alignments:
                                                                  Scientific      Common                     Max    Total Query   E   Per.   Acc.                        
Description                                                       Name            Name            Taxid      Score  Score cover Value Ident  Len        Accession        
unnamed protein product                                                                           0          26.7   26.7  2%    0.006 53.57  717        Query_61315      


Alignments:

>unnamed protein product
Sequence ID: Query_61315 Length: 717
Range 1: 26 to 53

Score:26.7 bits(55), Expect:0.006, 
Method:Compositional matrix adjust., 
Identities:15/28(54%), Positives:18/28(64%), Gaps:2/28(7%)

Query  165  CVELARNLPGLA--AEAAAEGYSQLREK  190
            CV L+R LP LA  AE  AE Y +L+ K
Sbjct  26   CVGLSRSLPALAASAEQFAEQYPKLKLK  53


Query #1431: g1391.t1 Query ID: lcl|Query_51661 Length: 180

No significant similarity found.


Query #1432: g1392.t1 Query ID: lcl|Query_51662 Length: 156

No significant similarity found.


Query #1433: g1393.t1 Query ID: lcl|Query_51663 Length: 184

No significant similarity found.


Query #1434: g1394.t1 Query ID: lcl|Query_51664 Length: 530

No significant similarity found.


Query #1435: g1395.t1 Query ID: lcl|Query_51665 Length: 279

No significant similarity found.


Query #1436: g1396.t1 Query ID: lcl|Query_51666 Length: 837

No significant similarity found.


Query #1437: g1397.t1 Query ID: lcl|Query_51667 Length: 576

No significant similarity found.


Query #1438: g1398.t1 Query ID: lcl|Query_51668 Length: 535

No significant similarity found.


Query #1439: g1398.t2 Query ID: lcl|Query_51669 Length: 533

No significant similarity found.


Query #1440: g1399.t1 Query ID: lcl|Query_51670 Length: 216

No significant similarity found.


Query #1441: g1400.t1 Query ID: lcl|Query_51671 Length: 313

No significant similarity found.


Query #1442: g1400.t2 Query ID: lcl|Query_51672 Length: 337

No significant similarity found.


Query #1443: g1401.t1 Query ID: lcl|Query_51673 Length: 308

No significant similarity found.


Query #1444: g1402.t1 Query ID: lcl|Query_51674 Length: 275

No significant similarity found.


Query #1445: g1403.t1 Query ID: lcl|Query_51675 Length: 273

No significant similarity found.


Query #1446: g1404.t1 Query ID: lcl|Query_51676 Length: 168

No significant similarity found.


Query #1447: g1405.t1 Query ID: lcl|Query_51677 Length: 159

No significant similarity found.


Query #1448: g1406.t1 Query ID: lcl|Query_51678 Length: 927

No significant similarity found.


Query #1449: g1407.t1 Query ID: lcl|Query_51679 Length: 521

No significant similarity found.


Query #1450: g1408.t1 Query ID: lcl|Query_51680 Length: 1208

No significant similarity found.


Query #1451: g1409.t1 Query ID: lcl|Query_51681 Length: 387

No significant similarity found.


Query #1452: g1410.t1 Query ID: lcl|Query_51682 Length: 476

No significant similarity found.


Query #1453: g1411.t1 Query ID: lcl|Query_51683 Length: 427

No significant similarity found.


Query #1454: g1412.t1 Query ID: lcl|Query_51684 Length: 223

No significant similarity found.


Query #1455: g1413.t1 Query ID: lcl|Query_51685 Length: 405

No significant similarity found.


Query #1456: g1414.t1 Query ID: lcl|Query_51686 Length: 292

No significant similarity found.


Query #1457: g1415.t1 Query ID: lcl|Query_51687 Length: 550

No significant similarity found.


Query #1458: g1416.t1 Query ID: lcl|Query_51688 Length: 518

No significant similarity found.


Query #1459: g1417.t1 Query ID: lcl|Query_51689 Length: 221

No significant similarity found.


Query #1460: g1418.t1 Query ID: lcl|Query_51690 Length: 919

No significant similarity found.


Query #1461: g1419.t1 Query ID: lcl|Query_51691 Length: 261

No significant similarity found.


Query #1462: g1420.t1 Query ID: lcl|Query_51692 Length: 337

No significant similarity found.


Query #1463: g1421.t1 Query ID: lcl|Query_51693 Length: 785

No significant similarity found.


Query #1464: g1422.t1 Query ID: lcl|Query_51694 Length: 111

No significant similarity found.


Query #1465: g1423.t1 Query ID: lcl|Query_51695 Length: 221

No significant similarity found.


Query #1466: g1424.t1 Query ID: lcl|Query_51696 Length: 88

No significant similarity found.


Query #1467: g1425.t1 Query ID: lcl|Query_51697 Length: 389

No significant similarity found.


Query #1468: g1426.t1 Query ID: lcl|Query_51698 Length: 108

No significant similarity found.


Query #1469: g1427.t1 Query ID: lcl|Query_51699 Length: 417

No significant similarity found.


Query #1470: g1428.t1 Query ID: lcl|Query_51700 Length: 136

No significant similarity found.


Query #1471: g1429.t1 Query ID: lcl|Query_51701 Length: 288

No significant similarity found.


Query #1472: g1430.t1 Query ID: lcl|Query_51702 Length: 1520

No significant similarity found.


Query #1473: g1431.t1 Query ID: lcl|Query_51703 Length: 627

No significant similarity found.


Query #1474: g1432.t1 Query ID: lcl|Query_51704 Length: 309

No significant similarity found.


Query #1475: g1433.t1 Query ID: lcl|Query_51705 Length: 469

No significant similarity found.


Query #1476: g1434.t1 Query ID: lcl|Query_51706 Length: 226

No significant similarity found.


Query #1477: g1435.t1 Query ID: lcl|Query_51707 Length: 2322

No significant similarity found.


Query #1478: g1436.t1 Query ID: lcl|Query_51708 Length: 114

No significant similarity found.


Query #1479: g1437.t1 Query ID: lcl|Query_51709 Length: 676

No significant similarity found.


Query #1480: g1437.t2 Query ID: lcl|Query_51710 Length: 692

No significant similarity found.


Query #1481: g1438.t1 Query ID: lcl|Query_51711 Length: 505

No significant similarity found.


Query #1482: g1439.t1 Query ID: lcl|Query_51712 Length: 340

No significant similarity found.


Query #1483: g1440.t1 Query ID: lcl|Query_51713 Length: 218

No significant similarity found.


Query #1484: g1440.t2 Query ID: lcl|Query_51714 Length: 217

No significant similarity found.


Query #1485: g1441.t1 Query ID: lcl|Query_51715 Length: 612

No significant similarity found.


Query #1486: g1442.t1 Query ID: lcl|Query_51716 Length: 2138

No significant similarity found.


Query #1487: g1443.t1 Query ID: lcl|Query_51717 Length: 508

No significant similarity found.


Query #1488: g1444.t1 Query ID: lcl|Query_51718 Length: 218

No significant similarity found.


Query #1489: g1445.t1 Query ID: lcl|Query_51719 Length: 363

No significant similarity found.


Query #1490: g1446.t1 Query ID: lcl|Query_51720 Length: 501

No significant similarity found.


Query #1491: g1447.t1 Query ID: lcl|Query_51721 Length: 608

No significant similarity found.


Query #1492: g1448.t1 Query ID: lcl|Query_51722 Length: 771

No significant similarity found.


Query #1493: g1449.t1 Query ID: lcl|Query_51723 Length: 390

No significant similarity found.


Query #1494: g1450.t1 Query ID: lcl|Query_51724 Length: 234

No significant similarity found.


Query #1495: g1451.t1 Query ID: lcl|Query_51725 Length: 737

No significant similarity found.


Query #1496: g1452.t1 Query ID: lcl|Query_51726 Length: 312

No significant similarity found.


Query #1497: g1453.t1 Query ID: lcl|Query_51727 Length: 300

No significant similarity found.


Query #1498: g1454.t1 Query ID: lcl|Query_51728 Length: 296

No significant similarity found.


Query #1499: g1455.t1 Query ID: lcl|Query_51729 Length: 1038

No significant similarity found.


Query #1500: g1456.t1 Query ID: lcl|Query_51730 Length: 895

No significant similarity found.


Query #1501: g1457.t1 Query ID: lcl|Query_51731 Length: 1108

No significant similarity found.


Query #1502: g1458.t1 Query ID: lcl|Query_51732 Length: 176

No significant similarity found.


Query #1503: g1459.t1 Query ID: lcl|Query_51733 Length: 264

No significant similarity found.


Query #1504: g1460.t1 Query ID: lcl|Query_51734 Length: 337

No significant similarity found.


Query #1505: g1461.t1 Query ID: lcl|Query_51735 Length: 307

No significant similarity found.


Query #1506: g1462.t1 Query ID: lcl|Query_51736 Length: 595

No significant similarity found.


Query #1507: g1463.t1 Query ID: lcl|Query_51737 Length: 217

No significant similarity found.


Query #1508: g1464.t1 Query ID: lcl|Query_51738 Length: 513

No significant similarity found.


Query #1509: g1465.t1 Query ID: lcl|Query_51739 Length: 333

No significant similarity found.


Query #1510: g1466.t1 Query ID: lcl|Query_51740 Length: 214

No significant similarity found.


Query #1511: g1467.t1 Query ID: lcl|Query_51741 Length: 261

No significant similarity found.


Query #1512: g1468.t1 Query ID: lcl|Query_51742 Length: 216

No significant similarity found.


Query #1513: g1469.t1 Query ID: lcl|Query_51743 Length: 216

No significant similarity found.


Query #1514: g1470.t1 Query ID: lcl|Query_51744 Length: 473

No significant similarity found.


Query #1515: g1471.t1 Query ID: lcl|Query_51745 Length: 145

No significant similarity found.


Query #1516: g1472.t1 Query ID: lcl|Query_51746 Length: 293

No significant similarity found.


Query #1517: g1473.t1 Query ID: lcl|Query_51747 Length: 5585

No significant similarity found.


Query #1518: g1474.t1 Query ID: lcl|Query_51748 Length: 296

No significant similarity found.


Query #1519: g1475.t1 Query ID: lcl|Query_51749 Length: 462

No significant similarity found.


Query #1520: g1476.t1 Query ID: lcl|Query_51750 Length: 107

No significant similarity found.


Query #1521: g1477.t1 Query ID: lcl|Query_51751 Length: 1167

No significant similarity found.


Query #1522: g1478.t1 Query ID: lcl|Query_51752 Length: 378

No significant similarity found.


Query #1523: g1479.t1 Query ID: lcl|Query_51753 Length: 316

No significant similarity found.


Query #1524: g1480.t1 Query ID: lcl|Query_51754 Length: 1102

No significant similarity found.


Query #1525: g1481.t1 Query ID: lcl|Query_51755 Length: 1825

No significant similarity found.


Query #1526: g1482.t1 Query ID: lcl|Query_51756 Length: 379

No significant similarity found.


Query #1527: g1483.t1 Query ID: lcl|Query_51757 Length: 353

No significant similarity found.


Query #1528: g1484.t1 Query ID: lcl|Query_51758 Length: 469

No significant similarity found.


Query #1529: g1485.t1 Query ID: lcl|Query_51759 Length: 473

No significant similarity found.


Query #1530: g1486.t1 Query ID: lcl|Query_51760 Length: 197

No significant similarity found.


Query #1531: g1487.t1 Query ID: lcl|Query_51761 Length: 210

No significant similarity found.


Query #1532: g1488.t1 Query ID: lcl|Query_51762 Length: 753

No significant similarity found.


Query #1533: g1489.t1 Query ID: lcl|Query_51763 Length: 435

No significant similarity found.


Query #1534: g1490.t1 Query ID: lcl|Query_51764 Length: 708

No significant similarity found.


Query #1535: g1491.t1 Query ID: lcl|Query_51765 Length: 121

No significant similarity found.


Query #1536: g1492.t1 Query ID: lcl|Query_51766 Length: 173

No significant similarity found.


Query #1537: g1493.t1 Query ID: lcl|Query_51767 Length: 269

No significant similarity found.


Query #1538: g1494.t1 Query ID: lcl|Query_51768 Length: 133

No significant similarity found.


Query #1539: g1495.t1 Query ID: lcl|Query_51769 Length: 389

No significant similarity found.


Query #1540: g1496.t1 Query ID: lcl|Query_51770 Length: 1170

No significant similarity found.


Query #1541: g1497.t1 Query ID: lcl|Query_51771 Length: 303

No significant similarity found.


Query #1542: g1498.t1 Query ID: lcl|Query_51772 Length: 313

No significant similarity found.


Query #1543: g1499.t1 Query ID: lcl|Query_51773 Length: 552

No significant similarity found.


Query #1544: g1500.t1 Query ID: lcl|Query_51774 Length: 441

No significant similarity found.


Query #1545: g1501.t1 Query ID: lcl|Query_51775 Length: 227

No significant similarity found.


Query #1546: g1502.t1 Query ID: lcl|Query_51776 Length: 1052

No significant similarity found.


Query #1547: g1503.t1 Query ID: lcl|Query_51777 Length: 349

No significant similarity found.


Query #1548: g1503.t2 Query ID: lcl|Query_51778 Length: 451

No significant similarity found.


Query #1549: g1504.t1 Query ID: lcl|Query_51779 Length: 786

No significant similarity found.


Query #1550: g1505.t1 Query ID: lcl|Query_51780 Length: 386

No significant similarity found.


Query #1551: g1506.t1 Query ID: lcl|Query_51781 Length: 587

No significant similarity found.


Query #1552: g1507.t1 Query ID: lcl|Query_51782 Length: 93

No significant similarity found.


Query #1553: g1508.t1 Query ID: lcl|Query_51783 Length: 447

No significant similarity found.


Query #1554: g1509.t1 Query ID: lcl|Query_51784 Length: 524

No significant similarity found.


Query #1555: g1510.t1 Query ID: lcl|Query_51785 Length: 169

No significant similarity found.


Query #1556: g1511.t1 Query ID: lcl|Query_51786 Length: 189

No significant similarity found.


Query #1557: g1512.t1 Query ID: lcl|Query_51787 Length: 1093

No significant similarity found.


Query #1558: g1513.t1 Query ID: lcl|Query_51788 Length: 253

Sequences producing significant alignments:
                                                                  Scientific      Common                     Max    Total Query   E   Per.   Acc.                        
Description                                                       Name            Name            Taxid      Score  Score cover Value Ident  Len        Accession        
unnamed protein product                                                                           0          23.0   23.0  18%   0.018 33.96  717        Query_61315      


Alignments:

>unnamed protein product
Sequence ID: Query_61315 Length: 717
Range 1: 27 to 79

Score:23.0 bits(46), Expect:0.018, 
Method:Compositional matrix adjust., 
Identities:18/53(34%), Positives:21/53(39%), Gaps:5/53(9%)

Query  167  LGSSPTLPC----GEQLS-QSPPAPSQQHKRPVTAPPGAPTVPASPMAAAAVP  214
             G S +LP      EQ + Q P    +   R VT P G     A   A A VP
Sbjct  27   VGLSRSLPALAASAEQFAEQYPKLKLKVNGREVTVPEGTSVLNACREAGAYVP  79


Query #1559: g1514.t1 Query ID: lcl|Query_51789 Length: 253

No significant similarity found.


Query #1560: g1515.t1 Query ID: lcl|Query_51790 Length: 137

Sequences producing significant alignments:
                                                                  Scientific      Common                     Max    Total Query   E   Per.   Acc.                        
Description                                                       Name            Name            Taxid      Score  Score cover Value Ident  Len        Accession        
unnamed protein product                                                                           0          20.9   20.9  29%   0.034 34.88  717        Query_61315      


Alignments:

>unnamed protein product
Sequence ID: Query_61315 Length: 717
Range 1: 29 to 71

Score:20.9 bits(41), Expect:0.034, 
Method:Compositional matrix adjust., 
Identities:15/43(35%), Positives:19/43(44%), Gaps:2/43(4%)

Query  34  LSRSAPAQPAVAQL--SQGPPAPLQLHQAAVSVPPAAAAVPAS  74
           LSRS PA  A A+    Q P   L+     V+VP   +   A 
Sbjct  29  LSRSLPALAASAEQFAEQYPKLKLKVNGREVTVPEGTSVLNAC  71


Query #1561: g1516.t1 Query ID: lcl|Query_51791 Length: 94

No significant similarity found.


Query #1562: g1517.t1 Query ID: lcl|Query_51792 Length: 315

No significant similarity found.


Query #1563: g1518.t1 Query ID: lcl|Query_51793 Length: 219

No significant similarity found.


Query #1564: g1519.t1 Query ID: lcl|Query_51794 Length: 522

No significant similarity found.


Query #1565: g1520.t1 Query ID: lcl|Query_51795 Length: 357

No significant similarity found.


Query #1566: g1521.t1 Query ID: lcl|Query_51796 Length: 438

No significant similarity found.


Query #1567: g1522.t1 Query ID: lcl|Query_51797 Length: 253

No significant similarity found.


Query #1568: g1523.t1 Query ID: lcl|Query_51798 Length: 331

No significant similarity found.


Query #1569: g1524.t1 Query ID: lcl|Query_51799 Length: 139

No significant similarity found.


Query #1570: g1525.t1 Query ID: lcl|Query_51800 Length: 242

No significant similarity found.


Query #1571: g1526.t1 Query ID: lcl|Query_51801 Length: 530

No significant similarity found.


Query #1572: g1527.t1 Query ID: lcl|Query_51802 Length: 495

No significant similarity found.


Query #1573: g1527.t2 Query ID: lcl|Query_51803 Length: 542

No significant similarity found.


Query #1574: g1528.t1 Query ID: lcl|Query_51804 Length: 485

No significant similarity found.


Query #1575: g1529.t1 Query ID: lcl|Query_51805 Length: 156

No significant similarity found.


Query #1576: g1530.t1 Query ID: lcl|Query_51806 Length: 814

No significant similarity found.


Query #1577: g1531.t1 Query ID: lcl|Query_51807 Length: 701

No significant similarity found.


Query #1578: g1532.t1 Query ID: lcl|Query_51808 Length: 448

No significant similarity found.


Query #1579: g1533.t1 Query ID: lcl|Query_51809 Length: 527

No significant similarity found.


Query #1580: g1534.t1 Query ID: lcl|Query_51810 Length: 815

No significant similarity found.


Query #1581: g1535.t1 Query ID: lcl|Query_51811 Length: 452

No significant similarity found.


Query #1582: g1536.t1 Query ID: lcl|Query_51812 Length: 251

No significant similarity found.


Query #1583: g1537.t1 Query ID: lcl|Query_51813 Length: 376

No significant similarity found.


Query #1584: g1538.t1 Query ID: lcl|Query_51814 Length: 147

No significant similarity found.


Query #1585: g1539.t1 Query ID: lcl|Query_51815 Length: 265

No significant similarity found.


Query #1586: g1540.t1 Query ID: lcl|Query_51816 Length: 109

No significant similarity found.


Query #1587: g1541.t1 Query ID: lcl|Query_51817 Length: 291

No significant similarity found.


Query #1588: g1542.t1 Query ID: lcl|Query_51818 Length: 96

No significant similarity found.


Query #1589: g1543.t1 Query ID: lcl|Query_51819 Length: 519

No significant similarity found.


Query #1590: g1544.t1 Query ID: lcl|Query_51820 Length: 502

No significant similarity found.


Query #1591: g1545.t1 Query ID: lcl|Query_51821 Length: 208

No significant similarity found.


Query #1592: g1546.t1 Query ID: lcl|Query_51822 Length: 171

No significant similarity found.


Query #1593: g1547.t1 Query ID: lcl|Query_51823 Length: 848

No significant similarity found.


Query #1594: g1548.t1 Query ID: lcl|Query_51824 Length: 189

No significant similarity found.


Query #1595: g1549.t1 Query ID: lcl|Query_51825 Length: 694

No significant similarity found.


Query #1596: g1550.t1 Query ID: lcl|Query_51826 Length: 528

No significant similarity found.


Query #1597: g1550.t2 Query ID: lcl|Query_51827 Length: 526

No significant similarity found.


Query #1598: g1551.t1 Query ID: lcl|Query_51828 Length: 578

No significant similarity found.


Query #1599: g1552.t1 Query ID: lcl|Query_51829 Length: 596

No significant similarity found.


Query #1600: g1553.t1 Query ID: lcl|Query_51830 Length: 215

No significant similarity found.


Query #1601: g1554.t1 Query ID: lcl|Query_51831 Length: 117

No significant similarity found.


Query #1602: g1555.t1 Query ID: lcl|Query_51832 Length: 586

No significant similarity found.


Query #1603: g1556.t1 Query ID: lcl|Query_51833 Length: 756

No significant similarity found.


Query #1604: g1557.t1 Query ID: lcl|Query_51834 Length: 509

No significant similarity found.


Query #1605: g1558.t1 Query ID: lcl|Query_51835 Length: 412

No significant similarity found.


Query #1606: g1559.t1 Query ID: lcl|Query_51836 Length: 791

No significant similarity found.


Query #1607: g1560.t1 Query ID: lcl|Query_51837 Length: 439

No significant similarity found.


Query #1608: g1561.t1 Query ID: lcl|Query_51838 Length: 754

No significant similarity found.


Query #1609: g1562.t1 Query ID: lcl|Query_51839 Length: 380

No significant similarity found.


Query #1610: g1563.t1 Query ID: lcl|Query_51840 Length: 2462

No significant similarity found.


Query #1611: g1564.t1 Query ID: lcl|Query_51841 Length: 154

No significant similarity found.


Query #1612: g1565.t1 Query ID: lcl|Query_51842 Length: 305

No significant similarity found.


Query #1613: g1566.t1 Query ID: lcl|Query_51843 Length: 501

No significant similarity found.


Query #1614: g1567.t1 Query ID: lcl|Query_51844 Length: 298

No significant similarity found.


Query #1615: g1568.t1 Query ID: lcl|Query_51845 Length: 261

No significant similarity found.


Query #1616: g1569.t1 Query ID: lcl|Query_51846 Length: 398

No significant similarity found.


Query #1617: g1570.t1 Query ID: lcl|Query_51847 Length: 284

No significant similarity found.


Query #1618: g1571.t1 Query ID: lcl|Query_51848 Length: 451

No significant similarity found.


Query #1619: g1572.t1 Query ID: lcl|Query_51849 Length: 351

No significant similarity found.


Query #1620: g1573.t1 Query ID: lcl|Query_51850 Length: 146

No significant similarity found.


Query #1621: g1574.t1 Query ID: lcl|Query_51851 Length: 204

No significant similarity found.


Query #1622: g1575.t1 Query ID: lcl|Query_51852 Length: 385

No significant similarity found.


Query #1623: g1576.t1 Query ID: lcl|Query_51853 Length: 485

No significant similarity found.


Query #1624: g1577.t1 Query ID: lcl|Query_51854 Length: 879

No significant similarity found.


Query #1625: g1578.t1 Query ID: lcl|Query_51855 Length: 582

No significant similarity found.


Query #1626: g1579.t1 Query ID: lcl|Query_51856 Length: 805

No significant similarity found.


Query #1627: g1580.t1 Query ID: lcl|Query_51857 Length: 327

No significant similarity found.


Query #1628: g1581.t1 Query ID: lcl|Query_51858 Length: 157

No significant similarity found.


Query #1629: g1582.t1 Query ID: lcl|Query_51859 Length: 711

No significant similarity found.


Query #1630: g1583.t1 Query ID: lcl|Query_51860 Length: 389

No significant similarity found.


Query #1631: g1584.t1 Query ID: lcl|Query_51861 Length: 217

Sequences producing significant alignments:
                                                                  Scientific      Common                     Max    Total Query   E   Per.   Acc.                        
Description                                                       Name            Name            Taxid      Score  Score cover Value Ident  Len        Accession        
unnamed protein product                                                                           0          22.6   22.6  13%   0.022 43.33  717        Query_61315      


Alignments:

>unnamed protein product
Sequence ID: Query_61315 Length: 717
Range 1: 368 to 391

Score:22.6 bits(45), Expect:0.022, 
Method:Compositional matrix adjust., 
Identities:13/30(43%), Positives:14/30(46%), Gaps:6/30(20%)

Query  186  KVGYGAGGAAGAAPGTVRPGDAAPQQTSSC  215
            K G+G G A G APG        P  TS C
Sbjct  368  KQGHGEGEAHGHAPGPL------PMFTSCC  391


Query #1632: g1585.t1 Query ID: lcl|Query_51862 Length: 1279

No significant similarity found.


Query #1633: g1586.t1 Query ID: lcl|Query_51863 Length: 690

No significant similarity found.


Query #1634: g1587.t1 Query ID: lcl|Query_51864 Length: 231

No significant similarity found.


Query #1635: g1588.t1 Query ID: lcl|Query_51865 Length: 1168

No significant similarity found.


Query #1636: g1589.t1 Query ID: lcl|Query_51866 Length: 413

No significant similarity found.


Query #1637: g1590.t1 Query ID: lcl|Query_51867 Length: 473

No significant similarity found.


Query #1638: g1591.t1 Query ID: lcl|Query_51868 Length: 596

No significant similarity found.


Query #1639: g1592.t1 Query ID: lcl|Query_51869 Length: 249

No significant similarity found.


Query #1640: g1593.t1 Query ID: lcl|Query_51870 Length: 519

No significant similarity found.


Query #1641: g1594.t1 Query ID: lcl|Query_51871 Length: 845

No significant similarity found.


Query #1642: g1595.t1 Query ID: lcl|Query_51872 Length: 223

No significant similarity found.


Query #1643: g1596.t1 Query ID: lcl|Query_51873 Length: 315

No significant similarity found.


Query #1644: g1596.t2 Query ID: lcl|Query_51874 Length: 314

No significant similarity found.


Query #1645: g1597.t1 Query ID: lcl|Query_51875 Length: 1968

No significant similarity found.


Query #1646: g1598.t1 Query ID: lcl|Query_51876 Length: 532

No significant similarity found.


Query #1647: g1599.t1 Query ID: lcl|Query_51877 Length: 313

No significant similarity found.


Query #1648: g1600.t1 Query ID: lcl|Query_51878 Length: 273

No significant similarity found.


Query #1649: g1601.t1 Query ID: lcl|Query_51879 Length: 287

No significant similarity found.


Query #1650: g1602.t1 Query ID: lcl|Query_51880 Length: 337

No significant similarity found.


Query #1651: g1603.t1 Query ID: lcl|Query_51881 Length: 186

No significant similarity found.


Query #1652: g1604.t1 Query ID: lcl|Query_51882 Length: 411

No significant similarity found.


Query #1653: g1605.t1 Query ID: lcl|Query_51883 Length: 304

No significant similarity found.


Query #1654: g1606.t1 Query ID: lcl|Query_51884 Length: 194

No significant similarity found.


Query #1655: g1607.t1 Query ID: lcl|Query_51885 Length: 365

No significant similarity found.


Query #1656: g1608.t1 Query ID: lcl|Query_51886 Length: 534

No significant similarity found.


Query #1657: g1609.t1 Query ID: lcl|Query_51887 Length: 662

No significant similarity found.


Query #1658: g1610.t1 Query ID: lcl|Query_51888 Length: 464

No significant similarity found.


Query #1659: g1611.t1 Query ID: lcl|Query_51889 Length: 213

No significant similarity found.


Query #1660: g1612.t1 Query ID: lcl|Query_51890 Length: 722

No significant similarity found.


Query #1661: g1613.t1 Query ID: lcl|Query_51891 Length: 186

No significant similarity found.


Query #1662: g1614.t1 Query ID: lcl|Query_51892 Length: 556

No significant similarity found.


Query #1663: g1615.t1 Query ID: lcl|Query_51893 Length: 453

No significant similarity found.


Query #1664: g1616.t1 Query ID: lcl|Query_51894 Length: 212

No significant similarity found.


Query #1665: g1617.t1 Query ID: lcl|Query_51895 Length: 872

No significant similarity found.


Query #1666: g1618.t1 Query ID: lcl|Query_51896 Length: 216

No significant similarity found.


Query #1667: g1619.t1 Query ID: lcl|Query_51897 Length: 1249

No significant similarity found.


Query #1668: g1620.t1 Query ID: lcl|Query_51898 Length: 782

No significant similarity found.


Query #1669: g1621.t1 Query ID: lcl|Query_51899 Length: 269

No significant similarity found.


Query #1670: g1622.t1 Query ID: lcl|Query_51900 Length: 252

No significant similarity found.


Query #1671: g1623.t1 Query ID: lcl|Query_51901 Length: 134

No significant similarity found.


Query #1672: g1624.t1 Query ID: lcl|Query_51902 Length: 554

No significant similarity found.


Query #1673: g1625.t1 Query ID: lcl|Query_51903 Length: 140

No significant similarity found.


Query #1674: g1626.t1 Query ID: lcl|Query_51904 Length: 676

No significant similarity found.


Query #1675: g1627.t1 Query ID: lcl|Query_51905 Length: 217

No significant similarity found.


Query #1676: g1628.t1 Query ID: lcl|Query_51906 Length: 100

No significant similarity found.


Query #1677: g1629.t1 Query ID: lcl|Query_51907 Length: 336

No significant similarity found.


Query #1678: g1630.t1 Query ID: lcl|Query_51908 Length: 521

No significant similarity found.


Query #1679: g1631.t1 Query ID: lcl|Query_51909 Length: 106

No significant similarity found.


Query #1680: g1632.t1 Query ID: lcl|Query_51910 Length: 162

No significant similarity found.


Query #1681: g1633.t1 Query ID: lcl|Query_51911 Length: 180

No significant similarity found.


Query #1682: g1634.t1 Query ID: lcl|Query_51912 Length: 162

No significant similarity found.


Query #1683: g1635.t1 Query ID: lcl|Query_51913 Length: 346

No significant similarity found.


Query #1684: g1636.t1 Query ID: lcl|Query_51914 Length: 208

No significant similarity found.


Query #1685: g1637.t1 Query ID: lcl|Query_51915 Length: 860

No significant similarity found.


Query #1686: g1638.t1 Query ID: lcl|Query_51916 Length: 379

No significant similarity found.


Query #1687: g1639.t1 Query ID: lcl|Query_51917 Length: 469

No significant similarity found.


Query #1688: g1640.t1 Query ID: lcl|Query_51918 Length: 601

No significant similarity found.


Query #1689: g1641.t1 Query ID: lcl|Query_51919 Length: 568

No significant similarity found.


Query #1690: g1642.t1 Query ID: lcl|Query_51920 Length: 738

No significant similarity found.


Query #1691: g1643.t1 Query ID: lcl|Query_51921 Length: 524

No significant similarity found.


Query #1692: g1644.t1 Query ID: lcl|Query_51922 Length: 1031

No significant similarity found.


Query #1693: g1645.t1 Query ID: lcl|Query_51923 Length: 426

No significant similarity found.


Query #1694: g1646.t1 Query ID: lcl|Query_51924 Length: 310

No significant similarity found.


Query #1695: g1647.t1 Query ID: lcl|Query_51925 Length: 1156

No significant similarity found.


Query #1696: g1648.t1 Query ID: lcl|Query_51926 Length: 179

No significant similarity found.


Query #1697: g1649.t1 Query ID: lcl|Query_51927 Length: 93

No significant similarity found.


Query #1698: g1650.t1 Query ID: lcl|Query_51928 Length: 452

No significant similarity found.


Query #1699: g1651.t1 Query ID: lcl|Query_51929 Length: 1395

No significant similarity found.


Query #1700: g1652.t1 Query ID: lcl|Query_51930 Length: 582

No significant similarity found.


Query #1701: g1653.t1 Query ID: lcl|Query_51931 Length: 1196

No significant similarity found.


Query #1702: g1654.t1 Query ID: lcl|Query_51932 Length: 434

No significant similarity found.


Query #1703: g1655.t1 Query ID: lcl|Query_51933 Length: 84

No significant similarity found.


Query #1704: g1656.t1 Query ID: lcl|Query_51934 Length: 667

No significant similarity found.


Query #1705: g1657.t1 Query ID: lcl|Query_51935 Length: 927

No significant similarity found.


Query #1706: g1658.t1 Query ID: lcl|Query_51936 Length: 575

No significant similarity found.


Query #1707: g1659.t1 Query ID: lcl|Query_51937 Length: 172

No significant similarity found.


Query #1708: g1660.t1 Query ID: lcl|Query_51938 Length: 498

No significant similarity found.


Query #1709: g1661.t1 Query ID: lcl|Query_51939 Length: 357

No significant similarity found.


Query #1710: g1662.t1 Query ID: lcl|Query_51940 Length: 1089

No significant similarity found.


Query #1711: g1663.t1 Query ID: lcl|Query_51941 Length: 117

No significant similarity found.


Query #1712: g1664.t1 Query ID: lcl|Query_51942 Length: 1342

No significant similarity found.


Query #1713: g1664.t2 Query ID: lcl|Query_51943 Length: 1807

No significant similarity found.


Query #1714: g1664.t3 Query ID: lcl|Query_51944 Length: 751

No significant similarity found.


Query #1715: g1665.t1 Query ID: lcl|Query_51945 Length: 1342

No significant similarity found.


Query #1716: g1666.t1 Query ID: lcl|Query_51946 Length: 1342

No significant similarity found.


Query #1717: g1667.t1 Query ID: lcl|Query_51947 Length: 186

No significant similarity found.


Query #1718: g1668.t1 Query ID: lcl|Query_51948 Length: 1239

No significant similarity found.


Query #1719: g1669.t1 Query ID: lcl|Query_51949 Length: 523

No significant similarity found.


Query #1720: g1670.t1 Query ID: lcl|Query_51950 Length: 727

No significant similarity found.


Query #1721: g1670.t2 Query ID: lcl|Query_51951 Length: 570

No significant similarity found.


Query #1722: g1671.t1 Query ID: lcl|Query_51952 Length: 1551

No significant similarity found.


Query #1723: g1672.t1 Query ID: lcl|Query_51953 Length: 1294

No significant similarity found.


Query #1724: g1673.t1 Query ID: lcl|Query_51954 Length: 1294

No significant similarity found.


Query #1725: g1674.t1 Query ID: lcl|Query_51955 Length: 323

No significant similarity found.


Query #1726: g1675.t1 Query ID: lcl|Query_51956 Length: 702

No significant similarity found.


Query #1727: g1676.t1 Query ID: lcl|Query_51957 Length: 325

No significant similarity found.


Query #1728: g1676.t2 Query ID: lcl|Query_51958 Length: 522

No significant similarity found.


Query #1729: g1677.t1 Query ID: lcl|Query_51959 Length: 357

No significant similarity found.


Query #1730: g1678.t1 Query ID: lcl|Query_51960 Length: 271

No significant similarity found.


Query #1731: g1678.t2 Query ID: lcl|Query_51961 Length: 272

No significant similarity found.


Query #1732: g1679.t1 Query ID: lcl|Query_51962 Length: 225

No significant similarity found.


Query #1733: g1680.t1 Query ID: lcl|Query_51963 Length: 953

No significant similarity found.


Query #1734: g1681.t1 Query ID: lcl|Query_51964 Length: 157

No significant similarity found.


Query #1735: g1682.t1 Query ID: lcl|Query_51965 Length: 420

No significant similarity found.


Query #1736: g1683.t1 Query ID: lcl|Query_51966 Length: 158

No significant similarity found.


Query #1737: g1684.t1 Query ID: lcl|Query_51967 Length: 533

No significant similarity found.


Query #1738: g1685.t1 Query ID: lcl|Query_51968 Length: 253

No significant similarity found.


Query #1739: g1686.t1 Query ID: lcl|Query_51969 Length: 777

No significant similarity found.


Query #1740: g1687.t1 Query ID: lcl|Query_51970 Length: 235

No significant similarity found.


Query #1741: g1688.t1 Query ID: lcl|Query_51971 Length: 183

No significant similarity found.


Query #1742: g1689.t1 Query ID: lcl|Query_51972 Length: 102

No significant similarity found.


Query #1743: g1689.t2 Query ID: lcl|Query_51973 Length: 243

No significant similarity found.


Query #1744: g1690.t1 Query ID: lcl|Query_51974 Length: 771

No significant similarity found.


Query #1745: g1691.t1 Query ID: lcl|Query_51975 Length: 170

No significant similarity found.


Query #1746: g1692.t1 Query ID: lcl|Query_51976 Length: 597

No significant similarity found.


Query #1747: g1693.t1 Query ID: lcl|Query_51977 Length: 468

No significant similarity found.


Query #1748: g1694.t1 Query ID: lcl|Query_51978 Length: 2550

No significant similarity found.


Query #1749: g1695.t1 Query ID: lcl|Query_51979 Length: 455

No significant similarity found.


Query #1750: g1696.t1 Query ID: lcl|Query_51980 Length: 464

No significant similarity found.


Query #1751: g1696.t2 Query ID: lcl|Query_51981 Length: 458

No significant similarity found.


Query #1752: g1697.t1 Query ID: lcl|Query_51982 Length: 131

No significant similarity found.


Query #1753: g1698.t1 Query ID: lcl|Query_51983 Length: 270

Sequences producing significant alignments:
                                                                  Scientific      Common                     Max    Total Query   E   Per.   Acc.                        
Description                                                       Name            Name            Taxid      Score  Score cover Value Ident  Len        Accession        
unnamed protein product                                                                           0          21.7   21.7  22%   0.048 40.62  717        Query_61315      


Alignments:

>unnamed protein product
Sequence ID: Query_61315 Length: 717
Range 1: 1 to 55

Score:21.7 bits(43), Expect:0.048, 
Method:Compositional matrix adjust., 
Identities:26/64(41%), Positives:31/64(48%), Gaps:12/64(18%)

Query  82   MEALVKRGELLPD-AL-ILRVIREHVME-SRSKGTERFLLDGFPRTADQAAALEQIADVQ  138
            MEALV+RG   PD AL +L V R      SRS       L     +A+Q A  EQ    +
Sbjct  1    MEALVRRGLQSPDQALRLLGVARAICVGLSRS-------LPALAASAEQFA--EQYPKLK  51

Query  139  LAVN  142
            L VN
Sbjct  52   LKVN  55


Query #1754: g1699.t1 Query ID: lcl|Query_51984 Length: 1233

No significant similarity found.


Query #1755: g1700.t1 Query ID: lcl|Query_51985 Length: 272

No significant similarity found.


Query #1756: g1701.t1 Query ID: lcl|Query_51986 Length: 932

No significant similarity found.


Query #1757: g1702.t1 Query ID: lcl|Query_51987 Length: 73

No significant similarity found.


Query #1758: g1703.t1 Query ID: lcl|Query_51988 Length: 445

No significant similarity found.


Query #1759: g1704.t1 Query ID: lcl|Query_51989 Length: 284

No significant similarity found.


Query #1760: g1705.t1 Query ID: lcl|Query_51990 Length: 355

No significant similarity found.


Query #1761: g1706.t1 Query ID: lcl|Query_51991 Length: 387

No significant similarity found.


Query #1762: g1707.t1 Query ID: lcl|Query_51992 Length: 698

No significant similarity found.


Query #1763: g1708.t1 Query ID: lcl|Query_51993 Length: 575

No significant similarity found.


Query #1764: g1709.t1 Query ID: lcl|Query_51994 Length: 161

No significant similarity found.


Query #1765: g1710.t1 Query ID: lcl|Query_51995 Length: 373

No significant similarity found.


Query #1766: g1711.t1 Query ID: lcl|Query_51996 Length: 332

No significant similarity found.


Query #1767: g1712.t1 Query ID: lcl|Query_51997 Length: 739

Sequences producing significant alignments:
                                                                  Scientific      Common                     Max    Total Query   E   Per.   Acc.                        
Description                                                       Name            Name            Taxid      Score  Score cover Value Ident  Len        Accession        
unnamed protein product                                                                           0          28.0   28.0  5%    0.002 29.55  717        Query_61315      


Alignments:

>unnamed protein product
Sequence ID: Query_61315 Length: 717
Range 1: 446 to 487

Score:28.0 bits(58), Expect:0.002, 
Method:Compositional matrix adjust., 
Identities:13/44(30%), Positives:22/44(50%), Gaps:2/44(4%)

Query  391  CTSTGVEPPQKQCQCDEGYGGIDCSKASSTLEFGHTITQEPVPF  434
            CT+   E  +K+ + + G    DC    +T EFGH + +  +P 
Sbjct  446  CTAKKHETERKEFRNENG--AYDCDYVITTREFGHMLRHKKIPM  487


Query #1768: g1713.t1 Query ID: lcl|Query_51998 Length: 307

No significant similarity found.


Query #1769: g1714.t1 Query ID: lcl|Query_51999 Length: 228

No significant similarity found.


Query #1770: g1715.t1 Query ID: lcl|Query_52000 Length: 512

No significant similarity found.


Query #1771: g1716.t1 Query ID: lcl|Query_52001 Length: 505

No significant similarity found.


Query #1772: g1717.t1 Query ID: lcl|Query_52002 Length: 602

No significant similarity found.


Query #1773: g1718.t1 Query ID: lcl|Query_52003 Length: 452

No significant similarity found.


Query #1774: g1719.t1 Query ID: lcl|Query_52004 Length: 271

No significant similarity found.


Query #1775: g1720.t1 Query ID: lcl|Query_52005 Length: 2228

No significant similarity found.


Query #1776: g1721.t1 Query ID: lcl|Query_52006 Length: 259

No significant similarity found.


Query #1777: g1722.t1 Query ID: lcl|Query_52007 Length: 626

No significant similarity found.


Query #1778: g1723.t1 Query ID: lcl|Query_52008 Length: 801

No significant similarity found.


Query #1779: g1724.t1 Query ID: lcl|Query_52009 Length: 694

No significant similarity found.


Query #1780: g1725.t1 Query ID: lcl|Query_52010 Length: 395

No significant similarity found.


Query #1781: g1726.t1 Query ID: lcl|Query_52011 Length: 261

No significant similarity found.


Query #1782: g1727.t1 Query ID: lcl|Query_52012 Length: 78

No significant similarity found.


Query #1783: g1728.t1 Query ID: lcl|Query_52013 Length: 926

No significant similarity found.


Query #1784: g1729.t1 Query ID: lcl|Query_52014 Length: 308

No significant similarity found.


Query #1785: g1730.t1 Query ID: lcl|Query_52015 Length: 482

Sequences producing significant alignments:
                                                                  Scientific      Common                     Max    Total Query   E   Per.   Acc.                        
Description                                                       Name            Name            Taxid      Score  Score cover Value Ident  Len        Accession        
unnamed protein product                                                                           0          23.0   23.0  10%   0.034 33.96  717        Query_61315      


Alignments:

>unnamed protein product
Sequence ID: Query_61315 Length: 717
Range 1: 99 to 151

Score:23.0 bits(46), Expect:0.034, 
Method:Compositional matrix adjust., 
Identities:18/53(34%), Positives:22/53(41%), Gaps:4/53(7%)

Query  178  VQQSSGNLSTVVST----GVEQQEAQQAQQQSERPPPCLAQANHASSGSMTDA  226
            V+   G L    +T    G E Q A    Q+S R    L +ANH S     DA
Sbjct  99   VETGGGQLKPACATPAWEGMEVQTATDKVQESIRGVLSLMKANHPSDCMNCDA  151


Query #1786: g1731.t1 Query ID: lcl|Query_52016 Length: 547

No significant similarity found.


Query #1787: g1732.t1 Query ID: lcl|Query_52017 Length: 130

No significant similarity found.


Query #1788: g1733.t1 Query ID: lcl|Query_52018 Length: 741

No significant similarity found.


Query #1789: g1734.t1 Query ID: lcl|Query_52019 Length: 371

No significant similarity found.


Query #1790: g1734.t2 Query ID: lcl|Query_52020 Length: 368

No significant similarity found.


Query #1791: g1735.t1 Query ID: lcl|Query_52021 Length: 128

No significant similarity found.


Query #1792: g1736.t1 Query ID: lcl|Query_52022 Length: 213

No significant similarity found.


Query #1793: g1737.t1 Query ID: lcl|Query_52023 Length: 285

No significant similarity found.


Query #1794: g1738.t1 Query ID: lcl|Query_52024 Length: 550

No significant similarity found.


Query #1795: g1738.t2 Query ID: lcl|Query_52025 Length: 499

No significant similarity found.


Query #1796: g1739.t1 Query ID: lcl|Query_52026 Length: 1293

No significant similarity found.


Query #1797: g1740.t1 Query ID: lcl|Query_52027 Length: 166

No significant similarity found.


Query #1798: g1741.t1 Query ID: lcl|Query_52028 Length: 324

No significant similarity found.


Query #1799: g1742.t1 Query ID: lcl|Query_52029 Length: 1992

No significant similarity found.


Query #1800: g1743.t1 Query ID: lcl|Query_52030 Length: 223

No significant similarity found.


Query #1801: g1744.t1 Query ID: lcl|Query_52031 Length: 273

No significant similarity found.


Query #1802: g1745.t1 Query ID: lcl|Query_52032 Length: 848

No significant similarity found.


Query #1803: g1746.t1 Query ID: lcl|Query_52033 Length: 144

No significant similarity found.


Query #1804: g1747.t1 Query ID: lcl|Query_52034 Length: 298

No significant similarity found.


Query #1805: g1748.t1 Query ID: lcl|Query_52035 Length: 502

No significant similarity found.


Query #1806: g1749.t1 Query ID: lcl|Query_52036 Length: 83

No significant similarity found.


Query #1807: g1750.t1 Query ID: lcl|Query_52037 Length: 309

No significant similarity found.


Query #1808: g1751.t1 Query ID: lcl|Query_52038 Length: 469

No significant similarity found.


Query #1809: g1752.t1 Query ID: lcl|Query_52039 Length: 101

No significant similarity found.


Query #1810: g1753.t1 Query ID: lcl|Query_52040 Length: 687

No significant similarity found.


Query #1811: g1754.t1 Query ID: lcl|Query_52041 Length: 250

No significant similarity found.


Query #1812: g1755.t1 Query ID: lcl|Query_52042 Length: 293

No significant similarity found.


Query #1813: g1756.t1 Query ID: lcl|Query_52043 Length: 472

No significant similarity found.


Query #1814: g1757.t1 Query ID: lcl|Query_52044 Length: 1681

No significant similarity found.


Query #1815: g1758.t1 Query ID: lcl|Query_52045 Length: 779

No significant similarity found.


Query #1816: g1759.t1 Query ID: lcl|Query_52046 Length: 176

No significant similarity found.


Query #1817: g1760.t1 Query ID: lcl|Query_52047 Length: 243

No significant similarity found.


Query #1818: g1761.t1 Query ID: lcl|Query_52048 Length: 248

No significant similarity found.


Query #1819: g1762.t1 Query ID: lcl|Query_52049 Length: 970

No significant similarity found.


Query #1820: g1763.t1 Query ID: lcl|Query_52050 Length: 994

No significant similarity found.


Query #1821: g1764.t1 Query ID: lcl|Query_52051 Length: 299

No significant similarity found.


Query #1822: g1765.t1 Query ID: lcl|Query_52052 Length: 1669

No significant similarity found.


Query #1823: g1766.t1 Query ID: lcl|Query_52053 Length: 827

No significant similarity found.


Query #1824: g1767.t1 Query ID: lcl|Query_52054 Length: 345

No significant similarity found.


Query #1825: g1768.t1 Query ID: lcl|Query_52055 Length: 627

No significant similarity found.


Query #1826: g1769.t1 Query ID: lcl|Query_52056 Length: 380

No significant similarity found.


Query #1827: g1770.t1 Query ID: lcl|Query_52057 Length: 517

No significant similarity found.


Query #1828: g1771.t1 Query ID: lcl|Query_52058 Length: 1425

No significant similarity found.


Query #1829: g1772.t1 Query ID: lcl|Query_52059 Length: 1741

No significant similarity found.


Query #1830: g1773.t1 Query ID: lcl|Query_52060 Length: 1911

No significant similarity found.


Query #1831: g1774.t1 Query ID: lcl|Query_52061 Length: 291

No significant similarity found.


Query #1832: g1775.t1 Query ID: lcl|Query_52062 Length: 473

No significant similarity found.


Query #1833: g1776.t1 Query ID: lcl|Query_52063 Length: 565

No significant similarity found.


Query #1834: g1777.t1 Query ID: lcl|Query_52064 Length: 211

No significant similarity found.


Query #1835: g1778.t1 Query ID: lcl|Query_52065 Length: 418

No significant similarity found.


Query #1836: g1779.t1 Query ID: lcl|Query_52066 Length: 1334

No significant similarity found.


Query #1837: g1780.t1 Query ID: lcl|Query_52067 Length: 658

No significant similarity found.


Query #1838: g1781.t1 Query ID: lcl|Query_52068 Length: 212

No significant similarity found.


Query #1839: g1782.t1 Query ID: lcl|Query_52069 Length: 526

No significant similarity found.


Query #1840: g1783.t1 Query ID: lcl|Query_52070 Length: 598

No significant similarity found.


Query #1841: g1784.t1 Query ID: lcl|Query_52071 Length: 371

No significant similarity found.


Query #1842: g1785.t1 Query ID: lcl|Query_52072 Length: 1295

No significant similarity found.


Query #1843: g1786.t1 Query ID: lcl|Query_52073 Length: 85

No significant similarity found.


Query #1844: g1787.t1 Query ID: lcl|Query_52074 Length: 556

No significant similarity found.


Query #1845: g1788.t1 Query ID: lcl|Query_52075 Length: 547

No significant similarity found.


Query #1846: g1789.t1 Query ID: lcl|Query_52076 Length: 445

No significant similarity found.


Query #1847: g1790.t1 Query ID: lcl|Query_52077 Length: 740

No significant similarity found.


Query #1848: g1791.t1 Query ID: lcl|Query_52078 Length: 352

No significant similarity found.


Query #1849: g1792.t1 Query ID: lcl|Query_52079 Length: 480

No significant similarity found.


Query #1850: g1793.t1 Query ID: lcl|Query_52080 Length: 251

No significant similarity found.


Query #1851: g1794.t1 Query ID: lcl|Query_52081 Length: 460

No significant similarity found.


Query #1852: g1795.t1 Query ID: lcl|Query_52082 Length: 155

No significant similarity found.


Query #1853: g1796.t1 Query ID: lcl|Query_52083 Length: 206

No significant similarity found.


Query #1854: g1797.t1 Query ID: lcl|Query_52084 Length: 1589

No significant similarity found.


Query #1855: g1798.t1 Query ID: lcl|Query_52085 Length: 496

No significant similarity found.


Query #1856: g1799.t1 Query ID: lcl|Query_52086 Length: 503

No significant similarity found.


Query #1857: g1800.t1 Query ID: lcl|Query_52087 Length: 475

No significant similarity found.


Query #1858: g1801.t1 Query ID: lcl|Query_52088 Length: 664

No significant similarity found.


Query #1859: g1802.t1 Query ID: lcl|Query_52089 Length: 309

No significant similarity found.


Query #1860: g1803.t1 Query ID: lcl|Query_52090 Length: 195

No significant similarity found.


Query #1861: g1804.t1 Query ID: lcl|Query_52091 Length: 1574

Sequences producing significant alignments:
                                                                  Scientific      Common                     Max    Total Query   E   Per.   Acc.                        
Description                                                       Name            Name            Taxid      Score  Score cover Value Ident  Len        Accession        
unnamed protein product                                                                           0          28.0   28.0  3%    0.004 33.33  717        Query_61315      


Alignments:

>unnamed protein product
Sequence ID: Query_61315 Length: 717
Range 1: 10 to 81

Score:28.0 bits(58), Expect:0.004, 
Method:Compositional matrix adjust., 
Identities:24/72(33%), Positives:30/72(41%), Gaps:12/72(16%)

Query  1183  HSPDAATAGLVLKAAVAVGRTHKAFALAQS------------LQMQGVQLDPSLLTHLLS  1230
             +SPD A   L    A+ VG +    ALA S            L+  G +      T  L 
Sbjct  10    QSPDQALRLLGVARAICVGLSRSLPALAASAEQFAEQYPKLKLKVNGREVTVPEGTSVLN  69

Query  1231  ACLEAGAWDPAL  1242
             AC EAGA+ P L
Sbjct  70    ACREAGAYVPTL  81


Query #1862: g1805.t1 Query ID: lcl|Query_52092 Length: 521

No significant similarity found.


Query #1863: g1806.t1 Query ID: lcl|Query_52093 Length: 304

No significant similarity found.


Query #1864: g1807.t1 Query ID: lcl|Query_52094 Length: 218

No significant similarity found.


Query #1865: g1808.t1 Query ID: lcl|Query_52095 Length: 581

No significant similarity found.


Query #1866: g1809.t1 Query ID: lcl|Query_52096 Length: 244

No significant similarity found.


Query #1867: g1810.t1 Query ID: lcl|Query_52097 Length: 498

No significant similarity found.


Query #1868: g1811.t1 Query ID: lcl|Query_52098 Length: 194

No significant similarity found.


Query #1869: g1812.t1 Query ID: lcl|Query_52099 Length: 344

No significant similarity found.


Query #1870: g1813.t1 Query ID: lcl|Query_52100 Length: 477

No significant similarity found.


Query #1871: g1814.t1 Query ID: lcl|Query_52101 Length: 316

No significant similarity found.


Query #1872: g1815.t1 Query ID: lcl|Query_52102 Length: 190

No significant similarity found.


Query #1873: g1816.t1 Query ID: lcl|Query_52103 Length: 238

No significant similarity found.


Query #1874: g1817.t1 Query ID: lcl|Query_52104 Length: 194

No significant similarity found.


Query #1875: g1818.t1 Query ID: lcl|Query_52105 Length: 240

No significant similarity found.


Query #1876: g1819.t1 Query ID: lcl|Query_52106 Length: 190

No significant similarity found.


Query #1877: g1820.t1 Query ID: lcl|Query_52107 Length: 835

No significant similarity found.


Query #1878: g1821.t1 Query ID: lcl|Query_52108 Length: 518

No significant similarity found.


Query #1879: g1822.t1 Query ID: lcl|Query_52109 Length: 296

No significant similarity found.


Query #1880: g1823.t1 Query ID: lcl|Query_52110 Length: 117

No significant similarity found.


Query #1881: g1824.t1 Query ID: lcl|Query_52111 Length: 558

No significant similarity found.


Query #1882: g1825.t1 Query ID: lcl|Query_52112 Length: 174

No significant similarity found.


Query #1883: g1826.t1 Query ID: lcl|Query_52113 Length: 568

No significant similarity found.


Query #1884: g1827.t1 Query ID: lcl|Query_52114 Length: 775

No significant similarity found.


Query #1885: g1828.t1 Query ID: lcl|Query_52115 Length: 771

No significant similarity found.


Query #1886: g1829.t1 Query ID: lcl|Query_52116 Length: 153

No significant similarity found.


Query #1887: g1830.t1 Query ID: lcl|Query_52117 Length: 78

No significant similarity found.


Query #1888: g1831.t1 Query ID: lcl|Query_52118 Length: 258

No significant similarity found.


Query #1889: g1832.t1 Query ID: lcl|Query_52119 Length: 538

No significant similarity found.


Query #1890: g1833.t1 Query ID: lcl|Query_52120 Length: 760

No significant similarity found.


Query #1891: g1834.t1 Query ID: lcl|Query_52121 Length: 439

No significant similarity found.


Query #1892: g1835.t1 Query ID: lcl|Query_52122 Length: 136

No significant similarity found.


Query #1893: g1836.t1 Query ID: lcl|Query_52123 Length: 637

No significant similarity found.


Query #1894: g1837.t1 Query ID: lcl|Query_52124 Length: 890

No significant similarity found.


Query #1895: g1838.t1 Query ID: lcl|Query_52125 Length: 133

No significant similarity found.


Query #1896: g1839.t1 Query ID: lcl|Query_52126 Length: 287

No significant similarity found.


Query #1897: g1840.t1 Query ID: lcl|Query_52127 Length: 397

No significant similarity found.


Query #1898: g1841.t1 Query ID: lcl|Query_52128 Length: 799

No significant similarity found.


Query #1899: g1842.t1 Query ID: lcl|Query_52129 Length: 1193

No significant similarity found.


Query #1900: g1843.t1 Query ID: lcl|Query_52130 Length: 317

No significant similarity found.


Query #1901: g1844.t1 Query ID: lcl|Query_52131 Length: 383

No significant similarity found.


Query #1902: g1845.t1 Query ID: lcl|Query_52132 Length: 191

No significant similarity found.


Query #1903: g1846.t1 Query ID: lcl|Query_52133 Length: 912

No significant similarity found.


Query #1904: g1847.t1 Query ID: lcl|Query_52134 Length: 200

No significant similarity found.


Query #1905: g1848.t1 Query ID: lcl|Query_52135 Length: 93

No significant similarity found.


Query #1906: g1849.t1 Query ID: lcl|Query_52136 Length: 534

No significant similarity found.


Query #1907: g1850.t1 Query ID: lcl|Query_52137 Length: 203

No significant similarity found.


Query #1908: g1851.t1 Query ID: lcl|Query_52138 Length: 265

No significant similarity found.


Query #1909: g1852.t1 Query ID: lcl|Query_52139 Length: 299

No significant similarity found.


Query #1910: g1853.t1 Query ID: lcl|Query_52140 Length: 346

No significant similarity found.


Query #1911: g1854.t1 Query ID: lcl|Query_52141 Length: 1817

No significant similarity found.


Query #1912: g1855.t1 Query ID: lcl|Query_52142 Length: 758

No significant similarity found.


Query #1913: g1856.t1 Query ID: lcl|Query_52143 Length: 194

No significant similarity found.


Query #1914: g1857.t1 Query ID: lcl|Query_52144 Length: 356

No significant similarity found.


Query #1915: g1858.t1 Query ID: lcl|Query_52145 Length: 198

No significant similarity found.


Query #1916: g1859.t1 Query ID: lcl|Query_52146 Length: 494

No significant similarity found.


Query #1917: g1860.t1 Query ID: lcl|Query_52147 Length: 519

No significant similarity found.


Query #1918: g1861.t1 Query ID: lcl|Query_52148 Length: 217

No significant similarity found.


Query #1919: g1862.t1 Query ID: lcl|Query_52149 Length: 233

No significant similarity found.


Query #1920: g1863.t1 Query ID: lcl|Query_52150 Length: 337

No significant similarity found.


Query #1921: g1864.t1 Query ID: lcl|Query_52151 Length: 372

No significant similarity found.


Query #1922: g1865.t1 Query ID: lcl|Query_52152 Length: 759

No significant similarity found.


Query #1923: g1866.t1 Query ID: lcl|Query_52153 Length: 166

No significant similarity found.


Query #1924: g1867.t1 Query ID: lcl|Query_52154 Length: 237

No significant similarity found.


Query #1925: g1868.t1 Query ID: lcl|Query_52155 Length: 204

No significant similarity found.


Query #1926: g1869.t1 Query ID: lcl|Query_52156 Length: 1154

No significant similarity found.


Query #1927: g1870.t1 Query ID: lcl|Query_52157 Length: 361

No significant similarity found.


Query #1928: g1871.t1 Query ID: lcl|Query_52158 Length: 473

No significant similarity found.


Query #1929: g1872.t1 Query ID: lcl|Query_52159 Length: 255

No significant similarity found.


Query #1930: g1873.t1 Query ID: lcl|Query_52160 Length: 356

No significant similarity found.


Query #1931: g1874.t1 Query ID: lcl|Query_52161 Length: 121

No significant similarity found.


Query #1932: g1875.t1 Query ID: lcl|Query_52162 Length: 166

No significant similarity found.


Query #1933: g1876.t1 Query ID: lcl|Query_52163 Length: 292

No significant similarity found.


Query #1934: g1877.t1 Query ID: lcl|Query_52164 Length: 412

No significant similarity found.


Query #1935: g1878.t1 Query ID: lcl|Query_52165 Length: 427

No significant similarity found.


Query #1936: g1879.t1 Query ID: lcl|Query_52166 Length: 535

No significant similarity found.


Query #1937: g1880.t1 Query ID: lcl|Query_52167 Length: 135

No significant similarity found.


Query #1938: g1881.t1 Query ID: lcl|Query_52168 Length: 1323

No significant similarity found.


Query #1939: g1882.t1 Query ID: lcl|Query_52169 Length: 376

No significant similarity found.


Query #1940: g1883.t1 Query ID: lcl|Query_52170 Length: 556

No significant similarity found.


Query #1941: g1884.t1 Query ID: lcl|Query_52171 Length: 391

No significant similarity found.


Query #1942: g1885.t1 Query ID: lcl|Query_52172 Length: 502

No significant similarity found.


Query #1943: g1886.t1 Query ID: lcl|Query_52173 Length: 237

No significant similarity found.


Query #1944: g1887.t1 Query ID: lcl|Query_52174 Length: 340

No significant similarity found.


Query #1945: g1888.t1 Query ID: lcl|Query_52175 Length: 335

No significant similarity found.


Query #1946: g1889.t1 Query ID: lcl|Query_52176 Length: 360

No significant similarity found.


Query #1947: g1890.t1 Query ID: lcl|Query_52177 Length: 930

No significant similarity found.


Query #1948: g1891.t1 Query ID: lcl|Query_52178 Length: 235

No significant similarity found.


Query #1949: g1892.t1 Query ID: lcl|Query_52179 Length: 447

No significant similarity found.


Query #1950: g1893.t1 Query ID: lcl|Query_52180 Length: 447

No significant similarity found.


Query #1951: g1894.t1 Query ID: lcl|Query_52181 Length: 409

No significant similarity found.


Query #1952: g1895.t1 Query ID: lcl|Query_52182 Length: 170

No significant similarity found.


Query #1953: g1896.t1 Query ID: lcl|Query_52183 Length: 1059

No significant similarity found.


Query #1954: g1897.t1 Query ID: lcl|Query_52184 Length: 1167

No significant similarity found.


Query #1955: g1898.t1 Query ID: lcl|Query_52185 Length: 716

No significant similarity found.


Query #1956: g1899.t1 Query ID: lcl|Query_52186 Length: 543

No significant similarity found.


Query #1957: g1900.t1 Query ID: lcl|Query_52187 Length: 968

No significant similarity found.


Query #1958: g1901.t1 Query ID: lcl|Query_52188 Length: 522

No significant similarity found.


Query #1959: g1902.t1 Query ID: lcl|Query_52189 Length: 507

No significant similarity found.


Query #1960: g1903.t1 Query ID: lcl|Query_52190 Length: 263

No significant similarity found.


Query #1961: g1904.t1 Query ID: lcl|Query_52191 Length: 226

No significant similarity found.


Query #1962: g1905.t1 Query ID: lcl|Query_52192 Length: 3268

No significant similarity found.


Query #1963: g1906.t1 Query ID: lcl|Query_52193 Length: 261

No significant similarity found.


Query #1964: g1907.t1 Query ID: lcl|Query_52194 Length: 460

No significant similarity found.


Query #1965: g1908.t1 Query ID: lcl|Query_52195 Length: 307

No significant similarity found.


Query #1966: g1909.t1 Query ID: lcl|Query_52196 Length: 391

Sequences producing significant alignments:
                                                                  Scientific      Common                     Max    Total Query   E   Per.   Acc.                        
Description                                                       Name            Name            Taxid      Score  Score cover Value Ident  Len        Accession        
unnamed protein product                                                                           0          22.6   22.6  4%    0.037 52.63  717        Query_61315      


Alignments:

>unnamed protein product
Sequence ID: Query_61315 Length: 717
Range 1: 485 to 503

Score:22.6 bits(45), Expect:0.037, 
Method:Compositional matrix adjust., 
Identities:10/19(53%), Positives:11/19(57%), Gaps:0/19(0%)

Query  150  IPYTAAKPSELPNPLPPAT  168
            IP  + KP E  NPL  AT
Sbjct  485  IPMPSLKPEEFDNPLGEAT  503


Query #1967: g1910.t1 Query ID: lcl|Query_52197 Length: 208

No significant similarity found.


Query #1968: g1911.t1 Query ID: lcl|Query_52198 Length: 619

No significant similarity found.


Query #1969: g1912.t1 Query ID: lcl|Query_52199 Length: 873

Sequences producing significant alignments:
                                                                  Scientific      Common                     Max    Total Query   E   Per.   Acc.                        
Description                                                       Name            Name            Taxid      Score  Score cover Value Ident  Len        Accession        
unnamed protein product                                                                           0          25.5   25.5  1%    0.010 56.25  717        Query_61315      


Alignments:

>unnamed protein product
Sequence ID: Query_61315 Length: 717
Range 1: 80 to 95

Score:25.5 bits(52), Expect:0.010, 
Method:Compositional matrix adjust., 
Identities:9/16(56%), Positives:10/16(62%), Gaps:0/16(0%)

Query  338  SSCYLPRHPTNPGACR  353
            + C  PR PT PG CR
Sbjct  80   TLCTHPRLPTTPGTCR  95


Query #1970: g1913.t1 Query ID: lcl|Query_52200 Length: 1748

No significant similarity found.


Query #1971: g1914.t1 Query ID: lcl|Query_52201 Length: 183

No significant similarity found.


Query #1972: g1915.t1 Query ID: lcl|Query_52202 Length: 514

No significant similarity found.


Query #1973: g1916.t1 Query ID: lcl|Query_52203 Length: 220

No significant similarity found.


Query #1974: g1917.t1 Query ID: lcl|Query_52204 Length: 1256

No significant similarity found.


Query #1975: g1918.t1 Query ID: lcl|Query_52205 Length: 367

No significant similarity found.


Query #1976: g1919.t1 Query ID: lcl|Query_52206 Length: 525

No significant similarity found.


Query #1977: g1920.t1 Query ID: lcl|Query_52207 Length: 601

No significant similarity found.


Query #1978: g1921.t1 Query ID: lcl|Query_52208 Length: 1632

No significant similarity found.


Query #1979: g1922.t1 Query ID: lcl|Query_52209 Length: 151

No significant similarity found.


Query #1980: g1923.t1 Query ID: lcl|Query_52210 Length: 311

No significant similarity found.


Query #1981: g1924.t1 Query ID: lcl|Query_52211 Length: 561

No significant similarity found.


Query #1982: g1925.t1 Query ID: lcl|Query_52212 Length: 225

No significant similarity found.


Query #1983: g1926.t1 Query ID: lcl|Query_52213 Length: 252

No significant similarity found.


Query #1984: g1927.t1 Query ID: lcl|Query_52214 Length: 461

No significant similarity found.


Query #1985: g1928.t1 Query ID: lcl|Query_52215 Length: 77

No significant similarity found.


Query #1986: g1929.t1 Query ID: lcl|Query_52216 Length: 566

No significant similarity found.


Query #1987: g1930.t1 Query ID: lcl|Query_52217 Length: 543

No significant similarity found.


Query #1988: g1931.t1 Query ID: lcl|Query_52218 Length: 970

No significant similarity found.


Query #1989: g1932.t1 Query ID: lcl|Query_52219 Length: 180

No significant similarity found.


Query #1990: g1933.t1 Query ID: lcl|Query_52220 Length: 413

No significant similarity found.


Query #1991: g1934.t1 Query ID: lcl|Query_52221 Length: 82

No significant similarity found.


Query #1992: g1935.t1 Query ID: lcl|Query_52222 Length: 564

No significant similarity found.


Query #1993: g1936.t1 Query ID: lcl|Query_52223 Length: 822

No significant similarity found.


Query #1994: g1937.t1 Query ID: lcl|Query_52224 Length: 542

No significant similarity found.


Query #1995: g1938.t1 Query ID: lcl|Query_52225 Length: 1124

No significant similarity found.


Query #1996: g1939.t1 Query ID: lcl|Query_52226 Length: 503

No significant similarity found.


Query #1997: g1940.t1 Query ID: lcl|Query_52227 Length: 1168

No significant similarity found.


Query #1998: g1941.t1 Query ID: lcl|Query_52228 Length: 958

No significant similarity found.


Query #1999: g1942.t1 Query ID: lcl|Query_52229 Length: 413

No significant similarity found.


Query #2000: g1943.t1 Query ID: lcl|Query_52230 Length: 320

No significant similarity found.


Query #2001: g1944.t1 Query ID: lcl|Query_52231 Length: 417

No significant similarity found.


Query #2002: g1945.t1 Query ID: lcl|Query_52232 Length: 472

No significant similarity found.


Query #2003: g1946.t1 Query ID: lcl|Query_52233 Length: 311

No significant similarity found.


Query #2004: g1947.t1 Query ID: lcl|Query_52234 Length: 303

No significant similarity found.


Query #2005: g1948.t1 Query ID: lcl|Query_52235 Length: 432

No significant similarity found.


Query #2006: g1949.t1 Query ID: lcl|Query_52236 Length: 892

No significant similarity found.


Query #2007: g1950.t1 Query ID: lcl|Query_52237 Length: 265

No significant similarity found.


Query #2008: g1951.t1 Query ID: lcl|Query_52238 Length: 1371

No significant similarity found.


Query #2009: g1952.t1 Query ID: lcl|Query_52239 Length: 229

No significant similarity found.


Query #2010: g1953.t1 Query ID: lcl|Query_52240 Length: 354

No significant similarity found.


Query #2011: g1954.t1 Query ID: lcl|Query_52241 Length: 280

No significant similarity found.


Query #2012: g1955.t1 Query ID: lcl|Query_52242 Length: 422

No significant similarity found.


Query #2013: g1956.t1 Query ID: lcl|Query_52243 Length: 232

No significant similarity found.


Query #2014: g1957.t1 Query ID: lcl|Query_52244 Length: 169

No significant similarity found.


Query #2015: g1958.t1 Query ID: lcl|Query_52245 Length: 150

No significant similarity found.


Query #2016: g1959.t1 Query ID: lcl|Query_52246 Length: 1694

No significant similarity found.


Query #2017: g1960.t1 Query ID: lcl|Query_52247 Length: 572

No significant similarity found.


Query #2018: g1961.t1 Query ID: lcl|Query_52248 Length: 668

No significant similarity found.


Query #2019: g1962.t1 Query ID: lcl|Query_52249 Length: 558

No significant similarity found.


Query #2020: g1963.t1 Query ID: lcl|Query_52250 Length: 498

No significant similarity found.


Query #2021: g1964.t1 Query ID: lcl|Query_52251 Length: 545

No significant similarity found.


Query #2022: g1965.t1 Query ID: lcl|Query_52252 Length: 275

No significant similarity found.


Query #2023: g1966.t1 Query ID: lcl|Query_52253 Length: 221

No significant similarity found.


Query #2024: g1967.t1 Query ID: lcl|Query_52254 Length: 319

No significant similarity found.


Query #2025: g1968.t1 Query ID: lcl|Query_52255 Length: 1351

No significant similarity found.


Query #2026: g1969.t1 Query ID: lcl|Query_52256 Length: 464

No significant similarity found.


Query #2027: g1970.t1 Query ID: lcl|Query_52257 Length: 931

No significant similarity found.


Query #2028: g1971.t1 Query ID: lcl|Query_52258 Length: 404

No significant similarity found.


Query #2029: g1972.t1 Query ID: lcl|Query_52259 Length: 366

No significant similarity found.


Query #2030: g1973.t1 Query ID: lcl|Query_52260 Length: 1704

No significant similarity found.


Query #2031: g1974.t1 Query ID: lcl|Query_52261 Length: 87

No significant similarity found.


Query #2032: g1975.t1 Query ID: lcl|Query_52262 Length: 233

No significant similarity found.


Query #2033: g1976.t1 Query ID: lcl|Query_52263 Length: 300

No significant similarity found.


Query #2034: g1977.t1 Query ID: lcl|Query_52264 Length: 427

No significant similarity found.


Query #2035: g1978.t1 Query ID: lcl|Query_52265 Length: 155

No significant similarity found.


Query #2036: g1979.t1 Query ID: lcl|Query_52266 Length: 360

No significant similarity found.


Query #2037: g1980.t1 Query ID: lcl|Query_52267 Length: 502

No significant similarity found.


Query #2038: g1981.t1 Query ID: lcl|Query_52268 Length: 500

No significant similarity found.


Query #2039: g1982.t1 Query ID: lcl|Query_52269 Length: 163

No significant similarity found.


Query #2040: g1983.t1 Query ID: lcl|Query_52270 Length: 619

No significant similarity found.


Query #2041: g1984.t1 Query ID: lcl|Query_52271 Length: 157

No significant similarity found.


Query #2042: g1985.t1 Query ID: lcl|Query_52272 Length: 269

No significant similarity found.


Query #2043: g1986.t1 Query ID: lcl|Query_52273 Length: 335

No significant similarity found.


Query #2044: g1987.t1 Query ID: lcl|Query_52274 Length: 131

No significant similarity found.


Query #2045: g1988.t1 Query ID: lcl|Query_52275 Length: 225

Sequences producing significant alignments:
                                                                  Scientific      Common                     Max    Total Query   E   Per.   Acc.                        
Description                                                       Name            Name            Taxid      Score  Score cover Value Ident  Len        Accession        
unnamed protein product                                                                           0          24.7   24.7  18%   0.006 24.39  717        Query_61315      


Alignments:

>unnamed protein product
Sequence ID: Query_61315 Length: 717
Range 1: 415 to 455

Score:24.7 bits(50), Expect:0.006, 
Method:Compositional matrix adjust., 
Identities:10/41(24%), Positives:18/41(43%), Gaps:0/41(0%)

Query  144  PQWNEISTTLQQMERKNGIQPSTVTYNALLECCTKNNDAER  184
            PQ    +   +   +K G++P  V    ++ C  K  + ER
Sbjct  415  PQMMMGAVVKHYWAKKKGLKPEDVCLVGIMPCTAKKHETER  455


Query #2046: g1989.t1 Query ID: lcl|Query_52276 Length: 1664

No significant similarity found.


Query #2047: g1990.t1 Query ID: lcl|Query_52277 Length: 980

No significant similarity found.


Query #2048: g1991.t1 Query ID: lcl|Query_52278 Length: 356

No significant similarity found.


Query #2049: g1992.t1 Query ID: lcl|Query_52279 Length: 936

No significant similarity found.


Query #2050: g1993.t1 Query ID: lcl|Query_52280 Length: 252

Sequences producing significant alignments:
                                                                  Scientific      Common                     Max    Total Query   E   Per.   Acc.                        
Description                                                       Name            Name            Taxid      Score  Score cover Value Ident  Len        Accession        
unnamed protein product                                                                           0          22.1   22.1  11%   0.037 36.67  717        Query_61315      


Alignments:

>unnamed protein product
Sequence ID: Query_61315 Length: 717
Range 1: 574 to 603

Score:22.1 bits(44), Expect:0.037, 
Method:Compositional matrix adjust., 
Identities:11/30(37%), Positives:14/30(46%), Gaps:0/30(0%)

Query  88   AVGLGAALFLVARLTAGGPSFAALEAGAIP  117
            A G+G A  L  R+ AG   +   E  A P
Sbjct  574  ASGIGNARHLLQRIQAGEAHYDFVEVMACP  603


Query #2051: g1994.t1 Query ID: lcl|Query_52281 Length: 269

No significant similarity found.


Query #2052: g1995.t1 Query ID: lcl|Query_52282 Length: 446

No significant similarity found.


Query #2053: g1996.t1 Query ID: lcl|Query_52283 Length: 1054

No significant similarity found.


Query #2054: g1997.t1 Query ID: lcl|Query_52284 Length: 911

No significant similarity found.


Query #2055: g1998.t1 Query ID: lcl|Query_52285 Length: 744

No significant similarity found.


Query #2056: g1999.t1 Query ID: lcl|Query_52286 Length: 1116

No significant similarity found.


Query #2057: g2000.t1 Query ID: lcl|Query_52287 Length: 873

No significant similarity found.


Query #2058: g2001.t1 Query ID: lcl|Query_52288 Length: 1421

No significant similarity found.


Query #2059: g2002.t1 Query ID: lcl|Query_52289 Length: 867

No significant similarity found.


Query #2060: g2003.t1 Query ID: lcl|Query_52290 Length: 205

No significant similarity found.


Query #2061: g2004.t1 Query ID: lcl|Query_52291 Length: 214

No significant similarity found.


Query #2062: g2005.t1 Query ID: lcl|Query_52292 Length: 379

No significant similarity found.


Query #2063: g2006.t1 Query ID: lcl|Query_52293 Length: 724

No significant similarity found.


Query #2064: g2007.t1 Query ID: lcl|Query_52294 Length: 730

No significant similarity found.


Query #2065: g2008.t1 Query ID: lcl|Query_52295 Length: 670

No significant similarity found.


Query #2066: g2009.t1 Query ID: lcl|Query_52296 Length: 553

No significant similarity found.


Query #2067: g2010.t1 Query ID: lcl|Query_52297 Length: 1205

No significant similarity found.


Query #2068: g2011.t1 Query ID: lcl|Query_52298 Length: 189

No significant similarity found.


Query #2069: g2012.t1 Query ID: lcl|Query_52299 Length: 696

No significant similarity found.


Query #2070: g2013.t1 Query ID: lcl|Query_52300 Length: 370

No significant similarity found.


Query #2071: g2014.t1 Query ID: lcl|Query_52301 Length: 405

No significant similarity found.


Query #2072: g2015.t1 Query ID: lcl|Query_52302 Length: 471

No significant similarity found.


Query #2073: g2016.t1 Query ID: lcl|Query_52303 Length: 639

No significant similarity found.


Query #2074: g2017.t1 Query ID: lcl|Query_52304 Length: 362

No significant similarity found.


Query #2075: g2018.t1 Query ID: lcl|Query_52305 Length: 332

No significant similarity found.


Query #2076: g2019.t1 Query ID: lcl|Query_52306 Length: 498

No significant similarity found.


Query #2077: g2020.t1 Query ID: lcl|Query_52307 Length: 142

No significant similarity found.


Query #2078: g2021.t1 Query ID: lcl|Query_52308 Length: 112

No significant similarity found.


Query #2079: g2022.t1 Query ID: lcl|Query_52309 Length: 436

No significant similarity found.


Query #2080: g2023.t1 Query ID: lcl|Query_52310 Length: 379

No significant similarity found.


Query #2081: g2024.t1 Query ID: lcl|Query_52311 Length: 252

No significant similarity found.


Query #2082: g2025.t1 Query ID: lcl|Query_52312 Length: 417

No significant similarity found.


Query #2083: g2026.t1 Query ID: lcl|Query_52313 Length: 519

No significant similarity found.


Query #2084: g2027.t1 Query ID: lcl|Query_52314 Length: 1011

No significant similarity found.


Query #2085: g2028.t1 Query ID: lcl|Query_52315 Length: 1554

No significant similarity found.


Query #2086: g2029.t1 Query ID: lcl|Query_52316 Length: 270

No significant similarity found.


Query #2087: g2030.t1 Query ID: lcl|Query_52317 Length: 104

No significant similarity found.


Query #2088: g2031.t1 Query ID: lcl|Query_52318 Length: 292

No significant similarity found.


Query #2089: g2032.t1 Query ID: lcl|Query_52319 Length: 366

No significant similarity found.


Query #2090: g2033.t1 Query ID: lcl|Query_52320 Length: 248

No significant similarity found.


Query #2091: g2034.t1 Query ID: lcl|Query_52321 Length: 330

No significant similarity found.


Query #2092: g2035.t1 Query ID: lcl|Query_52322 Length: 138

No significant similarity found.


Query #2093: g2036.t1 Query ID: lcl|Query_52323 Length: 553

No significant similarity found.


Query #2094: g2037.t1 Query ID: lcl|Query_52324 Length: 795

No significant similarity found.


Query #2095: g2038.t1 Query ID: lcl|Query_52325 Length: 487

No significant similarity found.


Query #2096: g2039.t1 Query ID: lcl|Query_52326 Length: 580

No significant similarity found.


Query #2097: g2040.t1 Query ID: lcl|Query_52327 Length: 223

No significant similarity found.


Query #2098: g2041.t1 Query ID: lcl|Query_52328 Length: 122

No significant similarity found.


Query #2099: g2042.t1 Query ID: lcl|Query_52329 Length: 514

No significant similarity found.


Query #2100: g2043.t1 Query ID: lcl|Query_52330 Length: 206

No significant similarity found.


Query #2101: g2044.t1 Query ID: lcl|Query_52331 Length: 421

No significant similarity found.


Query #2102: g2045.t1 Query ID: lcl|Query_52332 Length: 678

No significant similarity found.


Query #2103: g2046.t1 Query ID: lcl|Query_52333 Length: 315

No significant similarity found.


Query #2104: g2047.t1 Query ID: lcl|Query_52334 Length: 657

No significant similarity found.


Query #2105: g2047.t2 Query ID: lcl|Query_52335 Length: 676

No significant similarity found.


Query #2106: g2048.t1 Query ID: lcl|Query_52336 Length: 502

No significant similarity found.


Query #2107: g2049.t1 Query ID: lcl|Query_52337 Length: 532

No significant similarity found.


Query #2108: g2050.t1 Query ID: lcl|Query_52338 Length: 533

No significant similarity found.


Query #2109: g2051.t1 Query ID: lcl|Query_52339 Length: 221

No significant similarity found.


Query #2110: g2052.t1 Query ID: lcl|Query_52340 Length: 247

No significant similarity found.


Query #2111: g2053.t1 Query ID: lcl|Query_52341 Length: 120

No significant similarity found.


Query #2112: g2054.t1 Query ID: lcl|Query_52342 Length: 1529

No significant similarity found.


Query #2113: g2055.t1 Query ID: lcl|Query_52343 Length: 594

No significant similarity found.


Query #2114: g2056.t1 Query ID: lcl|Query_52344 Length: 495

No significant similarity found.


Query #2115: g2057.t1 Query ID: lcl|Query_52345 Length: 171

No significant similarity found.


Query #2116: g2058.t1 Query ID: lcl|Query_52346 Length: 730

No significant similarity found.


Query #2117: g2059.t1 Query ID: lcl|Query_52347 Length: 2013

No significant similarity found.


Query #2118: g2060.t1 Query ID: lcl|Query_52348 Length: 290

No significant similarity found.


Query #2119: g2061.t1 Query ID: lcl|Query_52349 Length: 286

No significant similarity found.


Query #2120: g2062.t1 Query ID: lcl|Query_52350 Length: 304

No significant similarity found.


Query #2121: g2063.t1 Query ID: lcl|Query_52351 Length: 550

No significant similarity found.


Query #2122: g2064.t1 Query ID: lcl|Query_52352 Length: 223

No significant similarity found.


Query #2123: g2065.t1 Query ID: lcl|Query_52353 Length: 365

No significant similarity found.


Query #2124: g2066.t1 Query ID: lcl|Query_52354 Length: 611

No significant similarity found.


Query #2125: g2067.t1 Query ID: lcl|Query_52355 Length: 650

No significant similarity found.


Query #2126: g2068.t1 Query ID: lcl|Query_52356 Length: 1109

No significant similarity found.


Query #2127: g2069.t1 Query ID: lcl|Query_52357 Length: 1625

No significant similarity found.


Query #2128: g2070.t1 Query ID: lcl|Query_52358 Length: 614

No significant similarity found.


Query #2129: g2071.t1 Query ID: lcl|Query_52359 Length: 254

No significant similarity found.


Query #2130: g2072.t1 Query ID: lcl|Query_52360 Length: 559

No significant similarity found.


Query #2131: g2073.t1 Query ID: lcl|Query_52361 Length: 619

No significant similarity found.


Query #2132: g2074.t1 Query ID: lcl|Query_52362 Length: 150

No significant similarity found.


Query #2133: g2075.t1 Query ID: lcl|Query_52363 Length: 418

No significant similarity found.


Query #2134: g2076.t1 Query ID: lcl|Query_52364 Length: 479

No significant similarity found.


Query #2135: g2077.t1 Query ID: lcl|Query_52365 Length: 729

No significant similarity found.


Query #2136: g2078.t1 Query ID: lcl|Query_52366 Length: 546

No significant similarity found.


Query #2137: g2079.t1 Query ID: lcl|Query_52367 Length: 1378

No significant similarity found.


Query #2138: g2080.t1 Query ID: lcl|Query_52368 Length: 146

No significant similarity found.


Query #2139: g2081.t1 Query ID: lcl|Query_52369 Length: 913

No significant similarity found.


Query #2140: g2082.t1 Query ID: lcl|Query_52370 Length: 568

No significant similarity found.


Query #2141: g2083.t1 Query ID: lcl|Query_52371 Length: 486

No significant similarity found.


Query #2142: g2084.t1 Query ID: lcl|Query_52372 Length: 475

No significant similarity found.


Query #2143: g2085.t1 Query ID: lcl|Query_52373 Length: 302

No significant similarity found.


Query #2144: g2086.t1 Query ID: lcl|Query_52374 Length: 827

No significant similarity found.


Query #2145: g2087.t1 Query ID: lcl|Query_52375 Length: 627

No significant similarity found.


Query #2146: g2088.t1 Query ID: lcl|Query_52376 Length: 422

No significant similarity found.


Query #2147: g2089.t1 Query ID: lcl|Query_52377 Length: 548

No significant similarity found.


Query #2148: g2090.t1 Query ID: lcl|Query_52378 Length: 159

No significant similarity found.


Query #2149: g2091.t1 Query ID: lcl|Query_52379 Length: 314

No significant similarity found.


Query #2150: g2092.t1 Query ID: lcl|Query_52380 Length: 474

No significant similarity found.


Query #2151: g2093.t1 Query ID: lcl|Query_52381 Length: 102

No significant similarity found.


Query #2152: g2094.t1 Query ID: lcl|Query_52382 Length: 102

No significant similarity found.


Query #2153: g2095.t1 Query ID: lcl|Query_52383 Length: 102

No significant similarity found.


Query #2154: g2096.t1 Query ID: lcl|Query_52384 Length: 700

No significant similarity found.


Query #2155: g2097.t1 Query ID: lcl|Query_52385 Length: 721

No significant similarity found.


Query #2156: g2098.t1 Query ID: lcl|Query_52386 Length: 255

No significant similarity found.


Query #2157: g2099.t1 Query ID: lcl|Query_52387 Length: 300

No significant similarity found.


Query #2158: g2100.t1 Query ID: lcl|Query_52388 Length: 531

No significant similarity found.


Query #2159: g2101.t1 Query ID: lcl|Query_52389 Length: 208

No significant similarity found.


Query #2160: g2102.t1 Query ID: lcl|Query_52390 Length: 110

No significant similarity found.


Query #2161: g2103.t1 Query ID: lcl|Query_52391 Length: 522

No significant similarity found.


Query #2162: g2104.t1 Query ID: lcl|Query_52392 Length: 202

No significant similarity found.


Query #2163: g2105.t1 Query ID: lcl|Query_52393 Length: 178

No significant similarity found.


Query #2164: g2106.t1 Query ID: lcl|Query_52394 Length: 501

No significant similarity found.


Query #2165: g2107.t1 Query ID: lcl|Query_52395 Length: 111

No significant similarity found.


Query #2166: g2108.t1 Query ID: lcl|Query_52396 Length: 531

No significant similarity found.


Query #2167: g2109.t1 Query ID: lcl|Query_52397 Length: 208

No significant similarity found.


Query #2168: g2110.t1 Query ID: lcl|Query_52398 Length: 178

No significant similarity found.


Query #2169: g2111.t1 Query ID: lcl|Query_52399 Length: 166

No significant similarity found.


Query #2170: g2112.t1 Query ID: lcl|Query_52400 Length: 1799

No significant similarity found.


Query #2171: g2113.t1 Query ID: lcl|Query_52401 Length: 516

No significant similarity found.


Query #2172: g2114.t1 Query ID: lcl|Query_52402 Length: 2545

No significant similarity found.


Query #2173: g2115.t1 Query ID: lcl|Query_52403 Length: 278

No significant similarity found.


Query #2174: g2116.t1 Query ID: lcl|Query_52404 Length: 840

No significant similarity found.


Query #2175: g2117.t1 Query ID: lcl|Query_52405 Length: 232

No significant similarity found.


Query #2176: g2118.t1 Query ID: lcl|Query_52406 Length: 983

No significant similarity found.


Query #2177: g2118.t2 Query ID: lcl|Query_52407 Length: 982

No significant similarity found.


Query #2178: g2119.t1 Query ID: lcl|Query_52408 Length: 1579

No significant similarity found.


Query #2179: g2120.t1 Query ID: lcl|Query_52409 Length: 374

No significant similarity found.


Query #2180: g2121.t1 Query ID: lcl|Query_52410 Length: 199

No significant similarity found.


Query #2181: g2122.t1 Query ID: lcl|Query_52411 Length: 563

No significant similarity found.


Query #2182: g2123.t1 Query ID: lcl|Query_52412 Length: 511

No significant similarity found.


Query #2183: g2124.t1 Query ID: lcl|Query_52413 Length: 895

No significant similarity found.


Query #2184: g2125.t1 Query ID: lcl|Query_52414 Length: 522

No significant similarity found.


Query #2185: g2126.t1 Query ID: lcl|Query_52415 Length: 424

No significant similarity found.


Query #2186: g2127.t1 Query ID: lcl|Query_52416 Length: 310

No significant similarity found.


Query #2187: g2128.t1 Query ID: lcl|Query_52417 Length: 571

No significant similarity found.


Query #2188: g2129.t1 Query ID: lcl|Query_52418 Length: 120

No significant similarity found.


Query #2189: g2130.t1 Query ID: lcl|Query_52419 Length: 244

No significant similarity found.


Query #2190: g2131.t1 Query ID: lcl|Query_52420 Length: 351

No significant similarity found.


Query #2191: g2132.t1 Query ID: lcl|Query_52421 Length: 406

No significant similarity found.


Query #2192: g2133.t1 Query ID: lcl|Query_52422 Length: 1091

No significant similarity found.


Query #2193: g2134.t1 Query ID: lcl|Query_52423 Length: 345

No significant similarity found.


Query #2194: g2135.t1 Query ID: lcl|Query_52424 Length: 204

No significant similarity found.


Query #2195: g2136.t1 Query ID: lcl|Query_52425 Length: 342

No significant similarity found.


Query #2196: g2137.t1 Query ID: lcl|Query_52426 Length: 191

No significant similarity found.


Query #2197: g2138.t1 Query ID: lcl|Query_52427 Length: 803

No significant similarity found.


Query #2198: g2139.t1 Query ID: lcl|Query_52428 Length: 146

No significant similarity found.


Query #2199: g2140.t1 Query ID: lcl|Query_52429 Length: 429

No significant similarity found.


Query #2200: g2141.t1 Query ID: lcl|Query_52430 Length: 481

No significant similarity found.


Query #2201: g2142.t1 Query ID: lcl|Query_52431 Length: 663

No significant similarity found.


Query #2202: g2143.t1 Query ID: lcl|Query_52432 Length: 173

No significant similarity found.


Query #2203: g2144.t1 Query ID: lcl|Query_52433 Length: 597

Sequences producing significant alignments:
                                                                  Scientific      Common                     Max    Total Query   E   Per.   Acc.                        
Description                                                       Name            Name            Taxid      Score  Score cover Value Ident  Len        Accession        
unnamed protein product                                                                           0          23.8   23.8  10%   0.024 30.65  717        Query_61315      


Alignments:

>unnamed protein product
Sequence ID: Query_61315 Length: 717
Range 1: 266 to 325

Score:23.8 bits(48), Expect:0.024, 
Method:Compositional matrix adjust., 
Identities:19/62(31%), Positives:22/62(35%), Gaps:4/62(6%)

Query  455  EH--WRLKVADFNLSKILSTAQTGSSVNTAGGANNPIWLAPEIVEGGQATAKSDVFAFGL  512
            EH  WR         +     QT  SV  + G    + LAP  VE GQ  A      F  
Sbjct  266  EHSEWRQVLDALENKQKVMVVQTAPSVRVSIGEE--LGLAPGTVETGQMVAAQRALGFDY  323

Query  513  VM  514
            V 
Sbjct  324  VF  325


Query #2204: g2145.t1 Query ID: lcl|Query_52434 Length: 709

No significant similarity found.


Query #2205: g2146.t1 Query ID: lcl|Query_52435 Length: 294

No significant similarity found.


Query #2206: g2147.t1 Query ID: lcl|Query_52436 Length: 347

No significant similarity found.


Query #2207: g2148.t1 Query ID: lcl|Query_52437 Length: 1265

No significant similarity found.


Query #2208: g2149.t1 Query ID: lcl|Query_52438 Length: 675

No significant similarity found.


Query #2209: g2150.t1 Query ID: lcl|Query_52439 Length: 247

No significant similarity found.


Query #2210: g2151.t1 Query ID: lcl|Query_52440 Length: 1294

No significant similarity found.


Query #2211: g2152.t1 Query ID: lcl|Query_52441 Length: 135

No significant similarity found.


Query #2212: g2153.t1 Query ID: lcl|Query_52442 Length: 219

No significant similarity found.


Query #2213: g2154.t1 Query ID: lcl|Query_52443 Length: 1014

No significant similarity found.


Query #2214: g2155.t1 Query ID: lcl|Query_52444 Length: 139

No significant similarity found.


Query #2215: g2156.t1 Query ID: lcl|Query_52445 Length: 105

No significant similarity found.


Query #2216: g2157.t1 Query ID: lcl|Query_52446 Length: 1662

No significant similarity found.


Query #2217: g2158.t1 Query ID: lcl|Query_52447 Length: 733

No significant similarity found.


Query #2218: g2159.t1 Query ID: lcl|Query_52448 Length: 1228

No significant similarity found.


Query #2219: g2160.t1 Query ID: lcl|Query_52449 Length: 109

No significant similarity found.


Query #2220: g2161.t1 Query ID: lcl|Query_52450 Length: 357

No significant similarity found.


Query #2221: g2162.t1 Query ID: lcl|Query_52451 Length: 372

No significant similarity found.


Query #2222: g2163.t1 Query ID: lcl|Query_52452 Length: 642

No significant similarity found.


Query #2223: g2164.t1 Query ID: lcl|Query_52453 Length: 405

No significant similarity found.


Query #2224: g2165.t1 Query ID: lcl|Query_52454 Length: 598

No significant similarity found.


Query #2225: g2166.t1 Query ID: lcl|Query_52455 Length: 450

No significant similarity found.


Query #2226: g2167.t1 Query ID: lcl|Query_52456 Length: 249

No significant similarity found.


Query #2227: g2168.t1 Query ID: lcl|Query_52457 Length: 458

No significant similarity found.


Query #2228: g2169.t1 Query ID: lcl|Query_52458 Length: 200

No significant similarity found.


Query #2229: g2170.t1 Query ID: lcl|Query_52459 Length: 476

No significant similarity found.


Query #2230: g2171.t1 Query ID: lcl|Query_52460 Length: 227

No significant similarity found.


Query #2231: g2172.t1 Query ID: lcl|Query_52461 Length: 454

No significant similarity found.


Query #2232: g2173.t1 Query ID: lcl|Query_52462 Length: 410

No significant similarity found.


Query #2233: g2174.t1 Query ID: lcl|Query_52463 Length: 377

No significant similarity found.


Query #2234: g2175.t1 Query ID: lcl|Query_52464 Length: 322

No significant similarity found.


Query #2235: g2176.t1 Query ID: lcl|Query_52465 Length: 661

No significant similarity found.


Query #2236: g2177.t1 Query ID: lcl|Query_52466 Length: 389

No significant similarity found.


Query #2237: g2178.t1 Query ID: lcl|Query_52467 Length: 213

No significant similarity found.


Query #2238: g2179.t1 Query ID: lcl|Query_52468 Length: 572

No significant similarity found.


Query #2239: g2180.t1 Query ID: lcl|Query_52469 Length: 176

No significant similarity found.


Query #2240: g2181.t1 Query ID: lcl|Query_52470 Length: 395

No significant similarity found.


Query #2241: g2182.t1 Query ID: lcl|Query_52471 Length: 898

No significant similarity found.


Query #2242: g2183.t1 Query ID: lcl|Query_52472 Length: 335

No significant similarity found.


Query #2243: g2184.t1 Query ID: lcl|Query_52473 Length: 1722

No significant similarity found.


Query #2244: g2185.t1 Query ID: lcl|Query_52474 Length: 1123

No significant similarity found.


Query #2245: g2186.t1 Query ID: lcl|Query_52475 Length: 210

No significant similarity found.


Query #2246: g2187.t1 Query ID: lcl|Query_52476 Length: 409

No significant similarity found.


Query #2247: g2187.t2 Query ID: lcl|Query_52477 Length: 448

No significant similarity found.


Query #2248: g2188.t1 Query ID: lcl|Query_52478 Length: 560

No significant similarity found.


Query #2249: g2189.t1 Query ID: lcl|Query_52479 Length: 742

No significant similarity found.


Query #2250: g2190.t1 Query ID: lcl|Query_52480 Length: 856

No significant similarity found.


Query #2251: g2191.t1 Query ID: lcl|Query_52481 Length: 165

No significant similarity found.


Query #2252: g2192.t1 Query ID: lcl|Query_52482 Length: 68

No significant similarity found.


Query #2253: g2193.t1 Query ID: lcl|Query_52483 Length: 261

No significant similarity found.


Query #2254: g2194.t1 Query ID: lcl|Query_52484 Length: 511

No significant similarity found.


Query #2255: g2195.t1 Query ID: lcl|Query_52485 Length: 406

No significant similarity found.


Query #2256: g2196.t1 Query ID: lcl|Query_52486 Length: 188

No significant similarity found.


Query #2257: g2197.t1 Query ID: lcl|Query_52487 Length: 271

No significant similarity found.


Query #2258: g2198.t1 Query ID: lcl|Query_52488 Length: 280

No significant similarity found.


Query #2259: g2199.t1 Query ID: lcl|Query_52489 Length: 749

No significant similarity found.


Query #2260: g2200.t1 Query ID: lcl|Query_52490 Length: 653

No significant similarity found.


Query #2261: g2201.t1 Query ID: lcl|Query_52491 Length: 513

No significant similarity found.


Query #2262: g2202.t1 Query ID: lcl|Query_52492 Length: 618

No significant similarity found.


Query #2263: g2203.t1 Query ID: lcl|Query_52493 Length: 329

No significant similarity found.


Query #2264: g2204.t1 Query ID: lcl|Query_52494 Length: 118

No significant similarity found.


Query #2265: g2205.t1 Query ID: lcl|Query_52495 Length: 324

No significant similarity found.


Query #2266: g2206.t1 Query ID: lcl|Query_52496 Length: 463

No significant similarity found.


Query #2267: g2207.t1 Query ID: lcl|Query_52497 Length: 264

No significant similarity found.


Query #2268: g2208.t1 Query ID: lcl|Query_52498 Length: 231

No significant similarity found.


Query #2269: g2209.t1 Query ID: lcl|Query_52499 Length: 347

No significant similarity found.


Query #2270: g2210.t1 Query ID: lcl|Query_52500 Length: 727

Sequences producing significant alignments:
                                                                  Scientific      Common                     Max    Total Query   E   Per.   Acc.                        
Description                                                       Name            Name            Taxid      Score  Score cover Value Ident  Len        Accession        
unnamed protein product                                                                           0          29.7   29.7  8%    6e-04 33.33  717        Query_61315      


Alignments:

>unnamed protein product
Sequence ID: Query_61315 Length: 717
Range 1: 289 to 346

Score:29.7 bits(62), Expect:6e-04, 
Method:Compositional matrix adjust., 
Identities:20/60(33%), Positives:33/60(55%), Gaps:2/60(3%)

Query  362  ADVMRISLGADVAFFNGGTIRSDQIHAAGQLLMRDFVSMLPFTDDLVLLELSGADLLKVL  421
            A   R+S+G +     G T+ + Q+ AA + L  D+V    F+ DL ++E  G +LL+ L
Sbjct  289  APSVRVSIGEELGLAPG-TVETGQMVAAQRALGFDYVFDSDFSADLTIME-EGTELLQRL  346


Query #2271: g2211.t1 Query ID: lcl|Query_52501 Length: 399

No significant similarity found.


Query #2272: g2212.t1 Query ID: lcl|Query_52502 Length: 370

No significant similarity found.


Query #2273: g2213.t1 Query ID: lcl|Query_52503 Length: 196

No significant similarity found.


Query #2274: g2214.t1 Query ID: lcl|Query_52504 Length: 113

No significant similarity found.


Query #2275: g2215.t1 Query ID: lcl|Query_52505 Length: 706

No significant similarity found.


Query #2276: g2216.t1 Query ID: lcl|Query_52506 Length: 665

No significant similarity found.


Query #2277: g2217.t1 Query ID: lcl|Query_52507 Length: 256

No significant similarity found.


Query #2278: g2218.t1 Query ID: lcl|Query_52508 Length: 93

No significant similarity found.


Query #2279: g2219.t1 Query ID: lcl|Query_52509 Length: 646

No significant similarity found.


Query #2280: g2220.t1 Query ID: lcl|Query_52510 Length: 164

No significant similarity found.


Query #2281: g2221.t1 Query ID: lcl|Query_52511 Length: 305

No significant similarity found.


Query #2282: g2222.t1 Query ID: lcl|Query_52512 Length: 549

No significant similarity found.


Query #2283: g2223.t1 Query ID: lcl|Query_52513 Length: 500

No significant similarity found.


Query #2284: g2223.t2 Query ID: lcl|Query_52514 Length: 513

No significant similarity found.


Query #2285: g2224.t1 Query ID: lcl|Query_52515 Length: 640

No significant similarity found.


Query #2286: g2225.t1 Query ID: lcl|Query_52516 Length: 781

No significant similarity found.


Query #2287: g2226.t1 Query ID: lcl|Query_52517 Length: 1754

No significant similarity found.


Query #2288: g2227.t1 Query ID: lcl|Query_52518 Length: 848

No significant similarity found.


Query #2289: g2228.t1 Query ID: lcl|Query_52519 Length: 153

No significant similarity found.


Query #2290: g2228.t2 Query ID: lcl|Query_52520 Length: 151

No significant similarity found.


Query #2291: g2229.t1 Query ID: lcl|Query_52521 Length: 2513

No significant similarity found.


Query #2292: g2230.t1 Query ID: lcl|Query_52522 Length: 308

No significant similarity found.


Query #2293: g2231.t1 Query ID: lcl|Query_52523 Length: 457

No significant similarity found.


Query #2294: g2232.t1 Query ID: lcl|Query_52524 Length: 358

No significant similarity found.


Query #2295: g2233.t1 Query ID: lcl|Query_52525 Length: 279

No significant similarity found.


Query #2296: g2234.t1 Query ID: lcl|Query_52526 Length: 821

No significant similarity found.


Query #2297: g2235.t1 Query ID: lcl|Query_52527 Length: 313

No significant similarity found.


Query #2298: g2236.t1 Query ID: lcl|Query_52528 Length: 74

No significant similarity found.


Query #2299: g2237.t1 Query ID: lcl|Query_52529 Length: 977

No significant similarity found.


Query #2300: g2238.t1 Query ID: lcl|Query_52530 Length: 358

No significant similarity found.


Query #2301: g2239.t1 Query ID: lcl|Query_52531 Length: 416

No significant similarity found.


Query #2302: g2240.t1 Query ID: lcl|Query_52532 Length: 503

No significant similarity found.


Query #2303: g2241.t1 Query ID: lcl|Query_52533 Length: 773

No significant similarity found.


Query #2304: g2242.t1 Query ID: lcl|Query_52534 Length: 1130

No significant similarity found.


Query #2305: g2243.t1 Query ID: lcl|Query_52535 Length: 1221

No significant similarity found.


Query #2306: g2244.t1 Query ID: lcl|Query_52536 Length: 512

No significant similarity found.


Query #2307: g2245.t1 Query ID: lcl|Query_52537 Length: 540

No significant similarity found.


Query #2308: g2246.t1 Query ID: lcl|Query_52538 Length: 1510

No significant similarity found.


Query #2309: g2247.t1 Query ID: lcl|Query_52539 Length: 397

No significant similarity found.


Query #2310: g2248.t1 Query ID: lcl|Query_52540 Length: 1423

No significant similarity found.


Query #2311: g2249.t1 Query ID: lcl|Query_52541 Length: 558

No significant similarity found.


Query #2312: g2250.t1 Query ID: lcl|Query_52542 Length: 616

No significant similarity found.


Query #2313: g2251.t1 Query ID: lcl|Query_52543 Length: 350

No significant similarity found.


Query #2314: g2252.t1 Query ID: lcl|Query_52544 Length: 683

No significant similarity found.


Query #2315: g2253.t1 Query ID: lcl|Query_52545 Length: 652

No significant similarity found.


Query #2316: g2253.t2 Query ID: lcl|Query_52546 Length: 654

No significant similarity found.


Query #2317: g2254.t1 Query ID: lcl|Query_52547 Length: 862

No significant similarity found.


Query #2318: g2255.t1 Query ID: lcl|Query_52548 Length: 330

No significant similarity found.


Query #2319: g2256.t1 Query ID: lcl|Query_52549 Length: 498

No significant similarity found.


Query #2320: g2257.t1 Query ID: lcl|Query_52550 Length: 218

No significant similarity found.


Query #2321: g2258.t1 Query ID: lcl|Query_52551 Length: 265

No significant similarity found.


Query #2322: g2259.t1 Query ID: lcl|Query_52552 Length: 342

No significant similarity found.


Query #2323: g2260.t1 Query ID: lcl|Query_52553 Length: 303

No significant similarity found.


Query #2324: g2261.t1 Query ID: lcl|Query_52554 Length: 986

No significant similarity found.


Query #2325: g2262.t1 Query ID: lcl|Query_52555 Length: 362

No significant similarity found.


Query #2326: g2263.t1 Query ID: lcl|Query_52556 Length: 382

No significant similarity found.


Query #2327: g2264.t1 Query ID: lcl|Query_52557 Length: 300

No significant similarity found.


Query #2328: g2265.t1 Query ID: lcl|Query_52558 Length: 189

No significant similarity found.


Query #2329: g2266.t1 Query ID: lcl|Query_52559 Length: 1666

No significant similarity found.


Query #2330: g2267.t1 Query ID: lcl|Query_52560 Length: 361

No significant similarity found.


Query #2331: g2268.t1 Query ID: lcl|Query_52561 Length: 1133

No significant similarity found.


Query #2332: g2269.t1 Query ID: lcl|Query_52562 Length: 471

No significant similarity found.


Query #2333: g2270.t1 Query ID: lcl|Query_52563 Length: 538

No significant similarity found.


Query #2334: g2271.t1 Query ID: lcl|Query_52564 Length: 555

No significant similarity found.


Query #2335: g2272.t1 Query ID: lcl|Query_52565 Length: 914

No significant similarity found.


Query #2336: g2273.t1 Query ID: lcl|Query_52566 Length: 80

No significant similarity found.


Query #2337: g2274.t1 Query ID: lcl|Query_52567 Length: 247

No significant similarity found.


Query #2338: g2275.t1 Query ID: lcl|Query_52568 Length: 1316

No significant similarity found.


Query #2339: g2276.t1 Query ID: lcl|Query_52569 Length: 225

No significant similarity found.


Query #2340: g2277.t1 Query ID: lcl|Query_52570 Length: 695

No significant similarity found.


Query #2341: g2278.t1 Query ID: lcl|Query_52571 Length: 511

No significant similarity found.


Query #2342: g2279.t1 Query ID: lcl|Query_52572 Length: 243

No significant similarity found.


Query #2343: g2280.t1 Query ID: lcl|Query_52573 Length: 335

No significant similarity found.


Query #2344: g2281.t1 Query ID: lcl|Query_52574 Length: 321

No significant similarity found.


Query #2345: g2282.t1 Query ID: lcl|Query_52575 Length: 2671

No significant similarity found.


Query #2346: g2283.t1 Query ID: lcl|Query_52576 Length: 434

No significant similarity found.


Query #2347: g2284.t1 Query ID: lcl|Query_52577 Length: 652

No significant similarity found.


Query #2348: g2285.t1 Query ID: lcl|Query_52578 Length: 377

No significant similarity found.


Query #2349: g2286.t1 Query ID: lcl|Query_52579 Length: 314

No significant similarity found.


Query #2350: g2287.t1 Query ID: lcl|Query_52580 Length: 533

No significant similarity found.


Query #2351: g2288.t1 Query ID: lcl|Query_52581 Length: 173

No significant similarity found.


Query #2352: g2289.t1 Query ID: lcl|Query_52582 Length: 173

No significant similarity found.


Query #2353: g2290.t1 Query ID: lcl|Query_52583 Length: 166

No significant similarity found.


Query #2354: g2291.t1 Query ID: lcl|Query_52584 Length: 955

No significant similarity found.


Query #2355: g2292.t1 Query ID: lcl|Query_52585 Length: 444

No significant similarity found.


Query #2356: g2293.t1 Query ID: lcl|Query_52586 Length: 473

No significant similarity found.


Query #2357: g2294.t1 Query ID: lcl|Query_52587 Length: 1383

No significant similarity found.


Query #2358: g2295.t1 Query ID: lcl|Query_52588 Length: 130

No significant similarity found.


Query #2359: g2296.t1 Query ID: lcl|Query_52589 Length: 119

No significant similarity found.


Query #2360: g2297.t1 Query ID: lcl|Query_52590 Length: 256

No significant similarity found.


Query #2361: g2297.t2 Query ID: lcl|Query_52591 Length: 254

No significant similarity found.


Query #2362: g2298.t1 Query ID: lcl|Query_52592 Length: 270

No significant similarity found.


Query #2363: g2299.t1 Query ID: lcl|Query_52593 Length: 1202

No significant similarity found.


Query #2364: g2300.t1 Query ID: lcl|Query_52594 Length: 444

No significant similarity found.


Query #2365: g2301.t1 Query ID: lcl|Query_52595 Length: 282

No significant similarity found.


Query #2366: g2302.t1 Query ID: lcl|Query_52596 Length: 591

No significant similarity found.


Query #2367: g2303.t1 Query ID: lcl|Query_52597 Length: 248

No significant similarity found.


Query #2368: g2304.t1 Query ID: lcl|Query_52598 Length: 164

No significant similarity found.


Query #2369: g2305.t1 Query ID: lcl|Query_52599 Length: 417

No significant similarity found.


Query #2370: g2306.t1 Query ID: lcl|Query_52600 Length: 413

No significant similarity found.


Query #2371: g2307.t1 Query ID: lcl|Query_52601 Length: 273

No significant similarity found.


Query #2372: g2308.t1 Query ID: lcl|Query_52602 Length: 731

No significant similarity found.


Query #2373: g2309.t1 Query ID: lcl|Query_52603 Length: 745

No significant similarity found.


Query #2374: g2310.t1 Query ID: lcl|Query_52604 Length: 475

No significant similarity found.


Query #2375: g2311.t1 Query ID: lcl|Query_52605 Length: 555

No significant similarity found.


Query #2376: g2312.t1 Query ID: lcl|Query_52606 Length: 582

No significant similarity found.


Query #2377: g2313.t1 Query ID: lcl|Query_52607 Length: 832

No significant similarity found.


Query #2378: g2314.t1 Query ID: lcl|Query_52608 Length: 1703

No significant similarity found.


Query #2379: g2315.t1 Query ID: lcl|Query_52609 Length: 327

No significant similarity found.


Query #2380: g2316.t1 Query ID: lcl|Query_52610 Length: 101

No significant similarity found.


Query #2381: g2317.t1 Query ID: lcl|Query_52611 Length: 538

No significant similarity found.


Query #2382: g2318.t1 Query ID: lcl|Query_52612 Length: 428

No significant similarity found.


Query #2383: g2319.t1 Query ID: lcl|Query_52613 Length: 453

No significant similarity found.


Query #2384: g2320.t1 Query ID: lcl|Query_52614 Length: 104

No significant similarity found.


Query #2385: g2321.t1 Query ID: lcl|Query_52615 Length: 631

No significant similarity found.


Query #2386: g2322.t1 Query ID: lcl|Query_52616 Length: 294

No significant similarity found.


Query #2387: g2323.t1 Query ID: lcl|Query_52617 Length: 469

No significant similarity found.


Query #2388: g2324.t1 Query ID: lcl|Query_52618 Length: 2440

No significant similarity found.


Query #2389: g2325.t1 Query ID: lcl|Query_52619 Length: 403

No significant similarity found.


Query #2390: g2326.t1 Query ID: lcl|Query_52620 Length: 417

No significant similarity found.


Query #2391: g2327.t1 Query ID: lcl|Query_52621 Length: 347

Sequences producing significant alignments:
                                                                  Scientific      Common                     Max    Total Query   E   Per.   Acc.                        
Description                                                       Name            Name            Taxid      Score  Score cover Value Ident  Len        Accession        
unnamed protein product                                                                           0          23.8   23.8  8%    0.016 37.93  717        Query_61315      


Alignments:

>unnamed protein product
Sequence ID: Query_61315 Length: 717
Range 1: 87 to 115

Score:23.8 bits(48), Expect:0.016, 
Method:Compositional matrix adjust., 
Identities:11/29(38%), Positives:13/29(44%), Gaps:0/29(0%)

Query  25   LPNTHGTKQRCRAARGATAGPPPAAAPSW  53
            LP T GT + C    G     P  A P+W
Sbjct  87   LPTTPGTCRICMVETGGGQLKPACATPAW  115


Query #2392: g2328.t1 Query ID: lcl|Query_52622 Length: 275

No significant similarity found.


Query #2393: g2329.t1 Query ID: lcl|Query_52623 Length: 1239

No significant similarity found.


Query #2394: g2330.t1 Query ID: lcl|Query_52624 Length: 214

No significant similarity found.


Query #2395: g2331.t1 Query ID: lcl|Query_52625 Length: 366

No significant similarity found.


Query #2396: g2332.t1 Query ID: lcl|Query_52626 Length: 89

No significant similarity found.


Query #2397: g2333.t1 Query ID: lcl|Query_52627 Length: 383

No significant similarity found.


Query #2398: g2334.t1 Query ID: lcl|Query_52628 Length: 251

No significant similarity found.


Query #2399: g2335.t1 Query ID: lcl|Query_52629 Length: 217

No significant similarity found.


Query #2400: g2336.t1 Query ID: lcl|Query_52630 Length: 131

No significant similarity found.


Query #2401: g2337.t1 Query ID: lcl|Query_52631 Length: 198

No significant similarity found.


Query #2402: g2338.t1 Query ID: lcl|Query_52632 Length: 861

No significant similarity found.


Query #2403: g2339.t1 Query ID: lcl|Query_52633 Length: 344

No significant similarity found.


Query #2404: g2340.t1 Query ID: lcl|Query_52634 Length: 458

No significant similarity found.


Query #2405: g2341.t1 Query ID: lcl|Query_52635 Length: 352

No significant similarity found.


Query #2406: g2342.t1 Query ID: lcl|Query_52636 Length: 316

Sequences producing significant alignments:
                                                                  Scientific      Common                     Max    Total Query   E   Per.   Acc.                        
Description                                                       Name            Name            Taxid      Score  Score cover Value Ident  Len        Accession        
unnamed protein product                                                                           0          23.0   23.0  7%    0.023 44.00  717        Query_61315      


Alignments:

>unnamed protein product
Sequence ID: Query_61315 Length: 717
Range 1: 399 to 423

Score:23.0 bits(46), Expect:0.023, 
Method:Compositional matrix adjust., 
Identities:11/25(44%), Positives:13/25(52%), Gaps:0/25(0%)

Query  77   EFSYQEMIAHLPACALPTAPKKALV  101
            E SY E+I HL +C  P     A V
Sbjct  399  EKSYPELIPHLSSCKSPQMMMGAVV  423


Query #2407: g2343.t1 Query ID: lcl|Query_52637 Length: 347

No significant similarity found.


Query #2408: g2344.t1 Query ID: lcl|Query_52638 Length: 383

No significant similarity found.


Query #2409: g2345.t1 Query ID: lcl|Query_52639 Length: 844

No significant similarity found.


Query #2410: g2346.t1 Query ID: lcl|Query_52640 Length: 220

No significant similarity found.


Query #2411: g2347.t1 Query ID: lcl|Query_52641 Length: 170

No significant similarity found.


Query #2412: g2348.t1 Query ID: lcl|Query_52642 Length: 315

No significant similarity found.


Query #2413: g2349.t1 Query ID: lcl|Query_52643 Length: 163

No significant similarity found.


Query #2414: g2350.t1 Query ID: lcl|Query_52644 Length: 552

No significant similarity found.


Query #2415: g2351.t1 Query ID: lcl|Query_52645 Length: 456

No significant similarity found.


Query #2416: g2352.t1 Query ID: lcl|Query_52646 Length: 1084

No significant similarity found.


Query #2417: g2353.t1 Query ID: lcl|Query_52647 Length: 388

No significant similarity found.


Query #2418: g2354.t1 Query ID: lcl|Query_52648 Length: 490

No significant similarity found.


Query #2419: g2355.t1 Query ID: lcl|Query_52649 Length: 318

No significant similarity found.


Query #2420: g2356.t1 Query ID: lcl|Query_52650 Length: 1009

No significant similarity found.


Query #2421: g2357.t1 Query ID: lcl|Query_52651 Length: 956

No significant similarity found.


Query #2422: g2358.t1 Query ID: lcl|Query_52652 Length: 917

No significant similarity found.


Query #2423: g2359.t1 Query ID: lcl|Query_52653 Length: 176

No significant similarity found.


Query #2424: g2360.t1 Query ID: lcl|Query_52654 Length: 469

No significant similarity found.


Query #2425: g2361.t1 Query ID: lcl|Query_52655 Length: 106

No significant similarity found.


Query #2426: g2362.t1 Query ID: lcl|Query_52656 Length: 353

No significant similarity found.


Query #2427: g2363.t1 Query ID: lcl|Query_52657 Length: 279

No significant similarity found.


Query #2428: g2364.t1 Query ID: lcl|Query_52658 Length: 303

No significant similarity found.


Query #2429: g2365.t1 Query ID: lcl|Query_52659 Length: 701

No significant similarity found.


Query #2430: g2366.t1 Query ID: lcl|Query_52660 Length: 387

No significant similarity found.


Query #2431: g2367.t1 Query ID: lcl|Query_52661 Length: 679

No significant similarity found.


Query #2432: g2368.t1 Query ID: lcl|Query_52662 Length: 509

No significant similarity found.


Query #2433: g2369.t1 Query ID: lcl|Query_52663 Length: 338

No significant similarity found.


Query #2434: g2370.t1 Query ID: lcl|Query_52664 Length: 361

No significant similarity found.


Query #2435: g2371.t1 Query ID: lcl|Query_52665 Length: 145

No significant similarity found.


Query #2436: g2372.t1 Query ID: lcl|Query_52666 Length: 521

No significant similarity found.


Query #2437: g2373.t1 Query ID: lcl|Query_52667 Length: 436

No significant similarity found.


Query #2438: g2374.t1 Query ID: lcl|Query_52668 Length: 693

No significant similarity found.


Query #2439: g2375.t1 Query ID: lcl|Query_52669 Length: 133

No significant similarity found.


Query #2440: g2376.t1 Query ID: lcl|Query_52670 Length: 207

No significant similarity found.


Query #2441: g2377.t1 Query ID: lcl|Query_52671 Length: 372

No significant similarity found.


Query #2442: g2378.t1 Query ID: lcl|Query_52672 Length: 393

No significant similarity found.


Query #2443: g2379.t1 Query ID: lcl|Query_52673 Length: 378

No significant similarity found.


Query #2444: g2380.t1 Query ID: lcl|Query_52674 Length: 791

No significant similarity found.


Query #2445: g2381.t1 Query ID: lcl|Query_52675 Length: 387

No significant similarity found.


Query #2446: g2382.t1 Query ID: lcl|Query_52676 Length: 1183

No significant similarity found.


Query #2447: g2383.t1 Query ID: lcl|Query_52677 Length: 148

No significant similarity found.


Query #2448: g2384.t1 Query ID: lcl|Query_52678 Length: 284

No significant similarity found.


Query #2449: g2385.t1 Query ID: lcl|Query_52679 Length: 189

No significant similarity found.


Query #2450: g2386.t1 Query ID: lcl|Query_52680 Length: 666

No significant similarity found.


Query #2451: g2387.t1 Query ID: lcl|Query_52681 Length: 127

No significant similarity found.


Query #2452: g2388.t1 Query ID: lcl|Query_52682 Length: 106

No significant similarity found.


Query #2453: g2389.t1 Query ID: lcl|Query_52683 Length: 142

No significant similarity found.


Query #2454: g2390.t1 Query ID: lcl|Query_52684 Length: 303

No significant similarity found.


Query #2455: g2391.t1 Query ID: lcl|Query_52685 Length: 375

No significant similarity found.


Query #2456: g2392.t1 Query ID: lcl|Query_52686 Length: 248

No significant similarity found.


Query #2457: g2393.t1 Query ID: lcl|Query_52687 Length: 468

No significant similarity found.


Query #2458: g2394.t1 Query ID: lcl|Query_52688 Length: 78

No significant similarity found.


Query #2459: g2395.t1 Query ID: lcl|Query_52689 Length: 115

No significant similarity found.


Query #2460: g2396.t1 Query ID: lcl|Query_52690 Length: 392

No significant similarity found.


Query #2461: g2397.t1 Query ID: lcl|Query_52691 Length: 478

No significant similarity found.


Query #2462: g2398.t1 Query ID: lcl|Query_52692 Length: 310

No significant similarity found.


Query #2463: g2399.t1 Query ID: lcl|Query_52693 Length: 103

No significant similarity found.


Query #2464: g2400.t1 Query ID: lcl|Query_52694 Length: 617

No significant similarity found.


Query #2465: g2401.t1 Query ID: lcl|Query_52695 Length: 551

No significant similarity found.


Query #2466: g2402.t1 Query ID: lcl|Query_52696 Length: 656

No significant similarity found.


Query #2467: g2403.t1 Query ID: lcl|Query_52697 Length: 244

No significant similarity found.


Query #2468: g2404.t1 Query ID: lcl|Query_52698 Length: 628

No significant similarity found.


Query #2469: g2405.t1 Query ID: lcl|Query_52699 Length: 232

No significant similarity found.


Query #2470: g2406.t1 Query ID: lcl|Query_52700 Length: 651

No significant similarity found.


Query #2471: g2407.t1 Query ID: lcl|Query_52701 Length: 217

No significant similarity found.


Query #2472: g2408.t1 Query ID: lcl|Query_52702 Length: 254

No significant similarity found.


Query #2473: g2409.t1 Query ID: lcl|Query_52703 Length: 570

No significant similarity found.


Query #2474: g2410.t1 Query ID: lcl|Query_52704 Length: 425

No significant similarity found.


Query #2475: g2411.t1 Query ID: lcl|Query_52705 Length: 639

No significant similarity found.


Query #2476: g2412.t1 Query ID: lcl|Query_52706 Length: 619

No significant similarity found.


Query #2477: g2413.t1 Query ID: lcl|Query_52707 Length: 213

No significant similarity found.


Query #2478: g2414.t1 Query ID: lcl|Query_52708 Length: 656

No significant similarity found.


Query #2479: g2415.t1 Query ID: lcl|Query_52709 Length: 1122

No significant similarity found.


Query #2480: g2416.t1 Query ID: lcl|Query_52710 Length: 1158

No significant similarity found.


Query #2481: g2417.t1 Query ID: lcl|Query_52711 Length: 1148

No significant similarity found.


Query #2482: g2418.t1 Query ID: lcl|Query_52712 Length: 589

No significant similarity found.


Query #2483: g2419.t1 Query ID: lcl|Query_52713 Length: 176

No significant similarity found.


Query #2484: g2420.t1 Query ID: lcl|Query_52714 Length: 241

No significant similarity found.


Query #2485: g2421.t1 Query ID: lcl|Query_52715 Length: 497

No significant similarity found.


Query #2486: g2422.t1 Query ID: lcl|Query_52716 Length: 530

No significant similarity found.


Query #2487: g2423.t1 Query ID: lcl|Query_52717 Length: 341

No significant similarity found.


Query #2488: g2424.t1 Query ID: lcl|Query_52718 Length: 651

No significant similarity found.


Query #2489: g2425.t1 Query ID: lcl|Query_52719 Length: 1419

No significant similarity found.


Query #2490: g2426.t1 Query ID: lcl|Query_52720 Length: 687

No significant similarity found.


Query #2491: g2427.t1 Query ID: lcl|Query_52721 Length: 586

No significant similarity found.


Query #2492: g2428.t1 Query ID: lcl|Query_52722 Length: 991

No significant similarity found.


Query #2493: g2429.t1 Query ID: lcl|Query_52723 Length: 67

No significant similarity found.


Query #2494: g2430.t1 Query ID: lcl|Query_52724 Length: 320

No significant similarity found.


Query #2495: g2431.t1 Query ID: lcl|Query_52725 Length: 283

No significant similarity found.


Query #2496: g2432.t1 Query ID: lcl|Query_52726 Length: 326

No significant similarity found.


Query #2497: g2433.t1 Query ID: lcl|Query_52727 Length: 270

No significant similarity found.


Query #2498: g2434.t1 Query ID: lcl|Query_52728 Length: 445

No significant similarity found.


Query #2499: g2435.t1 Query ID: lcl|Query_52729 Length: 86

No significant similarity found.


Query #2500: g2436.t1 Query ID: lcl|Query_52730 Length: 139

No significant similarity found.


Query #2501: g2437.t1 Query ID: lcl|Query_52731 Length: 292

No significant similarity found.


Query #2502: g2438.t1 Query ID: lcl|Query_52732 Length: 280

No significant similarity found.


Query #2503: g2439.t1 Query ID: lcl|Query_52733 Length: 326

No significant similarity found.


Query #2504: g2440.t1 Query ID: lcl|Query_52734 Length: 89

No significant similarity found.


Query #2505: g2441.t1 Query ID: lcl|Query_52735 Length: 645

No significant similarity found.


Query #2506: g2442.t1 Query ID: lcl|Query_52736 Length: 238

No significant similarity found.


Query #2507: g2443.t1 Query ID: lcl|Query_52737 Length: 177

No significant similarity found.


Query #2508: g2444.t1 Query ID: lcl|Query_52738 Length: 177

No significant similarity found.


Query #2509: g2445.t1 Query ID: lcl|Query_52739 Length: 177

No significant similarity found.


Query #2510: g2446.t1 Query ID: lcl|Query_52740 Length: 177

No significant similarity found.


Query #2511: g2447.t1 Query ID: lcl|Query_52741 Length: 177

No significant similarity found.


Query #2512: g2448.t1 Query ID: lcl|Query_52742 Length: 177

No significant similarity found.


Query #2513: g2449.t1 Query ID: lcl|Query_52743 Length: 177

No significant similarity found.


Query #2514: g2450.t1 Query ID: lcl|Query_52744 Length: 177

No significant similarity found.


Query #2515: g2451.t1 Query ID: lcl|Query_52745 Length: 676

No significant similarity found.


Query #2516: g2452.t1 Query ID: lcl|Query_52746 Length: 264

No significant similarity found.


Query #2517: g2453.t1 Query ID: lcl|Query_52747 Length: 816

No significant similarity found.


Query #2518: g2453.t2 Query ID: lcl|Query_52748 Length: 964

No significant similarity found.


Query #2519: g2454.t1 Query ID: lcl|Query_52749 Length: 397

No significant similarity found.


Query #2520: g2455.t1 Query ID: lcl|Query_52750 Length: 799

No significant similarity found.


Query #2521: g2456.t1 Query ID: lcl|Query_52751 Length: 134

No significant similarity found.


Query #2522: g2457.t1 Query ID: lcl|Query_52752 Length: 483

No significant similarity found.


Query #2523: g2458.t1 Query ID: lcl|Query_52753 Length: 1043

No significant similarity found.


Query #2524: g2459.t1 Query ID: lcl|Query_52754 Length: 483

No significant similarity found.


Query #2525: g2460.t1 Query ID: lcl|Query_52755 Length: 341

No significant similarity found.


Query #2526: g2461.t1 Query ID: lcl|Query_52756 Length: 178

No significant similarity found.


Query #2527: g2462.t1 Query ID: lcl|Query_52757 Length: 563

No significant similarity found.


Query #2528: g2463.t1 Query ID: lcl|Query_52758 Length: 279

No significant similarity found.


Query #2529: g2464.t1 Query ID: lcl|Query_52759 Length: 215

No significant similarity found.


Query #2530: g2465.t1 Query ID: lcl|Query_52760 Length: 78

No significant similarity found.


Query #2531: g2466.t1 Query ID: lcl|Query_52761 Length: 573

No significant similarity found.


Query #2532: g2467.t1 Query ID: lcl|Query_52762 Length: 499

No significant similarity found.


Query #2533: g2468.t1 Query ID: lcl|Query_52763 Length: 159

No significant similarity found.


Query #2534: g2469.t1 Query ID: lcl|Query_52764 Length: 787

No significant similarity found.


Query #2535: g2470.t1 Query ID: lcl|Query_52765 Length: 520

No significant similarity found.


Query #2536: g2471.t1 Query ID: lcl|Query_52766 Length: 522

No significant similarity found.


Query #2537: g2472.t1 Query ID: lcl|Query_52767 Length: 207

No significant similarity found.


Query #2538: g2473.t1 Query ID: lcl|Query_52768 Length: 200

No significant similarity found.


Query #2539: g2474.t1 Query ID: lcl|Query_52769 Length: 733

No significant similarity found.


Query #2540: g2475.t1 Query ID: lcl|Query_52770 Length: 131

No significant similarity found.


Query #2541: g2476.t1 Query ID: lcl|Query_52771 Length: 299

No significant similarity found.


Query #2542: g2477.t1 Query ID: lcl|Query_52772 Length: 503

No significant similarity found.


Query #2543: g2478.t1 Query ID: lcl|Query_52773 Length: 3465

No significant similarity found.


Query #2544: g2479.t1 Query ID: lcl|Query_52774 Length: 71

No significant similarity found.


Query #2545: g2480.t1 Query ID: lcl|Query_52775 Length: 166

No significant similarity found.


Query #2546: g2481.t1 Query ID: lcl|Query_52776 Length: 185

No significant similarity found.


Query #2547: g2482.t1 Query ID: lcl|Query_52777 Length: 1139

No significant similarity found.


Query #2548: g2483.t1 Query ID: lcl|Query_52778 Length: 531

No significant similarity found.


Query #2549: g2484.t1 Query ID: lcl|Query_52779 Length: 178

No significant similarity found.


Query #2550: g2485.t1 Query ID: lcl|Query_52780 Length: 524

No significant similarity found.


Query #2551: g2486.t1 Query ID: lcl|Query_52781 Length: 1157

No significant similarity found.


Query #2552: g2487.t1 Query ID: lcl|Query_52782 Length: 316

No significant similarity found.


Query #2553: g2488.t1 Query ID: lcl|Query_52783 Length: 233

No significant similarity found.


Query #2554: g2489.t1 Query ID: lcl|Query_52784 Length: 441

No significant similarity found.


Query #2555: g2490.t1 Query ID: lcl|Query_52785 Length: 217

No significant similarity found.


Query #2556: g2491.t1 Query ID: lcl|Query_52786 Length: 256

No significant similarity found.


Query #2557: g2492.t1 Query ID: lcl|Query_52787 Length: 262

No significant similarity found.


Query #2558: g2493.t1 Query ID: lcl|Query_52788 Length: 223

No significant similarity found.


Query #2559: g2494.t1 Query ID: lcl|Query_52789 Length: 139

No significant similarity found.


Query #2560: g2495.t1 Query ID: lcl|Query_52790 Length: 747

No significant similarity found.


Query #2561: g2496.t1 Query ID: lcl|Query_52791 Length: 355

No significant similarity found.


Query #2562: g2497.t1 Query ID: lcl|Query_52792 Length: 857

No significant similarity found.


Query #2563: g2498.t1 Query ID: lcl|Query_52793 Length: 319

No significant similarity found.


Query #2564: g2499.t1 Query ID: lcl|Query_52794 Length: 271

No significant similarity found.


Query #2565: g2500.t1 Query ID: lcl|Query_52795 Length: 373

No significant similarity found.


Query #2566: g2501.t1 Query ID: lcl|Query_52796 Length: 261

No significant similarity found.


Query #2567: g2502.t1 Query ID: lcl|Query_52797 Length: 116

No significant similarity found.


Query #2568: g2502.t2 Query ID: lcl|Query_52798 Length: 70

No significant similarity found.


Query #2569: g2503.t1 Query ID: lcl|Query_52799 Length: 283

No significant similarity found.


Query #2570: g2504.t1 Query ID: lcl|Query_52800 Length: 327

No significant similarity found.


Query #2571: g2505.t1 Query ID: lcl|Query_52801 Length: 272

No significant similarity found.


Query #2572: g2506.t1 Query ID: lcl|Query_52802 Length: 371

No significant similarity found.


Query #2573: g2507.t1 Query ID: lcl|Query_52803 Length: 272

No significant similarity found.


Query #2574: g2508.t1 Query ID: lcl|Query_52804 Length: 862

No significant similarity found.


Query #2575: g2509.t1 Query ID: lcl|Query_52805 Length: 373

No significant similarity found.


Query #2576: g2510.t1 Query ID: lcl|Query_52806 Length: 931

No significant similarity found.


Query #2577: g2511.t1 Query ID: lcl|Query_52807 Length: 543

No significant similarity found.


Query #2578: g2512.t1 Query ID: lcl|Query_52808 Length: 149

No significant similarity found.


Query #2579: g2513.t1 Query ID: lcl|Query_52809 Length: 1285

No significant similarity found.


Query #2580: g2514.t1 Query ID: lcl|Query_52810 Length: 357

No significant similarity found.


Query #2581: g2515.t1 Query ID: lcl|Query_52811 Length: 123

No significant similarity found.


Query #2582: g2516.t1 Query ID: lcl|Query_52812 Length: 624

No significant similarity found.


Query #2583: g2517.t1 Query ID: lcl|Query_52813 Length: 420

No significant similarity found.


Query #2584: g2518.t1 Query ID: lcl|Query_52814 Length: 414

No significant similarity found.


Query #2585: g2519.t1 Query ID: lcl|Query_52815 Length: 857

No significant similarity found.


Query #2586: g2520.t1 Query ID: lcl|Query_52816 Length: 253

No significant similarity found.


Query #2587: g2521.t1 Query ID: lcl|Query_52817 Length: 116

No significant similarity found.


Query #2588: g2522.t1 Query ID: lcl|Query_52818 Length: 395

No significant similarity found.


Query #2589: g2523.t1 Query ID: lcl|Query_52819 Length: 469

No significant similarity found.


Query #2590: g2524.t1 Query ID: lcl|Query_52820 Length: 495

No significant similarity found.


Query #2591: g2525.t1 Query ID: lcl|Query_52821 Length: 104

Sequences producing significant alignments:
                                                                  Scientific      Common                     Max    Total Query   E   Per.   Acc.                        
Description                                                       Name            Name            Taxid      Score  Score cover Value Ident  Len        Accession        
unnamed protein product                                                                           0          22.1   22.1  27%   0.009 37.93  717        Query_61315      


Alignments:

>unnamed protein product
Sequence ID: Query_61315 Length: 717
Range 1: 557 to 585

Score:22.1 bits(44), Expect:0.009, 
Method:Compositional matrix adjust., 
Identities:11/29(38%), Positives:12/29(41%), Gaps:0/29(0%)

Query  75   ETTFEYGVPPMGTGTFACRGIGSAYHLLM  103
            +TT   GV           GIG A HLL 
Sbjct  557  DTTLKAGVAGKEIRVAVASGIGNARHLLQ  585


Query #2592: g2526.t1 Query ID: lcl|Query_52822 Length: 546

No significant similarity found.


Query #2593: g2527.t1 Query ID: lcl|Query_52823 Length: 424

No significant similarity found.


Query #2594: g2528.t1 Query ID: lcl|Query_52824 Length: 342

No significant similarity found.


Query #2595: g2529.t1 Query ID: lcl|Query_52825 Length: 194

No significant similarity found.


Query #2596: g2530.t1 Query ID: lcl|Query_52826 Length: 460

No significant similarity found.


Query #2597: g2531.t1 Query ID: lcl|Query_52827 Length: 257

No significant similarity found.


Query #2598: g2532.t1 Query ID: lcl|Query_52828 Length: 276

No significant similarity found.


Query #2599: g2533.t1 Query ID: lcl|Query_52829 Length: 708

No significant similarity found.


Query #2600: g2534.t1 Query ID: lcl|Query_52830 Length: 495

No significant similarity found.


Query #2601: g2535.t1 Query ID: lcl|Query_52831 Length: 175

No significant similarity found.


Query #2602: g2536.t1 Query ID: lcl|Query_52832 Length: 477

No significant similarity found.


Query #2603: g2537.t1 Query ID: lcl|Query_52833 Length: 1225

No significant similarity found.


Query #2604: g2538.t1 Query ID: lcl|Query_52834 Length: 465

No significant similarity found.


Query #2605: g2539.t1 Query ID: lcl|Query_52835 Length: 591

Sequences producing significant alignments:
                                                                  Scientific      Common                     Max    Total Query   E   Per.   Acc.                        
Description                                                       Name            Name            Taxid      Score  Score cover Value Ident  Len        Accession        
unnamed protein product                                                                           0          23.0   23.0  6%    0.047 35.14  717        Query_61315      


Alignments:

>unnamed protein product
Sequence ID: Query_61315 Length: 717
Range 1: 612 to 648

Score:23.0 bits(46), Expect:0.047, 
Method:Compositional matrix adjust., 
Identities:13/37(35%), Positives:17/37(45%), Gaps:0/37(0%)

Query  154  QAARADNVAALRSLPGITVVLRDAELRRRHENSRIWK  190
            Q    D  A L+ +  I  V +   LR+ HEN  I K
Sbjct  612  QPKTHDPDAVLKRMGAIYQVDKSLALRKSHENPSIHK  648


Query #2606: g2540.t1 Query ID: lcl|Query_52836 Length: 500

No significant similarity found.


Query #2607: g2541.t1 Query ID: lcl|Query_52837 Length: 213

No significant similarity found.


Query #2608: g2542.t1 Query ID: lcl|Query_52838 Length: 226

No significant similarity found.


Query #2609: g2543.t1 Query ID: lcl|Query_52839 Length: 380

No significant similarity found.


Query #2610: g2544.t1 Query ID: lcl|Query_52840 Length: 1014

No significant similarity found.


Query #2611: g2545.t1 Query ID: lcl|Query_52841 Length: 724

No significant similarity found.


Query #2612: g2546.t1 Query ID: lcl|Query_52842 Length: 1246

No significant similarity found.


Query #2613: g2547.t1 Query ID: lcl|Query_52843 Length: 488

Sequences producing significant alignments:
                                                                  Scientific      Common                     Max    Total Query   E   Per.   Acc.                        
Description                                                       Name            Name            Taxid      Score  Score cover Value Ident  Len        Accession        
unnamed protein product                                                                           0          23.8   23.8  5%    0.024 33.33  717        Query_61315      


Alignments:

>unnamed protein product
Sequence ID: Query_61315 Length: 717
Range 1: 146 to 175

Score:23.8 bits(48), Expect:0.024, 
Method:Compositional matrix adjust., 
Identities:10/30(33%), Positives:16/30(53%), Gaps:2/30(6%)

Query  58   CPSCRAP--CDSSNLLSNTTLREVMPLLHT  85
            C  C A   C+  +L+S    ++V+P L T
Sbjct  146  CMNCDASGRCEFQDLISRYNVKDVLPKLKT  175


Query #2614: g2548.t1 Query ID: lcl|Query_52844 Length: 409

No significant similarity found.


Query #2615: g2549.t1 Query ID: lcl|Query_52845 Length: 166

No significant similarity found.


Query #2616: g2550.t1 Query ID: lcl|Query_52846 Length: 341

No significant similarity found.


Query #2617: g2551.t1 Query ID: lcl|Query_52847 Length: 1367

No significant similarity found.


Query #2618: g2551.t2 Query ID: lcl|Query_52848 Length: 1305

No significant similarity found.


Query #2619: g2552.t1 Query ID: lcl|Query_52849 Length: 108

No significant similarity found.


Query #2620: g2553.t1 Query ID: lcl|Query_52850 Length: 245

No significant similarity found.


Query #2621: g2554.t1 Query ID: lcl|Query_52851 Length: 654

No significant similarity found.


Query #2622: g2555.t1 Query ID: lcl|Query_52852 Length: 120

No significant similarity found.


Query #2623: g2556.t1 Query ID: lcl|Query_52853 Length: 223

No significant similarity found.


Query #2624: g2557.t1 Query ID: lcl|Query_52854 Length: 499

No significant similarity found.


Query #2625: g2558.t1 Query ID: lcl|Query_52855 Length: 312

No significant similarity found.


Query #2626: g2559.t1 Query ID: lcl|Query_52856 Length: 409

No significant similarity found.


Query #2627: g2560.t1 Query ID: lcl|Query_52857 Length: 276

No significant similarity found.


Query #2628: g2561.t1 Query ID: lcl|Query_52858 Length: 491

No significant similarity found.


Query #2629: g2562.t1 Query ID: lcl|Query_52859 Length: 371

No significant similarity found.


Query #2630: g2563.t1 Query ID: lcl|Query_52860 Length: 585

No significant similarity found.


Query #2631: g2564.t1 Query ID: lcl|Query_52861 Length: 107

No significant similarity found.


Query #2632: g2565.t1 Query ID: lcl|Query_52862 Length: 108

Sequences producing significant alignments:
                                                                  Scientific      Common                     Max    Total Query   E   Per.   Acc.                        
Description                                                       Name            Name            Taxid      Score  Score cover Value Ident  Len        Accession        
unnamed protein product                                                                           0          20.9   20.9  16%   0.026 55.56  717        Query_61315      


Alignments:

>unnamed protein product
Sequence ID: Query_61315 Length: 717
Range 1: 124 to 140

Score:20.9 bits(41), Expect:0.026, 
Method:Composition-based stats., 
Identities:10/18(56%), Positives:12/18(66%), Gaps:1/18(5%)

Query  7    TKKAQESINSRLALVMKS  24
            T K QESI   L+L MK+
Sbjct  124  TDKVQESIRGVLSL-MKA  140


Query #2633: g2566.t1 Query ID: lcl|Query_52863 Length: 99

No significant similarity found.


Query #2634: g2566.t2 Query ID: lcl|Query_52864 Length: 85

No significant similarity found.


Query #2635: g2567.t1 Query ID: lcl|Query_52865 Length: 252

No significant similarity found.


Query #2636: g2568.t1 Query ID: lcl|Query_52866 Length: 463

No significant similarity found.


Query #2637: g2569.t1 Query ID: lcl|Query_52867 Length: 132

No significant similarity found.


Query #2638: g2570.t1 Query ID: lcl|Query_52868 Length: 378

No significant similarity found.


Query #2639: g2571.t1 Query ID: lcl|Query_52869 Length: 298

No significant similarity found.


Query #2640: g2572.t1 Query ID: lcl|Query_52870 Length: 474

No significant similarity found.


Query #2641: g2573.t1 Query ID: lcl|Query_52871 Length: 1082

No significant similarity found.


Query #2642: g2574.t1 Query ID: lcl|Query_52872 Length: 255

No significant similarity found.


Query #2643: g2575.t1 Query ID: lcl|Query_52873 Length: 586

No significant similarity found.


Query #2644: g2576.t1 Query ID: lcl|Query_52874 Length: 629

No significant similarity found.


Query #2645: g2577.t1 Query ID: lcl|Query_52875 Length: 400

No significant similarity found.


Query #2646: g2578.t1 Query ID: lcl|Query_52876 Length: 699

No significant similarity found.


Query #2647: g2578.t2 Query ID: lcl|Query_52877 Length: 704

No significant similarity found.


Query #2648: g2579.t1 Query ID: lcl|Query_52878 Length: 283

No significant similarity found.


Query #2649: g2580.t1 Query ID: lcl|Query_52879 Length: 316

No significant similarity found.


Query #2650: g2581.t1 Query ID: lcl|Query_52880 Length: 297

No significant similarity found.


Query #2651: g2582.t1 Query ID: lcl|Query_52881 Length: 201

No significant similarity found.


Query #2652: g2583.t1 Query ID: lcl|Query_52882 Length: 429

No significant similarity found.


Query #2653: g2584.t1 Query ID: lcl|Query_52883 Length: 469

No significant similarity found.


Query #2654: g2585.t1 Query ID: lcl|Query_52884 Length: 240

No significant similarity found.


Query #2655: g2585.t2 Query ID: lcl|Query_52885 Length: 222

No significant similarity found.


Query #2656: g2586.t1 Query ID: lcl|Query_52886 Length: 557

No significant similarity found.


Query #2657: g2587.t1 Query ID: lcl|Query_52887 Length: 546

Sequences producing significant alignments:
                                                                  Scientific      Common                     Max    Total Query   E   Per.   Acc.                        
Description                                                       Name            Name            Taxid      Score  Score cover Value Ident  Len        Accession        
unnamed protein product                                                                           0          23.8   23.8  2%    0.023 75.00  717        Query_61315      


Alignments:

>unnamed protein product
Sequence ID: Query_61315 Length: 717
Range 1: 73 to 84

Score:23.8 bits(48), Expect:0.023, 
Method:Compositional matrix adjust., 
Identities:9/12(75%), Positives:9/12(75%), Gaps:0/12(0%)

Query  305  EAGTYVRTLCVH  316
            EAG YV TLC H
Sbjct  73   EAGAYVPTLCTH  84


Query #2658: g2588.t1 Query ID: lcl|Query_52888 Length: 96

No significant similarity found.


Query #2659: g2589.t1 Query ID: lcl|Query_52889 Length: 267

No significant similarity found.


Query #2660: g2590.t1 Query ID: lcl|Query_52890 Length: 235

No significant similarity found.


Query #2661: g2591.t1 Query ID: lcl|Query_52891 Length: 89

No significant similarity found.


Query #2662: g2592.t1 Query ID: lcl|Query_52892 Length: 423

No significant similarity found.


Query #2663: g2593.t1 Query ID: lcl|Query_52893 Length: 479

No significant similarity found.


Query #2664: g2594.t1 Query ID: lcl|Query_52894 Length: 239

No significant similarity found.


Query #2665: g2595.t1 Query ID: lcl|Query_52895 Length: 291

No significant similarity found.


Query #2666: g2596.t1 Query ID: lcl|Query_52896 Length: 67

No significant similarity found.


Query #2667: g2597.t1 Query ID: lcl|Query_52897 Length: 183

Sequences producing significant alignments:
                                                                  Scientific      Common                     Max    Total Query   E   Per.   Acc.                        
Description                                                       Name            Name            Taxid      Score  Score cover Value Ident  Len        Accession        
unnamed protein product                                                                           0          22.1   22.1  46%   0.025 26.14  717        Query_61315      


Alignments:

>unnamed protein product
Sequence ID: Query_61315 Length: 717
Range 1: 76 to 142

Score:22.1 bits(44), Expect:0.025, 
Method:Compositional matrix adjust., 
Identities:23/88(26%), Positives:32/88(36%), Gaps:24/88(27%)

Query  39   SYAPALHTFQRIVELQESWRI-MVEFSVQFDHQAVWCVAKYCSKHASDGGQI--INTLYG  95
            +Y P L T  R+     + RI MVE                     + GGQ+        
Sbjct  76   AYVPTLCTHPRLPTTPGTCRICMVE---------------------TGGGQLKPACATPA  114

Query  96   FNAMEVQEAFVKVREQAKALLRKIQGPH  123
               MEVQ A  KV+E  +  L  ++  H
Sbjct  115  WEGMEVQTATDKVQESIRGVLSLMKANH  142


Query #2668: g2598.t1 Query ID: lcl|Query_52898 Length: 642

No significant similarity found.


Query #2669: g2599.t1 Query ID: lcl|Query_52899 Length: 275

No significant similarity found.


Query #2670: g2600.t1 Query ID: lcl|Query_52900 Length: 154

No significant similarity found.


Query #2671: g2601.t1 Query ID: lcl|Query_52901 Length: 120

No significant similarity found.


Query #2672: g2602.t1 Query ID: lcl|Query_52902 Length: 455

No significant similarity found.


Query #2673: g2603.t1 Query ID: lcl|Query_52903 Length: 316

No significant similarity found.


Query #2674: g2604.t1 Query ID: lcl|Query_52904 Length: 376

No significant similarity found.


Query #2675: g2605.t1 Query ID: lcl|Query_52905 Length: 412

No significant similarity found.


Query #2676: g2606.t1 Query ID: lcl|Query_52906 Length: 235

No significant similarity found.


Query #2677: g2607.t1 Query ID: lcl|Query_52907 Length: 154

No significant similarity found.


Query #2678: g2608.t1 Query ID: lcl|Query_52908 Length: 345

No significant similarity found.


Query #2679: g2609.t1 Query ID: lcl|Query_52909 Length: 153

No significant similarity found.


Query #2680: g2610.t1 Query ID: lcl|Query_52910 Length: 419

No significant similarity found.


Query #2681: g2611.t1 Query ID: lcl|Query_52911 Length: 76

No significant similarity found.


Query #2682: g2612.t1 Query ID: lcl|Query_52912 Length: 719

No significant similarity found.


Query #2683: g2613.t1 Query ID: lcl|Query_52913 Length: 104

No significant similarity found.


Query #2684: g2614.t1 Query ID: lcl|Query_52914 Length: 252

No significant similarity found.


Query #2685: g2615.t1 Query ID: lcl|Query_52915 Length: 914

No significant similarity found.


Query #2686: g2616.t1 Query ID: lcl|Query_52916 Length: 195

No significant similarity found.


Query #2687: g2617.t1 Query ID: lcl|Query_52917 Length: 98

No significant similarity found.


Query #2688: g2618.t1 Query ID: lcl|Query_52918 Length: 156

No significant similarity found.


Query #2689: g2619.t1 Query ID: lcl|Query_52919 Length: 817

No significant similarity found.


Query #2690: g2620.t1 Query ID: lcl|Query_52920 Length: 93

No significant similarity found.


Query #2691: g2621.t1 Query ID: lcl|Query_52921 Length: 246

No significant similarity found.


Query #2692: g2622.t1 Query ID: lcl|Query_52922 Length: 648

No significant similarity found.


Query #2693: g2623.t1 Query ID: lcl|Query_52923 Length: 2635

No significant similarity found.


Query #2694: g2624.t1 Query ID: lcl|Query_52924 Length: 496

Sequences producing significant alignments:
                                                                  Scientific      Common                     Max    Total Query   E   Per.   Acc.                        
Description                                                       Name            Name            Taxid      Score  Score cover Value Ident  Len        Accession        
unnamed protein product                                                                           0          23.0   23.0  6%    0.035 40.00  717        Query_61315      


Alignments:

>unnamed protein product
Sequence ID: Query_61315 Length: 717
Range 1: 9 to 38

Score:23.0 bits(46), Expect:0.035, 
Method:Compositional matrix adjust., 
Identities:12/30(40%), Positives:16/30(53%), Gaps:0/30(0%)

Query  285  LHTPDGLLDFLAVAVQAAVKIARSVPGATA  314
            L++PD  L  L VA    V ++RS P   A
Sbjct  9    LQSPDQALRLLGVARAICVGLSRSLPALAA  38


Query #2695: g2625.t1 Query ID: lcl|Query_52925 Length: 228

No significant similarity found.


Query #2696: g2626.t1 Query ID: lcl|Query_52926 Length: 899

No significant similarity found.


Query #2697: g2627.t1 Query ID: lcl|Query_52927 Length: 100

No significant similarity found.


Query #2698: g2628.t1 Query ID: lcl|Query_52928 Length: 1910

No significant similarity found.


Query #2699: g2629.t1 Query ID: lcl|Query_52929 Length: 899

No significant similarity found.


Query #2700: g2630.t1 Query ID: lcl|Query_52930 Length: 582

No significant similarity found.


Query #2701: g2631.t1 Query ID: lcl|Query_52931 Length: 534

No significant similarity found.


Query #2702: g2632.t1 Query ID: lcl|Query_52932 Length: 628

No significant similarity found.


Query #2703: g2633.t1 Query ID: lcl|Query_52933 Length: 542

No significant similarity found.


Query #2704: g2634.t1 Query ID: lcl|Query_52934 Length: 915

No significant similarity found.


Query #2705: g2635.t1 Query ID: lcl|Query_52935 Length: 304

No significant similarity found.


Query #2706: g2636.t1 Query ID: lcl|Query_52936 Length: 170

No significant similarity found.


Query #2707: g2637.t1 Query ID: lcl|Query_52937 Length: 539

No significant similarity found.


Query #2708: g2637.t2 Query ID: lcl|Query_52938 Length: 513

No significant similarity found.


Query #2709: g2638.t1 Query ID: lcl|Query_52939 Length: 387

No significant similarity found.


Query #2710: g2639.t1 Query ID: lcl|Query_52940 Length: 218

No significant similarity found.


Query #2711: g2640.t1 Query ID: lcl|Query_52941 Length: 190

No significant similarity found.


Query #2712: g2641.t1 Query ID: lcl|Query_52942 Length: 100

No significant similarity found.


Query #2713: g2642.t1 Query ID: lcl|Query_52943 Length: 776

No significant similarity found.


Query #2714: g2643.t1 Query ID: lcl|Query_52944 Length: 436

No significant similarity found.


Query #2715: g2644.t1 Query ID: lcl|Query_52945 Length: 694

Sequences producing significant alignments:
                                                                  Scientific      Common                     Max    Total Query   E   Per.   Acc.                        
Description                                                       Name            Name            Taxid      Score  Score cover Value Ident  Len        Accession        
unnamed protein product                                                                           0          24.7   24.7  13%   0.017 27.88  717        Query_61315      


Alignments:

>unnamed protein product
Sequence ID: Query_61315 Length: 717
Range 1: 455 to 550

Score:24.7 bits(50), Expect:0.017, 
Method:Compositional matrix adjust., 
Identities:29/104(28%), Positives:45/104(43%), Gaps:18/104(17%)

Query  515  RQNFGCDTGNWDFK-GLTSRNVTLNGKVLRGWEVYPL-----EQLDDPSGLSYAS----G  564
            R+ F  + G +D    +T+R     G  LR   + P+     E+ D+P G +  +    G
Sbjct  455  RKEFRNENGAYDCDYVITTREF---GHMLRHKKI-PMPSLKPEEFDNPLGEATGAAALFG  510

Query  565  AAGEVMLAAVRRCMLLAPTVGVPRRDAAAGPIFFRGSFSIDGAT  608
            A G VM AA+R    +A     P+ +  A     RG   +  AT
Sbjct  511  ATGGVMEAAIRTAYEIAAGEPLPKLEVEA----VRGVKGVKEAT  550


Query #2716: g2644.t2 Query ID: lcl|Query_52946 Length: 689

No significant similarity found.


Query #2717: g2645.t1 Query ID: lcl|Query_52947 Length: 539

No significant similarity found.


Query #2718: g2646.t1 Query ID: lcl|Query_52948 Length: 213

No significant similarity found.


Query #2719: g2646.t2 Query ID: lcl|Query_52949 Length: 216

No significant similarity found.


Query #2720: g2647.t1 Query ID: lcl|Query_52950 Length: 752

No significant similarity found.


Query #2721: g2648.t1 Query ID: lcl|Query_52951 Length: 74

No significant similarity found.


Query #2722: g2649.t1 Query ID: lcl|Query_52952 Length: 2960

No significant similarity found.


Query #2723: g2650.t1 Query ID: lcl|Query_52953 Length: 828

No significant similarity found.


Query #2724: g2651.t1 Query ID: lcl|Query_52954 Length: 493

No significant similarity found.


Query #2725: g2651.t2 Query ID: lcl|Query_52955 Length: 828

No significant similarity found.


Query #2726: g2652.t1 Query ID: lcl|Query_52956 Length: 490

No significant similarity found.


Query #2727: g2653.t1 Query ID: lcl|Query_52957 Length: 2843

No significant similarity found.


Query #2728: g2654.t1 Query ID: lcl|Query_52958 Length: 206

No significant similarity found.


Query #2729: g2655.t1 Query ID: lcl|Query_52959 Length: 206

No significant similarity found.


Query #2730: g2656.t1 Query ID: lcl|Query_52960 Length: 269

No significant similarity found.


Query #2731: g2657.t1 Query ID: lcl|Query_52961 Length: 916

No significant similarity found.


Query #2732: g2658.t1 Query ID: lcl|Query_52962 Length: 809

No significant similarity found.


Query #2733: g2659.t1 Query ID: lcl|Query_52963 Length: 100

No significant similarity found.


Query #2734: g2660.t1 Query ID: lcl|Query_52964 Length: 911

No significant similarity found.


Query #2735: g2661.t1 Query ID: lcl|Query_52965 Length: 1451

No significant similarity found.


Query #2736: g2662.t1 Query ID: lcl|Query_52966 Length: 643

No significant similarity found.


Query #2737: g2663.t1 Query ID: lcl|Query_52967 Length: 116

No significant similarity found.


Query #2738: g2664.t1 Query ID: lcl|Query_52968 Length: 298

No significant similarity found.


Query #2739: g2665.t1 Query ID: lcl|Query_52969 Length: 379

No significant similarity found.


Query #2740: g2666.t1 Query ID: lcl|Query_52970 Length: 1405

No significant similarity found.


Query #2741: g2666.t2 Query ID: lcl|Query_52971 Length: 1406

No significant similarity found.


Query #2742: g2667.t1 Query ID: lcl|Query_52972 Length: 1430

No significant similarity found.


Query #2743: g2668.t1 Query ID: lcl|Query_52973 Length: 133

No significant similarity found.


Query #2744: g2669.t1 Query ID: lcl|Query_52974 Length: 270

No significant similarity found.


Query #2745: g2670.t1 Query ID: lcl|Query_52975 Length: 653

No significant similarity found.


Query #2746: g2671.t1 Query ID: lcl|Query_52976 Length: 398

No significant similarity found.


Query #2747: g2672.t1 Query ID: lcl|Query_52977 Length: 280

No significant similarity found.


Query #2748: g2673.t1 Query ID: lcl|Query_52978 Length: 901

No significant similarity found.


Query #2749: g2674.t1 Query ID: lcl|Query_52979 Length: 305

No significant similarity found.


Query #2750: g2675.t1 Query ID: lcl|Query_52980 Length: 111

No significant similarity found.


Query #2751: g2676.t1 Query ID: lcl|Query_52981 Length: 494

No significant similarity found.


Query #2752: g2677.t1 Query ID: lcl|Query_52982 Length: 196

No significant similarity found.


Query #2753: g2678.t1 Query ID: lcl|Query_52983 Length: 1216

No significant similarity found.


Query #2754: g2679.t1 Query ID: lcl|Query_52984 Length: 201

No significant similarity found.


Query #2755: g2680.t1 Query ID: lcl|Query_52985 Length: 607

No significant similarity found.


Query #2756: g2681.t1 Query ID: lcl|Query_52986 Length: 863

No significant similarity found.


Query #2757: g2682.t1 Query ID: lcl|Query_52987 Length: 329

No significant similarity found.


Query #2758: g2683.t1 Query ID: lcl|Query_52988 Length: 276

No significant similarity found.


Query #2759: g2683.t2 Query ID: lcl|Query_52989 Length: 756

No significant similarity found.


Query #2760: g2684.t1 Query ID: lcl|Query_52990 Length: 604

No significant similarity found.


Query #2761: g2685.t1 Query ID: lcl|Query_52991 Length: 213

No significant similarity found.


Query #2762: g2686.t1 Query ID: lcl|Query_52992 Length: 434

No significant similarity found.


Query #2763: g2687.t1 Query ID: lcl|Query_52993 Length: 259

No significant similarity found.


Query #2764: g2688.t1 Query ID: lcl|Query_52994 Length: 175

No significant similarity found.


Query #2765: g2689.t1 Query ID: lcl|Query_52995 Length: 702

No significant similarity found.


Query #2766: g2690.t1 Query ID: lcl|Query_52996 Length: 617

No significant similarity found.


Query #2767: g2691.t1 Query ID: lcl|Query_52997 Length: 510

No significant similarity found.


Query #2768: g2692.t1 Query ID: lcl|Query_52998 Length: 273

No significant similarity found.


Query #2769: g2693.t1 Query ID: lcl|Query_52999 Length: 782

No significant similarity found.


Query #2770: g2694.t1 Query ID: lcl|Query_53000 Length: 572

No significant similarity found.


Query #2771: g2695.t1 Query ID: lcl|Query_53001 Length: 933

Sequences producing significant alignments:
                                                                  Scientific      Common                     Max    Total Query   E   Per.   Acc.                        
Description                                                       Name            Name            Taxid      Score  Score cover Value Ident  Len        Accession        
unnamed protein product                                                                           0          26.3   26.3  7%    0.008 35.62  717        Query_61315      


Alignments:

>unnamed protein product
Sequence ID: Query_61315 Length: 717
Range 1: 18 to 82

Score:26.3 bits(54), Expect:0.008, 
Method:Compositional matrix adjust., 
Identities:26/73(36%), Positives:31/73(42%), Gaps:8/73(10%)

Query  58   LLGAASAAEVGLGEALPASTAFERSFCHEVERLRQFVRSGLEQLWVALLDGCGQLRGLSE  117
            LLG A A  VGL  +LPA  A    F  +  +L+  V  G E   V   +G   L    E
Sbjct  18   LLGVARAICVGLSRSLPALAASAEQFAEQYPKLKLKV-NGRE---VTVPEGTSVLNACRE  73

Query  118  ELLQAGAAAAGLC  130
                AGA    LC
Sbjct  74   ----AGAYVPTLC  82


Query #2772: g2696.t1 Query ID: lcl|Query_53002 Length: 120

No significant similarity found.


Query #2773: g2697.t1 Query ID: lcl|Query_53003 Length: 451

No significant similarity found.


Query #2774: g2698.t1 Query ID: lcl|Query_53004 Length: 425

No significant similarity found.


Query #2775: g2699.t1 Query ID: lcl|Query_53005 Length: 381

No significant similarity found.


Query #2776: g2700.t1 Query ID: lcl|Query_53006 Length: 428

No significant similarity found.


Query #2777: g2701.t1 Query ID: lcl|Query_53007 Length: 584

No significant similarity found.


Query #2778: g2702.t1 Query ID: lcl|Query_53008 Length: 931

No significant similarity found.


Query #2779: g2703.t1 Query ID: lcl|Query_53009 Length: 427

No significant similarity found.


Query #2780: g2704.t1 Query ID: lcl|Query_53010 Length: 482

No significant similarity found.


Query #2781: g2705.t1 Query ID: lcl|Query_53011 Length: 89

No significant similarity found.


Query #2782: g2706.t1 Query ID: lcl|Query_53012 Length: 697

No significant similarity found.


Query #2783: g2706.t2 Query ID: lcl|Query_53013 Length: 692

No significant similarity found.


Query #2784: g2707.t1 Query ID: lcl|Query_53014 Length: 557

No significant similarity found.


Query #2785: g2707.t2 Query ID: lcl|Query_53015 Length: 558

No significant similarity found.


Query #2786: g2708.t1 Query ID: lcl|Query_53016 Length: 734

No significant similarity found.


Query #2787: g2709.t1 Query ID: lcl|Query_53017 Length: 266

Sequences producing significant alignments:
                                                                  Scientific      Common                     Max    Total Query   E   Per.   Acc.                        
Description                                                       Name            Name            Taxid      Score  Score cover Value Ident  Len        Accession        
unnamed protein product                                                                           0          21.7   21.7  15%   0.044 28.57  717        Query_61315      


Alignments:

>unnamed protein product
Sequence ID: Query_61315 Length: 717
Range 1: 27 to 66

Score:21.7 bits(43), Expect:0.044, 
Method:Compositional matrix adjust., 
Identities:12/42(29%), Positives:21/42(50%), Gaps:2/42(4%)

Query  4   VYLHQSLPQIALRGQQQQQQQPQGRTRPRLSGRPFSLARSSS  45
           V L +SLP +A   +Q  +Q P  + + +  GR  +    +S
Sbjct  27  VGLSRSLPALAASAEQFAEQYP--KLKLKVNGREVTVPEGTS  66


Query #2788: g2710.t1 Query ID: lcl|Query_53018 Length: 222

No significant similarity found.


Query #2789: g2711.t1 Query ID: lcl|Query_53019 Length: 308

Sequences producing significant alignments:
                                                                  Scientific      Common                     Max    Total Query   E   Per.   Acc.                        
Description                                                       Name            Name            Taxid      Score  Score cover Value Ident  Len        Accession        
unnamed protein product                                                                           0          23.0   23.0  5%    0.026 47.06  717        Query_61315      


Alignments:

>unnamed protein product
Sequence ID: Query_61315 Length: 717
Range 1: 669 to 685

Score:23.0 bits(46), Expect:0.026, 
Method:Compositional matrix adjust., 
Identities:8/17(47%), Positives:10/17(58%), Gaps:0/17(0%)

Query  118  RYAGNAVDTVPTFRYLG  134
             Y   +VDT P+ R LG
Sbjct  669  HYTDHSVDTLPSVRELG  685


Query #2790: g2712.t1 Query ID: lcl|Query_53020 Length: 1035

No significant similarity found.


Query #2791: g2713.t1 Query ID: lcl|Query_53021 Length: 118

No significant similarity found.


Query #2792: g2714.t1 Query ID: lcl|Query_53022 Length: 143

No significant similarity found.


Query #2793: g2715.t1 Query ID: lcl|Query_53023 Length: 329

No significant similarity found.


Query #2794: g2716.t1 Query ID: lcl|Query_53024 Length: 145

No significant similarity found.


Query #2795: g2717.t1 Query ID: lcl|Query_53025 Length: 1402

No significant similarity found.


Query #2796: g2718.t1 Query ID: lcl|Query_53026 Length: 245

No significant similarity found.


Query #2797: g2719.t1 Query ID: lcl|Query_53027 Length: 374

No significant similarity found.


Query #2798: g2720.t1 Query ID: lcl|Query_53028 Length: 1704

No significant similarity found.


Query #2799: g2720.t2 Query ID: lcl|Query_53029 Length: 1708

No significant similarity found.


Query #2800: g2721.t1 Query ID: lcl|Query_53030 Length: 456

No significant similarity found.


Query #2801: g2722.t1 Query ID: lcl|Query_53031 Length: 1107

No significant similarity found.


Query #2802: g2723.t1 Query ID: lcl|Query_53032 Length: 365

No significant similarity found.


Query #2803: g2724.t1 Query ID: lcl|Query_53033 Length: 461

No significant similarity found.


Query #2804: g2725.t1 Query ID: lcl|Query_53034 Length: 385

No significant similarity found.


Query #2805: g2726.t1 Query ID: lcl|Query_53035 Length: 583

No significant similarity found.


Query #2806: g2727.t1 Query ID: lcl|Query_53036 Length: 410

No significant similarity found.


Query #2807: g2728.t1 Query ID: lcl|Query_53037 Length: 158

No significant similarity found.


Query #2808: g2729.t1 Query ID: lcl|Query_53038 Length: 143

No significant similarity found.


Query #2809: g2730.t1 Query ID: lcl|Query_53039 Length: 147

No significant similarity found.


Query #2810: g2731.t1 Query ID: lcl|Query_53040 Length: 411

No significant similarity found.


Query #2811: g2732.t1 Query ID: lcl|Query_53041 Length: 162

No significant similarity found.


Query #2812: g2733.t1 Query ID: lcl|Query_53042 Length: 277

No significant similarity found.


Query #2813: g2734.t1 Query ID: lcl|Query_53043 Length: 185

No significant similarity found.


Query #2814: g2735.t1 Query ID: lcl|Query_53044 Length: 390

No significant similarity found.


Query #2815: g2736.t1 Query ID: lcl|Query_53045 Length: 174

No significant similarity found.


Query #2816: g2737.t1 Query ID: lcl|Query_53046 Length: 421

No significant similarity found.


Query #2817: g2738.t1 Query ID: lcl|Query_53047 Length: 1072

No significant similarity found.


Query #2818: g2739.t1 Query ID: lcl|Query_53048 Length: 85

No significant similarity found.


Query #2819: g2740.t1 Query ID: lcl|Query_53049 Length: 227

No significant similarity found.


Query #2820: g2741.t1 Query ID: lcl|Query_53050 Length: 579

No significant similarity found.


Query #2821: g2742.t1 Query ID: lcl|Query_53051 Length: 602

No significant similarity found.


Query #2822: g2743.t1 Query ID: lcl|Query_53052 Length: 143

No significant similarity found.


Query #2823: g2744.t1 Query ID: lcl|Query_53053 Length: 371

No significant similarity found.


Query #2824: g2745.t1 Query ID: lcl|Query_53054 Length: 370

No significant similarity found.


Query #2825: g2746.t1 Query ID: lcl|Query_53055 Length: 158

No significant similarity found.


Query #2826: g2747.t1 Query ID: lcl|Query_53056 Length: 757

No significant similarity found.


Query #2827: g2747.t2 Query ID: lcl|Query_53057 Length: 759

No significant similarity found.


Query #2828: g2748.t1 Query ID: lcl|Query_53058 Length: 199

No significant similarity found.


Query #2829: g2749.t1 Query ID: lcl|Query_53059 Length: 987

No significant similarity found.


Query #2830: g2750.t1 Query ID: lcl|Query_53060 Length: 928

No significant similarity found.


Query #2831: g2751.t1 Query ID: lcl|Query_53061 Length: 625

No significant similarity found.


Query #2832: g2752.t1 Query ID: lcl|Query_53062 Length: 2212

No significant similarity found.


Query #2833: g2753.t1 Query ID: lcl|Query_53063 Length: 425

No significant similarity found.


Query #2834: g2754.t1 Query ID: lcl|Query_53064 Length: 549

No significant similarity found.


Query #2835: g2755.t1 Query ID: lcl|Query_53065 Length: 348

No significant similarity found.


Query #2836: g2756.t1 Query ID: lcl|Query_53066 Length: 664

No significant similarity found.


Query #2837: g2757.t1 Query ID: lcl|Query_53067 Length: 159

No significant similarity found.


Query #2838: g2758.t1 Query ID: lcl|Query_53068 Length: 821

No significant similarity found.


Query #2839: g2758.t2 Query ID: lcl|Query_53069 Length: 822

No significant similarity found.


Query #2840: g2759.t1 Query ID: lcl|Query_53070 Length: 1018

No significant similarity found.


Query #2841: g2760.t1 Query ID: lcl|Query_53071 Length: 1031

No significant similarity found.


Query #2842: g2761.t1 Query ID: lcl|Query_53072 Length: 289

No significant similarity found.


Query #2843: g2762.t1 Query ID: lcl|Query_53073 Length: 901

No significant similarity found.


Query #2844: g2763.t1 Query ID: lcl|Query_53074 Length: 1011

No significant similarity found.


Query #2845: g2764.t1 Query ID: lcl|Query_53075 Length: 383

No significant similarity found.


Query #2846: g2764.t2 Query ID: lcl|Query_53076 Length: 386

No significant similarity found.


Query #2847: g2765.t1 Query ID: lcl|Query_53077 Length: 311

No significant similarity found.


Query #2848: g2766.t1 Query ID: lcl|Query_53078 Length: 535

No significant similarity found.


Query #2849: g2767.t1 Query ID: lcl|Query_53079 Length: 851

No significant similarity found.


Query #2850: g2768.t1 Query ID: lcl|Query_53080 Length: 202

No significant similarity found.


Query #2851: g2769.t1 Query ID: lcl|Query_53081 Length: 661

No significant similarity found.


Query #2852: g2770.t1 Query ID: lcl|Query_53082 Length: 450

No significant similarity found.


Query #2853: g2771.t1 Query ID: lcl|Query_53083 Length: 602

No significant similarity found.


Query #2854: g2772.t1 Query ID: lcl|Query_53084 Length: 455

No significant similarity found.


Query #2855: g2773.t1 Query ID: lcl|Query_53085 Length: 466

No significant similarity found.


Query #2856: g2774.t1 Query ID: lcl|Query_53086 Length: 126

No significant similarity found.


Query #2857: g2775.t1 Query ID: lcl|Query_53087 Length: 1448

No significant similarity found.


Query #2858: g2776.t1 Query ID: lcl|Query_53088 Length: 241

No significant similarity found.


Query #2859: g2777.t1 Query ID: lcl|Query_53089 Length: 160

No significant similarity found.


Query #2860: g2778.t1 Query ID: lcl|Query_53090 Length: 110

No significant similarity found.


Query #2861: g2779.t1 Query ID: lcl|Query_53091 Length: 90

No significant similarity found.


Query #2862: g2780.t1 Query ID: lcl|Query_53092 Length: 153

No significant similarity found.


Query #2863: g2781.t1 Query ID: lcl|Query_53093 Length: 604

No significant similarity found.


Query #2864: g2782.t1 Query ID: lcl|Query_53094 Length: 1393

No significant similarity found.


Query #2865: g2783.t1 Query ID: lcl|Query_53095 Length: 594

No significant similarity found.


Query #2866: g2784.t1 Query ID: lcl|Query_53096 Length: 921

No significant similarity found.


Query #2867: g2785.t1 Query ID: lcl|Query_53097 Length: 413

No significant similarity found.


Query #2868: g2786.t1 Query ID: lcl|Query_53098 Length: 102

No significant similarity found.


Query #2869: g2787.t1 Query ID: lcl|Query_53099 Length: 1448

No significant similarity found.


Query #2870: g2788.t1 Query ID: lcl|Query_53100 Length: 349

No significant similarity found.


Query #2871: g2789.t1 Query ID: lcl|Query_53101 Length: 249

No significant similarity found.


Query #2872: g2790.t1 Query ID: lcl|Query_53102 Length: 507

No significant similarity found.


Query #2873: g2791.t1 Query ID: lcl|Query_53103 Length: 537

No significant similarity found.


Query #2874: g2792.t1 Query ID: lcl|Query_53104 Length: 108

No significant similarity found.


Query #2875: g2793.t1 Query ID: lcl|Query_53105 Length: 1034

No significant similarity found.


Query #2876: g2794.t1 Query ID: lcl|Query_53106 Length: 344

No significant similarity found.


Query #2877: g2795.t1 Query ID: lcl|Query_53107 Length: 498

No significant similarity found.


Query #2878: g2796.t1 Query ID: lcl|Query_53108 Length: 296

No significant similarity found.


Query #2879: g2797.t1 Query ID: lcl|Query_53109 Length: 378

No significant similarity found.


Query #2880: g2797.t2 Query ID: lcl|Query_53110 Length: 384

No significant similarity found.


Query #2881: g2798.t1 Query ID: lcl|Query_53111 Length: 599

No significant similarity found.


Query #2882: g2799.t1 Query ID: lcl|Query_53112 Length: 2305

No significant similarity found.


Query #2883: g2800.t1 Query ID: lcl|Query_53113 Length: 1020

No significant similarity found.


Query #2884: g2801.t1 Query ID: lcl|Query_53114 Length: 546

No significant similarity found.


Query #2885: g2802.t1 Query ID: lcl|Query_53115 Length: 510

No significant similarity found.


Query #2886: g2803.t1 Query ID: lcl|Query_53116 Length: 111

No significant similarity found.


Query #2887: g2804.t1 Query ID: lcl|Query_53117 Length: 877

No significant similarity found.


Query #2888: g2805.t1 Query ID: lcl|Query_53118 Length: 588

No significant similarity found.


Query #2889: g2806.t1 Query ID: lcl|Query_53119 Length: 426

No significant similarity found.


Query #2890: g2807.t1 Query ID: lcl|Query_53120 Length: 330

No significant similarity found.


Query #2891: g2808.t1 Query ID: lcl|Query_53121 Length: 1959

No significant similarity found.


Query #2892: g2809.t1 Query ID: lcl|Query_53122 Length: 172

No significant similarity found.


Query #2893: g2810.t1 Query ID: lcl|Query_53123 Length: 182

No significant similarity found.


Query #2894: g2811.t1 Query ID: lcl|Query_53124 Length: 454

No significant similarity found.


Query #2895: g2812.t1 Query ID: lcl|Query_53125 Length: 72

No significant similarity found.


Query #2896: g2813.t1 Query ID: lcl|Query_53126 Length: 80

No significant similarity found.


Query #2897: g2814.t1 Query ID: lcl|Query_53127 Length: 212

No significant similarity found.


Query #2898: g2815.t1 Query ID: lcl|Query_53128 Length: 662

Sequences producing significant alignments:
                                                                  Scientific      Common                     Max    Total Query   E   Per.   Acc.                        
Description                                                       Name            Name            Taxid      Score  Score cover Value Ident  Len        Accession        
unnamed protein product                                                                           0          24.2   24.2  4%    0.024 41.94  717        Query_61315      


Alignments:

>unnamed protein product
Sequence ID: Query_61315 Length: 717
Range 1: 178 to 208

Score:24.2 bits(49), Expect:0.024, 
Method:Compositional matrix adjust., 
Identities:13/31(42%), Positives:15/31(48%), Gaps:0/31(0%)

Query  194  HELNALISLHAEMQHDGSVGALTADEATVIK  224
            HE +A +    E  HD S  ALT D    IK
Sbjct  178  HEWDAEVQADFEHFHDSSSTALTLDLEKCIK  208


Query #2899: g2816.t1 Query ID: lcl|Query_53129 Length: 306

No significant similarity found.


Query #2900: g2817.t1 Query ID: lcl|Query_53130 Length: 607

No significant similarity found.


Query #2901: g2818.t1 Query ID: lcl|Query_53131 Length: 263

No significant similarity found.


Query #2902: g2819.t1 Query ID: lcl|Query_53132 Length: 416

No significant similarity found.


Query #2903: g2820.t1 Query ID: lcl|Query_53133 Length: 223

No significant similarity found.


Query #2904: g2821.t1 Query ID: lcl|Query_53134 Length: 1633

No significant similarity found.


Query #2905: g2822.t1 Query ID: lcl|Query_53135 Length: 685

No significant similarity found.


Query #2906: g2823.t1 Query ID: lcl|Query_53136 Length: 229

No significant similarity found.


Query #2907: g2824.t1 Query ID: lcl|Query_53137 Length: 75

No significant similarity found.


Query #2908: g2825.t1 Query ID: lcl|Query_53138 Length: 364

Sequences producing significant alignments:
                                                                  Scientific      Common                     Max    Total Query   E   Per.   Acc.                        
Description                                                       Name            Name            Taxid      Score  Score cover Value Ident  Len        Accession        
unnamed protein product                                                                           0          22.6   22.6  3%    0.041 63.64  717        Query_61315      


Alignments:

>unnamed protein product
Sequence ID: Query_61315 Length: 717
Range 1: 179 to 189

Score:22.6 bits(45), Expect:0.041, 
Method:Compositional matrix adjust., 
Identities:7/11(64%), Positives:9/11(81%), Gaps:0/11(0%)

Query  25   QWDAEVGGDFQ  35
            +WDAEV  DF+
Sbjct  179  EWDAEVQADFE  189


Query #2909: g2826.t1 Query ID: lcl|Query_53139 Length: 423

No significant similarity found.


Query #2910: g2827.t1 Query ID: lcl|Query_53140 Length: 330

No significant similarity found.


Query #2911: g2828.t1 Query ID: lcl|Query_53141 Length: 314

No significant similarity found.


Query #2912: g2829.t1 Query ID: lcl|Query_53142 Length: 378

No significant similarity found.


Query #2913: g2830.t1 Query ID: lcl|Query_53143 Length: 523

No significant similarity found.


Query #2914: g2830.t2 Query ID: lcl|Query_53144 Length: 449

No significant similarity found.


Query #2915: g2831.t1 Query ID: lcl|Query_53145 Length: 583

No significant similarity found.


Query #2916: g2832.t1 Query ID: lcl|Query_53146 Length: 165

No significant similarity found.


Query #2917: g2833.t1 Query ID: lcl|Query_53147 Length: 108

No significant similarity found.


Query #2918: g2834.t1 Query ID: lcl|Query_53148 Length: 575

No significant similarity found.


Query #2919: g2835.t1 Query ID: lcl|Query_53149 Length: 719

No significant similarity found.


Query #2920: g2836.t1 Query ID: lcl|Query_53150 Length: 437

No significant similarity found.


Query #2921: g2837.t1 Query ID: lcl|Query_53151 Length: 223

No significant similarity found.


Query #2922: g2838.t1 Query ID: lcl|Query_53152 Length: 170

No significant similarity found.


Query #2923: g2839.t1 Query ID: lcl|Query_53153 Length: 516

No significant similarity found.


Query #2924: g2840.t1 Query ID: lcl|Query_53154 Length: 810

No significant similarity found.


Query #2925: g2841.t1 Query ID: lcl|Query_53155 Length: 151

No significant similarity found.


Query #2926: g2842.t1 Query ID: lcl|Query_53156 Length: 345

No significant similarity found.


Query #2927: g2842.t2 Query ID: lcl|Query_53157 Length: 346

No significant similarity found.


Query #2928: g2843.t1 Query ID: lcl|Query_53158 Length: 383

No significant similarity found.


Query #2929: g2844.t1 Query ID: lcl|Query_53159 Length: 1133

No significant similarity found.


Query #2930: g2845.t1 Query ID: lcl|Query_53160 Length: 641

No significant similarity found.


Query #2931: g2845.t2 Query ID: lcl|Query_53161 Length: 325

No significant similarity found.


Query #2932: g2846.t1 Query ID: lcl|Query_53162 Length: 603

No significant similarity found.


Query #2933: g2847.t1 Query ID: lcl|Query_53163 Length: 220

No significant similarity found.


Query #2934: g2848.t1 Query ID: lcl|Query_53164 Length: 322

No significant similarity found.


Query #2935: g2849.t1 Query ID: lcl|Query_53165 Length: 449

No significant similarity found.


Query #2936: g2850.t1 Query ID: lcl|Query_53166 Length: 117

No significant similarity found.


Query #2937: g2851.t1 Query ID: lcl|Query_53167 Length: 77

No significant similarity found.


Query #2938: g2852.t1 Query ID: lcl|Query_53168 Length: 334

No significant similarity found.


Query #2939: g2853.t1 Query ID: lcl|Query_53169 Length: 397

No significant similarity found.


Query #2940: g2854.t1 Query ID: lcl|Query_53170 Length: 632

No significant similarity found.


Query #2941: g2855.t1 Query ID: lcl|Query_53171 Length: 412

No significant similarity found.


Query #2942: g2856.t1 Query ID: lcl|Query_53172 Length: 255

No significant similarity found.


Query #2943: g2857.t1 Query ID: lcl|Query_53173 Length: 252

No significant similarity found.


Query #2944: g2858.t1 Query ID: lcl|Query_53174 Length: 976

No significant similarity found.


Query #2945: g2859.t1 Query ID: lcl|Query_53175 Length: 732

No significant similarity found.


Query #2946: g2859.t2 Query ID: lcl|Query_53176 Length: 730

No significant similarity found.


Query #2947: g2860.t1 Query ID: lcl|Query_53177 Length: 95

No significant similarity found.


Query #2948: g2861.t1 Query ID: lcl|Query_53178 Length: 308

No significant similarity found.


Query #2949: g2862.t1 Query ID: lcl|Query_53179 Length: 116

No significant similarity found.


Query #2950: g2863.t1 Query ID: lcl|Query_53180 Length: 1066

No significant similarity found.


Query #2951: g2864.t1 Query ID: lcl|Query_53181 Length: 473

No significant similarity found.


Query #2952: g2865.t1 Query ID: lcl|Query_53182 Length: 158

No significant similarity found.


Query #2953: g2866.t1 Query ID: lcl|Query_53183 Length: 91

No significant similarity found.


Query #2954: g2867.t1 Query ID: lcl|Query_53184 Length: 275

No significant similarity found.


Query #2955: g2868.t1 Query ID: lcl|Query_53185 Length: 173

No significant similarity found.


Query #2956: g2869.t1 Query ID: lcl|Query_53186 Length: 819

No significant similarity found.


Query #2957: g2870.t1 Query ID: lcl|Query_53187 Length: 1954

No significant similarity found.


Query #2958: g2871.t1 Query ID: lcl|Query_53188 Length: 114

No significant similarity found.


Query #2959: g2872.t1 Query ID: lcl|Query_53189 Length: 371

No significant similarity found.


Query #2960: g2873.t1 Query ID: lcl|Query_53190 Length: 231

No significant similarity found.


Query #2961: g2874.t1 Query ID: lcl|Query_53191 Length: 547

No significant similarity found.


Query #2962: g2875.t1 Query ID: lcl|Query_53192 Length: 885

No significant similarity found.


Query #2963: g2876.t1 Query ID: lcl|Query_53193 Length: 322

No significant similarity found.


Query #2964: g2877.t1 Query ID: lcl|Query_53194 Length: 643

No significant similarity found.


Query #2965: g2878.t1 Query ID: lcl|Query_53195 Length: 1038

No significant similarity found.


Query #2966: g2878.t2 Query ID: lcl|Query_53196 Length: 1056

No significant similarity found.


Query #2967: g2879.t1 Query ID: lcl|Query_53197 Length: 237

No significant similarity found.


Query #2968: g2880.t1 Query ID: lcl|Query_53198 Length: 1456

No significant similarity found.


Query #2969: g2881.t1 Query ID: lcl|Query_53199 Length: 160

No significant similarity found.


Query #2970: g2882.t1 Query ID: lcl|Query_53200 Length: 234

No significant similarity found.


Query #2971: g2882.t2 Query ID: lcl|Query_53201 Length: 159

No significant similarity found.


Query #2972: g2883.t1 Query ID: lcl|Query_53202 Length: 423

No significant similarity found.


Query #2973: g2884.t1 Query ID: lcl|Query_53203 Length: 548

Sequences producing significant alignments:
                                                                  Scientific      Common                     Max    Total Query   E   Per.   Acc.                        
Description                                                       Name            Name            Taxid      Score  Score cover Value Ident  Len        Accession        
unnamed protein product                                                                           0          23.4   23.4  7%    0.036 41.03  717        Query_61315      


Alignments:

>unnamed protein product
Sequence ID: Query_61315 Length: 717
Range 1: 287 to 324

Score:23.4 bits(47), Expect:0.036, 
Method:Compositional matrix adjust., 
Identities:16/39(41%), Positives:20/39(51%), Gaps:1/39(2%)

Query  496  QLAPLVARLAMNELLGQAPEAVEAALVALGREALGAEAV  534
            Q AP V R ++ E LG AP  VE       + ALG + V
Sbjct  287  QTAPSV-RVSIGEELGLAPGTVETGQMVAAQRALGFDYV  324


Query #2974: g2885.t1 Query ID: lcl|Query_53204 Length: 397

No significant similarity found.


Query #2975: g2886.t1 Query ID: lcl|Query_53205 Length: 495

No significant similarity found.


Query #2976: g2887.t1 Query ID: lcl|Query_53206 Length: 362

No significant similarity found.


Query #2977: g2888.t1 Query ID: lcl|Query_53207 Length: 271

No significant similarity found.


Query #2978: g2889.t1 Query ID: lcl|Query_53208 Length: 680

No significant similarity found.


Query #2979: g2890.t1 Query ID: lcl|Query_53209 Length: 271

No significant similarity found.


Query #2980: g2891.t1 Query ID: lcl|Query_53210 Length: 195

No significant similarity found.


Query #2981: g2892.t1 Query ID: lcl|Query_53211 Length: 502

No significant similarity found.


Query #2982: g2893.t1 Query ID: lcl|Query_53212 Length: 452

No significant similarity found.


Query #2983: g2894.t1 Query ID: lcl|Query_53213 Length: 167

No significant similarity found.


Query #2984: g2895.t1 Query ID: lcl|Query_53214 Length: 701

No significant similarity found.


Query #2985: g2896.t1 Query ID: lcl|Query_53215 Length: 1953

No significant similarity found.


Query #2986: g2896.t2 Query ID: lcl|Query_53216 Length: 1965

No significant similarity found.


Query #2987: g2897.t1 Query ID: lcl|Query_53217 Length: 145

No significant similarity found.


Query #2988: g2898.t1 Query ID: lcl|Query_53218 Length: 950

No significant similarity found.


Query #2989: g2899.t1 Query ID: lcl|Query_53219 Length: 383

No significant similarity found.


Query #2990: g2900.t1 Query ID: lcl|Query_53220 Length: 420

No significant similarity found.


Query #2991: g2901.t1 Query ID: lcl|Query_53221 Length: 375

No significant similarity found.


Query #2992: g2902.t1 Query ID: lcl|Query_53222 Length: 241

No significant similarity found.


Query #2993: g2903.t1 Query ID: lcl|Query_53223 Length: 221

No significant similarity found.


Query #2994: g2904.t1 Query ID: lcl|Query_53224 Length: 93

No significant similarity found.


Query #2995: g2905.t1 Query ID: lcl|Query_53225 Length: 533

No significant similarity found.


Query #2996: g2906.t1 Query ID: lcl|Query_53226 Length: 591

No significant similarity found.


Query #2997: g2907.t1 Query ID: lcl|Query_53227 Length: 251

No significant similarity found.


Query #2998: g2908.t1 Query ID: lcl|Query_53228 Length: 230

No significant similarity found.


Query #2999: g2909.t1 Query ID: lcl|Query_53229 Length: 1607

No significant similarity found.


Query #3000: g2910.t1 Query ID: lcl|Query_53230 Length: 273

No significant similarity found.


Query #3001: g2911.t1 Query ID: lcl|Query_53231 Length: 706

No significant similarity found.


Query #3002: g2912.t1 Query ID: lcl|Query_53232 Length: 696

No significant similarity found.


Query #3003: g2913.t1 Query ID: lcl|Query_53233 Length: 1630

No significant similarity found.


Query #3004: g2914.t1 Query ID: lcl|Query_53234 Length: 188

No significant similarity found.


Query #3005: g2915.t1 Query ID: lcl|Query_53235 Length: 4104

No significant similarity found.


Query #3006: g2916.t1 Query ID: lcl|Query_53236 Length: 263

No significant similarity found.


Query #3007: g2917.t1 Query ID: lcl|Query_53237 Length: 761

No significant similarity found.


Query #3008: g2918.t1 Query ID: lcl|Query_53238 Length: 307

No significant similarity found.


Query #3009: g2919.t1 Query ID: lcl|Query_53239 Length: 860

No significant similarity found.


Query #3010: g2920.t1 Query ID: lcl|Query_53240 Length: 234

No significant similarity found.


Query #3011: g2921.t1 Query ID: lcl|Query_53241 Length: 242

No significant similarity found.


Query #3012: g2922.t1 Query ID: lcl|Query_53242 Length: 267

No significant similarity found.


Query #3013: g2923.t1 Query ID: lcl|Query_53243 Length: 460

No significant similarity found.


Query #3014: g2924.t1 Query ID: lcl|Query_53244 Length: 474

No significant similarity found.


Query #3015: g2925.t1 Query ID: lcl|Query_53245 Length: 414

No significant similarity found.


Query #3016: g2926.t1 Query ID: lcl|Query_53246 Length: 924

No significant similarity found.


Query #3017: g2927.t1 Query ID: lcl|Query_53247 Length: 1213

No significant similarity found.


Query #3018: g2928.t1 Query ID: lcl|Query_53248 Length: 444

No significant similarity found.


Query #3019: g2929.t1 Query ID: lcl|Query_53249 Length: 277

No significant similarity found.


Query #3020: g2930.t1 Query ID: lcl|Query_53250 Length: 749

No significant similarity found.


Query #3021: g2931.t1 Query ID: lcl|Query_53251 Length: 637

No significant similarity found.


Query #3022: g2932.t1 Query ID: lcl|Query_53252 Length: 268

No significant similarity found.


Query #3023: g2933.t1 Query ID: lcl|Query_53253 Length: 244

No significant similarity found.


Query #3024: g2934.t1 Query ID: lcl|Query_53254 Length: 413

No significant similarity found.


Query #3025: g2935.t1 Query ID: lcl|Query_53255 Length: 104

No significant similarity found.


Query #3026: g2936.t1 Query ID: lcl|Query_53256 Length: 216

No significant similarity found.


Query #3027: g2937.t1 Query ID: lcl|Query_53257 Length: 403

No significant similarity found.


Query #3028: g2938.t1 Query ID: lcl|Query_53258 Length: 272

No significant similarity found.


Query #3029: g2939.t1 Query ID: lcl|Query_53259 Length: 431

No significant similarity found.


Query #3030: g2940.t1 Query ID: lcl|Query_53260 Length: 1518

No significant similarity found.


Query #3031: g2941.t1 Query ID: lcl|Query_53261 Length: 194

No significant similarity found.


Query #3032: g2942.t1 Query ID: lcl|Query_53262 Length: 1664

No significant similarity found.


Query #3033: g2943.t1 Query ID: lcl|Query_53263 Length: 425

No significant similarity found.


Query #3034: g2944.t1 Query ID: lcl|Query_53264 Length: 335

No significant similarity found.


Query #3035: g2945.t1 Query ID: lcl|Query_53265 Length: 556

No significant similarity found.


Query #3036: g2946.t1 Query ID: lcl|Query_53266 Length: 785

No significant similarity found.


Query #3037: g2947.t1 Query ID: lcl|Query_53267 Length: 387

No significant similarity found.


Query #3038: g2948.t1 Query ID: lcl|Query_53268 Length: 346

No significant similarity found.


Query #3039: g2949.t1 Query ID: lcl|Query_53269 Length: 395

No significant similarity found.


Query #3040: g2950.t1 Query ID: lcl|Query_53270 Length: 228

No significant similarity found.


Query #3041: g2951.t1 Query ID: lcl|Query_53271 Length: 416

Sequences producing significant alignments:
                                                                  Scientific      Common                     Max    Total Query   E   Per.   Acc.                        
Description                                                       Name            Name            Taxid      Score  Score cover Value Ident  Len        Accession        
unnamed protein product                                                                           0          24.7   24.7  7%    0.010 46.67  717        Query_61315      


Alignments:

>unnamed protein product
Sequence ID: Query_61315 Length: 717
Range 1: 554 to 582

Score:24.7 bits(50), Expect:0.010, 
Method:Compositional matrix adjust., 
Identities:14/30(47%), Positives:18/30(60%), Gaps:1/30(3%)

Query  22   PSHNSRSKEGVAGLLLRLAVRSGREGWHRH  51
            P+ ++  K GVAG  +R AV SG  G  RH
Sbjct  554  PANDTTLKAGVAGKEIRVAVASGI-GNARH  582


Query #3042: g2952.t1 Query ID: lcl|Query_53272 Length: 141

No significant similarity found.


Query #3043: g2953.t1 Query ID: lcl|Query_53273 Length: 1721

Sequences producing significant alignments:
                                                                  Scientific      Common                     Max    Total Query   E   Per.   Acc.                        
Description                                                       Name            Name            Taxid      Score  Score cover Value Ident  Len        Accession        
unnamed protein product                                                                           0          24.7   24.7  1%    0.038 40.00  717        Query_61315      


Alignments:

>unnamed protein product
Sequence ID: Query_61315 Length: 717
Range 1: 404 to 433

Score:24.7 bits(50), Expect:0.038, 
Method:Compositional matrix adjust., 
Identities:12/30(40%), Positives:17/30(56%), Gaps:0/30(0%)

Query  698  ELLRHHQKCTSPSCPVCAPVKQYVSKQRQL  727
            EL+ H   C SP     A VK+Y +K++ L
Sbjct  404  ELIPHLSSCKSPQMMMGAVVKHYWAKKKGL  433


Query #3044: g2954.t1 Query ID: lcl|Query_53274 Length: 362

No significant similarity found.


Query #3045: g2955.t1 Query ID: lcl|Query_53275 Length: 1067

No significant similarity found.


Query #3046: g2956.t1 Query ID: lcl|Query_53276 Length: 248

No significant similarity found.


Query #3047: g2957.t1 Query ID: lcl|Query_53277 Length: 214

No significant similarity found.


Query #3048: g2958.t1 Query ID: lcl|Query_53278 Length: 183

No significant similarity found.


Query #3049: g2959.t1 Query ID: lcl|Query_53279 Length: 1249

No significant similarity found.


Query #3050: g2960.t1 Query ID: lcl|Query_53280 Length: 450

No significant similarity found.


Query #3051: g2961.t1 Query ID: lcl|Query_53281 Length: 671

No significant similarity found.


Query #3052: g2962.t1 Query ID: lcl|Query_53282 Length: 570

No significant similarity found.


Query #3053: g2963.t1 Query ID: lcl|Query_53283 Length: 167

No significant similarity found.


Query #3054: g2964.t1 Query ID: lcl|Query_53284 Length: 285

No significant similarity found.


Query #3055: g2965.t1 Query ID: lcl|Query_53285 Length: 308

No significant similarity found.


Query #3056: g2966.t1 Query ID: lcl|Query_53286 Length: 314

No significant similarity found.


Query #3057: g2967.t1 Query ID: lcl|Query_53287 Length: 212

No significant similarity found.


Query #3058: g2968.t1 Query ID: lcl|Query_53288 Length: 257

No significant similarity found.


Query #3059: g2969.t1 Query ID: lcl|Query_53289 Length: 573

No significant similarity found.


Query #3060: g2970.t1 Query ID: lcl|Query_53290 Length: 180

No significant similarity found.


Query #3061: g2971.t1 Query ID: lcl|Query_53291 Length: 115

No significant similarity found.


Query #3062: g2972.t1 Query ID: lcl|Query_53292 Length: 263

No significant similarity found.


Query #3063: g2973.t1 Query ID: lcl|Query_53293 Length: 254

No significant similarity found.


Query #3064: g2974.t1 Query ID: lcl|Query_53294 Length: 1800

No significant similarity found.


Query #3065: g2975.t1 Query ID: lcl|Query_53295 Length: 136

No significant similarity found.


Query #3066: g2976.t1 Query ID: lcl|Query_53296 Length: 226

No significant similarity found.


Query #3067: g2977.t1 Query ID: lcl|Query_53297 Length: 405

No significant similarity found.


Query #3068: g2978.t1 Query ID: lcl|Query_53298 Length: 502

No significant similarity found.


Query #3069: g2979.t1 Query ID: lcl|Query_53299 Length: 417

No significant similarity found.


Query #3070: g2980.t1 Query ID: lcl|Query_53300 Length: 648

No significant similarity found.


Query #3071: g2981.t1 Query ID: lcl|Query_53301 Length: 318

No significant similarity found.


Query #3072: g2982.t1 Query ID: lcl|Query_53302 Length: 984

No significant similarity found.


Query #3073: g2983.t1 Query ID: lcl|Query_53303 Length: 344

No significant similarity found.


Query #3074: g2984.t1 Query ID: lcl|Query_53304 Length: 637

No significant similarity found.


Query #3075: g2985.t1 Query ID: lcl|Query_53305 Length: 613

No significant similarity found.


Query #3076: g2986.t1 Query ID: lcl|Query_53306 Length: 160

No significant similarity found.


Query #3077: g2987.t1 Query ID: lcl|Query_53307 Length: 151

No significant similarity found.


Query #3078: g2988.t1 Query ID: lcl|Query_53308 Length: 215

No significant similarity found.


Query #3079: g2989.t1 Query ID: lcl|Query_53309 Length: 244

No significant similarity found.


Query #3080: g2990.t1 Query ID: lcl|Query_53310 Length: 169

No significant similarity found.


Query #3081: g2991.t1 Query ID: lcl|Query_53311 Length: 116

No significant similarity found.


Query #3082: g2992.t1 Query ID: lcl|Query_53312 Length: 232

No significant similarity found.


Query #3083: g2993.t1 Query ID: lcl|Query_53313 Length: 287

No significant similarity found.


Query #3084: g2994.t1 Query ID: lcl|Query_53314 Length: 145

No significant similarity found.


Query #3085: g2995.t1 Query ID: lcl|Query_53315 Length: 101

No significant similarity found.


Query #3086: g2996.t1 Query ID: lcl|Query_53316 Length: 115

No significant similarity found.


Query #3087: g2997.t1 Query ID: lcl|Query_53317 Length: 371

No significant similarity found.


Query #3088: g2998.t1 Query ID: lcl|Query_53318 Length: 576

No significant similarity found.


Query #3089: g2999.t1 Query ID: lcl|Query_53319 Length: 845

No significant similarity found.


Query #3090: g3000.t1 Query ID: lcl|Query_53320 Length: 934

No significant similarity found.


Query #3091: g3001.t1 Query ID: lcl|Query_53321 Length: 395

No significant similarity found.


Query #3092: g3002.t1 Query ID: lcl|Query_53322 Length: 272

No significant similarity found.


Query #3093: g3003.t1 Query ID: lcl|Query_53323 Length: 132

No significant similarity found.


Query #3094: g3004.t1 Query ID: lcl|Query_53324 Length: 512

No significant similarity found.


Query #3095: g3005.t1 Query ID: lcl|Query_53325 Length: 1034

No significant similarity found.


Query #3096: g3006.t1 Query ID: lcl|Query_53326 Length: 461

No significant similarity found.


Query #3097: g3007.t1 Query ID: lcl|Query_53327 Length: 615

No significant similarity found.


Query #3098: g3008.t1 Query ID: lcl|Query_53328 Length: 432

No significant similarity found.


Query #3099: g3009.t1 Query ID: lcl|Query_53329 Length: 85

No significant similarity found.


Query #3100: g3010.t1 Query ID: lcl|Query_53330 Length: 687

No significant similarity found.


Query #3101: g3011.t1 Query ID: lcl|Query_53331 Length: 650

No significant similarity found.


Query #3102: g3012.t1 Query ID: lcl|Query_53332 Length: 242

No significant similarity found.


Query #3103: g3013.t1 Query ID: lcl|Query_53333 Length: 807

No significant similarity found.


Query #3104: g3014.t1 Query ID: lcl|Query_53334 Length: 152

No significant similarity found.


Query #3105: g3015.t1 Query ID: lcl|Query_53335 Length: 150

No significant similarity found.


Query #3106: g3016.t1 Query ID: lcl|Query_53336 Length: 356

No significant similarity found.


Query #3107: g3016.t2 Query ID: lcl|Query_53337 Length: 375

No significant similarity found.


Query #3108: g3017.t1 Query ID: lcl|Query_53338 Length: 600

No significant similarity found.


Query #3109: g3017.t2 Query ID: lcl|Query_53339 Length: 619

No significant similarity found.


Query #3110: g3018.t1 Query ID: lcl|Query_53340 Length: 567

No significant similarity found.


Query #3111: g3019.t1 Query ID: lcl|Query_53341 Length: 188

No significant similarity found.


Query #3112: g3020.t1 Query ID: lcl|Query_53342 Length: 838

No significant similarity found.


Query #3113: g3021.t1 Query ID: lcl|Query_53343 Length: 528

Sequences producing significant alignments:
                                                                  Scientific      Common                     Max    Total Query   E   Per.   Acc.                        
Description                                                       Name            Name            Taxid      Score  Score cover Value Ident  Len        Accession        
unnamed protein product                                                                           0          25.1   25.1  9%    0.010 36.73  717        Query_61315      


Alignments:

>unnamed protein product
Sequence ID: Query_61315 Length: 717
Range 1: 480 to 522

Score:25.1 bits(51), Expect:0.010, 
Method:Compositional matrix adjust., 
Identities:18/49(37%), Positives:24/49(48%), Gaps:7/49(14%)

Query  308  VRHTRVDMAALGLSRA-NPLGDAEDAAAMPCANPSTGAAGGAAGATSRS  355
             RH ++ M +L      NPLG+A  AAA+       GA GG   A  R+
Sbjct  480  LRHKKIPMPSLKPEEFDNPLGEATGAAAL------FGATGGVMEAAIRT  522


Query #3114: g3022.t1 Query ID: lcl|Query_53344 Length: 368

No significant similarity found.


Query #3115: g3023.t1 Query ID: lcl|Query_53345 Length: 144

No significant similarity found.


Query #3116: g3024.t1 Query ID: lcl|Query_53346 Length: 1087

No significant similarity found.


Query #3117: g3025.t1 Query ID: lcl|Query_53347 Length: 813

No significant similarity found.


Query #3118: g3026.t1 Query ID: lcl|Query_53348 Length: 1238

No significant similarity found.


Query #3119: g3027.t1 Query ID: lcl|Query_53349 Length: 257

No significant similarity found.


Query #3120: g3028.t1 Query ID: lcl|Query_53350 Length: 422

No significant similarity found.


Query #3121: g3029.t1 Query ID: lcl|Query_53351 Length: 867

No significant similarity found.


Query #3122: g3030.t1 Query ID: lcl|Query_53352 Length: 77

No significant similarity found.


Query #3123: g3031.t1 Query ID: lcl|Query_53353 Length: 1123

No significant similarity found.


Query #3124: g3032.t1 Query ID: lcl|Query_53354 Length: 675

No significant similarity found.


Query #3125: g3033.t1 Query ID: lcl|Query_53355 Length: 385

No significant similarity found.


Query #3126: g3034.t1 Query ID: lcl|Query_53356 Length: 1135

No significant similarity found.


Query #3127: g3035.t1 Query ID: lcl|Query_53357 Length: 428

No significant similarity found.


Query #3128: g3036.t1 Query ID: lcl|Query_53358 Length: 100

No significant similarity found.


Query #3129: g3037.t1 Query ID: lcl|Query_53359 Length: 105

No significant similarity found.


Query #3130: g3038.t1 Query ID: lcl|Query_53360 Length: 144

No significant similarity found.


Query #3131: g3039.t1 Query ID: lcl|Query_53361 Length: 122

No significant similarity found.


Query #3132: g3040.t1 Query ID: lcl|Query_53362 Length: 125

No significant similarity found.


Query #3133: g3041.t1 Query ID: lcl|Query_53363 Length: 230

No significant similarity found.


Query #3134: g3042.t1 Query ID: lcl|Query_53364 Length: 648

No significant similarity found.


Query #3135: g3043.t1 Query ID: lcl|Query_53365 Length: 474

No significant similarity found.


Query #3136: g3044.t1 Query ID: lcl|Query_53366 Length: 99

No significant similarity found.


Query #3137: g3045.t1 Query ID: lcl|Query_53367 Length: 208

No significant similarity found.


Query #3138: g3046.t1 Query ID: lcl|Query_53368 Length: 917

No significant similarity found.


Query #3139: g3047.t1 Query ID: lcl|Query_53369 Length: 345

No significant similarity found.


Query #3140: g3048.t1 Query ID: lcl|Query_53370 Length: 814

No significant similarity found.


Query #3141: g3049.t1 Query ID: lcl|Query_53371 Length: 517

No significant similarity found.


Query #3142: g3050.t1 Query ID: lcl|Query_53372 Length: 1029

No significant similarity found.


Query #3143: g3051.t1 Query ID: lcl|Query_53373 Length: 602

No significant similarity found.


Query #3144: g3052.t1 Query ID: lcl|Query_53374 Length: 315

No significant similarity found.


Query #3145: g3053.t1 Query ID: lcl|Query_53375 Length: 187

No significant similarity found.


Query #3146: g3054.t1 Query ID: lcl|Query_53376 Length: 110

No significant similarity found.


Query #3147: g3055.t1 Query ID: lcl|Query_53377 Length: 558

No significant similarity found.


Query #3148: g3056.t1 Query ID: lcl|Query_53378 Length: 223

No significant similarity found.


Query #3149: g3057.t1 Query ID: lcl|Query_53379 Length: 1289

No significant similarity found.


Query #3150: g3058.t1 Query ID: lcl|Query_53380 Length: 114

No significant similarity found.


Query #3151: g3059.t1 Query ID: lcl|Query_53381 Length: 222

No significant similarity found.


Query #3152: g3060.t1 Query ID: lcl|Query_53382 Length: 198

No significant similarity found.


Query #3153: g3061.t1 Query ID: lcl|Query_53383 Length: 234

No significant similarity found.


Query #3154: g3062.t1 Query ID: lcl|Query_53384 Length: 1992

Sequences producing significant alignments:
                                                                  Scientific      Common                     Max    Total Query   E   Per.   Acc.                        
Description                                                       Name            Name            Taxid      Score  Score cover Value Ident  Len        Accession        
unnamed protein product                                                                           0          25.5   25.5  2%    0.024 42.00  717        Query_61315      


Alignments:

>unnamed protein product
Sequence ID: Query_61315 Length: 717
Range 1: 9 to 58

Score:25.5 bits(52), Expect:0.024, 
Method:Compositional matrix adjust., 
Identities:21/50(42%), Positives:25/50(50%), Gaps:5/50(10%)

Query  633  LQTTTQQLQAVGVA-----GESELRAQLAAAAEQAAELRGQLTAAVQERE  677
            LQ+  Q L+  GVA     G S     LAA+AEQ AE   +L   V  RE
Sbjct  9    LQSPDQALRLLGVARAICVGLSRSLPALAASAEQFAEQYPKLKLKVNGRE  58


Query #3155: g3063.t1 Query ID: lcl|Query_53385 Length: 313

No significant similarity found.


Query #3156: g3064.t1 Query ID: lcl|Query_53386 Length: 601

No significant similarity found.


Query #3157: g3065.t1 Query ID: lcl|Query_53387 Length: 373

No significant similarity found.


Query #3158: g3066.t1 Query ID: lcl|Query_53388 Length: 328

No significant similarity found.


Query #3159: g3067.t1 Query ID: lcl|Query_53389 Length: 471

No significant similarity found.


Query #3160: g3068.t1 Query ID: lcl|Query_53390 Length: 832

No significant similarity found.


Query #3161: g3069.t1 Query ID: lcl|Query_53391 Length: 321

No significant similarity found.


Query #3162: g3070.t1 Query ID: lcl|Query_53392 Length: 183

No significant similarity found.


Query #3163: g3071.t1 Query ID: lcl|Query_53393 Length: 262

No significant similarity found.


Query #3164: g3072.t1 Query ID: lcl|Query_53394 Length: 510

No significant similarity found.


Query #3165: g3073.t1 Query ID: lcl|Query_53395 Length: 1183

No significant similarity found.


Query #3166: g3074.t1 Query ID: lcl|Query_53396 Length: 787

No significant similarity found.


Query #3167: g3075.t1 Query ID: lcl|Query_53397 Length: 374

No significant similarity found.


Query #3168: g3076.t1 Query ID: lcl|Query_53398 Length: 210

No significant similarity found.


Query #3169: g3077.t1 Query ID: lcl|Query_53399 Length: 744

No significant similarity found.


Query #3170: g3078.t1 Query ID: lcl|Query_53400 Length: 141

No significant similarity found.


Query #3171: g3079.t1 Query ID: lcl|Query_53401 Length: 383

No significant similarity found.


Query #3172: g3080.t1 Query ID: lcl|Query_53402 Length: 379

No significant similarity found.


Query #3173: g3081.t1 Query ID: lcl|Query_53403 Length: 754

No significant similarity found.


Query #3174: g3082.t1 Query ID: lcl|Query_53404 Length: 165

No significant similarity found.


Query #3175: g3083.t1 Query ID: lcl|Query_53405 Length: 691

No significant similarity found.


Query #3176: g3084.t1 Query ID: lcl|Query_53406 Length: 2931

No significant similarity found.


Query #3177: g3085.t1 Query ID: lcl|Query_53407 Length: 1302

Sequences producing significant alignments:
                                                                  Scientific      Common                     Max    Total Query   E   Per.   Acc.                        
Description                                                       Name            Name            Taxid      Score  Score cover Value Ident  Len        Accession        
unnamed protein product                                                                           0          24.7   24.7  3%    0.033 39.02  717        Query_61315      


Alignments:

>unnamed protein product
Sequence ID: Query_61315 Length: 717
Range 1: 35 to 75

Score:24.7 bits(50), Expect:0.033, 
Method:Compositional matrix adjust., 
Identities:16/41(39%), Positives:20/41(48%), Gaps:0/41(0%)

Query  344  AQAAAAEQLAGQQQQLEQQLASLMLEVPELQAVLSEGSSAG  384
            A AA+AEQ A Q  +L  +       VPE  +VL     AG
Sbjct  35   ALAASAEQFAEQYPKLKLKVNGREVTVPEGTSVLNACREAG  75


Query #3178: g3086.t1 Query ID: lcl|Query_53408 Length: 567

Sequences producing significant alignments:
                                                                  Scientific      Common                     Max    Total Query   E   Per.   Acc.                        
Description                                                       Name            Name            Taxid      Score  Score cover Value Ident  Len        Accession        
unnamed protein product                                                                           0          25.1   25.1  8%    0.010 35.29  717        Query_61315      


Alignments:

>unnamed protein product
Sequence ID: Query_61315 Length: 717
Range 1: 34 to 81

Score:25.1 bits(51), Expect:0.010, 
Method:Compositional matrix adjust., 
Identities:18/51(35%), Positives:24/51(47%), Gaps:3/51(5%)

Query  231  AAQAAAAEQLAGQQQQLEQQLASLMLEVPELQAVLSDSSSAGSDKQHAPCL  281
             A AA+AEQ A Q  +L  +       VPE  +VL     AG+   + P L
Sbjct  34   PALAASAEQFAEQYPKLKLKVNGREVTVPEGTSVLNACREAGA---YVPTL  81


Query #3179: g3087.t1 Query ID: lcl|Query_53409 Length: 174

No significant similarity found.


Query #3180: g3088.t1 Query ID: lcl|Query_53410 Length: 562

No significant similarity found.


Query #3181: g3089.t1 Query ID: lcl|Query_53411 Length: 565

No significant similarity found.


Query #3182: g3089.t2 Query ID: lcl|Query_53412 Length: 97

No significant similarity found.


Query #3183: g3090.t1 Query ID: lcl|Query_53413 Length: 505

No significant similarity found.


Query #3184: g3091.t1 Query ID: lcl|Query_53414 Length: 472

No significant similarity found.


Query #3185: g3092.t1 Query ID: lcl|Query_53415 Length: 523

No significant similarity found.


Query #3186: g3093.t1 Query ID: lcl|Query_53416 Length: 627

No significant similarity found.


Query #3187: g3094.t1 Query ID: lcl|Query_53417 Length: 370

No significant similarity found.


Query #3188: g3095.t1 Query ID: lcl|Query_53418 Length: 520

No significant similarity found.


Query #3189: g3096.t1 Query ID: lcl|Query_53419 Length: 1638

No significant similarity found.


Query #3190: g3096.t2 Query ID: lcl|Query_53420 Length: 675

No significant similarity found.


Query #3191: g3096.t3 Query ID: lcl|Query_53421 Length: 809

No significant similarity found.


Query #3192: g3097.t1 Query ID: lcl|Query_53422 Length: 710

No significant similarity found.


Query #3193: g3098.t1 Query ID: lcl|Query_53423 Length: 982

No significant similarity found.


Query #3194: g3099.t1 Query ID: lcl|Query_53424 Length: 520

No significant similarity found.


Query #3195: g3100.t1 Query ID: lcl|Query_53425 Length: 842

No significant similarity found.


Query #3196: g3101.t1 Query ID: lcl|Query_53426 Length: 520

No significant similarity found.


Query #3197: g3102.t1 Query ID: lcl|Query_53427 Length: 809

No significant similarity found.


Query #3198: g3103.t1 Query ID: lcl|Query_53428 Length: 2664

No significant similarity found.


Query #3199: g3104.t1 Query ID: lcl|Query_53429 Length: 323

Sequences producing significant alignments:
                                                                  Scientific      Common                     Max    Total Query   E   Per.   Acc.                        
Description                                                       Name            Name            Taxid      Score  Score cover Value Ident  Len        Accession        
unnamed protein product                                                                           0          22.1   22.1  8%    0.037 42.31  717        Query_61315      


Alignments:

>unnamed protein product
Sequence ID: Query_61315 Length: 717
Range 1: 524 to 549

Score:22.1 bits(44), Expect:0.037, 
Method:Compositional matrix adjust., 
Identities:11/26(42%), Positives:16/26(61%), Gaps:0/26(0%)

Query  85   FFIEAGDPQAQLVDPAVQGTRNVMEA  110
            + I AG+P  +L   AV+G + V EA
Sbjct  524  YEIAAGEPLPKLEVEAVRGVKGVKEA  549


Query #3200: g3105.t1 Query ID: lcl|Query_53430 Length: 436

No significant similarity found.


Query #3201: g3106.t1 Query ID: lcl|Query_53431 Length: 285

No significant similarity found.


Query #3202: g3107.t1 Query ID: lcl|Query_53432 Length: 222

No significant similarity found.


Query #3203: g3108.t1 Query ID: lcl|Query_53433 Length: 1376

No significant similarity found.


Query #3204: g3109.t1 Query ID: lcl|Query_53434 Length: 831

No significant similarity found.


Query #3205: g3110.t1 Query ID: lcl|Query_53435 Length: 356

No significant similarity found.


Query #3206: g3111.t1 Query ID: lcl|Query_53436 Length: 1492

No significant similarity found.


Query #3207: g3112.t1 Query ID: lcl|Query_53437 Length: 274

No significant similarity found.


Query #3208: g3113.t1 Query ID: lcl|Query_53438 Length: 193

No significant similarity found.


Query #3209: g3114.t1 Query ID: lcl|Query_53439 Length: 141

No significant similarity found.


Query #3210: g3115.t1 Query ID: lcl|Query_53440 Length: 227

No significant similarity found.


Query #3211: g3116.t1 Query ID: lcl|Query_53441 Length: 104

No significant similarity found.


Query #3212: g3117.t1 Query ID: lcl|Query_53442 Length: 395

No significant similarity found.


Query #3213: g3118.t1 Query ID: lcl|Query_53443 Length: 873

No significant similarity found.


Query #3214: g3119.t1 Query ID: lcl|Query_53444 Length: 1460

No significant similarity found.


Query #3215: g3120.t1 Query ID: lcl|Query_53445 Length: 186

No significant similarity found.


Query #3216: g3121.t1 Query ID: lcl|Query_53446 Length: 734

No significant similarity found.


Query #3217: g3122.t1 Query ID: lcl|Query_53447 Length: 67

No significant similarity found.


Query #3218: g3122.t2 Query ID: lcl|Query_53448 Length: 72

No significant similarity found.


Query #3219: g3123.t1 Query ID: lcl|Query_53449 Length: 295

No significant similarity found.


Query #3220: g3124.t1 Query ID: lcl|Query_53450 Length: 569

No significant similarity found.


Query #3221: g3125.t1 Query ID: lcl|Query_53451 Length: 275

No significant similarity found.


Query #3222: g3126.t1 Query ID: lcl|Query_53452 Length: 519

No significant similarity found.


Query #3223: g3127.t1 Query ID: lcl|Query_53453 Length: 306

No significant similarity found.


Query #3224: g3128.t1 Query ID: lcl|Query_53454 Length: 613

No significant similarity found.


Query #3225: g3129.t1 Query ID: lcl|Query_53455 Length: 579

No significant similarity found.


Query #3226: g3130.t1 Query ID: lcl|Query_53456 Length: 552

No significant similarity found.


Query #3227: g3131.t1 Query ID: lcl|Query_53457 Length: 540

No significant similarity found.


Query #3228: g3132.t1 Query ID: lcl|Query_53458 Length: 587

No significant similarity found.


Query #3229: g3133.t1 Query ID: lcl|Query_53459 Length: 176

No significant similarity found.


Query #3230: g3134.t1 Query ID: lcl|Query_53460 Length: 567

No significant similarity found.


Query #3231: g3135.t1 Query ID: lcl|Query_53461 Length: 390

Sequences producing significant alignments:
                                                                  Scientific      Common                     Max    Total Query   E   Per.   Acc.                        
Description                                                       Name            Name            Taxid      Score  Score cover Value Ident  Len        Accession        
unnamed protein product                                                                           0          23.8   23.8  42%   0.018 24.12  717        Query_61315      


Alignments:

>unnamed protein product
Sequence ID: Query_61315 Length: 717
Range 1: 128 to 291

Score:23.8 bits(48), Expect:0.018, 
Method:Compositional matrix adjust., 
Identities:41/170(24%), Positives:63/170(37%), Gaps:11/170(6%)

Query  194  QAGSKGVLELHGTTHEVVCMSCGQLSCRHDFQRQLAALNPDAAAAATRAAAQE---AATA  250
            Q   +GVL L    H   CM C   S R +FQ  ++  N        +  ++E      A
Sbjct  128  QESIRGVLSLMKANHPSDCMNCDA-SGRCEFQDLISRYNVKDVLPKLKTYSHEWDAEVQA  186

Query  251  GDPSLQDPSSSSNSSSVQRPDGDAE-VEGTGQGFAAPPCPSCGGILKPHVVFFGDGIPPA  309
                 +D SS++ +   ++       V   GQ          G I +      G  I  A
Sbjct  187  DFEHFHDSSSTALTLDLEKCIKCGRCVTMCGQ---VQQMNVLGMINRSRMAHPGVLIEEA  243

Query  310  RAQ-HALELAQSCGSVLVVGSSLAVWSAFRLVKAAVENGAQLAIITAGPT  358
              +   +E  Q C SV  VG ++   S  R V  A EN  +  ++   P+
Sbjct  244  LDHSKCIECGQ-CSSVCPVG-AIVEHSEWRQVLDALENKQKVMVVQTAPS  291


Query #3232: g3136.t1 Query ID: lcl|Query_53462 Length: 832

No significant similarity found.


Query #3233: g3137.t1 Query ID: lcl|Query_53463 Length: 536

No significant similarity found.


Query #3234: g3138.t1 Query ID: lcl|Query_53464 Length: 187

No significant similarity found.


Query #3235: g3139.t1 Query ID: lcl|Query_53465 Length: 151

No significant similarity found.


Query #3236: g3140.t1 Query ID: lcl|Query_53466 Length: 1072

No significant similarity found.


Query #3237: g3141.t1 Query ID: lcl|Query_53467 Length: 899

No significant similarity found.


Query #3238: g3142.t1 Query ID: lcl|Query_53468 Length: 228

No significant similarity found.


Query #3239: g3143.t1 Query ID: lcl|Query_53469 Length: 122

No significant similarity found.


Query #3240: g3144.t1 Query ID: lcl|Query_53470 Length: 760

No significant similarity found.


Query #3241: g3145.t1 Query ID: lcl|Query_53471 Length: 433

No significant similarity found.


Query #3242: g3146.t1 Query ID: lcl|Query_53472 Length: 150

No significant similarity found.


Query #3243: g3147.t1 Query ID: lcl|Query_53473 Length: 525

No significant similarity found.


Query #3244: g3148.t1 Query ID: lcl|Query_53474 Length: 641

No significant similarity found.


Query #3245: g3149.t1 Query ID: lcl|Query_53475 Length: 416

No significant similarity found.


Query #3246: g3150.t1 Query ID: lcl|Query_53476 Length: 279

No significant similarity found.


Query #3247: g3151.t1 Query ID: lcl|Query_53477 Length: 1101

No significant similarity found.


Query #3248: g3152.t1 Query ID: lcl|Query_53478 Length: 181

No significant similarity found.


Query #3249: g3153.t1 Query ID: lcl|Query_53479 Length: 418

No significant similarity found.


Query #3250: g3154.t1 Query ID: lcl|Query_53480 Length: 103

No significant similarity found.


Query #3251: g3155.t1 Query ID: lcl|Query_53481 Length: 274

No significant similarity found.


Query #3252: g3156.t1 Query ID: lcl|Query_53482 Length: 645

No significant similarity found.


Query #3253: g3157.t1 Query ID: lcl|Query_53483 Length: 332

No significant similarity found.


Query #3254: g3158.t1 Query ID: lcl|Query_53484 Length: 145

No significant similarity found.


Query #3255: g3159.t1 Query ID: lcl|Query_53485 Length: 319

No significant similarity found.


Query #3256: g3160.t1 Query ID: lcl|Query_53486 Length: 370

No significant similarity found.


Query #3257: g3161.t1 Query ID: lcl|Query_53487 Length: 449

No significant similarity found.


Query #3258: g3162.t1 Query ID: lcl|Query_53488 Length: 330

No significant similarity found.


Query #3259: g3163.t1 Query ID: lcl|Query_53489 Length: 1059

No significant similarity found.


Query #3260: g3164.t1 Query ID: lcl|Query_53490 Length: 750

No significant similarity found.


Query #3261: g3165.t1 Query ID: lcl|Query_53491 Length: 201

No significant similarity found.


Query #3262: g3166.t1 Query ID: lcl|Query_53492 Length: 260

No significant similarity found.


Query #3263: g3167.t1 Query ID: lcl|Query_53493 Length: 322

No significant similarity found.


Query #3264: g3168.t1 Query ID: lcl|Query_53494 Length: 236

No significant similarity found.


Query #3265: g3169.t1 Query ID: lcl|Query_53495 Length: 475

No significant similarity found.


Query #3266: g3170.t1 Query ID: lcl|Query_53496 Length: 403

No significant similarity found.


Query #3267: g3171.t1 Query ID: lcl|Query_53497 Length: 183

Sequences producing significant alignments:
                                                                  Scientific      Common                     Max    Total Query   E   Per.   Acc.                        
Description                                                       Name            Name            Taxid      Score  Score cover Value Ident  Len        Accession        
unnamed protein product                                                                           0          21.3   21.3  10%   0.044 65.00  717        Query_61315      


Alignments:

>unnamed protein product
Sequence ID: Query_61315 Length: 717
Range 1: 24 to 42

Score:21.3 bits(42), Expect:0.044, 
Method:Compositional matrix adjust., 
Identities:13/20(65%), Positives:14/20(70%), Gaps:1/20(5%)

Query  116  APCPGLLRALPAVLARSTEQ  135
            A C GL R+LPA LA S EQ
Sbjct  24   AICVGLSRSLPA-LAASAEQ  42


Query #3268: g3172.t1 Query ID: lcl|Query_53498 Length: 1682

No significant similarity found.


Query #3269: g3173.t1 Query ID: lcl|Query_53499 Length: 1001

No significant similarity found.


Query #3270: g3174.t1 Query ID: lcl|Query_53500 Length: 188

No significant similarity found.


Query #3271: g3175.t1 Query ID: lcl|Query_53501 Length: 531

Sequences producing significant alignments:
                                                                  Scientific      Common                     Max    Total Query   E   Per.   Acc.                        
Description                                                       Name            Name            Taxid      Score  Score cover Value Ident  Len        Accession        
unnamed protein product                                                                           0          22.6   22.6  4%    0.048 45.45  717        Query_61315      


Alignments:

>unnamed protein product
Sequence ID: Query_61315 Length: 717
Range 1: 527 to 548

Score:22.6 bits(45), Expect:0.048, 
Method:Compositional matrix adjust., 
Identities:10/22(45%), Positives:12/22(54%), Gaps:0/22(0%)

Query  243  AAGEPRAKFAVSLLKGIDSVSE  264
            AAGEP  K  V   +G+  V E
Sbjct  527  AAGEPLPKLEVEAVRGVKGVKE  548


Query #3272: g3176.t1 Query ID: lcl|Query_53502 Length: 357

No significant similarity found.


Query #3273: g3177.t1 Query ID: lcl|Query_53503 Length: 212

No significant similarity found.


Query #3274: g3178.t1 Query ID: lcl|Query_53504 Length: 668

No significant similarity found.


Query #3275: g3178.t2 Query ID: lcl|Query_53505 Length: 695

No significant similarity found.


Query #3276: g3179.t1 Query ID: lcl|Query_53506 Length: 380

No significant similarity found.


Query #3277: g3180.t1 Query ID: lcl|Query_53507 Length: 178

No significant similarity found.


Query #3278: g3181.t1 Query ID: lcl|Query_53508 Length: 598

No significant similarity found.


Query #3279: g3182.t1 Query ID: lcl|Query_53509 Length: 471

No significant similarity found.


Query #3280: g3183.t1 Query ID: lcl|Query_53510 Length: 356

No significant similarity found.


Query #3281: g3184.t1 Query ID: lcl|Query_53511 Length: 1220

No significant similarity found.


Query #3282: g3185.t1 Query ID: lcl|Query_53512 Length: 566

No significant similarity found.


Query #3283: g3186.t1 Query ID: lcl|Query_53513 Length: 334

No significant similarity found.


Query #3284: g3187.t1 Query ID: lcl|Query_53514 Length: 518

No significant similarity found.


Query #3285: g3188.t1 Query ID: lcl|Query_53515 Length: 188

No significant similarity found.


Query #3286: g3189.t1 Query ID: lcl|Query_53516 Length: 752

No significant similarity found.


Query #3287: g3190.t1 Query ID: lcl|Query_53517 Length: 425

No significant similarity found.


Query #3288: g3191.t1 Query ID: lcl|Query_53518 Length: 1093

No significant similarity found.


Query #3289: g3192.t1 Query ID: lcl|Query_53519 Length: 670

No significant similarity found.


Query #3290: g3193.t1 Query ID: lcl|Query_53520 Length: 509

No significant similarity found.


Query #3291: g3194.t1 Query ID: lcl|Query_53521 Length: 86

No significant similarity found.


Query #3292: g3195.t1 Query ID: lcl|Query_53522 Length: 181

No significant similarity found.


Query #3293: g3195.t2 Query ID: lcl|Query_53523 Length: 156

No significant similarity found.


Query #3294: g3196.t1 Query ID: lcl|Query_53524 Length: 688

No significant similarity found.


Query #3295: g3197.t1 Query ID: lcl|Query_53525 Length: 366

No significant similarity found.


Query #3296: g3198.t1 Query ID: lcl|Query_53526 Length: 133

No significant similarity found.


Query #3297: g3199.t1 Query ID: lcl|Query_53527 Length: 664

No significant similarity found.


Query #3298: g3200.t1 Query ID: lcl|Query_53528 Length: 569

No significant similarity found.


Query #3299: g3201.t1 Query ID: lcl|Query_53529 Length: 110

No significant similarity found.


Query #3300: g3202.t1 Query ID: lcl|Query_53530 Length: 89

No significant similarity found.


Query #3301: g3203.t1 Query ID: lcl|Query_53531 Length: 450

No significant similarity found.


Query #3302: g3204.t1 Query ID: lcl|Query_53532 Length: 400

Sequences producing significant alignments:
                                                                  Scientific      Common                     Max    Total Query   E   Per.   Acc.                        
Description                                                       Name            Name            Taxid      Score  Score cover Value Ident  Len        Accession        
unnamed protein product                                                                           0          24.2   24.2  8%    0.014 34.29  717        Query_61315      


Alignments:

>unnamed protein product
Sequence ID: Query_61315 Length: 717
Range 1: 55 to 88

Score:24.2 bits(49), Expect:0.014, 
Method:Compositional matrix adjust., 
Identities:12/35(34%), Positives:17/35(48%), Gaps:1/35(2%)

Query  100  NGQLLVVAAGTGVLETCLDGHGSAINDIAVHPGSP  134
            NG+   V  GT VL  C +  G+ +  +  HP  P
Sbjct  55   NGREVTVPEGTSVLNACREA-GAYVPTLCTHPRLP  88


Query #3303: g3205.t1 Query ID: lcl|Query_53533 Length: 246

No significant similarity found.


Query #3304: g3206.t1 Query ID: lcl|Query_53534 Length: 744

No significant similarity found.


Query #3305: g3207.t1 Query ID: lcl|Query_53535 Length: 1002

No significant similarity found.


Query #3306: g3208.t1 Query ID: lcl|Query_53536 Length: 101

No significant similarity found.


Query #3307: g3209.t1 Query ID: lcl|Query_53537 Length: 622

No significant similarity found.


Query #3308: g3210.t1 Query ID: lcl|Query_53538 Length: 366

No significant similarity found.


Query #3309: g3211.t1 Query ID: lcl|Query_53539 Length: 405

No significant similarity found.


Query #3310: g3212.t1 Query ID: lcl|Query_53540 Length: 535

No significant similarity found.


Query #3311: g3213.t1 Query ID: lcl|Query_53541 Length: 827

No significant similarity found.


Query #3312: g3214.t1 Query ID: lcl|Query_53542 Length: 121

No significant similarity found.


Query #3313: g3215.t1 Query ID: lcl|Query_53543 Length: 409

No significant similarity found.


Query #3314: g3216.t1 Query ID: lcl|Query_53544 Length: 1100

No significant similarity found.


Query #3315: g3217.t1 Query ID: lcl|Query_53545 Length: 811

No significant similarity found.


Query #3316: g3218.t1 Query ID: lcl|Query_53546 Length: 149

No significant similarity found.


Query #3317: g3219.t1 Query ID: lcl|Query_53547 Length: 416

No significant similarity found.


Query #3318: g3220.t1 Query ID: lcl|Query_53548 Length: 221

No significant similarity found.


Query #3319: g3221.t1 Query ID: lcl|Query_53549 Length: 491

No significant similarity found.


Query #3320: g3222.t1 Query ID: lcl|Query_53550 Length: 1687

No significant similarity found.


Query #3321: g3223.t1 Query ID: lcl|Query_53551 Length: 409

No significant similarity found.


Query #3322: g3224.t1 Query ID: lcl|Query_53552 Length: 441

No significant similarity found.


Query #3323: g3225.t1 Query ID: lcl|Query_53553 Length: 403

No significant similarity found.


Query #3324: g3226.t1 Query ID: lcl|Query_53554 Length: 494

No significant similarity found.


Query #3325: g3227.t1 Query ID: lcl|Query_53555 Length: 374

No significant similarity found.


Query #3326: g3228.t1 Query ID: lcl|Query_53556 Length: 519

No significant similarity found.


Query #3327: g3229.t1 Query ID: lcl|Query_53557 Length: 803

No significant similarity found.


Query #3328: g3229.t2 Query ID: lcl|Query_53558 Length: 800

No significant similarity found.


Query #3329: g3230.t1 Query ID: lcl|Query_53559 Length: 241

No significant similarity found.


Query #3330: g3231.t1 Query ID: lcl|Query_53560 Length: 662

No significant similarity found.


Query #3331: g3232.t1 Query ID: lcl|Query_53561 Length: 877

No significant similarity found.


Query #3332: g3233.t1 Query ID: lcl|Query_53562 Length: 488

No significant similarity found.


Query #3333: g3234.t1 Query ID: lcl|Query_53563 Length: 346

No significant similarity found.


Query #3334: g3235.t1 Query ID: lcl|Query_53564 Length: 773

No significant similarity found.


Query #3335: g3236.t1 Query ID: lcl|Query_53565 Length: 270

No significant similarity found.


Query #3336: g3237.t1 Query ID: lcl|Query_53566 Length: 571

No significant similarity found.


Query #3337: g3238.t1 Query ID: lcl|Query_53567 Length: 690

No significant similarity found.


Query #3338: g3239.t1 Query ID: lcl|Query_53568 Length: 373

No significant similarity found.


Query #3339: g3240.t1 Query ID: lcl|Query_53569 Length: 200

Sequences producing significant alignments:
                                                                  Scientific      Common                     Max    Total Query   E   Per.   Acc.                        
Description                                                       Name            Name            Taxid      Score  Score cover Value Ident  Len        Accession        
unnamed protein product                                                                           0          21.7   21.7  10%   0.033 45.00  717        Query_61315      


Alignments:

>unnamed protein product
Sequence ID: Query_61315 Length: 717
Range 1: 114 to 132

Score:21.7 bits(43), Expect:0.033, 
Method:Composition-based stats., 
Identities:9/20(45%), Positives:12/20(60%), Gaps:1/20(5%)

Query  94   AWDGMEATITNVTSPQEAVR  113
            AW+GME   T     QE++R
Sbjct  114  AWEGMEVQ-TATDKVQESIR  132


Query #3340: g3241.t1 Query ID: lcl|Query_53570 Length: 1020

No significant similarity found.


Query #3341: g3242.t1 Query ID: lcl|Query_53571 Length: 225

No significant similarity found.


Query #3342: g3243.t1 Query ID: lcl|Query_53572 Length: 541

No significant similarity found.


Query #3343: g3244.t1 Query ID: lcl|Query_53573 Length: 435

No significant similarity found.


Query #3344: g3245.t1 Query ID: lcl|Query_53574 Length: 234

No significant similarity found.


Query #3345: g3246.t1 Query ID: lcl|Query_53575 Length: 231

No significant similarity found.


Query #3346: g3247.t1 Query ID: lcl|Query_53576 Length: 465

No significant similarity found.


Query #3347: g3248.t1 Query ID: lcl|Query_53577 Length: 217

No significant similarity found.


Query #3348: g3249.t1 Query ID: lcl|Query_53578 Length: 542

No significant similarity found.


Query #3349: g3250.t1 Query ID: lcl|Query_53579 Length: 598

No significant similarity found.


Query #3350: g3251.t1 Query ID: lcl|Query_53580 Length: 601

No significant similarity found.


Query #3351: g3252.t1 Query ID: lcl|Query_53581 Length: 434

No significant similarity found.


Query #3352: g3253.t1 Query ID: lcl|Query_53582 Length: 458

No significant similarity found.


Query #3353: g3254.t1 Query ID: lcl|Query_53583 Length: 863

No significant similarity found.


Query #3354: g3254.t2 Query ID: lcl|Query_53584 Length: 854

No significant similarity found.


Query #3355: g3255.t1 Query ID: lcl|Query_53585 Length: 462

No significant similarity found.


Query #3356: g3256.t1 Query ID: lcl|Query_53586 Length: 584

No significant similarity found.


Query #3357: g3257.t1 Query ID: lcl|Query_53587 Length: 520

No significant similarity found.


Query #3358: g3258.t1 Query ID: lcl|Query_53588 Length: 1122

No significant similarity found.


Query #3359: g3259.t1 Query ID: lcl|Query_53589 Length: 323

No significant similarity found.


Query #3360: g3260.t1 Query ID: lcl|Query_53590 Length: 138

No significant similarity found.


Query #3361: g3261.t1 Query ID: lcl|Query_53591 Length: 1658

No significant similarity found.


Query #3362: g3262.t1 Query ID: lcl|Query_53592 Length: 555

No significant similarity found.


Query #3363: g3262.t2 Query ID: lcl|Query_53593 Length: 556

No significant similarity found.


Query #3364: g3263.t1 Query ID: lcl|Query_53594 Length: 1069

No significant similarity found.


Query #3365: g3264.t1 Query ID: lcl|Query_53595 Length: 2017

No significant similarity found.


Query #3366: g3265.t1 Query ID: lcl|Query_53596 Length: 338

No significant similarity found.


Query #3367: g3266.t1 Query ID: lcl|Query_53597 Length: 522

No significant similarity found.


Query #3368: g3267.t1 Query ID: lcl|Query_53598 Length: 352

No significant similarity found.


Query #3369: g3268.t1 Query ID: lcl|Query_53599 Length: 157

Sequences producing significant alignments:
[truncated: 887,316 more chars]
