# Supplementary material for: Predicting the Structure of Enzymes with Metal Cofactors: The Example of [FeFe] Hydrogenases
Source: Int J Mol Sci. 2024 Mar 25;25(7):3663. doi: 10.3390/ijms25073663 (PMC11011570; doi:10.3390/ijms25073663)
Supplement: Supplementary file 1 [file ijms-25-03663-s001.zip › ijms-2857370-SM/Blast_Clustal_Alignments/Chlorella_Vulg211_11P_Nuclear_Protein_Blosum90_Alignment/Dd.txt]

RID: 0K3RTAMR114	
Job Title: g1.t1 				
Program:  
Subject:None ID: lcl|Query_30583(amino acid) Length: 421
Query #1: g1.t1 Query ID: lcl|Query_19499 Length: 265

No significant similarity found.


Query #2: g2.t1 Query ID: lcl|Query_19500 Length: 332

No significant similarity found.


Query #3: g3.t1 Query ID: lcl|Query_19501 Length: 2311

No significant similarity found.


Query #4: g4.t1 Query ID: lcl|Query_19502 Length: 245

No significant similarity found.


Query #5: g5.t1 Query ID: lcl|Query_19503 Length: 427

No significant similarity found.


Query #6: g6.t1 Query ID: lcl|Query_19504 Length: 472

No significant similarity found.


Query #7: g7.t1 Query ID: lcl|Query_19505 Length: 89

No significant similarity found.


Query #8: g8.t1 Query ID: lcl|Query_19506 Length: 409

No significant similarity found.


Query #9: g9.t1 Query ID: lcl|Query_19507 Length: 1767

No significant similarity found.


Query #10: g10.t1 Query ID: lcl|Query_19508 Length: 107

No significant similarity found.


Query #11: g11.t1 Query ID: lcl|Query_19509 Length: 1087

No significant similarity found.


Query #12: g12.t1 Query ID: lcl|Query_19510 Length: 350

No significant similarity found.


Query #13: g13.t1 Query ID: lcl|Query_19511 Length: 1863

No significant similarity found.


Query #14: g14.t1 Query ID: lcl|Query_19512 Length: 478

No significant similarity found.


Query #15: g15.t1 Query ID: lcl|Query_19513 Length: 1601

No significant similarity found.


Query #16: g16.t1 Query ID: lcl|Query_19514 Length: 1102

No significant similarity found.


Query #17: g17.t1 Query ID: lcl|Query_19515 Length: 147

No significant similarity found.


Query #18: g18.t1 Query ID: lcl|Query_19516 Length: 765

No significant similarity found.


Query #19: g19.t1 Query ID: lcl|Query_19517 Length: 277

No significant similarity found.


Query #20: g20.t1 Query ID: lcl|Query_19518 Length: 1585

No significant similarity found.


Query #21: g21.t1 Query ID: lcl|Query_19519 Length: 120

No significant similarity found.


Query #22: g22.t1 Query ID: lcl|Query_19520 Length: 590

No significant similarity found.


Query #23: g23.t1 Query ID: lcl|Query_19521 Length: 136

No significant similarity found.


Query #24: g24.t1 Query ID: lcl|Query_19522 Length: 123

No significant similarity found.


Query #25: g25.t1 Query ID: lcl|Query_19523 Length: 340

No significant similarity found.


Query #26: g26.t1 Query ID: lcl|Query_19524 Length: 343

No significant similarity found.


Query #27: g27.t1 Query ID: lcl|Query_19525 Length: 542

No significant similarity found.


Query #28: g28.t1 Query ID: lcl|Query_19526 Length: 350

No significant similarity found.


Query #29: g29.t1 Query ID: lcl|Query_19527 Length: 153

No significant similarity found.


Query #30: g30.t1 Query ID: lcl|Query_19528 Length: 211

No significant similarity found.


Query #31: g31.t1 Query ID: lcl|Query_19529 Length: 88

No significant similarity found.


Query #32: g32.t1 Query ID: lcl|Query_19530 Length: 103

No significant similarity found.


Query #33: g33.t1 Query ID: lcl|Query_19531 Length: 193

No significant similarity found.


Query #34: g34.t1 Query ID: lcl|Query_19532 Length: 144

No significant similarity found.


Query #35: g35.t1 Query ID: lcl|Query_19533 Length: 73

No significant similarity found.


Query #36: g36.t1 Query ID: lcl|Query_19534 Length: 284

No significant similarity found.


Query #37: g37.t1 Query ID: lcl|Query_19535 Length: 259

No significant similarity found.


Query #38: g38.t1 Query ID: lcl|Query_19536 Length: 144

No significant similarity found.


Query #39: g39.t1 Query ID: lcl|Query_19537 Length: 1158

No significant similarity found.


Query #40: g40.t1 Query ID: lcl|Query_19538 Length: 753

No significant similarity found.


Query #41: g41.t1 Query ID: lcl|Query_19539 Length: 228

No significant similarity found.


Query #42: g42.t1 Query ID: lcl|Query_19540 Length: 429

No significant similarity found.


Query #43: g43.t1 Query ID: lcl|Query_19541 Length: 294

No significant similarity found.


Query #44: g44.t1 Query ID: lcl|Query_19542 Length: 348

No significant similarity found.


Query #45: g45.t1 Query ID: lcl|Query_19543 Length: 1085

No significant similarity found.


Query #46: g46.t1 Query ID: lcl|Query_19544 Length: 565

No significant similarity found.


Query #47: g47.t1 Query ID: lcl|Query_19545 Length: 131

No significant similarity found.


Query #48: g48.t1 Query ID: lcl|Query_19546 Length: 553

No significant similarity found.


Query #49: g49.t1 Query ID: lcl|Query_19547 Length: 157

No significant similarity found.


Query #50: g50.t1 Query ID: lcl|Query_19548 Length: 421

No significant similarity found.


Query #51: g51.t1 Query ID: lcl|Query_19549 Length: 521

No significant similarity found.


Query #52: g52.t1 Query ID: lcl|Query_19550 Length: 774

No significant similarity found.


Query #53: g53.t1 Query ID: lcl|Query_19551 Length: 131

No significant similarity found.


Query #54: g54.t1 Query ID: lcl|Query_19552 Length: 1187

No significant similarity found.


Query #55: g55.t1 Query ID: lcl|Query_19553 Length: 788

No significant similarity found.


Query #56: g55.t2 Query ID: lcl|Query_19554 Length: 790

No significant similarity found.


Query #57: g56.t1 Query ID: lcl|Query_19555 Length: 236

No significant similarity found.


Query #58: g57.t1 Query ID: lcl|Query_19556 Length: 431

No significant similarity found.


Query #59: g58.t1 Query ID: lcl|Query_19557 Length: 262

No significant similarity found.


Query #60: g59.t1 Query ID: lcl|Query_19558 Length: 363

No significant similarity found.


Query #61: g60.t1 Query ID: lcl|Query_19559 Length: 386

No significant similarity found.


Query #62: g61.t1 Query ID: lcl|Query_19560 Length: 364

No significant similarity found.


Query #63: g62.t1 Query ID: lcl|Query_19561 Length: 488

No significant similarity found.


Query #64: g63.t1 Query ID: lcl|Query_19562 Length: 243

No significant similarity found.


Query #65: g64.t1 Query ID: lcl|Query_19563 Length: 381

No significant similarity found.


Query #66: g65.t1 Query ID: lcl|Query_19564 Length: 537

No significant similarity found.


Query #67: g66.t1 Query ID: lcl|Query_19565 Length: 254

No significant similarity found.


Query #68: g67.t1 Query ID: lcl|Query_19566 Length: 455

No significant similarity found.


Query #69: g68.t1 Query ID: lcl|Query_19567 Length: 443

No significant similarity found.


Query #70: g69.t1 Query ID: lcl|Query_19568 Length: 330

No significant similarity found.


Query #71: g70.t1 Query ID: lcl|Query_19569 Length: 346

No significant similarity found.


Query #72: g71.t1 Query ID: lcl|Query_19570 Length: 458

No significant similarity found.


Query #73: g72.t1 Query ID: lcl|Query_19571 Length: 509

No significant similarity found.


Query #74: g73.t1 Query ID: lcl|Query_19572 Length: 487

No significant similarity found.


Query #75: g74.t1 Query ID: lcl|Query_19573 Length: 884

No significant similarity found.


Query #76: g75.t1 Query ID: lcl|Query_19574 Length: 333

No significant similarity found.


Query #77: g76.t1 Query ID: lcl|Query_19575 Length: 265

No significant similarity found.


Query #78: g77.t1 Query ID: lcl|Query_19576 Length: 442

No significant similarity found.


Query #79: g78.t1 Query ID: lcl|Query_19577 Length: 134

No significant similarity found.


Query #80: g79.t1 Query ID: lcl|Query_19578 Length: 218

No significant similarity found.


Query #81: g80.t1 Query ID: lcl|Query_19579 Length: 417

No significant similarity found.


Query #82: g81.t1 Query ID: lcl|Query_19580 Length: 435

No significant similarity found.


Query #83: g82.t1 Query ID: lcl|Query_19581 Length: 532

No significant similarity found.


Query #84: g83.t1 Query ID: lcl|Query_19582 Length: 101

No significant similarity found.


Query #85: g84.t1 Query ID: lcl|Query_19583 Length: 2372

No significant similarity found.


Query #86: g85.t1 Query ID: lcl|Query_19584 Length: 432

No significant similarity found.


Query #87: g86.t1 Query ID: lcl|Query_19585 Length: 148

No significant similarity found.


Query #88: g87.t1 Query ID: lcl|Query_19586 Length: 499

No significant similarity found.


Query #89: g88.t1 Query ID: lcl|Query_19587 Length: 426

No significant similarity found.


Query #90: g89.t1 Query ID: lcl|Query_19588 Length: 338

No significant similarity found.


Query #91: g90.t1 Query ID: lcl|Query_19589 Length: 1726

No significant similarity found.


Query #92: g91.t1 Query ID: lcl|Query_19590 Length: 493

No significant similarity found.


Query #93: g92.t1 Query ID: lcl|Query_19591 Length: 443

No significant similarity found.


Query #94: g93.t1 Query ID: lcl|Query_19592 Length: 594

No significant similarity found.


Query #95: g93.t2 Query ID: lcl|Query_19593 Length: 617

No significant similarity found.


Query #96: g94.t1 Query ID: lcl|Query_19594 Length: 686

No significant similarity found.


Query #97: g95.t1 Query ID: lcl|Query_19595 Length: 1718

No significant similarity found.


Query #98: g96.t1 Query ID: lcl|Query_19596 Length: 104

No significant similarity found.


Query #99: g97.t1 Query ID: lcl|Query_19597 Length: 118

No significant similarity found.


Query #100: g98.t1 Query ID: lcl|Query_19598 Length: 138

No significant similarity found.


Query #101: g99.t1 Query ID: lcl|Query_19599 Length: 297

No significant similarity found.


Query #102: g99.t2 Query ID: lcl|Query_19600 Length: 273

No significant similarity found.


Query #103: g100.t1 Query ID: lcl|Query_19601 Length: 180

No significant similarity found.


Query #104: g101.t1 Query ID: lcl|Query_19602 Length: 144

No significant similarity found.


Query #105: g102.t1 Query ID: lcl|Query_19603 Length: 109

No significant similarity found.


Query #106: g103.t1 Query ID: lcl|Query_19604 Length: 174

No significant similarity found.


Query #107: g104.t1 Query ID: lcl|Query_19605 Length: 87

No significant similarity found.


Query #108: g105.t1 Query ID: lcl|Query_19606 Length: 172

No significant similarity found.


Query #109: g106.t1 Query ID: lcl|Query_19607 Length: 249

No significant similarity found.


Query #110: g107.t1 Query ID: lcl|Query_19608 Length: 146

No significant similarity found.


Query #111: g108.t1 Query ID: lcl|Query_19609 Length: 365

No significant similarity found.


Query #112: g109.t1 Query ID: lcl|Query_19610 Length: 218

No significant similarity found.


Query #113: g110.t1 Query ID: lcl|Query_19611 Length: 252

No significant similarity found.


Query #114: g111.t1 Query ID: lcl|Query_19612 Length: 150

No significant similarity found.


Query #115: g112.t1 Query ID: lcl|Query_19613 Length: 428

No significant similarity found.


Query #116: g113.t1 Query ID: lcl|Query_19614 Length: 652

No significant similarity found.


Query #117: g114.t1 Query ID: lcl|Query_19615 Length: 559

No significant similarity found.


Query #118: g115.t1 Query ID: lcl|Query_19616 Length: 852

No significant similarity found.


Query #119: g116.t1 Query ID: lcl|Query_19617 Length: 424

No significant similarity found.


Query #120: g117.t1 Query ID: lcl|Query_19618 Length: 318

No significant similarity found.


Query #121: g118.t1 Query ID: lcl|Query_19619 Length: 270

No significant similarity found.


Query #122: g119.t1 Query ID: lcl|Query_19620 Length: 208

No significant similarity found.


Query #123: g120.t1 Query ID: lcl|Query_19621 Length: 141

No significant similarity found.


Query #124: g121.t1 Query ID: lcl|Query_19622 Length: 319

No significant similarity found.


Query #125: g122.t1 Query ID: lcl|Query_19623 Length: 1035

No significant similarity found.


Query #126: g123.t1 Query ID: lcl|Query_19624 Length: 1010

No significant similarity found.


Query #127: g124.t1 Query ID: lcl|Query_19625 Length: 505

No significant similarity found.


Query #128: g125.t1 Query ID: lcl|Query_19626 Length: 607

No significant similarity found.


Query #129: g126.t1 Query ID: lcl|Query_19627 Length: 1014

No significant similarity found.


Query #130: g127.t1 Query ID: lcl|Query_19628 Length: 428

No significant similarity found.


Query #131: g128.t1 Query ID: lcl|Query_19629 Length: 607

No significant similarity found.


Query #132: g129.t1 Query ID: lcl|Query_19630 Length: 358

No significant similarity found.


Query #133: g129.t2 Query ID: lcl|Query_19631 Length: 553

No significant similarity found.


Query #134: g130.t1 Query ID: lcl|Query_19632 Length: 630

No significant similarity found.


Query #135: g131.t1 Query ID: lcl|Query_19633 Length: 475

No significant similarity found.


Query #136: g132.t1 Query ID: lcl|Query_19634 Length: 472

No significant similarity found.


Query #137: g133.t1 Query ID: lcl|Query_19635 Length: 709

No significant similarity found.


Query #138: g134.t1 Query ID: lcl|Query_19636 Length: 595

No significant similarity found.


Query #139: g135.t1 Query ID: lcl|Query_19637 Length: 351

No significant similarity found.


Query #140: g136.t1 Query ID: lcl|Query_19638 Length: 581

No significant similarity found.


Query #141: g137.t1 Query ID: lcl|Query_19639 Length: 82

No significant similarity found.


Query #142: g138.t1 Query ID: lcl|Query_19640 Length: 160

No significant similarity found.


Query #143: g139.t1 Query ID: lcl|Query_19641 Length: 287

No significant similarity found.


Query #144: g140.t1 Query ID: lcl|Query_19642 Length: 423

No significant similarity found.


Query #145: g141.t1 Query ID: lcl|Query_19643 Length: 198

No significant similarity found.


Query #146: g142.t1 Query ID: lcl|Query_19644 Length: 125

No significant similarity found.


Query #147: g143.t1 Query ID: lcl|Query_19645 Length: 274

No significant similarity found.


Query #148: g144.t1 Query ID: lcl|Query_19646 Length: 190

No significant similarity found.


Query #149: g145.t1 Query ID: lcl|Query_19647 Length: 723

No significant similarity found.


Query #150: g146.t1 Query ID: lcl|Query_19648 Length: 385

No significant similarity found.


Query #151: g147.t1 Query ID: lcl|Query_19649 Length: 532

No significant similarity found.


Query #152: g148.t1 Query ID: lcl|Query_19650 Length: 592

No significant similarity found.


Query #153: g149.t1 Query ID: lcl|Query_19651 Length: 434

No significant similarity found.


Query #154: g150.t1 Query ID: lcl|Query_19652 Length: 764

No significant similarity found.


Query #155: g151.t1 Query ID: lcl|Query_19653 Length: 408

No significant similarity found.


Query #156: g152.t1 Query ID: lcl|Query_19654 Length: 428

No significant similarity found.


Query #157: g153.t1 Query ID: lcl|Query_19655 Length: 384

No significant similarity found.


Query #158: g154.t1 Query ID: lcl|Query_19656 Length: 328

Sequences producing significant alignments:
                                                                  Scientific      Common                     Max    Total Query   E   Per.   Acc.                        
Description                                                       Name            Name            Taxid      Score  Score cover Value Ident  Len        Accession        
unnamed protein product                                                                           0          21.7   21.7  9%    0.029 28.12  421        Query_30583      


Alignments:

>unnamed protein product
Sequence ID: Query_30583 Length: 421
Range 1: 133 to 164

Score:21.7 bits(43), Expect:0.029, 
Method:Compositional matrix adjust., 
Identities:9/32(28%), Positives:18/32(56%), Gaps:0/32(0%)

Query  226  ALQVLNAPPAYESPYGVGISLEDKGSELEQRL  257
            ALQ L     +++ +   +++ + GSE  +RL
Sbjct  133  ALQKLGFAHCWDTEFTADVTIWEEGSEFVERL  164


Query #159: g154.t2 Query ID: lcl|Query_19657 Length: 314

Sequences producing significant alignments:
                                                                  Scientific      Common                     Max    Total Query   E   Per.   Acc.                        
Description                                                       Name            Name            Taxid      Score  Score cover Value Ident  Len        Accession        
unnamed protein product                                                                           0          21.7   21.7  10%   0.032 28.12  421        Query_30583      


Alignments:

>unnamed protein product
Sequence ID: Query_30583 Length: 421
Range 1: 133 to 164

Score:21.7 bits(43), Expect:0.032, 
Method:Compositional matrix adjust., 
Identities:9/32(28%), Positives:18/32(56%), Gaps:0/32(0%)

Query  212  ALQVLNAPPAYESPYGVGISLEDKGSELEQRL  243
            ALQ L     +++ +   +++ + GSE  +RL
Sbjct  133  ALQKLGFAHCWDTEFTADVTIWEEGSEFVERL  164


Query #160: g155.t1 Query ID: lcl|Query_19658 Length: 495

No significant similarity found.


Query #161: g156.t1 Query ID: lcl|Query_19659 Length: 1614

No significant similarity found.


Query #162: g157.t1 Query ID: lcl|Query_19660 Length: 227

No significant similarity found.


Query #163: g158.t1 Query ID: lcl|Query_19661 Length: 1057

No significant similarity found.


Query #164: g159.t1 Query ID: lcl|Query_19662 Length: 882

No significant similarity found.


Query #165: g160.t1 Query ID: lcl|Query_19663 Length: 275

No significant similarity found.


Query #166: g161.t1 Query ID: lcl|Query_19664 Length: 255

No significant similarity found.


Query #167: g162.t1 Query ID: lcl|Query_19665 Length: 621

No significant similarity found.


Query #168: g163.t1 Query ID: lcl|Query_19666 Length: 470

No significant similarity found.


Query #169: g164.t1 Query ID: lcl|Query_19667 Length: 804

No significant similarity found.


Query #170: g165.t1 Query ID: lcl|Query_19668 Length: 390

No significant similarity found.


Query #171: g166.t1 Query ID: lcl|Query_19669 Length: 847

No significant similarity found.


Query #172: g167.t1 Query ID: lcl|Query_19670 Length: 513

No significant similarity found.


Query #173: g168.t1 Query ID: lcl|Query_19671 Length: 548

No significant similarity found.


Query #174: g169.t1 Query ID: lcl|Query_19672 Length: 914

Sequences producing significant alignments:
                                                                  Scientific      Common                     Max    Total Query   E   Per.   Acc.                        
Description                                                       Name            Name            Taxid      Score  Score cover Value Ident  Len        Accession        
unnamed protein product                                                                           0          23.8   23.8  7%    0.025 28.36  421        Query_30583      


Alignments:

>unnamed protein product
Sequence ID: Query_30583 Length: 421
Range 1: 105 to 169

Score:23.8 bits(48), Expect:0.025, 
Method:Compositional matrix adjust., 
Identities:19/67(28%), Positives:29/67(43%), Gaps:3/67(4%)

Query  336  LPGLAMSRSLGDLYAHSVG-VSAEPILNTYTLGERDLFLILATDGLWDIMDNEEAADFVE  394
            +P  A   +LGD +   VG V+   +L    L          T+   D+   EE ++FVE
Sbjct  105  MPAPAVRYALGDAFGMPVGSVTTGKMLAA--LQKLGFAHCWDTEFTADVTIWEEGSEFVE  162

Query  395  RYKGRRD  401
            R   + D
Sbjct  163  RLTKKSD  169


Query #175: g170.t1 Query ID: lcl|Query_19673 Length: 1535

No significant similarity found.


Query #176: g171.t1 Query ID: lcl|Query_19674 Length: 418

No significant similarity found.


Query #177: g172.t1 Query ID: lcl|Query_19675 Length: 110

No significant similarity found.


Query #178: g173.t1 Query ID: lcl|Query_19676 Length: 80

No significant similarity found.


Query #179: g174.t1 Query ID: lcl|Query_19677 Length: 317

No significant similarity found.


Query #180: g175.t1 Query ID: lcl|Query_19678 Length: 92

No significant similarity found.


Query #181: g176.t1 Query ID: lcl|Query_19679 Length: 612

No significant similarity found.


Query #182: g177.t1 Query ID: lcl|Query_19680 Length: 1044

No significant similarity found.


Query #183: g178.t1 Query ID: lcl|Query_19681 Length: 139

No significant similarity found.


Query #184: g179.t1 Query ID: lcl|Query_19682 Length: 337

No significant similarity found.


Query #185: g180.t1 Query ID: lcl|Query_19683 Length: 250

No significant similarity found.


Query #186: g181.t1 Query ID: lcl|Query_19684 Length: 225

No significant similarity found.


Query #187: g182.t1 Query ID: lcl|Query_19685 Length: 220

No significant similarity found.


Query #188: g183.t1 Query ID: lcl|Query_19686 Length: 220

No significant similarity found.


Query #189: g184.t1 Query ID: lcl|Query_19687 Length: 220

No significant similarity found.


Query #190: g185.t1 Query ID: lcl|Query_19688 Length: 220

No significant similarity found.


Query #191: g186.t1 Query ID: lcl|Query_19689 Length: 220

No significant similarity found.


Query #192: g187.t1 Query ID: lcl|Query_19690 Length: 220

No significant similarity found.


Query #193: g188.t1 Query ID: lcl|Query_19691 Length: 430

No significant similarity found.


Query #194: g189.t1 Query ID: lcl|Query_19692 Length: 173

No significant similarity found.


Query #195: g190.t1 Query ID: lcl|Query_19693 Length: 362

No significant similarity found.


Query #196: g191.t1 Query ID: lcl|Query_19694 Length: 160

Sequences producing significant alignments:
                                                                  Scientific      Common                     Max    Total Query   E   Per.   Acc.                        
Description                                                       Name            Name            Taxid      Score  Score cover Value Ident  Len        Accession        
unnamed protein product                                                                           0          20.5   20.5  11%   0.034 50.00  421        Query_30583      


Alignments:

>unnamed protein product
Sequence ID: Query_30583 Length: 421
Range 1: 162 to 179

Score:20.5 bits(40), Expect:0.034, 
Method:Compositional matrix adjust., 
Identities:9/18(50%), Positives:10/18(55%), Gaps:0/18(0%)

Query  35   EPLTEKGAMLLAGHTTCC  52
            E LT K  M L   T+CC
Sbjct  162  ERLTKKSDMPLPQFTSCC  179


Query #197: g192.t1 Query ID: lcl|Query_19695 Length: 234

No significant similarity found.


Query #198: g193.t1 Query ID: lcl|Query_19696 Length: 289

No significant similarity found.


Query #199: g194.t1 Query ID: lcl|Query_19697 Length: 423

No significant similarity found.


Query #200: g195.t1 Query ID: lcl|Query_19698 Length: 1181

No significant similarity found.


Query #201: g196.t1 Query ID: lcl|Query_19699 Length: 462

No significant similarity found.


Query #202: g197.t1 Query ID: lcl|Query_19700 Length: 921

No significant similarity found.


Query #203: g198.t1 Query ID: lcl|Query_19701 Length: 631

No significant similarity found.


Query #204: g199.t1 Query ID: lcl|Query_19702 Length: 273

No significant similarity found.


Query #205: g200.t1 Query ID: lcl|Query_19703 Length: 395

No significant similarity found.


Query #206: g201.t1 Query ID: lcl|Query_19704 Length: 351

No significant similarity found.


Query #207: g202.t1 Query ID: lcl|Query_19705 Length: 275

No significant similarity found.


Query #208: g203.t1 Query ID: lcl|Query_19706 Length: 209

No significant similarity found.


Query #209: g204.t1 Query ID: lcl|Query_19707 Length: 412

No significant similarity found.


Query #210: g205.t1 Query ID: lcl|Query_19708 Length: 156

No significant similarity found.


Query #211: g206.t1 Query ID: lcl|Query_19709 Length: 574

No significant similarity found.


Query #212: g206.t2 Query ID: lcl|Query_19710 Length: 576

No significant similarity found.


Query #213: g207.t1 Query ID: lcl|Query_19711 Length: 516

No significant similarity found.


Query #214: g208.t1 Query ID: lcl|Query_19712 Length: 589

No significant similarity found.


Query #215: g209.t1 Query ID: lcl|Query_19713 Length: 171

No significant similarity found.


Query #216: g210.t1 Query ID: lcl|Query_19714 Length: 416

No significant similarity found.


Query #217: g211.t1 Query ID: lcl|Query_19715 Length: 296

No significant similarity found.


Query #218: g212.t1 Query ID: lcl|Query_19716 Length: 366

No significant similarity found.


Query #219: g213.t1 Query ID: lcl|Query_19717 Length: 319

No significant similarity found.


Query #220: g214.t1 Query ID: lcl|Query_19718 Length: 885

No significant similarity found.


Query #221: g215.t1 Query ID: lcl|Query_19719 Length: 993

No significant similarity found.


Query #222: g216.t1 Query ID: lcl|Query_19720 Length: 738

No significant similarity found.


Query #223: g217.t1 Query ID: lcl|Query_19721 Length: 2073

No significant similarity found.


Query #224: g218.t1 Query ID: lcl|Query_19722 Length: 1053

No significant similarity found.


Query #225: g219.t1 Query ID: lcl|Query_19723 Length: 592

No significant similarity found.


Query #226: g220.t1 Query ID: lcl|Query_19724 Length: 599

No significant similarity found.


Query #227: g221.t1 Query ID: lcl|Query_19725 Length: 352

No significant similarity found.


Query #228: g222.t1 Query ID: lcl|Query_19726 Length: 355

No significant similarity found.


Query #229: g223.t1 Query ID: lcl|Query_19727 Length: 855

No significant similarity found.


Query #230: g224.t1 Query ID: lcl|Query_19728 Length: 513

No significant similarity found.


Query #231: g225.t1 Query ID: lcl|Query_19729 Length: 508

No significant similarity found.


Query #232: g226.t1 Query ID: lcl|Query_19730 Length: 222

No significant similarity found.


Query #233: g227.t1 Query ID: lcl|Query_19731 Length: 1374

No significant similarity found.


Query #234: g228.t1 Query ID: lcl|Query_19732 Length: 1116

No significant similarity found.


Query #235: g229.t1 Query ID: lcl|Query_19733 Length: 1755

No significant similarity found.


Query #236: g230.t1 Query ID: lcl|Query_19734 Length: 236

No significant similarity found.


Query #237: g231.t1 Query ID: lcl|Query_19735 Length: 416

No significant similarity found.


Query #238: g232.t1 Query ID: lcl|Query_19736 Length: 550

No significant similarity found.


Query #239: g233.t1 Query ID: lcl|Query_19737 Length: 426

No significant similarity found.


Query #240: g234.t1 Query ID: lcl|Query_19738 Length: 338

No significant similarity found.


Query #241: g235.t1 Query ID: lcl|Query_19739 Length: 345

No significant similarity found.


Query #242: g236.t1 Query ID: lcl|Query_19740 Length: 289

No significant similarity found.


Query #243: g237.t1 Query ID: lcl|Query_19741 Length: 470

No significant similarity found.


Query #244: g238.t1 Query ID: lcl|Query_19742 Length: 601

No significant similarity found.


Query #245: g239.t1 Query ID: lcl|Query_19743 Length: 319

No significant similarity found.


Query #246: g240.t1 Query ID: lcl|Query_19744 Length: 651

No significant similarity found.


Query #247: g241.t1 Query ID: lcl|Query_19745 Length: 809

No significant similarity found.


Query #248: g242.t1 Query ID: lcl|Query_19746 Length: 340

No significant similarity found.


Query #249: g243.t1 Query ID: lcl|Query_19747 Length: 374

No significant similarity found.


Query #250: g244.t1 Query ID: lcl|Query_19748 Length: 227

No significant similarity found.


Query #251: g245.t1 Query ID: lcl|Query_19749 Length: 1077

No significant similarity found.


Query #252: g246.t1 Query ID: lcl|Query_19750 Length: 181

No significant similarity found.


Query #253: g247.t1 Query ID: lcl|Query_19751 Length: 897

No significant similarity found.


Query #254: g248.t1 Query ID: lcl|Query_19752 Length: 241

No significant similarity found.


Query #255: g249.t1 Query ID: lcl|Query_19753 Length: 385

No significant similarity found.


Query #256: g250.t1 Query ID: lcl|Query_19754 Length: 358

No significant similarity found.


Query #257: g251.t1 Query ID: lcl|Query_19755 Length: 233

No significant similarity found.


Query #258: g252.t1 Query ID: lcl|Query_19756 Length: 261

No significant similarity found.


Query #259: g253.t1 Query ID: lcl|Query_19757 Length: 1342

No significant similarity found.


Query #260: g254.t1 Query ID: lcl|Query_19758 Length: 162

No significant similarity found.


Query #261: g255.t1 Query ID: lcl|Query_19759 Length: 712

No significant similarity found.


Query #262: g256.t1 Query ID: lcl|Query_19760 Length: 280

No significant similarity found.


Query #263: g257.t1 Query ID: lcl|Query_19761 Length: 721

No significant similarity found.


Query #264: g258.t1 Query ID: lcl|Query_19762 Length: 1177

No significant similarity found.


Query #265: g259.t1 Query ID: lcl|Query_19763 Length: 143

No significant similarity found.


Query #266: g260.t1 Query ID: lcl|Query_19764 Length: 353

No significant similarity found.


Query #267: g261.t1 Query ID: lcl|Query_19765 Length: 369

No significant similarity found.


Query #268: g262.t1 Query ID: lcl|Query_19766 Length: 199

No significant similarity found.


Query #269: g263.t1 Query ID: lcl|Query_19767 Length: 514

No significant similarity found.


Query #270: g264.t1 Query ID: lcl|Query_19768 Length: 491

No significant similarity found.


Query #271: g265.t1 Query ID: lcl|Query_19769 Length: 541

No significant similarity found.


Query #272: g266.t1 Query ID: lcl|Query_19770 Length: 1011

No significant similarity found.


Query #273: g267.t1 Query ID: lcl|Query_19771 Length: 928

No significant similarity found.


Query #274: g268.t1 Query ID: lcl|Query_19772 Length: 1000

No significant similarity found.


Query #275: g269.t1 Query ID: lcl|Query_19773 Length: 337

No significant similarity found.


Query #276: g270.t1 Query ID: lcl|Query_19774 Length: 499

No significant similarity found.


Query #277: g271.t1 Query ID: lcl|Query_19775 Length: 99

No significant similarity found.


Query #278: g272.t1 Query ID: lcl|Query_19776 Length: 169

No significant similarity found.


Query #279: g273.t1 Query ID: lcl|Query_19777 Length: 111

No significant similarity found.


Query #280: g274.t1 Query ID: lcl|Query_19778 Length: 917

No significant similarity found.


Query #281: g275.t1 Query ID: lcl|Query_19779 Length: 231

No significant similarity found.


Query #282: g276.t1 Query ID: lcl|Query_19780 Length: 18322

No significant similarity found.


Query #283: g277.t1 Query ID: lcl|Query_19781 Length: 98

No significant similarity found.


Query #284: g278.t1 Query ID: lcl|Query_19782 Length: 198

No significant similarity found.


Query #285: g279.t1 Query ID: lcl|Query_19783 Length: 1358

No significant similarity found.


Query #286: g279.t2 Query ID: lcl|Query_19784 Length: 1336

No significant similarity found.


Query #287: g280.t1 Query ID: lcl|Query_19785 Length: 276

Sequences producing significant alignments:
                                                                  Scientific      Common                     Max    Total Query   E   Per.   Acc.                        
Description                                                       Name            Name            Taxid      Score  Score cover Value Ident  Len        Accession        
unnamed protein product                                                                           0          24.2   24.2  17%   0.005 36.73  421        Query_30583      


Alignments:

>unnamed protein product
Sequence ID: Query_30583 Length: 421
Range 1: 7 to 47

Score:24.2 bits(49), Expect:0.005, 
Method:Compositional matrix adjust., 
Identities:18/49(37%), Positives:22/49(44%), Gaps:10/49(20%)

Query  152  KHIQPYLQTTKPK--PDGKEFLQTKDDRAKLDGLYECILCACCSTSCPS  198
              I+  ++T  PK  PD   F Q   D AK      CI C  CS  CP+
Sbjct  7    ERIEYEMHTPDPKADPDKLHFVQI--DEAK------CIGCDTCSQYCPT  47


Query #288: g281.t1 Query ID: lcl|Query_19786 Length: 360

No significant similarity found.


Query #289: g282.t1 Query ID: lcl|Query_19787 Length: 541

No significant similarity found.


Query #290: g283.t1 Query ID: lcl|Query_19788 Length: 144

No significant similarity found.


Query #291: g284.t1 Query ID: lcl|Query_19789 Length: 456

No significant similarity found.


Query #292: g285.t1 Query ID: lcl|Query_19790 Length: 441

No significant similarity found.


Query #293: g286.t1 Query ID: lcl|Query_19791 Length: 524

No significant similarity found.


Query #294: g287.t1 Query ID: lcl|Query_19792 Length: 420

No significant similarity found.


Query #295: g288.t1 Query ID: lcl|Query_19793 Length: 1228

No significant similarity found.


Query #296: g289.t1 Query ID: lcl|Query_19794 Length: 207

No significant similarity found.


Query #297: g290.t1 Query ID: lcl|Query_19795 Length: 784

No significant similarity found.


Query #298: g291.t1 Query ID: lcl|Query_19796 Length: 941

No significant similarity found.


Query #299: g292.t1 Query ID: lcl|Query_19797 Length: 1004

No significant similarity found.


Query #300: g293.t1 Query ID: lcl|Query_19798 Length: 222

No significant similarity found.


Query #301: g294.t1 Query ID: lcl|Query_19799 Length: 417

No significant similarity found.


Query #302: g295.t1 Query ID: lcl|Query_19800 Length: 272

No significant similarity found.


Query #303: g296.t1 Query ID: lcl|Query_19801 Length: 937

No significant similarity found.


Query #304: g297.t1 Query ID: lcl|Query_19802 Length: 336

No significant similarity found.


Query #305: g298.t1 Query ID: lcl|Query_19803 Length: 343

No significant similarity found.


Query #306: g299.t1 Query ID: lcl|Query_19804 Length: 453

No significant similarity found.


Query #307: g300.t1 Query ID: lcl|Query_19805 Length: 534

No significant similarity found.


Query #308: g301.t1 Query ID: lcl|Query_19806 Length: 378

No significant similarity found.


Query #309: g302.t1 Query ID: lcl|Query_19807 Length: 423

No significant similarity found.


Query #310: g303.t1 Query ID: lcl|Query_19808 Length: 604

No significant similarity found.


Query #311: g304.t1 Query ID: lcl|Query_19809 Length: 204

No significant similarity found.


Query #312: g305.t1 Query ID: lcl|Query_19810 Length: 344

No significant similarity found.


Query #313: g306.t1 Query ID: lcl|Query_19811 Length: 150

No significant similarity found.


Query #314: g307.t1 Query ID: lcl|Query_19812 Length: 188

No significant similarity found.


Query #315: g308.t1 Query ID: lcl|Query_19813 Length: 481

Sequences producing significant alignments:
                                                                  Scientific      Common                     Max    Total Query   E   Per.   Acc.                        
Description                                                       Name            Name            Taxid      Score  Score cover Value Ident  Len        Accession        
unnamed protein product                                                                           0          23.0   23.0  2%    0.019 72.73  421        Query_30583      


Alignments:

>unnamed protein product
Sequence ID: Query_30583 Length: 421
Range 1: 172 to 182

Score:23.0 bits(46), Expect:0.019, 
Method:Compositional matrix adjust., 
Identities:8/11(73%), Positives:8/11(72%), Gaps:0/11(0%)

Query  304  LPPFTSCRPSW  314
            LP FTSC P W
Sbjct  172  LPQFTSCCPGW  182


Query #316: g309.t1 Query ID: lcl|Query_19814 Length: 103

No significant similarity found.


Query #317: g310.t1 Query ID: lcl|Query_19815 Length: 637

No significant similarity found.


Query #318: g311.t1 Query ID: lcl|Query_19816 Length: 337

No significant similarity found.


Query #319: g312.t1 Query ID: lcl|Query_19817 Length: 384

No significant similarity found.


Query #320: g313.t1 Query ID: lcl|Query_19818 Length: 259

No significant similarity found.


Query #321: g314.t1 Query ID: lcl|Query_19819 Length: 99

No significant similarity found.


Query #322: g315.t1 Query ID: lcl|Query_19820 Length: 691

No significant similarity found.


Query #323: g316.t1 Query ID: lcl|Query_19821 Length: 1688

No significant similarity found.


Query #324: g317.t1 Query ID: lcl|Query_19822 Length: 322

No significant similarity found.


Query #325: g318.t1 Query ID: lcl|Query_19823 Length: 528

No significant similarity found.


Query #326: g319.t1 Query ID: lcl|Query_19824 Length: 1304

No significant similarity found.


Query #327: g320.t1 Query ID: lcl|Query_19825 Length: 292

No significant similarity found.


Query #328: g321.t1 Query ID: lcl|Query_19826 Length: 115

No significant similarity found.


Query #329: g322.t1 Query ID: lcl|Query_19827 Length: 453

No significant similarity found.


Query #330: g323.t1 Query ID: lcl|Query_19828 Length: 224

No significant similarity found.


Query #331: g324.t1 Query ID: lcl|Query_19829 Length: 146

No significant similarity found.


Query #332: g325.t1 Query ID: lcl|Query_19830 Length: 626

No significant similarity found.


Query #333: g325.t2 Query ID: lcl|Query_19831 Length: 623

No significant similarity found.


Query #334: g326.t1 Query ID: lcl|Query_19832 Length: 763

No significant similarity found.


Query #335: g327.t1 Query ID: lcl|Query_19833 Length: 1126

No significant similarity found.


Query #336: g328.t1 Query ID: lcl|Query_19834 Length: 1308

No significant similarity found.


Query #337: g329.t1 Query ID: lcl|Query_19835 Length: 291

No significant similarity found.


Query #338: g330.t1 Query ID: lcl|Query_19836 Length: 336

No significant similarity found.


Query #339: g331.t1 Query ID: lcl|Query_19837 Length: 687

No significant similarity found.


Query #340: g332.t1 Query ID: lcl|Query_19838 Length: 304

No significant similarity found.


Query #341: g333.t1 Query ID: lcl|Query_19839 Length: 268

No significant similarity found.


Query #342: g334.t1 Query ID: lcl|Query_19840 Length: 195

No significant similarity found.


Query #343: g335.t1 Query ID: lcl|Query_19841 Length: 296

No significant similarity found.


Query #344: g336.t1 Query ID: lcl|Query_19842 Length: 458

No significant similarity found.


Query #345: g337.t1 Query ID: lcl|Query_19843 Length: 529

No significant similarity found.


Query #346: g338.t1 Query ID: lcl|Query_19844 Length: 524

No significant similarity found.


Query #347: g339.t1 Query ID: lcl|Query_19845 Length: 444

No significant similarity found.


Query #348: g340.t1 Query ID: lcl|Query_19846 Length: 2357

No significant similarity found.


Query #349: g341.t1 Query ID: lcl|Query_19847 Length: 508

No significant similarity found.


Query #350: g342.t1 Query ID: lcl|Query_19848 Length: 223

No significant similarity found.


Query #351: g343.t1 Query ID: lcl|Query_19849 Length: 259

No significant similarity found.


Query #352: g344.t1 Query ID: lcl|Query_19850 Length: 939

No significant similarity found.


Query #353: g345.t1 Query ID: lcl|Query_19851 Length: 399

No significant similarity found.


Query #354: g346.t1 Query ID: lcl|Query_19852 Length: 329

No significant similarity found.


Query #355: g347.t1 Query ID: lcl|Query_19853 Length: 468

No significant similarity found.


Query #356: g348.t1 Query ID: lcl|Query_19854 Length: 269

Sequences producing significant alignments:
                                                                  Scientific      Common                     Max    Total Query   E   Per.   Acc.                        
Description                                                       Name            Name            Taxid      Score  Score cover Value Ident  Len        Accession        
unnamed protein product                                                                           0          21.7   21.7  12%   0.027 31.58  421        Query_30583      


Alignments:

>unnamed protein product
Sequence ID: Query_30583 Length: 421
Range 1: 101 to 138

Score:21.7 bits(43), Expect:0.027, 
Method:Compositional matrix adjust., 
Identities:12/38(32%), Positives:16/38(42%), Gaps:5/38(13%)

Query  68   RLLELPPPEV-----DALGAPTWPVTAAEVSKAYRKLS  100
            + + +P P V     DA G P   VT      A +KL 
Sbjct  101  KCIAMPAPAVRYALGDAFGMPVGSVTTGKMLAALQKLG  138


Query #357: g349.t1 Query ID: lcl|Query_19855 Length: 633

No significant similarity found.


Query #358: g350.t1 Query ID: lcl|Query_19856 Length: 497

No significant similarity found.


Query #359: g351.t1 Query ID: lcl|Query_19857 Length: 1175

No significant similarity found.


Query #360: g352.t1 Query ID: lcl|Query_19858 Length: 1394

No significant similarity found.


Query #361: g353.t1 Query ID: lcl|Query_19859 Length: 297

No significant similarity found.


Query #362: g354.t1 Query ID: lcl|Query_19860 Length: 101

Sequences producing significant alignments:
                                                                  Scientific      Common                     Max    Total Query   E   Per.   Acc.                        
Description                                                       Name            Name            Taxid      Score  Score cover Value Ident  Len        Accession        
unnamed protein product                                                                           0          19.6   19.6  39%   0.040 28.57  421        Query_30583      


Alignments:

>unnamed protein product
Sequence ID: Query_30583 Length: 421
Range 1: 365 to 420

Score:19.6 bits(38), Expect:0.040, 
Method:Composition-based stats., 
Identities:16/56(29%), Positives:20/56(35%), Gaps:16/56(28%)

Query  5    AGSNSYHVLQY-------------AYVPDILEKRGPHREQHLAGASK---MADANK  44
            AG   YH ++Y                P +LE       +  AG  K   MA ANK
Sbjct  365  AGKSPYHFIEYMACPGGCVCGGGQPVMPGVLEAMDRTTTRLYAGLKKRLAMASANK  420


Query #363: g355.t1 Query ID: lcl|Query_19861 Length: 1724

No significant similarity found.


Query #364: g356.t1 Query ID: lcl|Query_19862 Length: 814

No significant similarity found.


Query #365: g357.t1 Query ID: lcl|Query_19863 Length: 329

No significant similarity found.


Query #366: g358.t1 Query ID: lcl|Query_19864 Length: 423

No significant similarity found.


Query #367: g359.t1 Query ID: lcl|Query_19865 Length: 122

No significant similarity found.


Query #368: g360.t1 Query ID: lcl|Query_19866 Length: 465

No significant similarity found.


Query #369: g361.t1 Query ID: lcl|Query_19867 Length: 300

No significant similarity found.


Query #370: g362.t1 Query ID: lcl|Query_19868 Length: 490

No significant similarity found.


Query #371: g363.t1 Query ID: lcl|Query_19869 Length: 933

No significant similarity found.


Query #372: g364.t1 Query ID: lcl|Query_19870 Length: 1070

No significant similarity found.


Query #373: g365.t1 Query ID: lcl|Query_19871 Length: 248

No significant similarity found.


Query #374: g366.t1 Query ID: lcl|Query_19872 Length: 417

No significant similarity found.


Query #375: g367.t1 Query ID: lcl|Query_19873 Length: 458

No significant similarity found.


Query #376: g368.t1 Query ID: lcl|Query_19874 Length: 344

No significant similarity found.


Query #377: g369.t1 Query ID: lcl|Query_19875 Length: 1318

No significant similarity found.


Query #378: g370.t1 Query ID: lcl|Query_19876 Length: 3001

No significant similarity found.


Query #379: g370.t2 Query ID: lcl|Query_19877 Length: 2999

No significant similarity found.


Query #380: g371.t1 Query ID: lcl|Query_19878 Length: 305

No significant similarity found.


Query #381: g372.t1 Query ID: lcl|Query_19879 Length: 991

No significant similarity found.


Query #382: g373.t1 Query ID: lcl|Query_19880 Length: 284

No significant similarity found.


Query #383: g374.t1 Query ID: lcl|Query_19881 Length: 7090

No significant similarity found.


Query #384: g375.t1 Query ID: lcl|Query_19882 Length: 1224

No significant similarity found.


Query #385: g376.t1 Query ID: lcl|Query_19883 Length: 583

No significant similarity found.


Query #386: g377.t1 Query ID: lcl|Query_19884 Length: 699

No significant similarity found.


Query #387: g378.t1 Query ID: lcl|Query_19885 Length: 764

No significant similarity found.


Query #388: g379.t1 Query ID: lcl|Query_19886 Length: 414

No significant similarity found.


Query #389: g380.t1 Query ID: lcl|Query_19887 Length: 602

No significant similarity found.


Query #390: g381.t1 Query ID: lcl|Query_19888 Length: 465

No significant similarity found.


Query #391: g382.t1 Query ID: lcl|Query_19889 Length: 366

No significant similarity found.


Query #392: g383.t1 Query ID: lcl|Query_19890 Length: 508

No significant similarity found.


Query #393: g384.t1 Query ID: lcl|Query_19891 Length: 210

No significant similarity found.


Query #394: g385.t1 Query ID: lcl|Query_19892 Length: 332

No significant similarity found.


Query #395: g386.t1 Query ID: lcl|Query_19893 Length: 429

No significant similarity found.


Query #396: g387.t1 Query ID: lcl|Query_19894 Length: 231

No significant similarity found.


Query #397: g388.t1 Query ID: lcl|Query_19895 Length: 496

No significant similarity found.


Query #398: g389.t1 Query ID: lcl|Query_19896 Length: 640

No significant similarity found.


Query #399: g390.t1 Query ID: lcl|Query_19897 Length: 293

No significant similarity found.


Query #400: g391.t1 Query ID: lcl|Query_19898 Length: 380

No significant similarity found.


Query #401: g392.t1 Query ID: lcl|Query_19899 Length: 474

Sequences producing significant alignments:
                                                                  Scientific      Common                     Max    Total Query   E   Per.   Acc.                        
Description                                                       Name            Name            Taxid      Score  Score cover Value Ident  Len        Accession        
unnamed protein product                                                                           0          28.8   28.8  10%   3e-04 34.62  421        Query_30583      


Alignments:

>unnamed protein product
Sequence ID: Query_30583 Length: 421
Range 1: 256 to 303

Score:28.8 bits(60), Expect:3e-04, 
Method:Compositional matrix adjust., 
Identities:18/52(35%), Positives:26/52(50%), Gaps:4/52(7%)

Query  155  STLVARMHRYLMGRAGVSPAQVAALPEHNAMDSIVDAMGAAAADYGVQGGVM  206
            +TL  R   Y++ +AG+     A LP+    DS+       A  +GV GGVM
Sbjct  256  ATLTTRELAYMIKKAGI---DFAKLPD-GKRDSLMGESTGGATIFGVTGGVM  303


Query #402: g393.t1 Query ID: lcl|Query_19900 Length: 545

No significant similarity found.


Query #403: g394.t1 Query ID: lcl|Query_19901 Length: 240

No significant similarity found.


Query #404: g395.t1 Query ID: lcl|Query_19902 Length: 1392

No significant similarity found.


Query #405: g396.t1 Query ID: lcl|Query_19903 Length: 84

No significant similarity found.


Query #406: g397.t1 Query ID: lcl|Query_19904 Length: 327

No significant similarity found.


Query #407: g398.t1 Query ID: lcl|Query_19905 Length: 678

No significant similarity found.


Query #408: g399.t1 Query ID: lcl|Query_19906 Length: 705

No significant similarity found.


Query #409: g400.t1 Query ID: lcl|Query_19907 Length: 534

No significant similarity found.


Query #410: g401.t1 Query ID: lcl|Query_19908 Length: 2579

No significant similarity found.


Query #411: g402.t1 Query ID: lcl|Query_19909 Length: 280

No significant similarity found.


Query #412: g403.t1 Query ID: lcl|Query_19910 Length: 1441

No significant similarity found.


Query #413: g404.t1 Query ID: lcl|Query_19911 Length: 352

No significant similarity found.


Query #414: g405.t1 Query ID: lcl|Query_19912 Length: 2691

No significant similarity found.


Query #415: g406.t1 Query ID: lcl|Query_19913 Length: 302

No significant similarity found.


Query #416: g407.t1 Query ID: lcl|Query_19914 Length: 563

No significant similarity found.


Query #417: g408.t1 Query ID: lcl|Query_19915 Length: 252

Sequences producing significant alignments:
                                                                  Scientific      Common                     Max    Total Query   E   Per.   Acc.                        
Description                                                       Name            Name            Taxid      Score  Score cover Value Ident  Len        Accession        
unnamed protein product                                                                           0          22.1   22.1  23%   0.021 23.33  421        Query_30583      


Alignments:

>unnamed protein product
Sequence ID: Query_30583 Length: 421
Range 1: 170 to 229

Score:22.1 bits(44), Expect:0.021, 
Method:Compositional matrix adjust., 
Identities:14/60(23%), Positives:21/60(35%), Gaps:1/60(1%)

Query  42   LPFPTIAANCAGWVAYGYVTTDVLVLWPNVAGFLLGMFYTMS-CYGLADTKTRDRQIAIV  100
            +P P   + C GW  Y       L          +GM   ++  YG    K   +Q+  V
Sbjct  170  MPLPQFTSCCPGWQKYAETYYPELLPHFSTCKSPIGMNGALAKTYGAERMKYDPKQVYTV  229


Query #418: g409.t1 Query ID: lcl|Query_19916 Length: 600

No significant similarity found.


Query #419: g410.t1 Query ID: lcl|Query_19917 Length: 416

No significant similarity found.


Query #420: g411.t1 Query ID: lcl|Query_19918 Length: 2537

No significant similarity found.


Query #421: g412.t1 Query ID: lcl|Query_19919 Length: 527

No significant similarity found.


Query #422: g413.t1 Query ID: lcl|Query_19920 Length: 691

No significant similarity found.


Query #423: g414.t1 Query ID: lcl|Query_19921 Length: 481

No significant similarity found.


Query #424: g415.t1 Query ID: lcl|Query_19922 Length: 471

No significant similarity found.


Query #425: g416.t1 Query ID: lcl|Query_19923 Length: 1263

No significant similarity found.


Query #426: g417.t1 Query ID: lcl|Query_19924 Length: 919

No significant similarity found.


Query #427: g418.t1 Query ID: lcl|Query_19925 Length: 164

No significant similarity found.


Query #428: g419.t1 Query ID: lcl|Query_19926 Length: 227

No significant similarity found.


Query #429: g420.t1 Query ID: lcl|Query_19927 Length: 652

No significant similarity found.


Query #430: g421.t1 Query ID: lcl|Query_19928 Length: 663

No significant similarity found.


Query #431: g422.t1 Query ID: lcl|Query_19929 Length: 714

No significant similarity found.


Query #432: g423.t1 Query ID: lcl|Query_19930 Length: 526

No significant similarity found.


Query #433: g424.t1 Query ID: lcl|Query_19931 Length: 1413

No significant similarity found.


Query #434: g425.t1 Query ID: lcl|Query_19932 Length: 1340

No significant similarity found.


Query #435: g426.t1 Query ID: lcl|Query_19933 Length: 287

No significant similarity found.


Query #436: g427.t1 Query ID: lcl|Query_19934 Length: 1052

No significant similarity found.


Query #437: g427.t2 Query ID: lcl|Query_19935 Length: 1068

No significant similarity found.


Query #438: g428.t1 Query ID: lcl|Query_19936 Length: 106

No significant similarity found.


Query #439: g429.t1 Query ID: lcl|Query_19937 Length: 985

No significant similarity found.


Query #440: g430.t1 Query ID: lcl|Query_19938 Length: 326

No significant similarity found.


Query #441: g431.t1 Query ID: lcl|Query_19939 Length: 407

No significant similarity found.


Query #442: g432.t1 Query ID: lcl|Query_19940 Length: 225

No significant similarity found.


Query #443: g433.t1 Query ID: lcl|Query_19941 Length: 500

No significant similarity found.


Query #444: g434.t1 Query ID: lcl|Query_19942 Length: 119

No significant similarity found.


Query #445: g435.t1 Query ID: lcl|Query_19943 Length: 605

No significant similarity found.


Query #446: g436.t1 Query ID: lcl|Query_19944 Length: 154

No significant similarity found.


Query #447: g437.t1 Query ID: lcl|Query_19945 Length: 168

No significant similarity found.


Query #448: g438.t1 Query ID: lcl|Query_19946 Length: 844

No significant similarity found.


Query #449: g439.t1 Query ID: lcl|Query_19947 Length: 139

No significant similarity found.


Query #450: g440.t1 Query ID: lcl|Query_19948 Length: 157

No significant similarity found.


Query #451: g441.t1 Query ID: lcl|Query_19949 Length: 599

No significant similarity found.


Query #452: g442.t1 Query ID: lcl|Query_19950 Length: 342

No significant similarity found.


Query #453: g443.t1 Query ID: lcl|Query_19951 Length: 706

No significant similarity found.


Query #454: g444.t1 Query ID: lcl|Query_19952 Length: 276

No significant similarity found.


Query #455: g445.t1 Query ID: lcl|Query_19953 Length: 444

No significant similarity found.


Query #456: g446.t1 Query ID: lcl|Query_19954 Length: 901

No significant similarity found.


Query #457: g447.t1 Query ID: lcl|Query_19955 Length: 205

No significant similarity found.


Query #458: g448.t1 Query ID: lcl|Query_19956 Length: 360

No significant similarity found.


Query #459: g449.t1 Query ID: lcl|Query_19957 Length: 352

No significant similarity found.


Query #460: g450.t1 Query ID: lcl|Query_19958 Length: 235

Sequences producing significant alignments:
                                                                  Scientific      Common                     Max    Total Query   E   Per.   Acc.                        
Description                                                       Name            Name            Taxid      Score  Score cover Value Ident  Len        Accession        
unnamed protein product                                                                           0          26.3   26.3  8%    0.001 45.83  421        Query_30583      


Alignments:

>unnamed protein product
Sequence ID: Query_30583 Length: 421
Range 1: 344 to 367

Score:26.3 bits(54), Expect:0.001, 
Method:Compositional matrix adjust., 
Identities:11/24(46%), Positives:14/24(58%), Gaps:3/24(12%)

Query  153  DVKAAVLHG---FQQILDTLRAAE  173
            DVK AV HG   F+Q+ D  +A  
Sbjct  344  DVKVAVVHGAKRFKQVCDDVKAGK  367


Query #461: g451.t1 Query ID: lcl|Query_19959 Length: 368

No significant similarity found.


Query #462: g452.t1 Query ID: lcl|Query_19960 Length: 335

No significant similarity found.


Query #463: g453.t1 Query ID: lcl|Query_19961 Length: 481

No significant similarity found.


Query #464: g454.t1 Query ID: lcl|Query_19962 Length: 738

No significant similarity found.


Query #465: g455.t1 Query ID: lcl|Query_19963 Length: 280

No significant similarity found.


Query #466: g456.t1 Query ID: lcl|Query_19964 Length: 844

No significant similarity found.


Query #467: g457.t1 Query ID: lcl|Query_19965 Length: 413

No significant similarity found.


Query #468: g458.t1 Query ID: lcl|Query_19966 Length: 717

No significant similarity found.


Query #469: g459.t1 Query ID: lcl|Query_19967 Length: 354

No significant similarity found.


Query #470: g460.t1 Query ID: lcl|Query_19968 Length: 496

No significant similarity found.


Query #471: g461.t1 Query ID: lcl|Query_19969 Length: 362

No significant similarity found.


Query #472: g462.t1 Query ID: lcl|Query_19970 Length: 523

No significant similarity found.


Query #473: g463.t1 Query ID: lcl|Query_19971 Length: 1210

No significant similarity found.


Query #474: g464.t1 Query ID: lcl|Query_19972 Length: 338

No significant similarity found.


Query #475: g465.t1 Query ID: lcl|Query_19973 Length: 338

No significant similarity found.


Query #476: g466.t1 Query ID: lcl|Query_19974 Length: 753

No significant similarity found.


Query #477: g467.t1 Query ID: lcl|Query_19975 Length: 139

No significant similarity found.


Query #478: g468.t1 Query ID: lcl|Query_19976 Length: 93

No significant similarity found.


Query #479: g469.t1 Query ID: lcl|Query_19977 Length: 87

No significant similarity found.


Query #480: g470.t1 Query ID: lcl|Query_19978 Length: 278

No significant similarity found.


Query #481: g471.t1 Query ID: lcl|Query_19979 Length: 267

No significant similarity found.


Query #482: g472.t1 Query ID: lcl|Query_19980 Length: 219

No significant similarity found.


Query #483: g473.t1 Query ID: lcl|Query_19981 Length: 414

No significant similarity found.


Query #484: g474.t1 Query ID: lcl|Query_19982 Length: 449

No significant similarity found.


Query #485: g475.t1 Query ID: lcl|Query_19983 Length: 133

No significant similarity found.


Query #486: g476.t1 Query ID: lcl|Query_19984 Length: 230

No significant similarity found.


Query #487: g477.t1 Query ID: lcl|Query_19985 Length: 301

No significant similarity found.


Query #488: g478.t1 Query ID: lcl|Query_19986 Length: 558

No significant similarity found.


Query #489: g479.t1 Query ID: lcl|Query_19987 Length: 318

Sequences producing significant alignments:
                                                                  Scientific      Common                     Max    Total Query   E   Per.   Acc.                        
Description                                                       Name            Name            Taxid      Score  Score cover Value Ident  Len        Accession        
unnamed protein product                                                                           0          21.3   21.3  17%   0.045 29.31  421        Query_30583      


Alignments:

>unnamed protein product
Sequence ID: Query_30583 Length: 421
Range 1: 244 to 300

Score:21.3 bits(42), Expect:0.045, 
Method:Compositional matrix adjust., 
Identities:17/58(29%), Positives:25/58(43%), Gaps:2/58(3%)

Query  5    PRFSRASVLALAVLLLTLPTALGLERFIEDTDRFP-GWRGELPGDATGGETVGFGELG  61
            P    +    +   L T   A  + +   D  + P G R  L G++TGG T+ FG  G
Sbjct  244  PELKSSGMRDIDATLTTRELAYMIKKAGIDFAKLPDGKRDSLMGESTGGATI-FGVTG  300


Query #490: g480.t1 Query ID: lcl|Query_19988 Length: 565

No significant similarity found.


Query #491: g481.t1 Query ID: lcl|Query_19989 Length: 3257

No significant similarity found.


Query #492: g482.t1 Query ID: lcl|Query_19990 Length: 167

No significant similarity found.


Query #493: g483.t1 Query ID: lcl|Query_19991 Length: 252

No significant similarity found.


Query #494: g484.t1 Query ID: lcl|Query_19992 Length: 1151

No significant similarity found.


Query #495: g485.t1 Query ID: lcl|Query_19993 Length: 1270

No significant similarity found.


Query #496: g486.t1 Query ID: lcl|Query_19994 Length: 480

No significant similarity found.


Query #497: g487.t1 Query ID: lcl|Query_19995 Length: 1473

No significant similarity found.


Query #498: g488.t1 Query ID: lcl|Query_19996 Length: 612

No significant similarity found.


Query #499: g489.t1 Query ID: lcl|Query_19997 Length: 223

No significant similarity found.


Query #500: g490.t1 Query ID: lcl|Query_19998 Length: 523

No significant similarity found.


Query #501: g491.t1 Query ID: lcl|Query_19999 Length: 442

No significant similarity found.


Query #502: g492.t1 Query ID: lcl|Query_20000 Length: 718

No significant similarity found.


Query #503: g493.t1 Query ID: lcl|Query_20001 Length: 775

No significant similarity found.


Query #504: g494.t1 Query ID: lcl|Query_20002 Length: 581

No significant similarity found.


Query #505: g495.t1 Query ID: lcl|Query_20003 Length: 247

No significant similarity found.


Query #506: g496.t1 Query ID: lcl|Query_20004 Length: 219

No significant similarity found.


Query #507: g497.t1 Query ID: lcl|Query_20005 Length: 178

No significant similarity found.


Query #508: g498.t1 Query ID: lcl|Query_20006 Length: 247

No significant similarity found.


Query #509: g499.t1 Query ID: lcl|Query_20007 Length: 623

No significant similarity found.


Query #510: g500.t1 Query ID: lcl|Query_20008 Length: 378

No significant similarity found.


Query #511: g501.t1 Query ID: lcl|Query_20009 Length: 345

No significant similarity found.


Query #512: g502.t1 Query ID: lcl|Query_20010 Length: 265

No significant similarity found.


Query #513: g503.t1 Query ID: lcl|Query_20011 Length: 86

No significant similarity found.


Query #514: g504.t1 Query ID: lcl|Query_20012 Length: 1466

No significant similarity found.


Query #515: g505.t1 Query ID: lcl|Query_20013 Length: 408

No significant similarity found.


Query #516: g506.t1 Query ID: lcl|Query_20014 Length: 291

No significant similarity found.


Query #517: g507.t1 Query ID: lcl|Query_20015 Length: 141

No significant similarity found.


Query #518: g508.t1 Query ID: lcl|Query_20016 Length: 681

No significant similarity found.


Query #519: g509.t1 Query ID: lcl|Query_20017 Length: 465

No significant similarity found.


Query #520: g510.t1 Query ID: lcl|Query_20018 Length: 151

No significant similarity found.


Query #521: g511.t1 Query ID: lcl|Query_20019 Length: 285

No significant similarity found.


Query #522: g511.t2 Query ID: lcl|Query_20020 Length: 284

No significant similarity found.


Query #523: g512.t1 Query ID: lcl|Query_20021 Length: 1207

No significant similarity found.


Query #524: g513.t1 Query ID: lcl|Query_20022 Length: 2116

No significant similarity found.


Query #525: g514.t1 Query ID: lcl|Query_20023 Length: 446

No significant similarity found.


Query #526: g515.t1 Query ID: lcl|Query_20024 Length: 2762

No significant similarity found.


Query #527: g516.t1 Query ID: lcl|Query_20025 Length: 3340

No significant similarity found.


Query #528: g517.t1 Query ID: lcl|Query_20026 Length: 2070

No significant similarity found.


Query #529: g518.t1 Query ID: lcl|Query_20027 Length: 385

No significant similarity found.


Query #530: g519.t1 Query ID: lcl|Query_20028 Length: 705

No significant similarity found.


Query #531: g520.t1 Query ID: lcl|Query_20029 Length: 388

No significant similarity found.


Query #532: g521.t1 Query ID: lcl|Query_20030 Length: 331

No significant similarity found.


Query #533: g522.t1 Query ID: lcl|Query_20031 Length: 1055

No significant similarity found.


Query #534: g523.t1 Query ID: lcl|Query_20032 Length: 384

No significant similarity found.


Query #535: g524.t1 Query ID: lcl|Query_20033 Length: 1635

No significant similarity found.


Query #536: g525.t1 Query ID: lcl|Query_20034 Length: 1028

No significant similarity found.


Query #537: g526.t1 Query ID: lcl|Query_20035 Length: 151

No significant similarity found.


Query #538: g527.t1 Query ID: lcl|Query_20036 Length: 495

No significant similarity found.


Query #539: g528.t1 Query ID: lcl|Query_20037 Length: 770

No significant similarity found.


Query #540: g529.t1 Query ID: lcl|Query_20038 Length: 629

No significant similarity found.


Query #541: g530.t1 Query ID: lcl|Query_20039 Length: 779

No significant similarity found.


Query #542: g531.t1 Query ID: lcl|Query_20040 Length: 515

No significant similarity found.


Query #543: g532.t1 Query ID: lcl|Query_20041 Length: 583

No significant similarity found.


Query #544: g533.t1 Query ID: lcl|Query_20042 Length: 587

No significant similarity found.


Query #545: g534.t1 Query ID: lcl|Query_20043 Length: 2010

No significant similarity found.


Query #546: g535.t1 Query ID: lcl|Query_20044 Length: 1135

No significant similarity found.


Query #547: g536.t1 Query ID: lcl|Query_20045 Length: 293

No significant similarity found.


Query #548: g537.t1 Query ID: lcl|Query_20046 Length: 365

No significant similarity found.


Query #549: g538.t1 Query ID: lcl|Query_20047 Length: 138

No significant similarity found.


Query #550: g539.t1 Query ID: lcl|Query_20048 Length: 111

No significant similarity found.


Query #551: g540.t1 Query ID: lcl|Query_20049 Length: 439

No significant similarity found.


Query #552: g541.t1 Query ID: lcl|Query_20050 Length: 287

No significant similarity found.


Query #553: g542.t1 Query ID: lcl|Query_20051 Length: 1791

No significant similarity found.


Query #554: g543.t1 Query ID: lcl|Query_20052 Length: 352

No significant similarity found.


Query #555: g544.t1 Query ID: lcl|Query_20053 Length: 1458

No significant similarity found.


Query #556: g545.t1 Query ID: lcl|Query_20054 Length: 167

No significant similarity found.


Query #557: g546.t1 Query ID: lcl|Query_20055 Length: 351

No significant similarity found.


Query #558: g546.t2 Query ID: lcl|Query_20056 Length: 350

No significant similarity found.


Query #559: g547.t1 Query ID: lcl|Query_20057 Length: 581

No significant similarity found.


Query #560: g548.t1 Query ID: lcl|Query_20058 Length: 794

No significant similarity found.


Query #561: g549.t1 Query ID: lcl|Query_20059 Length: 196

No significant similarity found.


Query #562: g550.t1 Query ID: lcl|Query_20060 Length: 352

No significant similarity found.


Query #563: g551.t1 Query ID: lcl|Query_20061 Length: 546

No significant similarity found.


Query #564: g552.t1 Query ID: lcl|Query_20062 Length: 391

No significant similarity found.


Query #565: g553.t1 Query ID: lcl|Query_20063 Length: 959

No significant similarity found.


Query #566: g554.t1 Query ID: lcl|Query_20064 Length: 981

No significant similarity found.


Query #567: g555.t1 Query ID: lcl|Query_20065 Length: 178

No significant similarity found.


Query #568: g556.t1 Query ID: lcl|Query_20066 Length: 309

No significant similarity found.


Query #569: g557.t1 Query ID: lcl|Query_20067 Length: 129

No significant similarity found.


Query #570: g558.t1 Query ID: lcl|Query_20068 Length: 863

No significant similarity found.


Query #571: g559.t1 Query ID: lcl|Query_20069 Length: 239

Sequences producing significant alignments:
                                                                  Scientific      Common                     Max    Total Query   E   Per.   Acc.                        
Description                                                       Name            Name            Taxid      Score  Score cover Value Ident  Len        Accession        
unnamed protein product                                                                           0          20.9   20.9  3%    0.044 88.89  421        Query_30583      


Alignments:

>unnamed protein product
Sequence ID: Query_30583 Length: 421
Range 1: 113 to 121

Score:20.9 bits(41), Expect:0.044, 
Method:Compositional matrix adjust., 
Identities:8/9(89%), Positives:8/9(88%), Gaps:0/9(0%)

Query  95   ALGRAFGMP  103
            ALG AFGMP
Sbjct  113  ALGDAFGMP  121


Query #572: g560.t1 Query ID: lcl|Query_20070 Length: 934

No significant similarity found.


Query #573: g561.t1 Query ID: lcl|Query_20071 Length: 670

No significant similarity found.


Query #574: g562.t1 Query ID: lcl|Query_20072 Length: 241

No significant similarity found.


Query #575: g563.t1 Query ID: lcl|Query_20073 Length: 112

Sequences producing significant alignments:
                                                                  Scientific      Common                     Max    Total Query   E   Per.   Acc.                        
Description                                                       Name            Name            Taxid      Score  Score cover Value Ident  Len        Accession        
unnamed protein product                                                                           0          22.1   22.1  7%    0.007 75.00  421        Query_30583      


Alignments:

>unnamed protein product
Sequence ID: Query_30583 Length: 421
Range 1: 69 to 76

Score:22.1 bits(44), Expect:0.007, 
Method:Composition-based stats., 
Identities:6/8(75%), Positives:6/8(75%), Gaps:0/8(0%)

Query  17  CSQCKTHC  24
           C QC THC
Sbjct  69  CGQCLTHC  76


Query #576: g564.t1 Query ID: lcl|Query_20074 Length: 363

No significant similarity found.


Query #577: g565.t1 Query ID: lcl|Query_20075 Length: 559

No significant similarity found.


Query #578: g566.t1 Query ID: lcl|Query_20076 Length: 365

No significant similarity found.


Query #579: g567.t1 Query ID: lcl|Query_20077 Length: 269

No significant similarity found.


Query #580: g568.t1 Query ID: lcl|Query_20078 Length: 282

No significant similarity found.


Query #581: g569.t1 Query ID: lcl|Query_20079 Length: 1407

No significant similarity found.


Query #582: g570.t1 Query ID: lcl|Query_20080 Length: 692

No significant similarity found.


Query #583: g571.t1 Query ID: lcl|Query_20081 Length: 1057

No significant similarity found.


Query #584: g572.t1 Query ID: lcl|Query_20082 Length: 242

No significant similarity found.


Query #585: g573.t1 Query ID: lcl|Query_20083 Length: 341

No significant similarity found.


Query #586: g574.t1 Query ID: lcl|Query_20084 Length: 761

No significant similarity found.


Query #587: g575.t1 Query ID: lcl|Query_20085 Length: 636

No significant similarity found.


Query #588: g576.t1 Query ID: lcl|Query_20086 Length: 198

No significant similarity found.


Query #589: g577.t1 Query ID: lcl|Query_20087 Length: 192

No significant similarity found.


Query #590: g578.t1 Query ID: lcl|Query_20088 Length: 218

No significant similarity found.


Query #591: g579.t1 Query ID: lcl|Query_20089 Length: 140

No significant similarity found.


Query #592: g580.t1 Query ID: lcl|Query_20090 Length: 95

No significant similarity found.


Query #593: g581.t1 Query ID: lcl|Query_20091 Length: 103

No significant similarity found.


Query #594: g582.t1 Query ID: lcl|Query_20092 Length: 80

No significant similarity found.


Query #595: g583.t1 Query ID: lcl|Query_20093 Length: 1187

No significant similarity found.


Query #596: g584.t1 Query ID: lcl|Query_20094 Length: 131

No significant similarity found.


Query #597: g585.t1 Query ID: lcl|Query_20095 Length: 269

No significant similarity found.


Query #598: g586.t1 Query ID: lcl|Query_20096 Length: 249

No significant similarity found.


Query #599: g587.t1 Query ID: lcl|Query_20097 Length: 333

No significant similarity found.


Query #600: g588.t1 Query ID: lcl|Query_20098 Length: 117

No significant similarity found.


Query #601: g589.t1 Query ID: lcl|Query_20099 Length: 921

No significant similarity found.


Query #602: g590.t1 Query ID: lcl|Query_20100 Length: 100

No significant similarity found.


Query #603: g591.t1 Query ID: lcl|Query_20101 Length: 595

No significant similarity found.


Query #604: g591.t2 Query ID: lcl|Query_20102 Length: 493

No significant similarity found.


Query #605: g591.t3 Query ID: lcl|Query_20103 Length: 441

No significant similarity found.


Query #606: g591.t4 Query ID: lcl|Query_20104 Length: 359

No significant similarity found.


Query #607: g592.t1 Query ID: lcl|Query_20105 Length: 979

No significant similarity found.


Query #608: g593.t1 Query ID: lcl|Query_20106 Length: 213

No significant similarity found.


Query #609: g594.t1 Query ID: lcl|Query_20107 Length: 994

No significant similarity found.


Query #610: g595.t1 Query ID: lcl|Query_20108 Length: 216

No significant similarity found.


Query #611: g596.t1 Query ID: lcl|Query_20109 Length: 129

No significant similarity found.


Query #612: g597.t1 Query ID: lcl|Query_20110 Length: 868

No significant similarity found.


Query #613: g597.t2 Query ID: lcl|Query_20111 Length: 867

No significant similarity found.


Query #614: g598.t1 Query ID: lcl|Query_20112 Length: 88

No significant similarity found.


Query #615: g599.t1 Query ID: lcl|Query_20113 Length: 397

No significant similarity found.


Query #616: g600.t1 Query ID: lcl|Query_20114 Length: 95

No significant similarity found.


Query #617: g601.t1 Query ID: lcl|Query_20115 Length: 420

No significant similarity found.


Query #618: g602.t1 Query ID: lcl|Query_20116 Length: 619

No significant similarity found.


Query #619: g603.t1 Query ID: lcl|Query_20117 Length: 540

No significant similarity found.


Query #620: g604.t1 Query ID: lcl|Query_20118 Length: 285

No significant similarity found.


Query #621: g605.t1 Query ID: lcl|Query_20119 Length: 792

No significant similarity found.


Query #622: g606.t1 Query ID: lcl|Query_20120 Length: 132

No significant similarity found.


Query #623: g607.t1 Query ID: lcl|Query_20121 Length: 435

No significant similarity found.


Query #624: g608.t1 Query ID: lcl|Query_20122 Length: 1126

No significant similarity found.


Query #625: g609.t1 Query ID: lcl|Query_20123 Length: 533

No significant similarity found.


Query #626: g610.t1 Query ID: lcl|Query_20124 Length: 448

No significant similarity found.


Query #627: g611.t1 Query ID: lcl|Query_20125 Length: 676

No significant similarity found.


Query #628: g612.t1 Query ID: lcl|Query_20126 Length: 72

No significant similarity found.


Query #629: g613.t1 Query ID: lcl|Query_20127 Length: 274

No significant similarity found.


Query #630: g614.t1 Query ID: lcl|Query_20128 Length: 309

No significant similarity found.


Query #631: g615.t1 Query ID: lcl|Query_20129 Length: 300

No significant similarity found.


Query #632: g616.t1 Query ID: lcl|Query_20130 Length: 161

No significant similarity found.


Query #633: g617.t1 Query ID: lcl|Query_20131 Length: 443

No significant similarity found.


Query #634: g618.t1 Query ID: lcl|Query_20132 Length: 439

No significant similarity found.


Query #635: g619.t1 Query ID: lcl|Query_20133 Length: 490

No significant similarity found.


Query #636: g620.t1 Query ID: lcl|Query_20134 Length: 469

No significant similarity found.


Query #637: g621.t1 Query ID: lcl|Query_20135 Length: 719

No significant similarity found.


Query #638: g622.t1 Query ID: lcl|Query_20136 Length: 556

No significant similarity found.


Query #639: g623.t1 Query ID: lcl|Query_20137 Length: 140

No significant similarity found.


Query #640: g624.t1 Query ID: lcl|Query_20138 Length: 540

No significant similarity found.


Query #641: g625.t1 Query ID: lcl|Query_20139 Length: 239

No significant similarity found.


Query #642: g626.t1 Query ID: lcl|Query_20140 Length: 278

No significant similarity found.


Query #643: g627.t1 Query ID: lcl|Query_20141 Length: 241

No significant similarity found.


Query #644: g628.t1 Query ID: lcl|Query_20142 Length: 596

No significant similarity found.


Query #645: g629.t1 Query ID: lcl|Query_20143 Length: 1348

No significant similarity found.


Query #646: g630.t1 Query ID: lcl|Query_20144 Length: 535

No significant similarity found.


Query #647: g631.t1 Query ID: lcl|Query_20145 Length: 161

No significant similarity found.


Query #648: g632.t1 Query ID: lcl|Query_20146 Length: 389

No significant similarity found.


Query #649: g633.t1 Query ID: lcl|Query_20147 Length: 712

No significant similarity found.


Query #650: g634.t1 Query ID: lcl|Query_20148 Length: 433

No significant similarity found.


Query #651: g635.t1 Query ID: lcl|Query_20149 Length: 462

No significant similarity found.


Query #652: g636.t1 Query ID: lcl|Query_20150 Length: 1101

No significant similarity found.


Query #653: g637.t1 Query ID: lcl|Query_20151 Length: 563

No significant similarity found.


Query #654: g638.t1 Query ID: lcl|Query_20152 Length: 326

No significant similarity found.


Query #655: g639.t1 Query ID: lcl|Query_20153 Length: 390

No significant similarity found.


Query #656: g640.t1 Query ID: lcl|Query_20154 Length: 553

No significant similarity found.


Query #657: g641.t1 Query ID: lcl|Query_20155 Length: 713

No significant similarity found.


Query #658: g642.t1 Query ID: lcl|Query_20156 Length: 256

No significant similarity found.


Query #659: g643.t1 Query ID: lcl|Query_20157 Length: 147

No significant similarity found.


Query #660: g644.t1 Query ID: lcl|Query_20158 Length: 176

No significant similarity found.


Query #661: g645.t1 Query ID: lcl|Query_20159 Length: 781

No significant similarity found.


Query #662: g646.t1 Query ID: lcl|Query_20160 Length: 711

No significant similarity found.


Query #663: g647.t1 Query ID: lcl|Query_20161 Length: 436

No significant similarity found.


Query #664: g648.t1 Query ID: lcl|Query_20162 Length: 268

No significant similarity found.


Query #665: g649.t1 Query ID: lcl|Query_20163 Length: 413

No significant similarity found.


Query #666: g650.t1 Query ID: lcl|Query_20164 Length: 130

No significant similarity found.


Query #667: g651.t1 Query ID: lcl|Query_20165 Length: 330

No significant similarity found.


Query #668: g652.t1 Query ID: lcl|Query_20166 Length: 320

No significant similarity found.


Query #669: g653.t1 Query ID: lcl|Query_20167 Length: 208

No significant similarity found.


Query #670: g654.t1 Query ID: lcl|Query_20168 Length: 520

No significant similarity found.


Query #671: g655.t1 Query ID: lcl|Query_20169 Length: 500

No significant similarity found.


Query #672: g656.t1 Query ID: lcl|Query_20170 Length: 524

No significant similarity found.


Query #673: g657.t1 Query ID: lcl|Query_20171 Length: 79

No significant similarity found.


Query #674: g658.t1 Query ID: lcl|Query_20172 Length: 864

No significant similarity found.


Query #675: g659.t1 Query ID: lcl|Query_20173 Length: 1017

No significant similarity found.


Query #676: g660.t1 Query ID: lcl|Query_20174 Length: 149

No significant similarity found.


Query #677: g661.t1 Query ID: lcl|Query_20175 Length: 119

Sequences producing significant alignments:
                                                                  Scientific      Common                     Max    Total Query   E   Per.   Acc.                        
Description                                                       Name            Name            Taxid      Score  Score cover Value Ident  Len        Accession        
unnamed protein product                                                                           0          23.0   23.0  14%   0.004 55.56  421        Query_30583      


Alignments:

>unnamed protein product
Sequence ID: Query_30583 Length: 421
Range 1: 109 to 126

Score:23.0 bits(46), Expect:0.004, 
Method:Composition-based stats., 
Identities:10/18(56%), Positives:12/18(66%), Gaps:1/18(5%)

Query  16   AVRF-YGDGLGLPVKVVT  32
            AVR+  GD  G+PV  VT
Sbjct  109  AVRYALGDAFGMPVGSVT  126


Query #678: g662.t1 Query ID: lcl|Query_20176 Length: 297

No significant similarity found.


Query #679: g663.t1 Query ID: lcl|Query_20177 Length: 125

No significant similarity found.


Query #680: g664.t1 Query ID: lcl|Query_20178 Length: 232

No significant similarity found.


Query #681: g665.t1 Query ID: lcl|Query_20179 Length: 693

No significant similarity found.


Query #682: g666.t1 Query ID: lcl|Query_20180 Length: 326

No significant similarity found.


Query #683: g667.t1 Query ID: lcl|Query_20181 Length: 489

No significant similarity found.


Query #684: g668.t1 Query ID: lcl|Query_20182 Length: 242

No significant similarity found.


Query #685: g669.t1 Query ID: lcl|Query_20183 Length: 246

No significant similarity found.


Query #686: g670.t1 Query ID: lcl|Query_20184 Length: 486

No significant similarity found.


Query #687: g671.t1 Query ID: lcl|Query_20185 Length: 998

No significant similarity found.


Query #688: g672.t1 Query ID: lcl|Query_20186 Length: 737

No significant similarity found.


Query #689: g673.t1 Query ID: lcl|Query_20187 Length: 168

No significant similarity found.


Query #690: g674.t1 Query ID: lcl|Query_20188 Length: 959

No significant similarity found.


Query #691: g675.t1 Query ID: lcl|Query_20189 Length: 475

No significant similarity found.


Query #692: g676.t1 Query ID: lcl|Query_20190 Length: 356

No significant similarity found.


Query #693: g677.t1 Query ID: lcl|Query_20191 Length: 247

No significant similarity found.


Query #694: g678.t1 Query ID: lcl|Query_20192 Length: 779

No significant similarity found.


Query #695: g679.t1 Query ID: lcl|Query_20193 Length: 161

No significant similarity found.


Query #696: g680.t1 Query ID: lcl|Query_20194 Length: 288

No significant similarity found.


Query #697: g681.t1 Query ID: lcl|Query_20195 Length: 272

No significant similarity found.


Query #698: g682.t1 Query ID: lcl|Query_20196 Length: 970

No significant similarity found.


Query #699: g683.t1 Query ID: lcl|Query_20197 Length: 109

No significant similarity found.


Query #700: g684.t1 Query ID: lcl|Query_20198 Length: 260

No significant similarity found.


Query #701: g685.t1 Query ID: lcl|Query_20199 Length: 791

No significant similarity found.


Query #702: g686.t1 Query ID: lcl|Query_20200 Length: 415

No significant similarity found.


Query #703: g687.t1 Query ID: lcl|Query_20201 Length: 928

No significant similarity found.


Query #704: g687.t2 Query ID: lcl|Query_20202 Length: 931

No significant similarity found.


Query #705: g688.t1 Query ID: lcl|Query_20203 Length: 231

No significant similarity found.


Query #706: g689.t1 Query ID: lcl|Query_20204 Length: 202

No significant similarity found.


Query #707: g690.t1 Query ID: lcl|Query_20205 Length: 335

No significant similarity found.


Query #708: g691.t1 Query ID: lcl|Query_20206 Length: 1191

No significant similarity found.


Query #709: g692.t1 Query ID: lcl|Query_20207 Length: 349

No significant similarity found.


Query #710: g693.t1 Query ID: lcl|Query_20208 Length: 202

No significant similarity found.


Query #711: g694.t1 Query ID: lcl|Query_20209 Length: 447

No significant similarity found.


Query #712: g695.t1 Query ID: lcl|Query_20210 Length: 1105

No significant similarity found.


Query #713: g696.t1 Query ID: lcl|Query_20211 Length: 462

No significant similarity found.


Query #714: g697.t1 Query ID: lcl|Query_20212 Length: 447

No significant similarity found.


Query #715: g698.t1 Query ID: lcl|Query_20213 Length: 232

No significant similarity found.


Query #716: g699.t1 Query ID: lcl|Query_20214 Length: 836

No significant similarity found.


Query #717: g700.t1 Query ID: lcl|Query_20215 Length: 788

No significant similarity found.


Query #718: g701.t1 Query ID: lcl|Query_20216 Length: 306

No significant similarity found.


Query #719: g702.t1 Query ID: lcl|Query_20217 Length: 311

No significant similarity found.


Query #720: g703.t1 Query ID: lcl|Query_20218 Length: 325

No significant similarity found.


Query #721: g703.t2 Query ID: lcl|Query_20219 Length: 524

No significant similarity found.


Query #722: g704.t1 Query ID: lcl|Query_20220 Length: 548

No significant similarity found.


Query #723: g705.t1 Query ID: lcl|Query_20221 Length: 102

No significant similarity found.


Query #724: g706.t1 Query ID: lcl|Query_20222 Length: 817

No significant similarity found.


Query #725: g707.t1 Query ID: lcl|Query_20223 Length: 830

No significant similarity found.


Query #726: g708.t1 Query ID: lcl|Query_20224 Length: 336

No significant similarity found.


Query #727: g709.t1 Query ID: lcl|Query_20225 Length: 219

No significant similarity found.


Query #728: g710.t1 Query ID: lcl|Query_20226 Length: 260

No significant similarity found.


Query #729: g711.t1 Query ID: lcl|Query_20227 Length: 868

No significant similarity found.


Query #730: g712.t1 Query ID: lcl|Query_20228 Length: 597

No significant similarity found.


Query #731: g713.t1 Query ID: lcl|Query_20229 Length: 324

No significant similarity found.


Query #732: g714.t1 Query ID: lcl|Query_20230 Length: 577

No significant similarity found.


Query #733: g715.t1 Query ID: lcl|Query_20231 Length: 218

No significant similarity found.


Query #734: g716.t1 Query ID: lcl|Query_20232 Length: 204

No significant similarity found.


Query #735: g717.t1 Query ID: lcl|Query_20233 Length: 1337

No significant similarity found.


Query #736: g718.t1 Query ID: lcl|Query_20234 Length: 190

No significant similarity found.


Query #737: g719.t1 Query ID: lcl|Query_20235 Length: 637

No significant similarity found.


Query #738: g720.t1 Query ID: lcl|Query_20236 Length: 900

No significant similarity found.


Query #739: g721.t1 Query ID: lcl|Query_20237 Length: 113

No significant similarity found.


Query #740: g722.t1 Query ID: lcl|Query_20238 Length: 798

No significant similarity found.


Query #741: g722.t2 Query ID: lcl|Query_20239 Length: 803

No significant similarity found.


Query #742: g723.t1 Query ID: lcl|Query_20240 Length: 491

No significant similarity found.


Query #743: g724.t1 Query ID: lcl|Query_20241 Length: 622

No significant similarity found.


Query #744: g725.t1 Query ID: lcl|Query_20242 Length: 479

No significant similarity found.


Query #745: g726.t1 Query ID: lcl|Query_20243 Length: 215

No significant similarity found.


Query #746: g727.t1 Query ID: lcl|Query_20244 Length: 455

No significant similarity found.


Query #747: g728.t1 Query ID: lcl|Query_20245 Length: 128

No significant similarity found.


Query #748: g729.t1 Query ID: lcl|Query_20246 Length: 142

No significant similarity found.


Query #749: g730.t1 Query ID: lcl|Query_20247 Length: 125

No significant similarity found.


Query #750: g731.t1 Query ID: lcl|Query_20248 Length: 599

No significant similarity found.


Query #751: g732.t1 Query ID: lcl|Query_20249 Length: 554

No significant similarity found.


Query #752: g733.t1 Query ID: lcl|Query_20250 Length: 211

No significant similarity found.


Query #753: g734.t1 Query ID: lcl|Query_20251 Length: 142

No significant similarity found.


Query #754: g735.t1 Query ID: lcl|Query_20252 Length: 282

No significant similarity found.


Query #755: g736.t1 Query ID: lcl|Query_20253 Length: 897

No significant similarity found.


Query #756: g737.t1 Query ID: lcl|Query_20254 Length: 196

No significant similarity found.


Query #757: g738.t1 Query ID: lcl|Query_20255 Length: 919

No significant similarity found.


Query #758: g739.t1 Query ID: lcl|Query_20256 Length: 552

No significant similarity found.


Query #759: g740.t1 Query ID: lcl|Query_20257 Length: 102

No significant similarity found.


Query #760: g741.t1 Query ID: lcl|Query_20258 Length: 141

No significant similarity found.


Query #761: g742.t1 Query ID: lcl|Query_20259 Length: 103

No significant similarity found.


Query #762: g743.t1 Query ID: lcl|Query_20260 Length: 598

No significant similarity found.


Query #763: g744.t1 Query ID: lcl|Query_20261 Length: 185

No significant similarity found.


Query #764: g745.t1 Query ID: lcl|Query_20262 Length: 315

No significant similarity found.


Query #765: g746.t1 Query ID: lcl|Query_20263 Length: 185

No significant similarity found.


Query #766: g747.t1 Query ID: lcl|Query_20264 Length: 425

No significant similarity found.


Query #767: g748.t1 Query ID: lcl|Query_20265 Length: 809

No significant similarity found.


Query #768: g749.t1 Query ID: lcl|Query_20266 Length: 530

No significant similarity found.


Query #769: g750.t1 Query ID: lcl|Query_20267 Length: 322

No significant similarity found.


Query #770: g751.t1 Query ID: lcl|Query_20268 Length: 235

No significant similarity found.


Query #771: g752.t1 Query ID: lcl|Query_20269 Length: 222

No significant similarity found.


Query #772: g753.t1 Query ID: lcl|Query_20270 Length: 485

No significant similarity found.


Query #773: g754.t1 Query ID: lcl|Query_20271 Length: 1261

No significant similarity found.


Query #774: g755.t1 Query ID: lcl|Query_20272 Length: 218

No significant similarity found.


Query #775: g756.t1 Query ID: lcl|Query_20273 Length: 1569

No significant similarity found.


Query #776: g757.t1 Query ID: lcl|Query_20274 Length: 497

No significant similarity found.


Query #777: g758.t1 Query ID: lcl|Query_20275 Length: 189

No significant similarity found.


Query #778: g759.t1 Query ID: lcl|Query_20276 Length: 234

No significant similarity found.


Query #779: g760.t1 Query ID: lcl|Query_20277 Length: 496

No significant similarity found.


Query #780: g761.t1 Query ID: lcl|Query_20278 Length: 1361

No significant similarity found.


Query #781: g762.t1 Query ID: lcl|Query_20279 Length: 352

No significant similarity found.


Query #782: g763.t1 Query ID: lcl|Query_20280 Length: 278

No significant similarity found.


Query #783: g764.t1 Query ID: lcl|Query_20281 Length: 175

No significant similarity found.


Query #784: g765.t1 Query ID: lcl|Query_20282 Length: 209

No significant similarity found.


Query #785: g765.t2 Query ID: lcl|Query_20283 Length: 210

No significant similarity found.


Query #786: g766.t1 Query ID: lcl|Query_20284 Length: 453

No significant similarity found.


Query #787: g767.t1 Query ID: lcl|Query_20285 Length: 344

No significant similarity found.


Query #788: g768.t1 Query ID: lcl|Query_20286 Length: 504

No significant similarity found.


Query #789: g769.t1 Query ID: lcl|Query_20287 Length: 497

No significant similarity found.


Query #790: g770.t1 Query ID: lcl|Query_20288 Length: 586

No significant similarity found.


Query #791: g771.t1 Query ID: lcl|Query_20289 Length: 529

No significant similarity found.


Query #792: g772.t1 Query ID: lcl|Query_20290 Length: 94

No significant similarity found.


Query #793: g773.t1 Query ID: lcl|Query_20291 Length: 360

No significant similarity found.


Query #794: g774.t1 Query ID: lcl|Query_20292 Length: 2574

No significant similarity found.


Query #795: g775.t1 Query ID: lcl|Query_20293 Length: 355

No significant similarity found.


Query #796: g776.t1 Query ID: lcl|Query_20294 Length: 891

No significant similarity found.


Query #797: g777.t1 Query ID: lcl|Query_20295 Length: 809

No significant similarity found.


Query #798: g778.t1 Query ID: lcl|Query_20296 Length: 355

No significant similarity found.


Query #799: g779.t1 Query ID: lcl|Query_20297 Length: 237

No significant similarity found.


Query #800: g780.t1 Query ID: lcl|Query_20298 Length: 398

No significant similarity found.


Query #801: g780.t2 Query ID: lcl|Query_20299 Length: 179

No significant similarity found.


Query #802: g781.t1 Query ID: lcl|Query_20300 Length: 680

No significant similarity found.


Query #803: g782.t1 Query ID: lcl|Query_20301 Length: 1303

No significant similarity found.


Query #804: g783.t1 Query ID: lcl|Query_20302 Length: 105

No significant similarity found.


Query #805: g784.t1 Query ID: lcl|Query_20303 Length: 523

No significant similarity found.


Query #806: g785.t1 Query ID: lcl|Query_20304 Length: 1269

No significant similarity found.


Query #807: g786.t1 Query ID: lcl|Query_20305 Length: 190

No significant similarity found.


Query #808: g787.t1 Query ID: lcl|Query_20306 Length: 523

No significant similarity found.


Query #809: g788.t1 Query ID: lcl|Query_20307 Length: 809

No significant similarity found.


Query #810: g789.t1 Query ID: lcl|Query_20308 Length: 936

No significant similarity found.


Query #811: g790.t1 Query ID: lcl|Query_20309 Length: 540

No significant similarity found.


Query #812: g791.t1 Query ID: lcl|Query_20310 Length: 219

No significant similarity found.


Query #813: g792.t1 Query ID: lcl|Query_20311 Length: 409

No significant similarity found.


Query #814: g793.t1 Query ID: lcl|Query_20312 Length: 336

No significant similarity found.


Query #815: g794.t1 Query ID: lcl|Query_20313 Length: 249

No significant similarity found.


Query #816: g795.t1 Query ID: lcl|Query_20314 Length: 284

No significant similarity found.


Query #817: g796.t1 Query ID: lcl|Query_20315 Length: 540

No significant similarity found.


Query #818: g797.t1 Query ID: lcl|Query_20316 Length: 221

No significant similarity found.


Query #819: g798.t1 Query ID: lcl|Query_20317 Length: 809

No significant similarity found.


Query #820: g799.t1 Query ID: lcl|Query_20318 Length: 1266

No significant similarity found.


Query #821: g800.t1 Query ID: lcl|Query_20319 Length: 499

No significant similarity found.


Query #822: g801.t1 Query ID: lcl|Query_20320 Length: 294

No significant similarity found.


Query #823: g802.t1 Query ID: lcl|Query_20321 Length: 270

No significant similarity found.


Query #824: g803.t1 Query ID: lcl|Query_20322 Length: 809

No significant similarity found.


Query #825: g804.t1 Query ID: lcl|Query_20323 Length: 1643

Sequences producing significant alignments:
                                                                  Scientific      Common                     Max    Total Query   E   Per.   Acc.                        
Description                                                       Name            Name            Taxid      Score  Score cover Value Ident  Len        Accession        
unnamed protein product                                                                           0          25.1   25.1  2%    0.017 40.54  421        Query_30583      


Alignments:

>unnamed protein product
Sequence ID: Query_30583 Length: 421
Range 1: 104 to 133

Score:25.1 bits(51), Expect:0.017, 
Method:Composition-based stats., 
Identities:15/37(41%), Positives:17/37(45%), Gaps:7/37(18%)

Query  1329  SVPAPRVRYALVVRMLEVRDSFQPRQGSSTASAATAA  1365
             + PAP VRYAL        D+F    GS T     AA
Sbjct  104   AMPAPAVRYAL-------GDAFGMPVGSVTTGKMLAA  133


Query #826: g805.t1 Query ID: lcl|Query_20324 Length: 526

No significant similarity found.


Query #827: g806.t1 Query ID: lcl|Query_20325 Length: 219

No significant similarity found.


Query #828: g807.t1 Query ID: lcl|Query_20326 Length: 268

No significant similarity found.


Query #829: g808.t1 Query ID: lcl|Query_20327 Length: 320

No significant similarity found.


Query #830: g809.t1 Query ID: lcl|Query_20328 Length: 123

No significant similarity found.


Query #831: g810.t1 Query ID: lcl|Query_20329 Length: 269

No significant similarity found.


Query #832: g811.t1 Query ID: lcl|Query_20330 Length: 1074

No significant similarity found.


Query #833: g812.t1 Query ID: lcl|Query_20331 Length: 434

No significant similarity found.


Query #834: g813.t1 Query ID: lcl|Query_20332 Length: 522

No significant similarity found.


Query #835: g814.t1 Query ID: lcl|Query_20333 Length: 620

No significant similarity found.


Query #836: g815.t1 Query ID: lcl|Query_20334 Length: 228

No significant similarity found.


Query #837: g816.t1 Query ID: lcl|Query_20335 Length: 587

No significant similarity found.


Query #838: g817.t1 Query ID: lcl|Query_20336 Length: 453

No significant similarity found.


Query #839: g818.t1 Query ID: lcl|Query_20337 Length: 285

No significant similarity found.


Query #840: g819.t1 Query ID: lcl|Query_20338 Length: 1162

No significant similarity found.


Query #841: g820.t1 Query ID: lcl|Query_20339 Length: 370

No significant similarity found.


Query #842: g821.t1 Query ID: lcl|Query_20340 Length: 573

No significant similarity found.


Query #843: g822.t1 Query ID: lcl|Query_20341 Length: 219

No significant similarity found.


Query #844: g823.t1 Query ID: lcl|Query_20342 Length: 202

No significant similarity found.


Query #845: g824.t1 Query ID: lcl|Query_20343 Length: 400

No significant similarity found.


Query #846: g825.t1 Query ID: lcl|Query_20344 Length: 1223

No significant similarity found.


Query #847: g826.t1 Query ID: lcl|Query_20345 Length: 527

No significant similarity found.


Query #848: g827.t1 Query ID: lcl|Query_20346 Length: 238

No significant similarity found.


Query #849: g828.t1 Query ID: lcl|Query_20347 Length: 513

No significant similarity found.


Query #850: g829.t1 Query ID: lcl|Query_20348 Length: 167

No significant similarity found.


Query #851: g830.t1 Query ID: lcl|Query_20349 Length: 200

No significant similarity found.


Query #852: g831.t1 Query ID: lcl|Query_20350 Length: 142

No significant similarity found.


Query #853: g832.t1 Query ID: lcl|Query_20351 Length: 600

No significant similarity found.


Query #854: g833.t1 Query ID: lcl|Query_20352 Length: 199

No significant similarity found.


Query #855: g834.t1 Query ID: lcl|Query_20353 Length: 530

No significant similarity found.


Query #856: g835.t1 Query ID: lcl|Query_20354 Length: 132

No significant similarity found.


Query #857: g836.t1 Query ID: lcl|Query_20355 Length: 1399

No significant similarity found.


Query #858: g837.t1 Query ID: lcl|Query_20356 Length: 317

No significant similarity found.


Query #859: g838.t1 Query ID: lcl|Query_20357 Length: 1174

No significant similarity found.


Query #860: g838.t2 Query ID: lcl|Query_20358 Length: 1167

No significant similarity found.


Query #861: g839.t1 Query ID: lcl|Query_20359 Length: 697

No significant similarity found.


Query #862: g840.t1 Query ID: lcl|Query_20360 Length: 458

No significant similarity found.


Query #863: g841.t1 Query ID: lcl|Query_20361 Length: 994

No significant similarity found.


Query #864: g842.t1 Query ID: lcl|Query_20362 Length: 457

No significant similarity found.


Query #865: g843.t1 Query ID: lcl|Query_20363 Length: 209

No significant similarity found.


Query #866: g844.t1 Query ID: lcl|Query_20364 Length: 298

No significant similarity found.


Query #867: g845.t1 Query ID: lcl|Query_20365 Length: 320

No significant similarity found.


Query #868: g846.t1 Query ID: lcl|Query_20366 Length: 247

No significant similarity found.


Query #869: g847.t1 Query ID: lcl|Query_20367 Length: 687

No significant similarity found.


Query #870: g848.t1 Query ID: lcl|Query_20368 Length: 324

No significant similarity found.


Query #871: g849.t1 Query ID: lcl|Query_20369 Length: 118

No significant similarity found.


Query #872: g850.t1 Query ID: lcl|Query_20370 Length: 375

No significant similarity found.


Query #873: g851.t1 Query ID: lcl|Query_20371 Length: 685

No significant similarity found.


Query #874: g852.t1 Query ID: lcl|Query_20372 Length: 514

No significant similarity found.


Query #875: g853.t1 Query ID: lcl|Query_20373 Length: 262

No significant similarity found.


Query #876: g854.t1 Query ID: lcl|Query_20374 Length: 430

No significant similarity found.


Query #877: g855.t1 Query ID: lcl|Query_20375 Length: 816

No significant similarity found.


Query #878: g856.t1 Query ID: lcl|Query_20376 Length: 427

No significant similarity found.


Query #879: g857.t1 Query ID: lcl|Query_20377 Length: 348

No significant similarity found.


Query #880: g858.t1 Query ID: lcl|Query_20378 Length: 230

No significant similarity found.


Query #881: g859.t1 Query ID: lcl|Query_20379 Length: 1719

No significant similarity found.


Query #882: g860.t1 Query ID: lcl|Query_20380 Length: 223

No significant similarity found.


Query #883: g861.t1 Query ID: lcl|Query_20381 Length: 366

No significant similarity found.


Query #884: g862.t1 Query ID: lcl|Query_20382 Length: 634

No significant similarity found.


Query #885: g863.t1 Query ID: lcl|Query_20383 Length: 533

No significant similarity found.


Query #886: g864.t1 Query ID: lcl|Query_20384 Length: 84

No significant similarity found.


Query #887: g865.t1 Query ID: lcl|Query_20385 Length: 183

No significant similarity found.


Query #888: g866.t1 Query ID: lcl|Query_20386 Length: 1073

No significant similarity found.


Query #889: g867.t1 Query ID: lcl|Query_20387 Length: 438

No significant similarity found.


Query #890: g868.t1 Query ID: lcl|Query_20388 Length: 1417

No significant similarity found.


Query #891: g869.t1 Query ID: lcl|Query_20389 Length: 1165

No significant similarity found.


Query #892: g870.t1 Query ID: lcl|Query_20390 Length: 510

No significant similarity found.


Query #893: g871.t1 Query ID: lcl|Query_20391 Length: 717

No significant similarity found.


Query #894: g871.t2 Query ID: lcl|Query_20392 Length: 718

No significant similarity found.


Query #895: g872.t1 Query ID: lcl|Query_20393 Length: 638

No significant similarity found.


Query #896: g873.t1 Query ID: lcl|Query_20394 Length: 344

No significant similarity found.


Query #897: g874.t1 Query ID: lcl|Query_20395 Length: 656

No significant similarity found.


Query #898: g875.t1 Query ID: lcl|Query_20396 Length: 434

No significant similarity found.


Query #899: g876.t1 Query ID: lcl|Query_20397 Length: 350

No significant similarity found.


Query #900: g877.t1 Query ID: lcl|Query_20398 Length: 128

No significant similarity found.


Query #901: g878.t1 Query ID: lcl|Query_20399 Length: 606

No significant similarity found.


Query #902: g878.t2 Query ID: lcl|Query_20400 Length: 633

No significant similarity found.


Query #903: g879.t1 Query ID: lcl|Query_20401 Length: 100

No significant similarity found.


Query #904: g880.t1 Query ID: lcl|Query_20402 Length: 343

No significant similarity found.


Query #905: g881.t1 Query ID: lcl|Query_20403 Length: 604

No significant similarity found.


Query #906: g882.t1 Query ID: lcl|Query_20404 Length: 192

No significant similarity found.


Query #907: g883.t1 Query ID: lcl|Query_20405 Length: 1113

No significant similarity found.


Query #908: g884.t1 Query ID: lcl|Query_20406 Length: 983

No significant similarity found.


Query #909: g885.t1 Query ID: lcl|Query_20407 Length: 190

No significant similarity found.


Query #910: g886.t1 Query ID: lcl|Query_20408 Length: 247

No significant similarity found.


Query #911: g887.t1 Query ID: lcl|Query_20409 Length: 728

No significant similarity found.


Query #912: g888.t1 Query ID: lcl|Query_20410 Length: 338

No significant similarity found.


Query #913: g889.t1 Query ID: lcl|Query_20411 Length: 303

No significant similarity found.


Query #914: g890.t1 Query ID: lcl|Query_20412 Length: 340

No significant similarity found.


Query #915: g891.t1 Query ID: lcl|Query_20413 Length: 159

No significant similarity found.


Query #916: g892.t1 Query ID: lcl|Query_20414 Length: 351

No significant similarity found.


Query #917: g893.t1 Query ID: lcl|Query_20415 Length: 93

No significant similarity found.


Query #918: g894.t1 Query ID: lcl|Query_20416 Length: 750

No significant similarity found.


Query #919: g895.t1 Query ID: lcl|Query_20417 Length: 429

No significant similarity found.


Query #920: g896.t1 Query ID: lcl|Query_20418 Length: 380

No significant similarity found.


Query #921: g897.t1 Query ID: lcl|Query_20419 Length: 745

No significant similarity found.


Query #922: g898.t1 Query ID: lcl|Query_20420 Length: 124

No significant similarity found.


Query #923: g899.t1 Query ID: lcl|Query_20421 Length: 1823

No significant similarity found.


Query #924: g900.t1 Query ID: lcl|Query_20422 Length: 554

No significant similarity found.


Query #925: g901.t1 Query ID: lcl|Query_20423 Length: 357

No significant similarity found.


Query #926: g902.t1 Query ID: lcl|Query_20424 Length: 134

No significant similarity found.


Query #927: g903.t1 Query ID: lcl|Query_20425 Length: 1013

No significant similarity found.


Query #928: g904.t1 Query ID: lcl|Query_20426 Length: 320

No significant similarity found.


Query #929: g905.t1 Query ID: lcl|Query_20427 Length: 156

Sequences producing significant alignments:
                                                                  Scientific      Common                     Max    Total Query   E   Per.   Acc.                        
Description                                                       Name            Name            Taxid      Score  Score cover Value Ident  Len        Accession        
unnamed protein product                                                                           0          23.8   23.8  26%   0.003 38.10  421        Query_30583      


Alignments:

>unnamed protein product
Sequence ID: Query_30583 Length: 421
Range 1: 312 to 352

Score:23.8 bits(48), Expect:0.003, 
Method:Compositional matrix adjust., 
Identities:16/42(38%), Positives:19/42(45%), Gaps:1/42(2%)

Query  6    EALTGKSADQRDVKRDVRKGEAVGTGTAATGGTEYTGGVAGG  47
            EA TGK  D  D K  VR  + +   T   GGT+    V  G
Sbjct  312  EAVTGKKPDSWDFKA-VRGLDGIKEATVNVGGTDVKVAVVHG  352


Query #930: g906.t1 Query ID: lcl|Query_20428 Length: 178

No significant similarity found.


Query #931: g907.t1 Query ID: lcl|Query_20429 Length: 148

No significant similarity found.


Query #932: g907.t2 Query ID: lcl|Query_20430 Length: 94

No significant similarity found.


Query #933: g908.t1 Query ID: lcl|Query_20431 Length: 124

No significant similarity found.


Query #934: g909.t1 Query ID: lcl|Query_20432 Length: 148

No significant similarity found.


Query #935: g910.t1 Query ID: lcl|Query_20433 Length: 148

No significant similarity found.


Query #936: g911.t1 Query ID: lcl|Query_20434 Length: 105

No significant similarity found.


Query #937: g912.t1 Query ID: lcl|Query_20435 Length: 124

No significant similarity found.


Query #938: g913.t1 Query ID: lcl|Query_20436 Length: 521

No significant similarity found.


Query #939: g914.t1 Query ID: lcl|Query_20437 Length: 499

No significant similarity found.


Query #940: g915.t1 Query ID: lcl|Query_20438 Length: 404

No significant similarity found.


Query #941: g916.t1 Query ID: lcl|Query_20439 Length: 660

No significant similarity found.


Query #942: g917.t1 Query ID: lcl|Query_20440 Length: 448

No significant similarity found.


Query #943: g918.t1 Query ID: lcl|Query_20441 Length: 609

No significant similarity found.


Query #944: g919.t1 Query ID: lcl|Query_20442 Length: 247

No significant similarity found.


Query #945: g920.t1 Query ID: lcl|Query_20443 Length: 327

No significant similarity found.


Query #946: g921.t1 Query ID: lcl|Query_20444 Length: 219

No significant similarity found.


Query #947: g922.t1 Query ID: lcl|Query_20445 Length: 288

No significant similarity found.


Query #948: g923.t1 Query ID: lcl|Query_20446 Length: 295

No significant similarity found.


Query #949: g924.t1 Query ID: lcl|Query_20447 Length: 683

No significant similarity found.


Query #950: g925.t1 Query ID: lcl|Query_20448 Length: 561

No significant similarity found.


Query #951: g926.t1 Query ID: lcl|Query_20449 Length: 670

No significant similarity found.


Query #952: g927.t1 Query ID: lcl|Query_20450 Length: 168

No significant similarity found.


Query #953: g928.t1 Query ID: lcl|Query_20451 Length: 371

No significant similarity found.


Query #954: g929.t1 Query ID: lcl|Query_20452 Length: 146

No significant similarity found.


Query #955: g930.t1 Query ID: lcl|Query_20453 Length: 627

No significant similarity found.


Query #956: g931.t1 Query ID: lcl|Query_20454 Length: 398

No significant similarity found.


Query #957: g932.t1 Query ID: lcl|Query_20455 Length: 1575

No significant similarity found.


Query #958: g933.t1 Query ID: lcl|Query_20456 Length: 77

No significant similarity found.


Query #959: g934.t1 Query ID: lcl|Query_20457 Length: 259

No significant similarity found.


Query #960: g935.t1 Query ID: lcl|Query_20458 Length: 404

No significant similarity found.


Query #961: g936.t1 Query ID: lcl|Query_20459 Length: 477

No significant similarity found.


Query #962: g937.t1 Query ID: lcl|Query_20460 Length: 637

No significant similarity found.


Query #963: g938.t1 Query ID: lcl|Query_20461 Length: 489

No significant similarity found.


Query #964: g939.t1 Query ID: lcl|Query_20462 Length: 923

No significant similarity found.


Query #965: g940.t1 Query ID: lcl|Query_20463 Length: 614

No significant similarity found.


Query #966: g941.t1 Query ID: lcl|Query_20464 Length: 604

No significant similarity found.


Query #967: g942.t1 Query ID: lcl|Query_20465 Length: 357

No significant similarity found.


Query #968: g943.t1 Query ID: lcl|Query_20466 Length: 503

No significant similarity found.


Query #969: g944.t1 Query ID: lcl|Query_20467 Length: 1238

No significant similarity found.


Query #970: g945.t1 Query ID: lcl|Query_20468 Length: 1465

No significant similarity found.


Query #971: g946.t1 Query ID: lcl|Query_20469 Length: 386

No significant similarity found.


Query #972: g947.t1 Query ID: lcl|Query_20470 Length: 166

No significant similarity found.


Query #973: g948.t1 Query ID: lcl|Query_20471 Length: 498

No significant similarity found.


Query #974: g949.t1 Query ID: lcl|Query_20472 Length: 172

No significant similarity found.


Query #975: g950.t1 Query ID: lcl|Query_20473 Length: 1055

No significant similarity found.


Query #976: g951.t1 Query ID: lcl|Query_20474 Length: 1003

No significant similarity found.


Query #977: g952.t1 Query ID: lcl|Query_20475 Length: 504

No significant similarity found.


Query #978: g953.t1 Query ID: lcl|Query_20476 Length: 455

No significant similarity found.


Query #979: g954.t1 Query ID: lcl|Query_20477 Length: 121

No significant similarity found.


Query #980: g955.t1 Query ID: lcl|Query_20478 Length: 1384

No significant similarity found.


Query #981: g956.t1 Query ID: lcl|Query_20479 Length: 883

No significant similarity found.


Query #982: g957.t1 Query ID: lcl|Query_20480 Length: 240

No significant similarity found.


Query #983: g958.t1 Query ID: lcl|Query_20481 Length: 109

No significant similarity found.


Query #984: g959.t1 Query ID: lcl|Query_20482 Length: 632

No significant similarity found.


Query #985: g960.t1 Query ID: lcl|Query_20483 Length: 415

No significant similarity found.


Query #986: g961.t1 Query ID: lcl|Query_20484 Length: 483

No significant similarity found.


Query #987: g962.t1 Query ID: lcl|Query_20485 Length: 428

No significant similarity found.


Query #988: g963.t1 Query ID: lcl|Query_20486 Length: 261

No significant similarity found.


Query #989: g964.t1 Query ID: lcl|Query_20487 Length: 890

No significant similarity found.


Query #990: g965.t1 Query ID: lcl|Query_20488 Length: 885

No significant similarity found.


Query #991: g966.t1 Query ID: lcl|Query_20489 Length: 769

No significant similarity found.


Query #992: g967.t1 Query ID: lcl|Query_20490 Length: 482

No significant similarity found.


Query #993: g968.t1 Query ID: lcl|Query_20491 Length: 602

No significant similarity found.


Query #994: g969.t1 Query ID: lcl|Query_20492 Length: 232

No significant similarity found.


Query #995: g970.t1 Query ID: lcl|Query_20493 Length: 945

No significant similarity found.


Query #996: g971.t1 Query ID: lcl|Query_20494 Length: 1202

No significant similarity found.


Query #997: g972.t1 Query ID: lcl|Query_20495 Length: 419

No significant similarity found.


Query #998: g973.t1 Query ID: lcl|Query_20496 Length: 84

Sequences producing significant alignments:
                                                                  Scientific      Common                     Max    Total Query   E   Per.   Acc.                        
Description                                                       Name            Name            Taxid      Score  Score cover Value Ident  Len        Accession        
unnamed protein product                                                                           0          20.9   20.9  17%   0.011 53.33  421        Query_30583      


Alignments:

>unnamed protein product
Sequence ID: Query_30583 Length: 421
Range 1: 202 to 216

Score:20.9 bits(41), Expect:0.011, 
Method:Composition-based stats., 
Identities:8/15(53%), Positives:10/15(66%), Gaps:0/15(0%)

Query  32   SPLSKEGYLAQHYGA  46
            SP+   G LA+ YGA
Sbjct  202  SPIGMNGALAKTYGA  216


Query #999: g974.t1 Query ID: lcl|Query_20497 Length: 523

No significant similarity found.


Query #1000: g975.t1 Query ID: lcl|Query_20498 Length: 348

No significant similarity found.


Query #1001: g976.t1 Query ID: lcl|Query_20499 Length: 225

No significant similarity found.


Query #1002: g977.t1 Query ID: lcl|Query_20500 Length: 205

No significant similarity found.


Query #1003: g978.t1 Query ID: lcl|Query_20501 Length: 897

No significant similarity found.


Query #1004: g979.t1 Query ID: lcl|Query_20502 Length: 775

No significant similarity found.


Query #1005: g980.t1 Query ID: lcl|Query_20503 Length: 571

No significant similarity found.


Query #1006: g981.t1 Query ID: lcl|Query_20504 Length: 796

No significant similarity found.


Query #1007: g982.t1 Query ID: lcl|Query_20505 Length: 528

No significant similarity found.


Query #1008: g983.t1 Query ID: lcl|Query_20506 Length: 230

No significant similarity found.


Query #1009: g984.t1 Query ID: lcl|Query_20507 Length: 830

No significant similarity found.


Query #1010: g985.t1 Query ID: lcl|Query_20508 Length: 1941

No significant similarity found.


Query #1011: g986.t1 Query ID: lcl|Query_20509 Length: 359

No significant similarity found.


Query #1012: g987.t1 Query ID: lcl|Query_20510 Length: 888

No significant similarity found.


Query #1013: g987.t2 Query ID: lcl|Query_20511 Length: 882

No significant similarity found.


Query #1014: g988.t1 Query ID: lcl|Query_20512 Length: 522

No significant similarity found.


Query #1015: g989.t1 Query ID: lcl|Query_20513 Length: 300

No significant similarity found.


Query #1016: g990.t1 Query ID: lcl|Query_20514 Length: 587

No significant similarity found.


Query #1017: g991.t1 Query ID: lcl|Query_20515 Length: 548

No significant similarity found.


Query #1018: g992.t1 Query ID: lcl|Query_20516 Length: 537

No significant similarity found.


Query #1019: g993.t1 Query ID: lcl|Query_20517 Length: 750

No significant similarity found.


Query #1020: g994.t1 Query ID: lcl|Query_20518 Length: 262

No significant similarity found.


Query #1021: g995.t1 Query ID: lcl|Query_20519 Length: 130

No significant similarity found.


Query #1022: g996.t1 Query ID: lcl|Query_20520 Length: 352

No significant similarity found.


Query #1023: g997.t1 Query ID: lcl|Query_20521 Length: 126

No significant similarity found.


Query #1024: g998.t1 Query ID: lcl|Query_20522 Length: 785

No significant similarity found.


Query #1025: g999.t1 Query ID: lcl|Query_20523 Length: 375

No significant similarity found.


Query #1026: g999.t2 Query ID: lcl|Query_20524 Length: 382

No significant similarity found.


Query #1027: g1000.t1 Query ID: lcl|Query_20525 Length: 1259

Sequences producing significant alignments:
                                                                  Scientific      Common                     Max    Total Query   E   Per.   Acc.                        
Description                                                       Name            Name            Taxid      Score  Score cover Value Ident  Len        Accession        
unnamed protein product                                                                           0          23.4   23.4  3%    0.043 24.49  421        Query_30583      


Alignments:

>unnamed protein product
Sequence ID: Query_30583 Length: 421
Range 1: 182 to 230

Score:23.4 bits(47), Expect:0.043, 
Method:Compositional matrix adjust., 
Identities:12/49(24%), Positives:21/49(42%), Gaps:0/49(0%)

Query  899  WRKLAKAFYSEKKKQFDISKVPDIYDAAKYDAIHNQRLGLELRPVYATA  947
            W+K A  +Y E   +F   K P   + A       +R+  + + VY  +
Sbjct  182  WQKYAETYYPELLPHFSTCKSPIGMNGALAKTYGAERMKYDPKQVYTVS  230


Query #1028: g1000.t2 Query ID: lcl|Query_20526 Length: 1246

Sequences producing significant alignments:
                                                                  Scientific      Common                     Max    Total Query   E   Per.   Acc.                        
Description                                                       Name            Name            Taxid      Score  Score cover Value Ident  Len        Accession        
unnamed protein product                                                                           0          23.4   23.4  3%    0.044 24.49  421        Query_30583      


Alignments:

>unnamed protein product
Sequence ID: Query_30583 Length: 421
Range 1: 182 to 230

Score:23.4 bits(47), Expect:0.044, 
Method:Compositional matrix adjust., 
Identities:12/49(24%), Positives:21/49(42%), Gaps:0/49(0%)

Query  899  WRKLAKAFYSEKKKQFDISKVPDIYDAAKYDAIHNQRLGLELRPVYATA  947
            W+K A  +Y E   +F   K P   + A       +R+  + + VY  +
Sbjct  182  WQKYAETYYPELLPHFSTCKSPIGMNGALAKTYGAERMKYDPKQVYTVS  230


Query #1029: g1001.t1 Query ID: lcl|Query_20527 Length: 299

No significant similarity found.


Query #1030: g1002.t1 Query ID: lcl|Query_20528 Length: 263

No significant similarity found.


Query #1031: g1003.t1 Query ID: lcl|Query_20529 Length: 376

No significant similarity found.


Query #1032: g1004.t1 Query ID: lcl|Query_20530 Length: 454

No significant similarity found.


Query #1033: g1005.t1 Query ID: lcl|Query_20531 Length: 1387

No significant similarity found.


Query #1034: g1006.t1 Query ID: lcl|Query_20532 Length: 857

No significant similarity found.


Query #1035: g1007.t1 Query ID: lcl|Query_20533 Length: 1193

No significant similarity found.


Query #1036: g1007.t2 Query ID: lcl|Query_20534 Length: 1194

No significant similarity found.


Query #1037: g1008.t1 Query ID: lcl|Query_20535 Length: 347

No significant similarity found.


Query #1038: g1009.t1 Query ID: lcl|Query_20536 Length: 460

No significant similarity found.


Query #1039: g1010.t1 Query ID: lcl|Query_20537 Length: 314

No significant similarity found.


Query #1040: g1011.t1 Query ID: lcl|Query_20538 Length: 187

No significant similarity found.


Query #1041: g1012.t1 Query ID: lcl|Query_20539 Length: 293

No significant similarity found.


Query #1042: g1013.t1 Query ID: lcl|Query_20540 Length: 115

No significant similarity found.


Query #1043: g1014.t1 Query ID: lcl|Query_20541 Length: 418

No significant similarity found.


Query #1044: g1015.t1 Query ID: lcl|Query_20542 Length: 134

No significant similarity found.


Query #1045: g1016.t1 Query ID: lcl|Query_20543 Length: 235

No significant similarity found.


Query #1046: g1017.t1 Query ID: lcl|Query_20544 Length: 148

No significant similarity found.


Query #1047: g1018.t1 Query ID: lcl|Query_20545 Length: 477

No significant similarity found.


Query #1048: g1019.t1 Query ID: lcl|Query_20546 Length: 239

No significant similarity found.


Query #1049: g1020.t1 Query ID: lcl|Query_20547 Length: 996

No significant similarity found.


Query #1050: g1021.t1 Query ID: lcl|Query_20548 Length: 312

No significant similarity found.


Query #1051: g1021.t2 Query ID: lcl|Query_20549 Length: 314

No significant similarity found.


Query #1052: g1022.t1 Query ID: lcl|Query_20550 Length: 464

No significant similarity found.


Query #1053: g1023.t1 Query ID: lcl|Query_20551 Length: 559

No significant similarity found.


Query #1054: g1024.t1 Query ID: lcl|Query_20552 Length: 405

No significant similarity found.


Query #1055: g1025.t1 Query ID: lcl|Query_20553 Length: 284

No significant similarity found.


Query #1056: g1026.t1 Query ID: lcl|Query_20554 Length: 206

No significant similarity found.


Query #1057: g1027.t1 Query ID: lcl|Query_20555 Length: 855

No significant similarity found.


Query #1058: g1028.t1 Query ID: lcl|Query_20556 Length: 249

No significant similarity found.


Query #1059: g1029.t1 Query ID: lcl|Query_20557 Length: 864

No significant similarity found.


Query #1060: g1030.t1 Query ID: lcl|Query_20558 Length: 321

No significant similarity found.


Query #1061: g1031.t1 Query ID: lcl|Query_20559 Length: 931

No significant similarity found.


Query #1062: g1032.t1 Query ID: lcl|Query_20560 Length: 1324

No significant similarity found.


Query #1063: g1033.t1 Query ID: lcl|Query_20561 Length: 157

No significant similarity found.


Query #1064: g1034.t1 Query ID: lcl|Query_20562 Length: 327

No significant similarity found.


Query #1065: g1034.t2 Query ID: lcl|Query_20563 Length: 326

No significant similarity found.


Query #1066: g1035.t1 Query ID: lcl|Query_20564 Length: 197

No significant similarity found.


Query #1067: g1036.t1 Query ID: lcl|Query_20565 Length: 389

No significant similarity found.


Query #1068: g1037.t1 Query ID: lcl|Query_20566 Length: 1603

No significant similarity found.


Query #1069: g1038.t1 Query ID: lcl|Query_20567 Length: 707

No significant similarity found.


Query #1070: g1039.t1 Query ID: lcl|Query_20568 Length: 389

No significant similarity found.


Query #1071: g1040.t1 Query ID: lcl|Query_20569 Length: 371

No significant similarity found.


Query #1072: g1041.t1 Query ID: lcl|Query_20570 Length: 783

No significant similarity found.


Query #1073: g1042.t1 Query ID: lcl|Query_20571 Length: 198

No significant similarity found.


Query #1074: g1043.t1 Query ID: lcl|Query_20572 Length: 331

No significant similarity found.


Query #1075: g1044.t1 Query ID: lcl|Query_20573 Length: 383

No significant similarity found.


Query #1076: g1045.t1 Query ID: lcl|Query_20574 Length: 251

No significant similarity found.


Query #1077: g1045.t2 Query ID: lcl|Query_20575 Length: 265

No significant similarity found.


Query #1078: g1046.t1 Query ID: lcl|Query_20576 Length: 1228

No significant similarity found.


Query #1079: g1047.t1 Query ID: lcl|Query_20577 Length: 581

No significant similarity found.


Query #1080: g1048.t1 Query ID: lcl|Query_20578 Length: 247

No significant similarity found.


Query #1081: g1049.t1 Query ID: lcl|Query_20579 Length: 946

No significant similarity found.


Query #1082: g1050.t1 Query ID: lcl|Query_20580 Length: 179

No significant similarity found.


Query #1083: g1051.t1 Query ID: lcl|Query_20581 Length: 313

No significant similarity found.


Query #1084: g1052.t1 Query ID: lcl|Query_20582 Length: 529

No significant similarity found.


Query #1085: g1053.t1 Query ID: lcl|Query_20583 Length: 2133

No significant similarity found.


Query #1086: g1054.t1 Query ID: lcl|Query_20584 Length: 83

No significant similarity found.


Query #1087: g1055.t1 Query ID: lcl|Query_20585 Length: 982

No significant similarity found.


Query #1088: g1056.t1 Query ID: lcl|Query_20586 Length: 304

No significant similarity found.


Query #1089: g1057.t1 Query ID: lcl|Query_20587 Length: 474

No significant similarity found.


Query #1090: g1058.t1 Query ID: lcl|Query_20588 Length: 320

No significant similarity found.


Query #1091: g1059.t1 Query ID: lcl|Query_20589 Length: 814

No significant similarity found.


Query #1092: g1060.t1 Query ID: lcl|Query_20590 Length: 100

No significant similarity found.


Query #1093: g1061.t1 Query ID: lcl|Query_20591 Length: 316

No significant similarity found.


Query #1094: g1062.t1 Query ID: lcl|Query_20592 Length: 408

No significant similarity found.


Query #1095: g1063.t1 Query ID: lcl|Query_20593 Length: 880

No significant similarity found.


Query #1096: g1064.t1 Query ID: lcl|Query_20594 Length: 176

No significant similarity found.


Query #1097: g1065.t1 Query ID: lcl|Query_20595 Length: 515

No significant similarity found.


Query #1098: g1066.t1 Query ID: lcl|Query_20596 Length: 375

No significant similarity found.


Query #1099: g1067.t1 Query ID: lcl|Query_20597 Length: 292

No significant similarity found.


Query #1100: g1068.t1 Query ID: lcl|Query_20598 Length: 121

No significant similarity found.


Query #1101: g1069.t1 Query ID: lcl|Query_20599 Length: 395

No significant similarity found.


Query #1102: g1070.t1 Query ID: lcl|Query_20600 Length: 1119

No significant similarity found.


Query #1103: g1071.t1 Query ID: lcl|Query_20601 Length: 505

No significant similarity found.


Query #1104: g1072.t1 Query ID: lcl|Query_20602 Length: 269

No significant similarity found.


Query #1105: g1073.t1 Query ID: lcl|Query_20603 Length: 981

No significant similarity found.


Query #1106: g1074.t1 Query ID: lcl|Query_20604 Length: 267

No significant similarity found.


Query #1107: g1075.t1 Query ID: lcl|Query_20605 Length: 191

No significant similarity found.


Query #1108: g1076.t1 Query ID: lcl|Query_20606 Length: 136

No significant similarity found.


Query #1109: g1077.t1 Query ID: lcl|Query_20607 Length: 1236

No significant similarity found.


Query #1110: g1078.t1 Query ID: lcl|Query_20608 Length: 280

No significant similarity found.


Query #1111: g1078.t2 Query ID: lcl|Query_20609 Length: 296

No significant similarity found.


Query #1112: g1079.t1 Query ID: lcl|Query_20610 Length: 460

No significant similarity found.


Query #1113: g1080.t1 Query ID: lcl|Query_20611 Length: 431

No significant similarity found.


Query #1114: g1081.t1 Query ID: lcl|Query_20612 Length: 353

No significant similarity found.


Query #1115: g1082.t1 Query ID: lcl|Query_20613 Length: 145

No significant similarity found.


Query #1116: g1083.t1 Query ID: lcl|Query_20614 Length: 99

No significant similarity found.


Query #1117: g1084.t1 Query ID: lcl|Query_20615 Length: 868

No significant similarity found.


Query #1118: g1085.t1 Query ID: lcl|Query_20616 Length: 155

No significant similarity found.


Query #1119: g1086.t1 Query ID: lcl|Query_20617 Length: 303

No significant similarity found.


Query #1120: g1087.t1 Query ID: lcl|Query_20618 Length: 338

No significant similarity found.


Query #1121: g1088.t1 Query ID: lcl|Query_20619 Length: 239

No significant similarity found.


Query #1122: g1089.t1 Query ID: lcl|Query_20620 Length: 123

No significant similarity found.


Query #1123: g1090.t1 Query ID: lcl|Query_20621 Length: 1125

No significant similarity found.


Query #1124: g1091.t1 Query ID: lcl|Query_20622 Length: 151

No significant similarity found.


Query #1125: g1092.t1 Query ID: lcl|Query_20623 Length: 247

No significant similarity found.


Query #1126: g1093.t1 Query ID: lcl|Query_20624 Length: 420

No significant similarity found.


Query #1127: g1094.t1 Query ID: lcl|Query_20625 Length: 809

No significant similarity found.


Query #1128: g1095.t1 Query ID: lcl|Query_20626 Length: 854

No significant similarity found.


Query #1129: g1096.t1 Query ID: lcl|Query_20627 Length: 304

No significant similarity found.


Query #1130: g1097.t1 Query ID: lcl|Query_20628 Length: 957

No significant similarity found.


Query #1131: g1097.t2 Query ID: lcl|Query_20629 Length: 960

No significant similarity found.


Query #1132: g1098.t1 Query ID: lcl|Query_20630 Length: 323

No significant similarity found.


Query #1133: g1099.t1 Query ID: lcl|Query_20631 Length: 609

No significant similarity found.


Query #1134: g1100.t1 Query ID: lcl|Query_20632 Length: 1532

No significant similarity found.


Query #1135: g1101.t1 Query ID: lcl|Query_20633 Length: 432

No significant similarity found.


Query #1136: g1102.t1 Query ID: lcl|Query_20634 Length: 959

No significant similarity found.


Query #1137: g1103.t1 Query ID: lcl|Query_20635 Length: 389

No significant similarity found.


Query #1138: g1104.t1 Query ID: lcl|Query_20636 Length: 341

No significant similarity found.


Query #1139: g1105.t1 Query ID: lcl|Query_20637 Length: 259

No significant similarity found.


Query #1140: g1106.t1 Query ID: lcl|Query_20638 Length: 296

No significant similarity found.


Query #1141: g1107.t1 Query ID: lcl|Query_20639 Length: 368

No significant similarity found.


Query #1142: g1108.t1 Query ID: lcl|Query_20640 Length: 744

No significant similarity found.


Query #1143: g1109.t1 Query ID: lcl|Query_20641 Length: 659

No significant similarity found.


Query #1144: g1110.t1 Query ID: lcl|Query_20642 Length: 291

No significant similarity found.


Query #1145: g1111.t1 Query ID: lcl|Query_20643 Length: 1214

No significant similarity found.


Query #1146: g1112.t1 Query ID: lcl|Query_20644 Length: 435

No significant similarity found.


Query #1147: g1113.t1 Query ID: lcl|Query_20645 Length: 294

No significant similarity found.


Query #1148: g1114.t1 Query ID: lcl|Query_20646 Length: 520

No significant similarity found.


Query #1149: g1115.t1 Query ID: lcl|Query_20647 Length: 440

No significant similarity found.


Query #1150: g1116.t1 Query ID: lcl|Query_20648 Length: 199

No significant similarity found.


Query #1151: g1117.t1 Query ID: lcl|Query_20649 Length: 402

No significant similarity found.


Query #1152: g1118.t1 Query ID: lcl|Query_20650 Length: 386

No significant similarity found.


Query #1153: g1119.t1 Query ID: lcl|Query_20651 Length: 684

No significant similarity found.


Query #1154: g1120.t1 Query ID: lcl|Query_20652 Length: 349

No significant similarity found.


Query #1155: g1121.t1 Query ID: lcl|Query_20653 Length: 337

No significant similarity found.


Query #1156: g1122.t1 Query ID: lcl|Query_20654 Length: 530

No significant similarity found.


Query #1157: g1123.t1 Query ID: lcl|Query_20655 Length: 2416

No significant similarity found.


Query #1158: g1124.t1 Query ID: lcl|Query_20656 Length: 626

No significant similarity found.


Query #1159: g1125.t1 Query ID: lcl|Query_20657 Length: 450

No significant similarity found.


Query #1160: g1126.t1 Query ID: lcl|Query_20658 Length: 469

No significant similarity found.


Query #1161: g1127.t1 Query ID: lcl|Query_20659 Length: 227

No significant similarity found.


Query #1162: g1128.t1 Query ID: lcl|Query_20660 Length: 502

No significant similarity found.


Query #1163: g1129.t1 Query ID: lcl|Query_20661 Length: 1080

No significant similarity found.


Query #1164: g1130.t1 Query ID: lcl|Query_20662 Length: 537

No significant similarity found.


Query #1165: g1131.t1 Query ID: lcl|Query_20663 Length: 451

No significant similarity found.


Query #1166: g1132.t1 Query ID: lcl|Query_20664 Length: 562

No significant similarity found.


Query #1167: g1133.t1 Query ID: lcl|Query_20665 Length: 241

No significant similarity found.


Query #1168: g1134.t1 Query ID: lcl|Query_20666 Length: 235

No significant similarity found.


Query #1169: g1135.t1 Query ID: lcl|Query_20667 Length: 290

No significant similarity found.


Query #1170: g1136.t1 Query ID: lcl|Query_20668 Length: 203

No significant similarity found.


Query #1171: g1137.t1 Query ID: lcl|Query_20669 Length: 252

No significant similarity found.


Query #1172: g1138.t1 Query ID: lcl|Query_20670 Length: 487

No significant similarity found.


Query #1173: g1139.t1 Query ID: lcl|Query_20671 Length: 86

No significant similarity found.


Query #1174: g1140.t1 Query ID: lcl|Query_20672 Length: 395

No significant similarity found.


Query #1175: g1141.t1 Query ID: lcl|Query_20673 Length: 1176

No significant similarity found.


Query #1176: g1142.t1 Query ID: lcl|Query_20674 Length: 208

No significant similarity found.


Query #1177: g1143.t1 Query ID: lcl|Query_20675 Length: 1761

No significant similarity found.


Query #1178: g1144.t1 Query ID: lcl|Query_20676 Length: 566

No significant similarity found.


Query #1179: g1145.t1 Query ID: lcl|Query_20677 Length: 627

No significant similarity found.


Query #1180: g1146.t1 Query ID: lcl|Query_20678 Length: 271

No significant similarity found.


Query #1181: g1147.t1 Query ID: lcl|Query_20679 Length: 211

No significant similarity found.


Query #1182: g1148.t1 Query ID: lcl|Query_20680 Length: 894

No significant similarity found.


Query #1183: g1149.t1 Query ID: lcl|Query_20681 Length: 186

No significant similarity found.


Query #1184: g1150.t1 Query ID: lcl|Query_20682 Length: 688

No significant similarity found.


Query #1185: g1151.t1 Query ID: lcl|Query_20683 Length: 955

No significant similarity found.


Query #1186: g1152.t1 Query ID: lcl|Query_20684 Length: 231

No significant similarity found.


Query #1187: g1153.t1 Query ID: lcl|Query_20685 Length: 1299

No significant similarity found.


Query #1188: g1153.t2 Query ID: lcl|Query_20686 Length: 1242

No significant similarity found.


Query #1189: g1154.t1 Query ID: lcl|Query_20687 Length: 501

No significant similarity found.


Query #1190: g1155.t1 Query ID: lcl|Query_20688 Length: 1023

No significant similarity found.


Query #1191: g1156.t1 Query ID: lcl|Query_20689 Length: 348

No significant similarity found.


Query #1192: g1157.t1 Query ID: lcl|Query_20690 Length: 634

No significant similarity found.


Query #1193: g1158.t1 Query ID: lcl|Query_20691 Length: 429

No significant similarity found.


Query #1194: g1159.t1 Query ID: lcl|Query_20692 Length: 537

No significant similarity found.


Query #1195: g1160.t1 Query ID: lcl|Query_20693 Length: 1687

No significant similarity found.


Query #1196: g1161.t1 Query ID: lcl|Query_20694 Length: 554

No significant similarity found.


Query #1197: g1162.t1 Query ID: lcl|Query_20695 Length: 335

No significant similarity found.


Query #1198: g1163.t1 Query ID: lcl|Query_20696 Length: 421

No significant similarity found.


Query #1199: g1164.t1 Query ID: lcl|Query_20697 Length: 322

No significant similarity found.


Query #1200: g1165.t1 Query ID: lcl|Query_20698 Length: 211

No significant similarity found.


Query #1201: g1166.t1 Query ID: lcl|Query_20699 Length: 761

No significant similarity found.


Query #1202: g1167.t1 Query ID: lcl|Query_20700 Length: 150

No significant similarity found.


Query #1203: g1168.t1 Query ID: lcl|Query_20701 Length: 443

No significant similarity found.


Query #1204: g1169.t1 Query ID: lcl|Query_20702 Length: 469

No significant similarity found.


Query #1205: g1170.t1 Query ID: lcl|Query_20703 Length: 1173

No significant similarity found.


Query #1206: g1171.t1 Query ID: lcl|Query_20704 Length: 124

No significant similarity found.


Query #1207: g1172.t1 Query ID: lcl|Query_20705 Length: 299

No significant similarity found.


Query #1208: g1173.t1 Query ID: lcl|Query_20706 Length: 144

No significant similarity found.


Query #1209: g1174.t1 Query ID: lcl|Query_20707 Length: 254

No significant similarity found.


Query #1210: g1175.t1 Query ID: lcl|Query_20708 Length: 1979

No significant similarity found.


Query #1211: g1175.t2 Query ID: lcl|Query_20709 Length: 1980

No significant similarity found.


Query #1212: g1176.t1 Query ID: lcl|Query_20710 Length: 81

No significant similarity found.


Query #1213: g1177.t1 Query ID: lcl|Query_20711 Length: 1177

No significant similarity found.


Query #1214: g1178.t1 Query ID: lcl|Query_20712 Length: 1171

No significant similarity found.


Query #1215: g1179.t1 Query ID: lcl|Query_20713 Length: 463

No significant similarity found.


Query #1216: g1180.t1 Query ID: lcl|Query_20714 Length: 185

No significant similarity found.


Query #1217: g1181.t1 Query ID: lcl|Query_20715 Length: 115

No significant similarity found.


Query #1218: g1182.t1 Query ID: lcl|Query_20716 Length: 239

No significant similarity found.


Query #1219: g1183.t1 Query ID: lcl|Query_20717 Length: 622

No significant similarity found.


Query #1220: g1184.t1 Query ID: lcl|Query_20718 Length: 223

No significant similarity found.


Query #1221: g1185.t1 Query ID: lcl|Query_20719 Length: 531

No significant similarity found.


Query #1222: g1186.t1 Query ID: lcl|Query_20720 Length: 791

No significant similarity found.


Query #1223: g1187.t1 Query ID: lcl|Query_20721 Length: 908

No significant similarity found.


Query #1224: g1188.t1 Query ID: lcl|Query_20722 Length: 530

No significant similarity found.


Query #1225: g1189.t1 Query ID: lcl|Query_20723 Length: 608

No significant similarity found.


Query #1226: g1190.t1 Query ID: lcl|Query_20724 Length: 367

No significant similarity found.


Query #1227: g1191.t1 Query ID: lcl|Query_20725 Length: 1012

No significant similarity found.


Query #1228: g1192.t1 Query ID: lcl|Query_20726 Length: 363

No significant similarity found.


Query #1229: g1192.t2 Query ID: lcl|Query_20727 Length: 352

No significant similarity found.


Query #1230: g1193.t1 Query ID: lcl|Query_20728 Length: 501

No significant similarity found.


Query #1231: g1194.t1 Query ID: lcl|Query_20729 Length: 75

No significant similarity found.


Query #1232: g1195.t1 Query ID: lcl|Query_20730 Length: 439

No significant similarity found.


Query #1233: g1196.t1 Query ID: lcl|Query_20731 Length: 308

No significant similarity found.


Query #1234: g1197.t1 Query ID: lcl|Query_20732 Length: 452

Sequences producing significant alignments:
                                                                  Scientific      Common                     Max    Total Query   E   Per.   Acc.                        
Description                                                       Name            Name            Taxid      Score  Score cover Value Ident  Len        Accession        
unnamed protein product                                                                           0          23.0   23.0  9%    0.022 31.82  421        Query_30583      


Alignments:

>unnamed protein product
Sequence ID: Query_30583 Length: 421
Range 1: 76 to 119

Score:23.0 bits(46), Expect:0.022, 
Method:Compositional matrix adjust., 
Identities:14/44(32%), Positives:18/44(40%), Gaps:2/44(4%)

Query  30   CLEKRLRECTAVVAAREVELTQAKLDCADL--PAVRQRLEEALA  71
            C E  + E  + V   E  L   K  C  +  PAVR  L +A  
Sbjct  76   CPENAIYEAQSWVPEVEKKLKDGKVKCIAMPAPAVRYALGDAFG  119


Query #1235: g1198.t1 Query ID: lcl|Query_20733 Length: 298

No significant similarity found.


Query #1236: g1199.t1 Query ID: lcl|Query_20734 Length: 384

No significant similarity found.


Query #1237: g1200.t1 Query ID: lcl|Query_20735 Length: 897

No significant similarity found.


Query #1238: g1201.t1 Query ID: lcl|Query_20736 Length: 1158

No significant similarity found.


Query #1239: g1202.t1 Query ID: lcl|Query_20737 Length: 86

No significant similarity found.


Query #1240: g1203.t1 Query ID: lcl|Query_20738 Length: 160

No significant similarity found.


Query #1241: g1204.t1 Query ID: lcl|Query_20739 Length: 1039

No significant similarity found.


Query #1242: g1205.t1 Query ID: lcl|Query_20740 Length: 404

No significant similarity found.


Query #1243: g1206.t1 Query ID: lcl|Query_20741 Length: 992

No significant similarity found.


Query #1244: g1207.t1 Query ID: lcl|Query_20742 Length: 425

No significant similarity found.


Query #1245: g1208.t1 Query ID: lcl|Query_20743 Length: 227

No significant similarity found.


Query #1246: g1209.t1 Query ID: lcl|Query_20744 Length: 564

No significant similarity found.


Query #1247: g1210.t1 Query ID: lcl|Query_20745 Length: 600

No significant similarity found.


Query #1248: g1211.t1 Query ID: lcl|Query_20746 Length: 660

No significant similarity found.


Query #1249: g1212.t1 Query ID: lcl|Query_20747 Length: 1602

No significant similarity found.


Query #1250: g1213.t1 Query ID: lcl|Query_20748 Length: 766

No significant similarity found.


Query #1251: g1214.t1 Query ID: lcl|Query_20749 Length: 1087

No significant similarity found.


Query #1252: g1215.t1 Query ID: lcl|Query_20750 Length: 97

No significant similarity found.


Query #1253: g1216.t1 Query ID: lcl|Query_20751 Length: 179

No significant similarity found.


Query #1254: g1217.t1 Query ID: lcl|Query_20752 Length: 97

No significant similarity found.


Query #1255: g1218.t1 Query ID: lcl|Query_20753 Length: 180

No significant similarity found.


Query #1256: g1219.t1 Query ID: lcl|Query_20754 Length: 858

No significant similarity found.


Query #1257: g1220.t1 Query ID: lcl|Query_20755 Length: 861

No significant similarity found.


Query #1258: g1221.t1 Query ID: lcl|Query_20756 Length: 176

No significant similarity found.


Query #1259: g1222.t1 Query ID: lcl|Query_20757 Length: 1168

No significant similarity found.


Query #1260: g1223.t1 Query ID: lcl|Query_20758 Length: 160

No significant similarity found.


Query #1261: g1224.t1 Query ID: lcl|Query_20759 Length: 687

No significant similarity found.


Query #1262: g1225.t1 Query ID: lcl|Query_20760 Length: 600

No significant similarity found.


Query #1263: g1226.t1 Query ID: lcl|Query_20761 Length: 757

No significant similarity found.


Query #1264: g1227.t1 Query ID: lcl|Query_20762 Length: 569

No significant similarity found.


Query #1265: g1228.t1 Query ID: lcl|Query_20763 Length: 131

No significant similarity found.


Query #1266: g1229.t1 Query ID: lcl|Query_20764 Length: 1366

No significant similarity found.


Query #1267: g1230.t1 Query ID: lcl|Query_20765 Length: 914

No significant similarity found.


Query #1268: g1231.t1 Query ID: lcl|Query_20766 Length: 2260

No significant similarity found.


Query #1269: g1232.t1 Query ID: lcl|Query_20767 Length: 869

No significant similarity found.


Query #1270: g1233.t1 Query ID: lcl|Query_20768 Length: 208

No significant similarity found.


Query #1271: g1234.t1 Query ID: lcl|Query_20769 Length: 423

No significant similarity found.


Query #1272: g1235.t1 Query ID: lcl|Query_20770 Length: 785

Sequences producing significant alignments:
                                                                  Scientific      Common                     Max    Total Query   E   Per.   Acc.                        
Description                                                       Name            Name            Taxid      Score  Score cover Value Ident  Len        Accession        
unnamed protein product                                                                           0          23.0   23.0  4%    0.039 36.11  421        Query_30583      


Alignments:

>unnamed protein product
Sequence ID: Query_30583 Length: 421
Range 1: 322 to 354

Score:23.0 bits(46), Expect:0.039, 
Method:Compositional matrix adjust., 
Identities:13/36(36%), Positives:16/36(44%), Gaps:3/36(8%)

Query  554  WPFKEERQLVFVQQTVMEVSGIDAAVVVQVYVEGTK  589
            W FK  R L  +++    V G D  V V   V G K
Sbjct  322  WDFKAVRGLDGIKEATVNVGGTDVKVAV---VHGAK  354


Query #1273: g1236.t1 Query ID: lcl|Query_20771 Length: 764

No significant similarity found.


Query #1274: g1237.t1 Query ID: lcl|Query_20772 Length: 998

No significant similarity found.


Query #1275: g1238.t1 Query ID: lcl|Query_20773 Length: 988

No significant similarity found.


Query #1276: g1239.t1 Query ID: lcl|Query_20774 Length: 150

No significant similarity found.


Query #1277: g1240.t1 Query ID: lcl|Query_20775 Length: 2140

No significant similarity found.


Query #1278: g1241.t1 Query ID: lcl|Query_20776 Length: 280

No significant similarity found.


Query #1279: g1242.t1 Query ID: lcl|Query_20777 Length: 452

No significant similarity found.


Query #1280: g1243.t1 Query ID: lcl|Query_20778 Length: 523

No significant similarity found.


Query #1281: g1244.t1 Query ID: lcl|Query_20779 Length: 3299

No significant similarity found.


Query #1282: g1245.t1 Query ID: lcl|Query_20780 Length: 314

No significant similarity found.


Query #1283: g1246.t1 Query ID: lcl|Query_20781 Length: 218

No significant similarity found.


Query #1284: g1247.t1 Query ID: lcl|Query_20782 Length: 370

No significant similarity found.


Query #1285: g1248.t1 Query ID: lcl|Query_20783 Length: 244

No significant similarity found.


Query #1286: g1249.t1 Query ID: lcl|Query_20784 Length: 82

No significant similarity found.


Query #1287: g1250.t1 Query ID: lcl|Query_20785 Length: 722

No significant similarity found.


Query #1288: g1251.t1 Query ID: lcl|Query_20786 Length: 192

No significant similarity found.


Query #1289: g1252.t1 Query ID: lcl|Query_20787 Length: 253

No significant similarity found.


Query #1290: g1253.t1 Query ID: lcl|Query_20788 Length: 163

No significant similarity found.


Query #1291: g1254.t1 Query ID: lcl|Query_20789 Length: 80

No significant similarity found.


Query #1292: g1255.t1 Query ID: lcl|Query_20790 Length: 299

No significant similarity found.


Query #1293: g1256.t1 Query ID: lcl|Query_20791 Length: 259

No significant similarity found.


Query #1294: g1257.t1 Query ID: lcl|Query_20792 Length: 253

No significant similarity found.


Query #1295: g1258.t1 Query ID: lcl|Query_20793 Length: 1711

Sequences producing significant alignments:
                                                                  Scientific      Common                     Max    Total Query   E   Per.   Acc.                        
Description                                                       Name            Name            Taxid      Score  Score cover Value Ident  Len        Accession        
unnamed protein product                                                                           0          23.8   23.8  2%    0.049 26.53  421        Query_30583      


Alignments:

>unnamed protein product
Sequence ID: Query_30583 Length: 421
Range 1: 21 to 69

Score:23.8 bits(48), Expect:0.049, 
Method:Composition-based stats., 
Identities:13/49(27%), Positives:21/49(42%), Gaps:7/49(14%)

Query  215  EPDSL-------AGCGLCEVCKDFPKSGTSLKQVMDSRSKKHLEACTDC  256
            +PD L       A C  C+ C  +  +     +  +  S  H+EAC +C
Sbjct  21   DPDKLHFVQIDEAKCIGCDTCSQYCPTAAIFGEMGEPHSIPHIEACINC  69


Query #1296: g1259.t1 Query ID: lcl|Query_20794 Length: 262

No significant similarity found.


Query #1297: g1260.t1 Query ID: lcl|Query_20795 Length: 249

Sequences producing significant alignments:
                                                                  Scientific      Common                     Max    Total Query   E   Per.   Acc.                        
Description                                                       Name            Name            Taxid      Score  Score cover Value Ident  Len        Accession        
unnamed protein product                                                                           0          21.3   21.3  6%    0.029 60.00  421        Query_30583      


Alignments:

>unnamed protein product
Sequence ID: Query_30583 Length: 421
Range 1: 273 to 287

Score:21.3 bits(42), Expect:0.029, 
Method:Compositional matrix adjust., 
Identities:9/15(60%), Positives:9/15(60%), Gaps:0/15(0%)

Query  71   DDTPLRDGNRDRLMG  85
            D   L DG RD LMG
Sbjct  273  DFAKLPDGKRDSLMG  287


Query #1298: g1261.t1 Query ID: lcl|Query_20796 Length: 550

No significant similarity found.


Query #1299: g1262.t1 Query ID: lcl|Query_20797 Length: 131

No significant similarity found.


Query #1300: g1263.t1 Query ID: lcl|Query_20798 Length: 107

No significant similarity found.


Query #1301: g1264.t1 Query ID: lcl|Query_20799 Length: 1821

No significant similarity found.


Query #1302: g1265.t1 Query ID: lcl|Query_20800 Length: 237

No significant similarity found.


Query #1303: g1266.t1 Query ID: lcl|Query_20801 Length: 953

No significant similarity found.


Query #1304: g1267.t1 Query ID: lcl|Query_20802 Length: 494

No significant similarity found.


Query #1305: g1268.t1 Query ID: lcl|Query_20803 Length: 314

No significant similarity found.


Query #1306: g1269.t1 Query ID: lcl|Query_20804 Length: 268

No significant similarity found.


Query #1307: g1270.t1 Query ID: lcl|Query_20805 Length: 154

No significant similarity found.


Query #1308: g1271.t1 Query ID: lcl|Query_20806 Length: 542

No significant similarity found.


Query #1309: g1272.t1 Query ID: lcl|Query_20807 Length: 1121

No significant similarity found.


Query #1310: g1273.t1 Query ID: lcl|Query_20808 Length: 403

No significant similarity found.


Query #1311: g1274.t1 Query ID: lcl|Query_20809 Length: 173

No significant similarity found.


Query #1312: g1275.t1 Query ID: lcl|Query_20810 Length: 331

No significant similarity found.


Query #1313: g1276.t1 Query ID: lcl|Query_20811 Length: 196

No significant similarity found.


Query #1314: g1277.t1 Query ID: lcl|Query_20812 Length: 186

No significant similarity found.


Query #1315: g1278.t1 Query ID: lcl|Query_20813 Length: 1432

No significant similarity found.


Query #1316: g1279.t1 Query ID: lcl|Query_20814 Length: 1075

No significant similarity found.


Query #1317: g1280.t1 Query ID: lcl|Query_20815 Length: 76

No significant similarity found.


Query #1318: g1281.t1 Query ID: lcl|Query_20816 Length: 520

No significant similarity found.


Query #1319: g1282.t1 Query ID: lcl|Query_20817 Length: 202

No significant similarity found.


Query #1320: g1283.t1 Query ID: lcl|Query_20818 Length: 726

No significant similarity found.


Query #1321: g1283.t2 Query ID: lcl|Query_20819 Length: 725

No significant similarity found.


Query #1322: g1284.t1 Query ID: lcl|Query_20820 Length: 658

No significant similarity found.


Query #1323: g1285.t1 Query ID: lcl|Query_20821 Length: 1195

No significant similarity found.


Query #1324: g1286.t1 Query ID: lcl|Query_20822 Length: 930

No significant similarity found.


Query #1325: g1287.t1 Query ID: lcl|Query_20823 Length: 931

No significant similarity found.


Query #1326: g1288.t1 Query ID: lcl|Query_20824 Length: 374

No significant similarity found.


Query #1327: g1289.t1 Query ID: lcl|Query_20825 Length: 368

No significant similarity found.


Query #1328: g1289.t2 Query ID: lcl|Query_20826 Length: 89

No significant similarity found.


Query #1329: g1290.t1 Query ID: lcl|Query_20827 Length: 314

No significant similarity found.


Query #1330: g1291.t1 Query ID: lcl|Query_20828 Length: 190

No significant similarity found.


Query #1331: g1292.t1 Query ID: lcl|Query_20829 Length: 452

No significant similarity found.


Query #1332: g1293.t1 Query ID: lcl|Query_20830 Length: 269

No significant similarity found.


Query #1333: g1294.t1 Query ID: lcl|Query_20831 Length: 154

No significant similarity found.


Query #1334: g1295.t1 Query ID: lcl|Query_20832 Length: 495

No significant similarity found.


Query #1335: g1296.t1 Query ID: lcl|Query_20833 Length: 1084

No significant similarity found.


Query #1336: g1297.t1 Query ID: lcl|Query_20834 Length: 238

No significant similarity found.


Query #1337: g1298.t1 Query ID: lcl|Query_20835 Length: 220

No significant similarity found.


Query #1338: g1299.t1 Query ID: lcl|Query_20836 Length: 308

No significant similarity found.


Query #1339: g1300.t1 Query ID: lcl|Query_20837 Length: 362

No significant similarity found.


Query #1340: g1301.t1 Query ID: lcl|Query_20838 Length: 544

No significant similarity found.


Query #1341: g1302.t1 Query ID: lcl|Query_20839 Length: 508

No significant similarity found.


Query #1342: g1303.t1 Query ID: lcl|Query_20840 Length: 248

No significant similarity found.


Query #1343: g1304.t1 Query ID: lcl|Query_20841 Length: 737

No significant similarity found.


Query #1344: g1305.t1 Query ID: lcl|Query_20842 Length: 348

No significant similarity found.


Query #1345: g1306.t1 Query ID: lcl|Query_20843 Length: 319

No significant similarity found.


Query #1346: g1307.t1 Query ID: lcl|Query_20844 Length: 559

No significant similarity found.


Query #1347: g1308.t1 Query ID: lcl|Query_20845 Length: 337

No significant similarity found.


Query #1348: g1309.t1 Query ID: lcl|Query_20846 Length: 728

No significant similarity found.


Query #1349: g1310.t1 Query ID: lcl|Query_20847 Length: 593

No significant similarity found.


Query #1350: g1311.t1 Query ID: lcl|Query_20848 Length: 845

No significant similarity found.


Query #1351: g1312.t1 Query ID: lcl|Query_20849 Length: 951

No significant similarity found.


Query #1352: g1313.t1 Query ID: lcl|Query_20850 Length: 268

No significant similarity found.


Query #1353: g1314.t1 Query ID: lcl|Query_20851 Length: 905

No significant similarity found.


Query #1354: g1315.t1 Query ID: lcl|Query_20852 Length: 162

No significant similarity found.


Query #1355: g1316.t1 Query ID: lcl|Query_20853 Length: 88

No significant similarity found.


Query #1356: g1317.t1 Query ID: lcl|Query_20854 Length: 78

No significant similarity found.


Query #1357: g1318.t1 Query ID: lcl|Query_20855 Length: 483

No significant similarity found.


Query #1358: g1319.t1 Query ID: lcl|Query_20856 Length: 502

No significant similarity found.


Query #1359: g1320.t1 Query ID: lcl|Query_20857 Length: 537

No significant similarity found.


Query #1360: g1320.t2 Query ID: lcl|Query_20858 Length: 538

No significant similarity found.


Query #1361: g1321.t1 Query ID: lcl|Query_20859 Length: 289

No significant similarity found.


Query #1362: g1322.t1 Query ID: lcl|Query_20860 Length: 186

No significant similarity found.


Query #1363: g1323.t1 Query ID: lcl|Query_20861 Length: 804

No significant similarity found.


Query #1364: g1324.t1 Query ID: lcl|Query_20862 Length: 1078

No significant similarity found.


Query #1365: g1325.t1 Query ID: lcl|Query_20863 Length: 1523

No significant similarity found.


Query #1366: g1326.t1 Query ID: lcl|Query_20864 Length: 444

No significant similarity found.


Query #1367: g1327.t1 Query ID: lcl|Query_20865 Length: 393

No significant similarity found.


Query #1368: g1328.t1 Query ID: lcl|Query_20866 Length: 193

No significant similarity found.


Query #1369: g1329.t1 Query ID: lcl|Query_20867 Length: 355

No significant similarity found.


Query #1370: g1330.t1 Query ID: lcl|Query_20868 Length: 963

No significant similarity found.


Query #1371: g1331.t1 Query ID: lcl|Query_20869 Length: 262

No significant similarity found.


Query #1372: g1332.t1 Query ID: lcl|Query_20870 Length: 814

No significant similarity found.


Query #1373: g1333.t1 Query ID: lcl|Query_20871 Length: 364

No significant similarity found.


Query #1374: g1334.t1 Query ID: lcl|Query_20872 Length: 161

No significant similarity found.


Query #1375: g1335.t1 Query ID: lcl|Query_20873 Length: 609

No significant similarity found.


Query #1376: g1336.t1 Query ID: lcl|Query_20874 Length: 289

No significant similarity found.


Query #1377: g1337.t1 Query ID: lcl|Query_20875 Length: 604

No significant similarity found.


Query #1378: g1338.t1 Query ID: lcl|Query_20876 Length: 437

No significant similarity found.


Query #1379: g1339.t1 Query ID: lcl|Query_20877 Length: 252

No significant similarity found.


Query #1380: g1340.t1 Query ID: lcl|Query_20878 Length: 528

No significant similarity found.


Query #1381: g1341.t1 Query ID: lcl|Query_20879 Length: 867

No significant similarity found.


Query #1382: g1342.t1 Query ID: lcl|Query_20880 Length: 574

No significant similarity found.


Query #1383: g1343.t1 Query ID: lcl|Query_20881 Length: 457

No significant similarity found.


Query #1384: g1344.t1 Query ID: lcl|Query_20882 Length: 434

Sequences producing significant alignments:
                                                                  Scientific      Common                     Max    Total Query   E   Per.   Acc.                        
Description                                                       Name            Name            Taxid      Score  Score cover Value Ident  Len        Accession        
unnamed protein product                                                                           0          22.6   22.6  7%    0.029 25.81  421        Query_30583      


Alignments:

>unnamed protein product
Sequence ID: Query_30583 Length: 421
Range 1: 89 to 119

Score:22.6 bits(45), Expect:0.029, 
Method:Compositional matrix adjust., 
Identities:8/31(26%), Positives:16/31(51%), Gaps:0/31(0%)

Query  261  PQMDLAWGEGRITCMALEPSGERCWLGNGLG  291
            P+ +    +G++ C+A+     R  LG+  G
Sbjct  89   PEVEKKLKDGKVKCIAMPAPAVRYALGDAFG  119


Query #1385: g1345.t1 Query ID: lcl|Query_20883 Length: 432

No significant similarity found.


Query #1386: g1346.t1 Query ID: lcl|Query_20884 Length: 469

No significant similarity found.


Query #1387: g1347.t1 Query ID: lcl|Query_20885 Length: 216

No significant similarity found.


Query #1388: g1348.t1 Query ID: lcl|Query_20886 Length: 224

No significant similarity found.


Query #1389: g1349.t1 Query ID: lcl|Query_20887 Length: 1604

No significant similarity found.


Query #1390: g1350.t1 Query ID: lcl|Query_20888 Length: 444

No significant similarity found.


Query #1391: g1351.t1 Query ID: lcl|Query_20889 Length: 108

No significant similarity found.


Query #1392: g1352.t1 Query ID: lcl|Query_20890 Length: 1027

No significant similarity found.


Query #1393: g1353.t1 Query ID: lcl|Query_20891 Length: 245

No significant similarity found.


Query #1394: g1354.t1 Query ID: lcl|Query_20892 Length: 164

No significant similarity found.


Query #1395: g1355.t1 Query ID: lcl|Query_20893 Length: 488

No significant similarity found.


Query #1396: g1356.t1 Query ID: lcl|Query_20894 Length: 1447

No significant similarity found.


Query #1397: g1357.t1 Query ID: lcl|Query_20895 Length: 389

No significant similarity found.


Query #1398: g1358.t1 Query ID: lcl|Query_20896 Length: 402

No significant similarity found.


Query #1399: g1359.t1 Query ID: lcl|Query_20897 Length: 1010

No significant similarity found.


Query #1400: g1360.t1 Query ID: lcl|Query_20898 Length: 158

No significant similarity found.


Query #1401: g1361.t1 Query ID: lcl|Query_20899 Length: 158

No significant similarity found.


Query #1402: g1362.t1 Query ID: lcl|Query_20900 Length: 957

No significant similarity found.


Query #1403: g1363.t1 Query ID: lcl|Query_20901 Length: 405

No significant similarity found.


Query #1404: g1364.t1 Query ID: lcl|Query_20902 Length: 631

No significant similarity found.


Query #1405: g1365.t1 Query ID: lcl|Query_20903 Length: 948

No significant similarity found.


Query #1406: g1366.t1 Query ID: lcl|Query_20904 Length: 215

No significant similarity found.


Query #1407: g1367.t1 Query ID: lcl|Query_20905 Length: 404

No significant similarity found.


Query #1408: g1368.t1 Query ID: lcl|Query_20906 Length: 421

No significant similarity found.


Query #1409: g1369.t1 Query ID: lcl|Query_20907 Length: 618

No significant similarity found.


Query #1410: g1370.t1 Query ID: lcl|Query_20908 Length: 649

No significant similarity found.


Query #1411: g1371.t1 Query ID: lcl|Query_20909 Length: 407

No significant similarity found.


Query #1412: g1372.t1 Query ID: lcl|Query_20910 Length: 330

No significant similarity found.


Query #1413: g1373.t1 Query ID: lcl|Query_20911 Length: 602

No significant similarity found.


Query #1414: g1374.t1 Query ID: lcl|Query_20912 Length: 400

No significant similarity found.


Query #1415: g1375.t1 Query ID: lcl|Query_20913 Length: 611

No significant similarity found.


Query #1416: g1376.t1 Query ID: lcl|Query_20914 Length: 605

No significant similarity found.


Query #1417: g1377.t1 Query ID: lcl|Query_20915 Length: 467

No significant similarity found.


Query #1418: g1378.t1 Query ID: lcl|Query_20916 Length: 725

No significant similarity found.


Query #1419: g1379.t1 Query ID: lcl|Query_20917 Length: 549

Sequences producing significant alignments:
                                                                  Scientific      Common                     Max    Total Query   E   Per.   Acc.                        
Description                                                       Name            Name            Taxid      Score  Score cover Value Ident  Len        Accession        
unnamed protein product                                                                           0          89.1   89.1  71%   1e-22 24.94  421        Query_30583      


Alignments:

>unnamed protein product
Sequence ID: Query_30583 Length: 421
Range 1: 66 to 377

Score:89.1 bits(204), Expect:1e-22, 
Method:Compositional matrix adjust., 
Identities:99/397(25%), Positives:136/397(34%), Gaps:89/397(22%)

Query  72   CLACSGCVTSA-EAVLLQHQS-AGELLQRLADPDWTVVVSLSPQSIAALAAVHRLSSAEC  129
            C+ C  C T   E  + + QS   E  ++L D     +   +P    AL     +     
Sbjct  66   CINCGQCLTHCPENAIYEAQSWVPEVEKKLKDGKVKCIAMPAPAVRYALGDAFGMPVGSV  125

Query  130  AA-RLTAFLRHLGVAAVFDIAAARQVALAEAAREFLQRYRSSRGGSTAEAAAAAGQDAAG  188
               ++ A L+ LG A   D      V + E   EF +R                      
Sbjct  126  TTGKMLAALQKLGFAHCWDTEFTADVTIWEEGSEFVERLTKK------------------  167

Query  189  GGDDMDVDRPKPSSDGHRNAVGGGSPGPLPMLASACPGWVCYAEKTHGDHVLPYIATGKS  248
               DM                      PLP   S CPGW  YAE T+    LP+ +T KS
Sbjct  168  --SDM----------------------PLPQFTSCCPGWQKYAE-TYYPELLPHFSTCKS  202

Query  249  PQAVLGTLVKRQWCAAAGLAPDRVYHCSVMPCYDKKLEGARDDFWLPGTSVPETDCVLAT  308
            P    G L K          P +VY  S+MPC  KK EG R +  L  +   + D  L T
Sbjct  203  PIGMNGALAKTYGAERMKYDPKQVYTVSIMPCIAKKYEGLRPE--LKSSGMRDIDATLTT  260

Query  309  TELQELLEQRQADLHSLQGIPFDAILPAAAAAAAAPSGTRASSSGGSSAQHDTVQLPTSS  368
             EL  ++ +         GI F          A  P G R S  G S+            
Sbjct  261  RELAYMIKK--------AGIDF----------AKLPDGKRDSLMGESTGG----------  292

Query  369  SSGSGSGVTATASSGSGGYLEHVFRSAARELFGLELPPGPLPVKVGRNAD-LRELSLEAP  427
                     AT    +GG +E   R A     G    P     K  R  D ++E +    
Sbjct  293  ---------ATIFGVTGGVMEAALRFAYEAVTGKK--PDSWDFKAVRGLDGIKEATVNV-  340

Query  428  DGTVLRFAAAYGFRNIQGLMRKVKLGRCEYDYVEVMA  464
             GT  + A  +G +  +     VK G+  Y ++E MA
Sbjct  341  GGTDVKVAVVHGAKRFKQVCDDVKAGKSPYHFIEYMA  377


Query #1420: g1380.t1 Query ID: lcl|Query_20918 Length: 332

No significant similarity found.


Query #1421: g1381.t1 Query ID: lcl|Query_20919 Length: 317

No significant similarity found.


Query #1422: g1382.t1 Query ID: lcl|Query_20920 Length: 361

No significant similarity found.


Query #1423: g1383.t1 Query ID: lcl|Query_20921 Length: 386

No significant similarity found.


Query #1424: g1384.t1 Query ID: lcl|Query_20922 Length: 172

No significant similarity found.


Query #1425: g1385.t1 Query ID: lcl|Query_20923 Length: 172

No significant similarity found.


Query #1426: g1386.t1 Query ID: lcl|Query_20924 Length: 78

No significant similarity found.


Query #1427: g1387.t1 Query ID: lcl|Query_20925 Length: 78

No significant similarity found.


Query #1428: g1388.t1 Query ID: lcl|Query_20926 Length: 218

No significant similarity found.


Query #1429: g1389.t1 Query ID: lcl|Query_20927 Length: 1708

No significant similarity found.


Query #1430: g1390.t1 Query ID: lcl|Query_20928 Length: 890

No significant similarity found.


Query #1431: g1391.t1 Query ID: lcl|Query_20929 Length: 180

No significant similarity found.


Query #1432: g1392.t1 Query ID: lcl|Query_20930 Length: 156

No significant similarity found.


Query #1433: g1393.t1 Query ID: lcl|Query_20931 Length: 184

No significant similarity found.


Query #1434: g1394.t1 Query ID: lcl|Query_20932 Length: 530

No significant similarity found.


Query #1435: g1395.t1 Query ID: lcl|Query_20933 Length: 279

No significant similarity found.


Query #1436: g1396.t1 Query ID: lcl|Query_20934 Length: 837

No significant similarity found.


Query #1437: g1397.t1 Query ID: lcl|Query_20935 Length: 576

No significant similarity found.


Query #1438: g1398.t1 Query ID: lcl|Query_20936 Length: 535

No significant similarity found.


Query #1439: g1398.t2 Query ID: lcl|Query_20937 Length: 533

No significant similarity found.


Query #1440: g1399.t1 Query ID: lcl|Query_20938 Length: 216

No significant similarity found.


Query #1441: g1400.t1 Query ID: lcl|Query_20939 Length: 313

No significant similarity found.


Query #1442: g1400.t2 Query ID: lcl|Query_20940 Length: 337

No significant similarity found.


Query #1443: g1401.t1 Query ID: lcl|Query_20941 Length: 308

No significant similarity found.


Query #1444: g1402.t1 Query ID: lcl|Query_20942 Length: 275

No significant similarity found.


Query #1445: g1403.t1 Query ID: lcl|Query_20943 Length: 273

No significant similarity found.


Query #1446: g1404.t1 Query ID: lcl|Query_20944 Length: 168

No significant similarity found.


Query #1447: g1405.t1 Query ID: lcl|Query_20945 Length: 159

No significant similarity found.


Query #1448: g1406.t1 Query ID: lcl|Query_20946 Length: 927

No significant similarity found.


Query #1449: g1407.t1 Query ID: lcl|Query_20947 Length: 521

No significant similarity found.


Query #1450: g1408.t1 Query ID: lcl|Query_20948 Length: 1208

No significant similarity found.


Query #1451: g1409.t1 Query ID: lcl|Query_20949 Length: 387

No significant similarity found.


Query #1452: g1410.t1 Query ID: lcl|Query_20950 Length: 476

No significant similarity found.


Query #1453: g1411.t1 Query ID: lcl|Query_20951 Length: 427

No significant similarity found.


Query #1454: g1412.t1 Query ID: lcl|Query_20952 Length: 223

No significant similarity found.


Query #1455: g1413.t1 Query ID: lcl|Query_20953 Length: 405

No significant similarity found.


Query #1456: g1414.t1 Query ID: lcl|Query_20954 Length: 292

No significant similarity found.


Query #1457: g1415.t1 Query ID: lcl|Query_20955 Length: 550

No significant similarity found.


Query #1458: g1416.t1 Query ID: lcl|Query_20956 Length: 518

No significant similarity found.


Query #1459: g1417.t1 Query ID: lcl|Query_20957 Length: 221

No significant similarity found.


Query #1460: g1418.t1 Query ID: lcl|Query_20958 Length: 919

No significant similarity found.


Query #1461: g1419.t1 Query ID: lcl|Query_20959 Length: 261

No significant similarity found.


Query #1462: g1420.t1 Query ID: lcl|Query_20960 Length: 337

No significant similarity found.


Query #1463: g1421.t1 Query ID: lcl|Query_20961 Length: 785

No significant similarity found.


Query #1464: g1422.t1 Query ID: lcl|Query_20962 Length: 111

No significant similarity found.


Query #1465: g1423.t1 Query ID: lcl|Query_20963 Length: 221

No significant similarity found.


Query #1466: g1424.t1 Query ID: lcl|Query_20964 Length: 88

No significant similarity found.


Query #1467: g1425.t1 Query ID: lcl|Query_20965 Length: 389

No significant similarity found.


Query #1468: g1426.t1 Query ID: lcl|Query_20966 Length: 108

No significant similarity found.


Query #1469: g1427.t1 Query ID: lcl|Query_20967 Length: 417

No significant similarity found.


Query #1470: g1428.t1 Query ID: lcl|Query_20968 Length: 136

No significant similarity found.


Query #1471: g1429.t1 Query ID: lcl|Query_20969 Length: 288

No significant similarity found.


Query #1472: g1430.t1 Query ID: lcl|Query_20970 Length: 1520

No significant similarity found.


Query #1473: g1431.t1 Query ID: lcl|Query_20971 Length: 627

No significant similarity found.


Query #1474: g1432.t1 Query ID: lcl|Query_20972 Length: 309

No significant similarity found.


Query #1475: g1433.t1 Query ID: lcl|Query_20973 Length: 469

No significant similarity found.


Query #1476: g1434.t1 Query ID: lcl|Query_20974 Length: 226

No significant similarity found.


Query #1477: g1435.t1 Query ID: lcl|Query_20975 Length: 2322

No significant similarity found.


Query #1478: g1436.t1 Query ID: lcl|Query_20976 Length: 114

No significant similarity found.


Query #1479: g1437.t1 Query ID: lcl|Query_20977 Length: 676

No significant similarity found.


Query #1480: g1437.t2 Query ID: lcl|Query_20978 Length: 692

No significant similarity found.


Query #1481: g1438.t1 Query ID: lcl|Query_20979 Length: 505

No significant similarity found.


Query #1482: g1439.t1 Query ID: lcl|Query_20980 Length: 340

No significant similarity found.


Query #1483: g1440.t1 Query ID: lcl|Query_20981 Length: 218

No significant similarity found.


Query #1484: g1440.t2 Query ID: lcl|Query_20982 Length: 217

No significant similarity found.


Query #1485: g1441.t1 Query ID: lcl|Query_20983 Length: 612

No significant similarity found.


Query #1486: g1442.t1 Query ID: lcl|Query_20984 Length: 2138

No significant similarity found.


Query #1487: g1443.t1 Query ID: lcl|Query_20985 Length: 508

No significant similarity found.


Query #1488: g1444.t1 Query ID: lcl|Query_20986 Length: 218

No significant similarity found.


Query #1489: g1445.t1 Query ID: lcl|Query_20987 Length: 363

No significant similarity found.


Query #1490: g1446.t1 Query ID: lcl|Query_20988 Length: 501

No significant similarity found.


Query #1491: g1447.t1 Query ID: lcl|Query_20989 Length: 608

No significant similarity found.


Query #1492: g1448.t1 Query ID: lcl|Query_20990 Length: 771

No significant similarity found.


Query #1493: g1449.t1 Query ID: lcl|Query_20991 Length: 390

No significant similarity found.


Query #1494: g1450.t1 Query ID: lcl|Query_20992 Length: 234

No significant similarity found.


Query #1495: g1451.t1 Query ID: lcl|Query_20993 Length: 737

No significant similarity found.


Query #1496: g1452.t1 Query ID: lcl|Query_20994 Length: 312

No significant similarity found.


Query #1497: g1453.t1 Query ID: lcl|Query_20995 Length: 300

No significant similarity found.


Query #1498: g1454.t1 Query ID: lcl|Query_20996 Length: 296

No significant similarity found.


Query #1499: g1455.t1 Query ID: lcl|Query_20997 Length: 1038

No significant similarity found.


Query #1500: g1456.t1 Query ID: lcl|Query_20998 Length: 895

No significant similarity found.


Query #1501: g1457.t1 Query ID: lcl|Query_20999 Length: 1108

No significant similarity found.


Query #1502: g1458.t1 Query ID: lcl|Query_21000 Length: 176

No significant similarity found.


Query #1503: g1459.t1 Query ID: lcl|Query_21001 Length: 264

No significant similarity found.


Query #1504: g1460.t1 Query ID: lcl|Query_21002 Length: 337

No significant similarity found.


Query #1505: g1461.t1 Query ID: lcl|Query_21003 Length: 307

No significant similarity found.


Query #1506: g1462.t1 Query ID: lcl|Query_21004 Length: 595

No significant similarity found.


Query #1507: g1463.t1 Query ID: lcl|Query_21005 Length: 217

No significant similarity found.


Query #1508: g1464.t1 Query ID: lcl|Query_21006 Length: 513

No significant similarity found.


Query #1509: g1465.t1 Query ID: lcl|Query_21007 Length: 333

No significant similarity found.


Query #1510: g1466.t1 Query ID: lcl|Query_21008 Length: 214

No significant similarity found.


Query #1511: g1467.t1 Query ID: lcl|Query_21009 Length: 261

No significant similarity found.


Query #1512: g1468.t1 Query ID: lcl|Query_21010 Length: 216

No significant similarity found.


Query #1513: g1469.t1 Query ID: lcl|Query_21011 Length: 216

No significant similarity found.


Query #1514: g1470.t1 Query ID: lcl|Query_21012 Length: 473

No significant similarity found.


Query #1515: g1471.t1 Query ID: lcl|Query_21013 Length: 145

No significant similarity found.


Query #1516: g1472.t1 Query ID: lcl|Query_21014 Length: 293

No significant similarity found.


Query #1517: g1473.t1 Query ID: lcl|Query_21015 Length: 5585

No significant similarity found.


Query #1518: g1474.t1 Query ID: lcl|Query_21016 Length: 296

No significant similarity found.


Query #1519: g1475.t1 Query ID: lcl|Query_21017 Length: 462

No significant similarity found.


Query #1520: g1476.t1 Query ID: lcl|Query_21018 Length: 107

No significant similarity found.


Query #1521: g1477.t1 Query ID: lcl|Query_21019 Length: 1167

No significant similarity found.


Query #1522: g1478.t1 Query ID: lcl|Query_21020 Length: 378

No significant similarity found.


Query #1523: g1479.t1 Query ID: lcl|Query_21021 Length: 316

No significant similarity found.


Query #1524: g1480.t1 Query ID: lcl|Query_21022 Length: 1102

No significant similarity found.


Query #1525: g1481.t1 Query ID: lcl|Query_21023 Length: 1825

No significant similarity found.


Query #1526: g1482.t1 Query ID: lcl|Query_21024 Length: 379

No significant similarity found.


Query #1527: g1483.t1 Query ID: lcl|Query_21025 Length: 353

No significant similarity found.


Query #1528: g1484.t1 Query ID: lcl|Query_21026 Length: 469

No significant similarity found.


Query #1529: g1485.t1 Query ID: lcl|Query_21027 Length: 473

No significant similarity found.


Query #1530: g1486.t1 Query ID: lcl|Query_21028 Length: 197

No significant similarity found.


Query #1531: g1487.t1 Query ID: lcl|Query_21029 Length: 210

No significant similarity found.


Query #1532: g1488.t1 Query ID: lcl|Query_21030 Length: 753

No significant similarity found.


Query #1533: g1489.t1 Query ID: lcl|Query_21031 Length: 435

Sequences producing significant alignments:
                                                                  Scientific      Common                     Max    Total Query   E   Per.   Acc.                        
Description                                                       Name            Name            Taxid      Score  Score cover Value Ident  Len        Accession        
unnamed protein product                                                                           0          23.0   23.0  3%    0.018 50.00  421        Query_30583      


Alignments:

>unnamed protein product
Sequence ID: Query_30583 Length: 421
Range 1: 184 to 197

Score:23.0 bits(46), Expect:0.018, 
Method:Compositional matrix adjust., 
Identities:7/14(50%), Positives:10/14(71%), Gaps:0/14(0%)

Query  400  RFEETSYPEMLPEL  413
            ++ ET YPE+LP  
Sbjct  184  KYAETYYPELLPHF  197


Query #1534: g1490.t1 Query ID: lcl|Query_21032 Length: 708

No significant similarity found.


Query #1535: g1491.t1 Query ID: lcl|Query_21033 Length: 121

No significant similarity found.


Query #1536: g1492.t1 Query ID: lcl|Query_21034 Length: 173

No significant similarity found.


Query #1537: g1493.t1 Query ID: lcl|Query_21035 Length: 269

No significant similarity found.


Query #1538: g1494.t1 Query ID: lcl|Query_21036 Length: 133

No significant similarity found.


Query #1539: g1495.t1 Query ID: lcl|Query_21037 Length: 389

Sequences producing significant alignments:
                                                                  Scientific      Common                     Max    Total Query   E   Per.   Acc.                        
Description                                                       Name            Name            Taxid      Score  Score cover Value Ident  Len        Accession        
unnamed protein product                                                                           0          23.0   23.0  3%    0.018 50.00  421        Query_30583      


Alignments:

>unnamed protein product
Sequence ID: Query_30583 Length: 421
Range 1: 184 to 197

Score:23.0 bits(46), Expect:0.018, 
Method:Compositional matrix adjust., 
Identities:7/14(50%), Positives:10/14(71%), Gaps:0/14(0%)

Query  354  RFEETSYPEMLPEL  367
            ++ ET YPE+LP  
Sbjct  184  KYAETYYPELLPHF  197


Query #1540: g1496.t1 Query ID: lcl|Query_21038 Length: 1170

No significant similarity found.


Query #1541: g1497.t1 Query ID: lcl|Query_21039 Length: 303

No significant similarity found.


Query #1542: g1498.t1 Query ID: lcl|Query_21040 Length: 313

No significant similarity found.


Query #1543: g1499.t1 Query ID: lcl|Query_21041 Length: 552

No significant similarity found.


Query #1544: g1500.t1 Query ID: lcl|Query_21042 Length: 441

No significant similarity found.


Query #1545: g1501.t1 Query ID: lcl|Query_21043 Length: 227

No significant similarity found.


Query #1546: g1502.t1 Query ID: lcl|Query_21044 Length: 1052

No significant similarity found.


Query #1547: g1503.t1 Query ID: lcl|Query_21045 Length: 349

No significant similarity found.


Query #1548: g1503.t2 Query ID: lcl|Query_21046 Length: 451

No significant similarity found.


Query #1549: g1504.t1 Query ID: lcl|Query_21047 Length: 786

No significant similarity found.


Query #1550: g1505.t1 Query ID: lcl|Query_21048 Length: 386

No significant similarity found.


Query #1551: g1506.t1 Query ID: lcl|Query_21049 Length: 587

No significant similarity found.


Query #1552: g1507.t1 Query ID: lcl|Query_21050 Length: 93

No significant similarity found.


Query #1553: g1508.t1 Query ID: lcl|Query_21051 Length: 447

Sequences producing significant alignments:
                                                                  Scientific      Common                     Max    Total Query   E   Per.   Acc.                        
Description                                                       Name            Name            Taxid      Score  Score cover Value Ident  Len        Accession        
unnamed protein product                                                                           0          22.6   22.6  10%   0.024 32.65  421        Query_30583      


Alignments:

>unnamed protein product
Sequence ID: Query_30583 Length: 421
Range 1: 172 to 216

Score:22.6 bits(45), Expect:0.024, 
Method:Compositional matrix adjust., 
Identities:16/49(33%), Positives:21/49(42%), Gaps:5/49(10%)

Query  151  LYRFT-LLPEWQQYKQQYAAIMLPDDDLQPSVCHGSWEFHNALFHDYEA  198
            L +FT   P WQ+Y + Y   +LP    + S C        AL   Y A
Sbjct  172  LPQFTSCCPGWQKYAETYYPELLP----HFSTCKSPIGMNGALAKTYGA  216


Query #1554: g1509.t1 Query ID: lcl|Query_21052 Length: 524

No significant similarity found.


Query #1555: g1510.t1 Query ID: lcl|Query_21053 Length: 169

No significant similarity found.


Query #1556: g1511.t1 Query ID: lcl|Query_21054 Length: 189

No significant similarity found.


Query #1557: g1512.t1 Query ID: lcl|Query_21055 Length: 1093

No significant similarity found.


Query #1558: g1513.t1 Query ID: lcl|Query_21056 Length: 253

No significant similarity found.


Query #1559: g1514.t1 Query ID: lcl|Query_21057 Length: 253

No significant similarity found.


Query #1560: g1515.t1 Query ID: lcl|Query_21058 Length: 137

No significant similarity found.


Query #1561: g1516.t1 Query ID: lcl|Query_21059 Length: 94

No significant similarity found.


Query #1562: g1517.t1 Query ID: lcl|Query_21060 Length: 315

No significant similarity found.


Query #1563: g1518.t1 Query ID: lcl|Query_21061 Length: 219

No significant similarity found.


Query #1564: g1519.t1 Query ID: lcl|Query_21062 Length: 522

No significant similarity found.


Query #1565: g1520.t1 Query ID: lcl|Query_21063 Length: 357

No significant similarity found.


Query #1566: g1521.t1 Query ID: lcl|Query_21064 Length: 438

No significant similarity found.


Query #1567: g1522.t1 Query ID: lcl|Query_21065 Length: 253

No significant similarity found.


Query #1568: g1523.t1 Query ID: lcl|Query_21066 Length: 331

No significant similarity found.


Query #1569: g1524.t1 Query ID: lcl|Query_21067 Length: 139

No significant similarity found.


Query #1570: g1525.t1 Query ID: lcl|Query_21068 Length: 242

No significant similarity found.


Query #1571: g1526.t1 Query ID: lcl|Query_21069 Length: 530

No significant similarity found.


Query #1572: g1527.t1 Query ID: lcl|Query_21070 Length: 495

No significant similarity found.


Query #1573: g1527.t2 Query ID: lcl|Query_21071 Length: 542

No significant similarity found.


Query #1574: g1528.t1 Query ID: lcl|Query_21072 Length: 485

No significant similarity found.


Query #1575: g1529.t1 Query ID: lcl|Query_21073 Length: 156

No significant similarity found.


Query #1576: g1530.t1 Query ID: lcl|Query_21074 Length: 814

No significant similarity found.


Query #1577: g1531.t1 Query ID: lcl|Query_21075 Length: 701

No significant similarity found.


Query #1578: g1532.t1 Query ID: lcl|Query_21076 Length: 448

No significant similarity found.


Query #1579: g1533.t1 Query ID: lcl|Query_21077 Length: 527

No significant similarity found.


Query #1580: g1534.t1 Query ID: lcl|Query_21078 Length: 815

No significant similarity found.


Query #1581: g1535.t1 Query ID: lcl|Query_21079 Length: 452

No significant similarity found.


Query #1582: g1536.t1 Query ID: lcl|Query_21080 Length: 251

No significant similarity found.


Query #1583: g1537.t1 Query ID: lcl|Query_21081 Length: 376

No significant similarity found.


Query #1584: g1538.t1 Query ID: lcl|Query_21082 Length: 147

No significant similarity found.


Query #1585: g1539.t1 Query ID: lcl|Query_21083 Length: 265

No significant similarity found.


Query #1586: g1540.t1 Query ID: lcl|Query_21084 Length: 109

No significant similarity found.


Query #1587: g1541.t1 Query ID: lcl|Query_21085 Length: 291

No significant similarity found.


Query #1588: g1542.t1 Query ID: lcl|Query_21086 Length: 96

No significant similarity found.


Query #1589: g1543.t1 Query ID: lcl|Query_21087 Length: 519

No significant similarity found.


Query #1590: g1544.t1 Query ID: lcl|Query_21088 Length: 502

No significant similarity found.


Query #1591: g1545.t1 Query ID: lcl|Query_21089 Length: 208

No significant similarity found.


Query #1592: g1546.t1 Query ID: lcl|Query_21090 Length: 171

No significant similarity found.


Query #1593: g1547.t1 Query ID: lcl|Query_21091 Length: 848

No significant similarity found.


Query #1594: g1548.t1 Query ID: lcl|Query_21092 Length: 189

No significant similarity found.


Query #1595: g1549.t1 Query ID: lcl|Query_21093 Length: 694

No significant similarity found.


Query #1596: g1550.t1 Query ID: lcl|Query_21094 Length: 528

No significant similarity found.


Query #1597: g1550.t2 Query ID: lcl|Query_21095 Length: 526

No significant similarity found.


Query #1598: g1551.t1 Query ID: lcl|Query_21096 Length: 578

No significant similarity found.


Query #1599: g1552.t1 Query ID: lcl|Query_21097 Length: 596

No significant similarity found.


Query #1600: g1553.t1 Query ID: lcl|Query_21098 Length: 215

No significant similarity found.


Query #1601: g1554.t1 Query ID: lcl|Query_21099 Length: 117

No significant similarity found.


Query #1602: g1555.t1 Query ID: lcl|Query_21100 Length: 586

No significant similarity found.


Query #1603: g1556.t1 Query ID: lcl|Query_21101 Length: 756

No significant similarity found.


Query #1604: g1557.t1 Query ID: lcl|Query_21102 Length: 509

No significant similarity found.


Query #1605: g1558.t1 Query ID: lcl|Query_21103 Length: 412

No significant similarity found.


Query #1606: g1559.t1 Query ID: lcl|Query_21104 Length: 791

No significant similarity found.


Query #1607: g1560.t1 Query ID: lcl|Query_21105 Length: 439

No significant similarity found.


Query #1608: g1561.t1 Query ID: lcl|Query_21106 Length: 754

No significant similarity found.


Query #1609: g1562.t1 Query ID: lcl|Query_21107 Length: 380

No significant similarity found.


Query #1610: g1563.t1 Query ID: lcl|Query_21108 Length: 2462

Sequences producing significant alignments:
                                                                  Scientific      Common                     Max    Total Query   E   Per.   Acc.                        
Description                                                       Name            Name            Taxid      Score  Score cover Value Ident  Len        Accession        
unnamed protein product                                                                           0          25.1   25.1  0%    0.026 43.48  421        Query_30583      


Alignments:

>unnamed protein product
Sequence ID: Query_30583 Length: 421
Range 1: 300 to 322

Score:25.1 bits(51), Expect:0.026, 
Method:Composition-based stats., 
Identities:10/23(43%), Positives:13/23(56%), Gaps:0/23(0%)

Query  958  GGMLVAAMRCALQAVAAHKRSCW  980
            GG + AA+R A +AV   K   W
Sbjct  300  GGVMEAALRFAYEAVTGKKPDSW  322


Query #1611: g1564.t1 Query ID: lcl|Query_21109 Length: 154

Sequences producing significant alignments:
                                                                  Scientific      Common                     Max    Total Query   E   Per.   Acc.                        
Description                                                       Name            Name            Taxid      Score  Score cover Value Ident  Len        Accession        
unnamed protein product                                                                           0          20.1   20.1  16%   0.044 36.00  421        Query_30583      


Alignments:

>unnamed protein product
Sequence ID: Query_30583 Length: 421
Range 1: 347 to 371

Score:20.1 bits(39), Expect:0.044, 
Method:Compositional matrix adjust., 
Identities:9/25(36%), Positives:12/25(48%), Gaps:0/25(0%)

Query  3    VLFVYGTLMFPEVLKALLAGRVPRH  27
            V  V+G   F +V     AG+ P H
Sbjct  347  VAVVHGAKRFKQVCDDVKAGKSPYH  371


Query #1612: g1565.t1 Query ID: lcl|Query_21110 Length: 305

No significant similarity found.


Query #1613: g1566.t1 Query ID: lcl|Query_21111 Length: 501

No significant similarity found.


Query #1614: g1567.t1 Query ID: lcl|Query_21112 Length: 298

No significant similarity found.


Query #1615: g1568.t1 Query ID: lcl|Query_21113 Length: 261

No significant similarity found.


Query #1616: g1569.t1 Query ID: lcl|Query_21114 Length: 398

No significant similarity found.


Query #1617: g1570.t1 Query ID: lcl|Query_21115 Length: 284

No significant similarity found.


Query #1618: g1571.t1 Query ID: lcl|Query_21116 Length: 451

No significant similarity found.


Query #1619: g1572.t1 Query ID: lcl|Query_21117 Length: 351

No significant similarity found.


Query #1620: g1573.t1 Query ID: lcl|Query_21118 Length: 146

No significant similarity found.


Query #1621: g1574.t1 Query ID: lcl|Query_21119 Length: 204

No significant similarity found.


Query #1622: g1575.t1 Query ID: lcl|Query_21120 Length: 385

No significant similarity found.


Query #1623: g1576.t1 Query ID: lcl|Query_21121 Length: 485

No significant similarity found.


Query #1624: g1577.t1 Query ID: lcl|Query_21122 Length: 879

No significant similarity found.


Query #1625: g1578.t1 Query ID: lcl|Query_21123 Length: 582

No significant similarity found.


Query #1626: g1579.t1 Query ID: lcl|Query_21124 Length: 805

No significant similarity found.


Query #1627: g1580.t1 Query ID: lcl|Query_21125 Length: 327

No significant similarity found.


Query #1628: g1581.t1 Query ID: lcl|Query_21126 Length: 157

No significant similarity found.


Query #1629: g1582.t1 Query ID: lcl|Query_21127 Length: 711

No significant similarity found.


Query #1630: g1583.t1 Query ID: lcl|Query_21128 Length: 389

No significant similarity found.


Query #1631: g1584.t1 Query ID: lcl|Query_21129 Length: 217

No significant similarity found.


Query #1632: g1585.t1 Query ID: lcl|Query_21130 Length: 1279

No significant similarity found.


Query #1633: g1586.t1 Query ID: lcl|Query_21131 Length: 690

No significant similarity found.


Query #1634: g1587.t1 Query ID: lcl|Query_21132 Length: 231

No significant similarity found.


Query #1635: g1588.t1 Query ID: lcl|Query_21133 Length: 1168

No significant similarity found.


Query #1636: g1589.t1 Query ID: lcl|Query_21134 Length: 413

No significant similarity found.


Query #1637: g1590.t1 Query ID: lcl|Query_21135 Length: 473

No significant similarity found.


Query #1638: g1591.t1 Query ID: lcl|Query_21136 Length: 596

No significant similarity found.


Query #1639: g1592.t1 Query ID: lcl|Query_21137 Length: 249

No significant similarity found.


Query #1640: g1593.t1 Query ID: lcl|Query_21138 Length: 519

No significant similarity found.


Query #1641: g1594.t1 Query ID: lcl|Query_21139 Length: 845

No significant similarity found.


Query #1642: g1595.t1 Query ID: lcl|Query_21140 Length: 223

No significant similarity found.


Query #1643: g1596.t1 Query ID: lcl|Query_21141 Length: 315

No significant similarity found.


Query #1644: g1596.t2 Query ID: lcl|Query_21142 Length: 314

No significant similarity found.


Query #1645: g1597.t1 Query ID: lcl|Query_21143 Length: 1968

No significant similarity found.


Query #1646: g1598.t1 Query ID: lcl|Query_21144 Length: 532

No significant similarity found.


Query #1647: g1599.t1 Query ID: lcl|Query_21145 Length: 313

No significant similarity found.


Query #1648: g1600.t1 Query ID: lcl|Query_21146 Length: 273

No significant similarity found.


Query #1649: g1601.t1 Query ID: lcl|Query_21147 Length: 287

Sequences producing significant alignments:
                                                                  Scientific      Common                     Max    Total Query   E   Per.   Acc.                        
Description                                                       Name            Name            Taxid      Score  Score cover Value Ident  Len        Accession        
unnamed protein product                                                                           0          21.7   21.7  10%   0.033 35.48  421        Query_30583      


Alignments:

>unnamed protein product
Sequence ID: Query_30583 Length: 421
Range 1: 320 to 350

Score:21.7 bits(43), Expect:0.033, 
Method:Compositional matrix adjust., 
Identities:11/31(35%), Positives:14/31(45%), Gaps:2/31(6%)

Query  79   DAWRLDPV--VDALKEGAVGIIPTDSNLAFV  107
            D+W    V   D +KE  V +  TD   A V
Sbjct  320  DSWDFKAVRGLDGIKEATVNVGGTDVKVAVV  350


Query #1650: g1602.t1 Query ID: lcl|Query_21148 Length: 337

No significant similarity found.


Query #1651: g1603.t1 Query ID: lcl|Query_21149 Length: 186

No significant similarity found.


Query #1652: g1604.t1 Query ID: lcl|Query_21150 Length: 411

No significant similarity found.


Query #1653: g1605.t1 Query ID: lcl|Query_21151 Length: 304

No significant similarity found.


Query #1654: g1606.t1 Query ID: lcl|Query_21152 Length: 194

No significant similarity found.


Query #1655: g1607.t1 Query ID: lcl|Query_21153 Length: 365

No significant similarity found.


Query #1656: g1608.t1 Query ID: lcl|Query_21154 Length: 534

No significant similarity found.


Query #1657: g1609.t1 Query ID: lcl|Query_21155 Length: 662

No significant similarity found.


Query #1658: g1610.t1 Query ID: lcl|Query_21156 Length: 464

No significant similarity found.


Query #1659: g1611.t1 Query ID: lcl|Query_21157 Length: 213

No significant similarity found.


Query #1660: g1612.t1 Query ID: lcl|Query_21158 Length: 722

No significant similarity found.


Query #1661: g1613.t1 Query ID: lcl|Query_21159 Length: 186

No significant similarity found.


Query #1662: g1614.t1 Query ID: lcl|Query_21160 Length: 556

No significant similarity found.


Query #1663: g1615.t1 Query ID: lcl|Query_21161 Length: 453

No significant similarity found.


Query #1664: g1616.t1 Query ID: lcl|Query_21162 Length: 212

No significant similarity found.


Query #1665: g1617.t1 Query ID: lcl|Query_21163 Length: 872

No significant similarity found.


Query #1666: g1618.t1 Query ID: lcl|Query_21164 Length: 216

No significant similarity found.


Query #1667: g1619.t1 Query ID: lcl|Query_21165 Length: 1249

No significant similarity found.


Query #1668: g1620.t1 Query ID: lcl|Query_21166 Length: 782

No significant similarity found.


Query #1669: g1621.t1 Query ID: lcl|Query_21167 Length: 269

No significant similarity found.


Query #1670: g1622.t1 Query ID: lcl|Query_21168 Length: 252

No significant similarity found.


Query #1671: g1623.t1 Query ID: lcl|Query_21169 Length: 134

No significant similarity found.


Query #1672: g1624.t1 Query ID: lcl|Query_21170 Length: 554

No significant similarity found.


Query #1673: g1625.t1 Query ID: lcl|Query_21171 Length: 140

Sequences producing significant alignments:
                                                                  Scientific      Common                     Max    Total Query   E   Per.   Acc.                        
Description                                                       Name            Name            Taxid      Score  Score cover Value Ident  Len        Accession        
unnamed protein product                                                                           0          20.1   20.1  10%   0.041 57.14  421        Query_30583      


Alignments:

>unnamed protein product
Sequence ID: Query_30583 Length: 421
Range 1: 66 to 79

Score:20.1 bits(39), Expect:0.041, 
Method:Composition-based stats., 
Identities:8/14(57%), Positives:8/14(57%), Gaps:0/14(0%)

Query  103  CTNCGGHLGHVFEN  116
            C NCG  L H  EN
Sbjct  66   CINCGQCLTHCPEN  79


Query #1674: g1626.t1 Query ID: lcl|Query_21172 Length: 676

No significant similarity found.


Query #1675: g1627.t1 Query ID: lcl|Query_21173 Length: 217

No significant similarity found.


Query #1676: g1628.t1 Query ID: lcl|Query_21174 Length: 100

No significant similarity found.


Query #1677: g1629.t1 Query ID: lcl|Query_21175 Length: 336

No significant similarity found.


Query #1678: g1630.t1 Query ID: lcl|Query_21176 Length: 521

No significant similarity found.


Query #1679: g1631.t1 Query ID: lcl|Query_21177 Length: 106

No significant similarity found.


Query #1680: g1632.t1 Query ID: lcl|Query_21178 Length: 162

No significant similarity found.


Query #1681: g1633.t1 Query ID: lcl|Query_21179 Length: 180

No significant similarity found.


Query #1682: g1634.t1 Query ID: lcl|Query_21180 Length: 162

No significant similarity found.


Query #1683: g1635.t1 Query ID: lcl|Query_21181 Length: 346

No significant similarity found.


Query #1684: g1636.t1 Query ID: lcl|Query_21182 Length: 208

No significant similarity found.


Query #1685: g1637.t1 Query ID: lcl|Query_21183 Length: 860

No significant similarity found.


Query #1686: g1638.t1 Query ID: lcl|Query_21184 Length: 379

No significant similarity found.


Query #1687: g1639.t1 Query ID: lcl|Query_21185 Length: 469

No significant similarity found.


Query #1688: g1640.t1 Query ID: lcl|Query_21186 Length: 601

No significant similarity found.


Query #1689: g1641.t1 Query ID: lcl|Query_21187 Length: 568

No significant similarity found.


Query #1690: g1642.t1 Query ID: lcl|Query_21188 Length: 738

No significant similarity found.


Query #1691: g1643.t1 Query ID: lcl|Query_21189 Length: 524

No significant similarity found.


Query #1692: g1644.t1 Query ID: lcl|Query_21190 Length: 1031

No significant similarity found.


Query #1693: g1645.t1 Query ID: lcl|Query_21191 Length: 426

No significant similarity found.


Query #1694: g1646.t1 Query ID: lcl|Query_21192 Length: 310

No significant similarity found.


Query #1695: g1647.t1 Query ID: lcl|Query_21193 Length: 1156

No significant similarity found.


Query #1696: g1648.t1 Query ID: lcl|Query_21194 Length: 179

No significant similarity found.


Query #1697: g1649.t1 Query ID: lcl|Query_21195 Length: 93

No significant similarity found.


Query #1698: g1650.t1 Query ID: lcl|Query_21196 Length: 452

No significant similarity found.


Query #1699: g1651.t1 Query ID: lcl|Query_21197 Length: 1395

No significant similarity found.


Query #1700: g1652.t1 Query ID: lcl|Query_21198 Length: 582

No significant similarity found.


Query #1701: g1653.t1 Query ID: lcl|Query_21199 Length: 1196

No significant similarity found.


Query #1702: g1654.t1 Query ID: lcl|Query_21200 Length: 434

No significant similarity found.


Query #1703: g1655.t1 Query ID: lcl|Query_21201 Length: 84

No significant similarity found.


Query #1704: g1656.t1 Query ID: lcl|Query_21202 Length: 667

No significant similarity found.


Query #1705: g1657.t1 Query ID: lcl|Query_21203 Length: 927

No significant similarity found.


Query #1706: g1658.t1 Query ID: lcl|Query_21204 Length: 575

No significant similarity found.


Query #1707: g1659.t1 Query ID: lcl|Query_21205 Length: 172

No significant similarity found.


Query #1708: g1660.t1 Query ID: lcl|Query_21206 Length: 498

No significant similarity found.


Query #1709: g1661.t1 Query ID: lcl|Query_21207 Length: 357

No significant similarity found.


Query #1710: g1662.t1 Query ID: lcl|Query_21208 Length: 1089

No significant similarity found.


Query #1711: g1663.t1 Query ID: lcl|Query_21209 Length: 117

No significant similarity found.


Query #1712: g1664.t1 Query ID: lcl|Query_21210 Length: 1342

No significant similarity found.


Query #1713: g1664.t2 Query ID: lcl|Query_21211 Length: 1807

No significant similarity found.


Query #1714: g1664.t3 Query ID: lcl|Query_21212 Length: 751

No significant similarity found.


Query #1715: g1665.t1 Query ID: lcl|Query_21213 Length: 1342

No significant similarity found.


Query #1716: g1666.t1 Query ID: lcl|Query_21214 Length: 1342

No significant similarity found.


Query #1717: g1667.t1 Query ID: lcl|Query_21215 Length: 186

No significant similarity found.


Query #1718: g1668.t1 Query ID: lcl|Query_21216 Length: 1239

No significant similarity found.


Query #1719: g1669.t1 Query ID: lcl|Query_21217 Length: 523

No significant similarity found.


Query #1720: g1670.t1 Query ID: lcl|Query_21218 Length: 727

No significant similarity found.


Query #1721: g1670.t2 Query ID: lcl|Query_21219 Length: 570

No significant similarity found.


Query #1722: g1671.t1 Query ID: lcl|Query_21220 Length: 1551

No significant similarity found.


Query #1723: g1672.t1 Query ID: lcl|Query_21221 Length: 1294

No significant similarity found.


Query #1724: g1673.t1 Query ID: lcl|Query_21222 Length: 1294

No significant similarity found.


Query #1725: g1674.t1 Query ID: lcl|Query_21223 Length: 323

No significant similarity found.


Query #1726: g1675.t1 Query ID: lcl|Query_21224 Length: 702

No significant similarity found.


Query #1727: g1676.t1 Query ID: lcl|Query_21225 Length: 325

No significant similarity found.


Query #1728: g1676.t2 Query ID: lcl|Query_21226 Length: 522

No significant similarity found.


Query #1729: g1677.t1 Query ID: lcl|Query_21227 Length: 357

No significant similarity found.


Query #1730: g1678.t1 Query ID: lcl|Query_21228 Length: 271

No significant similarity found.


Query #1731: g1678.t2 Query ID: lcl|Query_21229 Length: 272

No significant similarity found.


Query #1732: g1679.t1 Query ID: lcl|Query_21230 Length: 225

No significant similarity found.


Query #1733: g1680.t1 Query ID: lcl|Query_21231 Length: 953

No significant similarity found.


Query #1734: g1681.t1 Query ID: lcl|Query_21232 Length: 157

No significant similarity found.


Query #1735: g1682.t1 Query ID: lcl|Query_21233 Length: 420

No significant similarity found.


Query #1736: g1683.t1 Query ID: lcl|Query_21234 Length: 158

No significant similarity found.


Query #1737: g1684.t1 Query ID: lcl|Query_21235 Length: 533

No significant similarity found.


Query #1738: g1685.t1 Query ID: lcl|Query_21236 Length: 253

No significant similarity found.


Query #1739: g1686.t1 Query ID: lcl|Query_21237 Length: 777

No significant similarity found.


Query #1740: g1687.t1 Query ID: lcl|Query_21238 Length: 235

No significant similarity found.


Query #1741: g1688.t1 Query ID: lcl|Query_21239 Length: 183

No significant similarity found.


Query #1742: g1689.t1 Query ID: lcl|Query_21240 Length: 102

No significant similarity found.


Query #1743: g1689.t2 Query ID: lcl|Query_21241 Length: 243

No significant similarity found.


Query #1744: g1690.t1 Query ID: lcl|Query_21242 Length: 771

No significant similarity found.


Query #1745: g1691.t1 Query ID: lcl|Query_21243 Length: 170

No significant similarity found.


Query #1746: g1692.t1 Query ID: lcl|Query_21244 Length: 597

No significant similarity found.


Query #1747: g1693.t1 Query ID: lcl|Query_21245 Length: 468

No significant similarity found.


Query #1748: g1694.t1 Query ID: lcl|Query_21246 Length: 2550

No significant similarity found.


Query #1749: g1695.t1 Query ID: lcl|Query_21247 Length: 455

No significant similarity found.


Query #1750: g1696.t1 Query ID: lcl|Query_21248 Length: 464

No significant similarity found.


Query #1751: g1696.t2 Query ID: lcl|Query_21249 Length: 458

No significant similarity found.


Query #1752: g1697.t1 Query ID: lcl|Query_21250 Length: 131

No significant similarity found.


Query #1753: g1698.t1 Query ID: lcl|Query_21251 Length: 270

No significant similarity found.


Query #1754: g1699.t1 Query ID: lcl|Query_21252 Length: 1233

No significant similarity found.


Query #1755: g1700.t1 Query ID: lcl|Query_21253 Length: 272

No significant similarity found.


Query #1756: g1701.t1 Query ID: lcl|Query_21254 Length: 932

No significant similarity found.


Query #1757: g1702.t1 Query ID: lcl|Query_21255 Length: 73

No significant similarity found.


Query #1758: g1703.t1 Query ID: lcl|Query_21256 Length: 445

No significant similarity found.


Query #1759: g1704.t1 Query ID: lcl|Query_21257 Length: 284

No significant similarity found.


Query #1760: g1705.t1 Query ID: lcl|Query_21258 Length: 355

No significant similarity found.


Query #1761: g1706.t1 Query ID: lcl|Query_21259 Length: 387

No significant similarity found.


Query #1762: g1707.t1 Query ID: lcl|Query_21260 Length: 698

No significant similarity found.


Query #1763: g1708.t1 Query ID: lcl|Query_21261 Length: 575

No significant similarity found.


Query #1764: g1709.t1 Query ID: lcl|Query_21262 Length: 161

No significant similarity found.


Query #1765: g1710.t1 Query ID: lcl|Query_21263 Length: 373

Sequences producing significant alignments:
                                                                  Scientific      Common                     Max    Total Query   E   Per.   Acc.                        
Description                                                       Name            Name            Taxid      Score  Score cover Value Ident  Len        Accession        
unnamed protein product                                                                           0          25.5   25.5  17%   0.003 25.37  421        Query_30583      


Alignments:

>unnamed protein product
Sequence ID: Query_30583 Length: 421
Range 1: 45 to 106

Score:25.5 bits(52), Expect:0.003, 
Method:Compositional matrix adjust., 
Identities:17/67(25%), Positives:28/67(41%), Gaps:8/67(11%)

Query  107  VATASFFGYYTYRYDVDQVERMVEETQS---KPENAFVGSSLWVPVMQWYAGQRRHLEGE  163
              TA+ FG     + + ++E  +   Q     PENA   +  WVP       +++  +G 
Sbjct  45   CPTAAIFGEMGEPHSIPHIEACINCGQCLTHCPENAIYEAQSWVPEV-----EKKLKDGK  99

Query  164  MKKYADP  170
             K  A P
Sbjct  100  VKCIAMP  106


Query #1766: g1711.t1 Query ID: lcl|Query_21264 Length: 332

No significant similarity found.


Query #1767: g1712.t1 Query ID: lcl|Query_21265 Length: 739

No significant similarity found.


Query #1768: g1713.t1 Query ID: lcl|Query_21266 Length: 307

No significant similarity found.


Query #1769: g1714.t1 Query ID: lcl|Query_21267 Length: 228

No significant similarity found.


Query #1770: g1715.t1 Query ID: lcl|Query_21268 Length: 512

No significant similarity found.


Query #1771: g1716.t1 Query ID: lcl|Query_21269 Length: 505

No significant similarity found.


Query #1772: g1717.t1 Query ID: lcl|Query_21270 Length: 602

No significant similarity found.


Query #1773: g1718.t1 Query ID: lcl|Query_21271 Length: 452

No significant similarity found.


Query #1774: g1719.t1 Query ID: lcl|Query_21272 Length: 271

No significant similarity found.


Query #1775: g1720.t1 Query ID: lcl|Query_21273 Length: 2228

No significant similarity found.


Query #1776: g1721.t1 Query ID: lcl|Query_21274 Length: 259

No significant similarity found.


Query #1777: g1722.t1 Query ID: lcl|Query_21275 Length: 626

No significant similarity found.


Query #1778: g1723.t1 Query ID: lcl|Query_21276 Length: 801

No significant similarity found.


Query #1779: g1724.t1 Query ID: lcl|Query_21277 Length: 694

No significant similarity found.


Query #1780: g1725.t1 Query ID: lcl|Query_21278 Length: 395

No significant similarity found.


Query #1781: g1726.t1 Query ID: lcl|Query_21279 Length: 261

No significant similarity found.


Query #1782: g1727.t1 Query ID: lcl|Query_21280 Length: 78

No significant similarity found.


Query #1783: g1728.t1 Query ID: lcl|Query_21281 Length: 926

No significant similarity found.


Query #1784: g1729.t1 Query ID: lcl|Query_21282 Length: 308

No significant similarity found.


Query #1785: g1730.t1 Query ID: lcl|Query_21283 Length: 482

No significant similarity found.


Query #1786: g1731.t1 Query ID: lcl|Query_21284 Length: 547

Sequences producing significant alignments:
                                                                  Scientific      Common                     Max    Total Query   E   Per.   Acc.                        
Description                                                       Name            Name            Taxid      Score  Score cover Value Ident  Len        Accession        
unnamed protein product                                                                           0          23.0   23.0  5%    0.025 33.33  421        Query_30583      


Alignments:

>unnamed protein product
Sequence ID: Query_30583 Length: 421
Range 1: 172 to 204

Score:23.0 bits(46), Expect:0.025, 
Method:Compositional matrix adjust., 
Identities:11/33(33%), Positives:16/33(48%), Gaps:4/33(12%)

Query  385  LPENSSSFPLWREIAE----EVLPQMDDTRRAI  413
            LP+ +S  P W+  AE    E LP+    +  I
Sbjct  172  LPQFTSCCPGWQKYAETYYPELLPHFSTCKSPI  204


Query #1787: g1732.t1 Query ID: lcl|Query_21285 Length: 130

No significant similarity found.


Query #1788: g1733.t1 Query ID: lcl|Query_21286 Length: 741

No significant similarity found.


Query #1789: g1734.t1 Query ID: lcl|Query_21287 Length: 371

No significant similarity found.


Query #1790: g1734.t2 Query ID: lcl|Query_21288 Length: 368

No significant similarity found.


Query #1791: g1735.t1 Query ID: lcl|Query_21289 Length: 128

Sequences producing significant alignments:
                                                                  Scientific      Common                     Max    Total Query   E   Per.   Acc.                        
Description                                                       Name            Name            Taxid      Score  Score cover Value Ident  Len        Accession        
unnamed protein product                                                                           0          21.3   21.3  17%   0.015 31.43  421        Query_30583      


Alignments:

>unnamed protein product
Sequence ID: Query_30583 Length: 421
Range 1: 241 to 275

Score:21.3 bits(42), Expect:0.015, 
Method:Composition-based stats., 
Identities:11/35(31%), Positives:18/35(51%), Gaps:12/35(34%)

Query  64   GLPPVLQES------------DLAFLLRLAGVSFA  86
            GL P L+ S            +LA++++ AG+ FA
Sbjct  241  GLRPELKSSGMRDIDATLTTRELAYMIKKAGIDFA  275


Query #1792: g1736.t1 Query ID: lcl|Query_21290 Length: 213

No significant similarity found.


Query #1793: g1737.t1 Query ID: lcl|Query_21291 Length: 285

No significant similarity found.


Query #1794: g1738.t1 Query ID: lcl|Query_21292 Length: 550

No significant similarity found.


Query #1795: g1738.t2 Query ID: lcl|Query_21293 Length: 499

No significant similarity found.


Query #1796: g1739.t1 Query ID: lcl|Query_21294 Length: 1293

No significant similarity found.


Query #1797: g1740.t1 Query ID: lcl|Query_21295 Length: 166

No significant similarity found.


Query #1798: g1741.t1 Query ID: lcl|Query_21296 Length: 324

No significant similarity found.


Query #1799: g1742.t1 Query ID: lcl|Query_21297 Length: 1992

No significant similarity found.


Query #1800: g1743.t1 Query ID: lcl|Query_21298 Length: 223

No significant similarity found.


Query #1801: g1744.t1 Query ID: lcl|Query_21299 Length: 273

No significant similarity found.


Query #1802: g1745.t1 Query ID: lcl|Query_21300 Length: 848

No significant similarity found.


Query #1803: g1746.t1 Query ID: lcl|Query_21301 Length: 144

No significant similarity found.


Query #1804: g1747.t1 Query ID: lcl|Query_21302 Length: 298

No significant similarity found.


Query #1805: g1748.t1 Query ID: lcl|Query_21303 Length: 502

No significant similarity found.


Query #1806: g1749.t1 Query ID: lcl|Query_21304 Length: 83

No significant similarity found.


Query #1807: g1750.t1 Query ID: lcl|Query_21305 Length: 309

No significant similarity found.


Query #1808: g1751.t1 Query ID: lcl|Query_21306 Length: 469

No significant similarity found.


Query #1809: g1752.t1 Query ID: lcl|Query_21307 Length: 101

No significant similarity found.


Query #1810: g1753.t1 Query ID: lcl|Query_21308 Length: 687

No significant similarity found.


Query #1811: g1754.t1 Query ID: lcl|Query_21309 Length: 250

No significant similarity found.


Query #1812: g1755.t1 Query ID: lcl|Query_21310 Length: 293

No significant similarity found.


Query #1813: g1756.t1 Query ID: lcl|Query_21311 Length: 472

No significant similarity found.


Query #1814: g1757.t1 Query ID: lcl|Query_21312 Length: 1681

No significant similarity found.


Query #1815: g1758.t1 Query ID: lcl|Query_21313 Length: 779

No significant similarity found.


Query #1816: g1759.t1 Query ID: lcl|Query_21314 Length: 176

No significant similarity found.


Query #1817: g1760.t1 Query ID: lcl|Query_21315 Length: 243

No significant similarity found.


Query #1818: g1761.t1 Query ID: lcl|Query_21316 Length: 248

No significant similarity found.


Query #1819: g1762.t1 Query ID: lcl|Query_21317 Length: 970

No significant similarity found.


Query #1820: g1763.t1 Query ID: lcl|Query_21318 Length: 994

No significant similarity found.


Query #1821: g1764.t1 Query ID: lcl|Query_21319 Length: 299

No significant similarity found.


Query #1822: g1765.t1 Query ID: lcl|Query_21320 Length: 1669

No significant similarity found.


Query #1823: g1766.t1 Query ID: lcl|Query_21321 Length: 827

No significant similarity found.


Query #1824: g1767.t1 Query ID: lcl|Query_21322 Length: 345

No significant similarity found.


Query #1825: g1768.t1 Query ID: lcl|Query_21323 Length: 627

No significant similarity found.


Query #1826: g1769.t1 Query ID: lcl|Query_21324 Length: 380

No significant similarity found.


Query #1827: g1770.t1 Query ID: lcl|Query_21325 Length: 517

No significant similarity found.


Query #1828: g1771.t1 Query ID: lcl|Query_21326 Length: 1425

No significant similarity found.


Query #1829: g1772.t1 Query ID: lcl|Query_21327 Length: 1741

No significant similarity found.


Query #1830: g1773.t1 Query ID: lcl|Query_21328 Length: 1911

No significant similarity found.


Query #1831: g1774.t1 Query ID: lcl|Query_21329 Length: 291

No significant similarity found.


Query #1832: g1775.t1 Query ID: lcl|Query_21330 Length: 473

No significant similarity found.


Query #1833: g1776.t1 Query ID: lcl|Query_21331 Length: 565

No significant similarity found.


Query #1834: g1777.t1 Query ID: lcl|Query_21332 Length: 211

No significant similarity found.


Query #1835: g1778.t1 Query ID: lcl|Query_21333 Length: 418

No significant similarity found.


Query #1836: g1779.t1 Query ID: lcl|Query_21334 Length: 1334

No significant similarity found.


Query #1837: g1780.t1 Query ID: lcl|Query_21335 Length: 658

No significant similarity found.


Query #1838: g1781.t1 Query ID: lcl|Query_21336 Length: 212

No significant similarity found.


Query #1839: g1782.t1 Query ID: lcl|Query_21337 Length: 526

No significant similarity found.


Query #1840: g1783.t1 Query ID: lcl|Query_21338 Length: 598

No significant similarity found.


Query #1841: g1784.t1 Query ID: lcl|Query_21339 Length: 371

No significant similarity found.


Query #1842: g1785.t1 Query ID: lcl|Query_21340 Length: 1295

No significant similarity found.


Query #1843: g1786.t1 Query ID: lcl|Query_21341 Length: 85

No significant similarity found.


Query #1844: g1787.t1 Query ID: lcl|Query_21342 Length: 556

No significant similarity found.


Query #1845: g1788.t1 Query ID: lcl|Query_21343 Length: 547

No significant similarity found.


Query #1846: g1789.t1 Query ID: lcl|Query_21344 Length: 445

No significant similarity found.


Query #1847: g1790.t1 Query ID: lcl|Query_21345 Length: 740

No significant similarity found.


Query #1848: g1791.t1 Query ID: lcl|Query_21346 Length: 352

No significant similarity found.


Query #1849: g1792.t1 Query ID: lcl|Query_21347 Length: 480

No significant similarity found.


Query #1850: g1793.t1 Query ID: lcl|Query_21348 Length: 251

No significant similarity found.


Query #1851: g1794.t1 Query ID: lcl|Query_21349 Length: 460

No significant similarity found.


Query #1852: g1795.t1 Query ID: lcl|Query_21350 Length: 155

No significant similarity found.


Query #1853: g1796.t1 Query ID: lcl|Query_21351 Length: 206

No significant similarity found.


Query #1854: g1797.t1 Query ID: lcl|Query_21352 Length: 1589

No significant similarity found.


Query #1855: g1798.t1 Query ID: lcl|Query_21353 Length: 496

No significant similarity found.


Query #1856: g1799.t1 Query ID: lcl|Query_21354 Length: 503

No significant similarity found.


Query #1857: g1800.t1 Query ID: lcl|Query_21355 Length: 475

No significant similarity found.


Query #1858: g1801.t1 Query ID: lcl|Query_21356 Length: 664

No significant similarity found.


Query #1859: g1802.t1 Query ID: lcl|Query_21357 Length: 309

No significant similarity found.


Query #1860: g1803.t1 Query ID: lcl|Query_21358 Length: 195

No significant similarity found.


Query #1861: g1804.t1 Query ID: lcl|Query_21359 Length: 1574

No significant similarity found.


Query #1862: g1805.t1 Query ID: lcl|Query_21360 Length: 521

No significant similarity found.


Query #1863: g1806.t1 Query ID: lcl|Query_21361 Length: 304

No significant similarity found.


Query #1864: g1807.t1 Query ID: lcl|Query_21362 Length: 218

No significant similarity found.


Query #1865: g1808.t1 Query ID: lcl|Query_21363 Length: 581

No significant similarity found.


Query #1866: g1809.t1 Query ID: lcl|Query_21364 Length: 244

No significant similarity found.


Query #1867: g1810.t1 Query ID: lcl|Query_21365 Length: 498

No significant similarity found.


Query #1868: g1811.t1 Query ID: lcl|Query_21366 Length: 194

No significant similarity found.


Query #1869: g1812.t1 Query ID: lcl|Query_21367 Length: 344

No significant similarity found.


Query #1870: g1813.t1 Query ID: lcl|Query_21368 Length: 477

No significant similarity found.


Query #1871: g1814.t1 Query ID: lcl|Query_21369 Length: 316

No significant similarity found.


Query #1872: g1815.t1 Query ID: lcl|Query_21370 Length: 190

No significant similarity found.


Query #1873: g1816.t1 Query ID: lcl|Query_21371 Length: 238

No significant similarity found.


Query #1874: g1817.t1 Query ID: lcl|Query_21372 Length: 194

No significant similarity found.


Query #1875: g1818.t1 Query ID: lcl|Query_21373 Length: 240

No significant similarity found.


Query #1876: g1819.t1 Query ID: lcl|Query_21374 Length: 190

Sequences producing significant alignments:
                                                                  Scientific      Common                     Max    Total Query   E   Per.   Acc.                        
Description                                                       Name            Name            Taxid      Score  Score cover Value Ident  Len        Accession        
unnamed protein product                                                                           0          25.9   25.9  23%   0.001 27.78  421        Query_30583      


Alignments:

>unnamed protein product
Sequence ID: Query_30583 Length: 421
Range 1: 146 to 199

Score:25.9 bits(53), Expect:0.001, 
Method:Compositional matrix adjust., 
Identities:15/54(28%), Positives:21/54(38%), Gaps:9/54(16%)

Query  43   ELWVDRQQPQQGAELELEAEAEAEAPLPQHRRCC---------IHAALQPHAST  87
            E   D    ++G+E        ++ PLPQ   CC          +  L PH ST
Sbjct  146  EFTADVTIWEEGSEFVERLTKKSDMPLPQFTSCCPGWQKYAETYYPELLPHFST  199


Query #1877: g1820.t1 Query ID: lcl|Query_21375 Length: 835

No significant similarity found.


Query #1878: g1821.t1 Query ID: lcl|Query_21376 Length: 518

No significant similarity found.


Query #1879: g1822.t1 Query ID: lcl|Query_21377 Length: 296

No significant similarity found.


Query #1880: g1823.t1 Query ID: lcl|Query_21378 Length: 117

No significant similarity found.


Query #1881: g1824.t1 Query ID: lcl|Query_21379 Length: 558

No significant similarity found.


Query #1882: g1825.t1 Query ID: lcl|Query_21380 Length: 174

No significant similarity found.


Query #1883: g1826.t1 Query ID: lcl|Query_21381 Length: 568

No significant similarity found.


Query #1884: g1827.t1 Query ID: lcl|Query_21382 Length: 775

No significant similarity found.


Query #1885: g1828.t1 Query ID: lcl|Query_21383 Length: 771

No significant similarity found.


Query #1886: g1829.t1 Query ID: lcl|Query_21384 Length: 153

No significant similarity found.


Query #1887: g1830.t1 Query ID: lcl|Query_21385 Length: 78

No significant similarity found.


Query #1888: g1831.t1 Query ID: lcl|Query_21386 Length: 258

No significant similarity found.


Query #1889: g1832.t1 Query ID: lcl|Query_21387 Length: 538

No significant similarity found.


Query #1890: g1833.t1 Query ID: lcl|Query_21388 Length: 760

No significant similarity found.


Query #1891: g1834.t1 Query ID: lcl|Query_21389 Length: 439

No significant similarity found.


Query #1892: g1835.t1 Query ID: lcl|Query_21390 Length: 136

No significant similarity found.


Query #1893: g1836.t1 Query ID: lcl|Query_21391 Length: 637

No significant similarity found.


Query #1894: g1837.t1 Query ID: lcl|Query_21392 Length: 890

No significant similarity found.


Query #1895: g1838.t1 Query ID: lcl|Query_21393 Length: 133

No significant similarity found.


Query #1896: g1839.t1 Query ID: lcl|Query_21394 Length: 287

No significant similarity found.


Query #1897: g1840.t1 Query ID: lcl|Query_21395 Length: 397

No significant similarity found.


Query #1898: g1841.t1 Query ID: lcl|Query_21396 Length: 799

No significant similarity found.


Query #1899: g1842.t1 Query ID: lcl|Query_21397 Length: 1193

No significant similarity found.


Query #1900: g1843.t1 Query ID: lcl|Query_21398 Length: 317

No significant similarity found.


Query #1901: g1844.t1 Query ID: lcl|Query_21399 Length: 383

No significant similarity found.


Query #1902: g1845.t1 Query ID: lcl|Query_21400 Length: 191

No significant similarity found.


Query #1903: g1846.t1 Query ID: lcl|Query_21401 Length: 912

No significant similarity found.


Query #1904: g1847.t1 Query ID: lcl|Query_21402 Length: 200

No significant similarity found.


Query #1905: g1848.t1 Query ID: lcl|Query_21403 Length: 93

No significant similarity found.


Query #1906: g1849.t1 Query ID: lcl|Query_21404 Length: 534

No significant similarity found.


Query #1907: g1850.t1 Query ID: lcl|Query_21405 Length: 203

No significant similarity found.


Query #1908: g1851.t1 Query ID: lcl|Query_21406 Length: 265

No significant similarity found.


Query #1909: g1852.t1 Query ID: lcl|Query_21407 Length: 299

No significant similarity found.


Query #1910: g1853.t1 Query ID: lcl|Query_21408 Length: 346

No significant similarity found.


Query #1911: g1854.t1 Query ID: lcl|Query_21409 Length: 1817

No significant similarity found.


Query #1912: g1855.t1 Query ID: lcl|Query_21410 Length: 758

No significant similarity found.


Query #1913: g1856.t1 Query ID: lcl|Query_21411 Length: 194

No significant similarity found.


Query #1914: g1857.t1 Query ID: lcl|Query_21412 Length: 356

No significant similarity found.


Query #1915: g1858.t1 Query ID: lcl|Query_21413 Length: 198

No significant similarity found.


Query #1916: g1859.t1 Query ID: lcl|Query_21414 Length: 494

Sequences producing significant alignments:
                                                                  Scientific      Common                     Max    Total Query   E   Per.   Acc.                        
Description                                                       Name            Name            Taxid      Score  Score cover Value Ident  Len        Accession        
unnamed protein product                                                                           0          25.9   25.9  15%   0.003 26.58  421        Query_30583      


Alignments:

>unnamed protein product
Sequence ID: Query_30583 Length: 421
Range 1: 116 to 194

Score:25.9 bits(53), Expect:0.003, 
Method:Compositional matrix adjust., 
Identities:21/79(27%), Positives:27/79(34%), Gaps:3/79(3%)

Query  9    DLHALPLGTQLAGAALVLFLSMLALRLFSNACPGKAPPVEEGIPFVGGLIKFSKGPLPLM  68
            D   +P G+   G  L     +                 EEG  FV  L K S  PLP  
Sbjct  116  DAFGMPVGSVTTGKMLAALQKLGFAHCWDTEFTADVTIWEEGSEFVERLTKKSDMPLPQF  175

Query  69   TEL---YAKHGEAFTVPLL  84
            T     + K+ E +   LL
Sbjct  176  TSCCPGWQKYAETYYPELL  194


Query #1917: g1860.t1 Query ID: lcl|Query_21415 Length: 519

No significant similarity found.


Query #1918: g1861.t1 Query ID: lcl|Query_21416 Length: 217

No significant similarity found.


Query #1919: g1862.t1 Query ID: lcl|Query_21417 Length: 233

No significant similarity found.


Query #1920: g1863.t1 Query ID: lcl|Query_21418 Length: 337

No significant similarity found.


Query #1921: g1864.t1 Query ID: lcl|Query_21419 Length: 372

No significant similarity found.


Query #1922: g1865.t1 Query ID: lcl|Query_21420 Length: 759

No significant similarity found.


Query #1923: g1866.t1 Query ID: lcl|Query_21421 Length: 166

No significant similarity found.


Query #1924: g1867.t1 Query ID: lcl|Query_21422 Length: 237

No significant similarity found.


Query #1925: g1868.t1 Query ID: lcl|Query_21423 Length: 204

No significant similarity found.


Query #1926: g1869.t1 Query ID: lcl|Query_21424 Length: 1154

No significant similarity found.


Query #1927: g1870.t1 Query ID: lcl|Query_21425 Length: 361

No significant similarity found.


Query #1928: g1871.t1 Query ID: lcl|Query_21426 Length: 473

No significant similarity found.


Query #1929: g1872.t1 Query ID: lcl|Query_21427 Length: 255

No significant similarity found.


Query #1930: g1873.t1 Query ID: lcl|Query_21428 Length: 356

No significant similarity found.


Query #1931: g1874.t1 Query ID: lcl|Query_21429 Length: 121

No significant similarity found.


Query #1932: g1875.t1 Query ID: lcl|Query_21430 Length: 166

No significant similarity found.


Query #1933: g1876.t1 Query ID: lcl|Query_21431 Length: 292

No significant similarity found.


Query #1934: g1877.t1 Query ID: lcl|Query_21432 Length: 412

No significant similarity found.


Query #1935: g1878.t1 Query ID: lcl|Query_21433 Length: 427

No significant similarity found.


Query #1936: g1879.t1 Query ID: lcl|Query_21434 Length: 535

No significant similarity found.


Query #1937: g1880.t1 Query ID: lcl|Query_21435 Length: 135

No significant similarity found.


Query #1938: g1881.t1 Query ID: lcl|Query_21436 Length: 1323

No significant similarity found.


Query #1939: g1882.t1 Query ID: lcl|Query_21437 Length: 376

No significant similarity found.


Query #1940: g1883.t1 Query ID: lcl|Query_21438 Length: 556

No significant similarity found.


Query #1941: g1884.t1 Query ID: lcl|Query_21439 Length: 391

No significant similarity found.


Query #1942: g1885.t1 Query ID: lcl|Query_21440 Length: 502

No significant similarity found.


Query #1943: g1886.t1 Query ID: lcl|Query_21441 Length: 237

No significant similarity found.


Query #1944: g1887.t1 Query ID: lcl|Query_21442 Length: 340

No significant similarity found.


Query #1945: g1888.t1 Query ID: lcl|Query_21443 Length: 335

No significant similarity found.


Query #1946: g1889.t1 Query ID: lcl|Query_21444 Length: 360

No significant similarity found.


Query #1947: g1890.t1 Query ID: lcl|Query_21445 Length: 930

No significant similarity found.


Query #1948: g1891.t1 Query ID: lcl|Query_21446 Length: 235

No significant similarity found.


Query #1949: g1892.t1 Query ID: lcl|Query_21447 Length: 447

No significant similarity found.


Query #1950: g1893.t1 Query ID: lcl|Query_21448 Length: 447

No significant similarity found.


Query #1951: g1894.t1 Query ID: lcl|Query_21449 Length: 409

No significant similarity found.


Query #1952: g1895.t1 Query ID: lcl|Query_21450 Length: 170

No significant similarity found.


Query #1953: g1896.t1 Query ID: lcl|Query_21451 Length: 1059

No significant similarity found.


Query #1954: g1897.t1 Query ID: lcl|Query_21452 Length: 1167

No significant similarity found.


Query #1955: g1898.t1 Query ID: lcl|Query_21453 Length: 716

No significant similarity found.


Query #1956: g1899.t1 Query ID: lcl|Query_21454 Length: 543

No significant similarity found.


Query #1957: g1900.t1 Query ID: lcl|Query_21455 Length: 968

No significant similarity found.


Query #1958: g1901.t1 Query ID: lcl|Query_21456 Length: 522

No significant similarity found.


Query #1959: g1902.t1 Query ID: lcl|Query_21457 Length: 507

No significant similarity found.


Query #1960: g1903.t1 Query ID: lcl|Query_21458 Length: 263

No significant similarity found.


Query #1961: g1904.t1 Query ID: lcl|Query_21459 Length: 226

No significant similarity found.


Query #1962: g1905.t1 Query ID: lcl|Query_21460 Length: 3268

No significant similarity found.


Query #1963: g1906.t1 Query ID: lcl|Query_21461 Length: 261

No significant similarity found.


Query #1964: g1907.t1 Query ID: lcl|Query_21462 Length: 460

No significant similarity found.


Query #1965: g1908.t1 Query ID: lcl|Query_21463 Length: 307

No significant similarity found.


Query #1966: g1909.t1 Query ID: lcl|Query_21464 Length: 391

No significant similarity found.


Query #1967: g1910.t1 Query ID: lcl|Query_21465 Length: 208

No significant similarity found.


Query #1968: g1911.t1 Query ID: lcl|Query_21466 Length: 619

No significant similarity found.


Query #1969: g1912.t1 Query ID: lcl|Query_21467 Length: 873

No significant similarity found.


Query #1970: g1913.t1 Query ID: lcl|Query_21468 Length: 1748

No significant similarity found.


Query #1971: g1914.t1 Query ID: lcl|Query_21469 Length: 183

No significant similarity found.


Query #1972: g1915.t1 Query ID: lcl|Query_21470 Length: 514

No significant similarity found.


Query #1973: g1916.t1 Query ID: lcl|Query_21471 Length: 220

No significant similarity found.


Query #1974: g1917.t1 Query ID: lcl|Query_21472 Length: 1256

No significant similarity found.


Query #1975: g1918.t1 Query ID: lcl|Query_21473 Length: 367

No significant similarity found.


Query #1976: g1919.t1 Query ID: lcl|Query_21474 Length: 525

No significant similarity found.


Query #1977: g1920.t1 Query ID: lcl|Query_21475 Length: 601

No significant similarity found.


Query #1978: g1921.t1 Query ID: lcl|Query_21476 Length: 1632

No significant similarity found.


Query #1979: g1922.t1 Query ID: lcl|Query_21477 Length: 151

No significant similarity found.


Query #1980: g1923.t1 Query ID: lcl|Query_21478 Length: 311

No significant similarity found.


Query #1981: g1924.t1 Query ID: lcl|Query_21479 Length: 561

No significant similarity found.


Query #1982: g1925.t1 Query ID: lcl|Query_21480 Length: 225

No significant similarity found.


Query #1983: g1926.t1 Query ID: lcl|Query_21481 Length: 252

No significant similarity found.


Query #1984: g1927.t1 Query ID: lcl|Query_21482 Length: 461

No significant similarity found.


Query #1985: g1928.t1 Query ID: lcl|Query_21483 Length: 77

No significant similarity found.


Query #1986: g1929.t1 Query ID: lcl|Query_21484 Length: 566

No significant similarity found.


Query #1987: g1930.t1 Query ID: lcl|Query_21485 Length: 543

No significant similarity found.


Query #1988: g1931.t1 Query ID: lcl|Query_21486 Length: 970

No significant similarity found.


Query #1989: g1932.t1 Query ID: lcl|Query_21487 Length: 180

No significant similarity found.


Query #1990: g1933.t1 Query ID: lcl|Query_21488 Length: 413

No significant similarity found.


Query #1991: g1934.t1 Query ID: lcl|Query_21489 Length: 82

No significant similarity found.


Query #1992: g1935.t1 Query ID: lcl|Query_21490 Length: 564

No significant similarity found.


Query #1993: g1936.t1 Query ID: lcl|Query_21491 Length: 822

No significant similarity found.


Query #1994: g1937.t1 Query ID: lcl|Query_21492 Length: 542

No significant similarity found.


Query #1995: g1938.t1 Query ID: lcl|Query_21493 Length: 1124

No significant similarity found.


Query #1996: g1939.t1 Query ID: lcl|Query_21494 Length: 503

No significant similarity found.


Query #1997: g1940.t1 Query ID: lcl|Query_21495 Length: 1168

No significant similarity found.


Query #1998: g1941.t1 Query ID: lcl|Query_21496 Length: 958

No significant similarity found.


Query #1999: g1942.t1 Query ID: lcl|Query_21497 Length: 413

No significant similarity found.


Query #2000: g1943.t1 Query ID: lcl|Query_21498 Length: 320

No significant similarity found.


Query #2001: g1944.t1 Query ID: lcl|Query_21499 Length: 417

No significant similarity found.


Query #2002: g1945.t1 Query ID: lcl|Query_21500 Length: 472

No significant similarity found.


Query #2003: g1946.t1 Query ID: lcl|Query_21501 Length: 311

No significant similarity found.


Query #2004: g1947.t1 Query ID: lcl|Query_21502 Length: 303

No significant similarity found.


Query #2005: g1948.t1 Query ID: lcl|Query_21503 Length: 432

No significant similarity found.


Query #2006: g1949.t1 Query ID: lcl|Query_21504 Length: 892

No significant similarity found.


Query #2007: g1950.t1 Query ID: lcl|Query_21505 Length: 265

No significant similarity found.


Query #2008: g1951.t1 Query ID: lcl|Query_21506 Length: 1371

No significant similarity found.


Query #2009: g1952.t1 Query ID: lcl|Query_21507 Length: 229

No significant similarity found.


Query #2010: g1953.t1 Query ID: lcl|Query_21508 Length: 354

No significant similarity found.


Query #2011: g1954.t1 Query ID: lcl|Query_21509 Length: 280

No significant similarity found.


Query #2012: g1955.t1 Query ID: lcl|Query_21510 Length: 422

No significant similarity found.


Query #2013: g1956.t1 Query ID: lcl|Query_21511 Length: 232

No significant similarity found.


Query #2014: g1957.t1 Query ID: lcl|Query_21512 Length: 169

No significant similarity found.


Query #2015: g1958.t1 Query ID: lcl|Query_21513 Length: 150

No significant similarity found.


Query #2016: g1959.t1 Query ID: lcl|Query_21514 Length: 1694

No significant similarity found.


Query #2017: g1960.t1 Query ID: lcl|Query_21515 Length: 572

No significant similarity found.


Query #2018: g1961.t1 Query ID: lcl|Query_21516 Length: 668

No significant similarity found.


Query #2019: g1962.t1 Query ID: lcl|Query_21517 Length: 558

No significant similarity found.


Query #2020: g1963.t1 Query ID: lcl|Query_21518 Length: 498

No significant similarity found.


Query #2021: g1964.t1 Query ID: lcl|Query_21519 Length: 545

No significant similarity found.


Query #2022: g1965.t1 Query ID: lcl|Query_21520 Length: 275

No significant similarity found.


Query #2023: g1966.t1 Query ID: lcl|Query_21521 Length: 221

No significant similarity found.


Query #2024: g1967.t1 Query ID: lcl|Query_21522 Length: 319

No significant similarity found.


Query #2025: g1968.t1 Query ID: lcl|Query_21523 Length: 1351

No significant similarity found.


Query #2026: g1969.t1 Query ID: lcl|Query_21524 Length: 464

Sequences producing significant alignments:
                                                                  Scientific      Common                     Max    Total Query   E   Per.   Acc.                        
Description                                                       Name            Name            Taxid      Score  Score cover Value Ident  Len        Accession        
unnamed protein product                                                                           0          29.7   29.7  12%   2e-04 32.26  421        Query_30583      


Alignments:

>unnamed protein product
Sequence ID: Query_30583 Length: 421
Range 1: 67 to 125

Score:29.7 bits(62), Expect:2e-04, 
Method:Compositional matrix adjust., 
Identities:20/62(32%), Positives:26/62(41%), Gaps:6/62(9%)

Query  222  VNARHVHTHSSEGY---ALDWSPVLAGRLASGDCRSRIHVWEPAPGGRWAVGPAFRGHQG  278
            +N  +  TH  E     A  W P    +L  G  +    +  PAP  R+A G AF    G
Sbjct  67   INCGQCLTHCPENAIYEAQSWVPEVEKKLKDGKVKC---IAMPAPAVRYALGDAFGMPVG  123

Query  279  SV  280
            SV
Sbjct  124  SV  125


Query #2027: g1970.t1 Query ID: lcl|Query_21525 Length: 931

No significant similarity found.


Query #2028: g1971.t1 Query ID: lcl|Query_21526 Length: 404

No significant similarity found.


Query #2029: g1972.t1 Query ID: lcl|Query_21527 Length: 366

No significant similarity found.


Query #2030: g1973.t1 Query ID: lcl|Query_21528 Length: 1704

No significant similarity found.


Query #2031: g1974.t1 Query ID: lcl|Query_21529 Length: 87

No significant similarity found.


Query #2032: g1975.t1 Query ID: lcl|Query_21530 Length: 233

No significant similarity found.


Query #2033: g1976.t1 Query ID: lcl|Query_21531 Length: 300

No significant similarity found.


Query #2034: g1977.t1 Query ID: lcl|Query_21532 Length: 427

No significant similarity found.


Query #2035: g1978.t1 Query ID: lcl|Query_21533 Length: 155

No significant similarity found.


Query #2036: g1979.t1 Query ID: lcl|Query_21534 Length: 360

No significant similarity found.


Query #2037: g1980.t1 Query ID: lcl|Query_21535 Length: 502

No significant similarity found.


Query #2038: g1981.t1 Query ID: lcl|Query_21536 Length: 500

No significant similarity found.


Query #2039: g1982.t1 Query ID: lcl|Query_21537 Length: 163

No significant similarity found.


Query #2040: g1983.t1 Query ID: lcl|Query_21538 Length: 619

No significant similarity found.


Query #2041: g1984.t1 Query ID: lcl|Query_21539 Length: 157

No significant similarity found.


Query #2042: g1985.t1 Query ID: lcl|Query_21540 Length: 269

No significant similarity found.


Query #2043: g1986.t1 Query ID: lcl|Query_21541 Length: 335

No significant similarity found.


Query #2044: g1987.t1 Query ID: lcl|Query_21542 Length: 131

No significant similarity found.


Query #2045: g1988.t1 Query ID: lcl|Query_21543 Length: 225

No significant similarity found.


Query #2046: g1989.t1 Query ID: lcl|Query_21544 Length: 1664

No significant similarity found.


Query #2047: g1990.t1 Query ID: lcl|Query_21545 Length: 980

No significant similarity found.


Query #2048: g1991.t1 Query ID: lcl|Query_21546 Length: 356

No significant similarity found.


Query #2049: g1992.t1 Query ID: lcl|Query_21547 Length: 936

No significant similarity found.


Query #2050: g1993.t1 Query ID: lcl|Query_21548 Length: 252

No significant similarity found.


Query #2051: g1994.t1 Query ID: lcl|Query_21549 Length: 269

No significant similarity found.


Query #2052: g1995.t1 Query ID: lcl|Query_21550 Length: 446

No significant similarity found.


Query #2053: g1996.t1 Query ID: lcl|Query_21551 Length: 1054

Sequences producing significant alignments:
                                                                  Scientific      Common                     Max    Total Query   E   Per.   Acc.                        
Description                                                       Name            Name            Taxid      Score  Score cover Value Ident  Len        Accession        
unnamed protein product                                                                           0          26.7   26.7  3%    0.004 33.33  421        Query_30583      


Alignments:

>unnamed protein product
Sequence ID: Query_30583 Length: 421
Range 1: 13 to 48

Score:26.7 bits(55), Expect:0.004, 
Method:Compositional matrix adjust., 
Identities:12/36(33%), Positives:16/36(44%), Gaps:0/36(0%)

Query  744  MHGPAPALTPDKISIAGVEQRGEAEASTSSLLLPTA  779
            MH P P   PDK+    +++       T S   PTA
Sbjct  13   MHTPDPKADPDKLHFVQIDEAKCIGCDTCSQYCPTA  48


Query #2054: g1997.t1 Query ID: lcl|Query_21552 Length: 911

No significant similarity found.


Query #2055: g1998.t1 Query ID: lcl|Query_21553 Length: 744

No significant similarity found.


Query #2056: g1999.t1 Query ID: lcl|Query_21554 Length: 1116

No significant similarity found.


Query #2057: g2000.t1 Query ID: lcl|Query_21555 Length: 873

No significant similarity found.


Query #2058: g2001.t1 Query ID: lcl|Query_21556 Length: 1421

No significant similarity found.


Query #2059: g2002.t1 Query ID: lcl|Query_21557 Length: 867

No significant similarity found.


Query #2060: g2003.t1 Query ID: lcl|Query_21558 Length: 205

No significant similarity found.


Query #2061: g2004.t1 Query ID: lcl|Query_21559 Length: 214

No significant similarity found.


Query #2062: g2005.t1 Query ID: lcl|Query_21560 Length: 379

No significant similarity found.


Query #2063: g2006.t1 Query ID: lcl|Query_21561 Length: 724

No significant similarity found.


Query #2064: g2007.t1 Query ID: lcl|Query_21562 Length: 730

No significant similarity found.


Query #2065: g2008.t1 Query ID: lcl|Query_21563 Length: 670

No significant similarity found.


Query #2066: g2009.t1 Query ID: lcl|Query_21564 Length: 553

No significant similarity found.


Query #2067: g2010.t1 Query ID: lcl|Query_21565 Length: 1205

No significant similarity found.


Query #2068: g2011.t1 Query ID: lcl|Query_21566 Length: 189

No significant similarity found.


Query #2069: g2012.t1 Query ID: lcl|Query_21567 Length: 696

No significant similarity found.


Query #2070: g2013.t1 Query ID: lcl|Query_21568 Length: 370

No significant similarity found.


Query #2071: g2014.t1 Query ID: lcl|Query_21569 Length: 405

No significant similarity found.


Query #2072: g2015.t1 Query ID: lcl|Query_21570 Length: 471

No significant similarity found.


Query #2073: g2016.t1 Query ID: lcl|Query_21571 Length: 639

No significant similarity found.


Query #2074: g2017.t1 Query ID: lcl|Query_21572 Length: 362

No significant similarity found.


Query #2075: g2018.t1 Query ID: lcl|Query_21573 Length: 332

No significant similarity found.


Query #2076: g2019.t1 Query ID: lcl|Query_21574 Length: 498

No significant similarity found.


Query #2077: g2020.t1 Query ID: lcl|Query_21575 Length: 142

No significant similarity found.


Query #2078: g2021.t1 Query ID: lcl|Query_21576 Length: 112

No significant similarity found.


Query #2079: g2022.t1 Query ID: lcl|Query_21577 Length: 436

No significant similarity found.


Query #2080: g2023.t1 Query ID: lcl|Query_21578 Length: 379

No significant similarity found.


Query #2081: g2024.t1 Query ID: lcl|Query_21579 Length: 252

No significant similarity found.


Query #2082: g2025.t1 Query ID: lcl|Query_21580 Length: 417

No significant similarity found.


Query #2083: g2026.t1 Query ID: lcl|Query_21581 Length: 519

No significant similarity found.


Query #2084: g2027.t1 Query ID: lcl|Query_21582 Length: 1011

No significant similarity found.


Query #2085: g2028.t1 Query ID: lcl|Query_21583 Length: 1554

No significant similarity found.


Query #2086: g2029.t1 Query ID: lcl|Query_21584 Length: 270

No significant similarity found.


Query #2087: g2030.t1 Query ID: lcl|Query_21585 Length: 104

No significant similarity found.


Query #2088: g2031.t1 Query ID: lcl|Query_21586 Length: 292

No significant similarity found.


Query #2089: g2032.t1 Query ID: lcl|Query_21587 Length: 366

No significant similarity found.


Query #2090: g2033.t1 Query ID: lcl|Query_21588 Length: 248

No significant similarity found.


Query #2091: g2034.t1 Query ID: lcl|Query_21589 Length: 330

No significant similarity found.


Query #2092: g2035.t1 Query ID: lcl|Query_21590 Length: 138

No significant similarity found.


Query #2093: g2036.t1 Query ID: lcl|Query_21591 Length: 553

No significant similarity found.


Query #2094: g2037.t1 Query ID: lcl|Query_21592 Length: 795

No significant similarity found.


Query #2095: g2038.t1 Query ID: lcl|Query_21593 Length: 487

No significant similarity found.


Query #2096: g2039.t1 Query ID: lcl|Query_21594 Length: 580

No significant similarity found.


Query #2097: g2040.t1 Query ID: lcl|Query_21595 Length: 223

No significant similarity found.


Query #2098: g2041.t1 Query ID: lcl|Query_21596 Length: 122

No significant similarity found.


Query #2099: g2042.t1 Query ID: lcl|Query_21597 Length: 514

No significant similarity found.


Query #2100: g2043.t1 Query ID: lcl|Query_21598 Length: 206

No significant similarity found.


Query #2101: g2044.t1 Query ID: lcl|Query_21599 Length: 421

No significant similarity found.


Query #2102: g2045.t1 Query ID: lcl|Query_21600 Length: 678

No significant similarity found.


Query #2103: g2046.t1 Query ID: lcl|Query_21601 Length: 315

No significant similarity found.


Query #2104: g2047.t1 Query ID: lcl|Query_21602 Length: 657

No significant similarity found.


Query #2105: g2047.t2 Query ID: lcl|Query_21603 Length: 676

No significant similarity found.


Query #2106: g2048.t1 Query ID: lcl|Query_21604 Length: 502

No significant similarity found.


Query #2107: g2049.t1 Query ID: lcl|Query_21605 Length: 532

No significant similarity found.


Query #2108: g2050.t1 Query ID: lcl|Query_21606 Length: 533

No significant similarity found.


Query #2109: g2051.t1 Query ID: lcl|Query_21607 Length: 221

No significant similarity found.


Query #2110: g2052.t1 Query ID: lcl|Query_21608 Length: 247

No significant similarity found.


Query #2111: g2053.t1 Query ID: lcl|Query_21609 Length: 120

No significant similarity found.


Query #2112: g2054.t1 Query ID: lcl|Query_21610 Length: 1529

No significant similarity found.


Query #2113: g2055.t1 Query ID: lcl|Query_21611 Length: 594

No significant similarity found.


Query #2114: g2056.t1 Query ID: lcl|Query_21612 Length: 495

No significant similarity found.


Query #2115: g2057.t1 Query ID: lcl|Query_21613 Length: 171

No significant similarity found.


Query #2116: g2058.t1 Query ID: lcl|Query_21614 Length: 730

No significant similarity found.


Query #2117: g2059.t1 Query ID: lcl|Query_21615 Length: 2013

No significant similarity found.


Query #2118: g2060.t1 Query ID: lcl|Query_21616 Length: 290

No significant similarity found.


Query #2119: g2061.t1 Query ID: lcl|Query_21617 Length: 286

No significant similarity found.


Query #2120: g2062.t1 Query ID: lcl|Query_21618 Length: 304

No significant similarity found.


Query #2121: g2063.t1 Query ID: lcl|Query_21619 Length: 550

No significant similarity found.


Query #2122: g2064.t1 Query ID: lcl|Query_21620 Length: 223

No significant similarity found.


Query #2123: g2065.t1 Query ID: lcl|Query_21621 Length: 365

No significant similarity found.


Query #2124: g2066.t1 Query ID: lcl|Query_21622 Length: 611

No significant similarity found.


Query #2125: g2067.t1 Query ID: lcl|Query_21623 Length: 650

No significant similarity found.


Query #2126: g2068.t1 Query ID: lcl|Query_21624 Length: 1109

No significant similarity found.


Query #2127: g2069.t1 Query ID: lcl|Query_21625 Length: 1625

No significant similarity found.


Query #2128: g2070.t1 Query ID: lcl|Query_21626 Length: 614

Sequences producing significant alignments:
                                                                  Scientific      Common                     Max    Total Query   E   Per.   Acc.                        
Description                                                       Name            Name            Taxid      Score  Score cover Value Ident  Len        Accession        
unnamed protein product                                                                           0          22.6   22.6  6%    0.033 39.13  421        Query_30583      


Alignments:

>unnamed protein product
Sequence ID: Query_30583 Length: 421
Range 1: 234 to 275

Score:22.6 bits(45), Expect:0.033, 
Method:Compositional matrix adjust., 
Identities:18/46(39%), Positives:22/46(47%), Gaps:10/46(21%)

Query  197  CIPLKLAPLRDTNVAELKRQIERDIEATSSTN------MQAGLDTA  236
            CI  K   LR     ELK    RDI+AT +T        +AG+D A
Sbjct  234  CIAKKYEGLR----PELKSSGMRDIDATLTTRELAYMIKKAGIDFA  275


Query #2129: g2071.t1 Query ID: lcl|Query_21627 Length: 254

No significant similarity found.


Query #2130: g2072.t1 Query ID: lcl|Query_21628 Length: 559

No significant similarity found.


Query #2131: g2073.t1 Query ID: lcl|Query_21629 Length: 619

No significant similarity found.


Query #2132: g2074.t1 Query ID: lcl|Query_21630 Length: 150

No significant similarity found.


Query #2133: g2075.t1 Query ID: lcl|Query_21631 Length: 418

No significant similarity found.


Query #2134: g2076.t1 Query ID: lcl|Query_21632 Length: 479

No significant similarity found.


Query #2135: g2077.t1 Query ID: lcl|Query_21633 Length: 729

No significant similarity found.


Query #2136: g2078.t1 Query ID: lcl|Query_21634 Length: 546

No significant similarity found.


Query #2137: g2079.t1 Query ID: lcl|Query_21635 Length: 1378

No significant similarity found.


Query #2138: g2080.t1 Query ID: lcl|Query_21636 Length: 146

No significant similarity found.


Query #2139: g2081.t1 Query ID: lcl|Query_21637 Length: 913

No significant similarity found.


Query #2140: g2082.t1 Query ID: lcl|Query_21638 Length: 568

No significant similarity found.


Query #2141: g2083.t1 Query ID: lcl|Query_21639 Length: 486

No significant similarity found.


Query #2142: g2084.t1 Query ID: lcl|Query_21640 Length: 475

No significant similarity found.


Query #2143: g2085.t1 Query ID: lcl|Query_21641 Length: 302

No significant similarity found.


Query #2144: g2086.t1 Query ID: lcl|Query_21642 Length: 827

No significant similarity found.


Query #2145: g2087.t1 Query ID: lcl|Query_21643 Length: 627

No significant similarity found.


Query #2146: g2088.t1 Query ID: lcl|Query_21644 Length: 422

No significant similarity found.


Query #2147: g2089.t1 Query ID: lcl|Query_21645 Length: 548

No significant similarity found.


Query #2148: g2090.t1 Query ID: lcl|Query_21646 Length: 159

No significant similarity found.


Query #2149: g2091.t1 Query ID: lcl|Query_21647 Length: 314

No significant similarity found.


Query #2150: g2092.t1 Query ID: lcl|Query_21648 Length: 474

No significant similarity found.


Query #2151: g2093.t1 Query ID: lcl|Query_21649 Length: 102

No significant similarity found.


Query #2152: g2094.t1 Query ID: lcl|Query_21650 Length: 102

No significant similarity found.


Query #2153: g2095.t1 Query ID: lcl|Query_21651 Length: 102

No significant similarity found.


Query #2154: g2096.t1 Query ID: lcl|Query_21652 Length: 700

No significant similarity found.


Query #2155: g2097.t1 Query ID: lcl|Query_21653 Length: 721

No significant similarity found.


Query #2156: g2098.t1 Query ID: lcl|Query_21654 Length: 255

No significant similarity found.


Query #2157: g2099.t1 Query ID: lcl|Query_21655 Length: 300

No significant similarity found.


Query #2158: g2100.t1 Query ID: lcl|Query_21656 Length: 531

No significant similarity found.


Query #2159: g2101.t1 Query ID: lcl|Query_21657 Length: 208

No significant similarity found.


Query #2160: g2102.t1 Query ID: lcl|Query_21658 Length: 110

No significant similarity found.


Query #2161: g2103.t1 Query ID: lcl|Query_21659 Length: 522

No significant similarity found.


Query #2162: g2104.t1 Query ID: lcl|Query_21660 Length: 202

No significant similarity found.


Query #2163: g2105.t1 Query ID: lcl|Query_21661 Length: 178

No significant similarity found.


Query #2164: g2106.t1 Query ID: lcl|Query_21662 Length: 501

No significant similarity found.


Query #2165: g2107.t1 Query ID: lcl|Query_21663 Length: 111

No significant similarity found.


Query #2166: g2108.t1 Query ID: lcl|Query_21664 Length: 531

No significant similarity found.


Query #2167: g2109.t1 Query ID: lcl|Query_21665 Length: 208

No significant similarity found.


Query #2168: g2110.t1 Query ID: lcl|Query_21666 Length: 178

No significant similarity found.


Query #2169: g2111.t1 Query ID: lcl|Query_21667 Length: 166

No significant similarity found.


Query #2170: g2112.t1 Query ID: lcl|Query_21668 Length: 1799

No significant similarity found.


Query #2171: g2113.t1 Query ID: lcl|Query_21669 Length: 516

No significant similarity found.


Query #2172: g2114.t1 Query ID: lcl|Query_21670 Length: 2545

No significant similarity found.


Query #2173: g2115.t1 Query ID: lcl|Query_21671 Length: 278

No significant similarity found.


Query #2174: g2116.t1 Query ID: lcl|Query_21672 Length: 840

No significant similarity found.


Query #2175: g2117.t1 Query ID: lcl|Query_21673 Length: 232

No significant similarity found.


Query #2176: g2118.t1 Query ID: lcl|Query_21674 Length: 983

No significant similarity found.


Query #2177: g2118.t2 Query ID: lcl|Query_21675 Length: 982

No significant similarity found.


Query #2178: g2119.t1 Query ID: lcl|Query_21676 Length: 1579

No significant similarity found.


Query #2179: g2120.t1 Query ID: lcl|Query_21677 Length: 374

No significant similarity found.


Query #2180: g2121.t1 Query ID: lcl|Query_21678 Length: 199

No significant similarity found.


Query #2181: g2122.t1 Query ID: lcl|Query_21679 Length: 563

No significant similarity found.


Query #2182: g2123.t1 Query ID: lcl|Query_21680 Length: 511

No significant similarity found.


Query #2183: g2124.t1 Query ID: lcl|Query_21681 Length: 895

No significant similarity found.


Query #2184: g2125.t1 Query ID: lcl|Query_21682 Length: 522

No significant similarity found.


Query #2185: g2126.t1 Query ID: lcl|Query_21683 Length: 424

No significant similarity found.


Query #2186: g2127.t1 Query ID: lcl|Query_21684 Length: 310

No significant similarity found.


Query #2187: g2128.t1 Query ID: lcl|Query_21685 Length: 571

No significant similarity found.


Query #2188: g2129.t1 Query ID: lcl|Query_21686 Length: 120

No significant similarity found.


Query #2189: g2130.t1 Query ID: lcl|Query_21687 Length: 244

No significant similarity found.


Query #2190: g2131.t1 Query ID: lcl|Query_21688 Length: 351

No significant similarity found.


Query #2191: g2132.t1 Query ID: lcl|Query_21689 Length: 406

No significant similarity found.


Query #2192: g2133.t1 Query ID: lcl|Query_21690 Length: 1091

No significant similarity found.


Query #2193: g2134.t1 Query ID: lcl|Query_21691 Length: 345

No significant similarity found.


Query #2194: g2135.t1 Query ID: lcl|Query_21692 Length: 204

No significant similarity found.


Query #2195: g2136.t1 Query ID: lcl|Query_21693 Length: 342

No significant similarity found.


Query #2196: g2137.t1 Query ID: lcl|Query_21694 Length: 191

No significant similarity found.


Query #2197: g2138.t1 Query ID: lcl|Query_21695 Length: 803

No significant similarity found.


Query #2198: g2139.t1 Query ID: lcl|Query_21696 Length: 146

No significant similarity found.


Query #2199: g2140.t1 Query ID: lcl|Query_21697 Length: 429

No significant similarity found.


Query #2200: g2141.t1 Query ID: lcl|Query_21698 Length: 481

No significant similarity found.


Query #2201: g2142.t1 Query ID: lcl|Query_21699 Length: 663

No significant similarity found.


Query #2202: g2143.t1 Query ID: lcl|Query_21700 Length: 173

No significant similarity found.


Query #2203: g2144.t1 Query ID: lcl|Query_21701 Length: 597

No significant similarity found.


Query #2204: g2145.t1 Query ID: lcl|Query_21702 Length: 709

No significant similarity found.


Query #2205: g2146.t1 Query ID: lcl|Query_21703 Length: 294

No significant similarity found.


Query #2206: g2147.t1 Query ID: lcl|Query_21704 Length: 347

No significant similarity found.


Query #2207: g2148.t1 Query ID: lcl|Query_21705 Length: 1265

No significant similarity found.


Query #2208: g2149.t1 Query ID: lcl|Query_21706 Length: 675

No significant similarity found.


Query #2209: g2150.t1 Query ID: lcl|Query_21707 Length: 247

No significant similarity found.


Query #2210: g2151.t1 Query ID: lcl|Query_21708 Length: 1294

No significant similarity found.


Query #2211: g2152.t1 Query ID: lcl|Query_21709 Length: 135

No significant similarity found.


Query #2212: g2153.t1 Query ID: lcl|Query_21710 Length: 219

No significant similarity found.


Query #2213: g2154.t1 Query ID: lcl|Query_21711 Length: 1014

No significant similarity found.


Query #2214: g2155.t1 Query ID: lcl|Query_21712 Length: 139

No significant similarity found.


Query #2215: g2156.t1 Query ID: lcl|Query_21713 Length: 105

No significant similarity found.


Query #2216: g2157.t1 Query ID: lcl|Query_21714 Length: 1662

No significant similarity found.


Query #2217: g2158.t1 Query ID: lcl|Query_21715 Length: 733

No significant similarity found.


Query #2218: g2159.t1 Query ID: lcl|Query_21716 Length: 1228

No significant similarity found.


Query #2219: g2160.t1 Query ID: lcl|Query_21717 Length: 109

No significant similarity found.


Query #2220: g2161.t1 Query ID: lcl|Query_21718 Length: 357

No significant similarity found.


Query #2221: g2162.t1 Query ID: lcl|Query_21719 Length: 372

No significant similarity found.


Query #2222: g2163.t1 Query ID: lcl|Query_21720 Length: 642

No significant similarity found.


Query #2223: g2164.t1 Query ID: lcl|Query_21721 Length: 405

No significant similarity found.


Query #2224: g2165.t1 Query ID: lcl|Query_21722 Length: 598

No significant similarity found.


Query #2225: g2166.t1 Query ID: lcl|Query_21723 Length: 450

No significant similarity found.


Query #2226: g2167.t1 Query ID: lcl|Query_21724 Length: 249

No significant similarity found.


Query #2227: g2168.t1 Query ID: lcl|Query_21725 Length: 458

No significant similarity found.


Query #2228: g2169.t1 Query ID: lcl|Query_21726 Length: 200

Sequences producing significant alignments:
                                                                  Scientific      Common                     Max    Total Query   E   Per.   Acc.                        
Description                                                       Name            Name            Taxid      Score  Score cover Value Ident  Len        Accession        
unnamed protein product                                                                           0          23.4   23.4  20%   0.006 26.92  421        Query_30583      


Alignments:

>unnamed protein product
Sequence ID: Query_30583 Length: 421
Range 1: 14 to 65

Score:23.4 bits(47), Expect:0.006, 
Method:Compositional matrix adjust., 
Identities:14/52(27%), Positives:20/52(38%), Gaps:12/52(23%)

Query  18  HAPRPAASAPLFTFGHLDERRQQGCSSNN------------SQPHAAPPREA  57
           H P P A      F ++DE +  GC +               +PH+ P  EA
Sbjct  14  HTPDPKADPDKLHFVQIDEAKCIGCDTCSQYCPTAAIFGEMGEPHSIPHIEA  65


Query #2229: g2170.t1 Query ID: lcl|Query_21727 Length: 476

No significant similarity found.


Query #2230: g2171.t1 Query ID: lcl|Query_21728 Length: 227

No significant similarity found.


Query #2231: g2172.t1 Query ID: lcl|Query_21729 Length: 454

No significant similarity found.


Query #2232: g2173.t1 Query ID: lcl|Query_21730 Length: 410

No significant similarity found.


Query #2233: g2174.t1 Query ID: lcl|Query_21731 Length: 377

No significant similarity found.


Query #2234: g2175.t1 Query ID: lcl|Query_21732 Length: 322

No significant similarity found.


Query #2235: g2176.t1 Query ID: lcl|Query_21733 Length: 661

No significant similarity found.


Query #2236: g2177.t1 Query ID: lcl|Query_21734 Length: 389

No significant similarity found.


Query #2237: g2178.t1 Query ID: lcl|Query_21735 Length: 213

No significant similarity found.


Query #2238: g2179.t1 Query ID: lcl|Query_21736 Length: 572

No significant similarity found.


Query #2239: g2180.t1 Query ID: lcl|Query_21737 Length: 176

No significant similarity found.


Query #2240: g2181.t1 Query ID: lcl|Query_21738 Length: 395

No significant similarity found.


Query #2241: g2182.t1 Query ID: lcl|Query_21739 Length: 898

No significant similarity found.


Query #2242: g2183.t1 Query ID: lcl|Query_21740 Length: 335

No significant similarity found.


Query #2243: g2184.t1 Query ID: lcl|Query_21741 Length: 1722

No significant similarity found.


Query #2244: g2185.t1 Query ID: lcl|Query_21742 Length: 1123

No significant similarity found.


Query #2245: g2186.t1 Query ID: lcl|Query_21743 Length: 210

No significant similarity found.


Query #2246: g2187.t1 Query ID: lcl|Query_21744 Length: 409

No significant similarity found.


Query #2247: g2187.t2 Query ID: lcl|Query_21745 Length: 448

No significant similarity found.


Query #2248: g2188.t1 Query ID: lcl|Query_21746 Length: 560

No significant similarity found.


Query #2249: g2189.t1 Query ID: lcl|Query_21747 Length: 742

No significant similarity found.


Query #2250: g2190.t1 Query ID: lcl|Query_21748 Length: 856

No significant similarity found.


Query #2251: g2191.t1 Query ID: lcl|Query_21749 Length: 165

No significant similarity found.


Query #2252: g2192.t1 Query ID: lcl|Query_21750 Length: 68

No significant similarity found.


Query #2253: g2193.t1 Query ID: lcl|Query_21751 Length: 261

No significant similarity found.


Query #2254: g2194.t1 Query ID: lcl|Query_21752 Length: 511

No significant similarity found.


Query #2255: g2195.t1 Query ID: lcl|Query_21753 Length: 406

No significant similarity found.


Query #2256: g2196.t1 Query ID: lcl|Query_21754 Length: 188

No significant similarity found.


Query #2257: g2197.t1 Query ID: lcl|Query_21755 Length: 271

No significant similarity found.


Query #2258: g2198.t1 Query ID: lcl|Query_21756 Length: 280

No significant similarity found.


Query #2259: g2199.t1 Query ID: lcl|Query_21757 Length: 749

No significant similarity found.


Query #2260: g2200.t1 Query ID: lcl|Query_21758 Length: 653

No significant similarity found.


Query #2261: g2201.t1 Query ID: lcl|Query_21759 Length: 513

No significant similarity found.


Query #2262: g2202.t1 Query ID: lcl|Query_21760 Length: 618

No significant similarity found.


Query #2263: g2203.t1 Query ID: lcl|Query_21761 Length: 329

No significant similarity found.


Query #2264: g2204.t1 Query ID: lcl|Query_21762 Length: 118

No significant similarity found.


Query #2265: g2205.t1 Query ID: lcl|Query_21763 Length: 324

No significant similarity found.


Query #2266: g2206.t1 Query ID: lcl|Query_21764 Length: 463

No significant similarity found.


Query #2267: g2207.t1 Query ID: lcl|Query_21765 Length: 264

No significant similarity found.


Query #2268: g2208.t1 Query ID: lcl|Query_21766 Length: 231

No significant similarity found.


Query #2269: g2209.t1 Query ID: lcl|Query_21767 Length: 347

No significant similarity found.


Query #2270: g2210.t1 Query ID: lcl|Query_21768 Length: 727

No significant similarity found.


Query #2271: g2211.t1 Query ID: lcl|Query_21769 Length: 399

No significant similarity found.


Query #2272: g2212.t1 Query ID: lcl|Query_21770 Length: 370

No significant similarity found.


Query #2273: g2213.t1 Query ID: lcl|Query_21771 Length: 196

No significant similarity found.


Query #2274: g2214.t1 Query ID: lcl|Query_21772 Length: 113

No significant similarity found.


Query #2275: g2215.t1 Query ID: lcl|Query_21773 Length: 706

No significant similarity found.


Query #2276: g2216.t1 Query ID: lcl|Query_21774 Length: 665

No significant similarity found.


Query #2277: g2217.t1 Query ID: lcl|Query_21775 Length: 256

No significant similarity found.


Query #2278: g2218.t1 Query ID: lcl|Query_21776 Length: 93

No significant similarity found.


Query #2279: g2219.t1 Query ID: lcl|Query_21777 Length: 646

No significant similarity found.


Query #2280: g2220.t1 Query ID: lcl|Query_21778 Length: 164

No significant similarity found.


Query #2281: g2221.t1 Query ID: lcl|Query_21779 Length: 305

No significant similarity found.


Query #2282: g2222.t1 Query ID: lcl|Query_21780 Length: 549

No significant similarity found.


Query #2283: g2223.t1 Query ID: lcl|Query_21781 Length: 500

No significant similarity found.


Query #2284: g2223.t2 Query ID: lcl|Query_21782 Length: 513

No significant similarity found.


Query #2285: g2224.t1 Query ID: lcl|Query_21783 Length: 640

No significant similarity found.


Query #2286: g2225.t1 Query ID: lcl|Query_21784 Length: 781

No significant similarity found.


Query #2287: g2226.t1 Query ID: lcl|Query_21785 Length: 1754

No significant similarity found.


Query #2288: g2227.t1 Query ID: lcl|Query_21786 Length: 848

No significant similarity found.


Query #2289: g2228.t1 Query ID: lcl|Query_21787 Length: 153

No significant similarity found.


Query #2290: g2228.t2 Query ID: lcl|Query_21788 Length: 151

No significant similarity found.


Query #2291: g2229.t1 Query ID: lcl|Query_21789 Length: 2513

No significant similarity found.


Query #2292: g2230.t1 Query ID: lcl|Query_21790 Length: 308

No significant similarity found.


Query #2293: g2231.t1 Query ID: lcl|Query_21791 Length: 457

No significant similarity found.


Query #2294: g2232.t1 Query ID: lcl|Query_21792 Length: 358

Sequences producing significant alignments:
                                                                  Scientific      Common                     Max    Total Query   E   Per.   Acc.                        
Description                                                       Name            Name            Taxid      Score  Score cover Value Ident  Len        Accession        
unnamed protein product                                                                           0          23.4   23.4  13%   0.010 30.77  421        Query_30583      


Alignments:

>unnamed protein product
Sequence ID: Query_30583 Length: 421
Range 1: 54 to 101

Score:23.4 bits(47), Expect:0.010, 
Method:Compositional matrix adjust., 
Identities:16/52(31%), Positives:25/52(48%), Gaps:8/52(15%)

Query  229  LDDPALVAHLE---KCGTALTVCPLSNLC-LQVYPGEIGEKLRSLLQDTKVR  276
            + +P  + H+E    CG  LT CP   +   Q +  E+  KL+    D KV+
Sbjct  54   MGEPHSIPHIEACINCGQCLTHCPENAIYEAQSWVPEVEKKLK----DGKVK  101


Query #2295: g2233.t1 Query ID: lcl|Query_21793 Length: 279

No significant similarity found.


Query #2296: g2234.t1 Query ID: lcl|Query_21794 Length: 821

No significant similarity found.


Query #2297: g2235.t1 Query ID: lcl|Query_21795 Length: 313

No significant similarity found.


Query #2298: g2236.t1 Query ID: lcl|Query_21796 Length: 74

No significant similarity found.


Query #2299: g2237.t1 Query ID: lcl|Query_21797 Length: 977

No significant similarity found.


Query #2300: g2238.t1 Query ID: lcl|Query_21798 Length: 358

No significant similarity found.


Query #2301: g2239.t1 Query ID: lcl|Query_21799 Length: 416

No significant similarity found.


Query #2302: g2240.t1 Query ID: lcl|Query_21800 Length: 503

No significant similarity found.


Query #2303: g2241.t1 Query ID: lcl|Query_21801 Length: 773

No significant similarity found.


Query #2304: g2242.t1 Query ID: lcl|Query_21802 Length: 1130

No significant similarity found.


Query #2305: g2243.t1 Query ID: lcl|Query_21803 Length: 1221

No significant similarity found.


Query #2306: g2244.t1 Query ID: lcl|Query_21804 Length: 512

No significant similarity found.


Query #2307: g2245.t1 Query ID: lcl|Query_21805 Length: 540

No significant similarity found.


Query #2308: g2246.t1 Query ID: lcl|Query_21806 Length: 1510

No significant similarity found.


Query #2309: g2247.t1 Query ID: lcl|Query_21807 Length: 397

No significant similarity found.


Query #2310: g2248.t1 Query ID: lcl|Query_21808 Length: 1423

No significant similarity found.


Query #2311: g2249.t1 Query ID: lcl|Query_21809 Length: 558

No significant similarity found.


Query #2312: g2250.t1 Query ID: lcl|Query_21810 Length: 616

No significant similarity found.


Query #2313: g2251.t1 Query ID: lcl|Query_21811 Length: 350

No significant similarity found.


Query #2314: g2252.t1 Query ID: lcl|Query_21812 Length: 683

No significant similarity found.


Query #2315: g2253.t1 Query ID: lcl|Query_21813 Length: 652

No significant similarity found.


Query #2316: g2253.t2 Query ID: lcl|Query_21814 Length: 654

No significant similarity found.


Query #2317: g2254.t1 Query ID: lcl|Query_21815 Length: 862

No significant similarity found.


Query #2318: g2255.t1 Query ID: lcl|Query_21816 Length: 330

No significant similarity found.


Query #2319: g2256.t1 Query ID: lcl|Query_21817 Length: 498

No significant similarity found.


Query #2320: g2257.t1 Query ID: lcl|Query_21818 Length: 218

No significant similarity found.


Query #2321: g2258.t1 Query ID: lcl|Query_21819 Length: 265

No significant similarity found.


Query #2322: g2259.t1 Query ID: lcl|Query_21820 Length: 342

No significant similarity found.


Query #2323: g2260.t1 Query ID: lcl|Query_21821 Length: 303

No significant similarity found.


Query #2324: g2261.t1 Query ID: lcl|Query_21822 Length: 986

No significant similarity found.


Query #2325: g2262.t1 Query ID: lcl|Query_21823 Length: 362

No significant similarity found.


Query #2326: g2263.t1 Query ID: lcl|Query_21824 Length: 382

No significant similarity found.


Query #2327: g2264.t1 Query ID: lcl|Query_21825 Length: 300

No significant similarity found.


Query #2328: g2265.t1 Query ID: lcl|Query_21826 Length: 189

No significant similarity found.


Query #2329: g2266.t1 Query ID: lcl|Query_21827 Length: 1666

No significant similarity found.


Query #2330: g2267.t1 Query ID: lcl|Query_21828 Length: 361

No significant similarity found.


Query #2331: g2268.t1 Query ID: lcl|Query_21829 Length: 1133

No significant similarity found.


Query #2332: g2269.t1 Query ID: lcl|Query_21830 Length: 471

No significant similarity found.


Query #2333: g2270.t1 Query ID: lcl|Query_21831 Length: 538

No significant similarity found.


Query #2334: g2271.t1 Query ID: lcl|Query_21832 Length: 555

No significant similarity found.


Query #2335: g2272.t1 Query ID: lcl|Query_21833 Length: 914

No significant similarity found.


Query #2336: g2273.t1 Query ID: lcl|Query_21834 Length: 80

No significant similarity found.


Query #2337: g2274.t1 Query ID: lcl|Query_21835 Length: 247

No significant similarity found.


Query #2338: g2275.t1 Query ID: lcl|Query_21836 Length: 1316

No significant similarity found.


Query #2339: g2276.t1 Query ID: lcl|Query_21837 Length: 225

No significant similarity found.


Query #2340: g2277.t1 Query ID: lcl|Query_21838 Length: 695

No significant similarity found.


Query #2341: g2278.t1 Query ID: lcl|Query_21839 Length: 511

No significant similarity found.


Query #2342: g2279.t1 Query ID: lcl|Query_21840 Length: 243

No significant similarity found.


Query #2343: g2280.t1 Query ID: lcl|Query_21841 Length: 335

No significant similarity found.


Query #2344: g2281.t1 Query ID: lcl|Query_21842 Length: 321

No significant similarity found.


Query #2345: g2282.t1 Query ID: lcl|Query_21843 Length: 2671

No significant similarity found.


Query #2346: g2283.t1 Query ID: lcl|Query_21844 Length: 434

No significant similarity found.


Query #2347: g2284.t1 Query ID: lcl|Query_21845 Length: 652

No significant similarity found.


Query #2348: g2285.t1 Query ID: lcl|Query_21846 Length: 377

No significant similarity found.


Query #2349: g2286.t1 Query ID: lcl|Query_21847 Length: 314

No significant similarity found.


Query #2350: g2287.t1 Query ID: lcl|Query_21848 Length: 533

No significant similarity found.


Query #2351: g2288.t1 Query ID: lcl|Query_21849 Length: 173

No significant similarity found.


Query #2352: g2289.t1 Query ID: lcl|Query_21850 Length: 173

No significant similarity found.


Query #2353: g2290.t1 Query ID: lcl|Query_21851 Length: 166

No significant similarity found.


Query #2354: g2291.t1 Query ID: lcl|Query_21852 Length: 955

No significant similarity found.


Query #2355: g2292.t1 Query ID: lcl|Query_21853 Length: 444

No significant similarity found.


Query #2356: g2293.t1 Query ID: lcl|Query_21854 Length: 473

No significant similarity found.


Query #2357: g2294.t1 Query ID: lcl|Query_21855 Length: 1383

No significant similarity found.


Query #2358: g2295.t1 Query ID: lcl|Query_21856 Length: 130

No significant similarity found.


Query #2359: g2296.t1 Query ID: lcl|Query_21857 Length: 119

No significant similarity found.


Query #2360: g2297.t1 Query ID: lcl|Query_21858 Length: 256

No significant similarity found.


Query #2361: g2297.t2 Query ID: lcl|Query_21859 Length: 254

No significant similarity found.


Query #2362: g2298.t1 Query ID: lcl|Query_21860 Length: 270

No significant similarity found.


Query #2363: g2299.t1 Query ID: lcl|Query_21861 Length: 1202

No significant similarity found.


Query #2364: g2300.t1 Query ID: lcl|Query_21862 Length: 444

No significant similarity found.


Query #2365: g2301.t1 Query ID: lcl|Query_21863 Length: 282

No significant similarity found.


Query #2366: g2302.t1 Query ID: lcl|Query_21864 Length: 591

No significant similarity found.


Query #2367: g2303.t1 Query ID: lcl|Query_21865 Length: 248

No significant similarity found.


Query #2368: g2304.t1 Query ID: lcl|Query_21866 Length: 164

No significant similarity found.


Query #2369: g2305.t1 Query ID: lcl|Query_21867 Length: 417

No significant similarity found.


Query #2370: g2306.t1 Query ID: lcl|Query_21868 Length: 413

No significant similarity found.


Query #2371: g2307.t1 Query ID: lcl|Query_21869 Length: 273

No significant similarity found.


Query #2372: g2308.t1 Query ID: lcl|Query_21870 Length: 731

No significant similarity found.


Query #2373: g2309.t1 Query ID: lcl|Query_21871 Length: 745

No significant similarity found.


Query #2374: g2310.t1 Query ID: lcl|Query_21872 Length: 475

No significant similarity found.


Query #2375: g2311.t1 Query ID: lcl|Query_21873 Length: 555

No significant similarity found.


Query #2376: g2312.t1 Query ID: lcl|Query_21874 Length: 582

No significant similarity found.


Query #2377: g2313.t1 Query ID: lcl|Query_21875 Length: 832

Sequences producing significant alignments:
                                                                  Scientific      Common                     Max    Total Query   E   Per.   Acc.                        
Description                                                       Name            Name            Taxid      Score  Score cover Value Ident  Len        Accession        
unnamed protein product                                                                           0          28.8   28.8  5%    5e-04 31.11  421        Query_30583      


Alignments:

>unnamed protein product
Sequence ID: Query_30583 Length: 421
Range 1: 133 to 177

Score:28.8 bits(60), Expect:5e-04, 
Method:Compositional matrix adjust., 
Identities:14/45(31%), Positives:22/45(48%), Gaps:0/45(0%)

Query  669  ALQQLGLIAAPATLFNSEEQRYEQRFAFLEQLCRPEALPFSSFLS  713
            ALQ+LG      T F ++   +E+   F E+L +   +P   F S
Sbjct  133  ALQKLGFAHCWDTEFTADVTIWEEGSEFVERLTKKSDMPLPQFTS  177


Query #2378: g2314.t1 Query ID: lcl|Query_21876 Length: 1703

No significant similarity found.


Query #2379: g2315.t1 Query ID: lcl|Query_21877 Length: 327

No significant similarity found.


Query #2380: g2316.t1 Query ID: lcl|Query_21878 Length: 101

No significant similarity found.


Query #2381: g2317.t1 Query ID: lcl|Query_21879 Length: 538

Sequences producing significant alignments:
                                                                  Scientific      Common                     Max    Total Query   E   Per.   Acc.                        
Description                                                       Name            Name            Taxid      Score  Score cover Value Ident  Len        Accession        
unnamed protein product                                                                           0          25.1   25.1  7%    0.005 39.53  421        Query_30583      


Alignments:

>unnamed protein product
Sequence ID: Query_30583 Length: 421
Range 1: 84 to 121

Score:25.1 bits(51), Expect:0.005, 
Method:Compositional matrix adjust., 
Identities:17/43(40%), Positives:20/43(46%), Gaps:6/43(13%)

Query  94   APSWE-ELQAMVEEKQVALDAMPADLETGPASSYALRRTFGQP  135
            A SW  E +    + +V   AMPA     PA  YAL   FG P
Sbjct  84   AQSWVPEVEKKLKDGKVKCIAMPA-----PAVRYALGDAFGMP  121


Query #2382: g2318.t1 Query ID: lcl|Query_21880 Length: 428

No significant similarity found.


Query #2383: g2319.t1 Query ID: lcl|Query_21881 Length: 453

No significant similarity found.


Query #2384: g2320.t1 Query ID: lcl|Query_21882 Length: 104

No significant similarity found.


Query #2385: g2321.t1 Query ID: lcl|Query_21883 Length: 631

No significant similarity found.


Query #2386: g2322.t1 Query ID: lcl|Query_21884 Length: 294

No significant similarity found.


Query #2387: g2323.t1 Query ID: lcl|Query_21885 Length: 469

No significant similarity found.


Query #2388: g2324.t1 Query ID: lcl|Query_21886 Length: 2440

No significant similarity found.


Query #2389: g2325.t1 Query ID: lcl|Query_21887 Length: 403

No significant similarity found.


Query #2390: g2326.t1 Query ID: lcl|Query_21888 Length: 417

No significant similarity found.


Query #2391: g2327.t1 Query ID: lcl|Query_21889 Length: 347

No significant similarity found.


Query #2392: g2328.t1 Query ID: lcl|Query_21890 Length: 275

No significant similarity found.


Query #2393: g2329.t1 Query ID: lcl|Query_21891 Length: 1239

No significant similarity found.


Query #2394: g2330.t1 Query ID: lcl|Query_21892 Length: 214

No significant similarity found.


Query #2395: g2331.t1 Query ID: lcl|Query_21893 Length: 366

No significant similarity found.


Query #2396: g2332.t1 Query ID: lcl|Query_21894 Length: 89

No significant similarity found.


Query #2397: g2333.t1 Query ID: lcl|Query_21895 Length: 383

No significant similarity found.


Query #2398: g2334.t1 Query ID: lcl|Query_21896 Length: 251

No significant similarity found.


Query #2399: g2335.t1 Query ID: lcl|Query_21897 Length: 217

No significant similarity found.


Query #2400: g2336.t1 Query ID: lcl|Query_21898 Length: 131

Sequences producing significant alignments:
                                                                  Scientific      Common                     Max    Total Query   E   Per.   Acc.                        
Description                                                       Name            Name            Taxid      Score  Score cover Value Ident  Len        Accession        
unnamed protein product                                                                           0          20.1   20.1  22%   0.038 36.67  421        Query_30583      


Alignments:

>unnamed protein product
Sequence ID: Query_30583 Length: 421
Range 1: 160 to 189

Score:20.1 bits(39), Expect:0.038, 
Method:Composition-based stats., 
Identities:11/30(37%), Positives:14/30(46%), Gaps:0/30(0%)

Query  36   FRDRKTKKRDMRSLWITRITAGSRQYGVKY  65
            F +R TKK DM     T    G ++Y   Y
Sbjct  160  FVERLTKKSDMPLPQFTSCCPGWQKYAETY  189


Query #2401: g2337.t1 Query ID: lcl|Query_21899 Length: 198

No significant similarity found.


Query #2402: g2338.t1 Query ID: lcl|Query_21900 Length: 861

No significant similarity found.


Query #2403: g2339.t1 Query ID: lcl|Query_21901 Length: 344

No significant similarity found.


Query #2404: g2340.t1 Query ID: lcl|Query_21902 Length: 458

No significant similarity found.


Query #2405: g2341.t1 Query ID: lcl|Query_21903 Length: 352

No significant similarity found.


Query #2406: g2342.t1 Query ID: lcl|Query_21904 Length: 316

No significant similarity found.


Query #2407: g2343.t1 Query ID: lcl|Query_21905 Length: 347

No significant similarity found.


Query #2408: g2344.t1 Query ID: lcl|Query_21906 Length: 383

No significant similarity found.


Query #2409: g2345.t1 Query ID: lcl|Query_21907 Length: 844

No significant similarity found.


Query #2410: g2346.t1 Query ID: lcl|Query_21908 Length: 220

No significant similarity found.


Query #2411: g2347.t1 Query ID: lcl|Query_21909 Length: 170

No significant similarity found.


Query #2412: g2348.t1 Query ID: lcl|Query_21910 Length: 315

No significant similarity found.


Query #2413: g2349.t1 Query ID: lcl|Query_21911 Length: 163

No significant similarity found.


Query #2414: g2350.t1 Query ID: lcl|Query_21912 Length: 552

Sequences producing significant alignments:
                                                                  Scientific      Common                     Max    Total Query   E   Per.   Acc.                        
Description                                                       Name            Name            Taxid      Score  Score cover Value Ident  Len        Accession        
unnamed protein product                                                                           0          22.1   22.1  4%    0.038 42.86  421        Query_30583      


Alignments:

>unnamed protein product
Sequence ID: Query_30583 Length: 421
Range 1: 315 to 342

Score:22.1 bits(44), Expect:0.038, 
Method:Compositional matrix adjust., 
Identities:12/28(43%), Positives:15/28(53%), Gaps:2/28(7%)

Query  230  TAQKPEDWDEDAPRTIDD--EAAVKPEG  255
            T +KP+ WD  A R +D   EA V   G
Sbjct  315  TGKKPDSWDFKAVRGLDGIKEATVNVGG  342


Query #2415: g2351.t1 Query ID: lcl|Query_21913 Length: 456

No significant similarity found.


Query #2416: g2352.t1 Query ID: lcl|Query_21914 Length: 1084

No significant similarity found.


Query #2417: g2353.t1 Query ID: lcl|Query_21915 Length: 388

No significant similarity found.


Query #2418: g2354.t1 Query ID: lcl|Query_21916 Length: 490

No significant similarity found.


Query #2419: g2355.t1 Query ID: lcl|Query_21917 Length: 318

No significant similarity found.


Query #2420: g2356.t1 Query ID: lcl|Query_21918 Length: 1009

No significant similarity found.


Query #2421: g2357.t1 Query ID: lcl|Query_21919 Length: 956

No significant similarity found.


Query #2422: g2358.t1 Query ID: lcl|Query_21920 Length: 917

No significant similarity found.


Query #2423: g2359.t1 Query ID: lcl|Query_21921 Length: 176

No significant similarity found.


Query #2424: g2360.t1 Query ID: lcl|Query_21922 Length: 469

No significant similarity found.


Query #2425: g2361.t1 Query ID: lcl|Query_21923 Length: 106

No significant similarity found.


Query #2426: g2362.t1 Query ID: lcl|Query_21924 Length: 353

No significant similarity found.


Query #2427: g2363.t1 Query ID: lcl|Query_21925 Length: 279

No significant similarity found.


Query #2428: g2364.t1 Query ID: lcl|Query_21926 Length: 303

No significant similarity found.


Query #2429: g2365.t1 Query ID: lcl|Query_21927 Length: 701

No significant similarity found.


Query #2430: g2366.t1 Query ID: lcl|Query_21928 Length: 387

No significant similarity found.


Query #2431: g2367.t1 Query ID: lcl|Query_21929 Length: 679

No significant similarity found.


Query #2432: g2368.t1 Query ID: lcl|Query_21930 Length: 509

No significant similarity found.


Query #2433: g2369.t1 Query ID: lcl|Query_21931 Length: 338

No significant similarity found.


Query #2434: g2370.t1 Query ID: lcl|Query_21932 Length: 361

No significant similarity found.


Query #2435: g2371.t1 Query ID: lcl|Query_21933 Length: 145

No significant similarity found.


Query #2436: g2372.t1 Query ID: lcl|Query_21934 Length: 521

No significant similarity found.


Query #2437: g2373.t1 Query ID: lcl|Query_21935 Length: 436

No significant similarity found.


Query #2438: g2374.t1 Query ID: lcl|Query_21936 Length: 693

No significant similarity found.


Query #2439: g2375.t1 Query ID: lcl|Query_21937 Length: 133

No significant similarity found.


Query #2440: g2376.t1 Query ID: lcl|Query_21938 Length: 207

No significant similarity found.


Query #2441: g2377.t1 Query ID: lcl|Query_21939 Length: 372

No significant similarity found.


Query #2442: g2378.t1 Query ID: lcl|Query_21940 Length: 393

No significant similarity found.


Query #2443: g2379.t1 Query ID: lcl|Query_21941 Length: 378

No significant similarity found.


Query #2444: g2380.t1 Query ID: lcl|Query_21942 Length: 791

No significant similarity found.


Query #2445: g2381.t1 Query ID: lcl|Query_21943 Length: 387

Sequences producing significant alignments:
                                                                  Scientific      Common                     Max    Total Query   E   Per.   Acc.                        
Description                                                       Name            Name            Taxid      Score  Score cover Value Ident  Len        Accession        
unnamed protein product                                                                           0          22.1   22.1  11%   0.034 34.78  421        Query_30583      


Alignments:

>unnamed protein product
Sequence ID: Query_30583 Length: 421
Range 1: 254 to 299

Score:22.1 bits(44), Expect:0.034, 
Method:Compositional matrix adjust., 
Identities:16/46(35%), Positives:23/46(50%), Gaps:1/46(2%)

Query  204  IEAGLILTEDIIIDAKSGISGAG-RSAKQNLLYSEATEGINAYGVT  248
            I+A L   E   +  K+GI  A     K++ L  E+T G   +GVT
Sbjct  254  IDATLTTRELAYMIKKAGIDFAKLPDGKRDSLMGESTGGATIFGVT  299


Query #2446: g2382.t1 Query ID: lcl|Query_21944 Length: 1183

No significant similarity found.


Query #2447: g2383.t1 Query ID: lcl|Query_21945 Length: 148

No significant similarity found.


Query #2448: g2384.t1 Query ID: lcl|Query_21946 Length: 284

No significant similarity found.


Query #2449: g2385.t1 Query ID: lcl|Query_21947 Length: 189

No significant similarity found.


Query #2450: g2386.t1 Query ID: lcl|Query_21948 Length: 666

No significant similarity found.


Query #2451: g2387.t1 Query ID: lcl|Query_21949 Length: 127

No significant similarity found.


Query #2452: g2388.t1 Query ID: lcl|Query_21950 Length: 106

No significant similarity found.


Query #2453: g2389.t1 Query ID: lcl|Query_21951 Length: 142

No significant similarity found.


Query #2454: g2390.t1 Query ID: lcl|Query_21952 Length: 303

No significant similarity found.


Query #2455: g2391.t1 Query ID: lcl|Query_21953 Length: 375

No significant similarity found.


Query #2456: g2392.t1 Query ID: lcl|Query_21954 Length: 248

No significant similarity found.


Query #2457: g2393.t1 Query ID: lcl|Query_21955 Length: 468

No significant similarity found.


Query #2458: g2394.t1 Query ID: lcl|Query_21956 Length: 78

No significant similarity found.


Query #2459: g2395.t1 Query ID: lcl|Query_21957 Length: 115

No significant similarity found.


Query #2460: g2396.t1 Query ID: lcl|Query_21958 Length: 392

No significant similarity found.


Query #2461: g2397.t1 Query ID: lcl|Query_21959 Length: 478

No significant similarity found.


Query #2462: g2398.t1 Query ID: lcl|Query_21960 Length: 310

No significant similarity found.


Query #2463: g2399.t1 Query ID: lcl|Query_21961 Length: 103

No significant similarity found.


Query #2464: g2400.t1 Query ID: lcl|Query_21962 Length: 617

No significant similarity found.


Query #2465: g2401.t1 Query ID: lcl|Query_21963 Length: 551

No significant similarity found.


Query #2466: g2402.t1 Query ID: lcl|Query_21964 Length: 656

No significant similarity found.


Query #2467: g2403.t1 Query ID: lcl|Query_21965 Length: 244

No significant similarity found.


Query #2468: g2404.t1 Query ID: lcl|Query_21966 Length: 628

No significant similarity found.


Query #2469: g2405.t1 Query ID: lcl|Query_21967 Length: 232

No significant similarity found.


Query #2470: g2406.t1 Query ID: lcl|Query_21968 Length: 651

No significant similarity found.


Query #2471: g2407.t1 Query ID: lcl|Query_21969 Length: 217

No significant similarity found.


Query #2472: g2408.t1 Query ID: lcl|Query_21970 Length: 254

No significant similarity found.


Query #2473: g2409.t1 Query ID: lcl|Query_21971 Length: 570

No significant similarity found.


Query #2474: g2410.t1 Query ID: lcl|Query_21972 Length: 425

No significant similarity found.


Query #2475: g2411.t1 Query ID: lcl|Query_21973 Length: 639

No significant similarity found.


Query #2476: g2412.t1 Query ID: lcl|Query_21974 Length: 619

No significant similarity found.


Query #2477: g2413.t1 Query ID: lcl|Query_21975 Length: 213

No significant similarity found.


Query #2478: g2414.t1 Query ID: lcl|Query_21976 Length: 656

No significant similarity found.


Query #2479: g2415.t1 Query ID: lcl|Query_21977 Length: 1122

No significant similarity found.


Query #2480: g2416.t1 Query ID: lcl|Query_21978 Length: 1158

No significant similarity found.


Query #2481: g2417.t1 Query ID: lcl|Query_21979 Length: 1148

No significant similarity found.


Query #2482: g2418.t1 Query ID: lcl|Query_21980 Length: 589

No significant similarity found.


Query #2483: g2419.t1 Query ID: lcl|Query_21981 Length: 176

No significant similarity found.


Query #2484: g2420.t1 Query ID: lcl|Query_21982 Length: 241

No significant similarity found.


Query #2485: g2421.t1 Query ID: lcl|Query_21983 Length: 497

No significant similarity found.


Query #2486: g2422.t1 Query ID: lcl|Query_21984 Length: 530

No significant similarity found.


Query #2487: g2423.t1 Query ID: lcl|Query_21985 Length: 341

No significant similarity found.


Query #2488: g2424.t1 Query ID: lcl|Query_21986 Length: 651

No significant similarity found.


Query #2489: g2425.t1 Query ID: lcl|Query_21987 Length: 1419

No significant similarity found.


Query #2490: g2426.t1 Query ID: lcl|Query_21988 Length: 687

No significant similarity found.


Query #2491: g2427.t1 Query ID: lcl|Query_21989 Length: 586

No significant similarity found.


Query #2492: g2428.t1 Query ID: lcl|Query_21990 Length: 991

No significant similarity found.


Query #2493: g2429.t1 Query ID: lcl|Query_21991 Length: 67

No significant similarity found.


Query #2494: g2430.t1 Query ID: lcl|Query_21992 Length: 320

No significant similarity found.


Query #2495: g2431.t1 Query ID: lcl|Query_21993 Length: 283

No significant similarity found.


Query #2496: g2432.t1 Query ID: lcl|Query_21994 Length: 326

No significant similarity found.


Query #2497: g2433.t1 Query ID: lcl|Query_21995 Length: 270

No significant similarity found.


Query #2498: g2434.t1 Query ID: lcl|Query_21996 Length: 445

No significant similarity found.


Query #2499: g2435.t1 Query ID: lcl|Query_21997 Length: 86

No significant similarity found.


Query #2500: g2436.t1 Query ID: lcl|Query_21998 Length: 139

No significant similarity found.


Query #2501: g2437.t1 Query ID: lcl|Query_21999 Length: 292

No significant similarity found.


Query #2502: g2438.t1 Query ID: lcl|Query_22000 Length: 280

No significant similarity found.


Query #2503: g2439.t1 Query ID: lcl|Query_22001 Length: 326

No significant similarity found.


Query #2504: g2440.t1 Query ID: lcl|Query_22002 Length: 89

No significant similarity found.


Query #2505: g2441.t1 Query ID: lcl|Query_22003 Length: 645

No significant similarity found.


Query #2506: g2442.t1 Query ID: lcl|Query_22004 Length: 238

No significant similarity found.


Query #2507: g2443.t1 Query ID: lcl|Query_22005 Length: 177

No significant similarity found.


Query #2508: g2444.t1 Query ID: lcl|Query_22006 Length: 177

No significant similarity found.


Query #2509: g2445.t1 Query ID: lcl|Query_22007 Length: 177

No significant similarity found.


Query #2510: g2446.t1 Query ID: lcl|Query_22008 Length: 177

No significant similarity found.


Query #2511: g2447.t1 Query ID: lcl|Query_22009 Length: 177

No significant similarity found.


Query #2512: g2448.t1 Query ID: lcl|Query_22010 Length: 177

No significant similarity found.


Query #2513: g2449.t1 Query ID: lcl|Query_22011 Length: 177

No significant similarity found.


Query #2514: g2450.t1 Query ID: lcl|Query_22012 Length: 177

No significant similarity found.


Query #2515: g2451.t1 Query ID: lcl|Query_22013 Length: 676

No significant similarity found.


Query #2516: g2452.t1 Query ID: lcl|Query_22014 Length: 264

No significant similarity found.


Query #2517: g2453.t1 Query ID: lcl|Query_22015 Length: 816

No significant similarity found.


Query #2518: g2453.t2 Query ID: lcl|Query_22016 Length: 964

No significant similarity found.


Query #2519: g2454.t1 Query ID: lcl|Query_22017 Length: 397

No significant similarity found.


Query #2520: g2455.t1 Query ID: lcl|Query_22018 Length: 799

No significant similarity found.


Query #2521: g2456.t1 Query ID: lcl|Query_22019 Length: 134

Sequences producing significant alignments:
                                                                  Scientific      Common                     Max    Total Query   E   Per.   Acc.                        
Description                                                       Name            Name            Taxid      Score  Score cover Value Ident  Len        Accession        
unnamed protein product                                                                           0          21.3   21.3  11%   0.015 46.67  421        Query_30583      


Alignments:

>unnamed protein product
Sequence ID: Query_30583 Length: 421
Range 1: 86 to 100

Score:21.3 bits(42), Expect:0.015, 
Method:Composition-based stats., 
Identities:7/15(47%), Positives:9/15(60%), Gaps:0/15(0%)

Query  77  AWFPEVTVEMKRGKL  91
           +W PEV   +K GK 
Sbjct  86  SWVPEVEKKLKDGKV  100


Query #2522: g2457.t1 Query ID: lcl|Query_22020 Length: 483

Sequences producing significant alignments:
                                                                  Scientific      Common                     Max    Total Query   E   Per.   Acc.                        
Description                                                       Name            Name            Taxid      Score  Score cover Value Ident  Len        Accession        
unnamed protein product                                                                           0          22.6   22.6  3%    0.026 53.33  421        Query_30583      


Alignments:

>unnamed protein product
Sequence ID: Query_30583 Length: 421
Range 1: 129 to 143

Score:22.6 bits(45), Expect:0.026, 
Method:Compositional matrix adjust., 
Identities:8/15(53%), Positives:9/15(60%), Gaps:0/15(0%)

Query  207  RALAGLQALQLTHCW  221
            + LA LQ L   HCW
Sbjct  129  KMLAALQKLGFAHCW  143


Query #2523: g2458.t1 Query ID: lcl|Query_22021 Length: 1043

No significant similarity found.


Query #2524: g2459.t1 Query ID: lcl|Query_22022 Length: 483

No significant similarity found.


Query #2525: g2460.t1 Query ID: lcl|Query_22023 Length: 341

Sequences producing significant alignments:
                                                                  Scientific      Common                     Max    Total Query   E   Per.   Acc.                        
Description                                                       Name            Name            Taxid      Score  Score cover Value Ident  Len        Accession        
unnamed protein product                                                                           0          22.1   22.1  16%   0.023 22.39  421        Query_30583      


Alignments:

>unnamed protein product
Sequence ID: Query_30583 Length: 421
Range 1: 46 to 112

Score:22.1 bits(44), Expect:0.023, 
Method:Compositional matrix adjust., 
Identities:15/67(22%), Positives:24/67(35%), Gaps:11/67(16%)

Query  46   PQLTILGHLEQNDKVKLGSACTSLRQA-----------SLAWFPEVTVKVKVGRIDLAWL  94
            P   I G + +   +    AC    Q            + +W PEV  K K G++    +
Sbjct  46   PTAAIFGEMGEPHSIPHIEACINCGQCLTHCPENAIYEAQSWVPEVEKKLKDGKVKCIAM  105

Query  95   AAWLERH  101
             A   R+
Sbjct  106  PAPAVRY  112


Query #2526: g2461.t1 Query ID: lcl|Query_22024 Length: 178

No significant similarity found.


Query #2527: g2462.t1 Query ID: lcl|Query_22025 Length: 563

No significant similarity found.


Query #2528: g2463.t1 Query ID: lcl|Query_22026 Length: 279

No significant similarity found.


Query #2529: g2464.t1 Query ID: lcl|Query_22027 Length: 215

No significant similarity found.


Query #2530: g2465.t1 Query ID: lcl|Query_22028 Length: 78

No significant similarity found.


Query #2531: g2466.t1 Query ID: lcl|Query_22029 Length: 573

No significant similarity found.


Query #2532: g2467.t1 Query ID: lcl|Query_22030 Length: 499

No significant similarity found.


Query #2533: g2468.t1 Query ID: lcl|Query_22031 Length: 159

No significant similarity found.


Query #2534: g2469.t1 Query ID: lcl|Query_22032 Length: 787

No significant similarity found.


Query #2535: g2470.t1 Query ID: lcl|Query_22033 Length: 520

No significant similarity found.


Query #2536: g2471.t1 Query ID: lcl|Query_22034 Length: 522

No significant similarity found.


Query #2537: g2472.t1 Query ID: lcl|Query_22035 Length: 207

No significant similarity found.


Query #2538: g2473.t1 Query ID: lcl|Query_22036 Length: 200

No significant similarity found.


Query #2539: g2474.t1 Query ID: lcl|Query_22037 Length: 733

No significant similarity found.


Query #2540: g2475.t1 Query ID: lcl|Query_22038 Length: 131

No significant similarity found.


Query #2541: g2476.t1 Query ID: lcl|Query_22039 Length: 299

No significant similarity found.


Query #2542: g2477.t1 Query ID: lcl|Query_22040 Length: 503

No significant similarity found.


Query #2543: g2478.t1 Query ID: lcl|Query_22041 Length: 3465

No significant similarity found.


Query #2544: g2479.t1 Query ID: lcl|Query_22042 Length: 71

No significant similarity found.


Query #2545: g2480.t1 Query ID: lcl|Query_22043 Length: 166

No significant similarity found.


Query #2546: g2481.t1 Query ID: lcl|Query_22044 Length: 185

No significant similarity found.


Query #2547: g2482.t1 Query ID: lcl|Query_22045 Length: 1139

No significant similarity found.


Query #2548: g2483.t1 Query ID: lcl|Query_22046 Length: 531

No significant similarity found.


Query #2549: g2484.t1 Query ID: lcl|Query_22047 Length: 178

No significant similarity found.


Query #2550: g2485.t1 Query ID: lcl|Query_22048 Length: 524

No significant similarity found.


Query #2551: g2486.t1 Query ID: lcl|Query_22049 Length: 1157

No significant similarity found.


Query #2552: g2487.t1 Query ID: lcl|Query_22050 Length: 316

No significant similarity found.


Query #2553: g2488.t1 Query ID: lcl|Query_22051 Length: 233

No significant similarity found.


Query #2554: g2489.t1 Query ID: lcl|Query_22052 Length: 441

No significant similarity found.


Query #2555: g2490.t1 Query ID: lcl|Query_22053 Length: 217

No significant similarity found.


Query #2556: g2491.t1 Query ID: lcl|Query_22054 Length: 256

No significant similarity found.


Query #2557: g2492.t1 Query ID: lcl|Query_22055 Length: 262

No significant similarity found.


Query #2558: g2493.t1 Query ID: lcl|Query_22056 Length: 223

No significant similarity found.


Query #2559: g2494.t1 Query ID: lcl|Query_22057 Length: 139

Sequences producing significant alignments:
                                                                  Scientific      Common                     Max    Total Query   E   Per.   Acc.                        
Description                                                       Name            Name            Taxid      Score  Score cover Value Ident  Len        Accession        
unnamed protein product                                                                           0          20.9   20.9  12%   0.025 52.94  421        Query_30583      


Alignments:

>unnamed protein product
Sequence ID: Query_30583 Length: 421
Range 1: 291 to 307

Score:20.9 bits(41), Expect:0.025, 
Method:Composition-based stats., 
Identities:9/17(53%), Positives:10/17(58%), Gaps:0/17(0%)

Query  64   GGAAMKALTGGVSTALL  80
            GGA +   TGGV  A L
Sbjct  291  GGATIFGVTGGVMEAAL  307


Query #2560: g2495.t1 Query ID: lcl|Query_22058 Length: 747

No significant similarity found.


Query #2561: g2496.t1 Query ID: lcl|Query_22059 Length: 355

No significant similarity found.


Query #2562: g2497.t1 Query ID: lcl|Query_22060 Length: 857

No significant similarity found.


Query #2563: g2498.t1 Query ID: lcl|Query_22061 Length: 319

No significant similarity found.


Query #2564: g2499.t1 Query ID: lcl|Query_22062 Length: 271

No significant similarity found.


Query #2565: g2500.t1 Query ID: lcl|Query_22063 Length: 373

No significant similarity found.


Query #2566: g2501.t1 Query ID: lcl|Query_22064 Length: 261

No significant similarity found.


Query #2567: g2502.t1 Query ID: lcl|Query_22065 Length: 116

No significant similarity found.


Query #2568: g2502.t2 Query ID: lcl|Query_22066 Length: 70

Sequences producing significant alignments:
                                                                  Scientific      Common                     Max    Total Query   E   Per.   Acc.                        
Description                                                       Name            Name            Taxid      Score  Score cover Value Ident  Len        Accession        
unnamed protein product                                                                           0          19.2   19.2  30%   0.028 33.33  421        Query_30583      


Alignments:

>unnamed protein product
Sequence ID: Query_30583 Length: 421
Range 1: 268 to 288

Score:19.2 bits(37), Expect:0.028, 
Method:Composition-based stats., 
Identities:7/21(33%), Positives:13/21(61%), Gaps:0/21(0%)

Query  42   EQPGLDSSRLPAPPRDTTAGQ  62
             + G+D ++LP   RD+  G+
Sbjct  268  KKAGIDFAKLPDGKRDSLMGE  288


Query #2569: g2503.t1 Query ID: lcl|Query_22067 Length: 283

No significant similarity found.


Query #2570: g2504.t1 Query ID: lcl|Query_22068 Length: 327

No significant similarity found.


Query #2571: g2505.t1 Query ID: lcl|Query_22069 Length: 272

No significant similarity found.


Query #2572: g2506.t1 Query ID: lcl|Query_22070 Length: 371

No significant similarity found.


Query #2573: g2507.t1 Query ID: lcl|Query_22071 Length: 272

No significant similarity found.


Query #2574: g2508.t1 Query ID: lcl|Query_22072 Length: 862

No significant similarity found.


Query #2575: g2509.t1 Query ID: lcl|Query_22073 Length: 373

No significant similarity found.


Query #2576: g2510.t1 Query ID: lcl|Query_22074 Length: 931

No significant similarity found.


Query #2577: g2511.t1 Query ID: lcl|Query_22075 Length: 543

No significant similarity found.


Query #2578: g2512.t1 Query ID: lcl|Query_22076 Length: 149

No significant similarity found.


Query #2579: g2513.t1 Query ID: lcl|Query_22077 Length: 1285

No significant similarity found.


Query #2580: g2514.t1 Query ID: lcl|Query_22078 Length: 357

No significant similarity found.


Query #2581: g2515.t1 Query ID: lcl|Query_22079 Length: 123

No significant similarity found.


Query #2582: g2516.t1 Query ID: lcl|Query_22080 Length: 624

No significant similarity found.


Query #2583: g2517.t1 Query ID: lcl|Query_22081 Length: 420

Sequences producing significant alignments:
                                                                  Scientific      Common                     Max    Total Query   E   Per.   Acc.                        
Description                                                       Name            Name            Taxid      Score  Score cover Value Ident  Len        Accession        
unnamed protein product                                                                           0          22.6   22.6  10%   0.026 29.63  421        Query_30583      


Alignments:

>unnamed protein product
Sequence ID: Query_30583 Length: 421
Range 1: 274 to 323

Score:22.6 bits(45), Expect:0.026, 
Method:Compositional matrix adjust., 
Identities:16/54(30%), Positives:23/54(42%), Gaps:13/54(24%)

Query  332  FVKWPDQHQAHIIAKKNGGADHPDNYFIVSG---------AYNSITGTKGDHLN  376
            F K PD  +  ++    GGA      F V+G         AY ++TG K D  +
Sbjct  274  FAKLPDGKRDSLMGESTGGA----TIFGVTGGVMEAALRFAYEAVTGKKPDSWD  323


Query #2584: g2518.t1 Query ID: lcl|Query_22082 Length: 414

No significant similarity found.


Query #2585: g2519.t1 Query ID: lcl|Query_22083 Length: 857

No significant similarity found.


Query #2586: g2520.t1 Query ID: lcl|Query_22084 Length: 253

No significant similarity found.


Query #2587: g2521.t1 Query ID: lcl|Query_22085 Length: 116

No significant similarity found.


Query #2588: g2522.t1 Query ID: lcl|Query_22086 Length: 395

No significant similarity found.


Query #2589: g2523.t1 Query ID: lcl|Query_22087 Length: 469

No significant similarity found.


Query #2590: g2524.t1 Query ID: lcl|Query_22088 Length: 495

No significant similarity found.


Query #2591: g2525.t1 Query ID: lcl|Query_22089 Length: 104

No significant similarity found.


Query #2592: g2526.t1 Query ID: lcl|Query_22090 Length: 546

No significant similarity found.


Query #2593: g2527.t1 Query ID: lcl|Query_22091 Length: 424

No significant similarity found.


Query #2594: g2528.t1 Query ID: lcl|Query_22092 Length: 342

No significant similarity found.


Query #2595: g2529.t1 Query ID: lcl|Query_22093 Length: 194

No significant similarity found.


Query #2596: g2530.t1 Query ID: lcl|Query_22094 Length: 460

No significant similarity found.


Query #2597: g2531.t1 Query ID: lcl|Query_22095 Length: 257

No significant similarity found.


Query #2598: g2532.t1 Query ID: lcl|Query_22096 Length: 276

No significant similarity found.


Query #2599: g2533.t1 Query ID: lcl|Query_22097 Length: 708

No significant similarity found.


Query #2600: g2534.t1 Query ID: lcl|Query_22098 Length: 495

No significant similarity found.


Query #2601: g2535.t1 Query ID: lcl|Query_22099 Length: 175

No significant similarity found.


Query #2602: g2536.t1 Query ID: lcl|Query_22100 Length: 477

No significant similarity found.


Query #2603: g2537.t1 Query ID: lcl|Query_22101 Length: 1225

No significant similarity found.


Query #2604: g2538.t1 Query ID: lcl|Query_22102 Length: 465

No significant similarity found.


Query #2605: g2539.t1 Query ID: lcl|Query_22103 Length: 591

No significant similarity found.


Query #2606: g2540.t1 Query ID: lcl|Query_22104 Length: 500

No significant similarity found.


Query #2607: g2541.t1 Query ID: lcl|Query_22105 Length: 213

No significant similarity found.


Query #2608: g2542.t1 Query ID: lcl|Query_22106 Length: 226

No significant similarity found.


Query #2609: g2543.t1 Query ID: lcl|Query_22107 Length: 380

No significant similarity found.


Query #2610: g2544.t1 Query ID: lcl|Query_22108 Length: 1014

No significant similarity found.


Query #2611: g2545.t1 Query ID: lcl|Query_22109 Length: 724

No significant similarity found.


Query #2612: g2546.t1 Query ID: lcl|Query_22110 Length: 1246

No significant similarity found.


Query #2613: g2547.t1 Query ID: lcl|Query_22111 Length: 488

No significant similarity found.


Query #2614: g2548.t1 Query ID: lcl|Query_22112 Length: 409

No significant similarity found.


Query #2615: g2549.t1 Query ID: lcl|Query_22113 Length: 166

No significant similarity found.


Query #2616: g2550.t1 Query ID: lcl|Query_22114 Length: 341

No significant similarity found.


Query #2617: g2551.t1 Query ID: lcl|Query_22115 Length: 1367

No significant similarity found.


Query #2618: g2551.t2 Query ID: lcl|Query_22116 Length: 1305

No significant similarity found.


Query #2619: g2552.t1 Query ID: lcl|Query_22117 Length: 108

No significant similarity found.


Query #2620: g2553.t1 Query ID: lcl|Query_22118 Length: 245

No significant similarity found.


Query #2621: g2554.t1 Query ID: lcl|Query_22119 Length: 654

No significant similarity found.


Query #2622: g2555.t1 Query ID: lcl|Query_22120 Length: 120

No significant similarity found.


Query #2623: g2556.t1 Query ID: lcl|Query_22121 Length: 223

No significant similarity found.


Query #2624: g2557.t1 Query ID: lcl|Query_22122 Length: 499

No significant similarity found.


Query #2625: g2558.t1 Query ID: lcl|Query_22123 Length: 312

Sequences producing significant alignments:
                                                                  Scientific      Common                     Max    Total Query   E   Per.   Acc.                        
Description                                                       Name            Name            Taxid      Score  Score cover Value Ident  Len        Accession        
unnamed protein product                                                                           0          23.8   23.8  18%   0.008 29.69  421        Query_30583      


Alignments:

>unnamed protein product
Sequence ID: Query_30583 Length: 421
Range 1: 112 to 171

Score:23.8 bits(48), Expect:0.008, 
Method:Compositional matrix adjust., 
Identities:19/64(30%), Positives:26/64(40%), Gaps:9/64(14%)

Query  169  FGLARAFGIPVRQYTHEVITLWYRAPEILLGVKH-----YSTPVDLWSIGCIFAEMINQK  223
            + L  AFG+PV      V T    A    LG  H     ++  V +W  G  F E + +K
Sbjct  112  YALGDAFGMPVGS----VTTGKMLAALQKLGFAHCWDTEFTADVTIWEEGSEFVERLTKK  167

Query  224  PLFP  227
               P
Sbjct  168  SDMP  171


Query #2626: g2559.t1 Query ID: lcl|Query_22124 Length: 409

No significant similarity found.


Query #2627: g2560.t1 Query ID: lcl|Query_22125 Length: 276

No significant similarity found.


Query #2628: g2561.t1 Query ID: lcl|Query_22126 Length: 491

No significant similarity found.


Query #2629: g2562.t1 Query ID: lcl|Query_22127 Length: 371

No significant similarity found.


Query #2630: g2563.t1 Query ID: lcl|Query_22128 Length: 585

No significant similarity found.


Query #2631: g2564.t1 Query ID: lcl|Query_22129 Length: 107

No significant similarity found.


Query #2632: g2565.t1 Query ID: lcl|Query_22130 Length: 108

No significant similarity found.


Query #2633: g2566.t1 Query ID: lcl|Query_22131 Length: 99

No significant similarity found.


Query #2634: g2566.t2 Query ID: lcl|Query_22132 Length: 85

No significant similarity found.


Query #2635: g2567.t1 Query ID: lcl|Query_22133 Length: 252

No significant similarity found.


Query #2636: g2568.t1 Query ID: lcl|Query_22134 Length: 463

No significant similarity found.


Query #2637: g2569.t1 Query ID: lcl|Query_22135 Length: 132

No significant similarity found.


Query #2638: g2570.t1 Query ID: lcl|Query_22136 Length: 378

No significant similarity found.


Query #2639: g2571.t1 Query ID: lcl|Query_22137 Length: 298

No significant similarity found.


Query #2640: g2572.t1 Query ID: lcl|Query_22138 Length: 474

No significant similarity found.


Query #2641: g2573.t1 Query ID: lcl|Query_22139 Length: 1082

No significant similarity found.


Query #2642: g2574.t1 Query ID: lcl|Query_22140 Length: 255

No significant similarity found.


Query #2643: g2575.t1 Query ID: lcl|Query_22141 Length: 586

No significant similarity found.


Query #2644: g2576.t1 Query ID: lcl|Query_22142 Length: 629

No significant similarity found.


Query #2645: g2577.t1 Query ID: lcl|Query_22143 Length: 400

No significant similarity found.


Query #2646: g2578.t1 Query ID: lcl|Query_22144 Length: 699

No significant similarity found.


Query #2647: g2578.t2 Query ID: lcl|Query_22145 Length: 704

No significant similarity found.


Query #2648: g2579.t1 Query ID: lcl|Query_22146 Length: 283

No significant similarity found.


Query #2649: g2580.t1 Query ID: lcl|Query_22147 Length: 316

No significant similarity found.


Query #2650: g2581.t1 Query ID: lcl|Query_22148 Length: 297

No significant similarity found.


Query #2651: g2582.t1 Query ID: lcl|Query_22149 Length: 201

No significant similarity found.


Query #2652: g2583.t1 Query ID: lcl|Query_22150 Length: 429

No significant similarity found.


Query #2653: g2584.t1 Query ID: lcl|Query_22151 Length: 469

No significant similarity found.


Query #2654: g2585.t1 Query ID: lcl|Query_22152 Length: 240

No significant similarity found.


Query #2655: g2585.t2 Query ID: lcl|Query_22153 Length: 222

No significant similarity found.


Query #2656: g2586.t1 Query ID: lcl|Query_22154 Length: 557

No significant similarity found.


Query #2657: g2587.t1 Query ID: lcl|Query_22155 Length: 546

No significant similarity found.


Query #2658: g2588.t1 Query ID: lcl|Query_22156 Length: 96

No significant similarity found.


Query #2659: g2589.t1 Query ID: lcl|Query_22157 Length: 267

No significant similarity found.


Query #2660: g2590.t1 Query ID: lcl|Query_22158 Length: 235

No significant similarity found.


Query #2661: g2591.t1 Query ID: lcl|Query_22159 Length: 89

No significant similarity found.


Query #2662: g2592.t1 Query ID: lcl|Query_22160 Length: 423

No significant similarity found.


Query #2663: g2593.t1 Query ID: lcl|Query_22161 Length: 479

Sequences producing significant alignments:
                                                                  Scientific      Common                     Max    Total Query   E   Per.   Acc.                        
Description                                                       Name            Name            Taxid      Score  Score cover Value Ident  Len        Accession        
unnamed protein product                                                                           0          24.2   24.2  5%    0.010 39.29  421        Query_30583      


Alignments:

>unnamed protein product
Sequence ID: Query_30583 Length: 421
Range 1: 129 to 156

Score:24.2 bits(49), Expect:0.010, 
Method:Compositional matrix adjust., 
Identities:11/28(39%), Positives:13/28(46%), Gaps:0/28(0%)

Query  234  EMLGTLAGLGLVHCDFNEFNVLISDTEE  261
             ML  L  LG  HC   EF   ++  EE
Sbjct  129  KMLAALQKLGFAHCWDTEFTADVTIWEE  156


Query #2664: g2594.t1 Query ID: lcl|Query_22162 Length: 239

No significant similarity found.


Query #2665: g2595.t1 Query ID: lcl|Query_22163 Length: 291

No significant similarity found.


Query #2666: g2596.t1 Query ID: lcl|Query_22164 Length: 67

No significant similarity found.


Query #2667: g2597.t1 Query ID: lcl|Query_22165 Length: 183

No significant similarity found.


Query #2668: g2598.t1 Query ID: lcl|Query_22166 Length: 642

No significant similarity found.


Query #2669: g2599.t1 Query ID: lcl|Query_22167 Length: 275

No significant similarity found.


Query #2670: g2600.t1 Query ID: lcl|Query_22168 Length: 154

No significant similarity found.


Query #2671: g2601.t1 Query ID: lcl|Query_22169 Length: 120

No significant similarity found.


Query #2672: g2602.t1 Query ID: lcl|Query_22170 Length: 455

No significant similarity found.


Query #2673: g2603.t1 Query ID: lcl|Query_22171 Length: 316

No significant similarity found.


Query #2674: g2604.t1 Query ID: lcl|Query_22172 Length: 376

No significant similarity found.


Query #2675: g2605.t1 Query ID: lcl|Query_22173 Length: 412

No significant similarity found.


Query #2676: g2606.t1 Query ID: lcl|Query_22174 Length: 235

No significant similarity found.


Query #2677: g2607.t1 Query ID: lcl|Query_22175 Length: 154

No significant similarity found.


Query #2678: g2608.t1 Query ID: lcl|Query_22176 Length: 345

No significant similarity found.


Query #2679: g2609.t1 Query ID: lcl|Query_22177 Length: 153

No significant similarity found.


Query #2680: g2610.t1 Query ID: lcl|Query_22178 Length: 419

No significant similarity found.


Query #2681: g2611.t1 Query ID: lcl|Query_22179 Length: 76

No significant similarity found.


Query #2682: g2612.t1 Query ID: lcl|Query_22180 Length: 719

No significant similarity found.


Query #2683: g2613.t1 Query ID: lcl|Query_22181 Length: 104

No significant similarity found.


Query #2684: g2614.t1 Query ID: lcl|Query_22182 Length: 252

No significant similarity found.


Query #2685: g2615.t1 Query ID: lcl|Query_22183 Length: 914

No significant similarity found.


Query #2686: g2616.t1 Query ID: lcl|Query_22184 Length: 195

No significant similarity found.


Query #2687: g2617.t1 Query ID: lcl|Query_22185 Length: 98

No significant similarity found.


Query #2688: g2618.t1 Query ID: lcl|Query_22186 Length: 156

No significant similarity found.


Query #2689: g2619.t1 Query ID: lcl|Query_22187 Length: 817

No significant similarity found.


Query #2690: g2620.t1 Query ID: lcl|Query_22188 Length: 93

No significant similarity found.


Query #2691: g2621.t1 Query ID: lcl|Query_22189 Length: 246

No significant similarity found.


Query #2692: g2622.t1 Query ID: lcl|Query_22190 Length: 648

No significant similarity found.


Query #2693: g2623.t1 Query ID: lcl|Query_22191 Length: 2635

No significant similarity found.


Query #2694: g2624.t1 Query ID: lcl|Query_22192 Length: 496

No significant similarity found.


Query #2695: g2625.t1 Query ID: lcl|Query_22193 Length: 228

No significant similarity found.


Query #2696: g2626.t1 Query ID: lcl|Query_22194 Length: 899

No significant similarity found.


Query #2697: g2627.t1 Query ID: lcl|Query_22195 Length: 100

No significant similarity found.


Query #2698: g2628.t1 Query ID: lcl|Query_22196 Length: 1910

No significant similarity found.


Query #2699: g2629.t1 Query ID: lcl|Query_22197 Length: 899

No significant similarity found.


Query #2700: g2630.t1 Query ID: lcl|Query_22198 Length: 582

No significant similarity found.


Query #2701: g2631.t1 Query ID: lcl|Query_22199 Length: 534

No significant similarity found.


Query #2702: g2632.t1 Query ID: lcl|Query_22200 Length: 628

No significant similarity found.


Query #2703: g2633.t1 Query ID: lcl|Query_22201 Length: 542

No significant similarity found.


Query #2704: g2634.t1 Query ID: lcl|Query_22202 Length: 915

No significant similarity found.


Query #2705: g2635.t1 Query ID: lcl|Query_22203 Length: 304

No significant similarity found.


Query #2706: g2636.t1 Query ID: lcl|Query_22204 Length: 170

No significant similarity found.


Query #2707: g2637.t1 Query ID: lcl|Query_22205 Length: 539

No significant similarity found.


Query #2708: g2637.t2 Query ID: lcl|Query_22206 Length: 513

No significant similarity found.


Query #2709: g2638.t1 Query ID: lcl|Query_22207 Length: 387

No significant similarity found.


Query #2710: g2639.t1 Query ID: lcl|Query_22208 Length: 218

No significant similarity found.


Query #2711: g2640.t1 Query ID: lcl|Query_22209 Length: 190

No significant similarity found.


Query #2712: g2641.t1 Query ID: lcl|Query_22210 Length: 100

No significant similarity found.


Query #2713: g2642.t1 Query ID: lcl|Query_22211 Length: 776

No significant similarity found.


Query #2714: g2643.t1 Query ID: lcl|Query_22212 Length: 436

No significant similarity found.


Query #2715: g2644.t1 Query ID: lcl|Query_22213 Length: 694

No significant similarity found.


Query #2716: g2644.t2 Query ID: lcl|Query_22214 Length: 689

No significant similarity found.


Query #2717: g2645.t1 Query ID: lcl|Query_22215 Length: 539

No significant similarity found.


Query #2718: g2646.t1 Query ID: lcl|Query_22216 Length: 213

No significant similarity found.


Query #2719: g2646.t2 Query ID: lcl|Query_22217 Length: 216

No significant similarity found.


Query #2720: g2647.t1 Query ID: lcl|Query_22218 Length: 752

No significant similarity found.


Query #2721: g2648.t1 Query ID: lcl|Query_22219 Length: 74

No significant similarity found.


Query #2722: g2649.t1 Query ID: lcl|Query_22220 Length: 2960

No significant similarity found.


Query #2723: g2650.t1 Query ID: lcl|Query_22221 Length: 828

No significant similarity found.


Query #2724: g2651.t1 Query ID: lcl|Query_22222 Length: 493

No significant similarity found.


Query #2725: g2651.t2 Query ID: lcl|Query_22223 Length: 828

No significant similarity found.


Query #2726: g2652.t1 Query ID: lcl|Query_22224 Length: 490

No significant similarity found.


Query #2727: g2653.t1 Query ID: lcl|Query_22225 Length: 2843

No significant similarity found.


Query #2728: g2654.t1 Query ID: lcl|Query_22226 Length: 206

No significant similarity found.


Query #2729: g2655.t1 Query ID: lcl|Query_22227 Length: 206

No significant similarity found.


Query #2730: g2656.t1 Query ID: lcl|Query_22228 Length: 269

No significant similarity found.


Query #2731: g2657.t1 Query ID: lcl|Query_22229 Length: 916

No significant similarity found.


Query #2732: g2658.t1 Query ID: lcl|Query_22230 Length: 809

No significant similarity found.


Query #2733: g2659.t1 Query ID: lcl|Query_22231 Length: 100

No significant similarity found.


Query #2734: g2660.t1 Query ID: lcl|Query_22232 Length: 911

No significant similarity found.


Query #2735: g2661.t1 Query ID: lcl|Query_22233 Length: 1451

No significant similarity found.


Query #2736: g2662.t1 Query ID: lcl|Query_22234 Length: 643

No significant similarity found.


Query #2737: g2663.t1 Query ID: lcl|Query_22235 Length: 116

Sequences producing significant alignments:
                                                                  Scientific      Common                     Max    Total Query   E   Per.   Acc.                        
Description                                                       Name            Name            Taxid      Score  Score cover Value Ident  Len        Accession        
unnamed protein product                                                                           0          20.9   20.9  8%    0.017 70.00  421        Query_30583      


Alignments:

>unnamed protein product
Sequence ID: Query_30583 Length: 421
Range 1: 129 to 138

Score:20.9 bits(41), Expect:0.017, 
Method:Composition-based stats., 
Identities:7/10(70%), Positives:9/10(90%), Gaps:0/10(0%)

Query  106  KMMAALEKAG  115
            KM+AAL+K G
Sbjct  129  KMLAALQKLG  138


Query #2738: g2664.t1 Query ID: lcl|Query_22236 Length: 298

No significant similarity found.


Query #2739: g2665.t1 Query ID: lcl|Query_22237 Length: 379

No significant similarity found.


Query #2740: g2666.t1 Query ID: lcl|Query_22238 Length: 1405

No significant similarity found.


Query #2741: g2666.t2 Query ID: lcl|Query_22239 Length: 1406

No significant similarity found.


Query #2742: g2667.t1 Query ID: lcl|Query_22240 Length: 1430

No significant similarity found.


Query #2743: g2668.t1 Query ID: lcl|Query_22241 Length: 133

No significant similarity found.


Query #2744: g2669.t1 Query ID: lcl|Query_22242 Length: 270

No significant similarity found.


Query #2745: g2670.t1 Query ID: lcl|Query_22243 Length: 653

No significant similarity found.


Query #2746: g2671.t1 Query ID: lcl|Query_22244 Length: 398

No significant similarity found.


Query #2747: g2672.t1 Query ID: lcl|Query_22245 Length: 280

No significant similarity found.


Query #2748: g2673.t1 Query ID: lcl|Query_22246 Length: 901

No significant similarity found.


Query #2749: g2674.t1 Query ID: lcl|Query_22247 Length: 305

No significant similarity found.


Query #2750: g2675.t1 Query ID: lcl|Query_22248 Length: 111

No significant similarity found.


Query #2751: g2676.t1 Query ID: lcl|Query_22249 Length: 494

No significant similarity found.


Query #2752: g2677.t1 Query ID: lcl|Query_22250 Length: 196

No significant similarity found.


Query #2753: g2678.t1 Query ID: lcl|Query_22251 Length: 1216

No significant similarity found.


Query #2754: g2679.t1 Query ID: lcl|Query_22252 Length: 201

No significant similarity found.


Query #2755: g2680.t1 Query ID: lcl|Query_22253 Length: 607

No significant similarity found.


Query #2756: g2681.t1 Query ID: lcl|Query_22254 Length: 863

No significant similarity found.


Query #2757: g2682.t1 Query ID: lcl|Query_22255 Length: 329

No significant similarity found.


Query #2758: g2683.t1 Query ID: lcl|Query_22256 Length: 276

No significant similarity found.


Query #2759: g2683.t2 Query ID: lcl|Query_22257 Length: 756

No significant similarity found.


Query #2760: g2684.t1 Query ID: lcl|Query_22258 Length: 604

Sequences producing significant alignments:
                                                                  Scientific      Common                     Max    Total Query   E   Per.   Acc.                        
Description                                                       Name            Name            Taxid      Score  Score cover Value Ident  Len        Accession        
unnamed protein product                                                                           0          24.2   24.2  5%    0.010 25.00  421        Query_30583      


Alignments:

>unnamed protein product
Sequence ID: Query_30583 Length: 421
Range 1: 204 to 235

Score:24.2 bits(49), Expect:0.010, 
Method:Compositional matrix adjust., 
Identities:8/32(25%), Positives:16/32(50%), Gaps:0/32(0%)

Query  122  FNINNKIFVAFGGPQLFYDPDLLMTTAVMPMV  153
              +N  +   +G  ++ YDP    T ++MP +
Sbjct  204  IGMNGALAKTYGAERMKYDPKQVYTVSIMPCI  235


Query #2761: g2685.t1 Query ID: lcl|Query_22259 Length: 213

No significant similarity found.


Query #2762: g2686.t1 Query ID: lcl|Query_22260 Length: 434

Sequences producing significant alignments:
                                                                  Scientific      Common                     Max    Total Query   E   Per.   Acc.                        
Description                                                       Name            Name            Taxid      Score  Score cover Value Ident  Len        Accession        
unnamed protein product                                                                           0          24.2   24.2  7%    0.009 25.00  421        Query_30583      


Alignments:

>unnamed protein product
Sequence ID: Query_30583 Length: 421
Range 1: 204 to 235

Score:24.2 bits(49), Expect:0.009, 
Method:Compositional matrix adjust., 
Identities:8/32(25%), Positives:16/32(50%), Gaps:0/32(0%)

Query  122  FNINNKIFVAFGGPQLFYDPDLLMTTAVMPMV  153
              +N  +   +G  ++ YDP    T ++MP +
Sbjct  204  IGMNGALAKTYGAERMKYDPKQVYTVSIMPCI  235


Query #2763: g2687.t1 Query ID: lcl|Query_22261 Length: 259

No significant similarity found.


Query #2764: g2688.t1 Query ID: lcl|Query_22262 Length: 175

No significant similarity found.


Query #2765: g2689.t1 Query ID: lcl|Query_22263 Length: 702

No significant similarity found.


Query #2766: g2690.t1 Query ID: lcl|Query_22264 Length: 617

No significant similarity found.


Query #2767: g2691.t1 Query ID: lcl|Query_22265 Length: 510

No significant similarity found.


Query #2768: g2692.t1 Query ID: lcl|Query_22266 Length: 273

No significant similarity found.


Query #2769: g2693.t1 Query ID: lcl|Query_22267 Length: 782

No significant similarity found.


Query #2770: g2694.t1 Query ID: lcl|Query_22268 Length: 572

No significant similarity found.


Query #2771: g2695.t1 Query ID: lcl|Query_22269 Length: 933

No significant similarity found.


Query #2772: g2696.t1 Query ID: lcl|Query_22270 Length: 120

No significant similarity found.


Query #2773: g2697.t1 Query ID: lcl|Query_22271 Length: 451

No significant similarity found.


Query #2774: g2698.t1 Query ID: lcl|Query_22272 Length: 425

No significant similarity found.


Query #2775: g2699.t1 Query ID: lcl|Query_22273 Length: 381

No significant similarity found.


Query #2776: g2700.t1 Query ID: lcl|Query_22274 Length: 428

No significant similarity found.


Query #2777: g2701.t1 Query ID: lcl|Query_22275 Length: 584

No significant similarity found.


Query #2778: g2702.t1 Query ID: lcl|Query_22276 Length: 931

No significant similarity found.


Query #2779: g2703.t1 Query ID: lcl|Query_22277 Length: 427

No significant similarity found.


Query #2780: g2704.t1 Query ID: lcl|Query_22278 Length: 482

No significant similarity found.


Query #2781: g2705.t1 Query ID: lcl|Query_22279 Length: 89

No significant similarity found.


Query #2782: g2706.t1 Query ID: lcl|Query_22280 Length: 697

No significant similarity found.


Query #2783: g2706.t2 Query ID: lcl|Query_22281 Length: 692

No significant similarity found.


Query #2784: g2707.t1 Query ID: lcl|Query_22282 Length: 557

No significant similarity found.


Query #2785: g2707.t2 Query ID: lcl|Query_22283 Length: 558

No significant similarity found.


Query #2786: g2708.t1 Query ID: lcl|Query_22284 Length: 734

No significant similarity found.


Query #2787: g2709.t1 Query ID: lcl|Query_22285 Length: 266

No significant similarity found.


Query #2788: g2710.t1 Query ID: lcl|Query_22286 Length: 222

No significant similarity found.


Query #2789: g2711.t1 Query ID: lcl|Query_22287 Length: 308

No significant similarity found.


Query #2790: g2712.t1 Query ID: lcl|Query_22288 Length: 1035

No significant similarity found.


Query #2791: g2713.t1 Query ID: lcl|Query_22289 Length: 118

No significant similarity found.


Query #2792: g2714.t1 Query ID: lcl|Query_22290 Length: 143

No significant similarity found.


Query #2793: g2715.t1 Query ID: lcl|Query_22291 Length: 329

No significant similarity found.


Query #2794: g2716.t1 Query ID: lcl|Query_22292 Length: 145

No significant similarity found.


Query #2795: g2717.t1 Query ID: lcl|Query_22293 Length: 1402

No significant similarity found.


Query #2796: g2718.t1 Query ID: lcl|Query_22294 Length: 245

No significant similarity found.


Query #2797: g2719.t1 Query ID: lcl|Query_22295 Length: 374

No significant similarity found.


Query #2798: g2720.t1 Query ID: lcl|Query_22296 Length: 1704

No significant similarity found.


Query #2799: g2720.t2 Query ID: lcl|Query_22297 Length: 1708

No significant similarity found.


Query #2800: g2721.t1 Query ID: lcl|Query_22298 Length: 456

No significant similarity found.


Query #2801: g2722.t1 Query ID: lcl|Query_22299 Length: 1107

No significant similarity found.


Query #2802: g2723.t1 Query ID: lcl|Query_22300 Length: 365

No significant similarity found.


Query #2803: g2724.t1 Query ID: lcl|Query_22301 Length: 461

No significant similarity found.


Query #2804: g2725.t1 Query ID: lcl|Query_22302 Length: 385

No significant similarity found.


Query #2805: g2726.t1 Query ID: lcl|Query_22303 Length: 583

No significant similarity found.


Query #2806: g2727.t1 Query ID: lcl|Query_22304 Length: 410

No significant similarity found.


Query #2807: g2728.t1 Query ID: lcl|Query_22305 Length: 158

No significant similarity found.


Query #2808: g2729.t1 Query ID: lcl|Query_22306 Length: 143

No significant similarity found.


Query #2809: g2730.t1 Query ID: lcl|Query_22307 Length: 147

No significant similarity found.


Query #2810: g2731.t1 Query ID: lcl|Query_22308 Length: 411

No significant similarity found.


Query #2811: g2732.t1 Query ID: lcl|Query_22309 Length: 162

No significant similarity found.


Query #2812: g2733.t1 Query ID: lcl|Query_22310 Length: 277

No significant similarity found.


Query #2813: g2734.t1 Query ID: lcl|Query_22311 Length: 185

No significant similarity found.


Query #2814: g2735.t1 Query ID: lcl|Query_22312 Length: 390

No significant similarity found.


Query #2815: g2736.t1 Query ID: lcl|Query_22313 Length: 174

No significant similarity found.


Query #2816: g2737.t1 Query ID: lcl|Query_22314 Length: 421

No significant similarity found.


Query #2817: g2738.t1 Query ID: lcl|Query_22315 Length: 1072

No significant similarity found.


Query #2818: g2739.t1 Query ID: lcl|Query_22316 Length: 85

No significant similarity found.


Query #2819: g2740.t1 Query ID: lcl|Query_22317 Length: 227

No significant similarity found.


Query #2820: g2741.t1 Query ID: lcl|Query_22318 Length: 579

No significant similarity found.


Query #2821: g2742.t1 Query ID: lcl|Query_22319 Length: 602

No significant similarity found.


Query #2822: g2743.t1 Query ID: lcl|Query_22320 Length: 143

No significant similarity found.


Query #2823: g2744.t1 Query ID: lcl|Query_22321 Length: 371

No significant similarity found.


Query #2824: g2745.t1 Query ID: lcl|Query_22322 Length: 370

No significant similarity found.


Query #2825: g2746.t1 Query ID: lcl|Query_22323 Length: 158

No significant similarity found.


Query #2826: g2747.t1 Query ID: lcl|Query_22324 Length: 757

No significant similarity found.


Query #2827: g2747.t2 Query ID: lcl|Query_22325 Length: 759

No significant similarity found.


Query #2828: g2748.t1 Query ID: lcl|Query_22326 Length: 199

No significant similarity found.


Query #2829: g2749.t1 Query ID: lcl|Query_22327 Length: 987

No significant similarity found.


Query #2830: g2750.t1 Query ID: lcl|Query_22328 Length: 928

No significant similarity found.


Query #2831: g2751.t1 Query ID: lcl|Query_22329 Length: 625

No significant similarity found.


Query #2832: g2752.t1 Query ID: lcl|Query_22330 Length: 2212

No significant similarity found.


Query #2833: g2753.t1 Query ID: lcl|Query_22331 Length: 425

No significant similarity found.


Query #2834: g2754.t1 Query ID: lcl|Query_22332 Length: 549

No significant similarity found.


Query #2835: g2755.t1 Query ID: lcl|Query_22333 Length: 348

No significant similarity found.


Query #2836: g2756.t1 Query ID: lcl|Query_22334 Length: 664

No significant similarity found.


Query #2837: g2757.t1 Query ID: lcl|Query_22335 Length: 159

No significant similarity found.


Query #2838: g2758.t1 Query ID: lcl|Query_22336 Length: 821

No significant similarity found.


Query #2839: g2758.t2 Query ID: lcl|Query_22337 Length: 822

No significant similarity found.


Query #2840: g2759.t1 Query ID: lcl|Query_22338 Length: 1018

No significant similarity found.


Query #2841: g2760.t1 Query ID: lcl|Query_22339 Length: 1031

No significant similarity found.


Query #2842: g2761.t1 Query ID: lcl|Query_22340 Length: 289

No significant similarity found.


Query #2843: g2762.t1 Query ID: lcl|Query_22341 Length: 901

No significant similarity found.


Query #2844: g2763.t1 Query ID: lcl|Query_22342 Length: 1011

No significant similarity found.


Query #2845: g2764.t1 Query ID: lcl|Query_22343 Length: 383

No significant similarity found.


Query #2846: g2764.t2 Query ID: lcl|Query_22344 Length: 386

No significant similarity found.


Query #2847: g2765.t1 Query ID: lcl|Query_22345 Length: 311

No significant similarity found.


Query #2848: g2766.t1 Query ID: lcl|Query_22346 Length: 535

No significant similarity found.


Query #2849: g2767.t1 Query ID: lcl|Query_22347 Length: 851

No significant similarity found.


Query #2850: g2768.t1 Query ID: lcl|Query_22348 Length: 202

No significant similarity found.


Query #2851: g2769.t1 Query ID: lcl|Query_22349 Length: 661

No significant similarity found.


Query #2852: g2770.t1 Query ID: lcl|Query_22350 Length: 450

No significant similarity found.


Query #2853: g2771.t1 Query ID: lcl|Query_22351 Length: 602

No significant similarity found.


Query #2854: g2772.t1 Query ID: lcl|Query_22352 Length: 455

No significant similarity found.


Query #2855: g2773.t1 Query ID: lcl|Query_22353 Length: 466

Sequences producing significant alignments:
                                                                  Scientific      Common                     Max    Total Query   E   Per.   Acc.                        
Description                                                       Name            Name            Taxid      Score  Score cover Value Ident  Len        Accession        
unnamed protein product                                                                           0          23.8   23.8  12%   0.012 20.90  421        Query_30583      


Alignments:

>unnamed protein product
Sequence ID: Query_30583 Length: 421
Range 1: 46 to 112

Score:23.8 bits(48), Expect:0.012, 
Method:Compositional matrix adjust., 
Identities:14/67(21%), Positives:26/67(38%), Gaps:11/67(16%)

Query  48   PQLAIFGHLEQDNKLRLSATCTGLRQA-----------SLAWFPQVTVFVRPGKIDAVSL  96
            P  AIFG + +   +     C    Q            + +W P+V    + GK+  +++
Sbjct  46   PTAAIFGEMGEPHSIPHIEACINCGQCLTHCPENAIYEAQSWVPEVEKKLKDGKVKCIAM  105

Query  97   AAWLERH  103
             A   R+
Sbjct  106  PAPAVRY  112


Query #2856: g2774.t1 Query ID: lcl|Query_22354 Length: 126

No significant similarity found.


Query #2857: g2775.t1 Query ID: lcl|Query_22355 Length: 1448

No significant similarity found.


Query #2858: g2776.t1 Query ID: lcl|Query_22356 Length: 241

No significant similarity found.


Query #2859: g2777.t1 Query ID: lcl|Query_22357 Length: 160

No significant similarity found.


Query #2860: g2778.t1 Query ID: lcl|Query_22358 Length: 110

No significant similarity found.


Query #2861: g2779.t1 Query ID: lcl|Query_22359 Length: 90

No significant similarity found.


Query #2862: g2780.t1 Query ID: lcl|Query_22360 Length: 153

No significant similarity found.


Query #2863: g2781.t1 Query ID: lcl|Query_22361 Length: 604

No significant similarity found.


Query #2864: g2782.t1 Query ID: lcl|Query_22362 Length: 1393

No significant similarity found.


Query #2865: g2783.t1 Query ID: lcl|Query_22363 Length: 594

No significant similarity found.


Query #2866: g2784.t1 Query ID: lcl|Query_22364 Length: 921

No significant similarity found.


Query #2867: g2785.t1 Query ID: lcl|Query_22365 Length: 413

No significant similarity found.


Query #2868: g2786.t1 Query ID: lcl|Query_22366 Length: 102

No significant similarity found.


Query #2869: g2787.t1 Query ID: lcl|Query_22367 Length: 1448

No significant similarity found.


Query #2870: g2788.t1 Query ID: lcl|Query_22368 Length: 349

No significant similarity found.


Query #2871: g2789.t1 Query ID: lcl|Query_22369 Length: 249

No significant similarity found.


Query #2872: g2790.t1 Query ID: lcl|Query_22370 Length: 507

No significant similarity found.


Query #2873: g2791.t1 Query ID: lcl|Query_22371 Length: 537

No significant similarity found.


Query #2874: g2792.t1 Query ID: lcl|Query_22372 Length: 108

No significant similarity found.


Query #2875: g2793.t1 Query ID: lcl|Query_22373 Length: 1034

No significant similarity found.


Query #2876: g2794.t1 Query ID: lcl|Query_22374 Length: 344

No significant similarity found.


Query #2877: g2795.t1 Query ID: lcl|Query_22375 Length: 498

No significant similarity found.


Query #2878: g2796.t1 Query ID: lcl|Query_22376 Length: 296

No significant similarity found.


Query #2879: g2797.t1 Query ID: lcl|Query_22377 Length: 378

No significant similarity found.


Query #2880: g2797.t2 Query ID: lcl|Query_22378 Length: 384

Sequences producing significant alignments:
                                                                  Scientific      Common                     Max    Total Query   E   Per.   Acc.                        
Description                                                       Name            Name            Taxid      Score  Score cover Value Ident  Len        Accession        
unnamed protein product                                                                           0          22.6   22.6  12%   0.025 31.48  421        Query_30583      


Alignments:

>unnamed protein product
Sequence ID: Query_30583 Length: 421
Range 1: 22 to 74

Score:22.6 bits(45), Expect:0.025, 
Method:Compositional matrix adjust., 
Identities:17/54(31%), Positives:24/54(44%), Gaps:7/54(12%)

Query  313  PQQLTAEQIQRVQAV-CDKW-----TERLQGMRFDPARIFHIQACALGCEQTFT  360
            P +L   QI   + + CD       T  + G   +P  I HI+AC + C Q  T
Sbjct  22   PDKLHFVQIDEAKCIGCDTCSQYCPTAAIFGEMGEPHSIPHIEAC-INCGQCLT  74


Query #2881: g2798.t1 Query ID: lcl|Query_22379 Length: 599

No significant similarity found.


Query #2882: g2799.t1 Query ID: lcl|Query_22380 Length: 2305

No significant similarity found.


Query #2883: g2800.t1 Query ID: lcl|Query_22381 Length: 1020

No significant similarity found.


Query #2884: g2801.t1 Query ID: lcl|Query_22382 Length: 546

No significant similarity found.


Query #2885: g2802.t1 Query ID: lcl|Query_22383 Length: 510

No significant similarity found.


Query #2886: g2803.t1 Query ID: lcl|Query_22384 Length: 111

No significant similarity found.


Query #2887: g2804.t1 Query ID: lcl|Query_22385 Length: 877

No significant similarity found.


Query #2888: g2805.t1 Query ID: lcl|Query_22386 Length: 588

No significant similarity found.


Query #2889: g2806.t1 Query ID: lcl|Query_22387 Length: 426

No significant similarity found.


Query #2890: g2807.t1 Query ID: lcl|Query_22388 Length: 330

No significant similarity found.


Query #2891: g2808.t1 Query ID: lcl|Query_22389 Length: 1959

No significant similarity found.


Query #2892: g2809.t1 Query ID: lcl|Query_22390 Length: 172

No significant similarity found.


Query #2893: g2810.t1 Query ID: lcl|Query_22391 Length: 182

No significant similarity found.


Query #2894: g2811.t1 Query ID: lcl|Query_22392 Length: 454

No significant similarity found.


Query #2895: g2812.t1 Query ID: lcl|Query_22393 Length: 72

No significant similarity found.


Query #2896: g2813.t1 Query ID: lcl|Query_22394 Length: 80

No significant similarity found.


Query #2897: g2814.t1 Query ID: lcl|Query_22395 Length: 212

No significant similarity found.


Query #2898: g2815.t1 Query ID: lcl|Query_22396 Length: 662

No significant similarity found.


Query #2899: g2816.t1 Query ID: lcl|Query_22397 Length: 306

No significant similarity found.


Query #2900: g2817.t1 Query ID: lcl|Query_22398 Length: 607

No significant similarity found.


Query #2901: g2818.t1 Query ID: lcl|Query_22399 Length: 263

No significant similarity found.


Query #2902: g2819.t1 Query ID: lcl|Query_22400 Length: 416

No significant similarity found.


Query #2903: g2820.t1 Query ID: lcl|Query_22401 Length: 223

No significant similarity found.


Query #2904: g2821.t1 Query ID: lcl|Query_22402 Length: 1633

No significant similarity found.


Query #2905: g2822.t1 Query ID: lcl|Query_22403 Length: 685

No significant similarity found.


Query #2906: g2823.t1 Query ID: lcl|Query_22404 Length: 229

No significant similarity found.


Query #2907: g2824.t1 Query ID: lcl|Query_22405 Length: 75

No significant similarity found.


Query #2908: g2825.t1 Query ID: lcl|Query_22406 Length: 364

No significant similarity found.


Query #2909: g2826.t1 Query ID: lcl|Query_22407 Length: 423

No significant similarity found.


Query #2910: g2827.t1 Query ID: lcl|Query_22408 Length: 330

No significant similarity found.


Query #2911: g2828.t1 Query ID: lcl|Query_22409 Length: 314

No significant similarity found.


Query #2912: g2829.t1 Query ID: lcl|Query_22410 Length: 378

No significant similarity found.


Query #2913: g2830.t1 Query ID: lcl|Query_22411 Length: 523

No significant similarity found.


Query #2914: g2830.t2 Query ID: lcl|Query_22412 Length: 449

No significant similarity found.


Query #2915: g2831.t1 Query ID: lcl|Query_22413 Length: 583

No significant similarity found.


Query #2916: g2832.t1 Query ID: lcl|Query_22414 Length: 165

No significant similarity found.


Query #2917: g2833.t1 Query ID: lcl|Query_22415 Length: 108

No significant similarity found.


Query #2918: g2834.t1 Query ID: lcl|Query_22416 Length: 575

No significant similarity found.


Query #2919: g2835.t1 Query ID: lcl|Query_22417 Length: 719

No significant similarity found.


Query #2920: g2836.t1 Query ID: lcl|Query_22418 Length: 437

No significant similarity found.


Query #2921: g2837.t1 Query ID: lcl|Query_22419 Length: 223

No significant similarity found.


Query #2922: g2838.t1 Query ID: lcl|Query_22420 Length: 170

No significant similarity found.


Query #2923: g2839.t1 Query ID: lcl|Query_22421 Length: 516

No significant similarity found.


Query #2924: g2840.t1 Query ID: lcl|Query_22422 Length: 810

No significant similarity found.


Query #2925: g2841.t1 Query ID: lcl|Query_22423 Length: 151

Sequences producing significant alignments:
                                                                  Scientific      Common                     Max    Total Query   E   Per.   Acc.                        
Description                                                       Name            Name            Taxid      Score  Score cover Value Ident  Len        Accession        
unnamed protein product                                                                           0          22.1   22.1  21%   0.010 34.38  421        Query_30583      


Alignments:

>unnamed protein product
Sequence ID: Query_30583 Length: 421
Range 1: 389 to 420

Score:22.1 bits(44), Expect:0.010, 
Method:Compositional matrix adjust., 
Identities:11/32(34%), Positives:16/32(50%), Gaps:0/32(0%)

Query  120  PMVGGMLKATEVGFSEMNSALKKRVEAAAAAK  151
            P   G L A +   + + + LKKR   A+A K
Sbjct  389  PVMPGVLEAMDRTTTRLYAGLKKRLAMASANK  420


Query #2926: g2842.t1 Query ID: lcl|Query_22424 Length: 345

No significant similarity found.


Query #2927: g2842.t2 Query ID: lcl|Query_22425 Length: 346

No significant similarity found.


Query #2928: g2843.t1 Query ID: lcl|Query_22426 Length: 383

No significant similarity found.


Query #2929: g2844.t1 Query ID: lcl|Query_22427 Length: 1133

No significant similarity found.


Query #2930: g2845.t1 Query ID: lcl|Query_22428 Length: 641

No significant similarity found.


Query #2931: g2845.t2 Query ID: lcl|Query_22429 Length: 325

No significant similarity found.


Query #2932: g2846.t1 Query ID: lcl|Query_22430 Length: 603

No significant similarity found.


Query #2933: g2847.t1 Query ID: lcl|Query_22431 Length: 220

No significant similarity found.


Query #2934: g2848.t1 Query ID: lcl|Query_22432 Length: 322

No significant similarity found.


Query #2935: g2849.t1 Query ID: lcl|Query_22433 Length: 449

No significant similarity found.


Query #2936: g2850.t1 Query ID: lcl|Query_22434 Length: 117

No significant similarity found.


Query #2937: g2851.t1 Query ID: lcl|Query_22435 Length: 77

No significant similarity found.


Query #2938: g2852.t1 Query ID: lcl|Query_22436 Length: 334

No significant similarity found.


Query #2939: g2853.t1 Query ID: lcl|Query_22437 Length: 397

No significant similarity found.


Query #2940: g2854.t1 Query ID: lcl|Query_22438 Length: 632

No significant similarity found.


Query #2941: g2855.t1 Query ID: lcl|Query_22439 Length: 412

No significant similarity found.


Query #2942: g2856.t1 Query ID: lcl|Query_22440 Length: 255

No significant similarity found.


Query #2943: g2857.t1 Query ID: lcl|Query_22441 Length: 252

No significant similarity found.


Query #2944: g2858.t1 Query ID: lcl|Query_22442 Length: 976

No significant similarity found.


Query #2945: g2859.t1 Query ID: lcl|Query_22443 Length: 732

No significant similarity found.


Query #2946: g2859.t2 Query ID: lcl|Query_22444 Length: 730

No significant similarity found.


Query #2947: g2860.t1 Query ID: lcl|Query_22445 Length: 95

No significant similarity found.


Query #2948: g2861.t1 Query ID: lcl|Query_22446 Length: 308

No significant similarity found.


Query #2949: g2862.t1 Query ID: lcl|Query_22447 Length: 116

No significant similarity found.


Query #2950: g2863.t1 Query ID: lcl|Query_22448 Length: 1066

No significant similarity found.


Query #2951: g2864.t1 Query ID: lcl|Query_22449 Length: 473

No significant similarity found.


Query #2952: g2865.t1 Query ID: lcl|Query_22450 Length: 158

No significant similarity found.


Query #2953: g2866.t1 Query ID: lcl|Query_22451 Length: 91

No significant similarity found.


Query #2954: g2867.t1 Query ID: lcl|Query_22452 Length: 275

No significant similarity found.


Query #2955: g2868.t1 Query ID: lcl|Query_22453 Length: 173

No significant similarity found.


Query #2956: g2869.t1 Query ID: lcl|Query_22454 Length: 819

No significant similarity found.


Query #2957: g2870.t1 Query ID: lcl|Query_22455 Length: 1954

No significant similarity found.


Query #2958: g2871.t1 Query ID: lcl|Query_22456 Length: 114

No significant similarity found.


Query #2959: g2872.t1 Query ID: lcl|Query_22457 Length: 371

No significant similarity found.


Query #2960: g2873.t1 Query ID: lcl|Query_22458 Length: 231

No significant similarity found.


Query #2961: g2874.t1 Query ID: lcl|Query_22459 Length: 547

No significant similarity found.


Query #2962: g2875.t1 Query ID: lcl|Query_22460 Length: 885

No significant similarity found.


Query #2963: g2876.t1 Query ID: lcl|Query_22461 Length: 322

Sequences producing significant alignments:
                                                                  Scientific      Common                     Max    Total Query   E   Per.   Acc.                        
Description                                                       Name            Name            Taxid      Score  Score cover Value Ident  Len        Accession        
unnamed protein product                                                                           0          22.1   22.1  8%    0.025 35.71  421        Query_30583      


Alignments:

>unnamed protein product
Sequence ID: Query_30583 Length: 421
Range 1: 228 to 252

Score:22.1 bits(44), Expect:0.025, 
Method:Compositional matrix adjust., 
Identities:10/28(36%), Positives:17/28(60%), Gaps:3/28(10%)

Query  40   SVVILPGLGNNSKDYEGLAEQLQQRGLH  67
            +V I+P +   +K YEGL  +L+  G+ 
Sbjct  228  TVSIMPCI---AKKYEGLRPELKSSGMR  252


Query #2964: g2877.t1 Query ID: lcl|Query_22462 Length: 643

No significant similarity found.


Query #2965: g2878.t1 Query ID: lcl|Query_22463 Length: 1038

No significant similarity found.


Query #2966: g2878.t2 Query ID: lcl|Query_22464 Length: 1056

No significant similarity found.


Query #2967: g2879.t1 Query ID: lcl|Query_22465 Length: 237

No significant similarity found.


Query #2968: g2880.t1 Query ID: lcl|Query_22466 Length: 1456

No significant similarity found.


Query #2969: g2881.t1 Query ID: lcl|Query_22467 Length: 160

No significant similarity found.


Query #2970: g2882.t1 Query ID: lcl|Query_22468 Length: 234

No significant similarity found.


Query #2971: g2882.t2 Query ID: lcl|Query_22469 Length: 159

No significant similarity found.


Query #2972: g2883.t1 Query ID: lcl|Query_22470 Length: 423

No significant similarity found.


Query #2973: g2884.t1 Query ID: lcl|Query_22471 Length: 548

No significant similarity found.


Query #2974: g2885.t1 Query ID: lcl|Query_22472 Length: 397

No significant similarity found.


Query #2975: g2886.t1 Query ID: lcl|Query_22473 Length: 495

No significant similarity found.


Query #2976: g2887.t1 Query ID: lcl|Query_22474 Length: 362

No significant similarity found.


Query #2977: g2888.t1 Query ID: lcl|Query_22475 Length: 271

No significant similarity found.


Query #2978: g2889.t1 Query ID: lcl|Query_22476 Length: 680

No significant similarity found.


Query #2979: g2890.t1 Query ID: lcl|Query_22477 Length: 271

No significant similarity found.


Query #2980: g2891.t1 Query ID: lcl|Query_22478 Length: 195

No significant similarity found.


Query #2981: g2892.t1 Query ID: lcl|Query_22479 Length: 502

No significant similarity found.


Query #2982: g2893.t1 Query ID: lcl|Query_22480 Length: 452

No significant similarity found.


Query #2983: g2894.t1 Query ID: lcl|Query_22481 Length: 167

No significant similarity found.


Query #2984: g2895.t1 Query ID: lcl|Query_22482 Length: 701

No significant similarity found.


Query #2985: g2896.t1 Query ID: lcl|Query_22483 Length: 1953

No significant similarity found.


Query #2986: g2896.t2 Query ID: lcl|Query_22484 Length: 1965

No significant similarity found.


Query #2987: g2897.t1 Query ID: lcl|Query_22485 Length: 145

No significant similarity found.


Query #2988: g2898.t1 Query ID: lcl|Query_22486 Length: 950

No significant similarity found.


Query #2989: g2899.t1 Query ID: lcl|Query_22487 Length: 383

No significant similarity found.


Query #2990: g2900.t1 Query ID: lcl|Query_22488 Length: 420

No significant similarity found.


Query #2991: g2901.t1 Query ID: lcl|Query_22489 Length: 375

No significant similarity found.


Query #2992: g2902.t1 Query ID: lcl|Query_22490 Length: 241

No significant similarity found.


Query #2993: g2903.t1 Query ID: lcl|Query_22491 Length: 221

No significant similarity found.


Query #2994: g2904.t1 Query ID: lcl|Query_22492 Length: 93

No significant similarity found.


Query #2995: g2905.t1 Query ID: lcl|Query_22493 Length: 533

No significant similarity found.


Query #2996: g2906.t1 Query ID: lcl|Query_22494 Length: 591

No significant similarity found.


Query #2997: g2907.t1 Query ID: lcl|Query_22495 Length: 251

No significant similarity found.


Query #2998: g2908.t1 Query ID: lcl|Query_22496 Length: 230

No significant similarity found.


Query #2999: g2909.t1 Query ID: lcl|Query_22497 Length: 1607

No significant similarity found.


Query #3000: g2910.t1 Query ID: lcl|Query_22498 Length: 273

No significant similarity found.


Query #3001: g2911.t1 Query ID: lcl|Query_22499 Length: 706

No significant similarity found.


Query #3002: g2912.t1 Query ID: lcl|Query_22500 Length: 696

No significant similarity found.


Query #3003: g2913.t1 Query ID: lcl|Query_22501 Length: 1630

No significant similarity found.


Query #3004: g2914.t1 Query ID: lcl|Query_22502 Length: 188

No significant similarity found.


Query #3005: g2915.t1 Query ID: lcl|Query_22503 Length: 4104

No significant similarity found.


Query #3006: g2916.t1 Query ID: lcl|Query_22504 Length: 263

No significant similarity found.


Query #3007: g2917.t1 Query ID: lcl|Query_22505 Length: 761

No significant similarity found.


Query #3008: g2918.t1 Query ID: lcl|Query_22506 Length: 307

No significant similarity found.


Query #3009: g2919.t1 Query ID: lcl|Query_22507 Length: 860

No significant similarity found.


Query #3010: g2920.t1 Query ID: lcl|Query_22508 Length: 234

No significant similarity found.


Query #3011: g2921.t1 Query ID: lcl|Query_22509 Length: 242

Sequences producing significant alignments:
                                                                  Scientific      Common                     Max    Total Query   E   Per.   Acc.                        
Description                                                       Name            Name            Taxid      Score  Score cover Value Ident  Len        Accession        
unnamed protein product                                                                           0          21.7   21.7  14%   0.026 40.54  421        Query_30583      


Alignments:

>unnamed protein product
Sequence ID: Query_30583 Length: 421
Range 1: 319 to 355

Score:21.7 bits(43), Expect:0.026, 
Method:Compositional matrix adjust., 
Identities:15/37(41%), Positives:18/37(48%), Gaps:2/37(5%)

Query  206  PDSADPGTTS--DGVQAAEVIAGVTDSPVFVGGGERR  240
            PDS D       DG++ A V  G TD  V V  G +R
Sbjct  319  PDSWDFKAVRGLDGIKEATVNVGGTDVKVAVVHGAKR  355


Query #3012: g2922.t1 Query ID: lcl|Query_22510 Length: 267

No significant similarity found.


Query #3013: g2923.t1 Query ID: lcl|Query_22511 Length: 460

No significant similarity found.


Query #3014: g2924.t1 Query ID: lcl|Query_22512 Length: 474

No significant similarity found.


Query #3015: g2925.t1 Query ID: lcl|Query_22513 Length: 414

No significant similarity found.


Query #3016: g2926.t1 Query ID: lcl|Query_22514 Length: 924

No significant similarity found.


Query #3017: g2927.t1 Query ID: lcl|Query_22515 Length: 1213

No significant similarity found.


Query #3018: g2928.t1 Query ID: lcl|Query_22516 Length: 444

No significant similarity found.


Query #3019: g2929.t1 Query ID: lcl|Query_22517 Length: 277

No significant similarity found.


Query #3020: g2930.t1 Query ID: lcl|Query_22518 Length: 749

No significant similarity found.


Query #3021: g2931.t1 Query ID: lcl|Query_22519 Length: 637

No significant similarity found.


Query #3022: g2932.t1 Query ID: lcl|Query_22520 Length: 268

No significant similarity found.


Query #3023: g2933.t1 Query ID: lcl|Query_22521 Length: 244

No significant similarity found.


Query #3024: g2934.t1 Query ID: lcl|Query_22522 Length: 413

No significant similarity found.


Query #3025: g2935.t1 Query ID: lcl|Query_22523 Length: 104

No significant similarity found.


Query #3026: g2936.t1 Query ID: lcl|Query_22524 Length: 216

No significant similarity found.


Query #3027: g2937.t1 Query ID: lcl|Query_22525 Length: 403

No significant similarity found.


Query #3028: g2938.t1 Query ID: lcl|Query_22526 Length: 272

No significant similarity found.


Query #3029: g2939.t1 Query ID: lcl|Query_22527 Length: 431

No significant similarity found.


Query #3030: g2940.t1 Query ID: lcl|Query_22528 Length: 1518

No significant similarity found.


Query #3031: g2941.t1 Query ID: lcl|Query_22529 Length: 194

No significant similarity found.


Query #3032: g2942.t1 Query ID: lcl|Query_22530 Length: 1664

No significant similarity found.


Query #3033: g2943.t1 Query ID: lcl|Query_22531 Length: 425

No significant similarity found.


Query #3034: g2944.t1 Query ID: lcl|Query_22532 Length: 335

No significant similarity found.


Query #3035: g2945.t1 Query ID: lcl|Query_22533 Length: 556

No significant similarity found.


Query #3036: g2946.t1 Query ID: lcl|Query_22534 Length: 785

No significant similarity found.


Query #3037: g2947.t1 Query ID: lcl|Query_22535 Length: 387

No significant similarity found.


Query #3038: g2948.t1 Query ID: lcl|Query_22536 Length: 346

No significant similarity found.


Query #3039: g2949.t1 Query ID: lcl|Query_22537 Length: 395

No significant similarity found.


Query #3040: g2950.t1 Query ID: lcl|Query_22538 Length: 228

No significant similarity found.


Query #3041: g2951.t1 Query ID: lcl|Query_22539 Length: 416

No significant similarity found.


Query #3042: g2952.t1 Query ID: lcl|Query_22540 Length: 141

No significant similarity found.


Query #3043: g2953.t1 Query ID: lcl|Query_22541 Length: 1721

No significant similarity found.


Query #3044: g2954.t1 Query ID: lcl|Query_22542 Length: 362

No significant similarity found.


Query #3045: g2955.t1 Query ID: lcl|Query_22543 Length: 1067

No significant similarity found.


Query #3046: g2956.t1 Query ID: lcl|Query_22544 Length: 248

No significant similarity found.


Query #3047: g2957.t1 Query ID: lcl|Query_22545 Length: 214

No significant similarity found.


Query #3048: g2958.t1 Query ID: lcl|Query_22546 Length: 183

No significant similarity found.


Query #3049: g2959.t1 Query ID: lcl|Query_22547 Length: 1249

No significant similarity found.


Query #3050: g2960.t1 Query ID: lcl|Query_22548 Length: 450

No significant similarity found.


Query #3051: g2961.t1 Query ID: lcl|Query_22549 Length: 671

No significant similarity found.


Query #3052: g2962.t1 Query ID: lcl|Query_22550 Length: 570

No significant similarity found.


Query #3053: g2963.t1 Query ID: lcl|Query_22551 Length: 167

No significant similarity found.


Query #3054: g2964.t1 Query ID: lcl|Query_22552 Length: 285

No significant similarity found.


Query #3055: g2965.t1 Query ID: lcl|Query_22553 Length: 308

No significant similarity found.


Query #3056: g2966.t1 Query ID: lcl|Query_22554 Length: 314

No significant similarity found.


Query #3057: g2967.t1 Query ID: lcl|Query_22555 Length: 212

No significant similarity found.


Query #3058: g2968.t1 Query ID: lcl|Query_22556 Length: 257

No significant similarity found.


Query #3059: g2969.t1 Query ID: lcl|Query_22557 Length: 573

No significant similarity found.


Query #3060: g2970.t1 Query ID: lcl|Query_22558 Length: 180

No significant similarity found.


Query #3061: g2971.t1 Query ID: lcl|Query_22559 Length: 115

No significant similarity found.


Query #3062: g2972.t1 Query ID: lcl|Query_22560 Length: 263

No significant similarity found.


Query #3063: g2973.t1 Query ID: lcl|Query_22561 Length: 254

No significant similarity found.


Query #3064: g2974.t1 Query ID: lcl|Query_22562 Length: 1800

No significant similarity found.


Query #3065: g2975.t1 Query ID: lcl|Query_22563 Length: 136

No significant similarity found.


Query #3066: g2976.t1 Query ID: lcl|Query_22564 Length: 226

No significant similarity found.


Query #3067: g2977.t1 Query ID: lcl|Query_22565 Length: 405

No significant similarity found.


Query #3068: g2978.t1 Query ID: lcl|Query_22566 Length: 502

No significant similarity found.


Query #3069: g2979.t1 Query ID: lcl|Query_22567 Length: 417

No significant similarity found.


Query #3070: g2980.t1 Query ID: lcl|Query_22568 Length: 648

Sequences producing significant alignments:
                                                                  Scientific      Common                     Max    Total Query   E   Per.   Acc.                        
Description                                                       Name            Name            Taxid      Score  Score cover Value Ident  Len        Accession        
unnamed protein product                                                                           0          24.7   24.7  3%    0.010 36.00  421        Query_30583      


Alignments:

>unnamed protein product
Sequence ID: Query_30583 Length: 421
Range 1: 134 to 158

Score:24.7 bits(50), Expect:0.010, 
Method:Compositional matrix adjust., 
Identities:9/25(36%), Positives:12/25(48%), Gaps:0/25(0%)

Query  208  LQALGLATVLGTALAAALLLWSDGA  232
            LQ LG A    T   A   +W +G+
Sbjct  134  LQKLGFAHCWDTEFTADVTIWEEGS  158


Query #3071: g2981.t1 Query ID: lcl|Query_22569 Length: 318

No significant similarity found.


Query #3072: g2982.t1 Query ID: lcl|Query_22570 Length: 984

No significant similarity found.


Query #3073: g2983.t1 Query ID: lcl|Query_22571 Length: 344

No significant similarity found.


Query #3074: g2984.t1 Query ID: lcl|Query_22572 Length: 637

No significant similarity found.


Query #3075: g2985.t1 Query ID: lcl|Query_22573 Length: 613

No significant similarity found.


Query #3076: g2986.t1 Query ID: lcl|Query_22574 Length: 160

No significant similarity found.


Query #3077: g2987.t1 Query ID: lcl|Query_22575 Length: 151

No significant similarity found.


Query #3078: g2988.t1 Query ID: lcl|Query_22576 Length: 215

No significant similarity found.


Query #3079: g2989.t1 Query ID: lcl|Query_22577 Length: 244

No significant similarity found.


Query #3080: g2990.t1 Query ID: lcl|Query_22578 Length: 169

No significant similarity found.


Query #3081: g2991.t1 Query ID: lcl|Query_22579 Length: 116

No significant similarity found.


Query #3082: g2992.t1 Query ID: lcl|Query_22580 Length: 232

No significant similarity found.


Query #3083: g2993.t1 Query ID: lcl|Query_22581 Length: 287

No significant similarity found.


Query #3084: g2994.t1 Query ID: lcl|Query_22582 Length: 145

No significant similarity found.


Query #3085: g2995.t1 Query ID: lcl|Query_22583 Length: 101

No significant similarity found.


Query #3086: g2996.t1 Query ID: lcl|Query_22584 Length: 115

No significant similarity found.


Query #3087: g2997.t1 Query ID: lcl|Query_22585 Length: 371

No significant similarity found.


Query #3088: g2998.t1 Query ID: lcl|Query_22586 Length: 576

No significant similarity found.


Query #3089: g2999.t1 Query ID: lcl|Query_22587 Length: 845

No significant similarity found.


Query #3090: g3000.t1 Query ID: lcl|Query_22588 Length: 934

No significant similarity found.


Query #3091: g3001.t1 Query ID: lcl|Query_22589 Length: 395

No significant similarity found.


Query #3092: g3002.t1 Query ID: lcl|Query_22590 Length: 272

No significant similarity found.


Query #3093: g3003.t1 Query ID: lcl|Query_22591 Length: 132

No significant similarity found.


Query #3094: g3004.t1 Query ID: lcl|Query_22592 Length: 512

No significant similarity found.


Query #3095: g3005.t1 Query ID: lcl|Query_22593 Length: 1034

No significant similarity found.


Query #3096: g3006.t1 Query ID: lcl|Query_22594 Length: 461

No significant similarity found.


Query #3097: g3007.t1 Query ID: lcl|Query_22595 Length: 615

No significant similarity found.


Query #3098: g3008.t1 Query ID: lcl|Query_22596 Length: 432

No significant similarity found.


Query #3099: g3009.t1 Query ID: lcl|Query_22597 Length: 85

No significant similarity found.


Query #3100: g3010.t1 Query ID: lcl|Query_22598 Length: 687

No significant similarity found.


Query #3101: g3011.t1 Query ID: lcl|Query_22599 Length: 650

No significant similarity found.


Query #3102: g3012.t1 Query ID: lcl|Query_22600 Length: 242

No significant similarity found.


Query #3103: g3013.t1 Query ID: lcl|Query_22601 Length: 807

No significant similarity found.


Query #3104: g3014.t1 Query ID: lcl|Query_22602 Length: 152

No significant similarity found.


Query #3105: g3015.t1 Query ID: lcl|Query_22603 Length: 150

No significant similarity found.


Query #3106: g3016.t1 Query ID: lcl|Query_22604 Length: 356

No significant similarity found.


Query #3107: g3016.t2 Query ID: lcl|Query_22605 Length: 375

No significant similarity found.


Query #3108: g3017.t1 Query ID: lcl|Query_22606 Length: 600

No significant similarity found.


Query #3109: g3017.t2 Query ID: lcl|Query_22607 Length: 619

No significant similarity found.


Query #3110: g3018.t1 Query ID: lcl|Query_22608 Length: 567

No significant similarity found.


Query #3111: g3019.t1 Query ID: lcl|Query_22609 Length: 188

No significant similarity found.


Query #3112: g3020.t1 Query ID: lcl|Query_22610 Length: 838

No significant similarity found.


Query #3113: g3021.t1 Query ID: lcl|Query_22611 Length: 528

No significant similarity found.


Query #3114: g3022.t1 Query ID: lcl|Query_22612 Length: 368

No significant similarity found.


Query #3115: g3023.t1 Query ID: lcl|Query_22613 Length: 144

No significant similarity found.


Query #3116: g3024.t1 Query ID: lcl|Query_22614 Length: 1087

No significant similarity found.


Query #3117: g3025.t1 Query ID: lcl|Query_22615 Length: 813

No significant similarity found.


Query #3118: g3026.t1 Query ID: lcl|Query_22616 Length: 1238

No significant similarity found.


Query #3119: g3027.t1 Query ID: lcl|Query_22617 Length: 257

No significant similarity found.


Query #3120: g3028.t1 Query ID: lcl|Query_22618 Length: 422

No significant similarity found.


Query #3121: g3029.t1 Query ID: lcl|Query_22619 Length: 867

No significant similarity found.


Query #3122: g3030.t1 Query ID: lcl|Query_22620 Length: 77

No significant similarity found.


Query #3123: g3031.t1 Query ID: lcl|Query_22621 Length: 1123

No significant similarity found.


Query #3124: g3032.t1 Query ID: lcl|Query_22622 Length: 675

No significant similarity found.


Query #3125: g3033.t1 Query ID: lcl|Query_22623 Length: 385

No significant similarity found.


Query #3126: g3034.t1 Query ID: lcl|Query_22624 Length: 1135

No significant similarity found.


Query #3127: g3035.t1 Query ID: lcl|Query_22625 Length: 428

No significant similarity found.


Query #3128: g3036.t1 Query ID: lcl|Query_22626 Length: 100

No significant similarity found.


Query #3129: g3037.t1 Query ID: lcl|Query_22627 Length: 105

No significant similarity found.


Query #3130: g3038.t1 Query ID: lcl|Query_22628 Length: 144

No significant similarity found.


Query #3131: g3039.t1 Query ID: lcl|Query_22629 Length: 122

No significant similarity found.


Query #3132: g3040.t1 Query ID: lcl|Query_22630 Length: 125

No significant similarity found.


Query #3133: g3041.t1 Query ID: lcl|Query_22631 Length: 230

No significant similarity found.


Query #3134: g3042.t1 Query ID: lcl|Query_22632 Length: 648

No significant similarity found.


Query #3135: g3043.t1 Query ID: lcl|Query_22633 Length: 474

No significant similarity found.


Query #3136: g3044.t1 Query ID: lcl|Query_22634 Length: 99

No significant similarity found.


Query #3137: g3045.t1 Query ID: lcl|Query_22635 Length: 208

No significant similarity found.


Query #3138: g3046.t1 Query ID: lcl|Query_22636 Length: 917

No significant similarity found.


Query #3139: g3047.t1 Query ID: lcl|Query_22637 Length: 345

No significant similarity found.


Query #3140: g3048.t1 Query ID: lcl|Query_22638 Length: 814

No significant similarity found.


Query #3141: g3049.t1 Query ID: lcl|Query_22639 Length: 517

No significant similarity found.


Query #3142: g3050.t1 Query ID: lcl|Query_22640 Length: 1029

No significant similarity found.


Query #3143: g3051.t1 Query ID: lcl|Query_22641 Length: 602

No significant similarity found.


Query #3144: g3052.t1 Query ID: lcl|Query_22642 Length: 315

No significant similarity found.


Query #3145: g3053.t1 Query ID: lcl|Query_22643 Length: 187

No significant similarity found.


Query #3146: g3054.t1 Query ID: lcl|Query_22644 Length: 110

No significant similarity found.


Query #3147: g3055.t1 Query ID: lcl|Query_22645 Length: 558

No significant similarity found.


Query #3148: g3056.t1 Query ID: lcl|Query_22646 Length: 223

No significant similarity found.


Query #3149: g3057.t1 Query ID: lcl|Query_22647 Length: 1289

No significant similarity found.


Query #3150: g3058.t1 Query ID: lcl|Query_22648 Length: 114

No significant similarity found.


Query #3151: g3059.t1 Query ID: lcl|Query_22649 Length: 222

No significant similarity found.


Query #3152: g3060.t1 Query ID: lcl|Query_22650 Length: 198

No significant similarity found.


Query #3153: g3061.t1 Query ID: lcl|Query_22651 Length: 234

No significant similarity found.


Query #3154: g3062.t1 Query ID: lcl|Query_22652 Length: 1992

No significant similarity found.


Query #3155: g3063.t1 Query ID: lcl|Query_22653 Length: 313

No significant similarity found.


Query #3156: g3064.t1 Query ID: lcl|Query_22654 Length: 601

No significant similarity found.


Query #3157: g3065.t1 Query ID: lcl|Query_22655 Length: 373

No significant similarity found.


Query #3158: g3066.t1 Query ID: lcl|Query_22656 Length: 328

No significant similarity found.


Query #3159: g3067.t1 Query ID: lcl|Query_22657 Length: 471

No significant similarity found.


Query #3160: g3068.t1 Query ID: lcl|Query_22658 Length: 832

No significant similarity found.


Query #3161: g3069.t1 Query ID: lcl|Query_22659 Length: 321

No significant similarity found.


Query #3162: g3070.t1 Query ID: lcl|Query_22660 Length: 183

No significant similarity found.


Query #3163: g3071.t1 Query ID: lcl|Query_22661 Length: 262

No significant similarity found.


Query #3164: g3072.t1 Query ID: lcl|Query_22662 Length: 510

No significant similarity found.


Query #3165: g3073.t1 Query ID: lcl|Query_22663 Length: 1183

No significant similarity found.


Query #3166: g3074.t1 Query ID: lcl|Query_22664 Length: 787

No significant similarity found.


Query #3167: g3075.t1 Query ID: lcl|Query_22665 Length: 374

No significant similarity found.


Query #3168: g3076.t1 Query ID: lcl|Query_22666 Length: 210

No significant similarity found.


Query #3169: g3077.t1 Query ID: lcl|Query_22667 Length: 744

No significant similarity found.


Query #3170: g3078.t1 Query ID: lcl|Query_22668 Length: 141

No significant similarity found.


Query #3171: g3079.t1 Query ID: lcl|Query_22669 Length: 383

No significant similarity found.


Query #3172: g3080.t1 Query ID: lcl|Query_22670 Length: 379

No significant similarity found.


Query #3173: g3081.t1 Query ID: lcl|Query_22671 Length: 754

Sequences producing significant alignments:
                                                                  Scientific      Common                     Max    Total Query   E   Per.   Acc.                        
Description                                                       Name            Name            Taxid      Score  Score cover Value Ident  Len        Accession        
unnamed protein product                                                                           0          23.0   23.0  4%    0.030 37.14  421        Query_30583      


Alignments:

>unnamed protein product
Sequence ID: Query_30583 Length: 421
Range 1: 261 to 290

Score:23.0 bits(46), Expect:0.030, 
Method:Compositional matrix adjust., 
Identities:13/35(37%), Positives:21/35(60%), Gaps:6/35(17%)

Query  250  REGLQLVRQ-GLGVATLPEAQRDLLIYVSRQGEST  283
            RE   ++++ G+  A LP+ +RD L+     GEST
Sbjct  261  RELAYMIKKAGIDFAKLPDGKRDSLM-----GEST  290


Query #3174: g3082.t1 Query ID: lcl|Query_22672 Length: 165

No significant similarity found.


Query #3175: g3083.t1 Query ID: lcl|Query_22673 Length: 691

No significant similarity found.


Query #3176: g3084.t1 Query ID: lcl|Query_22674 Length: 2931

No significant similarity found.


Query #3177: g3085.t1 Query ID: lcl|Query_22675 Length: 1302

No significant similarity found.


Query #3178: g3086.t1 Query ID: lcl|Query_22676 Length: 567

No significant similarity found.


Query #3179: g3087.t1 Query ID: lcl|Query_22677 Length: 174

No significant similarity found.


Query #3180: g3088.t1 Query ID: lcl|Query_22678 Length: 562

No significant similarity found.


Query #3181: g3089.t1 Query ID: lcl|Query_22679 Length: 565

No significant similarity found.


Query #3182: g3089.t2 Query ID: lcl|Query_22680 Length: 97

No significant similarity found.


Query #3183: g3090.t1 Query ID: lcl|Query_22681 Length: 505

No significant similarity found.


Query #3184: g3091.t1 Query ID: lcl|Query_22682 Length: 472

No significant similarity found.


Query #3185: g3092.t1 Query ID: lcl|Query_22683 Length: 523

No significant similarity found.


Query #3186: g3093.t1 Query ID: lcl|Query_22684 Length: 627

No significant similarity found.


Query #3187: g3094.t1 Query ID: lcl|Query_22685 Length: 370

No significant similarity found.


Query #3188: g3095.t1 Query ID: lcl|Query_22686 Length: 520

No significant similarity found.


Query #3189: g3096.t1 Query ID: lcl|Query_22687 Length: 1638

No significant similarity found.


Query #3190: g3096.t2 Query ID: lcl|Query_22688 Length: 675

No significant similarity found.


Query #3191: g3096.t3 Query ID: lcl|Query_22689 Length: 809

No significant similarity found.


Query #3192: g3097.t1 Query ID: lcl|Query_22690 Length: 710

No significant similarity found.


Query #3193: g3098.t1 Query ID: lcl|Query_22691 Length: 982

No significant similarity found.


Query #3194: g3099.t1 Query ID: lcl|Query_22692 Length: 520

No significant similarity found.


Query #3195: g3100.t1 Query ID: lcl|Query_22693 Length: 842

No significant similarity found.


Query #3196: g3101.t1 Query ID: lcl|Query_22694 Length: 520

No significant similarity found.


Query #3197: g3102.t1 Query ID: lcl|Query_22695 Length: 809

No significant similarity found.


Query #3198: g3103.t1 Query ID: lcl|Query_22696 Length: 2664

No significant similarity found.


Query #3199: g3104.t1 Query ID: lcl|Query_22697 Length: 323

No significant similarity found.


Query #3200: g3105.t1 Query ID: lcl|Query_22698 Length: 436

No significant similarity found.


Query #3201: g3106.t1 Query ID: lcl|Query_22699 Length: 285

No significant similarity found.


Query #3202: g3107.t1 Query ID: lcl|Query_22700 Length: 222

No significant similarity found.


Query #3203: g3108.t1 Query ID: lcl|Query_22701 Length: 1376

No significant similarity found.


Query #3204: g3109.t1 Query ID: lcl|Query_22702 Length: 831

No significant similarity found.


Query #3205: g3110.t1 Query ID: lcl|Query_22703 Length: 356

No significant similarity found.


Query #3206: g3111.t1 Query ID: lcl|Query_22704 Length: 1492

Sequences producing significant alignments:
                                                                  Scientific      Common                     Max    Total Query   E   Per.   Acc.                        
Description                                                       Name            Name            Taxid      Score  Score cover Value Ident  Len        Accession        
unnamed protein product                                                                           0          24.7   24.7  1%    0.022 52.63  421        Query_30583      


Alignments:

>unnamed protein product
Sequence ID: Query_30583 Length: 421
Range 1: 82 to 100

Score:24.7 bits(50), Expect:0.022, 
Method:Composition-based stats., 
Identities:10/19(53%), Positives:10/19(52%), Gaps:0/19(0%)

Query  285  YEAAVWLLEEEEELKGGHV  303
            YEA  W  E E  LK G V
Sbjct  82   YEAQSWVPEVEKKLKDGKV  100


Query #3207: g3112.t1 Query ID: lcl|Query_22705 Length: 274

No significant similarity found.


Query #3208: g3113.t1 Query ID: lcl|Query_22706 Length: 193

No significant similarity found.


Query #3209: g3114.t1 Query ID: lcl|Query_22707 Length: 141

No significant similarity found.


Query #3210: g3115.t1 Query ID: lcl|Query_22708 Length: 227

No significant similarity found.


Query #3211: g3116.t1 Query ID: lcl|Query_22709 Length: 104

No significant similarity found.


Query #3212: g3117.t1 Query ID: lcl|Query_22710 Length: 395

No significant similarity found.


Query #3213: g3118.t1 Query ID: lcl|Query_22711 Length: 873

No significant similarity found.


Query #3214: g3119.t1 Query ID: lcl|Query_22712 Length: 1460

No significant similarity found.


Query #3215: g3120.t1 Query ID: lcl|Query_22713 Length: 186

No significant similarity found.


Query #3216: g3121.t1 Query ID: lcl|Query_22714 Length: 734

No significant similarity found.


Query #3217: g3122.t1 Query ID: lcl|Query_22715 Length: 67

No significant similarity found.


Query #3218: g3122.t2 Query ID: lcl|Query_22716 Length: 72

No significant similarity found.


Query #3219: g3123.t1 Query ID: lcl|Query_22717 Length: 295

No significant similarity found.


Query #3220: g3124.t1 Query ID: lcl|Query_22718 Length: 569

No significant similarity found.


Query #3221: g3125.t1 Query ID: lcl|Query_22719 Length: 275

No significant similarity found.


Query #3222: g3126.t1 Query ID: lcl|Query_22720 Length: 519

No significant similarity found.


Query #3223: g3127.t1 Query ID: lcl|Query_22721 Length: 306

No significant similarity found.


Query #3224: g3128.t1 Query ID: lcl|Query_22722 Length: 613

No significant similarity found.


Query #3225: g3129.t1 Query ID: lcl|Query_22723 Length: 579

No significant similarity found.


Query #3226: g3130.t1 Query ID: lcl|Query_22724 Length: 552

No significant similarity found.


Query #3227: g3131.t1 Query ID: lcl|Query_22725 Length: 540

No significant similarity found.


Query #3228: g3132.t1 Query ID: lcl|Query_22726 Length: 587

No significant similarity found.


Query #3229: g3133.t1 Query ID: lcl|Query_22727 Length: 176

No significant similarity found.


Query #3230: g3134.t1 Query ID: lcl|Query_22728 Length: 567

No significant similarity found.


Query #3231: g3135.t1 Query ID: lcl|Query_22729 Length: 390

No significant similarity found.


Query #3232: g3136.t1 Query ID: lcl|Query_22730 Length: 832

No significant similarity found.


Query #3233: g3137.t1 Query ID: lcl|Query_22731 Length: 536

No significant similarity found.


Query #3234: g3138.t1 Query ID: lcl|Query_22732 Length: 187

No significant similarity found.


Query #3235: g3139.t1 Query ID: lcl|Query_22733 Length: 151

No significant similarity found.


Query #3236: g3140.t1 Query ID: lcl|Query_22734 Length: 1072

No significant similarity found.


Query #3237: g3141.t1 Query ID: lcl|Query_22735 Length: 899

No significant similarity found.


Query #3238: g3142.t1 Query ID: lcl|Query_22736 Length: 228

No significant similarity found.


Query #3239: g3143.t1 Query ID: lcl|Query_22737 Length: 122

No significant similarity found.


Query #3240: g3144.t1 Query ID: lcl|Query_22738 Length: 760

No significant similarity found.


Query #3241: g3145.t1 Query ID: lcl|Query_22739 Length: 433

No significant similarity found.


Query #3242: g3146.t1 Query ID: lcl|Query_22740 Length: 150

No significant similarity found.


Query #3243: g3147.t1 Query ID: lcl|Query_22741 Length: 525

No significant similarity found.


Query #3244: g3148.t1 Query ID: lcl|Query_22742 Length: 641

No significant similarity found.


Query #3245: g3149.t1 Query ID: lcl|Query_22743 Length: 416

No significant similarity found.


Query #3246: g3150.t1 Query ID: lcl|Query_22744 Length: 279

No significant similarity found.


Query #3247: g3151.t1 Query ID: lcl|Query_22745 Length: 1101

No significant similarity found.


Query #3248: g3152.t1 Query ID: lcl|Query_22746 Length: 181

No significant similarity found.


Query #3249: g3153.t1 Query ID: lcl|Query_22747 Length: 418

No significant similarity found.


Query #3250: g3154.t1 Query ID: lcl|Query_22748 Length: 103

No significant similarity found.


Query #3251: g3155.t1 Query ID: lcl|Query_22749 Length: 274

No significant similarity found.


Query #3252: g3156.t1 Query ID: lcl|Query_22750 Length: 645

No significant similarity found.


Query #3253: g3157.t1 Query ID: lcl|Query_22751 Length: 332

No significant similarity found.


Query #3254: g3158.t1 Query ID: lcl|Query_22752 Length: 145

No significant similarity found.


Query #3255: g3159.t1 Query ID: lcl|Query_22753 Length: 319

No significant similarity found.


Query #3256: g3160.t1 Query ID: lcl|Query_22754 Length: 370

No significant similarity found.


Query #3257: g3161.t1 Query ID: lcl|Query_22755 Length: 449

No significant similarity found.


Query #3258: g3162.t1 Query ID: lcl|Query_22756 Length: 330

No significant similarity found.


Query #3259: g3163.t1 Query ID: lcl|Query_22757 Length: 1059

No significant similarity found.


Query #3260: g3164.t1 Query ID: lcl|Query_22758 Length: 750

No significant similarity found.


Query #3261: g3165.t1 Query ID: lcl|Query_22759 Length: 201

No significant similarity found.


Query #3262: g3166.t1 Query ID: lcl|Query_22760 Length: 260

No significant similarity found.


Query #3263: g3167.t1 Query ID: lcl|Query_22761 Length: 322

No significant similarity found.


Query #3264: g3168.t1 Query ID: lcl|Query_22762 Length: 236

No significant similarity found.


Query #3265: g3169.t1 Query ID: lcl|Query_22763 Length: 475

No significant similarity found.


Query #3266: g3170.t1 Query ID: lcl|Query_22764 Length: 403

No significant similarity found.


Query #3267: g3171.t1 Query ID: lcl|Query_22765 Length: 183

No significant similarity found.


Query #3268: g3172.t1 Query ID: lcl|Query_22766 Length: 1682

No significant similarity found.


Query #3269: g3173.t1 Query ID: lcl|Query_22767 Length: 1001

Sequences producing significant alignments:
                                                                  Scientific      Common                     Max    Total Query   E   Per.   Acc.                        
Description                                                       Name            Name            Taxid      Score  Score cover Value Ident  Len        Accession        
unnamed protein product                                                                           0          23.8   23.8  1%    0.023 56.25  421        Query_30583      


Alignments:

>unnamed protein product
Sequence ID: Query_30583 Length: 421
Range 1: 297 to 312

Score:23.8 bits(48), Expect:0.023, 
Method:Compositional matrix adjust., 
Identities:9/16(56%), Positives:11/16(68%), Gaps:0/16(0%)

Query  570  GIAGGIVLAALHFAYS  585
            G+ GG+  AAL FAY 
Sbjct  297  GVTGGVMEAALRFAYE  312


Query #3270: g3174.t1 Query ID: lcl|Query_22768 Length: 188

No significant similarity found.


Query #3271: g3175.t1 Query ID: lcl|Query_22769 Length: 531

No significant similarity found.


Query #3272: g3176.t1 Query ID: lcl|Query_22770 Length: 357

No significant similarity found.


Query #3273: g3177.t1 Query ID: lcl|Query_22771 Length: 212

No significant similarity found.


Query #3274: g3178.t1 Query ID: lcl|Query_22772 Length: 668

No significant similarity found.


Query #3275: g3178.t2 Query ID: lcl|Query_22773 Length: 695

No significant similarity found.


Query #3276: g3179.t1 Query ID: lcl|Query_22774 Length: 380

No significant similarity found.


Query #3277: g3180.t1 Query ID: lcl|Query_22775 Length: 178

Sequences producing significant alignments:
                                                                  Scientific      Common                     Max    Total Query   E   Per.   Acc.                        
Description                                                       Name            Name            Taxid      Score  Score cover Value Ident  Len        Accession        
unnamed protein product                                                                           0          21.7   21.7  10%   0.017 50.00  421        Query_30583      


Alignments:

>unnamed protein product
Sequence ID: Query_30583 Length: 421
Range 1: 116 to 133

Score:21.7 bits(43), Expect:0.017, 
Method:Compositional matrix adjust., 
Identities:9/18(50%), Positives:9/18(50%), Gaps:0/18(0%)

Query  133  DHFGSQLGDVTVAAMLRA  150
            D FG   G VT   ML A
Sbjct  116  DAFGMPVGSVTTGKMLAA  133


Query #3278: g3181.t1 Query ID: lcl|Query_22776 Length: 598

No significant similarity found.


Query #3279: g3182.t1 Query ID: lcl|Query_22777 Length: 471

No significant similarity found.


Query #3280: g3183.t1 Query ID: lcl|Query_22778 Length: 356

No significant similarity found.


Query #3281: g3184.t1 Query ID: lcl|Query_22779 Length: 1220

No significant similarity found.


Query #3282: g3185.t1 Query ID: lcl|Query_22780 Length: 566

No significant similarity found.


Query #3283: g3186.t1 Query ID: lcl|Query_22781 Length: 334

No significant similarity found.


Query #3284: g3187.t1 Query ID: lcl|Query_22782 Length: 518

No significant similarity found.


Query #3285: g3188.t1 Query ID: lcl|Query_22783 Length: 188

No significant similarity found.


Query #3286: g3189.t1 Query ID: lcl|Query_22784 Length: 752

No significant similarity found.


Query #3287: g3190.t1 Query ID: lcl|Query_22785 Length: 425

No significant similarity found.


Query #3288: g3191.t1 Query ID: lcl|Query_22786 Length: 1093

No significant similarity found.


Query #3289: g3192.t1 Query ID: lcl|Query_22787 Length: 670

No significant similarity found.


Query #3290: g3193.t1 Query ID: lcl|Query_22788 Length: 509

No significant similarity found.


Query #3291: g3194.t1 Query ID: lcl|Query_22789 Length: 86

No significant similarity found.


Query #3292: g3195.t1 Query ID: lcl|Query_22790 Length: 181

No significant similarity found.


Query #3293: g3195.t2 Query ID: lcl|Query_22791 Length: 156

No significant similarity found.


Query #3294: g3196.t1 Query ID: lcl|Query_22792 Length: 688

No significant similarity found.


Query #3295: g3197.t1 Query ID: lcl|Query_22793 Length: 366

No significant similarity found.


Query #3296: g3198.t1 Query ID: lcl|Query_22794 Length: 133

No significant similarity found.


Query #3297: g3199.t1 Query ID: lcl|Query_22795 Length: 664

No significant similarity found.


Query #3298: g3200.t1 Query ID: lcl|Query_22796 Length: 569

No significant similarity found.


Query #3299: g3201.t1 Query ID: lcl|Query_22797 Length: 110

No significant similarity found.


Query #3300: g3202.t1 Query ID: lcl|Query_22798 Length: 89

No significant similarity found.


Query #3301: g3203.t1 Query ID: lcl|Query_22799 Length: 450

No significant similarity found.


Query #3302: g3204.t1 Query ID: lcl|Query_22800 Length: 400

No significant similarity found.


Query #3303: g3205.t1 Query ID: lcl|Query_22801 Length: 246

No significant similarity found.


Query #3304: g3206.t1 Query ID: lcl|Query_22802 Length: 744

No significant similarity found.


Query #3305: g3207.t1 Query ID: lcl|Query_22803 Length: 1002

No significant similarity found.


Query #3306: g3208.t1 Query ID: lcl|Query_22804 Length: 101

No significant similarity found.


Query #3307: g3209.t1 Query ID: lcl|Query_22805 Length: 622

No significant similarity found.


Query #3308: g3210.t1 Query ID: lcl|Query_22806 Length: 366

No significant similarity found.


Query #3309: g3211.t1 Query ID: lcl|Query_22807 Length: 405

No significant similarity found.


Query #3310: g3212.t1 Query ID: lcl|Query_22808 Length: 535

No significant similarity found.


Query #3311: g3213.t1 Query ID: lcl|Query_22809 Length: 827

Sequences producing significant alignments:
                                                                  Scientific      Common                     Max    Total Query   E   Per.   Acc.                        
Description                                                       Name            Name            Taxid      Score  Score cover Value Ident  Len        Accession        
unnamed protein product                                                                           0          23.0   23.0  2%    0.039 33.33  421        Query_30583      


Alignments:

>unnamed protein product
Sequence ID: Query_30583 Length: 421
Range 1: 214 to 237

Score:23.0 bits(46), Expect:0.039, 
Method:Compositional matrix adjust., 
Identities:8/24(33%), Positives:13/24(54%), Gaps:0/24(0%)

Query  420  YSAESKRFDPDGNYVRRWLPVLAR  443
            Y AE  ++DP   Y    +P +A+
Sbjct  214  YGAERMKYDPKQVYTVSIMPCIAK  237


Query #3312: g3214.t1 Query ID: lcl|Query_22810 Length: 121

Sequences producing significant alignments:
                                                                  Scientific      Common                     Max    Total Query   E   Per.   Acc.                        
Description                                                       Name            Name            Taxid      Score  Score cover Value Ident  Len        Accession        
unnamed protein product                                                                           0          28.4   28.4  29%   8e-05 33.33  421        Query_30583      


Alignments:

>unnamed protein product
Sequence ID: Query_30583 Length: 421
Range 1: 70 to 97

Score:28.4 bits(59), Expect:8e-05, 
Method:Composition-based stats., 
Identities:12/36(33%), Positives:20/36(55%), Gaps:8/36(22%)

Query  62  GECLVHLPREEVEEKVQQALDEAQARIREIEGEMRD  97
           G+CL H P        + A+ EAQ+ + E+E  ++D
Sbjct  70  GQCLTHCP--------ENAIYEAQSWVPEVEKKLKD  97


Query #3313: g3215.t1 Query ID: lcl|Query_22811 Length: 409

No significant similarity found.


Query #3314: g3216.t1 Query ID: lcl|Query_22812 Length: 1100

No significant similarity found.


Query #3315: g3217.t1 Query ID: lcl|Query_22813 Length: 811

No significant similarity found.


Query #3316: g3218.t1 Query ID: lcl|Query_22814 Length: 149

Sequences producing significant alignments:
                                                                  Scientific      Common                     Max    Total Query   E   Per.   Acc.                        
Description                                                       Name            Name            Taxid      Score  Score cover Value Ident  Len        Accession        
unnamed protein product                                                                           0          20.5   20.5  8%    0.035 50.00  421        Query_30583      


Alignments:

>unnamed protein product
Sequence ID: Query_30583 Length: 421
Range 1: 3 to 14

Score:20.5 bits(40), Expect:0.035, 
Method:Compositional matrix adjust., 
Identities:6/12(50%), Positives:8/12(66%), Gaps:0/12(0%)

Query  85  RTLMDNFDYVMH  96
           RT M+  +Y MH
Sbjct  3   RTVMERIEYEMH  14


Query #3317: g3219.t1 Query ID: lcl|Query_22815 Length: 416

No significant similarity found.


Query #3318: g3220.t1 Query ID: lcl|Query_22816 Length: 221

No significant similarity found.


Query #3319: g3221.t1 Query ID: lcl|Query_22817 Length: 491

No significant similarity found.


Query #3320: g3222.t1 Query ID: lcl|Query_22818 Length: 1687

No significant similarity found.


Query #3321: g3223.t1 Query ID: lcl|Query_22819 Length: 409

No significant similarity found.


Query #3322: g3224.t1 Query ID: lcl|Query_22820 Length: 441

No significant similarity found.


Query #3323: g3225.t1 Query ID: lcl|Query_22821 Length: 403

No significant similarity found.


Query #3324: g3226.t1 Query ID: lcl|Query_22822 Length: 494

No significant similarity found.


Query #3325: g3227.t1 Query ID: lcl|Query_22823 Length: 374

No significant similarity found.


Query #3326: g3228.t1 Query ID: lcl|Query_22824 Length: 519

No significant similarity found.


Query #3327: g3229.t1 Query ID: lcl|Query_22825 Length: 803

No significant similarity found.


Query #3328: g3229.t2 Query ID: lcl|Query_22826 Length: 800

No significant similarity found.


Query #3329: g3230.t1 Query ID: lcl|Query_22827 Length: 241

No significant similarity found.


Query #3330: g3231.t1 Query ID: lcl|Query_22828 Length: 662

No significant similarity found.


Query #3331: g3232.t1 Query ID: lcl|Query_22829 Length: 877

No significant similarity found.


Query #3332: g3233.t1 Query ID: lcl|Query_22830 Length: 488

No significant similarity found.


Query #3333: g3234.t1 Query ID: lcl|Query_22831 Length: 346

No significant similarity found.


Query #3334: g3235.t1 Query ID: lcl|Query_22832 Length: 773

No significant similarity found.


Query #3335: g3236.t1 Query ID: lcl|Query_22833 Length: 270

No significant similarity found.


Query #3336: g3237.t1 Query ID: lcl|Query_22834 Length: 571

No significant similarity found.


Query #3337: g3238.t1 Query ID: lcl|Query_22835 Length: 690

No significant similarity found.


Query #3338: g3239.t1 Query ID: lcl|Query_22836 Length: 373

No significant similarity found.


Query #3339: g3240.t1 Query ID: lcl|Query_22837 Length: 200

Sequences producing significant alignments:
                                                                  Scientific      Common                     Max    Total Query   E   Per.   Acc.                        
Description                                                       Name            Name            Taxid      Score  Score cover Value Ident  Len        Accession        
unnamed protein product                                                                           0          22.1   22.1  21%   0.016 38.64  421        Query_30583      


Alignments:

>unnamed protein product
Sequence ID: Query_30583 Length: 421
Range 1: 123 to 165

Score:22.1 bits(44), Expect:0.016, 
Method:Compositional matrix adjust., 
Identities:17/44(39%), Positives:20/44(45%), Gaps:2/44(4%)

Query  74   GTVCGQAVLDALCQSLGFDQAWD-GMEATITNVTSPQEAVRSLT  116
            G+V     L AL Q LGF + WD    A +T      E V  LT
Sbjct  123  GSVTTGKMLAAL-QKLGFAHCWDTEFTADVTIWEEGSEFVERLT  165


Query #3340: g3241.t1 Query ID: lcl|Query_22838 Length: 1020

No significant similarity found.


Query #3341: g3242.t1 Query ID: lcl|Query_22839 Length: 225

No significant similarity found.


Query #3342: g3243.t1 Query ID: lcl|Query_22840 Length: 541

No significant similarity found.


Query #3343: g3244.t1 Query ID: lcl|Query_22841 Length: 435

No significant similarity found.


Query #3344: g3245.t1 Query ID: lcl|Query_22842 Length: 234

No significant similarity found.


Query #3345: g3246.t1 Query ID: lcl|Query_22843 Length: 231

No significant similarity found.


Query #3346: g3247.t1 Query ID: lcl|Query_22844 Length: 465

No significant similarity found.


Query #3347: g3248.t1 Query ID: lcl|Query_22845 Length: 217

No significant similarity found.


Query #3348: g3249.t1 Query ID: lcl|Query_22846 Length: 542

No significant similarity found.


Query #3349: g3250.t1 Query ID: lcl|Query_22847 Length: 598

No significant similarity found.


Query #3350: g3251.t1 Query ID: lcl|Query_22848 Length: 601

No significant similarity found.


Query #3351: g3252.t1 Query ID: lcl|Query_22849 Length: 434

No significant similarity found.


Query #3352: g3253.t1 Query ID: lcl|Query_22850 Length: 458

No significant similarity found.


Query #3353: g3254.t1 Query ID: lcl|Query_22851 Length: 863

No significant similarity found.


Query #3354: g3254.t2 Query ID: lcl|Query_22852 Length: 854

No significant similarity found.


Query #3355: g3255.t1 Query ID: lcl|Query_22853 Length: 462

No significant similarity found.


Query #3356: g3256.t1 Query ID: lcl|Query_22854 Length: 584

No significant similarity found.


Query #3357: g3257.t1 Query ID: lcl|Query_22855 Length: 520

No significant similarity found.


Query #3358: g3258.t1 Query ID: lcl|Query_22856 Length: 1122

No significant similarity found.


Query #3359: g3259.t1 Query ID: lcl|Query_22857 Length: 323

No significant similarity found.


Query #3360: g3260.t1 Query ID: lcl|Query_22858 Length: 138

No significant similarity found.


Query #3361: g3261.t1 Query ID: lcl|Query_22859 Length: 1658

No significant similarity found.


Query #3362: g3262.t1 Query ID: lcl|Query_22860 Length: 555

No significant similarity found.


Query #3363: g3262.t2 Query ID: lcl|Query_22861 Length: 556

No significant similarity found.


Query #3364: g3263.t1 Query ID: lcl|Query_22862 Length: 1069

No significant similarity found.


Query #3365: g3264.t1 Query ID: lcl|Query_22863 Length: 2017

No significant similarity found.


Query #3366: g3265.t1 Query ID: lcl|Query_22864 Length: 338

No significant similarity found.


Query #3367: g3266.t1 Query ID: lcl|Query_22865 Length: 522

No significant similarity found.


Query #3368: g3267.t1 Query ID: lcl|Query_22866 Length: 352

No significant similarity found.


Query #3369: g3268.t1 Query ID: lcl|Query_22867 Length: 157

No significant similarity found.


Query #3370: g3269.t1 Query ID: lcl|Query_22868 Length: 210

No significant similarity found.


Query #3371: g3270.t1 Query ID: lcl|Query_22869 Length: 1001

No significant similarity found.


Query #3372: g3271.t1 Query ID: lcl|Query_22870 Length: 146

No significant similarity found.


Query #3373: g3272.t1 Query ID: lcl|Query_22871 Length: 128

No significant similarity found.


Query #3374: g3273.t1 Query ID: lcl|Query_22872 Length: 1124

No significant similarity found.


Query #3375: g3274.t1 Query ID: lcl|Query_22873 Length: 889

No significant similarity found.


Query #3376: g3275.t1 Query ID: lcl|Query_22874 Length: 229

No significant similarity found.


Query #3377: g3276.t1 Query ID: lcl|Query_22875 Length: 251

No significant similarity found.


Query #3378: g3277.t1 Query ID: lcl|Query_22876 Length: 334

No significant similarity found.


Query #3379: g3278.t1 Query ID: lcl|Query_22877 Length: 339

No significant similarity found.


Query #3380: g3279.t1 Query ID: lcl|Query_22878 Length: 130

No significant similarity found.


Query #3381: g3280.t1 Query ID: lcl|Query_22879 Length: 363

No significant similarity found.


Query #3382: g3280.t2 Query ID: lcl|Query_22880 Length: 329

No significant similarity found.


Query #3383: g3281.t1 Query ID: lcl|Query_22881 Length: 586

No significant similarity found.


Query #3384: g3282.t1 Query ID: lcl|Query_22882 Length: 416

No significant similarity found.


Query #3385: g3283.t1 Query ID: lcl|Query_22883 Length: 167

No significant similarity found.


Query #3386: g3284.t1 Query ID: lcl|Query_22884 Length: 199

No significant similarity found.


Query #3387: g3285.t1 Query ID: lcl|Query_22885 Length: 1116

No significant similarity found.


Query #3388: g3286.t1 Query ID: lcl|Query_22886 Length: 154

No significant similarity found.


Query #3389: g3287.t1 Query ID: lcl|Query_22887 Length: 1572

No significant similarity found.


Query #3390: g3288.t1 Query ID: lcl|Query_22888 Length: 696

No significant similarity found.


Query #3391: g3289.t1 Query ID: lcl|Query_22889 Length: 302

No significant similarity found.


Query #3392: g3290.t1 Query ID: lcl|Query_22890 Length: 300

No significant similarity found.


Query #3393: g3291.t1 Query ID: lcl|Query_22891 Length: 309

No significant similarity found.


Query #3394: g3292.t1 Query ID: lcl|Query_22892 Length: 2668

No significant similarity found.


Query #3395: g3293.t1 Query ID: lcl|Query_22893 Length: 199

No significant similarity found.


Query #3396: g3294.t1 Query ID: lcl|Query_22894 Length: 330

No significant similarity found.


Query #3397: g3295.t1 Query ID: lcl|Query_22895 Length: 1517

No significant similarity found.


Query #3398: g3296.t1 Query ID: lcl|Query_22896 Length: 2573

No significant similarity found.


Query #3399: g3297.t1 Query ID: lcl|Query_22897 Length: 267

No significant similarity found.


Query #3400: g3298.t1 Query ID: lcl|Query_22898 Length: 347

Sequences producing significant alignments:
                                                                  Scientific      Common                     Max    Total Query   E   Per.   Acc.                        
Description                                                       Name            Name            Taxid      Score  Score cover Value Ident  Len        Accession        
unnamed protein product                                                                           0          25.9   25.9  12%   0.002 34.09  421        Query_30583      


Alignments:

>unnamed protein product
Sequence ID: Query_30583 Length: 421
Range 1: 153 to 191

Score:25.9 bits(53), Expect:0.002, 
Method:Compositional matrix adjust., 
Identities:15/44(34%), Positives:21/44(47%), Gaps:5/44(11%)

Query  183  IYQPRSELFERLVRLKQSKHPDMPLEEFAALVLGDEAQPEEAPP  226
            I++  SE  ERL     +K  DMPL +F +   G +   E   P
Sbjct  153  IWEEGSEFVERL-----TKKSDMPLPQFTSCCPGWQKYAETYYP  191


Query #3401: g3299.t1 Query ID: lcl|Query_22899 Length: 463

No significant similarity found.


Query #3402: g3300.t1 Query ID: lcl|Query_22900 Length: 92

No significant similarity found.


Query #3403: g3301.t1 Query ID: lcl|Query_22901 Length: 981

No significant similarity found.


Query #3404: g3302.t1 Query ID: lcl|Query_22902 Length: 532

Sequences producing significant alignments:
                                                                  Scientific      Common                     Max    Total Query   E   Per.   Acc.                        
Description                                                       Name            Name            Taxid      Score  Score cover Value Ident  Len        Accession        
unnamed protein product                                                                           0          23.0   23.0  2%    0.025 60.00  421        Query_30583      


Alignments:

>unnamed protein product
Sequence ID: Query_30583 Length: 421
Range 1: 55 to 69

Score:23.0 bits(46), Expect:0.025, 
Method:Compositional matrix adjust., 
Identities:9/15(60%), Positives:9/15(60%), Gaps:0/15(0%)

Query  67  GLPLSCPHFEACSGC  81
           G P S PH EAC  C
Sbjct  55  GEPHSIPHIEACINC  69


Query #3405: g3303.t1 Query ID: lcl|Query_22903 Length: 280

No significant similarity found.


Query #3406: g3304.t1 Query ID: lcl|Query_22904 Length: 270

No significant similarity found.


Query #3407: g3305.t1 Query ID: lcl|Query_22905 Length: 228

No significant similarity found.


Query #3408: g3306.t1 Query ID: lcl|Query_22906 Length: 1012

No significant similarity found.


Query #3409: g3307.t1 Query ID: lcl|Query_22907 Length: 475

No significant similarity found.


Query #3410: g3308.t1 Query ID: lcl|Query_22908 Length: 563

No significant similarity found.


Query #3411: g3309.t1 Query ID: lcl|Query_22909 Length: 466

No significant similarity found.


Query #3412: g3310.t1 Query ID: lcl|Query_22910 Length: 201

No significant similarity found.


Query #3413: g3311.t1 Query ID: lcl|Query_22911 Length: 80

No significant similarity found.


Query #3414: g3312.t1 Query ID: lcl|Query_22912 Length: 581

No significant similarity found.


Query #3415: g3313.t1 Query ID: lcl|Query_22913 Length: 331

No significant similarity found.


Query #3416: g3314.t1 Query ID: lcl|Query_22914 Length: 577

No significant similarity found.


Query #3417: g3315.t1 Query ID: lcl|Query_22915 Length: 297

No significant similarity found.


Query #3418: g3316.t1 Query ID: lcl|Query_22916 Length: 845

No significant similarity found.


Query #3419: g3317.t1 Query ID: lcl|Query_22917 Length: 458

No significant similarity found.


Query #3420: g3318.t1 Query ID: lcl|Query_22918 Length: 403

No significant similarity found.


Query #3421: g3319.t1 Query ID: lcl|Query_22919 Length: 668

No significant similarity found.


Query #3422: g3319.t2 Query ID: lcl|Query_22920 Length: 670

No significant similarity found.


Query #3423: g3320.t1 Query ID: lcl|Query_22921 Length: 323

No significant similarity found.


Query #3424: g3321.t1 Query ID: lcl|Query_22922 Length: 215

No significant similarity found.


Query #3425: g3322.t1 Query ID: lcl|Query_22923 Length: 211

No significant similarity found.


Query #3426: g3323.t1 Query ID: lcl|Query_22924 Length: 542

No significant similarity found.


Query #3427: g3324.t1 Query ID: lcl|Query_22925 Length: 167

No significant similarity found.


Query #3428: g3325.t1 Query ID: lcl|Query_22926 Length: 400

No significant similarity found.


Query #3429: g3326.t1 Query ID: lcl|Query_22927 Length: 324

No significant similarity found.


Query #3430: g3327.t1 Query ID: lcl|Query_22928 Length: 142

No significant similarity found.


Query #3431: g3327.t2 Query ID: lcl|Query_22929 Length: 191

No significant similarity found.


Query #3432: g3328.t1 Query ID: lcl|Query_22930 Length: 286

No significant similarity found.


Query #3433: g3329.t1 Query ID: lcl|Query_22931 Length: 501

Sequences producing significant alignments:
                                                                  Scientific      Common                     Max    Total Query   E   Per.   Acc.                        
Description                                                       Name            Name            Taxid      Score  Score cover Value Ident  Len        Accession        
unnamed protein product                                                                           0          23.4   23.4  13%   0.014 29.17  421        Query_30583      


Alignments:

>unnamed protein product
Sequence ID: Query_30583 Length: 421
Range 1: 298 to 369

Score:23.4 bits(47), Expect:0.014, 
Method:Compositional matrix adjust., 
Identities:21/72(29%), Positives:27/72(37%), Gaps:4/72(5%)

Query  376  LTGGDEEAGQE--QEATQPAQQQQQQQQPASGISG--DAAVNHSGTDANAAVTTLRRGPR  431
             TGG  EA      EA    +      +   G+ G  +A VN  GTD   AV    +  +
Sbjct  298  VTGGVMEAALRFAYEAVTGKKPDSWDFKAVRGLDGIKEATVNVGGTDVKVAVVHGAKRFK  357

Query  432  PVFDATAQEPSP  443
             V D      SP
Sbjct  358  QVCDDVKAGKSP  369


Query #3434: g3330.t1 Query ID: lcl|Query_22932 Length: 394

No significant similarity found.


Query #3435: g3331.t1 Query ID: lcl|Query_22933 Length: 107

No significant similarity found.


Query #3436: g3332.t1 Query ID: lcl|Query_22934 Length: 1189

No significant similarity found.


Query #3437: g3333.t1 Query ID: lcl|Query_22935 Length: 439

No significant similarity found.


Query #3438: g3334.t1 Query ID: lcl|Query_22936 Length: 491

No significant similarity found.


Query #3439: g3335.t1 Query ID: lcl|Query_22937 Length: 1096

No significant similarity found.


Query #3440: g3336.t1 Query ID: lcl|Query_22938 Length: 608

No significant similarity found.


Query #3441: g3337.t1 Query ID: lcl|Query_22939 Length: 604

No significant similarity found.


Query #3442: g3338.t1 Query ID: lcl|Query_22940 Length: 1328

No significant similarity found.


Query #3443: g3339.t1 Query ID: lcl|Query_22941 Length: 232

No significant similarity found.


Query #3444: g3340.t1 Query ID: lcl|Query_22942 Length: 790

No significant similarity found.


Query #3445: g3341.t1 Query ID: lcl|Query_22943 Length: 411

No significant similarity found.


Query #3446: g3342.t1 Query ID: lcl|Query_22944 Length: 316

No significant similarity found.


Query #3447: g3343.t1 Query ID: lcl|Query_22945 Length: 689

No significant similarity found.


Query #3448: g3344.t1 Query ID: lcl|Query_22946 Length: 216

No significant similarity found.
[truncated: 892,522 more chars]
