# Supplementary material for: Predicting the Structure of Enzymes with Metal Cofactors: The Example of [FeFe] Hydrogenases
Source: Int J Mol Sci. 2024 Mar 25;25(7):3663. doi: 10.3390/ijms25073663 (PMC11011570; doi:10.3390/ijms25073663)
Supplement: Supplementary file 1 [file ijms-25-03663-s001.zip › ijms-2857370-SM/Blast_Clustal_Alignments/Chlorella_Vulg211_11P_Nuclear_Protein_Blosum90_Alignment/HydA1.txt]

RID: BJMWVBP911N	
Job Title:A				
Program:  
Subject:None ID: lcl|Query_259685(amino acid) Length: 497
Query #1: g1.t1 Query ID: lcl|Query_248601 Length: 265

No significant similarity found.


Query #2: g2.t1 Query ID: lcl|Query_248602 Length: 332

No significant similarity found.


Query #3: g3.t1 Query ID: lcl|Query_248603 Length: 2311

No significant similarity found.


Query #4: g4.t1 Query ID: lcl|Query_248604 Length: 245

No significant similarity found.


Query #5: g5.t1 Query ID: lcl|Query_248605 Length: 427

No significant similarity found.


Query #6: g6.t1 Query ID: lcl|Query_248606 Length: 472

No significant similarity found.


Query #7: g7.t1 Query ID: lcl|Query_248607 Length: 89

No significant similarity found.


Query #8: g8.t1 Query ID: lcl|Query_248608 Length: 409

No significant similarity found.


Query #9: g9.t1 Query ID: lcl|Query_248609 Length: 1767

No significant similarity found.


Query #10: g10.t1 Query ID: lcl|Query_248610 Length: 107

No significant similarity found.


Query #11: g11.t1 Query ID: lcl|Query_248611 Length: 1087

No significant similarity found.


Query #12: g12.t1 Query ID: lcl|Query_248612 Length: 350

No significant similarity found.


Query #13: g13.t1 Query ID: lcl|Query_248613 Length: 1863

No significant similarity found.


Query #14: g14.t1 Query ID: lcl|Query_248614 Length: 478

No significant similarity found.


Query #15: g15.t1 Query ID: lcl|Query_248615 Length: 1601

No significant similarity found.


Query #16: g16.t1 Query ID: lcl|Query_248616 Length: 1102

No significant similarity found.


Query #17: g17.t1 Query ID: lcl|Query_248617 Length: 147

No significant similarity found.


Query #18: g18.t1 Query ID: lcl|Query_248618 Length: 765

No significant similarity found.


Query #19: g19.t1 Query ID: lcl|Query_248619 Length: 277

No significant similarity found.


Query #20: g20.t1 Query ID: lcl|Query_248620 Length: 1585

No significant similarity found.


Query #21: g21.t1 Query ID: lcl|Query_248621 Length: 120

No significant similarity found.


Query #22: g22.t1 Query ID: lcl|Query_248622 Length: 590

Sequences producing significant alignments:
                                                                  Scientific      Common                     Max    Total Query   E   Per.   Acc.                        
Description                                                       Name            Name            Taxid      Score  Score cover Value Ident  Len        Accession        
unnamed protein product                                                                           0          23.0   23.0  5%    0.036 50.00  497        Query_259685     


Alignments:

>unnamed protein product
Sequence ID: Query_259685 Length: 497
Range 1: 10 to 39

Score:23.0 bits(46), Expect:0.036, 
Method:Compositional matrix adjust., 
Identities:15/30(50%), Positives:16/30(53%), Gaps:0/30(0%)

Query  138  AAFSIDPRSFELEQLAPRQQRAAAGNRVAL  167
            AA SI   S    Q APR   AA+  RVAL
Sbjct  10   AAVSIRGSSCRARQVAPRAPLAASTVRVAL  39


Query #23: g23.t1 Query ID: lcl|Query_248623 Length: 136

No significant similarity found.


Query #24: g24.t1 Query ID: lcl|Query_248624 Length: 123

No significant similarity found.


Query #25: g25.t1 Query ID: lcl|Query_248625 Length: 340

No significant similarity found.


Query #26: g26.t1 Query ID: lcl|Query_248626 Length: 343

No significant similarity found.


Query #27: g27.t1 Query ID: lcl|Query_248627 Length: 542

No significant similarity found.


Query #28: g28.t1 Query ID: lcl|Query_248628 Length: 350

No significant similarity found.


Query #29: g29.t1 Query ID: lcl|Query_248629 Length: 153

No significant similarity found.


Query #30: g30.t1 Query ID: lcl|Query_248630 Length: 211

No significant similarity found.


Query #31: g31.t1 Query ID: lcl|Query_248631 Length: 88

No significant similarity found.


Query #32: g32.t1 Query ID: lcl|Query_248632 Length: 103

No significant similarity found.


Query #33: g33.t1 Query ID: lcl|Query_248633 Length: 193

No significant similarity found.


Query #34: g34.t1 Query ID: lcl|Query_248634 Length: 144

No significant similarity found.


Query #35: g35.t1 Query ID: lcl|Query_248635 Length: 73

No significant similarity found.


Query #36: g36.t1 Query ID: lcl|Query_248636 Length: 284

No significant similarity found.


Query #37: g37.t1 Query ID: lcl|Query_248637 Length: 259

No significant similarity found.


Query #38: g38.t1 Query ID: lcl|Query_248638 Length: 144

No significant similarity found.


Query #39: g39.t1 Query ID: lcl|Query_248639 Length: 1158

No significant similarity found.


Query #40: g40.t1 Query ID: lcl|Query_248640 Length: 753

No significant similarity found.


Query #41: g41.t1 Query ID: lcl|Query_248641 Length: 228

No significant similarity found.


Query #42: g42.t1 Query ID: lcl|Query_248642 Length: 429

No significant similarity found.


Query #43: g43.t1 Query ID: lcl|Query_248643 Length: 294

No significant similarity found.


Query #44: g44.t1 Query ID: lcl|Query_248644 Length: 348

No significant similarity found.


Query #45: g45.t1 Query ID: lcl|Query_248645 Length: 1085

No significant similarity found.


Query #46: g46.t1 Query ID: lcl|Query_248646 Length: 565

No significant similarity found.


Query #47: g47.t1 Query ID: lcl|Query_248647 Length: 131

No significant similarity found.


Query #48: g48.t1 Query ID: lcl|Query_248648 Length: 553

No significant similarity found.


Query #49: g49.t1 Query ID: lcl|Query_248649 Length: 157

No significant similarity found.


Query #50: g50.t1 Query ID: lcl|Query_248650 Length: 421

No significant similarity found.


Query #51: g51.t1 Query ID: lcl|Query_248651 Length: 521

No significant similarity found.


Query #52: g52.t1 Query ID: lcl|Query_248652 Length: 774

No significant similarity found.


Query #53: g53.t1 Query ID: lcl|Query_248653 Length: 131

No significant similarity found.


Query #54: g54.t1 Query ID: lcl|Query_248654 Length: 1187

No significant similarity found.


Query #55: g55.t1 Query ID: lcl|Query_248655 Length: 788

No significant similarity found.


Query #56: g55.t2 Query ID: lcl|Query_248656 Length: 790

No significant similarity found.


Query #57: g56.t1 Query ID: lcl|Query_248657 Length: 236

No significant similarity found.


Query #58: g57.t1 Query ID: lcl|Query_248658 Length: 431

No significant similarity found.


Query #59: g58.t1 Query ID: lcl|Query_248659 Length: 262

No significant similarity found.


Query #60: g59.t1 Query ID: lcl|Query_248660 Length: 363

No significant similarity found.


Query #61: g60.t1 Query ID: lcl|Query_248661 Length: 386

No significant similarity found.


Query #62: g61.t1 Query ID: lcl|Query_248662 Length: 364

No significant similarity found.


Query #63: g62.t1 Query ID: lcl|Query_248663 Length: 488

No significant similarity found.


Query #64: g63.t1 Query ID: lcl|Query_248664 Length: 243

No significant similarity found.


Query #65: g64.t1 Query ID: lcl|Query_248665 Length: 381

No significant similarity found.


Query #66: g65.t1 Query ID: lcl|Query_248666 Length: 537

No significant similarity found.


Query #67: g66.t1 Query ID: lcl|Query_248667 Length: 254

Sequences producing significant alignments:
                                                                  Scientific      Common                     Max    Total Query   E   Per.   Acc.                        
Description                                                       Name            Name            Taxid      Score  Score cover Value Ident  Len        Accession        
unnamed protein product                                                                           0          23.8   23.8  38%   0.007 25.00  497        Query_259685     


Alignments:

>unnamed protein product
Sequence ID: Query_259685 Length: 497
Range 1: 79 to 181

Score:23.8 bits(48), Expect:0.007, 
Method:Compositional matrix adjust., 
Identities:26/104(25%), Positives:34/104(32%), Gaps:7/104(6%)

Query  71   RDDPAFVVVCSALMAAIAVAYCLAFSHSFGRSVLTVVSAVAVDFLAIGAVIATL-GWGLS  129
            +DDP    VC     A+ VA       + G +      A     L    V  TL G  L+
Sbjct  79   KDDPTRKHVCVQVAPAVRVAIAETLGLAPGATTPKQL-AEGLRRLGFDEVFDTLFGADLT  137

Query  130  -----NKFLRRQNQHSHAVEQSVEWMYAFDVHCNAFFPMFLLIY  168
                    L R  +H  A  +S E +  F   C     M    Y
Sbjct  138  IMEEGSELLHRLTEHLEAHPHSDEPLPMFTSCCPGWIAMLEKSY  181


Query #68: g67.t1 Query ID: lcl|Query_248668 Length: 455

No significant similarity found.


Query #69: g68.t1 Query ID: lcl|Query_248669 Length: 443

No significant similarity found.


Query #70: g69.t1 Query ID: lcl|Query_248670 Length: 330

No significant similarity found.


Query #71: g70.t1 Query ID: lcl|Query_248671 Length: 346

No significant similarity found.


Query #72: g71.t1 Query ID: lcl|Query_248672 Length: 458

No significant similarity found.


Query #73: g72.t1 Query ID: lcl|Query_248673 Length: 509

No significant similarity found.


Query #74: g73.t1 Query ID: lcl|Query_248674 Length: 487

No significant similarity found.


Query #75: g74.t1 Query ID: lcl|Query_248675 Length: 884

No significant similarity found.


Query #76: g75.t1 Query ID: lcl|Query_248676 Length: 333

Sequences producing significant alignments:
                                                                  Scientific      Common                     Max    Total Query   E   Per.   Acc.                        
Description                                                       Name            Name            Taxid      Score  Score cover Value Ident  Len        Accession        
unnamed protein product                                                                           0          21.7   21.7  15%   0.036 29.41  497        Query_259685     


Alignments:

>unnamed protein product
Sequence ID: Query_259685 Length: 497
Range 1: 389 to 437

Score:21.7 bits(43), Expect:0.036, 
Method:Compositional matrix adjust., 
Identities:15/51(29%), Positives:21/51(41%), Gaps:2/51(3%)

Query  122  AFGVTGMVTQITKMAVGRLRPDFLDRCKPVVPSPLIVSYGLPASANPACTE  172
            A G       ITKM  G  + DF +      P+  +   G P S + A T+
Sbjct  389  ANGLGNAKKLITKMQAGEAKYDFVEIM--ACPAGCVGGGGQPRSTDKAITQ  437


Query #77: g76.t1 Query ID: lcl|Query_248677 Length: 265

No significant similarity found.


Query #78: g77.t1 Query ID: lcl|Query_248678 Length: 442

No significant similarity found.


Query #79: g78.t1 Query ID: lcl|Query_248679 Length: 134

No significant similarity found.


Query #80: g79.t1 Query ID: lcl|Query_248680 Length: 218

No significant similarity found.


Query #81: g80.t1 Query ID: lcl|Query_248681 Length: 417

No significant similarity found.


Query #82: g81.t1 Query ID: lcl|Query_248682 Length: 435

No significant similarity found.


Query #83: g82.t1 Query ID: lcl|Query_248683 Length: 532

No significant similarity found.


Query #84: g83.t1 Query ID: lcl|Query_248684 Length: 101

No significant similarity found.


Query #85: g84.t1 Query ID: lcl|Query_248685 Length: 2372

No significant similarity found.


Query #86: g85.t1 Query ID: lcl|Query_248686 Length: 432

No significant similarity found.


Query #87: g86.t1 Query ID: lcl|Query_248687 Length: 148

No significant similarity found.


Query #88: g87.t1 Query ID: lcl|Query_248688 Length: 499

No significant similarity found.


Query #89: g88.t1 Query ID: lcl|Query_248689 Length: 426

No significant similarity found.


Query #90: g89.t1 Query ID: lcl|Query_248690 Length: 338

No significant similarity found.


Query #91: g90.t1 Query ID: lcl|Query_248691 Length: 1726

No significant similarity found.


Query #92: g91.t1 Query ID: lcl|Query_248692 Length: 493

No significant similarity found.


Query #93: g92.t1 Query ID: lcl|Query_248693 Length: 443

No significant similarity found.


Query #94: g93.t1 Query ID: lcl|Query_248694 Length: 594

No significant similarity found.


Query #95: g93.t2 Query ID: lcl|Query_248695 Length: 617

No significant similarity found.


Query #96: g94.t1 Query ID: lcl|Query_248696 Length: 686

No significant similarity found.


Query #97: g95.t1 Query ID: lcl|Query_248697 Length: 1718

No significant similarity found.


Query #98: g96.t1 Query ID: lcl|Query_248698 Length: 104

No significant similarity found.


Query #99: g97.t1 Query ID: lcl|Query_248699 Length: 118

No significant similarity found.


Query #100: g98.t1 Query ID: lcl|Query_248700 Length: 138

No significant similarity found.


Query #101: g99.t1 Query ID: lcl|Query_248701 Length: 297

No significant similarity found.


Query #102: g99.t2 Query ID: lcl|Query_248702 Length: 273

No significant similarity found.


Query #103: g100.t1 Query ID: lcl|Query_248703 Length: 180

No significant similarity found.


Query #104: g101.t1 Query ID: lcl|Query_248704 Length: 144

No significant similarity found.


Query #105: g102.t1 Query ID: lcl|Query_248705 Length: 109

No significant similarity found.


Query #106: g103.t1 Query ID: lcl|Query_248706 Length: 174

No significant similarity found.


Query #107: g104.t1 Query ID: lcl|Query_248707 Length: 87

No significant similarity found.


Query #108: g105.t1 Query ID: lcl|Query_248708 Length: 172

No significant similarity found.


Query #109: g106.t1 Query ID: lcl|Query_248709 Length: 249

No significant similarity found.


Query #110: g107.t1 Query ID: lcl|Query_248710 Length: 146

No significant similarity found.


Query #111: g108.t1 Query ID: lcl|Query_248711 Length: 365

No significant similarity found.


Query #112: g109.t1 Query ID: lcl|Query_248712 Length: 218

No significant similarity found.


Query #113: g110.t1 Query ID: lcl|Query_248713 Length: 252

No significant similarity found.


Query #114: g111.t1 Query ID: lcl|Query_248714 Length: 150

No significant similarity found.


Query #115: g112.t1 Query ID: lcl|Query_248715 Length: 428

No significant similarity found.


Query #116: g113.t1 Query ID: lcl|Query_248716 Length: 652

No significant similarity found.


Query #117: g114.t1 Query ID: lcl|Query_248717 Length: 559

No significant similarity found.


Query #118: g115.t1 Query ID: lcl|Query_248718 Length: 852

No significant similarity found.


Query #119: g116.t1 Query ID: lcl|Query_248719 Length: 424

No significant similarity found.


Query #120: g117.t1 Query ID: lcl|Query_248720 Length: 318

No significant similarity found.


Query #121: g118.t1 Query ID: lcl|Query_248721 Length: 270

No significant similarity found.


Query #122: g119.t1 Query ID: lcl|Query_248722 Length: 208

No significant similarity found.


Query #123: g120.t1 Query ID: lcl|Query_248723 Length: 141

No significant similarity found.


Query #124: g121.t1 Query ID: lcl|Query_248724 Length: 319

No significant similarity found.


Query #125: g122.t1 Query ID: lcl|Query_248725 Length: 1035

No significant similarity found.


Query #126: g123.t1 Query ID: lcl|Query_248726 Length: 1010

No significant similarity found.


Query #127: g124.t1 Query ID: lcl|Query_248727 Length: 505

No significant similarity found.


Query #128: g125.t1 Query ID: lcl|Query_248728 Length: 607

No significant similarity found.


Query #129: g126.t1 Query ID: lcl|Query_248729 Length: 1014

No significant similarity found.


Query #130: g127.t1 Query ID: lcl|Query_248730 Length: 428

Sequences producing significant alignments:
                                                                  Scientific      Common                     Max    Total Query   E   Per.   Acc.                        
Description                                                       Name            Name            Taxid      Score  Score cover Value Ident  Len        Accession        
unnamed protein product                                                                           0          21.7   21.7  11%   0.046 29.63  497        Query_259685     


Alignments:

>unnamed protein product
Sequence ID: Query_259685 Length: 497
Range 1: 109 to 162

Score:21.7 bits(43), Expect:0.046, 
Method:Compositional matrix adjust., 
Identities:16/54(30%), Positives:24/54(44%), Gaps:4/54(7%)

Query  282  STSPNKKEEALERLGADNFVVSKSEED---MKAAAGTLHGIIDTVAA-PHDMQP  331
            +T+P +  E L RLG D    +    D   M   +  LH + +   A PH  +P
Sbjct  109  ATTPKQLAEGLRRLGFDEVFDTLFGADLTIMEEGSELLHRLTEHLEAHPHSDEP  162


Query #131: g128.t1 Query ID: lcl|Query_248731 Length: 607

No significant similarity found.


Query #132: g129.t1 Query ID: lcl|Query_248732 Length: 358

No significant similarity found.


Query #133: g129.t2 Query ID: lcl|Query_248733 Length: 553

No significant similarity found.


Query #134: g130.t1 Query ID: lcl|Query_248734 Length: 630

No significant similarity found.


Query #135: g131.t1 Query ID: lcl|Query_248735 Length: 475

No significant similarity found.


Query #136: g132.t1 Query ID: lcl|Query_248736 Length: 472

No significant similarity found.


Query #137: g133.t1 Query ID: lcl|Query_248737 Length: 709

No significant similarity found.


Query #138: g134.t1 Query ID: lcl|Query_248738 Length: 595

No significant similarity found.


Query #139: g135.t1 Query ID: lcl|Query_248739 Length: 351

No significant similarity found.


Query #140: g136.t1 Query ID: lcl|Query_248740 Length: 581

No significant similarity found.


Query #141: g137.t1 Query ID: lcl|Query_248741 Length: 82

No significant similarity found.


Query #142: g138.t1 Query ID: lcl|Query_248742 Length: 160

No significant similarity found.


Query #143: g139.t1 Query ID: lcl|Query_248743 Length: 287

No significant similarity found.


Query #144: g140.t1 Query ID: lcl|Query_248744 Length: 423

No significant similarity found.


Query #145: g141.t1 Query ID: lcl|Query_248745 Length: 198

No significant similarity found.


Query #146: g142.t1 Query ID: lcl|Query_248746 Length: 125

No significant similarity found.


Query #147: g143.t1 Query ID: lcl|Query_248747 Length: 274

No significant similarity found.


Query #148: g144.t1 Query ID: lcl|Query_248748 Length: 190

No significant similarity found.


Query #149: g145.t1 Query ID: lcl|Query_248749 Length: 723

No significant similarity found.


Query #150: g146.t1 Query ID: lcl|Query_248750 Length: 385

No significant similarity found.


Query #151: g147.t1 Query ID: lcl|Query_248751 Length: 532

No significant similarity found.


Query #152: g148.t1 Query ID: lcl|Query_248752 Length: 592

No significant similarity found.


Query #153: g149.t1 Query ID: lcl|Query_248753 Length: 434

No significant similarity found.


Query #154: g150.t1 Query ID: lcl|Query_248754 Length: 764

No significant similarity found.


Query #155: g151.t1 Query ID: lcl|Query_248755 Length: 408

No significant similarity found.


Query #156: g152.t1 Query ID: lcl|Query_248756 Length: 428

No significant similarity found.


Query #157: g153.t1 Query ID: lcl|Query_248757 Length: 384

No significant similarity found.


Query #158: g154.t1 Query ID: lcl|Query_248758 Length: 328

No significant similarity found.


Query #159: g154.t2 Query ID: lcl|Query_248759 Length: 314

No significant similarity found.


Query #160: g155.t1 Query ID: lcl|Query_248760 Length: 495

No significant similarity found.


Query #161: g156.t1 Query ID: lcl|Query_248761 Length: 1614

No significant similarity found.


Query #162: g157.t1 Query ID: lcl|Query_248762 Length: 227

No significant similarity found.


Query #163: g158.t1 Query ID: lcl|Query_248763 Length: 1057

No significant similarity found.


Query #164: g159.t1 Query ID: lcl|Query_248764 Length: 882

No significant similarity found.


Query #165: g160.t1 Query ID: lcl|Query_248765 Length: 275

No significant similarity found.


Query #166: g161.t1 Query ID: lcl|Query_248766 Length: 255

No significant similarity found.


Query #167: g162.t1 Query ID: lcl|Query_248767 Length: 621

No significant similarity found.


Query #168: g163.t1 Query ID: lcl|Query_248768 Length: 470

No significant similarity found.


Query #169: g164.t1 Query ID: lcl|Query_248769 Length: 804

No significant similarity found.


Query #170: g165.t1 Query ID: lcl|Query_248770 Length: 390

No significant similarity found.


Query #171: g166.t1 Query ID: lcl|Query_248771 Length: 847

No significant similarity found.


Query #172: g167.t1 Query ID: lcl|Query_248772 Length: 513

No significant similarity found.


Query #173: g168.t1 Query ID: lcl|Query_248773 Length: 548

No significant similarity found.


Query #174: g169.t1 Query ID: lcl|Query_248774 Length: 914

No significant similarity found.


Query #175: g170.t1 Query ID: lcl|Query_248775 Length: 1535

No significant similarity found.


Query #176: g171.t1 Query ID: lcl|Query_248776 Length: 418

No significant similarity found.


Query #177: g172.t1 Query ID: lcl|Query_248777 Length: 110

No significant similarity found.


Query #178: g173.t1 Query ID: lcl|Query_248778 Length: 80

No significant similarity found.


Query #179: g174.t1 Query ID: lcl|Query_248779 Length: 317

No significant similarity found.


Query #180: g175.t1 Query ID: lcl|Query_248780 Length: 92

No significant similarity found.


Query #181: g176.t1 Query ID: lcl|Query_248781 Length: 612

No significant similarity found.


Query #182: g177.t1 Query ID: lcl|Query_248782 Length: 1044

No significant similarity found.


Query #183: g178.t1 Query ID: lcl|Query_248783 Length: 139

No significant similarity found.


Query #184: g179.t1 Query ID: lcl|Query_248784 Length: 337

No significant similarity found.


Query #185: g180.t1 Query ID: lcl|Query_248785 Length: 250

No significant similarity found.


Query #186: g181.t1 Query ID: lcl|Query_248786 Length: 225

No significant similarity found.


Query #187: g182.t1 Query ID: lcl|Query_248787 Length: 220

No significant similarity found.


Query #188: g183.t1 Query ID: lcl|Query_248788 Length: 220

No significant similarity found.


Query #189: g184.t1 Query ID: lcl|Query_248789 Length: 220

No significant similarity found.


Query #190: g185.t1 Query ID: lcl|Query_248790 Length: 220

No significant similarity found.


Query #191: g186.t1 Query ID: lcl|Query_248791 Length: 220

No significant similarity found.


Query #192: g187.t1 Query ID: lcl|Query_248792 Length: 220

No significant similarity found.


Query #193: g188.t1 Query ID: lcl|Query_248793 Length: 430

No significant similarity found.


Query #194: g189.t1 Query ID: lcl|Query_248794 Length: 173

No significant similarity found.


Query #195: g190.t1 Query ID: lcl|Query_248795 Length: 362

No significant similarity found.


Query #196: g191.t1 Query ID: lcl|Query_248796 Length: 160

No significant similarity found.


Query #197: g192.t1 Query ID: lcl|Query_248797 Length: 234

No significant similarity found.


Query #198: g193.t1 Query ID: lcl|Query_248798 Length: 289

No significant similarity found.


Query #199: g194.t1 Query ID: lcl|Query_248799 Length: 423

No significant similarity found.


Query #200: g195.t1 Query ID: lcl|Query_248800 Length: 1181

No significant similarity found.


Query #201: g196.t1 Query ID: lcl|Query_248801 Length: 462

No significant similarity found.


Query #202: g197.t1 Query ID: lcl|Query_248802 Length: 921

No significant similarity found.


Query #203: g198.t1 Query ID: lcl|Query_248803 Length: 631

No significant similarity found.


Query #204: g199.t1 Query ID: lcl|Query_248804 Length: 273

No significant similarity found.


Query #205: g200.t1 Query ID: lcl|Query_248805 Length: 395

No significant similarity found.


Query #206: g201.t1 Query ID: lcl|Query_248806 Length: 351

No significant similarity found.


Query #207: g202.t1 Query ID: lcl|Query_248807 Length: 275

No significant similarity found.


Query #208: g203.t1 Query ID: lcl|Query_248808 Length: 209

No significant similarity found.


Query #209: g204.t1 Query ID: lcl|Query_248809 Length: 412

No significant similarity found.


Query #210: g205.t1 Query ID: lcl|Query_248810 Length: 156

No significant similarity found.


Query #211: g206.t1 Query ID: lcl|Query_248811 Length: 574

No significant similarity found.


Query #212: g206.t2 Query ID: lcl|Query_248812 Length: 576

No significant similarity found.


Query #213: g207.t1 Query ID: lcl|Query_248813 Length: 516

No significant similarity found.


Query #214: g208.t1 Query ID: lcl|Query_248814 Length: 589

No significant similarity found.


Query #215: g209.t1 Query ID: lcl|Query_248815 Length: 171

No significant similarity found.


Query #216: g210.t1 Query ID: lcl|Query_248816 Length: 416

No significant similarity found.


Query #217: g211.t1 Query ID: lcl|Query_248817 Length: 296

No significant similarity found.


Query #218: g212.t1 Query ID: lcl|Query_248818 Length: 366

No significant similarity found.


Query #219: g213.t1 Query ID: lcl|Query_248819 Length: 319

No significant similarity found.


Query #220: g214.t1 Query ID: lcl|Query_248820 Length: 885

No significant similarity found.


Query #221: g215.t1 Query ID: lcl|Query_248821 Length: 993

Sequences producing significant alignments:
                                                                  Scientific      Common                     Max    Total Query   E   Per.   Acc.                        
Description                                                       Name            Name            Taxid      Score  Score cover Value Ident  Len        Accession        
unnamed protein product                                                                           0          25.9   25.9  4%    0.008 36.00  497        Query_259685     


Alignments:

>unnamed protein product
Sequence ID: Query_259685 Length: 497
Range 1: 267 to 316

Score:25.9 bits(53), Expect:0.008, 
Method:Compositional matrix adjust., 
Identities:18/50(36%), Positives:23/50(46%), Gaps:1/50(2%)

Query  10   NLAALAQGDFGGSMGELLGGGPLSHATSAVLRGS-RTSMEDLEGKKSSRL  58
            NLA L +G+    MG   G G L   T  V+  + RT+ E   G    RL
Sbjct  267  NLAELPEGEWDNPMGVGSGAGVLFGTTGGVMEAALRTAYELFTGTPLPRL  316


Query #222: g216.t1 Query ID: lcl|Query_248822 Length: 738

No significant similarity found.


Query #223: g217.t1 Query ID: lcl|Query_248823 Length: 2073

No significant similarity found.


Query #224: g218.t1 Query ID: lcl|Query_248824 Length: 1053

No significant similarity found.


Query #225: g219.t1 Query ID: lcl|Query_248825 Length: 592

No significant similarity found.


Query #226: g220.t1 Query ID: lcl|Query_248826 Length: 599

No significant similarity found.


Query #227: g221.t1 Query ID: lcl|Query_248827 Length: 352

No significant similarity found.


Query #228: g222.t1 Query ID: lcl|Query_248828 Length: 355

No significant similarity found.


Query #229: g223.t1 Query ID: lcl|Query_248829 Length: 855

Sequences producing significant alignments:
                                                                  Scientific      Common                     Max    Total Query   E   Per.   Acc.                        
Description                                                       Name            Name            Taxid      Score  Score cover Value Ident  Len        Accession        
unnamed protein product                                                                           0          23.8   23.8  3%    0.023 34.48  497        Query_259685     


Alignments:

>unnamed protein product
Sequence ID: Query_259685 Length: 497
Range 1: 458 to 486

Score:23.8 bits(48), Expect:0.023, 
Method:Compositional matrix adjust., 
Identities:10/29(34%), Positives:14/29(48%), Gaps:0/29(0%)

Query  778  NALFKEAAETYLKGTLGYEVKPLVSTDYI  806
            N   +E  +TYL   LG+    L  T Y+
Sbjct  458  NPSIRELYDTYLGEPLGHKAHELLHTHYV  486


Query #230: g224.t1 Query ID: lcl|Query_248830 Length: 513

No significant similarity found.


Query #231: g225.t1 Query ID: lcl|Query_248831 Length: 508

No significant similarity found.


Query #232: g226.t1 Query ID: lcl|Query_248832 Length: 222

No significant similarity found.


Query #233: g227.t1 Query ID: lcl|Query_248833 Length: 1374

No significant similarity found.


Query #234: g228.t1 Query ID: lcl|Query_248834 Length: 1116

No significant similarity found.


Query #235: g229.t1 Query ID: lcl|Query_248835 Length: 1755

No significant similarity found.


Query #236: g230.t1 Query ID: lcl|Query_248836 Length: 236

No significant similarity found.


Query #237: g231.t1 Query ID: lcl|Query_248837 Length: 416

No significant similarity found.


Query #238: g232.t1 Query ID: lcl|Query_248838 Length: 550

No significant similarity found.


Query #239: g233.t1 Query ID: lcl|Query_248839 Length: 426

No significant similarity found.


Query #240: g234.t1 Query ID: lcl|Query_248840 Length: 338

No significant similarity found.


Query #241: g235.t1 Query ID: lcl|Query_248841 Length: 345

No significant similarity found.


Query #242: g236.t1 Query ID: lcl|Query_248842 Length: 289

No significant similarity found.


Query #243: g237.t1 Query ID: lcl|Query_248843 Length: 470

No significant similarity found.


Query #244: g238.t1 Query ID: lcl|Query_248844 Length: 601

No significant similarity found.


Query #245: g239.t1 Query ID: lcl|Query_248845 Length: 319

No significant similarity found.


Query #246: g240.t1 Query ID: lcl|Query_248846 Length: 651

No significant similarity found.


Query #247: g241.t1 Query ID: lcl|Query_248847 Length: 809

No significant similarity found.


Query #248: g242.t1 Query ID: lcl|Query_248848 Length: 340

No significant similarity found.


Query #249: g243.t1 Query ID: lcl|Query_248849 Length: 374

No significant similarity found.


Query #250: g244.t1 Query ID: lcl|Query_248850 Length: 227

No significant similarity found.


Query #251: g245.t1 Query ID: lcl|Query_248851 Length: 1077

No significant similarity found.


Query #252: g246.t1 Query ID: lcl|Query_248852 Length: 181

No significant similarity found.


Query #253: g247.t1 Query ID: lcl|Query_248853 Length: 897

No significant similarity found.


Query #254: g248.t1 Query ID: lcl|Query_248854 Length: 241

No significant similarity found.


Query #255: g249.t1 Query ID: lcl|Query_248855 Length: 385

No significant similarity found.


Query #256: g250.t1 Query ID: lcl|Query_248856 Length: 358

No significant similarity found.


Query #257: g251.t1 Query ID: lcl|Query_248857 Length: 233

No significant similarity found.


Query #258: g252.t1 Query ID: lcl|Query_248858 Length: 261

No significant similarity found.


Query #259: g253.t1 Query ID: lcl|Query_248859 Length: 1342

No significant similarity found.


Query #260: g254.t1 Query ID: lcl|Query_248860 Length: 162

No significant similarity found.


Query #261: g255.t1 Query ID: lcl|Query_248861 Length: 712

No significant similarity found.


Query #262: g256.t1 Query ID: lcl|Query_248862 Length: 280

No significant similarity found.


Query #263: g257.t1 Query ID: lcl|Query_248863 Length: 721

No significant similarity found.


Query #264: g258.t1 Query ID: lcl|Query_248864 Length: 1177

No significant similarity found.


Query #265: g259.t1 Query ID: lcl|Query_248865 Length: 143

No significant similarity found.


Query #266: g260.t1 Query ID: lcl|Query_248866 Length: 353

No significant similarity found.


Query #267: g261.t1 Query ID: lcl|Query_248867 Length: 369

No significant similarity found.


Query #268: g262.t1 Query ID: lcl|Query_248868 Length: 199

No significant similarity found.


Query #269: g263.t1 Query ID: lcl|Query_248869 Length: 514

No significant similarity found.


Query #270: g264.t1 Query ID: lcl|Query_248870 Length: 491

No significant similarity found.


Query #271: g265.t1 Query ID: lcl|Query_248871 Length: 541

No significant similarity found.


Query #272: g266.t1 Query ID: lcl|Query_248872 Length: 1011

No significant similarity found.


Query #273: g267.t1 Query ID: lcl|Query_248873 Length: 928

No significant similarity found.


Query #274: g268.t1 Query ID: lcl|Query_248874 Length: 1000

Sequences producing significant alignments:
                                                                  Scientific      Common                     Max    Total Query   E   Per.   Acc.                        
Description                                                       Name            Name            Taxid      Score  Score cover Value Ident  Len        Accession        
unnamed protein product                                                                           0          27.6   27.6  6%    0.002 29.51  497        Query_259685     


Alignments:

>unnamed protein product
Sequence ID: Query_259685 Length: 497
Range 1: 411 to 467

Score:27.6 bits(57), Expect:0.002, 
Method:Compositional matrix adjust., 
Identities:18/61(30%), Positives:27/61(44%), Gaps:4/61(6%)

Query  542  LLQQTAAVAGQGGGGAQQQQAQQQQQQQQAGSLGSSSAQQQARQQQVSSHGSSSVRELED  601
              +  A  AG  GGG Q +   +   Q++  +L     +   R+    SH   S+REL D
Sbjct  411  FVEIMACPAGCVGGGGQPRSTDKAITQKRQAALYNLDEKSTLRR----SHENPSIRELYD  466

Query  602  T  602
            T
Sbjct  467  T  467


Query #275: g269.t1 Query ID: lcl|Query_248875 Length: 337

No significant similarity found.


Query #276: g270.t1 Query ID: lcl|Query_248876 Length: 499

No significant similarity found.


Query #277: g271.t1 Query ID: lcl|Query_248877 Length: 99

No significant similarity found.


Query #278: g272.t1 Query ID: lcl|Query_248878 Length: 169

No significant similarity found.


Query #279: g273.t1 Query ID: lcl|Query_248879 Length: 111

No significant similarity found.


Query #280: g274.t1 Query ID: lcl|Query_248880 Length: 917

No significant similarity found.


Query #281: g275.t1 Query ID: lcl|Query_248881 Length: 231

No significant similarity found.


Query #282: g276.t1 Query ID: lcl|Query_248882 Length: 18322

No significant similarity found.


Query #283: g277.t1 Query ID: lcl|Query_248883 Length: 98

No significant similarity found.


Query #284: g278.t1 Query ID: lcl|Query_248884 Length: 198

No significant similarity found.


Query #285: g279.t1 Query ID: lcl|Query_248885 Length: 1358

No significant similarity found.


Query #286: g279.t2 Query ID: lcl|Query_248886 Length: 1336

No significant similarity found.


Query #287: g280.t1 Query ID: lcl|Query_248887 Length: 276

No significant similarity found.


Query #288: g281.t1 Query ID: lcl|Query_248888 Length: 360

No significant similarity found.


Query #289: g282.t1 Query ID: lcl|Query_248889 Length: 541

No significant similarity found.


Query #290: g283.t1 Query ID: lcl|Query_248890 Length: 144

No significant similarity found.


Query #291: g284.t1 Query ID: lcl|Query_248891 Length: 456

No significant similarity found.


Query #292: g285.t1 Query ID: lcl|Query_248892 Length: 441

No significant similarity found.


Query #293: g286.t1 Query ID: lcl|Query_248893 Length: 524

No significant similarity found.


Query #294: g287.t1 Query ID: lcl|Query_248894 Length: 420

No significant similarity found.


Query #295: g288.t1 Query ID: lcl|Query_248895 Length: 1228

No significant similarity found.


Query #296: g289.t1 Query ID: lcl|Query_248896 Length: 207

No significant similarity found.


Query #297: g290.t1 Query ID: lcl|Query_248897 Length: 784

No significant similarity found.


Query #298: g291.t1 Query ID: lcl|Query_248898 Length: 941

No significant similarity found.


Query #299: g292.t1 Query ID: lcl|Query_248899 Length: 1004

No significant similarity found.


Query #300: g293.t1 Query ID: lcl|Query_248900 Length: 222

No significant similarity found.


Query #301: g294.t1 Query ID: lcl|Query_248901 Length: 417

No significant similarity found.


Query #302: g295.t1 Query ID: lcl|Query_248902 Length: 272

No significant similarity found.


Query #303: g296.t1 Query ID: lcl|Query_248903 Length: 937

No significant similarity found.


Query #304: g297.t1 Query ID: lcl|Query_248904 Length: 336

No significant similarity found.


Query #305: g298.t1 Query ID: lcl|Query_248905 Length: 343

No significant similarity found.


Query #306: g299.t1 Query ID: lcl|Query_248906 Length: 453

No significant similarity found.


Query #307: g300.t1 Query ID: lcl|Query_248907 Length: 534

No significant similarity found.


Query #308: g301.t1 Query ID: lcl|Query_248908 Length: 378

Sequences producing significant alignments:
                                                                  Scientific      Common                     Max    Total Query   E   Per.   Acc.                        
Description                                                       Name            Name            Taxid      Score  Score cover Value Ident  Len        Accession        
unnamed protein product                                                                           0          21.7   21.7  6%    0.045 44.00  497        Query_259685     


Alignments:

>unnamed protein product
Sequence ID: Query_259685 Length: 497
Range 1: 135 to 159

Score:21.7 bits(43), Expect:0.045, 
Method:Compositional matrix adjust., 
Identities:11/25(44%), Positives:14/25(56%), Gaps:0/25(0%)

Query  156  NLCFSYTASEELHRALDHLAAQPVS  180
            +L      SE LHR  +HL A+P S
Sbjct  135  DLTIMEEGSELLHRLTEHLEAHPHS  159


Query #309: g302.t1 Query ID: lcl|Query_248909 Length: 423

No significant similarity found.


Query #310: g303.t1 Query ID: lcl|Query_248910 Length: 604

No significant similarity found.


Query #311: g304.t1 Query ID: lcl|Query_248911 Length: 204

No significant similarity found.


Query #312: g305.t1 Query ID: lcl|Query_248912 Length: 344

No significant similarity found.


Query #313: g306.t1 Query ID: lcl|Query_248913 Length: 150

No significant similarity found.


Query #314: g307.t1 Query ID: lcl|Query_248914 Length: 188

No significant similarity found.


Query #315: g308.t1 Query ID: lcl|Query_248915 Length: 481

Sequences producing significant alignments:
                                                                  Scientific      Common                     Max    Total Query   E   Per.   Acc.                        
Description                                                       Name            Name            Taxid      Score  Score cover Value Ident  Len        Accession        
unnamed protein product                                                                           0          26.3   26.3  9%    0.003 27.59  497        Query_259685     


Alignments:

>unnamed protein product
Sequence ID: Query_259685 Length: 497
Range 1: 163 to 220

Score:26.3 bits(54), Expect:0.003, 
Method:Compositional matrix adjust., 
Identities:16/58(28%), Positives:26/58(44%), Gaps:11/58(18%)

Query  304  LPPFTSCRPSWLS------SSLVPAVTVLIPLLLLLVSRSKQWYSRH-----RDQLMV  350
            LP FTSC P W++        L+P V+      ++L +  K + +       +D  MV
Sbjct  163  LPMFTSCCPGWIAMLEKSYPDLIPYVSSCKSPQMMLAAMVKSYLAEKKGIAPKDMVMV  220


Query #316: g309.t1 Query ID: lcl|Query_248916 Length: 103

No significant similarity found.


Query #317: g310.t1 Query ID: lcl|Query_248917 Length: 637

No significant similarity found.


Query #318: g311.t1 Query ID: lcl|Query_248918 Length: 337

No significant similarity found.


Query #319: g312.t1 Query ID: lcl|Query_248919 Length: 384

No significant similarity found.


Query #320: g313.t1 Query ID: lcl|Query_248920 Length: 259

No significant similarity found.


Query #321: g314.t1 Query ID: lcl|Query_248921 Length: 99

No significant similarity found.


Query #322: g315.t1 Query ID: lcl|Query_248922 Length: 691

No significant similarity found.


Query #323: g316.t1 Query ID: lcl|Query_248923 Length: 1688

No significant similarity found.


Query #324: g317.t1 Query ID: lcl|Query_248924 Length: 322

No significant similarity found.


Query #325: g318.t1 Query ID: lcl|Query_248925 Length: 528

No significant similarity found.


Query #326: g319.t1 Query ID: lcl|Query_248926 Length: 1304

No significant similarity found.


Query #327: g320.t1 Query ID: lcl|Query_248927 Length: 292

No significant similarity found.


Query #328: g321.t1 Query ID: lcl|Query_248928 Length: 115

No significant similarity found.


Query #329: g322.t1 Query ID: lcl|Query_248929 Length: 453

No significant similarity found.


Query #330: g323.t1 Query ID: lcl|Query_248930 Length: 224

No significant similarity found.


Query #331: g324.t1 Query ID: lcl|Query_248931 Length: 146

No significant similarity found.


Query #332: g325.t1 Query ID: lcl|Query_248932 Length: 626

No significant similarity found.


Query #333: g325.t2 Query ID: lcl|Query_248933 Length: 623

No significant similarity found.


Query #334: g326.t1 Query ID: lcl|Query_248934 Length: 763

No significant similarity found.


Query #335: g327.t1 Query ID: lcl|Query_248935 Length: 1126

No significant similarity found.


Query #336: g328.t1 Query ID: lcl|Query_248936 Length: 1308

No significant similarity found.


Query #337: g329.t1 Query ID: lcl|Query_248937 Length: 291

No significant similarity found.


Query #338: g330.t1 Query ID: lcl|Query_248938 Length: 336

No significant similarity found.


Query #339: g331.t1 Query ID: lcl|Query_248939 Length: 687

No significant similarity found.


Query #340: g332.t1 Query ID: lcl|Query_248940 Length: 304

No significant similarity found.


Query #341: g333.t1 Query ID: lcl|Query_248941 Length: 268

No significant similarity found.


Query #342: g334.t1 Query ID: lcl|Query_248942 Length: 195

No significant similarity found.


Query #343: g335.t1 Query ID: lcl|Query_248943 Length: 296

No significant similarity found.


Query #344: g336.t1 Query ID: lcl|Query_248944 Length: 458

No significant similarity found.


Query #345: g337.t1 Query ID: lcl|Query_248945 Length: 529

No significant similarity found.


Query #346: g338.t1 Query ID: lcl|Query_248946 Length: 524

No significant similarity found.


Query #347: g339.t1 Query ID: lcl|Query_248947 Length: 444

No significant similarity found.


Query #348: g340.t1 Query ID: lcl|Query_248948 Length: 2357

No significant similarity found.


Query #349: g341.t1 Query ID: lcl|Query_248949 Length: 508

No significant similarity found.


Query #350: g342.t1 Query ID: lcl|Query_248950 Length: 223

No significant similarity found.


Query #351: g343.t1 Query ID: lcl|Query_248951 Length: 259

No significant similarity found.


Query #352: g344.t1 Query ID: lcl|Query_248952 Length: 939

No significant similarity found.


Query #353: g345.t1 Query ID: lcl|Query_248953 Length: 399

No significant similarity found.


Query #354: g346.t1 Query ID: lcl|Query_248954 Length: 329

No significant similarity found.


Query #355: g347.t1 Query ID: lcl|Query_248955 Length: 468

No significant similarity found.


Query #356: g348.t1 Query ID: lcl|Query_248956 Length: 269

No significant similarity found.


Query #357: g349.t1 Query ID: lcl|Query_248957 Length: 633

No significant similarity found.


Query #358: g350.t1 Query ID: lcl|Query_248958 Length: 497

No significant similarity found.


Query #359: g351.t1 Query ID: lcl|Query_248959 Length: 1175

No significant similarity found.


Query #360: g352.t1 Query ID: lcl|Query_248960 Length: 1394

No significant similarity found.


Query #361: g353.t1 Query ID: lcl|Query_248961 Length: 297

No significant similarity found.


Query #362: g354.t1 Query ID: lcl|Query_248962 Length: 101

No significant similarity found.


Query #363: g355.t1 Query ID: lcl|Query_248963 Length: 1724

No significant similarity found.


Query #364: g356.t1 Query ID: lcl|Query_248964 Length: 814

No significant similarity found.


Query #365: g357.t1 Query ID: lcl|Query_248965 Length: 329

No significant similarity found.


Query #366: g358.t1 Query ID: lcl|Query_248966 Length: 423

No significant similarity found.


Query #367: g359.t1 Query ID: lcl|Query_248967 Length: 122

No significant similarity found.


Query #368: g360.t1 Query ID: lcl|Query_248968 Length: 465

No significant similarity found.


Query #369: g361.t1 Query ID: lcl|Query_248969 Length: 300

No significant similarity found.


Query #370: g362.t1 Query ID: lcl|Query_248970 Length: 490

No significant similarity found.


Query #371: g363.t1 Query ID: lcl|Query_248971 Length: 933

No significant similarity found.


Query #372: g364.t1 Query ID: lcl|Query_248972 Length: 1070

No significant similarity found.


Query #373: g365.t1 Query ID: lcl|Query_248973 Length: 248

No significant similarity found.


Query #374: g366.t1 Query ID: lcl|Query_248974 Length: 417

No significant similarity found.


Query #375: g367.t1 Query ID: lcl|Query_248975 Length: 458

No significant similarity found.


Query #376: g368.t1 Query ID: lcl|Query_248976 Length: 344

No significant similarity found.


Query #377: g369.t1 Query ID: lcl|Query_248977 Length: 1318

No significant similarity found.


Query #378: g370.t1 Query ID: lcl|Query_248978 Length: 3001

No significant similarity found.


Query #379: g370.t2 Query ID: lcl|Query_248979 Length: 2999

No significant similarity found.


Query #380: g371.t1 Query ID: lcl|Query_248980 Length: 305

No significant similarity found.


Query #381: g372.t1 Query ID: lcl|Query_248981 Length: 991

No significant similarity found.


Query #382: g373.t1 Query ID: lcl|Query_248982 Length: 284

No significant similarity found.


Query #383: g374.t1 Query ID: lcl|Query_248983 Length: 7090

No significant similarity found.


Query #384: g375.t1 Query ID: lcl|Query_248984 Length: 1224

No significant similarity found.


Query #385: g376.t1 Query ID: lcl|Query_248985 Length: 583

No significant similarity found.


Query #386: g377.t1 Query ID: lcl|Query_248986 Length: 699

No significant similarity found.


Query #387: g378.t1 Query ID: lcl|Query_248987 Length: 764

No significant similarity found.


Query #388: g379.t1 Query ID: lcl|Query_248988 Length: 414

No significant similarity found.


Query #389: g380.t1 Query ID: lcl|Query_248989 Length: 602

No significant similarity found.


Query #390: g381.t1 Query ID: lcl|Query_248990 Length: 465

No significant similarity found.


Query #391: g382.t1 Query ID: lcl|Query_248991 Length: 366

No significant similarity found.


Query #392: g383.t1 Query ID: lcl|Query_248992 Length: 508

No significant similarity found.


Query #393: g384.t1 Query ID: lcl|Query_248993 Length: 210

No significant similarity found.


Query #394: g385.t1 Query ID: lcl|Query_248994 Length: 332

No significant similarity found.


Query #395: g386.t1 Query ID: lcl|Query_248995 Length: 429

No significant similarity found.


Query #396: g387.t1 Query ID: lcl|Query_248996 Length: 231

No significant similarity found.


Query #397: g388.t1 Query ID: lcl|Query_248997 Length: 496

No significant similarity found.


Query #398: g389.t1 Query ID: lcl|Query_248998 Length: 640

No significant similarity found.


Query #399: g390.t1 Query ID: lcl|Query_248999 Length: 293

No significant similarity found.


Query #400: g391.t1 Query ID: lcl|Query_249000 Length: 380

No significant similarity found.


Query #401: g392.t1 Query ID: lcl|Query_249001 Length: 474

No significant similarity found.


Query #402: g393.t1 Query ID: lcl|Query_249002 Length: 545

No significant similarity found.


Query #403: g394.t1 Query ID: lcl|Query_249003 Length: 240

No significant similarity found.


Query #404: g395.t1 Query ID: lcl|Query_249004 Length: 1392

No significant similarity found.


Query #405: g396.t1 Query ID: lcl|Query_249005 Length: 84

No significant similarity found.


Query #406: g397.t1 Query ID: lcl|Query_249006 Length: 327

No significant similarity found.


Query #407: g398.t1 Query ID: lcl|Query_249007 Length: 678

No significant similarity found.


Query #408: g399.t1 Query ID: lcl|Query_249008 Length: 705

No significant similarity found.


Query #409: g400.t1 Query ID: lcl|Query_249009 Length: 534

No significant similarity found.


Query #410: g401.t1 Query ID: lcl|Query_249010 Length: 2579

No significant similarity found.


Query #411: g402.t1 Query ID: lcl|Query_249011 Length: 280

No significant similarity found.


Query #412: g403.t1 Query ID: lcl|Query_249012 Length: 1441

No significant similarity found.


Query #413: g404.t1 Query ID: lcl|Query_249013 Length: 352

No significant similarity found.


Query #414: g405.t1 Query ID: lcl|Query_249014 Length: 2691

No significant similarity found.


Query #415: g406.t1 Query ID: lcl|Query_249015 Length: 302

No significant similarity found.


Query #416: g407.t1 Query ID: lcl|Query_249016 Length: 563

No significant similarity found.


Query #417: g408.t1 Query ID: lcl|Query_249017 Length: 252

No significant similarity found.


Query #418: g409.t1 Query ID: lcl|Query_249018 Length: 600

No significant similarity found.


Query #419: g410.t1 Query ID: lcl|Query_249019 Length: 416

No significant similarity found.


Query #420: g411.t1 Query ID: lcl|Query_249020 Length: 2537

No significant similarity found.


Query #421: g412.t1 Query ID: lcl|Query_249021 Length: 527

No significant similarity found.


Query #422: g413.t1 Query ID: lcl|Query_249022 Length: 691

No significant similarity found.


Query #423: g414.t1 Query ID: lcl|Query_249023 Length: 481

No significant similarity found.


Query #424: g415.t1 Query ID: lcl|Query_249024 Length: 471

Sequences producing significant alignments:
                                                                  Scientific      Common                     Max    Total Query   E   Per.   Acc.                        
Description                                                       Name            Name            Taxid      Score  Score cover Value Ident  Len        Accession        
unnamed protein product                                                                           0          23.0   23.0  12%   0.023 28.57  497        Query_259685     


Alignments:

>unnamed protein product
Sequence ID: Query_259685 Length: 497
Range 1: 361 to 415

Score:23.0 bits(46), Expect:0.023, 
Method:Compositional matrix adjust., 
Identities:18/63(29%), Positives:28/63(44%), Gaps:10/63(15%)

Query  50   TKRPFGWPGGAGASSQPTNYQQAPGRGAAD--AAQAAAAAAARRLLANAAKSGAEAAEII  107
            T  P  W GGAG +S+        GRG      A A     A++L+    ++G    + +
Sbjct  361  TPGPLAWDGGAGFTSE-------DGRGGITLRVAVANGLGNAKKLITK-MQAGEAKYDFV  412

Query  108  EII  110
            EI+
Sbjct  413  EIM  415


Query #425: g416.t1 Query ID: lcl|Query_249025 Length: 1263

No significant similarity found.


Query #426: g417.t1 Query ID: lcl|Query_249026 Length: 919

No significant similarity found.


Query #427: g418.t1 Query ID: lcl|Query_249027 Length: 164

No significant similarity found.


Query #428: g419.t1 Query ID: lcl|Query_249028 Length: 227

No significant similarity found.


Query #429: g420.t1 Query ID: lcl|Query_249029 Length: 652

No significant similarity found.


Query #430: g421.t1 Query ID: lcl|Query_249030 Length: 663

No significant similarity found.


Query #431: g422.t1 Query ID: lcl|Query_249031 Length: 714

No significant similarity found.


Query #432: g423.t1 Query ID: lcl|Query_249032 Length: 526

No significant similarity found.


Query #433: g424.t1 Query ID: lcl|Query_249033 Length: 1413

No significant similarity found.


Query #434: g425.t1 Query ID: lcl|Query_249034 Length: 1340

No significant similarity found.


Query #435: g426.t1 Query ID: lcl|Query_249035 Length: 287

No significant similarity found.


Query #436: g427.t1 Query ID: lcl|Query_249036 Length: 1052

No significant similarity found.


Query #437: g427.t2 Query ID: lcl|Query_249037 Length: 1068

No significant similarity found.


Query #438: g428.t1 Query ID: lcl|Query_249038 Length: 106

No significant similarity found.


Query #439: g429.t1 Query ID: lcl|Query_249039 Length: 985

No significant similarity found.


Query #440: g430.t1 Query ID: lcl|Query_249040 Length: 326

No significant similarity found.


Query #441: g431.t1 Query ID: lcl|Query_249041 Length: 407

No significant similarity found.


Query #442: g432.t1 Query ID: lcl|Query_249042 Length: 225

No significant similarity found.


Query #443: g433.t1 Query ID: lcl|Query_249043 Length: 500

No significant similarity found.


Query #444: g434.t1 Query ID: lcl|Query_249044 Length: 119

No significant similarity found.


Query #445: g435.t1 Query ID: lcl|Query_249045 Length: 605

No significant similarity found.


Query #446: g436.t1 Query ID: lcl|Query_249046 Length: 154

No significant similarity found.


Query #447: g437.t1 Query ID: lcl|Query_249047 Length: 168

No significant similarity found.


Query #448: g438.t1 Query ID: lcl|Query_249048 Length: 844

No significant similarity found.


Query #449: g439.t1 Query ID: lcl|Query_249049 Length: 139

No significant similarity found.


Query #450: g440.t1 Query ID: lcl|Query_249050 Length: 157

No significant similarity found.


Query #451: g441.t1 Query ID: lcl|Query_249051 Length: 599

No significant similarity found.


Query #452: g442.t1 Query ID: lcl|Query_249052 Length: 342

No significant similarity found.


Query #453: g443.t1 Query ID: lcl|Query_249053 Length: 706

No significant similarity found.


Query #454: g444.t1 Query ID: lcl|Query_249054 Length: 276

No significant similarity found.


Query #455: g445.t1 Query ID: lcl|Query_249055 Length: 444

No significant similarity found.


Query #456: g446.t1 Query ID: lcl|Query_249056 Length: 901

No significant similarity found.


Query #457: g447.t1 Query ID: lcl|Query_249057 Length: 205

No significant similarity found.


Query #458: g448.t1 Query ID: lcl|Query_249058 Length: 360

No significant similarity found.


Query #459: g449.t1 Query ID: lcl|Query_249059 Length: 352

No significant similarity found.


Query #460: g450.t1 Query ID: lcl|Query_249060 Length: 235

No significant similarity found.


Query #461: g451.t1 Query ID: lcl|Query_249061 Length: 368

No significant similarity found.


Query #462: g452.t1 Query ID: lcl|Query_249062 Length: 335

No significant similarity found.


Query #463: g453.t1 Query ID: lcl|Query_249063 Length: 481

No significant similarity found.


Query #464: g454.t1 Query ID: lcl|Query_249064 Length: 738

No significant similarity found.


Query #465: g455.t1 Query ID: lcl|Query_249065 Length: 280

No significant similarity found.


Query #466: g456.t1 Query ID: lcl|Query_249066 Length: 844

No significant similarity found.


Query #467: g457.t1 Query ID: lcl|Query_249067 Length: 413

No significant similarity found.


Query #468: g458.t1 Query ID: lcl|Query_249068 Length: 717

No significant similarity found.


Query #469: g459.t1 Query ID: lcl|Query_249069 Length: 354

No significant similarity found.


Query #470: g460.t1 Query ID: lcl|Query_249070 Length: 496

No significant similarity found.


Query #471: g461.t1 Query ID: lcl|Query_249071 Length: 362

No significant similarity found.


Query #472: g462.t1 Query ID: lcl|Query_249072 Length: 523

No significant similarity found.


Query #473: g463.t1 Query ID: lcl|Query_249073 Length: 1210

No significant similarity found.


Query #474: g464.t1 Query ID: lcl|Query_249074 Length: 338

No significant similarity found.


Query #475: g465.t1 Query ID: lcl|Query_249075 Length: 338

No significant similarity found.


Query #476: g466.t1 Query ID: lcl|Query_249076 Length: 753

No significant similarity found.


Query #477: g467.t1 Query ID: lcl|Query_249077 Length: 139

No significant similarity found.


Query #478: g468.t1 Query ID: lcl|Query_249078 Length: 93

No significant similarity found.


Query #479: g469.t1 Query ID: lcl|Query_249079 Length: 87

No significant similarity found.


Query #480: g470.t1 Query ID: lcl|Query_249080 Length: 278

No significant similarity found.


Query #481: g471.t1 Query ID: lcl|Query_249081 Length: 267

No significant similarity found.


Query #482: g472.t1 Query ID: lcl|Query_249082 Length: 219

No significant similarity found.


Query #483: g473.t1 Query ID: lcl|Query_249083 Length: 414

No significant similarity found.


Query #484: g474.t1 Query ID: lcl|Query_249084 Length: 449

No significant similarity found.


Query #485: g475.t1 Query ID: lcl|Query_249085 Length: 133

No significant similarity found.


Query #486: g476.t1 Query ID: lcl|Query_249086 Length: 230

No significant similarity found.


Query #487: g477.t1 Query ID: lcl|Query_249087 Length: 301

No significant similarity found.


Query #488: g478.t1 Query ID: lcl|Query_249088 Length: 558

No significant similarity found.


Query #489: g479.t1 Query ID: lcl|Query_249089 Length: 318

No significant similarity found.


Query #490: g480.t1 Query ID: lcl|Query_249090 Length: 565

No significant similarity found.


Query #491: g481.t1 Query ID: lcl|Query_249091 Length: 3257

No significant similarity found.


Query #492: g482.t1 Query ID: lcl|Query_249092 Length: 167

No significant similarity found.


Query #493: g483.t1 Query ID: lcl|Query_249093 Length: 252

No significant similarity found.


Query #494: g484.t1 Query ID: lcl|Query_249094 Length: 1151

No significant similarity found.


Query #495: g485.t1 Query ID: lcl|Query_249095 Length: 1270

No significant similarity found.


Query #496: g486.t1 Query ID: lcl|Query_249096 Length: 480

No significant similarity found.


Query #497: g487.t1 Query ID: lcl|Query_249097 Length: 1473

No significant similarity found.


Query #498: g488.t1 Query ID: lcl|Query_249098 Length: 612

No significant similarity found.


Query #499: g489.t1 Query ID: lcl|Query_249099 Length: 223

No significant similarity found.


Query #500: g490.t1 Query ID: lcl|Query_249100 Length: 523

No significant similarity found.


Query #501: g491.t1 Query ID: lcl|Query_249101 Length: 442

No significant similarity found.


Query #502: g492.t1 Query ID: lcl|Query_249102 Length: 718

No significant similarity found.


Query #503: g493.t1 Query ID: lcl|Query_249103 Length: 775

No significant similarity found.


Query #504: g494.t1 Query ID: lcl|Query_249104 Length: 581

No significant similarity found.


Query #505: g495.t1 Query ID: lcl|Query_249105 Length: 247

No significant similarity found.


Query #506: g496.t1 Query ID: lcl|Query_249106 Length: 219

No significant similarity found.


Query #507: g497.t1 Query ID: lcl|Query_249107 Length: 178

No significant similarity found.


Query #508: g498.t1 Query ID: lcl|Query_249108 Length: 247

No significant similarity found.


Query #509: g499.t1 Query ID: lcl|Query_249109 Length: 623

No significant similarity found.


Query #510: g500.t1 Query ID: lcl|Query_249110 Length: 378

No significant similarity found.


Query #511: g501.t1 Query ID: lcl|Query_249111 Length: 345

No significant similarity found.


Query #512: g502.t1 Query ID: lcl|Query_249112 Length: 265

No significant similarity found.


Query #513: g503.t1 Query ID: lcl|Query_249113 Length: 86

No significant similarity found.


Query #514: g504.t1 Query ID: lcl|Query_249114 Length: 1466

No significant similarity found.


Query #515: g505.t1 Query ID: lcl|Query_249115 Length: 408

No significant similarity found.


Query #516: g506.t1 Query ID: lcl|Query_249116 Length: 291

No significant similarity found.


Query #517: g507.t1 Query ID: lcl|Query_249117 Length: 141

No significant similarity found.


Query #518: g508.t1 Query ID: lcl|Query_249118 Length: 681

No significant similarity found.


Query #519: g509.t1 Query ID: lcl|Query_249119 Length: 465

No significant similarity found.


Query #520: g510.t1 Query ID: lcl|Query_249120 Length: 151

No significant similarity found.


Query #521: g511.t1 Query ID: lcl|Query_249121 Length: 285

No significant similarity found.


Query #522: g511.t2 Query ID: lcl|Query_249122 Length: 284

No significant similarity found.


Query #523: g512.t1 Query ID: lcl|Query_249123 Length: 1207

No significant similarity found.


Query #524: g513.t1 Query ID: lcl|Query_249124 Length: 2116

No significant similarity found.


Query #525: g514.t1 Query ID: lcl|Query_249125 Length: 446

No significant similarity found.


Query #526: g515.t1 Query ID: lcl|Query_249126 Length: 2762

No significant similarity found.


Query #527: g516.t1 Query ID: lcl|Query_249127 Length: 3340

No significant similarity found.


Query #528: g517.t1 Query ID: lcl|Query_249128 Length: 2070

No significant similarity found.


Query #529: g518.t1 Query ID: lcl|Query_249129 Length: 385

No significant similarity found.


Query #530: g519.t1 Query ID: lcl|Query_249130 Length: 705

No significant similarity found.


Query #531: g520.t1 Query ID: lcl|Query_249131 Length: 388

No significant similarity found.


Query #532: g521.t1 Query ID: lcl|Query_249132 Length: 331

No significant similarity found.


Query #533: g522.t1 Query ID: lcl|Query_249133 Length: 1055

No significant similarity found.


Query #534: g523.t1 Query ID: lcl|Query_249134 Length: 384

No significant similarity found.


Query #535: g524.t1 Query ID: lcl|Query_249135 Length: 1635

No significant similarity found.


Query #536: g525.t1 Query ID: lcl|Query_249136 Length: 1028

No significant similarity found.


Query #537: g526.t1 Query ID: lcl|Query_249137 Length: 151

No significant similarity found.


Query #538: g527.t1 Query ID: lcl|Query_249138 Length: 495

No significant similarity found.


Query #539: g528.t1 Query ID: lcl|Query_249139 Length: 770

No significant similarity found.


Query #540: g529.t1 Query ID: lcl|Query_249140 Length: 629

No significant similarity found.


Query #541: g530.t1 Query ID: lcl|Query_249141 Length: 779

No significant similarity found.


Query #542: g531.t1 Query ID: lcl|Query_249142 Length: 515

No significant similarity found.


Query #543: g532.t1 Query ID: lcl|Query_249143 Length: 583

No significant similarity found.


Query #544: g533.t1 Query ID: lcl|Query_249144 Length: 587

No significant similarity found.


Query #545: g534.t1 Query ID: lcl|Query_249145 Length: 2010

No significant similarity found.


Query #546: g535.t1 Query ID: lcl|Query_249146 Length: 1135

No significant similarity found.


Query #547: g536.t1 Query ID: lcl|Query_249147 Length: 293

No significant similarity found.


Query #548: g537.t1 Query ID: lcl|Query_249148 Length: 365

No significant similarity found.


Query #549: g538.t1 Query ID: lcl|Query_249149 Length: 138

No significant similarity found.


Query #550: g539.t1 Query ID: lcl|Query_249150 Length: 111

No significant similarity found.


Query #551: g540.t1 Query ID: lcl|Query_249151 Length: 439

Sequences producing significant alignments:
                                                                  Scientific      Common                     Max    Total Query   E   Per.   Acc.                        
Description                                                       Name            Name            Taxid      Score  Score cover Value Ident  Len        Accession        
unnamed protein product                                                                           0          22.1   22.1  12%   0.045 30.19  497        Query_259685     


Alignments:

>unnamed protein product
Sequence ID: Query_259685 Length: 497
Range 1: 389 to 440

Score:22.1 bits(44), Expect:0.045, 
Method:Compositional matrix adjust., 
Identities:16/53(30%), Positives:21/53(39%), Gaps:1/53(1%)

Query  141  AGWLVDPQEVILGEVIGRGTFGVVHSATWRGGCVAVKRVQPRSRDQATTFVRE  193
            A  L + +  I     G   +  V       GCV     QPRS D+A T  R+
Sbjct  389  ANGLGNAKKLITKMQAGEAKYDFVEIMACPAGCVGGGG-QPRSTDKAITQKRQ  440


Query #552: g541.t1 Query ID: lcl|Query_249152 Length: 287

No significant similarity found.


Query #553: g542.t1 Query ID: lcl|Query_249153 Length: 1791

No significant similarity found.


Query #554: g543.t1 Query ID: lcl|Query_249154 Length: 352

No significant similarity found.


Query #555: g544.t1 Query ID: lcl|Query_249155 Length: 1458

No significant similarity found.


Query #556: g545.t1 Query ID: lcl|Query_249156 Length: 167

No significant similarity found.


Query #557: g546.t1 Query ID: lcl|Query_249157 Length: 351

No significant similarity found.


Query #558: g546.t2 Query ID: lcl|Query_249158 Length: 350

No significant similarity found.


Query #559: g547.t1 Query ID: lcl|Query_249159 Length: 581

No significant similarity found.


Query #560: g548.t1 Query ID: lcl|Query_249160 Length: 794

No significant similarity found.


Query #561: g549.t1 Query ID: lcl|Query_249161 Length: 196

No significant similarity found.


Query #562: g550.t1 Query ID: lcl|Query_249162 Length: 352

No significant similarity found.


Query #563: g551.t1 Query ID: lcl|Query_249163 Length: 546

No significant similarity found.


Query #564: g552.t1 Query ID: lcl|Query_249164 Length: 391

No significant similarity found.


Query #565: g553.t1 Query ID: lcl|Query_249165 Length: 959

No significant similarity found.


Query #566: g554.t1 Query ID: lcl|Query_249166 Length: 981

No significant similarity found.


Query #567: g555.t1 Query ID: lcl|Query_249167 Length: 178

No significant similarity found.


Query #568: g556.t1 Query ID: lcl|Query_249168 Length: 309

No significant similarity found.


Query #569: g557.t1 Query ID: lcl|Query_249169 Length: 129

No significant similarity found.


Query #570: g558.t1 Query ID: lcl|Query_249170 Length: 863

No significant similarity found.


Query #571: g559.t1 Query ID: lcl|Query_249171 Length: 239

No significant similarity found.


Query #572: g560.t1 Query ID: lcl|Query_249172 Length: 934

No significant similarity found.


Query #573: g561.t1 Query ID: lcl|Query_249173 Length: 670

No significant similarity found.


Query #574: g562.t1 Query ID: lcl|Query_249174 Length: 241

No significant similarity found.


Query #575: g563.t1 Query ID: lcl|Query_249175 Length: 112

No significant similarity found.


Query #576: g564.t1 Query ID: lcl|Query_249176 Length: 363

No significant similarity found.


Query #577: g565.t1 Query ID: lcl|Query_249177 Length: 559

Sequences producing significant alignments:
                                                                  Scientific      Common                     Max    Total Query   E   Per.   Acc.                        
Description                                                       Name            Name            Taxid      Score  Score cover Value Ident  Len        Accession        
unnamed protein product                                                                           0          22.6   22.6  3%    0.038 55.56  497        Query_259685     


Alignments:

>unnamed protein product
Sequence ID: Query_259685 Length: 497
Range 1: 364 to 381

Score:22.6 bits(45), Expect:0.038, 
Method:Compositional matrix adjust., 
Identities:10/18(56%), Positives:10/18(55%), Gaps:0/18(0%)

Query  191  PLGGGGGTGFFGGGGRGG  208
            PL   GG GF    GRGG
Sbjct  364  PLAWDGGAGFTSEDGRGG  381


Query #578: g566.t1 Query ID: lcl|Query_249178 Length: 365

No significant similarity found.


Query #579: g567.t1 Query ID: lcl|Query_249179 Length: 269

No significant similarity found.


Query #580: g568.t1 Query ID: lcl|Query_249180 Length: 282

No significant similarity found.


Query #581: g569.t1 Query ID: lcl|Query_249181 Length: 1407

Sequences producing significant alignments:
                                                                  Scientific      Common                     Max    Total Query   E   Per.   Acc.                        
Description                                                       Name            Name            Taxid      Score  Score cover Value Ident  Len        Accession        
unnamed protein product                                                                           0          26.3   26.3  3%    0.007 43.48  497        Query_259685     


Alignments:

>unnamed protein product
Sequence ID: Query_259685 Length: 497
Range 1: 109 to 154

Score:26.3 bits(54), Expect:0.007, 
Method:Compositional matrix adjust., 
Identities:20/46(43%), Positives:23/46(50%), Gaps:3/46(6%)

Query  1267  ATSVVQL---LRRDGVFASTQQLSVATMRIMEEVEKLLHWLSNVLE  1309
             AT+  QL   LRR G       L  A + IMEE   LLH L+  LE
Sbjct  109   ATTPKQLAEGLRRLGFDEVFDTLFGADLTIMEEGSELLHRLTEHLE  154


Query #582: g570.t1 Query ID: lcl|Query_249182 Length: 692

No significant similarity found.


Query #583: g571.t1 Query ID: lcl|Query_249183 Length: 1057

No significant similarity found.


Query #584: g572.t1 Query ID: lcl|Query_249184 Length: 242

No significant similarity found.


Query #585: g573.t1 Query ID: lcl|Query_249185 Length: 341

No significant similarity found.


Query #586: g574.t1 Query ID: lcl|Query_249186 Length: 761

No significant similarity found.


Query #587: g575.t1 Query ID: lcl|Query_249187 Length: 636

No significant similarity found.


Query #588: g576.t1 Query ID: lcl|Query_249188 Length: 198

No significant similarity found.


Query #589: g577.t1 Query ID: lcl|Query_249189 Length: 192

No significant similarity found.


Query #590: g578.t1 Query ID: lcl|Query_249190 Length: 218

No significant similarity found.


Query #591: g579.t1 Query ID: lcl|Query_249191 Length: 140

No significant similarity found.


Query #592: g580.t1 Query ID: lcl|Query_249192 Length: 95

Sequences producing significant alignments:
                                                                  Scientific      Common                     Max    Total Query   E   Per.   Acc.                        
Description                                                       Name            Name            Taxid      Score  Score cover Value Ident  Len        Accession        
unnamed protein product                                                                           0          22.6   22.6  17%   0.004 41.18  497        Query_259685     


Alignments:

>unnamed protein product
Sequence ID: Query_259685 Length: 497
Range 1: 424 to 440

Score:22.6 bits(45), Expect:0.004, 
Method:Composition-based stats., 
Identities:7/17(41%), Positives:13/17(76%), Gaps:0/17(0%)

Query  29   GGGKKVNENKALSKKKQ  45
            GGG+    +KA+++K+Q
Sbjct  424  GGGQPRSTDKAITQKRQ  440


Query #593: g581.t1 Query ID: lcl|Query_249193 Length: 103

No significant similarity found.


Query #594: g582.t1 Query ID: lcl|Query_249194 Length: 80

No significant similarity found.


Query #595: g583.t1 Query ID: lcl|Query_249195 Length: 1187

No significant similarity found.


Query #596: g584.t1 Query ID: lcl|Query_249196 Length: 131

No significant similarity found.


Query #597: g585.t1 Query ID: lcl|Query_249197 Length: 269

No significant similarity found.


Query #598: g586.t1 Query ID: lcl|Query_249198 Length: 249

No significant similarity found.


Query #599: g587.t1 Query ID: lcl|Query_249199 Length: 333

No significant similarity found.


Query #600: g588.t1 Query ID: lcl|Query_249200 Length: 117

Sequences producing significant alignments:
                                                                  Scientific      Common                     Max    Total Query   E   Per.   Acc.                        
Description                                                       Name            Name            Taxid      Score  Score cover Value Ident  Len        Accession        
unnamed protein product                                                                           0          24.7   24.7  31%   0.001 37.84  497        Query_259685     


Alignments:

>unnamed protein product
Sequence ID: Query_259685 Length: 497
Range 1: 12 to 46

Score:24.7 bits(50), Expect:0.001, 
Method:Composition-based stats., 
Identities:14/37(38%), Positives:20/37(54%), Gaps:2/37(5%)

Query  24  VAVRAVVCRAQQQNIAAKAAAAAVSLPALLAAHPALA  60
           V++R   CRA+Q  +A +A  AA +    LA   A A
Sbjct  12  VSIRGSSCRARQ--VAPRAPLAASTVRVALATLEAPA  46


Query #601: g589.t1 Query ID: lcl|Query_249201 Length: 921

No significant similarity found.


Query #602: g590.t1 Query ID: lcl|Query_249202 Length: 100

No significant similarity found.


Query #603: g591.t1 Query ID: lcl|Query_249203 Length: 595

No significant similarity found.


Query #604: g591.t2 Query ID: lcl|Query_249204 Length: 493

No significant similarity found.


Query #605: g591.t3 Query ID: lcl|Query_249205 Length: 441

No significant similarity found.


Query #606: g591.t4 Query ID: lcl|Query_249206 Length: 359

No significant similarity found.


Query #607: g592.t1 Query ID: lcl|Query_249207 Length: 979

No significant similarity found.


Query #608: g593.t1 Query ID: lcl|Query_249208 Length: 213

No significant similarity found.


Query #609: g594.t1 Query ID: lcl|Query_249209 Length: 994

No significant similarity found.


Query #610: g595.t1 Query ID: lcl|Query_249210 Length: 216

No significant similarity found.


Query #611: g596.t1 Query ID: lcl|Query_249211 Length: 129

No significant similarity found.


Query #612: g597.t1 Query ID: lcl|Query_249212 Length: 868

No significant similarity found.


Query #613: g597.t2 Query ID: lcl|Query_249213 Length: 867

No significant similarity found.


Query #614: g598.t1 Query ID: lcl|Query_249214 Length: 88

No significant similarity found.


Query #615: g599.t1 Query ID: lcl|Query_249215 Length: 397

No significant similarity found.


Query #616: g600.t1 Query ID: lcl|Query_249216 Length: 95

No significant similarity found.


Query #617: g601.t1 Query ID: lcl|Query_249217 Length: 420

No significant similarity found.


Query #618: g602.t1 Query ID: lcl|Query_249218 Length: 619

No significant similarity found.


Query #619: g603.t1 Query ID: lcl|Query_249219 Length: 540

No significant similarity found.


Query #620: g604.t1 Query ID: lcl|Query_249220 Length: 285

No significant similarity found.


Query #621: g605.t1 Query ID: lcl|Query_249221 Length: 792

No significant similarity found.


Query #622: g606.t1 Query ID: lcl|Query_249222 Length: 132

No significant similarity found.


Query #623: g607.t1 Query ID: lcl|Query_249223 Length: 435

No significant similarity found.


Query #624: g608.t1 Query ID: lcl|Query_249224 Length: 1126

No significant similarity found.


Query #625: g609.t1 Query ID: lcl|Query_249225 Length: 533

No significant similarity found.


Query #626: g610.t1 Query ID: lcl|Query_249226 Length: 448

No significant similarity found.


Query #627: g611.t1 Query ID: lcl|Query_249227 Length: 676

No significant similarity found.


Query #628: g612.t1 Query ID: lcl|Query_249228 Length: 72

No significant similarity found.


Query #629: g613.t1 Query ID: lcl|Query_249229 Length: 274

No significant similarity found.


Query #630: g614.t1 Query ID: lcl|Query_249230 Length: 309

No significant similarity found.


Query #631: g615.t1 Query ID: lcl|Query_249231 Length: 300

No significant similarity found.


Query #632: g616.t1 Query ID: lcl|Query_249232 Length: 161

No significant similarity found.


Query #633: g617.t1 Query ID: lcl|Query_249233 Length: 443

No significant similarity found.


Query #634: g618.t1 Query ID: lcl|Query_249234 Length: 439

No significant similarity found.


Query #635: g619.t1 Query ID: lcl|Query_249235 Length: 490

No significant similarity found.


Query #636: g620.t1 Query ID: lcl|Query_249236 Length: 469

No significant similarity found.


Query #637: g621.t1 Query ID: lcl|Query_249237 Length: 719

No significant similarity found.


Query #638: g622.t1 Query ID: lcl|Query_249238 Length: 556

No significant similarity found.


Query #639: g623.t1 Query ID: lcl|Query_249239 Length: 140

No significant similarity found.


Query #640: g624.t1 Query ID: lcl|Query_249240 Length: 540

No significant similarity found.


Query #641: g625.t1 Query ID: lcl|Query_249241 Length: 239

No significant similarity found.


Query #642: g626.t1 Query ID: lcl|Query_249242 Length: 278

No significant similarity found.


Query #643: g627.t1 Query ID: lcl|Query_249243 Length: 241

No significant similarity found.


Query #644: g628.t1 Query ID: lcl|Query_249244 Length: 596

No significant similarity found.


Query #645: g629.t1 Query ID: lcl|Query_249245 Length: 1348

No significant similarity found.


Query #646: g630.t1 Query ID: lcl|Query_249246 Length: 535

No significant similarity found.


Query #647: g631.t1 Query ID: lcl|Query_249247 Length: 161

No significant similarity found.


Query #648: g632.t1 Query ID: lcl|Query_249248 Length: 389

No significant similarity found.


Query #649: g633.t1 Query ID: lcl|Query_249249 Length: 712

No significant similarity found.


Query #650: g634.t1 Query ID: lcl|Query_249250 Length: 433

No significant similarity found.


Query #651: g635.t1 Query ID: lcl|Query_249251 Length: 462

No significant similarity found.


Query #652: g636.t1 Query ID: lcl|Query_249252 Length: 1101

No significant similarity found.


Query #653: g637.t1 Query ID: lcl|Query_249253 Length: 563

No significant similarity found.


Query #654: g638.t1 Query ID: lcl|Query_249254 Length: 326

No significant similarity found.


Query #655: g639.t1 Query ID: lcl|Query_249255 Length: 390

No significant similarity found.


Query #656: g640.t1 Query ID: lcl|Query_249256 Length: 553

No significant similarity found.


Query #657: g641.t1 Query ID: lcl|Query_249257 Length: 713

No significant similarity found.


Query #658: g642.t1 Query ID: lcl|Query_249258 Length: 256

No significant similarity found.


Query #659: g643.t1 Query ID: lcl|Query_249259 Length: 147

No significant similarity found.


Query #660: g644.t1 Query ID: lcl|Query_249260 Length: 176

No significant similarity found.


Query #661: g645.t1 Query ID: lcl|Query_249261 Length: 781

No significant similarity found.


Query #662: g646.t1 Query ID: lcl|Query_249262 Length: 711

No significant similarity found.


Query #663: g647.t1 Query ID: lcl|Query_249263 Length: 436

No significant similarity found.


Query #664: g648.t1 Query ID: lcl|Query_249264 Length: 268

No significant similarity found.


Query #665: g649.t1 Query ID: lcl|Query_249265 Length: 413

No significant similarity found.


Query #666: g650.t1 Query ID: lcl|Query_249266 Length: 130

No significant similarity found.


Query #667: g651.t1 Query ID: lcl|Query_249267 Length: 330

No significant similarity found.


Query #668: g652.t1 Query ID: lcl|Query_249268 Length: 320

No significant similarity found.


Query #669: g653.t1 Query ID: lcl|Query_249269 Length: 208

No significant similarity found.


Query #670: g654.t1 Query ID: lcl|Query_249270 Length: 520

No significant similarity found.


Query #671: g655.t1 Query ID: lcl|Query_249271 Length: 500

No significant similarity found.


Query #672: g656.t1 Query ID: lcl|Query_249272 Length: 524

No significant similarity found.


Query #673: g657.t1 Query ID: lcl|Query_249273 Length: 79

No significant similarity found.


Query #674: g658.t1 Query ID: lcl|Query_249274 Length: 864

No significant similarity found.


Query #675: g659.t1 Query ID: lcl|Query_249275 Length: 1017

No significant similarity found.


Query #676: g660.t1 Query ID: lcl|Query_249276 Length: 149

No significant similarity found.


Query #677: g661.t1 Query ID: lcl|Query_249277 Length: 119

No significant similarity found.


Query #678: g662.t1 Query ID: lcl|Query_249278 Length: 297

No significant similarity found.


Query #679: g663.t1 Query ID: lcl|Query_249279 Length: 125

No significant similarity found.


Query #680: g664.t1 Query ID: lcl|Query_249280 Length: 232

No significant similarity found.


Query #681: g665.t1 Query ID: lcl|Query_249281 Length: 693

No significant similarity found.


Query #682: g666.t1 Query ID: lcl|Query_249282 Length: 326

No significant similarity found.


Query #683: g667.t1 Query ID: lcl|Query_249283 Length: 489

No significant similarity found.


Query #684: g668.t1 Query ID: lcl|Query_249284 Length: 242

No significant similarity found.


Query #685: g669.t1 Query ID: lcl|Query_249285 Length: 246

No significant similarity found.


Query #686: g670.t1 Query ID: lcl|Query_249286 Length: 486

No significant similarity found.


Query #687: g671.t1 Query ID: lcl|Query_249287 Length: 998

No significant similarity found.


Query #688: g672.t1 Query ID: lcl|Query_249288 Length: 737

No significant similarity found.


Query #689: g673.t1 Query ID: lcl|Query_249289 Length: 168

No significant similarity found.


Query #690: g674.t1 Query ID: lcl|Query_249290 Length: 959

No significant similarity found.


Query #691: g675.t1 Query ID: lcl|Query_249291 Length: 475

No significant similarity found.


Query #692: g676.t1 Query ID: lcl|Query_249292 Length: 356

No significant similarity found.


Query #693: g677.t1 Query ID: lcl|Query_249293 Length: 247

No significant similarity found.


Query #694: g678.t1 Query ID: lcl|Query_249294 Length: 779

No significant similarity found.


Query #695: g679.t1 Query ID: lcl|Query_249295 Length: 161

No significant similarity found.


Query #696: g680.t1 Query ID: lcl|Query_249296 Length: 288

No significant similarity found.


Query #697: g681.t1 Query ID: lcl|Query_249297 Length: 272

No significant similarity found.


Query #698: g682.t1 Query ID: lcl|Query_249298 Length: 970

No significant similarity found.


Query #699: g683.t1 Query ID: lcl|Query_249299 Length: 109

No significant similarity found.


Query #700: g684.t1 Query ID: lcl|Query_249300 Length: 260

No significant similarity found.


Query #701: g685.t1 Query ID: lcl|Query_249301 Length: 791

Sequences producing significant alignments:
                                                                  Scientific      Common                     Max    Total Query   E   Per.   Acc.                        
Description                                                       Name            Name            Taxid      Score  Score cover Value Ident  Len        Accession        
unnamed protein product                                                                           0          23.0   23.0  3%    0.047 40.00  497        Query_259685     


Alignments:

>unnamed protein product
Sequence ID: Query_259685 Length: 497
Range 1: 259 to 288

Score:23.0 bits(46), Expect:0.047, 
Method:Compositional matrix adjust., 
Identities:12/30(40%), Positives:14/30(46%), Gaps:0/30(0%)

Query  397  KLFADPASVLKELRWGGGDNPHGGGGGGGA  426
             +F +    L EL  G  DNP G G G G 
Sbjct  259  NIFKERGINLAELPEGEWDNPMGVGSGAGV  288


Query #702: g686.t1 Query ID: lcl|Query_249302 Length: 415

No significant similarity found.


Query #703: g687.t1 Query ID: lcl|Query_249303 Length: 928

No significant similarity found.


Query #704: g687.t2 Query ID: lcl|Query_249304 Length: 931

No significant similarity found.


Query #705: g688.t1 Query ID: lcl|Query_249305 Length: 231

No significant similarity found.


Query #706: g689.t1 Query ID: lcl|Query_249306 Length: 202

No significant similarity found.


Query #707: g690.t1 Query ID: lcl|Query_249307 Length: 335

No significant similarity found.


Query #708: g691.t1 Query ID: lcl|Query_249308 Length: 1191

No significant similarity found.


Query #709: g692.t1 Query ID: lcl|Query_249309 Length: 349

No significant similarity found.


Query #710: g693.t1 Query ID: lcl|Query_249310 Length: 202

No significant similarity found.


Query #711: g694.t1 Query ID: lcl|Query_249311 Length: 447

No significant similarity found.


Query #712: g695.t1 Query ID: lcl|Query_249312 Length: 1105

No significant similarity found.


Query #713: g696.t1 Query ID: lcl|Query_249313 Length: 462

No significant similarity found.


Query #714: g697.t1 Query ID: lcl|Query_249314 Length: 447

No significant similarity found.


Query #715: g698.t1 Query ID: lcl|Query_249315 Length: 232

No significant similarity found.


Query #716: g699.t1 Query ID: lcl|Query_249316 Length: 836

No significant similarity found.


Query #717: g700.t1 Query ID: lcl|Query_249317 Length: 788

No significant similarity found.


Query #718: g701.t1 Query ID: lcl|Query_249318 Length: 306

No significant similarity found.


Query #719: g702.t1 Query ID: lcl|Query_249319 Length: 311

No significant similarity found.


Query #720: g703.t1 Query ID: lcl|Query_249320 Length: 325

No significant similarity found.


Query #721: g703.t2 Query ID: lcl|Query_249321 Length: 524

No significant similarity found.


Query #722: g704.t1 Query ID: lcl|Query_249322 Length: 548

No significant similarity found.


Query #723: g705.t1 Query ID: lcl|Query_249323 Length: 102

No significant similarity found.


Query #724: g706.t1 Query ID: lcl|Query_249324 Length: 817

No significant similarity found.


Query #725: g707.t1 Query ID: lcl|Query_249325 Length: 830

No significant similarity found.


Query #726: g708.t1 Query ID: lcl|Query_249326 Length: 336

No significant similarity found.


Query #727: g709.t1 Query ID: lcl|Query_249327 Length: 219

No significant similarity found.


Query #728: g710.t1 Query ID: lcl|Query_249328 Length: 260

No significant similarity found.


Query #729: g711.t1 Query ID: lcl|Query_249329 Length: 868

No significant similarity found.


Query #730: g712.t1 Query ID: lcl|Query_249330 Length: 597

No significant similarity found.


Query #731: g713.t1 Query ID: lcl|Query_249331 Length: 324

No significant similarity found.


Query #732: g714.t1 Query ID: lcl|Query_249332 Length: 577

No significant similarity found.


Query #733: g715.t1 Query ID: lcl|Query_249333 Length: 218

No significant similarity found.


Query #734: g716.t1 Query ID: lcl|Query_249334 Length: 204

No significant similarity found.


Query #735: g717.t1 Query ID: lcl|Query_249335 Length: 1337

No significant similarity found.


Query #736: g718.t1 Query ID: lcl|Query_249336 Length: 190

No significant similarity found.


Query #737: g719.t1 Query ID: lcl|Query_249337 Length: 637

No significant similarity found.


Query #738: g720.t1 Query ID: lcl|Query_249338 Length: 900

No significant similarity found.


Query #739: g721.t1 Query ID: lcl|Query_249339 Length: 113

No significant similarity found.


Query #740: g722.t1 Query ID: lcl|Query_249340 Length: 798

No significant similarity found.


Query #741: g722.t2 Query ID: lcl|Query_249341 Length: 803

No significant similarity found.


Query #742: g723.t1 Query ID: lcl|Query_249342 Length: 491

No significant similarity found.


Query #743: g724.t1 Query ID: lcl|Query_249343 Length: 622

No significant similarity found.


Query #744: g725.t1 Query ID: lcl|Query_249344 Length: 479

No significant similarity found.


Query #745: g726.t1 Query ID: lcl|Query_249345 Length: 215

No significant similarity found.


Query #746: g727.t1 Query ID: lcl|Query_249346 Length: 455

No significant similarity found.


Query #747: g728.t1 Query ID: lcl|Query_249347 Length: 128

No significant similarity found.


Query #748: g729.t1 Query ID: lcl|Query_249348 Length: 142

No significant similarity found.


Query #749: g730.t1 Query ID: lcl|Query_249349 Length: 125

No significant similarity found.


Query #750: g731.t1 Query ID: lcl|Query_249350 Length: 599

No significant similarity found.


Query #751: g732.t1 Query ID: lcl|Query_249351 Length: 554

No significant similarity found.


Query #752: g733.t1 Query ID: lcl|Query_249352 Length: 211

No significant similarity found.


Query #753: g734.t1 Query ID: lcl|Query_249353 Length: 142

No significant similarity found.


Query #754: g735.t1 Query ID: lcl|Query_249354 Length: 282

No significant similarity found.


Query #755: g736.t1 Query ID: lcl|Query_249355 Length: 897

No significant similarity found.


Query #756: g737.t1 Query ID: lcl|Query_249356 Length: 196

No significant similarity found.


Query #757: g738.t1 Query ID: lcl|Query_249357 Length: 919

No significant similarity found.


Query #758: g739.t1 Query ID: lcl|Query_249358 Length: 552

No significant similarity found.


Query #759: g740.t1 Query ID: lcl|Query_249359 Length: 102

No significant similarity found.


Query #760: g741.t1 Query ID: lcl|Query_249360 Length: 141

No significant similarity found.


Query #761: g742.t1 Query ID: lcl|Query_249361 Length: 103

No significant similarity found.


Query #762: g743.t1 Query ID: lcl|Query_249362 Length: 598

No significant similarity found.


Query #763: g744.t1 Query ID: lcl|Query_249363 Length: 185

No significant similarity found.


Query #764: g745.t1 Query ID: lcl|Query_249364 Length: 315

No significant similarity found.


Query #765: g746.t1 Query ID: lcl|Query_249365 Length: 185

No significant similarity found.


Query #766: g747.t1 Query ID: lcl|Query_249366 Length: 425

No significant similarity found.


Query #767: g748.t1 Query ID: lcl|Query_249367 Length: 809

No significant similarity found.


Query #768: g749.t1 Query ID: lcl|Query_249368 Length: 530

No significant similarity found.


Query #769: g750.t1 Query ID: lcl|Query_249369 Length: 322

No significant similarity found.


Query #770: g751.t1 Query ID: lcl|Query_249370 Length: 235

No significant similarity found.


Query #771: g752.t1 Query ID: lcl|Query_249371 Length: 222

No significant similarity found.


Query #772: g753.t1 Query ID: lcl|Query_249372 Length: 485

No significant similarity found.


Query #773: g754.t1 Query ID: lcl|Query_249373 Length: 1261

No significant similarity found.


Query #774: g755.t1 Query ID: lcl|Query_249374 Length: 218

No significant similarity found.


Query #775: g756.t1 Query ID: lcl|Query_249375 Length: 1569

No significant similarity found.


Query #776: g757.t1 Query ID: lcl|Query_249376 Length: 497

No significant similarity found.


Query #777: g758.t1 Query ID: lcl|Query_249377 Length: 189

No significant similarity found.


Query #778: g759.t1 Query ID: lcl|Query_249378 Length: 234

No significant similarity found.


Query #779: g760.t1 Query ID: lcl|Query_249379 Length: 496

No significant similarity found.


Query #780: g761.t1 Query ID: lcl|Query_249380 Length: 1361

No significant similarity found.


Query #781: g762.t1 Query ID: lcl|Query_249381 Length: 352

No significant similarity found.


Query #782: g763.t1 Query ID: lcl|Query_249382 Length: 278

No significant similarity found.


Query #783: g764.t1 Query ID: lcl|Query_249383 Length: 175

No significant similarity found.


Query #784: g765.t1 Query ID: lcl|Query_249384 Length: 209

No significant similarity found.


Query #785: g765.t2 Query ID: lcl|Query_249385 Length: 210

No significant similarity found.


Query #786: g766.t1 Query ID: lcl|Query_249386 Length: 453

No significant similarity found.


Query #787: g767.t1 Query ID: lcl|Query_249387 Length: 344

No significant similarity found.


Query #788: g768.t1 Query ID: lcl|Query_249388 Length: 504

No significant similarity found.


Query #789: g769.t1 Query ID: lcl|Query_249389 Length: 497

No significant similarity found.


Query #790: g770.t1 Query ID: lcl|Query_249390 Length: 586

Sequences producing significant alignments:
                                                                  Scientific      Common                     Max    Total Query   E   Per.   Acc.                        
Description                                                       Name            Name            Taxid      Score  Score cover Value Ident  Len        Accession        
unnamed protein product                                                                           0          23.4   23.4  4%    0.025 32.14  497        Query_259685     


Alignments:

>unnamed protein product
Sequence ID: Query_259685 Length: 497
Range 1: 139 to 166

Score:23.4 bits(47), Expect:0.025, 
Method:Compositional matrix adjust., 
Identities:9/28(32%), Positives:16/28(57%), Gaps:0/28(0%)

Query  305  VEEGIDALYDLIWHIESYEQVRAAVPMY  332
             EEG + L+ L  H+E++ +     PM+
Sbjct  139  MEEGSELLHRLTEHLEAHPHSDEPLPMF  166


Query #791: g771.t1 Query ID: lcl|Query_249391 Length: 529

No significant similarity found.


Query #792: g772.t1 Query ID: lcl|Query_249392 Length: 94

No significant similarity found.


Query #793: g773.t1 Query ID: lcl|Query_249393 Length: 360

No significant similarity found.


Query #794: g774.t1 Query ID: lcl|Query_249394 Length: 2574

No significant similarity found.


Query #795: g775.t1 Query ID: lcl|Query_249395 Length: 355

No significant similarity found.


Query #796: g776.t1 Query ID: lcl|Query_249396 Length: 891

No significant similarity found.


Query #797: g777.t1 Query ID: lcl|Query_249397 Length: 809

No significant similarity found.


Query #798: g778.t1 Query ID: lcl|Query_249398 Length: 355

No significant similarity found.


Query #799: g779.t1 Query ID: lcl|Query_249399 Length: 237

No significant similarity found.


Query #800: g780.t1 Query ID: lcl|Query_249400 Length: 398

No significant similarity found.


Query #801: g780.t2 Query ID: lcl|Query_249401 Length: 179

No significant similarity found.


Query #802: g781.t1 Query ID: lcl|Query_249402 Length: 680

No significant similarity found.


Query #803: g782.t1 Query ID: lcl|Query_249403 Length: 1303

No significant similarity found.


Query #804: g783.t1 Query ID: lcl|Query_249404 Length: 105

No significant similarity found.


Query #805: g784.t1 Query ID: lcl|Query_249405 Length: 523

No significant similarity found.


Query #806: g785.t1 Query ID: lcl|Query_249406 Length: 1269

No significant similarity found.


Query #807: g786.t1 Query ID: lcl|Query_249407 Length: 190

No significant similarity found.


Query #808: g787.t1 Query ID: lcl|Query_249408 Length: 523

No significant similarity found.


Query #809: g788.t1 Query ID: lcl|Query_249409 Length: 809

No significant similarity found.


Query #810: g789.t1 Query ID: lcl|Query_249410 Length: 936

No significant similarity found.


Query #811: g790.t1 Query ID: lcl|Query_249411 Length: 540

No significant similarity found.


Query #812: g791.t1 Query ID: lcl|Query_249412 Length: 219

No significant similarity found.


Query #813: g792.t1 Query ID: lcl|Query_249413 Length: 409

No significant similarity found.


Query #814: g793.t1 Query ID: lcl|Query_249414 Length: 336

No significant similarity found.


Query #815: g794.t1 Query ID: lcl|Query_249415 Length: 249

No significant similarity found.


Query #816: g795.t1 Query ID: lcl|Query_249416 Length: 284

No significant similarity found.


Query #817: g796.t1 Query ID: lcl|Query_249417 Length: 540

No significant similarity found.


Query #818: g797.t1 Query ID: lcl|Query_249418 Length: 221

No significant similarity found.


Query #819: g798.t1 Query ID: lcl|Query_249419 Length: 809

No significant similarity found.


Query #820: g799.t1 Query ID: lcl|Query_249420 Length: 1266

No significant similarity found.


Query #821: g800.t1 Query ID: lcl|Query_249421 Length: 499

No significant similarity found.


Query #822: g801.t1 Query ID: lcl|Query_249422 Length: 294

No significant similarity found.


Query #823: g802.t1 Query ID: lcl|Query_249423 Length: 270

No significant similarity found.


Query #824: g803.t1 Query ID: lcl|Query_249424 Length: 809

No significant similarity found.


Query #825: g804.t1 Query ID: lcl|Query_249425 Length: 1643

No significant similarity found.


Query #826: g805.t1 Query ID: lcl|Query_249426 Length: 526

No significant similarity found.


Query #827: g806.t1 Query ID: lcl|Query_249427 Length: 219

No significant similarity found.


Query #828: g807.t1 Query ID: lcl|Query_249428 Length: 268

No significant similarity found.


Query #829: g808.t1 Query ID: lcl|Query_249429 Length: 320

No significant similarity found.


Query #830: g809.t1 Query ID: lcl|Query_249430 Length: 123

No significant similarity found.


Query #831: g810.t1 Query ID: lcl|Query_249431 Length: 269

No significant similarity found.


Query #832: g811.t1 Query ID: lcl|Query_249432 Length: 1074

No significant similarity found.


Query #833: g812.t1 Query ID: lcl|Query_249433 Length: 434

No significant similarity found.


Query #834: g813.t1 Query ID: lcl|Query_249434 Length: 522

No significant similarity found.


Query #835: g814.t1 Query ID: lcl|Query_249435 Length: 620

No significant similarity found.


Query #836: g815.t1 Query ID: lcl|Query_249436 Length: 228

No significant similarity found.


Query #837: g816.t1 Query ID: lcl|Query_249437 Length: 587

No significant similarity found.


Query #838: g817.t1 Query ID: lcl|Query_249438 Length: 453

No significant similarity found.


Query #839: g818.t1 Query ID: lcl|Query_249439 Length: 285

Sequences producing significant alignments:
                                                                  Scientific      Common                     Max    Total Query   E   Per.   Acc.                        
Description                                                       Name            Name            Taxid      Score  Score cover Value Ident  Len        Accession        
unnamed protein product                                                                           0          21.3   21.3  6%    0.045 57.89  497        Query_259685     


Alignments:

>unnamed protein product
Sequence ID: Query_259685 Length: 497
Range 1: 133 to 151

Score:21.3 bits(42), Expect:0.045, 
Method:Compositional matrix adjust., 
Identities:11/19(58%), Positives:12/19(63%), Gaps:0/19(0%)

Query  148  GAQLKKLEELSSELERLTE  166
            GA L  +EE S  L RLTE
Sbjct  133  GADLTIMEEGSELLHRLTE  151


Query #840: g819.t1 Query ID: lcl|Query_249440 Length: 1162

No significant similarity found.


Query #841: g820.t1 Query ID: lcl|Query_249441 Length: 370

No significant similarity found.


Query #842: g821.t1 Query ID: lcl|Query_249442 Length: 573

No significant similarity found.


Query #843: g822.t1 Query ID: lcl|Query_249443 Length: 219

No significant similarity found.


Query #844: g823.t1 Query ID: lcl|Query_249444 Length: 202

No significant similarity found.


Query #845: g824.t1 Query ID: lcl|Query_249445 Length: 400

No significant similarity found.


Query #846: g825.t1 Query ID: lcl|Query_249446 Length: 1223

No significant similarity found.


Query #847: g826.t1 Query ID: lcl|Query_249447 Length: 527

No significant similarity found.


Query #848: g827.t1 Query ID: lcl|Query_249448 Length: 238

No significant similarity found.


Query #849: g828.t1 Query ID: lcl|Query_249449 Length: 513

No significant similarity found.


Query #850: g829.t1 Query ID: lcl|Query_249450 Length: 167

No significant similarity found.


Query #851: g830.t1 Query ID: lcl|Query_249451 Length: 200

No significant similarity found.


Query #852: g831.t1 Query ID: lcl|Query_249452 Length: 142

No significant similarity found.


Query #853: g832.t1 Query ID: lcl|Query_249453 Length: 600

No significant similarity found.


Query #854: g833.t1 Query ID: lcl|Query_249454 Length: 199

No significant similarity found.


Query #855: g834.t1 Query ID: lcl|Query_249455 Length: 530

No significant similarity found.


Query #856: g835.t1 Query ID: lcl|Query_249456 Length: 132

Sequences producing significant alignments:
                                                                  Scientific      Common                     Max    Total Query   E   Per.   Acc.                        
Description                                                       Name            Name            Taxid      Score  Score cover Value Ident  Len        Accession        
unnamed protein product                                                                           0          23.0   23.0  7%    0.005 70.00  497        Query_259685     


Alignments:

>unnamed protein product
Sequence ID: Query_259685 Length: 497
Range 1: 402 to 411

Score:23.0 bits(46), Expect:0.005, 
Method:Composition-based stats., 
Identities:7/10(70%), Positives:9/10(90%), Gaps:0/10(0%)

Query  13   MHAGAARYDF  22
            M+AG A+YDF
Sbjct  402  MQAGEAKYDF  411


Query #857: g836.t1 Query ID: lcl|Query_249457 Length: 1399

No significant similarity found.


Query #858: g837.t1 Query ID: lcl|Query_249458 Length: 317

No significant similarity found.


Query #859: g838.t1 Query ID: lcl|Query_249459 Length: 1174

No significant similarity found.


Query #860: g838.t2 Query ID: lcl|Query_249460 Length: 1167

No significant similarity found.


Query #861: g839.t1 Query ID: lcl|Query_249461 Length: 697

No significant similarity found.


Query #862: g840.t1 Query ID: lcl|Query_249462 Length: 458

No significant similarity found.


Query #863: g841.t1 Query ID: lcl|Query_249463 Length: 994

No significant similarity found.


Query #864: g842.t1 Query ID: lcl|Query_249464 Length: 457

No significant similarity found.


Query #865: g843.t1 Query ID: lcl|Query_249465 Length: 209

No significant similarity found.


Query #866: g844.t1 Query ID: lcl|Query_249466 Length: 298

No significant similarity found.


Query #867: g845.t1 Query ID: lcl|Query_249467 Length: 320

Sequences producing significant alignments:
                                                                  Scientific      Common                     Max    Total Query   E   Per.   Acc.                        
Description                                                       Name            Name            Taxid      Score  Score cover Value Ident  Len        Accession        
unnamed protein product                                                                           0          24.7   24.7  10%   0.005 32.35  497        Query_259685     


Alignments:

>unnamed protein product
Sequence ID: Query_259685 Length: 497
Range 1: 177 to 208

Score:24.7 bits(50), Expect:0.005, 
Method:Compositional matrix adjust., 
Identities:11/34(32%), Positives:16/34(47%), Gaps:2/34(5%)

Query  202  MAKKRPNVIPIIEDARHPQKYRMLVPMVDVVFAD  235
            + K  P+ IP +   + PQ   ML  MV    A+
Sbjct  177  LEKSYPDLIPYVSSCKSPQM--MLAAMVKSYLAE  208


Query #868: g846.t1 Query ID: lcl|Query_249468 Length: 247

No significant similarity found.


Query #869: g847.t1 Query ID: lcl|Query_249469 Length: 687

No significant similarity found.


Query #870: g848.t1 Query ID: lcl|Query_249470 Length: 324

No significant similarity found.


Query #871: g849.t1 Query ID: lcl|Query_249471 Length: 118

No significant similarity found.


Query #872: g850.t1 Query ID: lcl|Query_249472 Length: 375

No significant similarity found.


Query #873: g851.t1 Query ID: lcl|Query_249473 Length: 685

No significant similarity found.


Query #874: g852.t1 Query ID: lcl|Query_249474 Length: 514

No significant similarity found.


Query #875: g853.t1 Query ID: lcl|Query_249475 Length: 262

No significant similarity found.


Query #876: g854.t1 Query ID: lcl|Query_249476 Length: 430

No significant similarity found.


Query #877: g855.t1 Query ID: lcl|Query_249477 Length: 816

No significant similarity found.


Query #878: g856.t1 Query ID: lcl|Query_249478 Length: 427

No significant similarity found.


Query #879: g857.t1 Query ID: lcl|Query_249479 Length: 348

No significant similarity found.


Query #880: g858.t1 Query ID: lcl|Query_249480 Length: 230

No significant similarity found.


Query #881: g859.t1 Query ID: lcl|Query_249481 Length: 1719

No significant similarity found.


Query #882: g860.t1 Query ID: lcl|Query_249482 Length: 223

No significant similarity found.


Query #883: g861.t1 Query ID: lcl|Query_249483 Length: 366

No significant similarity found.


Query #884: g862.t1 Query ID: lcl|Query_249484 Length: 634

No significant similarity found.


Query #885: g863.t1 Query ID: lcl|Query_249485 Length: 533

No significant similarity found.


Query #886: g864.t1 Query ID: lcl|Query_249486 Length: 84

No significant similarity found.


Query #887: g865.t1 Query ID: lcl|Query_249487 Length: 183

No significant similarity found.


Query #888: g866.t1 Query ID: lcl|Query_249488 Length: 1073

No significant similarity found.


Query #889: g867.t1 Query ID: lcl|Query_249489 Length: 438

No significant similarity found.


Query #890: g868.t1 Query ID: lcl|Query_249490 Length: 1417

No significant similarity found.


Query #891: g869.t1 Query ID: lcl|Query_249491 Length: 1165

No significant similarity found.


Query #892: g870.t1 Query ID: lcl|Query_249492 Length: 510

No significant similarity found.


Query #893: g871.t1 Query ID: lcl|Query_249493 Length: 717

No significant similarity found.


Query #894: g871.t2 Query ID: lcl|Query_249494 Length: 718

No significant similarity found.


Query #895: g872.t1 Query ID: lcl|Query_249495 Length: 638

No significant similarity found.


Query #896: g873.t1 Query ID: lcl|Query_249496 Length: 344

No significant similarity found.


Query #897: g874.t1 Query ID: lcl|Query_249497 Length: 656

No significant similarity found.


Query #898: g875.t1 Query ID: lcl|Query_249498 Length: 434

Sequences producing significant alignments:
                                                                  Scientific      Common                     Max    Total Query   E   Per.   Acc.                        
Description                                                       Name            Name            Taxid      Score  Score cover Value Ident  Len        Accession        
unnamed protein product                                                                           0          23.8   23.8  8%    0.013 37.84  497        Query_259685     


Alignments:

>unnamed protein product
Sequence ID: Query_259685 Length: 497
Range 1: 90 to 126

Score:23.8 bits(48), Expect:0.013, 
Method:Compositional matrix adjust., 
Identities:14/37(38%), Positives:19/37(51%), Gaps:1/37(2%)

Query  385  QIAADFGVSVAELAAINPNLTT-LQIGETLRIPPFDN  420
            Q+A    V++AE   + P  TT  Q+ E LR   FD 
Sbjct  90   QVAPAVRVAIAETLGLAPGATTPKQLAEGLRRLGFDE  126


Query #899: g876.t1 Query ID: lcl|Query_249499 Length: 350

No significant similarity found.


Query #900: g877.t1 Query ID: lcl|Query_249500 Length: 128

No significant similarity found.


Query #901: g878.t1 Query ID: lcl|Query_249501 Length: 606

No significant similarity found.


Query #902: g878.t2 Query ID: lcl|Query_249502 Length: 633

No significant similarity found.


Query #903: g879.t1 Query ID: lcl|Query_249503 Length: 100

No significant similarity found.


Query #904: g880.t1 Query ID: lcl|Query_249504 Length: 343

No significant similarity found.


Query #905: g881.t1 Query ID: lcl|Query_249505 Length: 604

No significant similarity found.


Query #906: g882.t1 Query ID: lcl|Query_249506 Length: 192

No significant similarity found.


Query #907: g883.t1 Query ID: lcl|Query_249507 Length: 1113

No significant similarity found.


Query #908: g884.t1 Query ID: lcl|Query_249508 Length: 983

No significant similarity found.


Query #909: g885.t1 Query ID: lcl|Query_249509 Length: 190

No significant similarity found.


Query #910: g886.t1 Query ID: lcl|Query_249510 Length: 247

No significant similarity found.


Query #911: g887.t1 Query ID: lcl|Query_249511 Length: 728

No significant similarity found.


Query #912: g888.t1 Query ID: lcl|Query_249512 Length: 338

No significant similarity found.


Query #913: g889.t1 Query ID: lcl|Query_249513 Length: 303

No significant similarity found.


Query #914: g890.t1 Query ID: lcl|Query_249514 Length: 340

No significant similarity found.


Query #915: g891.t1 Query ID: lcl|Query_249515 Length: 159

No significant similarity found.


Query #916: g892.t1 Query ID: lcl|Query_249516 Length: 351

No significant similarity found.


Query #917: g893.t1 Query ID: lcl|Query_249517 Length: 93

No significant similarity found.


Query #918: g894.t1 Query ID: lcl|Query_249518 Length: 750

No significant similarity found.


Query #919: g895.t1 Query ID: lcl|Query_249519 Length: 429

No significant similarity found.


Query #920: g896.t1 Query ID: lcl|Query_249520 Length: 380

No significant similarity found.


Query #921: g897.t1 Query ID: lcl|Query_249521 Length: 745

No significant similarity found.


Query #922: g898.t1 Query ID: lcl|Query_249522 Length: 124

No significant similarity found.


Query #923: g899.t1 Query ID: lcl|Query_249523 Length: 1823

No significant similarity found.


Query #924: g900.t1 Query ID: lcl|Query_249524 Length: 554

No significant similarity found.


Query #925: g901.t1 Query ID: lcl|Query_249525 Length: 357

No significant similarity found.


Query #926: g902.t1 Query ID: lcl|Query_249526 Length: 134

No significant similarity found.


Query #927: g903.t1 Query ID: lcl|Query_249527 Length: 1013

No significant similarity found.


Query #928: g904.t1 Query ID: lcl|Query_249528 Length: 320

No significant similarity found.


Query #929: g905.t1 Query ID: lcl|Query_249529 Length: 156

No significant similarity found.


Query #930: g906.t1 Query ID: lcl|Query_249530 Length: 178

No significant similarity found.


Query #931: g907.t1 Query ID: lcl|Query_249531 Length: 148

No significant similarity found.


Query #932: g907.t2 Query ID: lcl|Query_249532 Length: 94

No significant similarity found.


Query #933: g908.t1 Query ID: lcl|Query_249533 Length: 124

No significant similarity found.


Query #934: g909.t1 Query ID: lcl|Query_249534 Length: 148

No significant similarity found.


Query #935: g910.t1 Query ID: lcl|Query_249535 Length: 148

No significant similarity found.


Query #936: g911.t1 Query ID: lcl|Query_249536 Length: 105

No significant similarity found.


Query #937: g912.t1 Query ID: lcl|Query_249537 Length: 124

No significant similarity found.


Query #938: g913.t1 Query ID: lcl|Query_249538 Length: 521

No significant similarity found.


Query #939: g914.t1 Query ID: lcl|Query_249539 Length: 499

No significant similarity found.


Query #940: g915.t1 Query ID: lcl|Query_249540 Length: 404

No significant similarity found.


Query #941: g916.t1 Query ID: lcl|Query_249541 Length: 660

No significant similarity found.


Query #942: g917.t1 Query ID: lcl|Query_249542 Length: 448

No significant similarity found.


Query #943: g918.t1 Query ID: lcl|Query_249543 Length: 609

No significant similarity found.


Query #944: g919.t1 Query ID: lcl|Query_249544 Length: 247

No significant similarity found.


Query #945: g920.t1 Query ID: lcl|Query_249545 Length: 327

No significant similarity found.


Query #946: g921.t1 Query ID: lcl|Query_249546 Length: 219

No significant similarity found.


Query #947: g922.t1 Query ID: lcl|Query_249547 Length: 288

No significant similarity found.


Query #948: g923.t1 Query ID: lcl|Query_249548 Length: 295

No significant similarity found.


Query #949: g924.t1 Query ID: lcl|Query_249549 Length: 683

No significant similarity found.


Query #950: g925.t1 Query ID: lcl|Query_249550 Length: 561

No significant similarity found.


Query #951: g926.t1 Query ID: lcl|Query_249551 Length: 670

No significant similarity found.


Query #952: g927.t1 Query ID: lcl|Query_249552 Length: 168

No significant similarity found.


Query #953: g928.t1 Query ID: lcl|Query_249553 Length: 371

No significant similarity found.


Query #954: g929.t1 Query ID: lcl|Query_249554 Length: 146

No significant similarity found.


Query #955: g930.t1 Query ID: lcl|Query_249555 Length: 627

No significant similarity found.


Query #956: g931.t1 Query ID: lcl|Query_249556 Length: 398

No significant similarity found.


Query #957: g932.t1 Query ID: lcl|Query_249557 Length: 1575

No significant similarity found.


Query #958: g933.t1 Query ID: lcl|Query_249558 Length: 77

No significant similarity found.


Query #959: g934.t1 Query ID: lcl|Query_249559 Length: 259

No significant similarity found.


Query #960: g935.t1 Query ID: lcl|Query_249560 Length: 404

No significant similarity found.


Query #961: g936.t1 Query ID: lcl|Query_249561 Length: 477

No significant similarity found.


Query #962: g937.t1 Query ID: lcl|Query_249562 Length: 637

No significant similarity found.


Query #963: g938.t1 Query ID: lcl|Query_249563 Length: 489

No significant similarity found.


Query #964: g939.t1 Query ID: lcl|Query_249564 Length: 923

No significant similarity found.


Query #965: g940.t1 Query ID: lcl|Query_249565 Length: 614

No significant similarity found.


Query #966: g941.t1 Query ID: lcl|Query_249566 Length: 604

Sequences producing significant alignments:
                                                                  Scientific      Common                     Max    Total Query   E   Per.   Acc.                        
Description                                                       Name            Name            Taxid      Score  Score cover Value Ident  Len        Accession        
unnamed protein product                                                                           0          22.6   22.6  4%    0.039 39.29  497        Query_259685     


Alignments:

>unnamed protein product
Sequence ID: Query_259685 Length: 497
Range 1: 407 to 434

Score:22.6 bits(45), Expect:0.039, 
Method:Compositional matrix adjust., 
Identities:11/28(39%), Positives:13/28(46%), Gaps:0/28(0%)

Query  531  AARDLVQFVPFRDGDLGGGGRKRQRDAA  558
            A  D V+      G  GGGG+ R  D A
Sbjct  407  AKYDFVEIMACPAGCVGGGGQPRSTDKA  434


Query #967: g942.t1 Query ID: lcl|Query_249567 Length: 357

No significant similarity found.


Query #968: g943.t1 Query ID: lcl|Query_249568 Length: 503

No significant similarity found.


Query #969: g944.t1 Query ID: lcl|Query_249569 Length: 1238

No significant similarity found.


Query #970: g945.t1 Query ID: lcl|Query_249570 Length: 1465

No significant similarity found.


Query #971: g946.t1 Query ID: lcl|Query_249571 Length: 386

No significant similarity found.


Query #972: g947.t1 Query ID: lcl|Query_249572 Length: 166

No significant similarity found.


Query #973: g948.t1 Query ID: lcl|Query_249573 Length: 498

No significant similarity found.


Query #974: g949.t1 Query ID: lcl|Query_249574 Length: 172

Sequences producing significant alignments:
                                                                  Scientific      Common                     Max    Total Query   E   Per.   Acc.                        
Description                                                       Name            Name            Taxid      Score  Score cover Value Ident  Len        Accession        
unnamed protein product                                                                           0          20.5   20.5  16%   0.042 37.50  497        Query_259685     


Alignments:

>unnamed protein product
Sequence ID: Query_259685 Length: 497
Range 1: 427 to 458

Score:20.5 bits(40), Expect:0.042, 
Method:Compositional matrix adjust., 
Identities:12/32(38%), Positives:17/32(53%), Gaps:3/32(9%)

Query  142  QPASTKKNAWQRRMAA---TAERRRLQREQQQ  170
            QP ST K   Q+R AA     E+  L+R ++ 
Sbjct  427  QPRSTDKAITQKRQAALYNLDEKSTLRRSHEN  458


Query #975: g950.t1 Query ID: lcl|Query_249575 Length: 1055

No significant similarity found.


Query #976: g951.t1 Query ID: lcl|Query_249576 Length: 1003

No significant similarity found.


Query #977: g952.t1 Query ID: lcl|Query_249577 Length: 504

No significant similarity found.


Query #978: g953.t1 Query ID: lcl|Query_249578 Length: 455

No significant similarity found.


Query #979: g954.t1 Query ID: lcl|Query_249579 Length: 121

No significant similarity found.


Query #980: g955.t1 Query ID: lcl|Query_249580 Length: 1384

No significant similarity found.


Query #981: g956.t1 Query ID: lcl|Query_249581 Length: 883

No significant similarity found.


Query #982: g957.t1 Query ID: lcl|Query_249582 Length: 240

No significant similarity found.


Query #983: g958.t1 Query ID: lcl|Query_249583 Length: 109

No significant similarity found.


Query #984: g959.t1 Query ID: lcl|Query_249584 Length: 632

No significant similarity found.


Query #985: g960.t1 Query ID: lcl|Query_249585 Length: 415

No significant similarity found.


Query #986: g961.t1 Query ID: lcl|Query_249586 Length: 483

No significant similarity found.


Query #987: g962.t1 Query ID: lcl|Query_249587 Length: 428

No significant similarity found.


Query #988: g963.t1 Query ID: lcl|Query_249588 Length: 261

No significant similarity found.


Query #989: g964.t1 Query ID: lcl|Query_249589 Length: 890

No significant similarity found.


Query #990: g965.t1 Query ID: lcl|Query_249590 Length: 885

No significant similarity found.


Query #991: g966.t1 Query ID: lcl|Query_249591 Length: 769

No significant similarity found.


Query #992: g967.t1 Query ID: lcl|Query_249592 Length: 482

No significant similarity found.


Query #993: g968.t1 Query ID: lcl|Query_249593 Length: 602

No significant similarity found.


Query #994: g969.t1 Query ID: lcl|Query_249594 Length: 232

No significant similarity found.


Query #995: g970.t1 Query ID: lcl|Query_249595 Length: 945

No significant similarity found.


Query #996: g971.t1 Query ID: lcl|Query_249596 Length: 1202

No significant similarity found.


Query #997: g972.t1 Query ID: lcl|Query_249597 Length: 419

No significant similarity found.


Query #998: g973.t1 Query ID: lcl|Query_249598 Length: 84

No significant similarity found.


Query #999: g974.t1 Query ID: lcl|Query_249599 Length: 523

No significant similarity found.


Query #1000: g975.t1 Query ID: lcl|Query_249600 Length: 348

No significant similarity found.


Query #1001: g976.t1 Query ID: lcl|Query_249601 Length: 225

No significant similarity found.


Query #1002: g977.t1 Query ID: lcl|Query_249602 Length: 205

No significant similarity found.


Query #1003: g978.t1 Query ID: lcl|Query_249603 Length: 897

No significant similarity found.


Query #1004: g979.t1 Query ID: lcl|Query_249604 Length: 775

No significant similarity found.


Query #1005: g980.t1 Query ID: lcl|Query_249605 Length: 571

No significant similarity found.


Query #1006: g981.t1 Query ID: lcl|Query_249606 Length: 796

No significant similarity found.


Query #1007: g982.t1 Query ID: lcl|Query_249607 Length: 528

No significant similarity found.


Query #1008: g983.t1 Query ID: lcl|Query_249608 Length: 230

No significant similarity found.


Query #1009: g984.t1 Query ID: lcl|Query_249609 Length: 830

No significant similarity found.


Query #1010: g985.t1 Query ID: lcl|Query_249610 Length: 1941

No significant similarity found.


Query #1011: g986.t1 Query ID: lcl|Query_249611 Length: 359

No significant similarity found.


Query #1012: g987.t1 Query ID: lcl|Query_249612 Length: 888

No significant similarity found.


Query #1013: g987.t2 Query ID: lcl|Query_249613 Length: 882

No significant similarity found.


Query #1014: g988.t1 Query ID: lcl|Query_249614 Length: 522

No significant similarity found.


Query #1015: g989.t1 Query ID: lcl|Query_249615 Length: 300

No significant similarity found.


Query #1016: g990.t1 Query ID: lcl|Query_249616 Length: 587

No significant similarity found.


Query #1017: g991.t1 Query ID: lcl|Query_249617 Length: 548

No significant similarity found.


Query #1018: g992.t1 Query ID: lcl|Query_249618 Length: 537

No significant similarity found.


Query #1019: g993.t1 Query ID: lcl|Query_249619 Length: 750

No significant similarity found.


Query #1020: g994.t1 Query ID: lcl|Query_249620 Length: 262

No significant similarity found.


Query #1021: g995.t1 Query ID: lcl|Query_249621 Length: 130

No significant similarity found.


Query #1022: g996.t1 Query ID: lcl|Query_249622 Length: 352

No significant similarity found.


Query #1023: g997.t1 Query ID: lcl|Query_249623 Length: 126

No significant similarity found.


Query #1024: g998.t1 Query ID: lcl|Query_249624 Length: 785

No significant similarity found.


Query #1025: g999.t1 Query ID: lcl|Query_249625 Length: 375

Sequences producing significant alignments:
                                                                  Scientific      Common                     Max    Total Query   E   Per.   Acc.                        
Description                                                       Name            Name            Taxid      Score  Score cover Value Ident  Len        Accession        
unnamed protein product                                                                           0          22.1   22.1  5%    0.035 36.36  497        Query_259685     


Alignments:

>unnamed protein product
Sequence ID: Query_259685 Length: 497
Range 1: 224 to 245

Score:22.1 bits(44), Expect:0.035, 
Method:Compositional matrix adjust., 
Identities:8/22(36%), Positives:10/22(45%), Gaps:0/22(0%)

Query  311  PCQDCMEEDVFTWYCMDMDPSV  332
            PC     E    W+C D DP+ 
Sbjct  224  PCTRKQSEADRDWFCVDADPTL  245


Query #1026: g999.t2 Query ID: lcl|Query_249626 Length: 382

Sequences producing significant alignments:
                                                                  Scientific      Common                     Max    Total Query   E   Per.   Acc.                        
Description                                                       Name            Name            Taxid      Score  Score cover Value Ident  Len        Accession        
unnamed protein product                                                                           0          22.1   22.1  5%    0.036 36.36  497        Query_259685     


Alignments:

>unnamed protein product
Sequence ID: Query_259685 Length: 497
Range 1: 224 to 245

Score:22.1 bits(44), Expect:0.036, 
Method:Compositional matrix adjust., 
Identities:8/22(36%), Positives:10/22(45%), Gaps:0/22(0%)

Query  318  PCQDCMEEDVFTWYCMDMDPSV  339
            PC     E    W+C D DP+ 
Sbjct  224  PCTRKQSEADRDWFCVDADPTL  245


Query #1027: g1000.t1 Query ID: lcl|Query_249627 Length: 1259

No significant similarity found.


Query #1028: g1000.t2 Query ID: lcl|Query_249628 Length: 1246

No significant similarity found.


Query #1029: g1001.t1 Query ID: lcl|Query_249629 Length: 299

No significant similarity found.


Query #1030: g1002.t1 Query ID: lcl|Query_249630 Length: 263

No significant similarity found.


Query #1031: g1003.t1 Query ID: lcl|Query_249631 Length: 376

No significant similarity found.


Query #1032: g1004.t1 Query ID: lcl|Query_249632 Length: 454

No significant similarity found.


Query #1033: g1005.t1 Query ID: lcl|Query_249633 Length: 1387

No significant similarity found.


Query #1034: g1006.t1 Query ID: lcl|Query_249634 Length: 857

No significant similarity found.


Query #1035: g1007.t1 Query ID: lcl|Query_249635 Length: 1193

No significant similarity found.


Query #1036: g1007.t2 Query ID: lcl|Query_249636 Length: 1194

No significant similarity found.


Query #1037: g1008.t1 Query ID: lcl|Query_249637 Length: 347

No significant similarity found.


Query #1038: g1009.t1 Query ID: lcl|Query_249638 Length: 460

No significant similarity found.


Query #1039: g1010.t1 Query ID: lcl|Query_249639 Length: 314

No significant similarity found.


Query #1040: g1011.t1 Query ID: lcl|Query_249640 Length: 187

No significant similarity found.


Query #1041: g1012.t1 Query ID: lcl|Query_249641 Length: 293

No significant similarity found.


Query #1042: g1013.t1 Query ID: lcl|Query_249642 Length: 115

No significant similarity found.


Query #1043: g1014.t1 Query ID: lcl|Query_249643 Length: 418

No significant similarity found.


Query #1044: g1015.t1 Query ID: lcl|Query_249644 Length: 134

No significant similarity found.


Query #1045: g1016.t1 Query ID: lcl|Query_249645 Length: 235

No significant similarity found.


Query #1046: g1017.t1 Query ID: lcl|Query_249646 Length: 148

No significant similarity found.


Query #1047: g1018.t1 Query ID: lcl|Query_249647 Length: 477

No significant similarity found.


Query #1048: g1019.t1 Query ID: lcl|Query_249648 Length: 239

No significant similarity found.


Query #1049: g1020.t1 Query ID: lcl|Query_249649 Length: 996

No significant similarity found.


Query #1050: g1021.t1 Query ID: lcl|Query_249650 Length: 312

No significant similarity found.


Query #1051: g1021.t2 Query ID: lcl|Query_249651 Length: 314

No significant similarity found.


Query #1052: g1022.t1 Query ID: lcl|Query_249652 Length: 464

No significant similarity found.


Query #1053: g1023.t1 Query ID: lcl|Query_249653 Length: 559

No significant similarity found.


Query #1054: g1024.t1 Query ID: lcl|Query_249654 Length: 405

No significant similarity found.


Query #1055: g1025.t1 Query ID: lcl|Query_249655 Length: 284

No significant similarity found.


Query #1056: g1026.t1 Query ID: lcl|Query_249656 Length: 206

No significant similarity found.


Query #1057: g1027.t1 Query ID: lcl|Query_249657 Length: 855

No significant similarity found.


Query #1058: g1028.t1 Query ID: lcl|Query_249658 Length: 249

No significant similarity found.


Query #1059: g1029.t1 Query ID: lcl|Query_249659 Length: 864

No significant similarity found.


Query #1060: g1030.t1 Query ID: lcl|Query_249660 Length: 321

No significant similarity found.


Query #1061: g1031.t1 Query ID: lcl|Query_249661 Length: 931

No significant similarity found.


Query #1062: g1032.t1 Query ID: lcl|Query_249662 Length: 1324

No significant similarity found.


Query #1063: g1033.t1 Query ID: lcl|Query_249663 Length: 157

No significant similarity found.


Query #1064: g1034.t1 Query ID: lcl|Query_249664 Length: 327

No significant similarity found.


Query #1065: g1034.t2 Query ID: lcl|Query_249665 Length: 326

No significant similarity found.


Query #1066: g1035.t1 Query ID: lcl|Query_249666 Length: 197

No significant similarity found.


Query #1067: g1036.t1 Query ID: lcl|Query_249667 Length: 389

No significant similarity found.


Query #1068: g1037.t1 Query ID: lcl|Query_249668 Length: 1603

No significant similarity found.


Query #1069: g1038.t1 Query ID: lcl|Query_249669 Length: 707

No significant similarity found.


Query #1070: g1039.t1 Query ID: lcl|Query_249670 Length: 389

No significant similarity found.


Query #1071: g1040.t1 Query ID: lcl|Query_249671 Length: 371

No significant similarity found.


Query #1072: g1041.t1 Query ID: lcl|Query_249672 Length: 783

No significant similarity found.


Query #1073: g1042.t1 Query ID: lcl|Query_249673 Length: 198

No significant similarity found.


Query #1074: g1043.t1 Query ID: lcl|Query_249674 Length: 331

No significant similarity found.


Query #1075: g1044.t1 Query ID: lcl|Query_249675 Length: 383

No significant similarity found.


Query #1076: g1045.t1 Query ID: lcl|Query_249676 Length: 251

No significant similarity found.


Query #1077: g1045.t2 Query ID: lcl|Query_249677 Length: 265

No significant similarity found.


Query #1078: g1046.t1 Query ID: lcl|Query_249678 Length: 1228

No significant similarity found.


Query #1079: g1047.t1 Query ID: lcl|Query_249679 Length: 581

No significant similarity found.


Query #1080: g1048.t1 Query ID: lcl|Query_249680 Length: 247

No significant similarity found.


Query #1081: g1049.t1 Query ID: lcl|Query_249681 Length: 946

No significant similarity found.


Query #1082: g1050.t1 Query ID: lcl|Query_249682 Length: 179

No significant similarity found.


Query #1083: g1051.t1 Query ID: lcl|Query_249683 Length: 313

No significant similarity found.


Query #1084: g1052.t1 Query ID: lcl|Query_249684 Length: 529

No significant similarity found.


Query #1085: g1053.t1 Query ID: lcl|Query_249685 Length: 2133

No significant similarity found.


Query #1086: g1054.t1 Query ID: lcl|Query_249686 Length: 83

No significant similarity found.


Query #1087: g1055.t1 Query ID: lcl|Query_249687 Length: 982

No significant similarity found.


Query #1088: g1056.t1 Query ID: lcl|Query_249688 Length: 304

No significant similarity found.


Query #1089: g1057.t1 Query ID: lcl|Query_249689 Length: 474

No significant similarity found.


Query #1090: g1058.t1 Query ID: lcl|Query_249690 Length: 320

No significant similarity found.


Query #1091: g1059.t1 Query ID: lcl|Query_249691 Length: 814

No significant similarity found.


Query #1092: g1060.t1 Query ID: lcl|Query_249692 Length: 100

Sequences producing significant alignments:
                                                                  Scientific      Common                     Max    Total Query   E   Per.   Acc.                        
Description                                                       Name            Name            Taxid      Score  Score cover Value Ident  Len        Accession        
unnamed protein product                                                                           0          20.1   20.1  7%    0.034 85.71  497        Query_259685     


Alignments:

>unnamed protein product
Sequence ID: Query_259685 Length: 497
Range 1: 423 to 429

Score:20.1 bits(39), Expect:0.034, 
Method:Composition-based stats., 
Identities:6/7(86%), Positives:7/7(100%), Gaps:0/7(0%)

Query  71   GGGGRPR  77
            GGGG+PR
Sbjct  423  GGGGQPR  429


Query #1093: g1061.t1 Query ID: lcl|Query_249693 Length: 316

No significant similarity found.


Query #1094: g1062.t1 Query ID: lcl|Query_249694 Length: 408

No significant similarity found.


Query #1095: g1063.t1 Query ID: lcl|Query_249695 Length: 880

No significant similarity found.


Query #1096: g1064.t1 Query ID: lcl|Query_249696 Length: 176

No significant similarity found.


Query #1097: g1065.t1 Query ID: lcl|Query_249697 Length: 515

No significant similarity found.


Query #1098: g1066.t1 Query ID: lcl|Query_249698 Length: 375

No significant similarity found.


Query #1099: g1067.t1 Query ID: lcl|Query_249699 Length: 292

No significant similarity found.


Query #1100: g1068.t1 Query ID: lcl|Query_249700 Length: 121

No significant similarity found.


Query #1101: g1069.t1 Query ID: lcl|Query_249701 Length: 395

No significant similarity found.


Query #1102: g1070.t1 Query ID: lcl|Query_249702 Length: 1119

No significant similarity found.


Query #1103: g1071.t1 Query ID: lcl|Query_249703 Length: 505

No significant similarity found.


Query #1104: g1072.t1 Query ID: lcl|Query_249704 Length: 269

No significant similarity found.


Query #1105: g1073.t1 Query ID: lcl|Query_249705 Length: 981

No significant similarity found.


Query #1106: g1074.t1 Query ID: lcl|Query_249706 Length: 267

No significant similarity found.


Query #1107: g1075.t1 Query ID: lcl|Query_249707 Length: 191

No significant similarity found.


Query #1108: g1076.t1 Query ID: lcl|Query_249708 Length: 136

No significant similarity found.


Query #1109: g1077.t1 Query ID: lcl|Query_249709 Length: 1236

Sequences producing significant alignments:
                                                                  Scientific      Common                     Max    Total Query   E   Per.   Acc.                        
Description                                                       Name            Name            Taxid      Score  Score cover Value Ident  Len        Accession        
unnamed protein product                                                                           0          23.8   23.8  4%    0.036 34.62  497        Query_259685     


Alignments:

>unnamed protein product
Sequence ID: Query_259685 Length: 497
Range 1: 283 to 323

Score:23.8 bits(48), Expect:0.036, 
Method:Compositional matrix adjust., 
Identities:18/52(35%), Positives:23/52(44%), Gaps:11/52(21%)

Query  656  GAGSGALFLQVGLVNGVLLRTEVDRVTGQLSDTRTRFLGTKPPKLFAAAVRG  707
            G+G+G LF   G V    LRT  +            F GT  P+L  + VRG
Sbjct  283  GSGAGVLFGTTGGVMEAALRTAYE-----------LFTGTPLPRLSLSEVRG  323


Query #1110: g1078.t1 Query ID: lcl|Query_249710 Length: 280

No significant similarity found.


Query #1111: g1078.t2 Query ID: lcl|Query_249711 Length: 296

No significant similarity found.


Query #1112: g1079.t1 Query ID: lcl|Query_249712 Length: 460

No significant similarity found.


Query #1113: g1080.t1 Query ID: lcl|Query_249713 Length: 431

No significant similarity found.


Query #1114: g1081.t1 Query ID: lcl|Query_249714 Length: 353

No significant similarity found.


Query #1115: g1082.t1 Query ID: lcl|Query_249715 Length: 145

No significant similarity found.


Query #1116: g1083.t1 Query ID: lcl|Query_249716 Length: 99

No significant similarity found.


Query #1117: g1084.t1 Query ID: lcl|Query_249717 Length: 868

No significant similarity found.


Query #1118: g1085.t1 Query ID: lcl|Query_249718 Length: 155

No significant similarity found.


Query #1119: g1086.t1 Query ID: lcl|Query_249719 Length: 303

No significant similarity found.


Query #1120: g1087.t1 Query ID: lcl|Query_249720 Length: 338

No significant similarity found.


Query #1121: g1088.t1 Query ID: lcl|Query_249721 Length: 239

No significant similarity found.


Query #1122: g1089.t1 Query ID: lcl|Query_249722 Length: 123

No significant similarity found.


Query #1123: g1090.t1 Query ID: lcl|Query_249723 Length: 1125

No significant similarity found.


Query #1124: g1091.t1 Query ID: lcl|Query_249724 Length: 151

No significant similarity found.


Query #1125: g1092.t1 Query ID: lcl|Query_249725 Length: 247

No significant similarity found.


Query #1126: g1093.t1 Query ID: lcl|Query_249726 Length: 420

No significant similarity found.


Query #1127: g1094.t1 Query ID: lcl|Query_249727 Length: 809

No significant similarity found.


Query #1128: g1095.t1 Query ID: lcl|Query_249728 Length: 854

No significant similarity found.


Query #1129: g1096.t1 Query ID: lcl|Query_249729 Length: 304

No significant similarity found.


Query #1130: g1097.t1 Query ID: lcl|Query_249730 Length: 957

No significant similarity found.


Query #1131: g1097.t2 Query ID: lcl|Query_249731 Length: 960

No significant similarity found.


Query #1132: g1098.t1 Query ID: lcl|Query_249732 Length: 323

No significant similarity found.


Query #1133: g1099.t1 Query ID: lcl|Query_249733 Length: 609

No significant similarity found.


Query #1134: g1100.t1 Query ID: lcl|Query_249734 Length: 1532

No significant similarity found.


Query #1135: g1101.t1 Query ID: lcl|Query_249735 Length: 432

No significant similarity found.


Query #1136: g1102.t1 Query ID: lcl|Query_249736 Length: 959

No significant similarity found.


Query #1137: g1103.t1 Query ID: lcl|Query_249737 Length: 389

No significant similarity found.


Query #1138: g1104.t1 Query ID: lcl|Query_249738 Length: 341

No significant similarity found.


Query #1139: g1105.t1 Query ID: lcl|Query_249739 Length: 259

No significant similarity found.


Query #1140: g1106.t1 Query ID: lcl|Query_249740 Length: 296

No significant similarity found.


Query #1141: g1107.t1 Query ID: lcl|Query_249741 Length: 368

No significant similarity found.


Query #1142: g1108.t1 Query ID: lcl|Query_249742 Length: 744

No significant similarity found.


Query #1143: g1109.t1 Query ID: lcl|Query_249743 Length: 659

No significant similarity found.


Query #1144: g1110.t1 Query ID: lcl|Query_249744 Length: 291

No significant similarity found.


Query #1145: g1111.t1 Query ID: lcl|Query_249745 Length: 1214

No significant similarity found.


Query #1146: g1112.t1 Query ID: lcl|Query_249746 Length: 435

No significant similarity found.


Query #1147: g1113.t1 Query ID: lcl|Query_249747 Length: 294

No significant similarity found.


Query #1148: g1114.t1 Query ID: lcl|Query_249748 Length: 520

No significant similarity found.


Query #1149: g1115.t1 Query ID: lcl|Query_249749 Length: 440

No significant similarity found.


Query #1150: g1116.t1 Query ID: lcl|Query_249750 Length: 199

No significant similarity found.


Query #1151: g1117.t1 Query ID: lcl|Query_249751 Length: 402

No significant similarity found.


Query #1152: g1118.t1 Query ID: lcl|Query_249752 Length: 386

No significant similarity found.


Query #1153: g1119.t1 Query ID: lcl|Query_249753 Length: 684

No significant similarity found.


Query #1154: g1120.t1 Query ID: lcl|Query_249754 Length: 349

No significant similarity found.


Query #1155: g1121.t1 Query ID: lcl|Query_249755 Length: 337

No significant similarity found.


Query #1156: g1122.t1 Query ID: lcl|Query_249756 Length: 530

No significant similarity found.


Query #1157: g1123.t1 Query ID: lcl|Query_249757 Length: 2416

No significant similarity found.


Query #1158: g1124.t1 Query ID: lcl|Query_249758 Length: 626

No significant similarity found.


Query #1159: g1125.t1 Query ID: lcl|Query_249759 Length: 450

No significant similarity found.


Query #1160: g1126.t1 Query ID: lcl|Query_249760 Length: 469

No significant similarity found.


Query #1161: g1127.t1 Query ID: lcl|Query_249761 Length: 227

No significant similarity found.


Query #1162: g1128.t1 Query ID: lcl|Query_249762 Length: 502

No significant similarity found.


Query #1163: g1129.t1 Query ID: lcl|Query_249763 Length: 1080

No significant similarity found.


Query #1164: g1130.t1 Query ID: lcl|Query_249764 Length: 537

No significant similarity found.


Query #1165: g1131.t1 Query ID: lcl|Query_249765 Length: 451

No significant similarity found.


Query #1166: g1132.t1 Query ID: lcl|Query_249766 Length: 562

No significant similarity found.


Query #1167: g1133.t1 Query ID: lcl|Query_249767 Length: 241

No significant similarity found.


Query #1168: g1134.t1 Query ID: lcl|Query_249768 Length: 235

No significant similarity found.


Query #1169: g1135.t1 Query ID: lcl|Query_249769 Length: 290

No significant similarity found.


Query #1170: g1136.t1 Query ID: lcl|Query_249770 Length: 203

No significant similarity found.


Query #1171: g1137.t1 Query ID: lcl|Query_249771 Length: 252

No significant similarity found.


Query #1172: g1138.t1 Query ID: lcl|Query_249772 Length: 487

No significant similarity found.


Query #1173: g1139.t1 Query ID: lcl|Query_249773 Length: 86

No significant similarity found.


Query #1174: g1140.t1 Query ID: lcl|Query_249774 Length: 395

No significant similarity found.


Query #1175: g1141.t1 Query ID: lcl|Query_249775 Length: 1176

No significant similarity found.


Query #1176: g1142.t1 Query ID: lcl|Query_249776 Length: 208

No significant similarity found.


Query #1177: g1143.t1 Query ID: lcl|Query_249777 Length: 1761

No significant similarity found.


Query #1178: g1144.t1 Query ID: lcl|Query_249778 Length: 566

No significant similarity found.


Query #1179: g1145.t1 Query ID: lcl|Query_249779 Length: 627

No significant similarity found.


Query #1180: g1146.t1 Query ID: lcl|Query_249780 Length: 271

No significant similarity found.


Query #1181: g1147.t1 Query ID: lcl|Query_249781 Length: 211

No significant similarity found.


Query #1182: g1148.t1 Query ID: lcl|Query_249782 Length: 894

No significant similarity found.


Query #1183: g1149.t1 Query ID: lcl|Query_249783 Length: 186

No significant similarity found.


Query #1184: g1150.t1 Query ID: lcl|Query_249784 Length: 688

No significant similarity found.


Query #1185: g1151.t1 Query ID: lcl|Query_249785 Length: 955

No significant similarity found.


Query #1186: g1152.t1 Query ID: lcl|Query_249786 Length: 231

No significant similarity found.


Query #1187: g1153.t1 Query ID: lcl|Query_249787 Length: 1299

No significant similarity found.


Query #1188: g1153.t2 Query ID: lcl|Query_249788 Length: 1242

No significant similarity found.


Query #1189: g1154.t1 Query ID: lcl|Query_249789 Length: 501

No significant similarity found.


Query #1190: g1155.t1 Query ID: lcl|Query_249790 Length: 1023

No significant similarity found.


Query #1191: g1156.t1 Query ID: lcl|Query_249791 Length: 348

No significant similarity found.


Query #1192: g1157.t1 Query ID: lcl|Query_249792 Length: 634

No significant similarity found.


Query #1193: g1158.t1 Query ID: lcl|Query_249793 Length: 429

No significant similarity found.


Query #1194: g1159.t1 Query ID: lcl|Query_249794 Length: 537

No significant similarity found.


Query #1195: g1160.t1 Query ID: lcl|Query_249795 Length: 1687

No significant similarity found.


Query #1196: g1161.t1 Query ID: lcl|Query_249796 Length: 554

No significant similarity found.


Query #1197: g1162.t1 Query ID: lcl|Query_249797 Length: 335

No significant similarity found.


Query #1198: g1163.t1 Query ID: lcl|Query_249798 Length: 421

No significant similarity found.


Query #1199: g1164.t1 Query ID: lcl|Query_249799 Length: 322

No significant similarity found.


Query #1200: g1165.t1 Query ID: lcl|Query_249800 Length: 211

No significant similarity found.


Query #1201: g1166.t1 Query ID: lcl|Query_249801 Length: 761

No significant similarity found.


Query #1202: g1167.t1 Query ID: lcl|Query_249802 Length: 150

No significant similarity found.


Query #1203: g1168.t1 Query ID: lcl|Query_249803 Length: 443

No significant similarity found.


Query #1204: g1169.t1 Query ID: lcl|Query_249804 Length: 469

No significant similarity found.


Query #1205: g1170.t1 Query ID: lcl|Query_249805 Length: 1173

No significant similarity found.


Query #1206: g1171.t1 Query ID: lcl|Query_249806 Length: 124

No significant similarity found.


Query #1207: g1172.t1 Query ID: lcl|Query_249807 Length: 299

No significant similarity found.


Query #1208: g1173.t1 Query ID: lcl|Query_249808 Length: 144

No significant similarity found.


Query #1209: g1174.t1 Query ID: lcl|Query_249809 Length: 254

No significant similarity found.


Query #1210: g1175.t1 Query ID: lcl|Query_249810 Length: 1979

No significant similarity found.


Query #1211: g1175.t2 Query ID: lcl|Query_249811 Length: 1980

No significant similarity found.


Query #1212: g1176.t1 Query ID: lcl|Query_249812 Length: 81

No significant similarity found.


Query #1213: g1177.t1 Query ID: lcl|Query_249813 Length: 1177

No significant similarity found.


Query #1214: g1178.t1 Query ID: lcl|Query_249814 Length: 1171

No significant similarity found.


Query #1215: g1179.t1 Query ID: lcl|Query_249815 Length: 463

No significant similarity found.


Query #1216: g1180.t1 Query ID: lcl|Query_249816 Length: 185

No significant similarity found.


Query #1217: g1181.t1 Query ID: lcl|Query_249817 Length: 115

No significant similarity found.


Query #1218: g1182.t1 Query ID: lcl|Query_249818 Length: 239

No significant similarity found.


Query #1219: g1183.t1 Query ID: lcl|Query_249819 Length: 622

No significant similarity found.


Query #1220: g1184.t1 Query ID: lcl|Query_249820 Length: 223

No significant similarity found.


Query #1221: g1185.t1 Query ID: lcl|Query_249821 Length: 531

No significant similarity found.


Query #1222: g1186.t1 Query ID: lcl|Query_249822 Length: 791

No significant similarity found.


Query #1223: g1187.t1 Query ID: lcl|Query_249823 Length: 908

No significant similarity found.


Query #1224: g1188.t1 Query ID: lcl|Query_249824 Length: 530

No significant similarity found.


Query #1225: g1189.t1 Query ID: lcl|Query_249825 Length: 608

No significant similarity found.


Query #1226: g1190.t1 Query ID: lcl|Query_249826 Length: 367

No significant similarity found.


Query #1227: g1191.t1 Query ID: lcl|Query_249827 Length: 1012

No significant similarity found.


Query #1228: g1192.t1 Query ID: lcl|Query_249828 Length: 363

No significant similarity found.


Query #1229: g1192.t2 Query ID: lcl|Query_249829 Length: 352

No significant similarity found.


Query #1230: g1193.t1 Query ID: lcl|Query_249830 Length: 501

No significant similarity found.


Query #1231: g1194.t1 Query ID: lcl|Query_249831 Length: 75

No significant similarity found.


Query #1232: g1195.t1 Query ID: lcl|Query_249832 Length: 439

No significant similarity found.


Query #1233: g1196.t1 Query ID: lcl|Query_249833 Length: 308

No significant similarity found.


Query #1234: g1197.t1 Query ID: lcl|Query_249834 Length: 452

No significant similarity found.


Query #1235: g1198.t1 Query ID: lcl|Query_249835 Length: 298

No significant similarity found.


Query #1236: g1199.t1 Query ID: lcl|Query_249836 Length: 384

No significant similarity found.


Query #1237: g1200.t1 Query ID: lcl|Query_249837 Length: 897

No significant similarity found.


Query #1238: g1201.t1 Query ID: lcl|Query_249838 Length: 1158

No significant similarity found.


Query #1239: g1202.t1 Query ID: lcl|Query_249839 Length: 86

No significant similarity found.


Query #1240: g1203.t1 Query ID: lcl|Query_249840 Length: 160

No significant similarity found.


Query #1241: g1204.t1 Query ID: lcl|Query_249841 Length: 1039

No significant similarity found.


Query #1242: g1205.t1 Query ID: lcl|Query_249842 Length: 404

No significant similarity found.


Query #1243: g1206.t1 Query ID: lcl|Query_249843 Length: 992

No significant similarity found.


Query #1244: g1207.t1 Query ID: lcl|Query_249844 Length: 425

Sequences producing significant alignments:
                                                                  Scientific      Common                     Max    Total Query   E   Per.   Acc.                        
Description                                                       Name            Name            Taxid      Score  Score cover Value Ident  Len        Accession        
unnamed protein product                                                                           0          21.7   21.7  5%    0.048 40.91  497        Query_259685     


Alignments:

>unnamed protein product
Sequence ID: Query_259685 Length: 497
Range 1: 373 to 394

Score:21.7 bits(43), Expect:0.048, 
Method:Compositional matrix adjust., 
Identities:9/22(41%), Positives:12/22(54%), Gaps:0/22(0%)

Query  268  MTAKQQRTGVTVLAASSNGNGN  289
             T+   R G+T   A +NG GN
Sbjct  373  FTSEDGRGGITLRVAVANGLGN  394


Query #1245: g1208.t1 Query ID: lcl|Query_249845 Length: 227

No significant similarity found.


Query #1246: g1209.t1 Query ID: lcl|Query_249846 Length: 564

No significant similarity found.


Query #1247: g1210.t1 Query ID: lcl|Query_249847 Length: 600

No significant similarity found.


Query #1248: g1211.t1 Query ID: lcl|Query_249848 Length: 660

No significant similarity found.


Query #1249: g1212.t1 Query ID: lcl|Query_249849 Length: 1602

No significant similarity found.


Query #1250: g1213.t1 Query ID: lcl|Query_249850 Length: 766

No significant similarity found.


Query #1251: g1214.t1 Query ID: lcl|Query_249851 Length: 1087

No significant similarity found.


Query #1252: g1215.t1 Query ID: lcl|Query_249852 Length: 97

No significant similarity found.


Query #1253: g1216.t1 Query ID: lcl|Query_249853 Length: 179

No significant similarity found.


Query #1254: g1217.t1 Query ID: lcl|Query_249854 Length: 97

No significant similarity found.


Query #1255: g1218.t1 Query ID: lcl|Query_249855 Length: 180

No significant similarity found.


Query #1256: g1219.t1 Query ID: lcl|Query_249856 Length: 858

Sequences producing significant alignments:
                                                                  Scientific      Common                     Max    Total Query   E   Per.   Acc.                        
Description                                                       Name            Name            Taxid      Score  Score cover Value Ident  Len        Accession        
unnamed protein product                                                                           0          24.2   24.2  3%    0.021 42.11  497        Query_259685     


Alignments:

>unnamed protein product
Sequence ID: Query_259685 Length: 497
Range 1: 94 to 131

Score:24.2 bits(49), Expect:0.021, 
Method:Compositional matrix adjust., 
Identities:16/38(42%), Positives:18/38(47%), Gaps:5/38(13%)

Query  12   ATRLAKRECLGAPPGAVVPQS-----RRLYENVVPDTV  44
            A R A  E LG  PGA  P+      RRL  + V DT 
Sbjct  94   AVRVAIAETLGLAPGATTPKQLAEGLRRLGFDEVFDTL  131


Query #1257: g1220.t1 Query ID: lcl|Query_249857 Length: 861

No significant similarity found.


Query #1258: g1221.t1 Query ID: lcl|Query_249858 Length: 176

No significant similarity found.


Query #1259: g1222.t1 Query ID: lcl|Query_249859 Length: 1168

No significant similarity found.


Query #1260: g1223.t1 Query ID: lcl|Query_249860 Length: 160

No significant similarity found.


Query #1261: g1224.t1 Query ID: lcl|Query_249861 Length: 687

No significant similarity found.


Query #1262: g1225.t1 Query ID: lcl|Query_249862 Length: 600

No significant similarity found.


Query #1263: g1226.t1 Query ID: lcl|Query_249863 Length: 757

No significant similarity found.


Query #1264: g1227.t1 Query ID: lcl|Query_249864 Length: 569

No significant similarity found.


Query #1265: g1228.t1 Query ID: lcl|Query_249865 Length: 131

No significant similarity found.


Query #1266: g1229.t1 Query ID: lcl|Query_249866 Length: 1366

No significant similarity found.


Query #1267: g1230.t1 Query ID: lcl|Query_249867 Length: 914

No significant similarity found.


Query #1268: g1231.t1 Query ID: lcl|Query_249868 Length: 2260

No significant similarity found.


Query #1269: g1232.t1 Query ID: lcl|Query_249869 Length: 869

No significant similarity found.


Query #1270: g1233.t1 Query ID: lcl|Query_249870 Length: 208

No significant similarity found.


Query #1271: g1234.t1 Query ID: lcl|Query_249871 Length: 423

No significant similarity found.


Query #1272: g1235.t1 Query ID: lcl|Query_249872 Length: 785

No significant similarity found.


Query #1273: g1236.t1 Query ID: lcl|Query_249873 Length: 764

No significant similarity found.


Query #1274: g1237.t1 Query ID: lcl|Query_249874 Length: 998

No significant similarity found.


Query #1275: g1238.t1 Query ID: lcl|Query_249875 Length: 988

No significant similarity found.


Query #1276: g1239.t1 Query ID: lcl|Query_249876 Length: 150

No significant similarity found.


Query #1277: g1240.t1 Query ID: lcl|Query_249877 Length: 2140

No significant similarity found.


Query #1278: g1241.t1 Query ID: lcl|Query_249878 Length: 280

No significant similarity found.


Query #1279: g1242.t1 Query ID: lcl|Query_249879 Length: 452

No significant similarity found.


Query #1280: g1243.t1 Query ID: lcl|Query_249880 Length: 523

No significant similarity found.


Query #1281: g1244.t1 Query ID: lcl|Query_249881 Length: 3299

No significant similarity found.


Query #1282: g1245.t1 Query ID: lcl|Query_249882 Length: 314

No significant similarity found.


Query #1283: g1246.t1 Query ID: lcl|Query_249883 Length: 218

No significant similarity found.


Query #1284: g1247.t1 Query ID: lcl|Query_249884 Length: 370

No significant similarity found.


Query #1285: g1248.t1 Query ID: lcl|Query_249885 Length: 244

No significant similarity found.


Query #1286: g1249.t1 Query ID: lcl|Query_249886 Length: 82

No significant similarity found.


Query #1287: g1250.t1 Query ID: lcl|Query_249887 Length: 722

No significant similarity found.


Query #1288: g1251.t1 Query ID: lcl|Query_249888 Length: 192

No significant similarity found.


Query #1289: g1252.t1 Query ID: lcl|Query_249889 Length: 253

No significant similarity found.


Query #1290: g1253.t1 Query ID: lcl|Query_249890 Length: 163

No significant similarity found.


Query #1291: g1254.t1 Query ID: lcl|Query_249891 Length: 80

No significant similarity found.


Query #1292: g1255.t1 Query ID: lcl|Query_249892 Length: 299

No significant similarity found.


Query #1293: g1256.t1 Query ID: lcl|Query_249893 Length: 259

No significant similarity found.


Query #1294: g1257.t1 Query ID: lcl|Query_249894 Length: 253

No significant similarity found.


Query #1295: g1258.t1 Query ID: lcl|Query_249895 Length: 1711

No significant similarity found.


Query #1296: g1259.t1 Query ID: lcl|Query_249896 Length: 262

No significant similarity found.


Query #1297: g1260.t1 Query ID: lcl|Query_249897 Length: 249

No significant similarity found.


Query #1298: g1261.t1 Query ID: lcl|Query_249898 Length: 550

No significant similarity found.


Query #1299: g1262.t1 Query ID: lcl|Query_249899 Length: 131

No significant similarity found.


Query #1300: g1263.t1 Query ID: lcl|Query_249900 Length: 107

No significant similarity found.


Query #1301: g1264.t1 Query ID: lcl|Query_249901 Length: 1821

No significant similarity found.


Query #1302: g1265.t1 Query ID: lcl|Query_249902 Length: 237

No significant similarity found.


Query #1303: g1266.t1 Query ID: lcl|Query_249903 Length: 953

No significant similarity found.


Query #1304: g1267.t1 Query ID: lcl|Query_249904 Length: 494

No significant similarity found.


Query #1305: g1268.t1 Query ID: lcl|Query_249905 Length: 314

No significant similarity found.


Query #1306: g1269.t1 Query ID: lcl|Query_249906 Length: 268

No significant similarity found.


Query #1307: g1270.t1 Query ID: lcl|Query_249907 Length: 154

No significant similarity found.


Query #1308: g1271.t1 Query ID: lcl|Query_249908 Length: 542

No significant similarity found.


Query #1309: g1272.t1 Query ID: lcl|Query_249909 Length: 1121

No significant similarity found.


Query #1310: g1273.t1 Query ID: lcl|Query_249910 Length: 403

No significant similarity found.


Query #1311: g1274.t1 Query ID: lcl|Query_249911 Length: 173

No significant similarity found.


Query #1312: g1275.t1 Query ID: lcl|Query_249912 Length: 331

No significant similarity found.


Query #1313: g1276.t1 Query ID: lcl|Query_249913 Length: 196

No significant similarity found.


Query #1314: g1277.t1 Query ID: lcl|Query_249914 Length: 186

No significant similarity found.


Query #1315: g1278.t1 Query ID: lcl|Query_249915 Length: 1432

No significant similarity found.


Query #1316: g1279.t1 Query ID: lcl|Query_249916 Length: 1075

No significant similarity found.


Query #1317: g1280.t1 Query ID: lcl|Query_249917 Length: 76

No significant similarity found.


Query #1318: g1281.t1 Query ID: lcl|Query_249918 Length: 520

No significant similarity found.


Query #1319: g1282.t1 Query ID: lcl|Query_249919 Length: 202

No significant similarity found.


Query #1320: g1283.t1 Query ID: lcl|Query_249920 Length: 726

No significant similarity found.


Query #1321: g1283.t2 Query ID: lcl|Query_249921 Length: 725

No significant similarity found.


Query #1322: g1284.t1 Query ID: lcl|Query_249922 Length: 658

No significant similarity found.


Query #1323: g1285.t1 Query ID: lcl|Query_249923 Length: 1195

No significant similarity found.


Query #1324: g1286.t1 Query ID: lcl|Query_249924 Length: 930

No significant similarity found.


Query #1325: g1287.t1 Query ID: lcl|Query_249925 Length: 931

No significant similarity found.


Query #1326: g1288.t1 Query ID: lcl|Query_249926 Length: 374

No significant similarity found.


Query #1327: g1289.t1 Query ID: lcl|Query_249927 Length: 368

No significant similarity found.


Query #1328: g1289.t2 Query ID: lcl|Query_249928 Length: 89

No significant similarity found.


Query #1329: g1290.t1 Query ID: lcl|Query_249929 Length: 314

No significant similarity found.


Query #1330: g1291.t1 Query ID: lcl|Query_249930 Length: 190

No significant similarity found.


Query #1331: g1292.t1 Query ID: lcl|Query_249931 Length: 452

No significant similarity found.


Query #1332: g1293.t1 Query ID: lcl|Query_249932 Length: 269

No significant similarity found.


Query #1333: g1294.t1 Query ID: lcl|Query_249933 Length: 154

No significant similarity found.


Query #1334: g1295.t1 Query ID: lcl|Query_249934 Length: 495

No significant similarity found.


Query #1335: g1296.t1 Query ID: lcl|Query_249935 Length: 1084

No significant similarity found.


Query #1336: g1297.t1 Query ID: lcl|Query_249936 Length: 238

No significant similarity found.


Query #1337: g1298.t1 Query ID: lcl|Query_249937 Length: 220

No significant similarity found.


Query #1338: g1299.t1 Query ID: lcl|Query_249938 Length: 308

No significant similarity found.


Query #1339: g1300.t1 Query ID: lcl|Query_249939 Length: 362

No significant similarity found.


Query #1340: g1301.t1 Query ID: lcl|Query_249940 Length: 544

No significant similarity found.


Query #1341: g1302.t1 Query ID: lcl|Query_249941 Length: 508

No significant similarity found.


Query #1342: g1303.t1 Query ID: lcl|Query_249942 Length: 248

No significant similarity found.


Query #1343: g1304.t1 Query ID: lcl|Query_249943 Length: 737

No significant similarity found.


Query #1344: g1305.t1 Query ID: lcl|Query_249944 Length: 348

No significant similarity found.


Query #1345: g1306.t1 Query ID: lcl|Query_249945 Length: 319

No significant similarity found.


Query #1346: g1307.t1 Query ID: lcl|Query_249946 Length: 559

No significant similarity found.


Query #1347: g1308.t1 Query ID: lcl|Query_249947 Length: 337

No significant similarity found.


Query #1348: g1309.t1 Query ID: lcl|Query_249948 Length: 728

No significant similarity found.


Query #1349: g1310.t1 Query ID: lcl|Query_249949 Length: 593

No significant similarity found.


Query #1350: g1311.t1 Query ID: lcl|Query_249950 Length: 845

No significant similarity found.


Query #1351: g1312.t1 Query ID: lcl|Query_249951 Length: 951

No significant similarity found.


Query #1352: g1313.t1 Query ID: lcl|Query_249952 Length: 268

No significant similarity found.


Query #1353: g1314.t1 Query ID: lcl|Query_249953 Length: 905

No significant similarity found.


Query #1354: g1315.t1 Query ID: lcl|Query_249954 Length: 162

No significant similarity found.


Query #1355: g1316.t1 Query ID: lcl|Query_249955 Length: 88

No significant similarity found.


Query #1356: g1317.t1 Query ID: lcl|Query_249956 Length: 78

No significant similarity found.


Query #1357: g1318.t1 Query ID: lcl|Query_249957 Length: 483

No significant similarity found.


Query #1358: g1319.t1 Query ID: lcl|Query_249958 Length: 502

No significant similarity found.


Query #1359: g1320.t1 Query ID: lcl|Query_249959 Length: 537

No significant similarity found.


Query #1360: g1320.t2 Query ID: lcl|Query_249960 Length: 538

No significant similarity found.


Query #1361: g1321.t1 Query ID: lcl|Query_249961 Length: 289

No significant similarity found.


Query #1362: g1322.t1 Query ID: lcl|Query_249962 Length: 186

No significant similarity found.


Query #1363: g1323.t1 Query ID: lcl|Query_249963 Length: 804

No significant similarity found.


Query #1364: g1324.t1 Query ID: lcl|Query_249964 Length: 1078

No significant similarity found.


Query #1365: g1325.t1 Query ID: lcl|Query_249965 Length: 1523

No significant similarity found.


Query #1366: g1326.t1 Query ID: lcl|Query_249966 Length: 444

No significant similarity found.


Query #1367: g1327.t1 Query ID: lcl|Query_249967 Length: 393

No significant similarity found.


Query #1368: g1328.t1 Query ID: lcl|Query_249968 Length: 193

No significant similarity found.


Query #1369: g1329.t1 Query ID: lcl|Query_249969 Length: 355

No significant similarity found.


Query #1370: g1330.t1 Query ID: lcl|Query_249970 Length: 963

No significant similarity found.


Query #1371: g1331.t1 Query ID: lcl|Query_249971 Length: 262

No significant similarity found.


Query #1372: g1332.t1 Query ID: lcl|Query_249972 Length: 814

No significant similarity found.


Query #1373: g1333.t1 Query ID: lcl|Query_249973 Length: 364

No significant similarity found.


Query #1374: g1334.t1 Query ID: lcl|Query_249974 Length: 161

No significant similarity found.


Query #1375: g1335.t1 Query ID: lcl|Query_249975 Length: 609

No significant similarity found.


Query #1376: g1336.t1 Query ID: lcl|Query_249976 Length: 289

No significant similarity found.


Query #1377: g1337.t1 Query ID: lcl|Query_249977 Length: 604

No significant similarity found.


Query #1378: g1338.t1 Query ID: lcl|Query_249978 Length: 437

No significant similarity found.


Query #1379: g1339.t1 Query ID: lcl|Query_249979 Length: 252

No significant similarity found.


Query #1380: g1340.t1 Query ID: lcl|Query_249980 Length: 528

No significant similarity found.


Query #1381: g1341.t1 Query ID: lcl|Query_249981 Length: 867

No significant similarity found.


Query #1382: g1342.t1 Query ID: lcl|Query_249982 Length: 574

No significant similarity found.


Query #1383: g1343.t1 Query ID: lcl|Query_249983 Length: 457

No significant similarity found.


Query #1384: g1344.t1 Query ID: lcl|Query_249984 Length: 434

No significant similarity found.


Query #1385: g1345.t1 Query ID: lcl|Query_249985 Length: 432

No significant similarity found.


Query #1386: g1346.t1 Query ID: lcl|Query_249986 Length: 469

No significant similarity found.


Query #1387: g1347.t1 Query ID: lcl|Query_249987 Length: 216

No significant similarity found.


Query #1388: g1348.t1 Query ID: lcl|Query_249988 Length: 224

No significant similarity found.


Query #1389: g1349.t1 Query ID: lcl|Query_249989 Length: 1604

No significant similarity found.


Query #1390: g1350.t1 Query ID: lcl|Query_249990 Length: 444

No significant similarity found.


Query #1391: g1351.t1 Query ID: lcl|Query_249991 Length: 108

No significant similarity found.


Query #1392: g1352.t1 Query ID: lcl|Query_249992 Length: 1027

No significant similarity found.


Query #1393: g1353.t1 Query ID: lcl|Query_249993 Length: 245

No significant similarity found.


Query #1394: g1354.t1 Query ID: lcl|Query_249994 Length: 164

No significant similarity found.


Query #1395: g1355.t1 Query ID: lcl|Query_249995 Length: 488

No significant similarity found.


Query #1396: g1356.t1 Query ID: lcl|Query_249996 Length: 1447

No significant similarity found.


Query #1397: g1357.t1 Query ID: lcl|Query_249997 Length: 389

No significant similarity found.


Query #1398: g1358.t1 Query ID: lcl|Query_249998 Length: 402

No significant similarity found.


Query #1399: g1359.t1 Query ID: lcl|Query_249999 Length: 1010

No significant similarity found.


Query #1400: g1360.t1 Query ID: lcl|Query_250000 Length: 158

No significant similarity found.


Query #1401: g1361.t1 Query ID: lcl|Query_250001 Length: 158

No significant similarity found.


Query #1402: g1362.t1 Query ID: lcl|Query_250002 Length: 957

Sequences producing significant alignments:
                                                                  Scientific      Common                     Max    Total Query   E   Per.   Acc.                        
Description                                                       Name            Name            Taxid      Score  Score cover Value Ident  Len        Accession        
unnamed protein product                                                                           0          23.8   23.8  2%    0.028 52.00  497        Query_259685     


Alignments:

>unnamed protein product
Sequence ID: Query_259685 Length: 497
Range 1: 301 to 324

Score:23.8 bits(48), Expect:0.028, 
Method:Compositional matrix adjust., 
Identities:13/25(52%), Positives:15/25(60%), Gaps:1/25(4%)

Query  618  LPTSFELLGGGPSPRTSPRLEARGM  642
            L T++EL  G P PR S   E RGM
Sbjct  301  LRTAYELFTGTPLPRLSLS-EVRGM  324


Query #1403: g1363.t1 Query ID: lcl|Query_250003 Length: 405

No significant similarity found.


Query #1404: g1364.t1 Query ID: lcl|Query_250004 Length: 631

No significant similarity found.


Query #1405: g1365.t1 Query ID: lcl|Query_250005 Length: 948

No significant similarity found.


Query #1406: g1366.t1 Query ID: lcl|Query_250006 Length: 215

No significant similarity found.


Query #1407: g1367.t1 Query ID: lcl|Query_250007 Length: 404

No significant similarity found.


Query #1408: g1368.t1 Query ID: lcl|Query_250008 Length: 421

No significant similarity found.


Query #1409: g1369.t1 Query ID: lcl|Query_250009 Length: 618

No significant similarity found.


Query #1410: g1370.t1 Query ID: lcl|Query_250010 Length: 649

No significant similarity found.


Query #1411: g1371.t1 Query ID: lcl|Query_250011 Length: 407

No significant similarity found.


Query #1412: g1372.t1 Query ID: lcl|Query_250012 Length: 330

No significant similarity found.


Query #1413: g1373.t1 Query ID: lcl|Query_250013 Length: 602

No significant similarity found.


Query #1414: g1374.t1 Query ID: lcl|Query_250014 Length: 400

No significant similarity found.


Query #1415: g1375.t1 Query ID: lcl|Query_250015 Length: 611

No significant similarity found.


Query #1416: g1376.t1 Query ID: lcl|Query_250016 Length: 605

No significant similarity found.


Query #1417: g1377.t1 Query ID: lcl|Query_250017 Length: 467

No significant similarity found.


Query #1418: g1378.t1 Query ID: lcl|Query_250018 Length: 725

Sequences producing significant alignments:
                                                                  Scientific      Common                     Max    Total Query   E   Per.   Acc.                        
Description                                                       Name            Name            Taxid      Score  Score cover Value Ident  Len        Accession        
unnamed protein product                                                                           0          23.4   23.4  6%    0.033 36.00  497        Query_259685     


Alignments:

>unnamed protein product
Sequence ID: Query_259685 Length: 497
Range 1: 78 to 125

Score:23.4 bits(47), Expect:0.033, 
Method:Compositional matrix adjust., 
Identities:18/50(36%), Positives:20/50(40%), Gaps:5/50(10%)

Query  88   PADDDPGKDEYVQVHPALLAAVSRKVGVRGAQLLP---AEAVRVVRKSFD  134
            P DD   K   VQV PA   A++   G       P   AE  R  R  FD
Sbjct  78   PKDDPTRKHVCVQVAPAVRVAIAETLGLAPGATTPKQLAEGLR--RLGFD  125


Query #1419: g1379.t1 Query ID: lcl|Query_250019 Length: 549

Sequences producing significant alignments:
                                                                  Scientific      Common                     Max    Total Query   E   Per.   Acc.                        
Description                                                       Name            Name            Taxid      Score  Score cover Value Ident  Len        Accession        
unnamed protein product                                                                           0          152    152   81%   3e-42 29.27  497        Query_259685     


Alignments:

>unnamed protein product
Sequence ID: Query_259685 Length: 497
Range 1: 69 to 485

Score:152 bits(356), Expect:3e-42, 
Method:Compositional matrix adjust., 
Identities:137/468(29%), Positives:191/468(40%), Gaps:72/468(15%)

Query  89   HQSAGELLQRLADPDWT-VVVSLSPQSIAALAAVHRLS-SAECAARLTAFLRHLGVAAVF  146
            +Q+  EL +   DP    V V  +P    A+A    L+  A    +L   LR LG   VF
Sbjct  69   QQALAELAKPKDDPTRKHVCVQVAPAVRVAIAETLGLAPGATTPKQLAEGLRRLGFDEVF  128

Query  147  DIAAARQVALAEAAREFLQRYRSSRGGSTAEAAAAAGQDAAGGGDDMDVDRPKPSSDGHR  206
            D        + E   E L+R        T    A                   P SD   
Sbjct  129  DTLFGADLTIMEEGSELLHRL-------TEHLEA------------------HPHSDE--  161

Query  207  NAVGGGSPGPLPMLASACPGWVCYAEKTHGDHVLPYIATGKSPQAVLGTLVKRQWCAAAG  266
                     PLPM  S CPGW+   EK++ D  +PY+++ KSPQ  L  +VK       G
Sbjct  162  ---------PLPMFTSCCPGWIAMLEKSYPD-LIPYVSSCKSPQMMLAAMVKSYLAEKKG  211

Query  267  LAPDRVYHCSVMPCYDKKLEGARDDFWLPGT-SVPETDCVLATTELQELLEQRQADLHSL  325
            +AP      S+MPC  K+ E  RD F      +  + D V+ T EL  +  +R  +L  L
Sbjct  212  IAPKDMVMVSIMPCTRKQSEADRDWFCVDADPTLRQLDHVITTVELGNIFKERGINLAEL  271

Query  326  QGIPFDAILPAAAAAAAAPSGTRASSSGG--SSAQHDTVQLPT-------SSSSGSG-SG  375
                 D  +   + A     G    ++GG   +A     +L T       S S   G  G
Sbjct  272  PEGEWDNPMGVGSGA-----GVLFGTTGGVMEAALRTAYELFTGTPLPRLSLSEVRGMDG  326

Query  376  VTATASS---GSGGYLEHVFRSAARELFGLEL--PPGPLPVKVGRNADLRELSLEAPDGT  430
            +  T  +     G   E   +  A           PGPL    G        S +   G 
Sbjct  327  IKETNITMVPAPGSKFEELLKHRAAARAEAAAHGTPGPLAWDGGAGFT----SEDGRGGI  382

Query  431  VLRFAAAYGFRNIQGLMRKVKLGRCEYDYVEVMACPSGCLNGGGQPKPTAK---QTPAQL  487
             LR A A G  N + L+ K + G   YD+VE+MACP+GC  GGGQP+ T K   Q     
Sbjct  383  TLRVAVANGLGNAKKLITKMQAGEAKYDFVEIMACPAGCVGGGGQPRSTDKAITQKRQAA  442

Query  488  LEQLEELYAAGGIAARPEADPALQQLYMSFVQGEPGSQAAHQLMHTHY  535
            L  L+E         R   +P++++LY ++  GEP  + AH+L+HTHY
Sbjct  443  LYNLDE----KSTLRRSHENPSIRELYDTYL-GEPLGHKAHELLHTHY  485


Query #1420: g1380.t1 Query ID: lcl|Query_250020 Length: 332

No significant similarity found.


Query #1421: g1381.t1 Query ID: lcl|Query_250021 Length: 317

No significant similarity found.


Query #1422: g1382.t1 Query ID: lcl|Query_250022 Length: 361

No significant similarity found.


Query #1423: g1383.t1 Query ID: lcl|Query_250023 Length: 386

No significant similarity found.


Query #1424: g1384.t1 Query ID: lcl|Query_250024 Length: 172

No significant similarity found.


Query #1425: g1385.t1 Query ID: lcl|Query_250025 Length: 172

No significant similarity found.


Query #1426: g1386.t1 Query ID: lcl|Query_250026 Length: 78

No significant similarity found.


Query #1427: g1387.t1 Query ID: lcl|Query_250027 Length: 78

No significant similarity found.


Query #1428: g1388.t1 Query ID: lcl|Query_250028 Length: 218

No significant similarity found.


Query #1429: g1389.t1 Query ID: lcl|Query_250029 Length: 1708

No significant similarity found.


Query #1430: g1390.t1 Query ID: lcl|Query_250030 Length: 890

No significant similarity found.


Query #1431: g1391.t1 Query ID: lcl|Query_250031 Length: 180

No significant similarity found.


Query #1432: g1392.t1 Query ID: lcl|Query_250032 Length: 156

No significant similarity found.


Query #1433: g1393.t1 Query ID: lcl|Query_250033 Length: 184

No significant similarity found.


Query #1434: g1394.t1 Query ID: lcl|Query_250034 Length: 530

No significant similarity found.


Query #1435: g1395.t1 Query ID: lcl|Query_250035 Length: 279

No significant similarity found.


Query #1436: g1396.t1 Query ID: lcl|Query_250036 Length: 837

No significant similarity found.


Query #1437: g1397.t1 Query ID: lcl|Query_250037 Length: 576

No significant similarity found.


Query #1438: g1398.t1 Query ID: lcl|Query_250038 Length: 535

No significant similarity found.


Query #1439: g1398.t2 Query ID: lcl|Query_250039 Length: 533

No significant similarity found.


Query #1440: g1399.t1 Query ID: lcl|Query_250040 Length: 216

No significant similarity found.


Query #1441: g1400.t1 Query ID: lcl|Query_250041 Length: 313

No significant similarity found.


Query #1442: g1400.t2 Query ID: lcl|Query_250042 Length: 337

No significant similarity found.


Query #1443: g1401.t1 Query ID: lcl|Query_250043 Length: 308

No significant similarity found.


Query #1444: g1402.t1 Query ID: lcl|Query_250044 Length: 275

No significant similarity found.


Query #1445: g1403.t1 Query ID: lcl|Query_250045 Length: 273

No significant similarity found.


Query #1446: g1404.t1 Query ID: lcl|Query_250046 Length: 168

No significant similarity found.


Query #1447: g1405.t1 Query ID: lcl|Query_250047 Length: 159

No significant similarity found.


Query #1448: g1406.t1 Query ID: lcl|Query_250048 Length: 927

No significant similarity found.


Query #1449: g1407.t1 Query ID: lcl|Query_250049 Length: 521

No significant similarity found.


Query #1450: g1408.t1 Query ID: lcl|Query_250050 Length: 1208

No significant similarity found.


Query #1451: g1409.t1 Query ID: lcl|Query_250051 Length: 387

No significant similarity found.


Query #1452: g1410.t1 Query ID: lcl|Query_250052 Length: 476

No significant similarity found.


Query #1453: g1411.t1 Query ID: lcl|Query_250053 Length: 427

No significant similarity found.


Query #1454: g1412.t1 Query ID: lcl|Query_250054 Length: 223

No significant similarity found.


Query #1455: g1413.t1 Query ID: lcl|Query_250055 Length: 405

No significant similarity found.


Query #1456: g1414.t1 Query ID: lcl|Query_250056 Length: 292

No significant similarity found.


Query #1457: g1415.t1 Query ID: lcl|Query_250057 Length: 550

No significant similarity found.


Query #1458: g1416.t1 Query ID: lcl|Query_250058 Length: 518

No significant similarity found.


Query #1459: g1417.t1 Query ID: lcl|Query_250059 Length: 221

No significant similarity found.


Query #1460: g1418.t1 Query ID: lcl|Query_250060 Length: 919

No significant similarity found.


Query #1461: g1419.t1 Query ID: lcl|Query_250061 Length: 261

No significant similarity found.


Query #1462: g1420.t1 Query ID: lcl|Query_250062 Length: 337

No significant similarity found.


Query #1463: g1421.t1 Query ID: lcl|Query_250063 Length: 785

No significant similarity found.


Query #1464: g1422.t1 Query ID: lcl|Query_250064 Length: 111

No significant similarity found.


Query #1465: g1423.t1 Query ID: lcl|Query_250065 Length: 221

No significant similarity found.


Query #1466: g1424.t1 Query ID: lcl|Query_250066 Length: 88

No significant similarity found.


Query #1467: g1425.t1 Query ID: lcl|Query_250067 Length: 389

No significant similarity found.


Query #1468: g1426.t1 Query ID: lcl|Query_250068 Length: 108

No significant similarity found.


Query #1469: g1427.t1 Query ID: lcl|Query_250069 Length: 417

No significant similarity found.


Query #1470: g1428.t1 Query ID: lcl|Query_250070 Length: 136

No significant similarity found.


Query #1471: g1429.t1 Query ID: lcl|Query_250071 Length: 288

No significant similarity found.


Query #1472: g1430.t1 Query ID: lcl|Query_250072 Length: 1520

No significant similarity found.


Query #1473: g1431.t1 Query ID: lcl|Query_250073 Length: 627

No significant similarity found.


Query #1474: g1432.t1 Query ID: lcl|Query_250074 Length: 309

No significant similarity found.


Query #1475: g1433.t1 Query ID: lcl|Query_250075 Length: 469

No significant similarity found.


Query #1476: g1434.t1 Query ID: lcl|Query_250076 Length: 226

No significant similarity found.


Query #1477: g1435.t1 Query ID: lcl|Query_250077 Length: 2322

No significant similarity found.


Query #1478: g1436.t1 Query ID: lcl|Query_250078 Length: 114

No significant similarity found.


Query #1479: g1437.t1 Query ID: lcl|Query_250079 Length: 676

No significant similarity found.


Query #1480: g1437.t2 Query ID: lcl|Query_250080 Length: 692

No significant similarity found.


Query #1481: g1438.t1 Query ID: lcl|Query_250081 Length: 505

No significant similarity found.


Query #1482: g1439.t1 Query ID: lcl|Query_250082 Length: 340

No significant similarity found.


Query #1483: g1440.t1 Query ID: lcl|Query_250083 Length: 218

Sequences producing significant alignments:
                                                                  Scientific      Common                     Max    Total Query   E   Per.   Acc.                        
Description                                                       Name            Name            Taxid      Score  Score cover Value Ident  Len        Accession        
unnamed protein product                                                                           0          22.1   22.1  12%   0.017 46.43  497        Query_259685     


Alignments:

>unnamed protein product
Sequence ID: Query_259685 Length: 497
Range 1: 1 to 28

Score:22.1 bits(44), Expect:0.017, 
Method:Compositional matrix adjust., 
Identities:13/28(46%), Positives:18/28(64%), Gaps:1/28(3%)

Query  11  LAALVLLPCVEV-VQGAWIEARCSACRA  37
           ++ALVL PC  V ++G+   AR  A RA
Sbjct  1   MSALVLKPCAAVSIRGSSCRARQVAPRA  28


Query #1484: g1440.t2 Query ID: lcl|Query_250084 Length: 217

Sequences producing significant alignments:
                                                                  Scientific      Common                     Max    Total Query   E   Per.   Acc.                        
Description                                                       Name            Name            Taxid      Score  Score cover Value Ident  Len        Accession        
unnamed protein product                                                                           0          22.1   22.1  12%   0.017 46.43  497        Query_259685     


Alignments:

>unnamed protein product
Sequence ID: Query_259685 Length: 497
Range 1: 1 to 28

Score:22.1 bits(44), Expect:0.017, 
Method:Compositional matrix adjust., 
Identities:13/28(46%), Positives:18/28(64%), Gaps:1/28(3%)

Query  11  LAALVLLPCVEV-VQGAWIEARCSACRA  37
           ++ALVL PC  V ++G+   AR  A RA
Sbjct  1   MSALVLKPCAAVSIRGSSCRARQVAPRA  28


Query #1485: g1441.t1 Query ID: lcl|Query_250085 Length: 612

No significant similarity found.


Query #1486: g1442.t1 Query ID: lcl|Query_250086 Length: 2138

No significant similarity found.


Query #1487: g1443.t1 Query ID: lcl|Query_250087 Length: 508

No significant similarity found.


Query #1488: g1444.t1 Query ID: lcl|Query_250088 Length: 218

No significant similarity found.


Query #1489: g1445.t1 Query ID: lcl|Query_250089 Length: 363

No significant similarity found.


Query #1490: g1446.t1 Query ID: lcl|Query_250090 Length: 501

No significant similarity found.


Query #1491: g1447.t1 Query ID: lcl|Query_250091 Length: 608

No significant similarity found.


Query #1492: g1448.t1 Query ID: lcl|Query_250092 Length: 771

No significant similarity found.


Query #1493: g1449.t1 Query ID: lcl|Query_250093 Length: 390

No significant similarity found.


Query #1494: g1450.t1 Query ID: lcl|Query_250094 Length: 234

No significant similarity found.


Query #1495: g1451.t1 Query ID: lcl|Query_250095 Length: 737

No significant similarity found.


Query #1496: g1452.t1 Query ID: lcl|Query_250096 Length: 312

No significant similarity found.


Query #1497: g1453.t1 Query ID: lcl|Query_250097 Length: 300

No significant similarity found.


Query #1498: g1454.t1 Query ID: lcl|Query_250098 Length: 296

No significant similarity found.


Query #1499: g1455.t1 Query ID: lcl|Query_250099 Length: 1038

No significant similarity found.


Query #1500: g1456.t1 Query ID: lcl|Query_250100 Length: 895

No significant similarity found.


Query #1501: g1457.t1 Query ID: lcl|Query_250101 Length: 1108

No significant similarity found.


Query #1502: g1458.t1 Query ID: lcl|Query_250102 Length: 176

No significant similarity found.


Query #1503: g1459.t1 Query ID: lcl|Query_250103 Length: 264

No significant similarity found.


Query #1504: g1460.t1 Query ID: lcl|Query_250104 Length: 337

No significant similarity found.


Query #1505: g1461.t1 Query ID: lcl|Query_250105 Length: 307

No significant similarity found.


Query #1506: g1462.t1 Query ID: lcl|Query_250106 Length: 595

No significant similarity found.


Query #1507: g1463.t1 Query ID: lcl|Query_250107 Length: 217

No significant similarity found.


Query #1508: g1464.t1 Query ID: lcl|Query_250108 Length: 513

No significant similarity found.


Query #1509: g1465.t1 Query ID: lcl|Query_250109 Length: 333

No significant similarity found.


Query #1510: g1466.t1 Query ID: lcl|Query_250110 Length: 214

No significant similarity found.


Query #1511: g1467.t1 Query ID: lcl|Query_250111 Length: 261

No significant similarity found.


Query #1512: g1468.t1 Query ID: lcl|Query_250112 Length: 216

No significant similarity found.


Query #1513: g1469.t1 Query ID: lcl|Query_250113 Length: 216

No significant similarity found.


Query #1514: g1470.t1 Query ID: lcl|Query_250114 Length: 473

No significant similarity found.


Query #1515: g1471.t1 Query ID: lcl|Query_250115 Length: 145

No significant similarity found.


Query #1516: g1472.t1 Query ID: lcl|Query_250116 Length: 293

No significant similarity found.


Query #1517: g1473.t1 Query ID: lcl|Query_250117 Length: 5585

No significant similarity found.


Query #1518: g1474.t1 Query ID: lcl|Query_250118 Length: 296

No significant similarity found.


Query #1519: g1475.t1 Query ID: lcl|Query_250119 Length: 462

No significant similarity found.


Query #1520: g1476.t1 Query ID: lcl|Query_250120 Length: 107

No significant similarity found.


Query #1521: g1477.t1 Query ID: lcl|Query_250121 Length: 1167

No significant similarity found.


Query #1522: g1478.t1 Query ID: lcl|Query_250122 Length: 378

No significant similarity found.


Query #1523: g1479.t1 Query ID: lcl|Query_250123 Length: 316

No significant similarity found.


Query #1524: g1480.t1 Query ID: lcl|Query_250124 Length: 1102

No significant similarity found.


Query #1525: g1481.t1 Query ID: lcl|Query_250125 Length: 1825

No significant similarity found.


Query #1526: g1482.t1 Query ID: lcl|Query_250126 Length: 379

No significant similarity found.


Query #1527: g1483.t1 Query ID: lcl|Query_250127 Length: 353

No significant similarity found.


Query #1528: g1484.t1 Query ID: lcl|Query_250128 Length: 469

No significant similarity found.


Query #1529: g1485.t1 Query ID: lcl|Query_250129 Length: 473

No significant similarity found.


Query #1530: g1486.t1 Query ID: lcl|Query_250130 Length: 197

No significant similarity found.


Query #1531: g1487.t1 Query ID: lcl|Query_250131 Length: 210

No significant similarity found.


Query #1532: g1488.t1 Query ID: lcl|Query_250132 Length: 753

No significant similarity found.


Query #1533: g1489.t1 Query ID: lcl|Query_250133 Length: 435

No significant similarity found.


Query #1534: g1490.t1 Query ID: lcl|Query_250134 Length: 708

No significant similarity found.


Query #1535: g1491.t1 Query ID: lcl|Query_250135 Length: 121

Sequences producing significant alignments:
                                                                  Scientific      Common                     Max    Total Query   E   Per.   Acc.                        
Description                                                       Name            Name            Taxid      Score  Score cover Value Ident  Len        Accession        
unnamed protein product                                                                           0          21.7   21.7  13%   0.012 50.00  497        Query_259685     


Alignments:

>unnamed protein product
Sequence ID: Query_259685 Length: 497
Range 1: 17 to 32

Score:21.7 bits(43), Expect:0.012, 
Method:Composition-based stats., 
Identities:8/16(50%), Positives:10/16(62%), Gaps:0/16(0%)

Query  32  SSASSRQVLPRRSVAS  47
           SS  +RQV PR   A+
Sbjct  17  SSCRARQVAPRAPLAA  32


Query #1536: g1492.t1 Query ID: lcl|Query_250136 Length: 173

No significant similarity found.


Query #1537: g1493.t1 Query ID: lcl|Query_250137 Length: 269

No significant similarity found.


Query #1538: g1494.t1 Query ID: lcl|Query_250138 Length: 133

No significant similarity found.


Query #1539: g1495.t1 Query ID: lcl|Query_250139 Length: 389

No significant similarity found.


Query #1540: g1496.t1 Query ID: lcl|Query_250140 Length: 1170

No significant similarity found.


Query #1541: g1497.t1 Query ID: lcl|Query_250141 Length: 303

No significant similarity found.


Query #1542: g1498.t1 Query ID: lcl|Query_250142 Length: 313

No significant similarity found.


Query #1543: g1499.t1 Query ID: lcl|Query_250143 Length: 552

No significant similarity found.


Query #1544: g1500.t1 Query ID: lcl|Query_250144 Length: 441

No significant similarity found.


Query #1545: g1501.t1 Query ID: lcl|Query_250145 Length: 227

No significant similarity found.


Query #1546: g1502.t1 Query ID: lcl|Query_250146 Length: 1052

No significant similarity found.


Query #1547: g1503.t1 Query ID: lcl|Query_250147 Length: 349

No significant similarity found.


Query #1548: g1503.t2 Query ID: lcl|Query_250148 Length: 451

No significant similarity found.


Query #1549: g1504.t1 Query ID: lcl|Query_250149 Length: 786

No significant similarity found.


Query #1550: g1505.t1 Query ID: lcl|Query_250150 Length: 386

No significant similarity found.


Query #1551: g1506.t1 Query ID: lcl|Query_250151 Length: 587

No significant similarity found.


Query #1552: g1507.t1 Query ID: lcl|Query_250152 Length: 93

No significant similarity found.


Query #1553: g1508.t1 Query ID: lcl|Query_250153 Length: 447

No significant similarity found.


Query #1554: g1509.t1 Query ID: lcl|Query_250154 Length: 524

No significant similarity found.


Query #1555: g1510.t1 Query ID: lcl|Query_250155 Length: 169

No significant similarity found.


Query #1556: g1511.t1 Query ID: lcl|Query_250156 Length: 189

No significant similarity found.


Query #1557: g1512.t1 Query ID: lcl|Query_250157 Length: 1093

No significant similarity found.


Query #1558: g1513.t1 Query ID: lcl|Query_250158 Length: 253

No significant similarity found.


Query #1559: g1514.t1 Query ID: lcl|Query_250159 Length: 253

No significant similarity found.


Query #1560: g1515.t1 Query ID: lcl|Query_250160 Length: 137

No significant similarity found.


Query #1561: g1516.t1 Query ID: lcl|Query_250161 Length: 94

No significant similarity found.


Query #1562: g1517.t1 Query ID: lcl|Query_250162 Length: 315

No significant similarity found.


Query #1563: g1518.t1 Query ID: lcl|Query_250163 Length: 219

No significant similarity found.


Query #1564: g1519.t1 Query ID: lcl|Query_250164 Length: 522

No significant similarity found.


Query #1565: g1520.t1 Query ID: lcl|Query_250165 Length: 357

No significant similarity found.


Query #1566: g1521.t1 Query ID: lcl|Query_250166 Length: 438

No significant similarity found.


Query #1567: g1522.t1 Query ID: lcl|Query_250167 Length: 253

No significant similarity found.


Query #1568: g1523.t1 Query ID: lcl|Query_250168 Length: 331

No significant similarity found.


Query #1569: g1524.t1 Query ID: lcl|Query_250169 Length: 139

No significant similarity found.


Query #1570: g1525.t1 Query ID: lcl|Query_250170 Length: 242

No significant similarity found.


Query #1571: g1526.t1 Query ID: lcl|Query_250171 Length: 530

No significant similarity found.


Query #1572: g1527.t1 Query ID: lcl|Query_250172 Length: 495

No significant similarity found.


Query #1573: g1527.t2 Query ID: lcl|Query_250173 Length: 542

No significant similarity found.


Query #1574: g1528.t1 Query ID: lcl|Query_250174 Length: 485

No significant similarity found.


Query #1575: g1529.t1 Query ID: lcl|Query_250175 Length: 156

No significant similarity found.


Query #1576: g1530.t1 Query ID: lcl|Query_250176 Length: 814

No significant similarity found.


Query #1577: g1531.t1 Query ID: lcl|Query_250177 Length: 701

No significant similarity found.


Query #1578: g1532.t1 Query ID: lcl|Query_250178 Length: 448

No significant similarity found.


Query #1579: g1533.t1 Query ID: lcl|Query_250179 Length: 527

No significant similarity found.


Query #1580: g1534.t1 Query ID: lcl|Query_250180 Length: 815

No significant similarity found.


Query #1581: g1535.t1 Query ID: lcl|Query_250181 Length: 452

No significant similarity found.


Query #1582: g1536.t1 Query ID: lcl|Query_250182 Length: 251

No significant similarity found.


Query #1583: g1537.t1 Query ID: lcl|Query_250183 Length: 376

No significant similarity found.


Query #1584: g1538.t1 Query ID: lcl|Query_250184 Length: 147

No significant similarity found.


Query #1585: g1539.t1 Query ID: lcl|Query_250185 Length: 265

No significant similarity found.


Query #1586: g1540.t1 Query ID: lcl|Query_250186 Length: 109

No significant similarity found.


Query #1587: g1541.t1 Query ID: lcl|Query_250187 Length: 291

No significant similarity found.


Query #1588: g1542.t1 Query ID: lcl|Query_250188 Length: 96

No significant similarity found.


Query #1589: g1543.t1 Query ID: lcl|Query_250189 Length: 519

No significant similarity found.


Query #1590: g1544.t1 Query ID: lcl|Query_250190 Length: 502

No significant similarity found.


Query #1591: g1545.t1 Query ID: lcl|Query_250191 Length: 208

No significant similarity found.


Query #1592: g1546.t1 Query ID: lcl|Query_250192 Length: 171

No significant similarity found.


Query #1593: g1547.t1 Query ID: lcl|Query_250193 Length: 848

No significant similarity found.


Query #1594: g1548.t1 Query ID: lcl|Query_250194 Length: 189

No significant similarity found.


Query #1595: g1549.t1 Query ID: lcl|Query_250195 Length: 694

No significant similarity found.


Query #1596: g1550.t1 Query ID: lcl|Query_250196 Length: 528

No significant similarity found.


Query #1597: g1550.t2 Query ID: lcl|Query_250197 Length: 526

No significant similarity found.


Query #1598: g1551.t1 Query ID: lcl|Query_250198 Length: 578

No significant similarity found.


Query #1599: g1552.t1 Query ID: lcl|Query_250199 Length: 596

No significant similarity found.


Query #1600: g1553.t1 Query ID: lcl|Query_250200 Length: 215

No significant similarity found.


Query #1601: g1554.t1 Query ID: lcl|Query_250201 Length: 117

No significant similarity found.


Query #1602: g1555.t1 Query ID: lcl|Query_250202 Length: 586

No significant similarity found.


Query #1603: g1556.t1 Query ID: lcl|Query_250203 Length: 756

No significant similarity found.


Query #1604: g1557.t1 Query ID: lcl|Query_250204 Length: 509

No significant similarity found.


Query #1605: g1558.t1 Query ID: lcl|Query_250205 Length: 412

No significant similarity found.


Query #1606: g1559.t1 Query ID: lcl|Query_250206 Length: 791

No significant similarity found.


Query #1607: g1560.t1 Query ID: lcl|Query_250207 Length: 439

No significant similarity found.


Query #1608: g1561.t1 Query ID: lcl|Query_250208 Length: 754

No significant similarity found.


Query #1609: g1562.t1 Query ID: lcl|Query_250209 Length: 380

No significant similarity found.


Query #1610: g1563.t1 Query ID: lcl|Query_250210 Length: 2462

No significant similarity found.


Query #1611: g1564.t1 Query ID: lcl|Query_250211 Length: 154

No significant similarity found.


Query #1612: g1565.t1 Query ID: lcl|Query_250212 Length: 305

No significant similarity found.


Query #1613: g1566.t1 Query ID: lcl|Query_250213 Length: 501

No significant similarity found.


Query #1614: g1567.t1 Query ID: lcl|Query_250214 Length: 298

No significant similarity found.


Query #1615: g1568.t1 Query ID: lcl|Query_250215 Length: 261

No significant similarity found.


Query #1616: g1569.t1 Query ID: lcl|Query_250216 Length: 398

No significant similarity found.


Query #1617: g1570.t1 Query ID: lcl|Query_250217 Length: 284

No significant similarity found.


Query #1618: g1571.t1 Query ID: lcl|Query_250218 Length: 451

Sequences producing significant alignments:
                                                                  Scientific      Common                     Max    Total Query   E   Per.   Acc.                        
Description                                                       Name            Name            Taxid      Score  Score cover Value Ident  Len        Accession        
unnamed protein product                                                                           0          24.7   24.7  9%    0.007 38.10  497        Query_259685     


Alignments:

>unnamed protein product
Sequence ID: Query_259685 Length: 497
Range 1: 280 to 321

Score:24.7 bits(50), Expect:0.007, 
Method:Compositional matrix adjust., 
Identities:16/42(38%), Positives:18/42(42%), Gaps:0/42(0%)

Query  365  MKLAYAAGRAGGTMTGVMSAANEQAVELFLAERIGYLDIMRV  406
            M     AG   GT  GVM AA   A ELF    +  L +  V
Sbjct  280  MGVGSGAGVLFGTTGGVMEAALRTAYELFTGTPLPRLSLSEV  321


Query #1619: g1572.t1 Query ID: lcl|Query_250219 Length: 351

No significant similarity found.


Query #1620: g1573.t1 Query ID: lcl|Query_250220 Length: 146

No significant similarity found.


Query #1621: g1574.t1 Query ID: lcl|Query_250221 Length: 204

No significant similarity found.


Query #1622: g1575.t1 Query ID: lcl|Query_250222 Length: 385

No significant similarity found.


Query #1623: g1576.t1 Query ID: lcl|Query_250223 Length: 485

No significant similarity found.


Query #1624: g1577.t1 Query ID: lcl|Query_250224 Length: 879

No significant similarity found.


Query #1625: g1578.t1 Query ID: lcl|Query_250225 Length: 582

No significant similarity found.


Query #1626: g1579.t1 Query ID: lcl|Query_250226 Length: 805

No significant similarity found.


Query #1627: g1580.t1 Query ID: lcl|Query_250227 Length: 327

No significant similarity found.


Query #1628: g1581.t1 Query ID: lcl|Query_250228 Length: 157

No significant similarity found.


Query #1629: g1582.t1 Query ID: lcl|Query_250229 Length: 711

No significant similarity found.


Query #1630: g1583.t1 Query ID: lcl|Query_250230 Length: 389

No significant similarity found.


Query #1631: g1584.t1 Query ID: lcl|Query_250231 Length: 217

No significant similarity found.


Query #1632: g1585.t1 Query ID: lcl|Query_250232 Length: 1279

No significant similarity found.


Query #1633: g1586.t1 Query ID: lcl|Query_250233 Length: 690

No significant similarity found.


Query #1634: g1587.t1 Query ID: lcl|Query_250234 Length: 231

No significant similarity found.


Query #1635: g1588.t1 Query ID: lcl|Query_250235 Length: 1168

No significant similarity found.


Query #1636: g1589.t1 Query ID: lcl|Query_250236 Length: 413

No significant similarity found.


Query #1637: g1590.t1 Query ID: lcl|Query_250237 Length: 473

No significant similarity found.


Query #1638: g1591.t1 Query ID: lcl|Query_250238 Length: 596

No significant similarity found.


Query #1639: g1592.t1 Query ID: lcl|Query_250239 Length: 249

No significant similarity found.


Query #1640: g1593.t1 Query ID: lcl|Query_250240 Length: 519

No significant similarity found.


Query #1641: g1594.t1 Query ID: lcl|Query_250241 Length: 845

No significant similarity found.


Query #1642: g1595.t1 Query ID: lcl|Query_250242 Length: 223

No significant similarity found.


Query #1643: g1596.t1 Query ID: lcl|Query_250243 Length: 315

No significant similarity found.


Query #1644: g1596.t2 Query ID: lcl|Query_250244 Length: 314

No significant similarity found.


Query #1645: g1597.t1 Query ID: lcl|Query_250245 Length: 1968

No significant similarity found.


Query #1646: g1598.t1 Query ID: lcl|Query_250246 Length: 532

No significant similarity found.


Query #1647: g1599.t1 Query ID: lcl|Query_250247 Length: 313

No significant similarity found.


Query #1648: g1600.t1 Query ID: lcl|Query_250248 Length: 273

No significant similarity found.


Query #1649: g1601.t1 Query ID: lcl|Query_250249 Length: 287

No significant similarity found.


Query #1650: g1602.t1 Query ID: lcl|Query_250250 Length: 337

Sequences producing significant alignments:
                                                                  Scientific      Common                     Max    Total Query   E   Per.   Acc.                        
Description                                                       Name            Name            Taxid      Score  Score cover Value Ident  Len        Accession        
unnamed protein product                                                                           0          30.5   30.5  9%    8e-05 51.52  497        Query_259685     


Alignments:

>unnamed protein product
Sequence ID: Query_259685 Length: 497
Range 1: 421 to 452

Score:30.5 bits(64), Expect:8e-05, 
Method:Compositional matrix adjust., 
Identities:17/33(52%), Positives:18/33(54%), Gaps:1/33(3%)

Query  213  CCGGGGIPVSVDSASGQKRGVEAVVDKDEASAL  245
            C GGGG P S D A  QKR   A  + DE S L
Sbjct  421  CVGGGGQPRSTDKAITQKRQA-ALYNLDEKSTL  452


Query #1651: g1603.t1 Query ID: lcl|Query_250251 Length: 186

No significant similarity found.


Query #1652: g1604.t1 Query ID: lcl|Query_250252 Length: 411

No significant similarity found.


Query #1653: g1605.t1 Query ID: lcl|Query_250253 Length: 304

No significant similarity found.


Query #1654: g1606.t1 Query ID: lcl|Query_250254 Length: 194

No significant similarity found.


Query #1655: g1607.t1 Query ID: lcl|Query_250255 Length: 365

No significant similarity found.


Query #1656: g1608.t1 Query ID: lcl|Query_250256 Length: 534

No significant similarity found.


Query #1657: g1609.t1 Query ID: lcl|Query_250257 Length: 662

No significant similarity found.


Query #1658: g1610.t1 Query ID: lcl|Query_250258 Length: 464

No significant similarity found.


Query #1659: g1611.t1 Query ID: lcl|Query_250259 Length: 213

No significant similarity found.


Query #1660: g1612.t1 Query ID: lcl|Query_250260 Length: 722

No significant similarity found.


Query #1661: g1613.t1 Query ID: lcl|Query_250261 Length: 186

No significant similarity found.


Query #1662: g1614.t1 Query ID: lcl|Query_250262 Length: 556

No significant similarity found.


Query #1663: g1615.t1 Query ID: lcl|Query_250263 Length: 453

No significant similarity found.


Query #1664: g1616.t1 Query ID: lcl|Query_250264 Length: 212

No significant similarity found.


Query #1665: g1617.t1 Query ID: lcl|Query_250265 Length: 872

No significant similarity found.


Query #1666: g1618.t1 Query ID: lcl|Query_250266 Length: 216

No significant similarity found.


Query #1667: g1619.t1 Query ID: lcl|Query_250267 Length: 1249

Sequences producing significant alignments:
                                                                  Scientific      Common                     Max    Total Query   E   Per.   Acc.                        
Description                                                       Name            Name            Taxid      Score  Score cover Value Ident  Len        Accession        
unnamed protein product                                                                           0          23.8   23.8  6%    0.043 30.09  497        Query_259685     


Alignments:

>unnamed protein product
Sequence ID: Query_259685 Length: 497
Range 1: 10 to 122

Score:23.8 bits(48), Expect:0.043, 
Method:Compositional matrix adjust., 
Identities:34/113(30%), Positives:40/113(35%), Gaps:38/113(33%)

Query  238  AFLSLRGS------IAKEAEKAASNLRV-LAALEEPCAQLAA------------------  272
            A  S+RGS      +A  A  AAS  RV LA LE P  +L                    
Sbjct  10   AAVSIRGSSCRARQVAPRAPLAASTVRVALATLEAPARRLGNVACAAAAPAAEAPLSHVQ  69

Query  273  ------AQPAQ-------MAQVLPPVLHACRMVWALAPHYDTPQQLTGLLRQV  312
                  A+P           QV P V  A      LAP   TP+QL   LR+ 
Sbjct  70   QALAELAKPKDDPTRKHVCVQVAPAVRVAIAETLGLAPGATTPKQLAEGLRRL  122


Query #1668: g1620.t1 Query ID: lcl|Query_250268 Length: 782

No significant similarity found.


Query #1669: g1621.t1 Query ID: lcl|Query_250269 Length: 269

No significant similarity found.


Query #1670: g1622.t1 Query ID: lcl|Query_250270 Length: 252

No significant similarity found.


Query #1671: g1623.t1 Query ID: lcl|Query_250271 Length: 134

No significant similarity found.


Query #1672: g1624.t1 Query ID: lcl|Query_250272 Length: 554

No significant similarity found.


Query #1673: g1625.t1 Query ID: lcl|Query_250273 Length: 140

No significant similarity found.


Query #1674: g1626.t1 Query ID: lcl|Query_250274 Length: 676

No significant similarity found.


Query #1675: g1627.t1 Query ID: lcl|Query_250275 Length: 217

No significant similarity found.


Query #1676: g1628.t1 Query ID: lcl|Query_250276 Length: 100

No significant similarity found.


Query #1677: g1629.t1 Query ID: lcl|Query_250277 Length: 336

No significant similarity found.


Query #1678: g1630.t1 Query ID: lcl|Query_250278 Length: 521

No significant similarity found.


Query #1679: g1631.t1 Query ID: lcl|Query_250279 Length: 106

No significant similarity found.


Query #1680: g1632.t1 Query ID: lcl|Query_250280 Length: 162

No significant similarity found.


Query #1681: g1633.t1 Query ID: lcl|Query_250281 Length: 180

No significant similarity found.


Query #1682: g1634.t1 Query ID: lcl|Query_250282 Length: 162

No significant similarity found.


Query #1683: g1635.t1 Query ID: lcl|Query_250283 Length: 346

No significant similarity found.


Query #1684: g1636.t1 Query ID: lcl|Query_250284 Length: 208

No significant similarity found.


Query #1685: g1637.t1 Query ID: lcl|Query_250285 Length: 860

No significant similarity found.


Query #1686: g1638.t1 Query ID: lcl|Query_250286 Length: 379

No significant similarity found.


Query #1687: g1639.t1 Query ID: lcl|Query_250287 Length: 469

No significant similarity found.


Query #1688: g1640.t1 Query ID: lcl|Query_250288 Length: 601

No significant similarity found.


Query #1689: g1641.t1 Query ID: lcl|Query_250289 Length: 568

No significant similarity found.


Query #1690: g1642.t1 Query ID: lcl|Query_250290 Length: 738

No significant similarity found.


Query #1691: g1643.t1 Query ID: lcl|Query_250291 Length: 524

No significant similarity found.


Query #1692: g1644.t1 Query ID: lcl|Query_250292 Length: 1031

No significant similarity found.


Query #1693: g1645.t1 Query ID: lcl|Query_250293 Length: 426

No significant similarity found.


Query #1694: g1646.t1 Query ID: lcl|Query_250294 Length: 310

No significant similarity found.


Query #1695: g1647.t1 Query ID: lcl|Query_250295 Length: 1156

No significant similarity found.


Query #1696: g1648.t1 Query ID: lcl|Query_250296 Length: 179

No significant similarity found.


Query #1697: g1649.t1 Query ID: lcl|Query_250297 Length: 93

No significant similarity found.


Query #1698: g1650.t1 Query ID: lcl|Query_250298 Length: 452

No significant similarity found.


Query #1699: g1651.t1 Query ID: lcl|Query_250299 Length: 1395

No significant similarity found.


Query #1700: g1652.t1 Query ID: lcl|Query_250300 Length: 582

No significant similarity found.


Query #1701: g1653.t1 Query ID: lcl|Query_250301 Length: 1196

No significant similarity found.


Query #1702: g1654.t1 Query ID: lcl|Query_250302 Length: 434

No significant similarity found.


Query #1703: g1655.t1 Query ID: lcl|Query_250303 Length: 84

No significant similarity found.


Query #1704: g1656.t1 Query ID: lcl|Query_250304 Length: 667

No significant similarity found.


Query #1705: g1657.t1 Query ID: lcl|Query_250305 Length: 927

No significant similarity found.


Query #1706: g1658.t1 Query ID: lcl|Query_250306 Length: 575

No significant similarity found.


Query #1707: g1659.t1 Query ID: lcl|Query_250307 Length: 172

No significant similarity found.


Query #1708: g1660.t1 Query ID: lcl|Query_250308 Length: 498

No significant similarity found.


Query #1709: g1661.t1 Query ID: lcl|Query_250309 Length: 357

No significant similarity found.


Query #1710: g1662.t1 Query ID: lcl|Query_250310 Length: 1089

No significant similarity found.


Query #1711: g1663.t1 Query ID: lcl|Query_250311 Length: 117

No significant similarity found.


Query #1712: g1664.t1 Query ID: lcl|Query_250312 Length: 1342

No significant similarity found.


Query #1713: g1664.t2 Query ID: lcl|Query_250313 Length: 1807

No significant similarity found.


Query #1714: g1664.t3 Query ID: lcl|Query_250314 Length: 751

No significant similarity found.


Query #1715: g1665.t1 Query ID: lcl|Query_250315 Length: 1342

No significant similarity found.


Query #1716: g1666.t1 Query ID: lcl|Query_250316 Length: 1342

No significant similarity found.


Query #1717: g1667.t1 Query ID: lcl|Query_250317 Length: 186

No significant similarity found.


Query #1718: g1668.t1 Query ID: lcl|Query_250318 Length: 1239

No significant similarity found.


Query #1719: g1669.t1 Query ID: lcl|Query_250319 Length: 523

No significant similarity found.


Query #1720: g1670.t1 Query ID: lcl|Query_250320 Length: 727

No significant similarity found.


Query #1721: g1670.t2 Query ID: lcl|Query_250321 Length: 570

No significant similarity found.


Query #1722: g1671.t1 Query ID: lcl|Query_250322 Length: 1551

No significant similarity found.


Query #1723: g1672.t1 Query ID: lcl|Query_250323 Length: 1294

No significant similarity found.


Query #1724: g1673.t1 Query ID: lcl|Query_250324 Length: 1294

No significant similarity found.


Query #1725: g1674.t1 Query ID: lcl|Query_250325 Length: 323

No significant similarity found.


Query #1726: g1675.t1 Query ID: lcl|Query_250326 Length: 702

No significant similarity found.


Query #1727: g1676.t1 Query ID: lcl|Query_250327 Length: 325

No significant similarity found.


Query #1728: g1676.t2 Query ID: lcl|Query_250328 Length: 522

No significant similarity found.


Query #1729: g1677.t1 Query ID: lcl|Query_250329 Length: 357

No significant similarity found.


Query #1730: g1678.t1 Query ID: lcl|Query_250330 Length: 271

No significant similarity found.


Query #1731: g1678.t2 Query ID: lcl|Query_250331 Length: 272

No significant similarity found.


Query #1732: g1679.t1 Query ID: lcl|Query_250332 Length: 225

No significant similarity found.


Query #1733: g1680.t1 Query ID: lcl|Query_250333 Length: 953

No significant similarity found.


Query #1734: g1681.t1 Query ID: lcl|Query_250334 Length: 157

No significant similarity found.


Query #1735: g1682.t1 Query ID: lcl|Query_250335 Length: 420

No significant similarity found.


Query #1736: g1683.t1 Query ID: lcl|Query_250336 Length: 158

No significant similarity found.


Query #1737: g1684.t1 Query ID: lcl|Query_250337 Length: 533

No significant similarity found.


Query #1738: g1685.t1 Query ID: lcl|Query_250338 Length: 253

No significant similarity found.


Query #1739: g1686.t1 Query ID: lcl|Query_250339 Length: 777

No significant similarity found.


Query #1740: g1687.t1 Query ID: lcl|Query_250340 Length: 235

No significant similarity found.


Query #1741: g1688.t1 Query ID: lcl|Query_250341 Length: 183

No significant similarity found.


Query #1742: g1689.t1 Query ID: lcl|Query_250342 Length: 102

No significant similarity found.


Query #1743: g1689.t2 Query ID: lcl|Query_250343 Length: 243

No significant similarity found.


Query #1744: g1690.t1 Query ID: lcl|Query_250344 Length: 771

No significant similarity found.


Query #1745: g1691.t1 Query ID: lcl|Query_250345 Length: 170

No significant similarity found.


Query #1746: g1692.t1 Query ID: lcl|Query_250346 Length: 597

No significant similarity found.


Query #1747: g1693.t1 Query ID: lcl|Query_250347 Length: 468

No significant similarity found.


Query #1748: g1694.t1 Query ID: lcl|Query_250348 Length: 2550

No significant similarity found.


Query #1749: g1695.t1 Query ID: lcl|Query_250349 Length: 455

No significant similarity found.


Query #1750: g1696.t1 Query ID: lcl|Query_250350 Length: 464

No significant similarity found.


Query #1751: g1696.t2 Query ID: lcl|Query_250351 Length: 458

No significant similarity found.


Query #1752: g1697.t1 Query ID: lcl|Query_250352 Length: 131

No significant similarity found.


Query #1753: g1698.t1 Query ID: lcl|Query_250353 Length: 270

No significant similarity found.


Query #1754: g1699.t1 Query ID: lcl|Query_250354 Length: 1233

No significant similarity found.


Query #1755: g1700.t1 Query ID: lcl|Query_250355 Length: 272

No significant similarity found.


Query #1756: g1701.t1 Query ID: lcl|Query_250356 Length: 932

No significant similarity found.


Query #1757: g1702.t1 Query ID: lcl|Query_250357 Length: 73

No significant similarity found.


Query #1758: g1703.t1 Query ID: lcl|Query_250358 Length: 445

No significant similarity found.


Query #1759: g1704.t1 Query ID: lcl|Query_250359 Length: 284

No significant similarity found.


Query #1760: g1705.t1 Query ID: lcl|Query_250360 Length: 355

No significant similarity found.


Query #1761: g1706.t1 Query ID: lcl|Query_250361 Length: 387

No significant similarity found.


Query #1762: g1707.t1 Query ID: lcl|Query_250362 Length: 698

No significant similarity found.


Query #1763: g1708.t1 Query ID: lcl|Query_250363 Length: 575

No significant similarity found.


Query #1764: g1709.t1 Query ID: lcl|Query_250364 Length: 161

No significant similarity found.


Query #1765: g1710.t1 Query ID: lcl|Query_250365 Length: 373

No significant similarity found.


Query #1766: g1711.t1 Query ID: lcl|Query_250366 Length: 332

No significant similarity found.


Query #1767: g1712.t1 Query ID: lcl|Query_250367 Length: 739

No significant similarity found.


Query #1768: g1713.t1 Query ID: lcl|Query_250368 Length: 307

No significant similarity found.


Query #1769: g1714.t1 Query ID: lcl|Query_250369 Length: 228

No significant similarity found.


Query #1770: g1715.t1 Query ID: lcl|Query_250370 Length: 512

No significant similarity found.


Query #1771: g1716.t1 Query ID: lcl|Query_250371 Length: 505

No significant similarity found.


Query #1772: g1717.t1 Query ID: lcl|Query_250372 Length: 602

No significant similarity found.


Query #1773: g1718.t1 Query ID: lcl|Query_250373 Length: 452

No significant similarity found.


Query #1774: g1719.t1 Query ID: lcl|Query_250374 Length: 271

No significant similarity found.


Query #1775: g1720.t1 Query ID: lcl|Query_250375 Length: 2228

No significant similarity found.


Query #1776: g1721.t1 Query ID: lcl|Query_250376 Length: 259

No significant similarity found.


Query #1777: g1722.t1 Query ID: lcl|Query_250377 Length: 626

No significant similarity found.


Query #1778: g1723.t1 Query ID: lcl|Query_250378 Length: 801

No significant similarity found.


Query #1779: g1724.t1 Query ID: lcl|Query_250379 Length: 694

No significant similarity found.


Query #1780: g1725.t1 Query ID: lcl|Query_250380 Length: 395

No significant similarity found.


Query #1781: g1726.t1 Query ID: lcl|Query_250381 Length: 261

No significant similarity found.


Query #1782: g1727.t1 Query ID: lcl|Query_250382 Length: 78

No significant similarity found.


Query #1783: g1728.t1 Query ID: lcl|Query_250383 Length: 926

No significant similarity found.


Query #1784: g1729.t1 Query ID: lcl|Query_250384 Length: 308

No significant similarity found.


Query #1785: g1730.t1 Query ID: lcl|Query_250385 Length: 482

No significant similarity found.


Query #1786: g1731.t1 Query ID: lcl|Query_250386 Length: 547

No significant similarity found.


Query #1787: g1732.t1 Query ID: lcl|Query_250387 Length: 130

No significant similarity found.


Query #1788: g1733.t1 Query ID: lcl|Query_250388 Length: 741

No significant similarity found.


Query #1789: g1734.t1 Query ID: lcl|Query_250389 Length: 371

No significant similarity found.


Query #1790: g1734.t2 Query ID: lcl|Query_250390 Length: 368

No significant similarity found.


Query #1791: g1735.t1 Query ID: lcl|Query_250391 Length: 128

No significant similarity found.


Query #1792: g1736.t1 Query ID: lcl|Query_250392 Length: 213

No significant similarity found.


Query #1793: g1737.t1 Query ID: lcl|Query_250393 Length: 285

Sequences producing significant alignments:
                                                                  Scientific      Common                     Max    Total Query   E   Per.   Acc.                        
Description                                                       Name            Name            Taxid      Score  Score cover Value Ident  Len        Accession        
unnamed protein product                                                                           0          22.1   22.1  14%   0.026 40.00  497        Query_259685     


Alignments:

>unnamed protein product
Sequence ID: Query_259685 Length: 497
Range 1: 17 to 52

Score:22.1 bits(44), Expect:0.026, 
Method:Compositional matrix adjust., 
Identities:16/40(40%), Positives:22/40(55%), Gaps:4/40(10%)

Query  7   SACPAAHVASRRTAAASARPMAAKRALKSLRVQAQQEGNV  46
           S+C A +VA R   AAS      + AL +L   A++ GNV
Sbjct  17  SSCRARQVAPRAPLAAST----VRVALATLEAPARRLGNV  52


Query #1794: g1738.t1 Query ID: lcl|Query_250394 Length: 550

No significant similarity found.


Query #1795: g1738.t2 Query ID: lcl|Query_250395 Length: 499

No significant similarity found.


Query #1796: g1739.t1 Query ID: lcl|Query_250396 Length: 1293

No significant similarity found.


Query #1797: g1740.t1 Query ID: lcl|Query_250397 Length: 166

No significant similarity found.


Query #1798: g1741.t1 Query ID: lcl|Query_250398 Length: 324

No significant similarity found.


Query #1799: g1742.t1 Query ID: lcl|Query_250399 Length: 1992

No significant similarity found.


Query #1800: g1743.t1 Query ID: lcl|Query_250400 Length: 223

No significant similarity found.


Query #1801: g1744.t1 Query ID: lcl|Query_250401 Length: 273

Sequences producing significant alignments:
                                                                  Scientific      Common                     Max    Total Query   E   Per.   Acc.                        
Description                                                       Name            Name            Taxid      Score  Score cover Value Ident  Len        Accession        
unnamed protein product                                                                           0          23.0   23.0  12%   0.013 30.30  497        Query_259685     


Alignments:

>unnamed protein product
Sequence ID: Query_259685 Length: 497
Range 1: 201 to 232

Score:23.0 bits(46), Expect:0.013, 
Method:Compositional matrix adjust., 
Identities:10/33(30%), Positives:17/33(51%), Gaps:1/33(3%)

Query  217  LVKSYFAAAGGFGPAEVIKQVQVQPSSNPLAQA  249
            +VKSY A   G  P + +  V + P +   ++A
Sbjct  201  MVKSYLAEKKGIAPKDMV-MVSIMPCTRKQSEA  232


Query #1802: g1745.t1 Query ID: lcl|Query_250402 Length: 848

No significant similarity found.


Query #1803: g1746.t1 Query ID: lcl|Query_250403 Length: 144

No significant similarity found.


Query #1804: g1747.t1 Query ID: lcl|Query_250404 Length: 298

No significant similarity found.


Query #1805: g1748.t1 Query ID: lcl|Query_250405 Length: 502

No significant similarity found.


Query #1806: g1749.t1 Query ID: lcl|Query_250406 Length: 83

No significant similarity found.


Query #1807: g1750.t1 Query ID: lcl|Query_250407 Length: 309

No significant similarity found.


Query #1808: g1751.t1 Query ID: lcl|Query_250408 Length: 469

No significant similarity found.


Query #1809: g1752.t1 Query ID: lcl|Query_250409 Length: 101

No significant similarity found.


Query #1810: g1753.t1 Query ID: lcl|Query_250410 Length: 687

No significant similarity found.


Query #1811: g1754.t1 Query ID: lcl|Query_250411 Length: 250

No significant similarity found.


Query #1812: g1755.t1 Query ID: lcl|Query_250412 Length: 293

No significant similarity found.


Query #1813: g1756.t1 Query ID: lcl|Query_250413 Length: 472

No significant similarity found.


Query #1814: g1757.t1 Query ID: lcl|Query_250414 Length: 1681

No significant similarity found.


Query #1815: g1758.t1 Query ID: lcl|Query_250415 Length: 779

No significant similarity found.


Query #1816: g1759.t1 Query ID: lcl|Query_250416 Length: 176

No significant similarity found.


Query #1817: g1760.t1 Query ID: lcl|Query_250417 Length: 243

No significant similarity found.


Query #1818: g1761.t1 Query ID: lcl|Query_250418 Length: 248

No significant similarity found.


Query #1819: g1762.t1 Query ID: lcl|Query_250419 Length: 970

No significant similarity found.


Query #1820: g1763.t1 Query ID: lcl|Query_250420 Length: 994

No significant similarity found.


Query #1821: g1764.t1 Query ID: lcl|Query_250421 Length: 299

No significant similarity found.


Query #1822: g1765.t1 Query ID: lcl|Query_250422 Length: 1669

No significant similarity found.


Query #1823: g1766.t1 Query ID: lcl|Query_250423 Length: 827

No significant similarity found.


Query #1824: g1767.t1 Query ID: lcl|Query_250424 Length: 345

No significant similarity found.


Query #1825: g1768.t1 Query ID: lcl|Query_250425 Length: 627

No significant similarity found.


Query #1826: g1769.t1 Query ID: lcl|Query_250426 Length: 380

No significant similarity found.


Query #1827: g1770.t1 Query ID: lcl|Query_250427 Length: 517

No significant similarity found.


Query #1828: g1771.t1 Query ID: lcl|Query_250428 Length: 1425

No significant similarity found.


Query #1829: g1772.t1 Query ID: lcl|Query_250429 Length: 1741

No significant similarity found.


Query #1830: g1773.t1 Query ID: lcl|Query_250430 Length: 1911

No significant similarity found.


Query #1831: g1774.t1 Query ID: lcl|Query_250431 Length: 291

No significant similarity found.


Query #1832: g1775.t1 Query ID: lcl|Query_250432 Length: 473

No significant similarity found.


Query #1833: g1776.t1 Query ID: lcl|Query_250433 Length: 565

No significant similarity found.


Query #1834: g1777.t1 Query ID: lcl|Query_250434 Length: 211

No significant similarity found.


Query #1835: g1778.t1 Query ID: lcl|Query_250435 Length: 418

No significant similarity found.


Query #1836: g1779.t1 Query ID: lcl|Query_250436 Length: 1334

No significant similarity found.


Query #1837: g1780.t1 Query ID: lcl|Query_250437 Length: 658

No significant similarity found.


Query #1838: g1781.t1 Query ID: lcl|Query_250438 Length: 212

No significant similarity found.


Query #1839: g1782.t1 Query ID: lcl|Query_250439 Length: 526

No significant similarity found.


Query #1840: g1783.t1 Query ID: lcl|Query_250440 Length: 598

No significant similarity found.


Query #1841: g1784.t1 Query ID: lcl|Query_250441 Length: 371

No significant similarity found.


Query #1842: g1785.t1 Query ID: lcl|Query_250442 Length: 1295

No significant similarity found.


Query #1843: g1786.t1 Query ID: lcl|Query_250443 Length: 85

No significant similarity found.


Query #1844: g1787.t1 Query ID: lcl|Query_250444 Length: 556

No significant similarity found.


Query #1845: g1788.t1 Query ID: lcl|Query_250445 Length: 547

No significant similarity found.


Query #1846: g1789.t1 Query ID: lcl|Query_250446 Length: 445

No significant similarity found.


Query #1847: g1790.t1 Query ID: lcl|Query_250447 Length: 740

No significant similarity found.


Query #1848: g1791.t1 Query ID: lcl|Query_250448 Length: 352

No significant similarity found.


Query #1849: g1792.t1 Query ID: lcl|Query_250449 Length: 480

No significant similarity found.


Query #1850: g1793.t1 Query ID: lcl|Query_250450 Length: 251

No significant similarity found.


Query #1851: g1794.t1 Query ID: lcl|Query_250451 Length: 460

No significant similarity found.


Query #1852: g1795.t1 Query ID: lcl|Query_250452 Length: 155

No significant similarity found.


Query #1853: g1796.t1 Query ID: lcl|Query_250453 Length: 206

No significant similarity found.


Query #1854: g1797.t1 Query ID: lcl|Query_250454 Length: 1589

No significant similarity found.


Query #1855: g1798.t1 Query ID: lcl|Query_250455 Length: 496

No significant similarity found.


Query #1856: g1799.t1 Query ID: lcl|Query_250456 Length: 503

No significant similarity found.


Query #1857: g1800.t1 Query ID: lcl|Query_250457 Length: 475

No significant similarity found.


Query #1858: g1801.t1 Query ID: lcl|Query_250458 Length: 664

No significant similarity found.


Query #1859: g1802.t1 Query ID: lcl|Query_250459 Length: 309

No significant similarity found.


Query #1860: g1803.t1 Query ID: lcl|Query_250460 Length: 195

No significant similarity found.


Query #1861: g1804.t1 Query ID: lcl|Query_250461 Length: 1574

No significant similarity found.


Query #1862: g1805.t1 Query ID: lcl|Query_250462 Length: 521

No significant similarity found.


Query #1863: g1806.t1 Query ID: lcl|Query_250463 Length: 304

No significant similarity found.


Query #1864: g1807.t1 Query ID: lcl|Query_250464 Length: 218

No significant similarity found.


Query #1865: g1808.t1 Query ID: lcl|Query_250465 Length: 581

No significant similarity found.


Query #1866: g1809.t1 Query ID: lcl|Query_250466 Length: 244

No significant similarity found.


Query #1867: g1810.t1 Query ID: lcl|Query_250467 Length: 498

No significant similarity found.


Query #1868: g1811.t1 Query ID: lcl|Query_250468 Length: 194

No significant similarity found.


Query #1869: g1812.t1 Query ID: lcl|Query_250469 Length: 344

No significant similarity found.


Query #1870: g1813.t1 Query ID: lcl|Query_250470 Length: 477

No significant similarity found.


Query #1871: g1814.t1 Query ID: lcl|Query_250471 Length: 316

No significant similarity found.


Query #1872: g1815.t1 Query ID: lcl|Query_250472 Length: 190

No significant similarity found.


Query #1873: g1816.t1 Query ID: lcl|Query_250473 Length: 238

No significant similarity found.


Query #1874: g1817.t1 Query ID: lcl|Query_250474 Length: 194

No significant similarity found.


Query #1875: g1818.t1 Query ID: lcl|Query_250475 Length: 240

No significant similarity found.


Query #1876: g1819.t1 Query ID: lcl|Query_250476 Length: 190

Sequences producing significant alignments:
                                                                  Scientific      Common                     Max    Total Query   E   Per.   Acc.                        
Description                                                       Name            Name            Taxid      Score  Score cover Value Ident  Len        Accession        
unnamed protein product                                                                           0          23.0   23.0  24%   0.010 31.48  497        Query_259685     


Alignments:

>unnamed protein product
Sequence ID: Query_259685 Length: 497
Range 1: 122 to 170

Score:23.0 bits(46), Expect:0.010, 
Method:Compositional matrix adjust., 
Identities:17/54(31%), Positives:23/54(42%), Gaps:12/54(22%)

Query  30   LGYDGGAGPEQSPELW-VDRQQPQQGAEL------ELEAEAEAEAPLPQHRRCC  76
            LG+D     E    L   D    ++G+EL       LEA   ++ PLP    CC
Sbjct  122  LGFD-----EVFDTLFGADLTIMEEGSELLHRLTEHLEAHPHSDEPLPMFTSCC  170


Query #1877: g1820.t1 Query ID: lcl|Query_250477 Length: 835

No significant similarity found.


Query #1878: g1821.t1 Query ID: lcl|Query_250478 Length: 518

No significant similarity found.


Query #1879: g1822.t1 Query ID: lcl|Query_250479 Length: 296

No significant similarity found.


Query #1880: g1823.t1 Query ID: lcl|Query_250480 Length: 117

No significant similarity found.


Query #1881: g1824.t1 Query ID: lcl|Query_250481 Length: 558

No significant similarity found.


Query #1882: g1825.t1 Query ID: lcl|Query_250482 Length: 174

No significant similarity found.


Query #1883: g1826.t1 Query ID: lcl|Query_250483 Length: 568

Sequences producing significant alignments:
                                                                  Scientific      Common                     Max    Total Query   E   Per.   Acc.                        
Description                                                       Name            Name            Taxid      Score  Score cover Value Ident  Len        Accession        
unnamed protein product                                                                           0          23.8   23.8  4%    0.015 36.00  497        Query_259685     


Alignments:

>unnamed protein product
Sequence ID: Query_259685 Length: 497
Range 1: 210 to 234

Score:23.8 bits(48), Expect:0.015, 
Method:Compositional matrix adjust., 
Identities:9/25(36%), Positives:15/25(60%), Gaps:0/25(0%)

Query  175  EGVAPSDHVYRALIWCCGRHHRADR  199
             G+AP D V  +++ C  ++  ADR
Sbjct  210  KGIAPKDMVMVSIMPCTRKQSEADR  234


Query #1884: g1827.t1 Query ID: lcl|Query_250484 Length: 775

No significant similarity found.


Query #1885: g1828.t1 Query ID: lcl|Query_250485 Length: 771

No significant similarity found.


Query #1886: g1829.t1 Query ID: lcl|Query_250486 Length: 153

No significant similarity found.


Query #1887: g1830.t1 Query ID: lcl|Query_250487 Length: 78

No significant similarity found.


Query #1888: g1831.t1 Query ID: lcl|Query_250488 Length: 258

No significant similarity found.


Query #1889: g1832.t1 Query ID: lcl|Query_250489 Length: 538

No significant similarity found.


Query #1890: g1833.t1 Query ID: lcl|Query_250490 Length: 760

No significant similarity found.


Query #1891: g1834.t1 Query ID: lcl|Query_250491 Length: 439

No significant similarity found.


Query #1892: g1835.t1 Query ID: lcl|Query_250492 Length: 136

No significant similarity found.


Query #1893: g1836.t1 Query ID: lcl|Query_250493 Length: 637

No significant similarity found.


Query #1894: g1837.t1 Query ID: lcl|Query_250494 Length: 890

No significant similarity found.


Query #1895: g1838.t1 Query ID: lcl|Query_250495 Length: 133

No significant similarity found.


Query #1896: g1839.t1 Query ID: lcl|Query_250496 Length: 287

No significant similarity found.


Query #1897: g1840.t1 Query ID: lcl|Query_250497 Length: 397

No significant similarity found.


Query #1898: g1841.t1 Query ID: lcl|Query_250498 Length: 799

No significant similarity found.


Query #1899: g1842.t1 Query ID: lcl|Query_250499 Length: 1193

No significant similarity found.


Query #1900: g1843.t1 Query ID: lcl|Query_250500 Length: 317

No significant similarity found.


Query #1901: g1844.t1 Query ID: lcl|Query_250501 Length: 383

No significant similarity found.


Query #1902: g1845.t1 Query ID: lcl|Query_250502 Length: 191

No significant similarity found.


Query #1903: g1846.t1 Query ID: lcl|Query_250503 Length: 912

No significant similarity found.


Query #1904: g1847.t1 Query ID: lcl|Query_250504 Length: 200

No significant similarity found.


Query #1905: g1848.t1 Query ID: lcl|Query_250505 Length: 93

No significant similarity found.


Query #1906: g1849.t1 Query ID: lcl|Query_250506 Length: 534

No significant similarity found.


Query #1907: g1850.t1 Query ID: lcl|Query_250507 Length: 203

No significant similarity found.


Query #1908: g1851.t1 Query ID: lcl|Query_250508 Length: 265

No significant similarity found.


Query #1909: g1852.t1 Query ID: lcl|Query_250509 Length: 299

No significant similarity found.


Query #1910: g1853.t1 Query ID: lcl|Query_250510 Length: 346

No significant similarity found.


Query #1911: g1854.t1 Query ID: lcl|Query_250511 Length: 1817

No significant similarity found.


Query #1912: g1855.t1 Query ID: lcl|Query_250512 Length: 758

No significant similarity found.


Query #1913: g1856.t1 Query ID: lcl|Query_250513 Length: 194

No significant similarity found.


Query #1914: g1857.t1 Query ID: lcl|Query_250514 Length: 356

No significant similarity found.


Query #1915: g1858.t1 Query ID: lcl|Query_250515 Length: 198

No significant similarity found.


Query #1916: g1859.t1 Query ID: lcl|Query_250516 Length: 494

No significant similarity found.


Query #1917: g1860.t1 Query ID: lcl|Query_250517 Length: 519

No significant similarity found.


Query #1918: g1861.t1 Query ID: lcl|Query_250518 Length: 217

No significant similarity found.


Query #1919: g1862.t1 Query ID: lcl|Query_250519 Length: 233

No significant similarity found.


Query #1920: g1863.t1 Query ID: lcl|Query_250520 Length: 337

No significant similarity found.


Query #1921: g1864.t1 Query ID: lcl|Query_250521 Length: 372

No significant similarity found.


Query #1922: g1865.t1 Query ID: lcl|Query_250522 Length: 759

No significant similarity found.


Query #1923: g1866.t1 Query ID: lcl|Query_250523 Length: 166

No significant similarity found.


Query #1924: g1867.t1 Query ID: lcl|Query_250524 Length: 237

No significant similarity found.


Query #1925: g1868.t1 Query ID: lcl|Query_250525 Length: 204

No significant similarity found.


Query #1926: g1869.t1 Query ID: lcl|Query_250526 Length: 1154

No significant similarity found.


Query #1927: g1870.t1 Query ID: lcl|Query_250527 Length: 361

No significant similarity found.


Query #1928: g1871.t1 Query ID: lcl|Query_250528 Length: 473

No significant similarity found.


Query #1929: g1872.t1 Query ID: lcl|Query_250529 Length: 255

No significant similarity found.


Query #1930: g1873.t1 Query ID: lcl|Query_250530 Length: 356

No significant similarity found.


Query #1931: g1874.t1 Query ID: lcl|Query_250531 Length: 121

No significant similarity found.


Query #1932: g1875.t1 Query ID: lcl|Query_250532 Length: 166

No significant similarity found.


Query #1933: g1876.t1 Query ID: lcl|Query_250533 Length: 292

No significant similarity found.


Query #1934: g1877.t1 Query ID: lcl|Query_250534 Length: 412

No significant similarity found.


Query #1935: g1878.t1 Query ID: lcl|Query_250535 Length: 427

No significant similarity found.


Query #1936: g1879.t1 Query ID: lcl|Query_250536 Length: 535

No significant similarity found.


Query #1937: g1880.t1 Query ID: lcl|Query_250537 Length: 135

No significant similarity found.


Query #1938: g1881.t1 Query ID: lcl|Query_250538 Length: 1323

No significant similarity found.


Query #1939: g1882.t1 Query ID: lcl|Query_250539 Length: 376

No significant similarity found.


Query #1940: g1883.t1 Query ID: lcl|Query_250540 Length: 556

No significant similarity found.


Query #1941: g1884.t1 Query ID: lcl|Query_250541 Length: 391

No significant similarity found.


Query #1942: g1885.t1 Query ID: lcl|Query_250542 Length: 502

Sequences producing significant alignments:
                                                                  Scientific      Common                     Max    Total Query   E   Per.   Acc.                        
Description                                                       Name            Name            Taxid      Score  Score cover Value Ident  Len        Accession        
unnamed protein product                                                                           0          25.1   25.1  4%    0.006 45.45  497        Query_259685     


Alignments:

>unnamed protein product
Sequence ID: Query_259685 Length: 497
Range 1: 458 to 479

Score:25.1 bits(51), Expect:0.006, 
Method:Compositional matrix adjust., 
Identities:10/22(45%), Positives:11/22(50%), Gaps:0/22(0%)

Query  57   NPSARNLVQQFVGMPAPHKQKE  78
            NPS R L   + G P  HK  E
Sbjct  458  NPSIRELYDTYLGEPLGHKAHE  479


Query #1943: g1886.t1 Query ID: lcl|Query_250543 Length: 237

No significant similarity found.


Query #1944: g1887.t1 Query ID: lcl|Query_250544 Length: 340

No significant similarity found.


Query #1945: g1888.t1 Query ID: lcl|Query_250545 Length: 335

No significant similarity found.


Query #1946: g1889.t1 Query ID: lcl|Query_250546 Length: 360

No significant similarity found.


Query #1947: g1890.t1 Query ID: lcl|Query_250547 Length: 930

No significant similarity found.


Query #1948: g1891.t1 Query ID: lcl|Query_250548 Length: 235

No significant similarity found.


Query #1949: g1892.t1 Query ID: lcl|Query_250549 Length: 447

No significant similarity found.


Query #1950: g1893.t1 Query ID: lcl|Query_250550 Length: 447

No significant similarity found.


Query #1951: g1894.t1 Query ID: lcl|Query_250551 Length: 409

No significant similarity found.


Query #1952: g1895.t1 Query ID: lcl|Query_250552 Length: 170

No significant similarity found.


Query #1953: g1896.t1 Query ID: lcl|Query_250553 Length: 1059

No significant similarity found.


Query #1954: g1897.t1 Query ID: lcl|Query_250554 Length: 1167

No significant similarity found.


Query #1955: g1898.t1 Query ID: lcl|Query_250555 Length: 716

No significant similarity found.


Query #1956: g1899.t1 Query ID: lcl|Query_250556 Length: 543

No significant similarity found.


Query #1957: g1900.t1 Query ID: lcl|Query_250557 Length: 968

No significant similarity found.


Query #1958: g1901.t1 Query ID: lcl|Query_250558 Length: 522

No significant similarity found.


Query #1959: g1902.t1 Query ID: lcl|Query_250559 Length: 507

No significant similarity found.


Query #1960: g1903.t1 Query ID: lcl|Query_250560 Length: 263

No significant similarity found.


Query #1961: g1904.t1 Query ID: lcl|Query_250561 Length: 226

No significant similarity found.


Query #1962: g1905.t1 Query ID: lcl|Query_250562 Length: 3268

No significant similarity found.


Query #1963: g1906.t1 Query ID: lcl|Query_250563 Length: 261

No significant similarity found.


Query #1964: g1907.t1 Query ID: lcl|Query_250564 Length: 460

No significant similarity found.


Query #1965: g1908.t1 Query ID: lcl|Query_250565 Length: 307

No significant similarity found.


Query #1966: g1909.t1 Query ID: lcl|Query_250566 Length: 391

No significant similarity found.


Query #1967: g1910.t1 Query ID: lcl|Query_250567 Length: 208

No significant similarity found.


Query #1968: g1911.t1 Query ID: lcl|Query_250568 Length: 619

No significant similarity found.


Query #1969: g1912.t1 Query ID: lcl|Query_250569 Length: 873

No significant similarity found.


Query #1970: g1913.t1 Query ID: lcl|Query_250570 Length: 1748

No significant similarity found.


Query #1971: g1914.t1 Query ID: lcl|Query_250571 Length: 183

No significant similarity found.


Query #1972: g1915.t1 Query ID: lcl|Query_250572 Length: 514

No significant similarity found.


Query #1973: g1916.t1 Query ID: lcl|Query_250573 Length: 220

No significant similarity found.


Query #1974: g1917.t1 Query ID: lcl|Query_250574 Length: 1256

No significant similarity found.


Query #1975: g1918.t1 Query ID: lcl|Query_250575 Length: 367

No significant similarity found.


Query #1976: g1919.t1 Query ID: lcl|Query_250576 Length: 525

No significant similarity found.


Query #1977: g1920.t1 Query ID: lcl|Query_250577 Length: 601

No significant similarity found.


Query #1978: g1921.t1 Query ID: lcl|Query_250578 Length: 1632

No significant similarity found.


Query #1979: g1922.t1 Query ID: lcl|Query_250579 Length: 151

No significant similarity found.


Query #1980: g1923.t1 Query ID: lcl|Query_250580 Length: 311

No significant similarity found.


Query #1981: g1924.t1 Query ID: lcl|Query_250581 Length: 561

No significant similarity found.


Query #1982: g1925.t1 Query ID: lcl|Query_250582 Length: 225

No significant similarity found.


Query #1983: g1926.t1 Query ID: lcl|Query_250583 Length: 252

No significant similarity found.


Query #1984: g1927.t1 Query ID: lcl|Query_250584 Length: 461

No significant similarity found.


Query #1985: g1928.t1 Query ID: lcl|Query_250585 Length: 77

No significant similarity found.


Query #1986: g1929.t1 Query ID: lcl|Query_250586 Length: 566

No significant similarity found.


Query #1987: g1930.t1 Query ID: lcl|Query_250587 Length: 543

No significant similarity found.


Query #1988: g1931.t1 Query ID: lcl|Query_250588 Length: 970

No significant similarity found.


Query #1989: g1932.t1 Query ID: lcl|Query_250589 Length: 180

No significant similarity found.


Query #1990: g1933.t1 Query ID: lcl|Query_250590 Length: 413

No significant similarity found.


Query #1991: g1934.t1 Query ID: lcl|Query_250591 Length: 82

No significant similarity found.


Query #1992: g1935.t1 Query ID: lcl|Query_250592 Length: 564

No significant similarity found.


Query #1993: g1936.t1 Query ID: lcl|Query_250593 Length: 822

No significant similarity found.


Query #1994: g1937.t1 Query ID: lcl|Query_250594 Length: 542

No significant similarity found.


Query #1995: g1938.t1 Query ID: lcl|Query_250595 Length: 1124

No significant similarity found.


Query #1996: g1939.t1 Query ID: lcl|Query_250596 Length: 503

No significant similarity found.


Query #1997: g1940.t1 Query ID: lcl|Query_250597 Length: 1168

No significant similarity found.


Query #1998: g1941.t1 Query ID: lcl|Query_250598 Length: 958

No significant similarity found.


Query #1999: g1942.t1 Query ID: lcl|Query_250599 Length: 413

No significant similarity found.


Query #2000: g1943.t1 Query ID: lcl|Query_250600 Length: 320

No significant similarity found.


Query #2001: g1944.t1 Query ID: lcl|Query_250601 Length: 417

No significant similarity found.


Query #2002: g1945.t1 Query ID: lcl|Query_250602 Length: 472

No significant similarity found.


Query #2003: g1946.t1 Query ID: lcl|Query_250603 Length: 311

No significant similarity found.


Query #2004: g1947.t1 Query ID: lcl|Query_250604 Length: 303

No significant similarity found.


Query #2005: g1948.t1 Query ID: lcl|Query_250605 Length: 432

No significant similarity found.


Query #2006: g1949.t1 Query ID: lcl|Query_250606 Length: 892

No significant similarity found.


Query #2007: g1950.t1 Query ID: lcl|Query_250607 Length: 265

No significant similarity found.


Query #2008: g1951.t1 Query ID: lcl|Query_250608 Length: 1371

No significant similarity found.


Query #2009: g1952.t1 Query ID: lcl|Query_250609 Length: 229

No significant similarity found.


Query #2010: g1953.t1 Query ID: lcl|Query_250610 Length: 354

No significant similarity found.


Query #2011: g1954.t1 Query ID: lcl|Query_250611 Length: 280

No significant similarity found.


Query #2012: g1955.t1 Query ID: lcl|Query_250612 Length: 422

No significant similarity found.


Query #2013: g1956.t1 Query ID: lcl|Query_250613 Length: 232

No significant similarity found.


Query #2014: g1957.t1 Query ID: lcl|Query_250614 Length: 169

No significant similarity found.


Query #2015: g1958.t1 Query ID: lcl|Query_250615 Length: 150

No significant similarity found.


Query #2016: g1959.t1 Query ID: lcl|Query_250616 Length: 1694

No significant similarity found.


Query #2017: g1960.t1 Query ID: lcl|Query_250617 Length: 572

No significant similarity found.


Query #2018: g1961.t1 Query ID: lcl|Query_250618 Length: 668

No significant similarity found.


Query #2019: g1962.t1 Query ID: lcl|Query_250619 Length: 558

No significant similarity found.


Query #2020: g1963.t1 Query ID: lcl|Query_250620 Length: 498

No significant similarity found.


Query #2021: g1964.t1 Query ID: lcl|Query_250621 Length: 545

No significant similarity found.


Query #2022: g1965.t1 Query ID: lcl|Query_250622 Length: 275

No significant similarity found.


Query #2023: g1966.t1 Query ID: lcl|Query_250623 Length: 221

No significant similarity found.


Query #2024: g1967.t1 Query ID: lcl|Query_250624 Length: 319

No significant similarity found.


Query #2025: g1968.t1 Query ID: lcl|Query_250625 Length: 1351

No significant similarity found.


Query #2026: g1969.t1 Query ID: lcl|Query_250626 Length: 464

No significant similarity found.


Query #2027: g1970.t1 Query ID: lcl|Query_250627 Length: 931

No significant similarity found.


Query #2028: g1971.t1 Query ID: lcl|Query_250628 Length: 404

No significant similarity found.


Query #2029: g1972.t1 Query ID: lcl|Query_250629 Length: 366

No significant similarity found.


Query #2030: g1973.t1 Query ID: lcl|Query_250630 Length: 1704

No significant similarity found.


Query #2031: g1974.t1 Query ID: lcl|Query_250631 Length: 87

Sequences producing significant alignments:
                                                                  Scientific      Common                     Max    Total Query   E   Per.   Acc.                        
Description                                                       Name            Name            Taxid      Score  Score cover Value Ident  Len        Accession        
unnamed protein product                                                                           0          19.6   19.6  29%   0.040 30.77  497        Query_259685     


Alignments:

>unnamed protein product
Sequence ID: Query_259685 Length: 497
Range 1: 250 to 275

Score:19.6 bits(38), Expect:0.040, 
Method:Compositional matrix adjust., 
Identities:8/26(31%), Positives:14/26(53%), Gaps:0/26(0%)

Query  12   RVLTTVDIQQMLEENAKLIAALVENQ  37
             V+TTV++  +  E    +A L E +
Sbjct  250  HVITTVELGNIFKERGINLAELPEGE  275


Query #2032: g1975.t1 Query ID: lcl|Query_250632 Length: 233

No significant similarity found.


Query #2033: g1976.t1 Query ID: lcl|Query_250633 Length: 300

No significant similarity found.


Query #2034: g1977.t1 Query ID: lcl|Query_250634 Length: 427

No significant similarity found.


Query #2035: g1978.t1 Query ID: lcl|Query_250635 Length: 155

No significant similarity found.


Query #2036: g1979.t1 Query ID: lcl|Query_250636 Length: 360

No significant similarity found.


Query #2037: g1980.t1 Query ID: lcl|Query_250637 Length: 502

No significant similarity found.


Query #2038: g1981.t1 Query ID: lcl|Query_250638 Length: 500

No significant similarity found.


Query #2039: g1982.t1 Query ID: lcl|Query_250639 Length: 163

No significant similarity found.


Query #2040: g1983.t1 Query ID: lcl|Query_250640 Length: 619

No significant similarity found.


Query #2041: g1984.t1 Query ID: lcl|Query_250641 Length: 157

No significant similarity found.


Query #2042: g1985.t1 Query ID: lcl|Query_250642 Length: 269

No significant similarity found.


Query #2043: g1986.t1 Query ID: lcl|Query_250643 Length: 335

No significant similarity found.


Query #2044: g1987.t1 Query ID: lcl|Query_250644 Length: 131

No significant similarity found.


Query #2045: g1988.t1 Query ID: lcl|Query_250645 Length: 225

Sequences producing significant alignments:
                                                                  Scientific      Common                     Max    Total Query   E   Per.   Acc.                        
Description                                                       Name            Name            Taxid      Score  Score cover Value Ident  Len        Accession        
unnamed protein product                                                                           0          21.7   21.7  11%   0.027 30.77  497        Query_259685     


Alignments:

>unnamed protein product
Sequence ID: Query_259685 Length: 497
Range 1: 209 to 234

Score:21.7 bits(43), Expect:0.027, 
Method:Compositional matrix adjust., 
Identities:8/26(31%), Positives:13/26(50%), Gaps:0/26(0%)

Query  159  KNGIQPSTVTYNALLECCTKNNDAER  184
            K GI P      +++ C  K  +A+R
Sbjct  209  KKGIAPKDMVMVSIMPCTRKQSEADR  234


Query #2046: g1989.t1 Query ID: lcl|Query_250646 Length: 1664

No significant similarity found.


Query #2047: g1990.t1 Query ID: lcl|Query_250647 Length: 980

No significant similarity found.


Query #2048: g1991.t1 Query ID: lcl|Query_250648 Length: 356

No significant similarity found.


Query #2049: g1992.t1 Query ID: lcl|Query_250649 Length: 936

No significant similarity found.


Query #2050: g1993.t1 Query ID: lcl|Query_250650 Length: 252

Sequences producing significant alignments:
                                                                  Scientific      Common                     Max    Total Query   E   Per.   Acc.                        
Description                                                       Name            Name            Taxid      Score  Score cover Value Ident  Len        Accession        
unnamed protein product                                                                           0          21.7   21.7  15%   0.033 32.50  497        Query_259685     


Alignments:

>unnamed protein product
Sequence ID: Query_259685 Length: 497
Range 1: 389 to 428

Score:21.7 bits(43), Expect:0.033, 
Method:Compositional matrix adjust., 
Identities:13/40(33%), Positives:18/40(45%), Gaps:0/40(0%)

Query  88   AVGLGAALFLVARLTAGGPSFAALEAGAIPLDTALQNGRP  127
            A GLG A  L+ ++ AG   +   E  A P       G+P
Sbjct  389  ANGLGNAKKLITKMQAGEAKYDFVEIMACPAGCVGGGGQP  428


Query #2051: g1994.t1 Query ID: lcl|Query_250651 Length: 269

No significant similarity found.


Query #2052: g1995.t1 Query ID: lcl|Query_250652 Length: 446

No significant similarity found.


Query #2053: g1996.t1 Query ID: lcl|Query_250653 Length: 1054

No significant similarity found.


Query #2054: g1997.t1 Query ID: lcl|Query_250654 Length: 911

No significant similarity found.


Query #2055: g1998.t1 Query ID: lcl|Query_250655 Length: 744

No significant similarity found.


Query #2056: g1999.t1 Query ID: lcl|Query_250656 Length: 1116

No significant similarity found.


Query #2057: g2000.t1 Query ID: lcl|Query_250657 Length: 873

No significant similarity found.


Query #2058: g2001.t1 Query ID: lcl|Query_250658 Length: 1421

No significant similarity found.


Query #2059: g2002.t1 Query ID: lcl|Query_250659 Length: 867

No significant similarity found.


Query #2060: g2003.t1 Query ID: lcl|Query_250660 Length: 205

No significant similarity found.


Query #2061: g2004.t1 Query ID: lcl|Query_250661 Length: 214

No significant similarity found.


Query #2062: g2005.t1 Query ID: lcl|Query_250662 Length: 379

No significant similarity found.


Query #2063: g2006.t1 Query ID: lcl|Query_250663 Length: 724

No significant similarity found.


Query #2064: g2007.t1 Query ID: lcl|Query_250664 Length: 730

No significant similarity found.


Query #2065: g2008.t1 Query ID: lcl|Query_250665 Length: 670

No significant similarity found.


Query #2066: g2009.t1 Query ID: lcl|Query_250666 Length: 553

No significant similarity found.


Query #2067: g2010.t1 Query ID: lcl|Query_250667 Length: 1205

No significant similarity found.


Query #2068: g2011.t1 Query ID: lcl|Query_250668 Length: 189

No significant similarity found.


Query #2069: g2012.t1 Query ID: lcl|Query_250669 Length: 696

No significant similarity found.


Query #2070: g2013.t1 Query ID: lcl|Query_250670 Length: 370

No significant similarity found.


Query #2071: g2014.t1 Query ID: lcl|Query_250671 Length: 405

No significant similarity found.


Query #2072: g2015.t1 Query ID: lcl|Query_250672 Length: 471

No significant similarity found.


Query #2073: g2016.t1 Query ID: lcl|Query_250673 Length: 639

No significant similarity found.


Query #2074: g2017.t1 Query ID: lcl|Query_250674 Length: 362

No significant similarity found.


Query #2075: g2018.t1 Query ID: lcl|Query_250675 Length: 332

No significant similarity found.


Query #2076: g2019.t1 Query ID: lcl|Query_250676 Length: 498

No significant similarity found.


Query #2077: g2020.t1 Query ID: lcl|Query_250677 Length: 142

No significant similarity found.


Query #2078: g2021.t1 Query ID: lcl|Query_250678 Length: 112

No significant similarity found.


Query #2079: g2022.t1 Query ID: lcl|Query_250679 Length: 436

No significant similarity found.


Query #2080: g2023.t1 Query ID: lcl|Query_250680 Length: 379

No significant similarity found.


Query #2081: g2024.t1 Query ID: lcl|Query_250681 Length: 252

No significant similarity found.


Query #2082: g2025.t1 Query ID: lcl|Query_250682 Length: 417

No significant similarity found.


Query #2083: g2026.t1 Query ID: lcl|Query_250683 Length: 519

No significant similarity found.


Query #2084: g2027.t1 Query ID: lcl|Query_250684 Length: 1011

No significant similarity found.


Query #2085: g2028.t1 Query ID: lcl|Query_250685 Length: 1554

No significant similarity found.


Query #2086: g2029.t1 Query ID: lcl|Query_250686 Length: 270

No significant similarity found.


Query #2087: g2030.t1 Query ID: lcl|Query_250687 Length: 104

No significant similarity found.


Query #2088: g2031.t1 Query ID: lcl|Query_250688 Length: 292

No significant similarity found.


Query #2089: g2032.t1 Query ID: lcl|Query_250689 Length: 366

No significant similarity found.


Query #2090: g2033.t1 Query ID: lcl|Query_250690 Length: 248

No significant similarity found.


Query #2091: g2034.t1 Query ID: lcl|Query_250691 Length: 330

No significant similarity found.


Query #2092: g2035.t1 Query ID: lcl|Query_250692 Length: 138

No significant similarity found.


Query #2093: g2036.t1 Query ID: lcl|Query_250693 Length: 553

No significant similarity found.


Query #2094: g2037.t1 Query ID: lcl|Query_250694 Length: 795

No significant similarity found.


Query #2095: g2038.t1 Query ID: lcl|Query_250695 Length: 487

No significant similarity found.


Query #2096: g2039.t1 Query ID: lcl|Query_250696 Length: 580

No significant similarity found.


Query #2097: g2040.t1 Query ID: lcl|Query_250697 Length: 223

No significant similarity found.


Query #2098: g2041.t1 Query ID: lcl|Query_250698 Length: 122

No significant similarity found.


Query #2099: g2042.t1 Query ID: lcl|Query_250699 Length: 514

No significant similarity found.


Query #2100: g2043.t1 Query ID: lcl|Query_250700 Length: 206

No significant similarity found.


Query #2101: g2044.t1 Query ID: lcl|Query_250701 Length: 421

No significant similarity found.


Query #2102: g2045.t1 Query ID: lcl|Query_250702 Length: 678

No significant similarity found.


Query #2103: g2046.t1 Query ID: lcl|Query_250703 Length: 315

No significant similarity found.


Query #2104: g2047.t1 Query ID: lcl|Query_250704 Length: 657

No significant similarity found.


Query #2105: g2047.t2 Query ID: lcl|Query_250705 Length: 676

No significant similarity found.


Query #2106: g2048.t1 Query ID: lcl|Query_250706 Length: 502

No significant similarity found.


Query #2107: g2049.t1 Query ID: lcl|Query_250707 Length: 532

No significant similarity found.


Query #2108: g2050.t1 Query ID: lcl|Query_250708 Length: 533

No significant similarity found.


Query #2109: g2051.t1 Query ID: lcl|Query_250709 Length: 221

No significant similarity found.


Query #2110: g2052.t1 Query ID: lcl|Query_250710 Length: 247

No significant similarity found.


Query #2111: g2053.t1 Query ID: lcl|Query_250711 Length: 120

No significant similarity found.


Query #2112: g2054.t1 Query ID: lcl|Query_250712 Length: 1529

No significant similarity found.


Query #2113: g2055.t1 Query ID: lcl|Query_250713 Length: 594

No significant similarity found.


Query #2114: g2056.t1 Query ID: lcl|Query_250714 Length: 495

No significant similarity found.


Query #2115: g2057.t1 Query ID: lcl|Query_250715 Length: 171

No significant similarity found.


Query #2116: g2058.t1 Query ID: lcl|Query_250716 Length: 730

No significant similarity found.


Query #2117: g2059.t1 Query ID: lcl|Query_250717 Length: 2013

No significant similarity found.


Query #2118: g2060.t1 Query ID: lcl|Query_250718 Length: 290

No significant similarity found.


Query #2119: g2061.t1 Query ID: lcl|Query_250719 Length: 286

No significant similarity found.


Query #2120: g2062.t1 Query ID: lcl|Query_250720 Length: 304

No significant similarity found.


Query #2121: g2063.t1 Query ID: lcl|Query_250721 Length: 550

No significant similarity found.


Query #2122: g2064.t1 Query ID: lcl|Query_250722 Length: 223

No significant similarity found.


Query #2123: g2065.t1 Query ID: lcl|Query_250723 Length: 365

No significant similarity found.


Query #2124: g2066.t1 Query ID: lcl|Query_250724 Length: 611

No significant similarity found.


Query #2125: g2067.t1 Query ID: lcl|Query_250725 Length: 650

No significant similarity found.


Query #2126: g2068.t1 Query ID: lcl|Query_250726 Length: 1109

No significant similarity found.


Query #2127: g2069.t1 Query ID: lcl|Query_250727 Length: 1625

No significant similarity found.


Query #2128: g2070.t1 Query ID: lcl|Query_250728 Length: 614

No significant similarity found.


Query #2129: g2071.t1 Query ID: lcl|Query_250729 Length: 254

No significant similarity found.


Query #2130: g2072.t1 Query ID: lcl|Query_250730 Length: 559

No significant similarity found.


Query #2131: g2073.t1 Query ID: lcl|Query_250731 Length: 619

No significant similarity found.


Query #2132: g2074.t1 Query ID: lcl|Query_250732 Length: 150

No significant similarity found.


Query #2133: g2075.t1 Query ID: lcl|Query_250733 Length: 418

No significant similarity found.


Query #2134: g2076.t1 Query ID: lcl|Query_250734 Length: 479

No significant similarity found.


Query #2135: g2077.t1 Query ID: lcl|Query_250735 Length: 729

No significant similarity found.


Query #2136: g2078.t1 Query ID: lcl|Query_250736 Length: 546

No significant similarity found.


Query #2137: g2079.t1 Query ID: lcl|Query_250737 Length: 1378

No significant similarity found.


Query #2138: g2080.t1 Query ID: lcl|Query_250738 Length: 146

No significant similarity found.


Query #2139: g2081.t1 Query ID: lcl|Query_250739 Length: 913

No significant similarity found.


Query #2140: g2082.t1 Query ID: lcl|Query_250740 Length: 568

No significant similarity found.


Query #2141: g2083.t1 Query ID: lcl|Query_250741 Length: 486

No significant similarity found.


Query #2142: g2084.t1 Query ID: lcl|Query_250742 Length: 475

No significant similarity found.


Query #2143: g2085.t1 Query ID: lcl|Query_250743 Length: 302

No significant similarity found.


Query #2144: g2086.t1 Query ID: lcl|Query_250744 Length: 827

No significant similarity found.


Query #2145: g2087.t1 Query ID: lcl|Query_250745 Length: 627

No significant similarity found.


Query #2146: g2088.t1 Query ID: lcl|Query_250746 Length: 422

No significant similarity found.


Query #2147: g2089.t1 Query ID: lcl|Query_250747 Length: 548

No significant similarity found.


Query #2148: g2090.t1 Query ID: lcl|Query_250748 Length: 159

No significant similarity found.


Query #2149: g2091.t1 Query ID: lcl|Query_250749 Length: 314

Sequences producing significant alignments:
                                                                  Scientific      Common                     Max    Total Query   E   Per.   Acc.                        
Description                                                       Name            Name            Taxid      Score  Score cover Value Ident  Len        Accession        
unnamed protein product                                                                           0          22.1   22.1  7%    0.028 41.67  497        Query_259685     


Alignments:

>unnamed protein product
Sequence ID: Query_259685 Length: 497
Range 1: 457 to 480

Score:22.1 bits(44), Expect:0.028, 
Method:Compositional matrix adjust., 
Identities:10/24(42%), Positives:14/24(58%), Gaps:0/24(0%)

Query  269  EELSIRESYERSMDEEMSPRAHAL  292
            E  SIRE Y+  + E +  +AH L
Sbjct  457  ENPSIRELYDTYLGEPLGHKAHEL  480


Query #2150: g2092.t1 Query ID: lcl|Query_250750 Length: 474

No significant similarity found.


Query #2151: g2093.t1 Query ID: lcl|Query_250751 Length: 102

No significant similarity found.


Query #2152: g2094.t1 Query ID: lcl|Query_250752 Length: 102

No significant similarity found.


Query #2153: g2095.t1 Query ID: lcl|Query_250753 Length: 102

No significant similarity found.


Query #2154: g2096.t1 Query ID: lcl|Query_250754 Length: 700

No significant similarity found.


Query #2155: g2097.t1 Query ID: lcl|Query_250755 Length: 721

No significant similarity found.


Query #2156: g2098.t1 Query ID: lcl|Query_250756 Length: 255

No significant similarity found.


Query #2157: g2099.t1 Query ID: lcl|Query_250757 Length: 300

No significant similarity found.


Query #2158: g2100.t1 Query ID: lcl|Query_250758 Length: 531

No significant similarity found.


Query #2159: g2101.t1 Query ID: lcl|Query_250759 Length: 208

No significant similarity found.


Query #2160: g2102.t1 Query ID: lcl|Query_250760 Length: 110

No significant similarity found.


Query #2161: g2103.t1 Query ID: lcl|Query_250761 Length: 522

No significant similarity found.


Query #2162: g2104.t1 Query ID: lcl|Query_250762 Length: 202

No significant similarity found.


Query #2163: g2105.t1 Query ID: lcl|Query_250763 Length: 178

No significant similarity found.


Query #2164: g2106.t1 Query ID: lcl|Query_250764 Length: 501

No significant similarity found.


Query #2165: g2107.t1 Query ID: lcl|Query_250765 Length: 111

No significant similarity found.


Query #2166: g2108.t1 Query ID: lcl|Query_250766 Length: 531

No significant similarity found.


Query #2167: g2109.t1 Query ID: lcl|Query_250767 Length: 208

No significant similarity found.


Query #2168: g2110.t1 Query ID: lcl|Query_250768 Length: 178

No significant similarity found.


Query #2169: g2111.t1 Query ID: lcl|Query_250769 Length: 166

No significant similarity found.


Query #2170: g2112.t1 Query ID: lcl|Query_250770 Length: 1799

No significant similarity found.


Query #2171: g2113.t1 Query ID: lcl|Query_250771 Length: 516

No significant similarity found.


Query #2172: g2114.t1 Query ID: lcl|Query_250772 Length: 2545

No significant similarity found.


Query #2173: g2115.t1 Query ID: lcl|Query_250773 Length: 278

No significant similarity found.


Query #2174: g2116.t1 Query ID: lcl|Query_250774 Length: 840

No significant similarity found.


Query #2175: g2117.t1 Query ID: lcl|Query_250775 Length: 232

No significant similarity found.


Query #2176: g2118.t1 Query ID: lcl|Query_250776 Length: 983

No significant similarity found.


Query #2177: g2118.t2 Query ID: lcl|Query_250777 Length: 982

No significant similarity found.


Query #2178: g2119.t1 Query ID: lcl|Query_250778 Length: 1579

No significant similarity found.


Query #2179: g2120.t1 Query ID: lcl|Query_250779 Length: 374

No significant similarity found.


Query #2180: g2121.t1 Query ID: lcl|Query_250780 Length: 199

No significant similarity found.


Query #2181: g2122.t1 Query ID: lcl|Query_250781 Length: 563

No significant similarity found.


Query #2182: g2123.t1 Query ID: lcl|Query_250782 Length: 511

No significant similarity found.


Query #2183: g2124.t1 Query ID: lcl|Query_250783 Length: 895

No significant similarity found.


Query #2184: g2125.t1 Query ID: lcl|Query_250784 Length: 522

No significant similarity found.


Query #2185: g2126.t1 Query ID: lcl|Query_250785 Length: 424

No significant similarity found.


Query #2186: g2127.t1 Query ID: lcl|Query_250786 Length: 310

No significant similarity found.


Query #2187: g2128.t1 Query ID: lcl|Query_250787 Length: 571

No significant similarity found.


Query #2188: g2129.t1 Query ID: lcl|Query_250788 Length: 120

No significant similarity found.


Query #2189: g2130.t1 Query ID: lcl|Query_250789 Length: 244

No significant similarity found.


Query #2190: g2131.t1 Query ID: lcl|Query_250790 Length: 351

No significant similarity found.


Query #2191: g2132.t1 Query ID: lcl|Query_250791 Length: 406

Sequences producing significant alignments:
                                                                  Scientific      Common                     Max    Total Query   E   Per.   Acc.                        
Description                                                       Name            Name            Taxid      Score  Score cover Value Ident  Len        Accession        
unnamed protein product                                                                           0          22.1   22.1  17%   0.033 30.14  497        Query_259685     


Alignments:

>unnamed protein product
Sequence ID: Query_259685 Length: 497
Range 1: 362 to 425

Score:22.1 bits(44), Expect:0.033, 
Method:Compositional matrix adjust., 
Identities:22/73(30%), Positives:29/73(39%), Gaps:9/73(12%)

Query  249  PGPGSFGMGGMPFAGMGGGGGMAAPYMVMGGMGQMGQMGQMGGYPAGAQPFAFPSTGQGM  308
            PGP +   GG  F    G GG+     V  G+G   ++  +    AG   + F       
Sbjct  362  PGPLAWD-GGAGFTSEDGRGGITLRVAVANGLGNAKKL--ITKMQAGEAKYDFVEI----  414

Query  309  PGYAAPAGGQGGG  321
               A PAG  GGG
Sbjct  415  --MACPAGCVGGG  425


Query #2192: g2133.t1 Query ID: lcl|Query_250792 Length: 1091

No significant similarity found.


Query #2193: g2134.t1 Query ID: lcl|Query_250793 Length: 345

No significant similarity found.


Query #2194: g2135.t1 Query ID: lcl|Query_250794 Length: 204

No significant similarity found.


Query #2195: g2136.t1 Query ID: lcl|Query_250795 Length: 342

No significant similarity found.


Query #2196: g2137.t1 Query ID: lcl|Query_250796 Length: 191

No significant similarity found.


Query #2197: g2138.t1 Query ID: lcl|Query_250797 Length: 803

No significant similarity found.


Query #2198: g2139.t1 Query ID: lcl|Query_250798 Length: 146

No significant similarity found.


Query #2199: g2140.t1 Query ID: lcl|Query_250799 Length: 429

No significant similarity found.


Query #2200: g2141.t1 Query ID: lcl|Query_250800 Length: 481

No significant similarity found.


Query #2201: g2142.t1 Query ID: lcl|Query_250801 Length: 663

No significant similarity found.


Query #2202: g2143.t1 Query ID: lcl|Query_250802 Length: 173

No significant similarity found.


Query #2203: g2144.t1 Query ID: lcl|Query_250803 Length: 597

Sequences producing significant alignments:
                                                                  Scientific      Common                     Max    Total Query   E   Per.   Acc.                        
Description                                                       Name            Name            Taxid      Score  Score cover Value Ident  Len        Accession        
unnamed protein product                                                                           0          23.8   23.8  17%   0.020 25.23  497        Query_259685     


Alignments:

>unnamed protein product
Sequence ID: Query_259685 Length: 497
Range 1: 232 to 327

Score:23.8 bits(48), Expect:0.020, 
Method:Compositional matrix adjust., 
Identities:27/107(25%), Positives:41/107(38%), Gaps:16/107(14%)

Query  269  ATRNWPADDAPP--RGLDSGGSAATALSATSSSALHADVQQWAVQWTDL---QIDHPIGR  323
            A R+W   DA P  R LD            ++  L    ++  +   +L   + D P+G 
Sbjct  232  ADRDWFCVDADPTLRQLDH---------VITTVELGNIFKERGINLAELPEGEWDNPMGV  282

Query  324  GSFGWVYLAQWHQTAVAVKVLVNPAEIGAGLELPELTMSELQKESGV  370
            GS   V         V    L    E+  G  LP L++SE +   G+
Sbjct  283  GSGAGVLFGT--TGGVMEAALRTAYELFTGTPLPRLSLSEVRGMDGI  327


Query #2204: g2145.t1 Query ID: lcl|Query_250804 Length: 709

No significant similarity found.


Query #2205: g2146.t1 Query ID: lcl|Query_250805 Length: 294

No significant similarity found.


Query #2206: g2147.t1 Query ID: lcl|Query_250806 Length: 347

No significant similarity found.


Query #2207: g2148.t1 Query ID: lcl|Query_250807 Length: 1265

No significant similarity found.


Query #2208: g2149.t1 Query ID: lcl|Query_250808 Length: 675

No significant similarity found.


Query #2209: g2150.t1 Query ID: lcl|Query_250809 Length: 247

No significant similarity found.


Query #2210: g2151.t1 Query ID: lcl|Query_250810 Length: 1294

No significant similarity found.


Query #2211: g2152.t1 Query ID: lcl|Query_250811 Length: 135

No significant similarity found.


Query #2212: g2153.t1 Query ID: lcl|Query_250812 Length: 219

No significant similarity found.


Query #2213: g2154.t1 Query ID: lcl|Query_250813 Length: 1014

No significant similarity found.


Query #2214: g2155.t1 Query ID: lcl|Query_250814 Length: 139

No significant similarity found.


Query #2215: g2156.t1 Query ID: lcl|Query_250815 Length: 105

No significant similarity found.


Query #2216: g2157.t1 Query ID: lcl|Query_250816 Length: 1662

No significant similarity found.


Query #2217: g2158.t1 Query ID: lcl|Query_250817 Length: 733

No significant similarity found.


Query #2218: g2159.t1 Query ID: lcl|Query_250818 Length: 1228

No significant similarity found.


Query #2219: g2160.t1 Query ID: lcl|Query_250819 Length: 109

No significant similarity found.


Query #2220: g2161.t1 Query ID: lcl|Query_250820 Length: 357

No significant similarity found.


Query #2221: g2162.t1 Query ID: lcl|Query_250821 Length: 372

No significant similarity found.


Query #2222: g2163.t1 Query ID: lcl|Query_250822 Length: 642

No significant similarity found.


Query #2223: g2164.t1 Query ID: lcl|Query_250823 Length: 405

No significant similarity found.


Query #2224: g2165.t1 Query ID: lcl|Query_250824 Length: 598

No significant similarity found.


Query #2225: g2166.t1 Query ID: lcl|Query_250825 Length: 450

No significant similarity found.


Query #2226: g2167.t1 Query ID: lcl|Query_250826 Length: 249

No significant similarity found.


Query #2227: g2168.t1 Query ID: lcl|Query_250827 Length: 458

No significant similarity found.


Query #2228: g2169.t1 Query ID: lcl|Query_250828 Length: 200

No significant similarity found.


Query #2229: g2170.t1 Query ID: lcl|Query_250829 Length: 476

No significant similarity found.


Query #2230: g2171.t1 Query ID: lcl|Query_250830 Length: 227

No significant similarity found.


Query #2231: g2172.t1 Query ID: lcl|Query_250831 Length: 454

No significant similarity found.


Query #2232: g2173.t1 Query ID: lcl|Query_250832 Length: 410

No significant similarity found.


Query #2233: g2174.t1 Query ID: lcl|Query_250833 Length: 377

No significant similarity found.


Query #2234: g2175.t1 Query ID: lcl|Query_250834 Length: 322

No significant similarity found.


Query #2235: g2176.t1 Query ID: lcl|Query_250835 Length: 661

No significant similarity found.


Query #2236: g2177.t1 Query ID: lcl|Query_250836 Length: 389

No significant similarity found.


Query #2237: g2178.t1 Query ID: lcl|Query_250837 Length: 213

No significant similarity found.


Query #2238: g2179.t1 Query ID: lcl|Query_250838 Length: 572

No significant similarity found.


Query #2239: g2180.t1 Query ID: lcl|Query_250839 Length: 176

No significant similarity found.


Query #2240: g2181.t1 Query ID: lcl|Query_250840 Length: 395

No significant similarity found.


Query #2241: g2182.t1 Query ID: lcl|Query_250841 Length: 898

No significant similarity found.


Query #2242: g2183.t1 Query ID: lcl|Query_250842 Length: 335

No significant similarity found.


Query #2243: g2184.t1 Query ID: lcl|Query_250843 Length: 1722

No significant similarity found.


Query #2244: g2185.t1 Query ID: lcl|Query_250844 Length: 1123

No significant similarity found.


Query #2245: g2186.t1 Query ID: lcl|Query_250845 Length: 210

No significant similarity found.


Query #2246: g2187.t1 Query ID: lcl|Query_250846 Length: 409

No significant similarity found.


Query #2247: g2187.t2 Query ID: lcl|Query_250847 Length: 448

No significant similarity found.


Query #2248: g2188.t1 Query ID: lcl|Query_250848 Length: 560

No significant similarity found.


Query #2249: g2189.t1 Query ID: lcl|Query_250849 Length: 742

No significant similarity found.


Query #2250: g2190.t1 Query ID: lcl|Query_250850 Length: 856

No significant similarity found.


Query #2251: g2191.t1 Query ID: lcl|Query_250851 Length: 165

No significant similarity found.


Query #2252: g2192.t1 Query ID: lcl|Query_250852 Length: 68

No significant similarity found.


Query #2253: g2193.t1 Query ID: lcl|Query_250853 Length: 261

No significant similarity found.


Query #2254: g2194.t1 Query ID: lcl|Query_250854 Length: 511

No significant similarity found.


Query #2255: g2195.t1 Query ID: lcl|Query_250855 Length: 406

No significant similarity found.


Query #2256: g2196.t1 Query ID: lcl|Query_250856 Length: 188

No significant similarity found.


Query #2257: g2197.t1 Query ID: lcl|Query_250857 Length: 271

No significant similarity found.


Query #2258: g2198.t1 Query ID: lcl|Query_250858 Length: 280

No significant similarity found.


Query #2259: g2199.t1 Query ID: lcl|Query_250859 Length: 749

No significant similarity found.


Query #2260: g2200.t1 Query ID: lcl|Query_250860 Length: 653

No significant similarity found.


Query #2261: g2201.t1 Query ID: lcl|Query_250861 Length: 513

No significant similarity found.


Query #2262: g2202.t1 Query ID: lcl|Query_250862 Length: 618

No significant similarity found.


Query #2263: g2203.t1 Query ID: lcl|Query_250863 Length: 329

No significant similarity found.


Query #2264: g2204.t1 Query ID: lcl|Query_250864 Length: 118

No significant similarity found.


Query #2265: g2205.t1 Query ID: lcl|Query_250865 Length: 324

No significant similarity found.


Query #2266: g2206.t1 Query ID: lcl|Query_250866 Length: 463

No significant similarity found.


Query #2267: g2207.t1 Query ID: lcl|Query_250867 Length: 264

No significant similarity found.


Query #2268: g2208.t1 Query ID: lcl|Query_250868 Length: 231

No significant similarity found.


Query #2269: g2209.t1 Query ID: lcl|Query_250869 Length: 347

No significant similarity found.


Query #2270: g2210.t1 Query ID: lcl|Query_250870 Length: 727

No significant similarity found.


Query #2271: g2211.t1 Query ID: lcl|Query_250871 Length: 399

No significant similarity found.


Query #2272: g2212.t1 Query ID: lcl|Query_250872 Length: 370

No significant similarity found.


Query #2273: g2213.t1 Query ID: lcl|Query_250873 Length: 196

No significant similarity found.


Query #2274: g2214.t1 Query ID: lcl|Query_250874 Length: 113

No significant similarity found.


Query #2275: g2215.t1 Query ID: lcl|Query_250875 Length: 706

No significant similarity found.


Query #2276: g2216.t1 Query ID: lcl|Query_250876 Length: 665

No significant similarity found.


Query #2277: g2217.t1 Query ID: lcl|Query_250877 Length: 256

No significant similarity found.


Query #2278: g2218.t1 Query ID: lcl|Query_250878 Length: 93

No significant similarity found.


Query #2279: g2219.t1 Query ID: lcl|Query_250879 Length: 646

No significant similarity found.


Query #2280: g2220.t1 Query ID: lcl|Query_250880 Length: 164

No significant similarity found.


Query #2281: g2221.t1 Query ID: lcl|Query_250881 Length: 305

No significant similarity found.


Query #2282: g2222.t1 Query ID: lcl|Query_250882 Length: 549

No significant similarity found.


Query #2283: g2223.t1 Query ID: lcl|Query_250883 Length: 500

No significant similarity found.


Query #2284: g2223.t2 Query ID: lcl|Query_250884 Length: 513

No significant similarity found.


Query #2285: g2224.t1 Query ID: lcl|Query_250885 Length: 640

No significant similarity found.


Query #2286: g2225.t1 Query ID: lcl|Query_250886 Length: 781

No significant similarity found.


Query #2287: g2226.t1 Query ID: lcl|Query_250887 Length: 1754

No significant similarity found.


Query #2288: g2227.t1 Query ID: lcl|Query_250888 Length: 848

No significant similarity found.


Query #2289: g2228.t1 Query ID: lcl|Query_250889 Length: 153

No significant similarity found.


Query #2290: g2228.t2 Query ID: lcl|Query_250890 Length: 151

No significant similarity found.


Query #2291: g2229.t1 Query ID: lcl|Query_250891 Length: 2513

No significant similarity found.


Query #2292: g2230.t1 Query ID: lcl|Query_250892 Length: 308

No significant similarity found.


Query #2293: g2231.t1 Query ID: lcl|Query_250893 Length: 457

No significant similarity found.


Query #2294: g2232.t1 Query ID: lcl|Query_250894 Length: 358

No significant similarity found.


Query #2295: g2233.t1 Query ID: lcl|Query_250895 Length: 279

No significant similarity found.


Query #2296: g2234.t1 Query ID: lcl|Query_250896 Length: 821

No significant similarity found.


Query #2297: g2235.t1 Query ID: lcl|Query_250897 Length: 313

No significant similarity found.


Query #2298: g2236.t1 Query ID: lcl|Query_250898 Length: 74

No significant similarity found.


Query #2299: g2237.t1 Query ID: lcl|Query_250899 Length: 977

No significant similarity found.


Query #2300: g2238.t1 Query ID: lcl|Query_250900 Length: 358

No significant similarity found.


Query #2301: g2239.t1 Query ID: lcl|Query_250901 Length: 416

No significant similarity found.


Query #2302: g2240.t1 Query ID: lcl|Query_250902 Length: 503

No significant similarity found.


Query #2303: g2241.t1 Query ID: lcl|Query_250903 Length: 773

No significant similarity found.


Query #2304: g2242.t1 Query ID: lcl|Query_250904 Length: 1130

No significant similarity found.


Query #2305: g2243.t1 Query ID: lcl|Query_250905 Length: 1221

No significant similarity found.


Query #2306: g2244.t1 Query ID: lcl|Query_250906 Length: 512

No significant similarity found.


Query #2307: g2245.t1 Query ID: lcl|Query_250907 Length: 540

No significant similarity found.


Query #2308: g2246.t1 Query ID: lcl|Query_250908 Length: 1510

No significant similarity found.


Query #2309: g2247.t1 Query ID: lcl|Query_250909 Length: 397

No significant similarity found.


Query #2310: g2248.t1 Query ID: lcl|Query_250910 Length: 1423

No significant similarity found.


Query #2311: g2249.t1 Query ID: lcl|Query_250911 Length: 558

No significant similarity found.


Query #2312: g2250.t1 Query ID: lcl|Query_250912 Length: 616

No significant similarity found.


Query #2313: g2251.t1 Query ID: lcl|Query_250913 Length: 350

No significant similarity found.


Query #2314: g2252.t1 Query ID: lcl|Query_250914 Length: 683

No significant similarity found.


Query #2315: g2253.t1 Query ID: lcl|Query_250915 Length: 652

No significant similarity found.


Query #2316: g2253.t2 Query ID: lcl|Query_250916 Length: 654

No significant similarity found.


Query #2317: g2254.t1 Query ID: lcl|Query_250917 Length: 862

No significant similarity found.


Query #2318: g2255.t1 Query ID: lcl|Query_250918 Length: 330

No significant similarity found.


Query #2319: g2256.t1 Query ID: lcl|Query_250919 Length: 498

No significant similarity found.


Query #2320: g2257.t1 Query ID: lcl|Query_250920 Length: 218

No significant similarity found.


Query #2321: g2258.t1 Query ID: lcl|Query_250921 Length: 265

No significant similarity found.


Query #2322: g2259.t1 Query ID: lcl|Query_250922 Length: 342

No significant similarity found.


Query #2323: g2260.t1 Query ID: lcl|Query_250923 Length: 303

No significant similarity found.


Query #2324: g2261.t1 Query ID: lcl|Query_250924 Length: 986

No significant similarity found.


Query #2325: g2262.t1 Query ID: lcl|Query_250925 Length: 362

No significant similarity found.


Query #2326: g2263.t1 Query ID: lcl|Query_250926 Length: 382

No significant similarity found.


Query #2327: g2264.t1 Query ID: lcl|Query_250927 Length: 300

No significant similarity found.


Query #2328: g2265.t1 Query ID: lcl|Query_250928 Length: 189

No significant similarity found.


Query #2329: g2266.t1 Query ID: lcl|Query_250929 Length: 1666

No significant similarity found.


Query #2330: g2267.t1 Query ID: lcl|Query_250930 Length: 361

No significant similarity found.


Query #2331: g2268.t1 Query ID: lcl|Query_250931 Length: 1133

No significant similarity found.


Query #2332: g2269.t1 Query ID: lcl|Query_250932 Length: 471

No significant similarity found.


Query #2333: g2270.t1 Query ID: lcl|Query_250933 Length: 538

No significant similarity found.


Query #2334: g2271.t1 Query ID: lcl|Query_250934 Length: 555

No significant similarity found.


Query #2335: g2272.t1 Query ID: lcl|Query_250935 Length: 914

No significant similarity found.


Query #2336: g2273.t1 Query ID: lcl|Query_250936 Length: 80

No significant similarity found.


Query #2337: g2274.t1 Query ID: lcl|Query_250937 Length: 247

Sequences producing significant alignments:
                                                                  Scientific      Common                     Max    Total Query   E   Per.   Acc.                        
Description                                                       Name            Name            Taxid      Score  Score cover Value Ident  Len        Accession        
unnamed protein product                                                                           0          21.7   21.7  12%   0.025 43.33  497        Query_259685     


Alignments:

>unnamed protein product
Sequence ID: Query_259685 Length: 497
Range 1: 9 to 38

Score:21.7 bits(43), Expect:0.025, 
Method:Compositional matrix adjust., 
Identities:13/30(43%), Positives:16/30(53%), Gaps:0/30(0%)

Query  2   VAAAVAQSQAFAASRVAARQPRAQRTVRVA  31
            AA   +  +  A +VA R P A  TVRVA
Sbjct  9   CAAVSIRGSSCRARQVAPRAPLAASTVRVA  38


Query #2338: g2275.t1 Query ID: lcl|Query_250938 Length: 1316

No significant similarity found.


Query #2339: g2276.t1 Query ID: lcl|Query_250939 Length: 225

No significant similarity found.


Query #2340: g2277.t1 Query ID: lcl|Query_250940 Length: 695

No significant similarity found.


Query #2341: g2278.t1 Query ID: lcl|Query_250941 Length: 511

No significant similarity found.


Query #2342: g2279.t1 Query ID: lcl|Query_250942 Length: 243

No significant similarity found.


Query #2343: g2280.t1 Query ID: lcl|Query_250943 Length: 335

No significant similarity found.


Query #2344: g2281.t1 Query ID: lcl|Query_250944 Length: 321

No significant similarity found.


Query #2345: g2282.t1 Query ID: lcl|Query_250945 Length: 2671

No significant similarity found.


Query #2346: g2283.t1 Query ID: lcl|Query_250946 Length: 434

No significant similarity found.


Query #2347: g2284.t1 Query ID: lcl|Query_250947 Length: 652

No significant similarity found.


Query #2348: g2285.t1 Query ID: lcl|Query_250948 Length: 377

No significant similarity found.


Query #2349: g2286.t1 Query ID: lcl|Query_250949 Length: 314

No significant similarity found.


Query #2350: g2287.t1 Query ID: lcl|Query_250950 Length: 533

No significant similarity found.


Query #2351: g2288.t1 Query ID: lcl|Query_250951 Length: 173

No significant similarity found.


Query #2352: g2289.t1 Query ID: lcl|Query_250952 Length: 173

No significant similarity found.


Query #2353: g2290.t1 Query ID: lcl|Query_250953 Length: 166

No significant similarity found.


Query #2354: g2291.t1 Query ID: lcl|Query_250954 Length: 955

No significant similarity found.


Query #2355: g2292.t1 Query ID: lcl|Query_250955 Length: 444

No significant similarity found.


Query #2356: g2293.t1 Query ID: lcl|Query_250956 Length: 473

No significant similarity found.


Query #2357: g2294.t1 Query ID: lcl|Query_250957 Length: 1383

No significant similarity found.


Query #2358: g2295.t1 Query ID: lcl|Query_250958 Length: 130

No significant similarity found.


Query #2359: g2296.t1 Query ID: lcl|Query_250959 Length: 119

No significant similarity found.


Query #2360: g2297.t1 Query ID: lcl|Query_250960 Length: 256

No significant similarity found.


Query #2361: g2297.t2 Query ID: lcl|Query_250961 Length: 254

No significant similarity found.


Query #2362: g2298.t1 Query ID: lcl|Query_250962 Length: 270

No significant similarity found.


Query #2363: g2299.t1 Query ID: lcl|Query_250963 Length: 1202

No significant similarity found.


Query #2364: g2300.t1 Query ID: lcl|Query_250964 Length: 444

No significant similarity found.


Query #2365: g2301.t1 Query ID: lcl|Query_250965 Length: 282

No significant similarity found.


Query #2366: g2302.t1 Query ID: lcl|Query_250966 Length: 591

No significant similarity found.


Query #2367: g2303.t1 Query ID: lcl|Query_250967 Length: 248

No significant similarity found.


Query #2368: g2304.t1 Query ID: lcl|Query_250968 Length: 164

No significant similarity found.


Query #2369: g2305.t1 Query ID: lcl|Query_250969 Length: 417

No significant similarity found.


Query #2370: g2306.t1 Query ID: lcl|Query_250970 Length: 413

No significant similarity found.


Query #2371: g2307.t1 Query ID: lcl|Query_250971 Length: 273

No significant similarity found.


Query #2372: g2308.t1 Query ID: lcl|Query_250972 Length: 731

No significant similarity found.


Query #2373: g2309.t1 Query ID: lcl|Query_250973 Length: 745

No significant similarity found.


Query #2374: g2310.t1 Query ID: lcl|Query_250974 Length: 475

No significant similarity found.


Query #2375: g2311.t1 Query ID: lcl|Query_250975 Length: 555

No significant similarity found.


Query #2376: g2312.t1 Query ID: lcl|Query_250976 Length: 582

No significant similarity found.


Query #2377: g2313.t1 Query ID: lcl|Query_250977 Length: 832

No significant similarity found.


Query #2378: g2314.t1 Query ID: lcl|Query_250978 Length: 1703

No significant similarity found.


Query #2379: g2315.t1 Query ID: lcl|Query_250979 Length: 327

No significant similarity found.


Query #2380: g2316.t1 Query ID: lcl|Query_250980 Length: 101

No significant similarity found.


Query #2381: g2317.t1 Query ID: lcl|Query_250981 Length: 538

No significant similarity found.


Query #2382: g2318.t1 Query ID: lcl|Query_250982 Length: 428

No significant similarity found.


Query #2383: g2319.t1 Query ID: lcl|Query_250983 Length: 453

No significant similarity found.


Query #2384: g2320.t1 Query ID: lcl|Query_250984 Length: 104

No significant similarity found.


Query #2385: g2321.t1 Query ID: lcl|Query_250985 Length: 631

No significant similarity found.


Query #2386: g2322.t1 Query ID: lcl|Query_250986 Length: 294

No significant similarity found.


Query #2387: g2323.t1 Query ID: lcl|Query_250987 Length: 469

No significant similarity found.


Query #2388: g2324.t1 Query ID: lcl|Query_250988 Length: 2440

No significant similarity found.


Query #2389: g2325.t1 Query ID: lcl|Query_250989 Length: 403

No significant similarity found.


Query #2390: g2326.t1 Query ID: lcl|Query_250990 Length: 417

No significant similarity found.


Query #2391: g2327.t1 Query ID: lcl|Query_250991 Length: 347

No significant similarity found.


Query #2392: g2328.t1 Query ID: lcl|Query_250992 Length: 275

No significant similarity found.


Query #2393: g2329.t1 Query ID: lcl|Query_250993 Length: 1239

No significant similarity found.


Query #2394: g2330.t1 Query ID: lcl|Query_250994 Length: 214

No significant similarity found.


Query #2395: g2331.t1 Query ID: lcl|Query_250995 Length: 366

No significant similarity found.


Query #2396: g2332.t1 Query ID: lcl|Query_250996 Length: 89

No significant similarity found.


Query #2397: g2333.t1 Query ID: lcl|Query_250997 Length: 383

No significant similarity found.


Query #2398: g2334.t1 Query ID: lcl|Query_250998 Length: 251

No significant similarity found.


Query #2399: g2335.t1 Query ID: lcl|Query_250999 Length: 217

No significant similarity found.


Query #2400: g2336.t1 Query ID: lcl|Query_251000 Length: 131

No significant similarity found.


Query #2401: g2337.t1 Query ID: lcl|Query_251001 Length: 198

No significant similarity found.


Query #2402: g2338.t1 Query ID: lcl|Query_251002 Length: 861

No significant similarity found.


Query #2403: g2339.t1 Query ID: lcl|Query_251003 Length: 344

No significant similarity found.


Query #2404: g2340.t1 Query ID: lcl|Query_251004 Length: 458

No significant similarity found.


Query #2405: g2341.t1 Query ID: lcl|Query_251005 Length: 352

No significant similarity found.


Query #2406: g2342.t1 Query ID: lcl|Query_251006 Length: 316

No significant similarity found.


Query #2407: g2343.t1 Query ID: lcl|Query_251007 Length: 347

No significant similarity found.


Query #2408: g2344.t1 Query ID: lcl|Query_251008 Length: 383

No significant similarity found.


Query #2409: g2345.t1 Query ID: lcl|Query_251009 Length: 844

No significant similarity found.


Query #2410: g2346.t1 Query ID: lcl|Query_251010 Length: 220

No significant similarity found.


Query #2411: g2347.t1 Query ID: lcl|Query_251011 Length: 170

No significant similarity found.


Query #2412: g2348.t1 Query ID: lcl|Query_251012 Length: 315

No significant similarity found.


Query #2413: g2349.t1 Query ID: lcl|Query_251013 Length: 163

No significant similarity found.


Query #2414: g2350.t1 Query ID: lcl|Query_251014 Length: 552

No significant similarity found.


Query #2415: g2351.t1 Query ID: lcl|Query_251015 Length: 456

No significant similarity found.


Query #2416: g2352.t1 Query ID: lcl|Query_251016 Length: 1084

No significant similarity found.


Query #2417: g2353.t1 Query ID: lcl|Query_251017 Length: 388

No significant similarity found.


Query #2418: g2354.t1 Query ID: lcl|Query_251018 Length: 490

No significant similarity found.


Query #2419: g2355.t1 Query ID: lcl|Query_251019 Length: 318

No significant similarity found.


Query #2420: g2356.t1 Query ID: lcl|Query_251020 Length: 1009

No significant similarity found.


Query #2421: g2357.t1 Query ID: lcl|Query_251021 Length: 956

No significant similarity found.


Query #2422: g2358.t1 Query ID: lcl|Query_251022 Length: 917

No significant similarity found.


Query #2423: g2359.t1 Query ID: lcl|Query_251023 Length: 176

No significant similarity found.


Query #2424: g2360.t1 Query ID: lcl|Query_251024 Length: 469

No significant similarity found.


Query #2425: g2361.t1 Query ID: lcl|Query_251025 Length: 106

No significant similarity found.


Query #2426: g2362.t1 Query ID: lcl|Query_251026 Length: 353

No significant similarity found.


Query #2427: g2363.t1 Query ID: lcl|Query_251027 Length: 279

No significant similarity found.


Query #2428: g2364.t1 Query ID: lcl|Query_251028 Length: 303

No significant similarity found.


Query #2429: g2365.t1 Query ID: lcl|Query_251029 Length: 701

No significant similarity found.


Query #2430: g2366.t1 Query ID: lcl|Query_251030 Length: 387

No significant similarity found.


Query #2431: g2367.t1 Query ID: lcl|Query_251031 Length: 679

No significant similarity found.


Query #2432: g2368.t1 Query ID: lcl|Query_251032 Length: 509

No significant similarity found.


Query #2433: g2369.t1 Query ID: lcl|Query_251033 Length: 338

No significant similarity found.


Query #2434: g2370.t1 Query ID: lcl|Query_251034 Length: 361

No significant similarity found.


Query #2435: g2371.t1 Query ID: lcl|Query_251035 Length: 145

No significant similarity found.


Query #2436: g2372.t1 Query ID: lcl|Query_251036 Length: 521

No significant similarity found.


Query #2437: g2373.t1 Query ID: lcl|Query_251037 Length: 436

No significant similarity found.


Query #2438: g2374.t1 Query ID: lcl|Query_251038 Length: 693

No significant similarity found.


Query #2439: g2375.t1 Query ID: lcl|Query_251039 Length: 133

No significant similarity found.


Query #2440: g2376.t1 Query ID: lcl|Query_251040 Length: 207

No significant similarity found.


Query #2441: g2377.t1 Query ID: lcl|Query_251041 Length: 372

No significant similarity found.


Query #2442: g2378.t1 Query ID: lcl|Query_251042 Length: 393

No significant similarity found.


Query #2443: g2379.t1 Query ID: lcl|Query_251043 Length: 378

No significant similarity found.


Query #2444: g2380.t1 Query ID: lcl|Query_251044 Length: 791

No significant similarity found.


Query #2445: g2381.t1 Query ID: lcl|Query_251045 Length: 387

No significant similarity found.


Query #2446: g2382.t1 Query ID: lcl|Query_251046 Length: 1183

No significant similarity found.


Query #2447: g2383.t1 Query ID: lcl|Query_251047 Length: 148

No significant similarity found.


Query #2448: g2384.t1 Query ID: lcl|Query_251048 Length: 284

No significant similarity found.


Query #2449: g2385.t1 Query ID: lcl|Query_251049 Length: 189

No significant similarity found.


Query #2450: g2386.t1 Query ID: lcl|Query_251050 Length: 666

No significant similarity found.


Query #2451: g2387.t1 Query ID: lcl|Query_251051 Length: 127

No significant similarity found.


Query #2452: g2388.t1 Query ID: lcl|Query_251052 Length: 106

No significant similarity found.


Query #2453: g2389.t1 Query ID: lcl|Query_251053 Length: 142

No significant similarity found.


Query #2454: g2390.t1 Query ID: lcl|Query_251054 Length: 303

No significant similarity found.


Query #2455: g2391.t1 Query ID: lcl|Query_251055 Length: 375

No significant similarity found.


Query #2456: g2392.t1 Query ID: lcl|Query_251056 Length: 248

No significant similarity found.


Query #2457: g2393.t1 Query ID: lcl|Query_251057 Length: 468

No significant similarity found.


Query #2458: g2394.t1 Query ID: lcl|Query_251058 Length: 78

No significant similarity found.


Query #2459: g2395.t1 Query ID: lcl|Query_251059 Length: 115

No significant similarity found.


Query #2460: g2396.t1 Query ID: lcl|Query_251060 Length: 392

No significant similarity found.


Query #2461: g2397.t1 Query ID: lcl|Query_251061 Length: 478

No significant similarity found.


Query #2462: g2398.t1 Query ID: lcl|Query_251062 Length: 310

No significant similarity found.


Query #2463: g2399.t1 Query ID: lcl|Query_251063 Length: 103

No significant similarity found.


Query #2464: g2400.t1 Query ID: lcl|Query_251064 Length: 617

No significant similarity found.


Query #2465: g2401.t1 Query ID: lcl|Query_251065 Length: 551

No significant similarity found.


Query #2466: g2402.t1 Query ID: lcl|Query_251066 Length: 656

No significant similarity found.


Query #2467: g2403.t1 Query ID: lcl|Query_251067 Length: 244

No significant similarity found.


Query #2468: g2404.t1 Query ID: lcl|Query_251068 Length: 628

No significant similarity found.


Query #2469: g2405.t1 Query ID: lcl|Query_251069 Length: 232

No significant similarity found.


Query #2470: g2406.t1 Query ID: lcl|Query_251070 Length: 651

No significant similarity found.


Query #2471: g2407.t1 Query ID: lcl|Query_251071 Length: 217

No significant similarity found.


Query #2472: g2408.t1 Query ID: lcl|Query_251072 Length: 254

No significant similarity found.


Query #2473: g2409.t1 Query ID: lcl|Query_251073 Length: 570

No significant similarity found.


Query #2474: g2410.t1 Query ID: lcl|Query_251074 Length: 425

No significant similarity found.


Query #2475: g2411.t1 Query ID: lcl|Query_251075 Length: 639

No significant similarity found.


Query #2476: g2412.t1 Query ID: lcl|Query_251076 Length: 619

No significant similarity found.


Query #2477: g2413.t1 Query ID: lcl|Query_251077 Length: 213

No significant similarity found.


Query #2478: g2414.t1 Query ID: lcl|Query_251078 Length: 656

No significant similarity found.


Query #2479: g2415.t1 Query ID: lcl|Query_251079 Length: 1122

No significant similarity found.


Query #2480: g2416.t1 Query ID: lcl|Query_251080 Length: 1158

No significant similarity found.


Query #2481: g2417.t1 Query ID: lcl|Query_251081 Length: 1148

No significant similarity found.


Query #2482: g2418.t1 Query ID: lcl|Query_251082 Length: 589

No significant similarity found.


Query #2483: g2419.t1 Query ID: lcl|Query_251083 Length: 176

No significant similarity found.


Query #2484: g2420.t1 Query ID: lcl|Query_251084 Length: 241

No significant similarity found.


Query #2485: g2421.t1 Query ID: lcl|Query_251085 Length: 497

No significant similarity found.


Query #2486: g2422.t1 Query ID: lcl|Query_251086 Length: 530

No significant similarity found.


Query #2487: g2423.t1 Query ID: lcl|Query_251087 Length: 341

No significant similarity found.


Query #2488: g2424.t1 Query ID: lcl|Query_251088 Length: 651

No significant similarity found.


Query #2489: g2425.t1 Query ID: lcl|Query_251089 Length: 1419

No significant similarity found.


Query #2490: g2426.t1 Query ID: lcl|Query_251090 Length: 687

No significant similarity found.


Query #2491: g2427.t1 Query ID: lcl|Query_251091 Length: 586

No significant similarity found.


Query #2492: g2428.t1 Query ID: lcl|Query_251092 Length: 991

No significant similarity found.


Query #2493: g2429.t1 Query ID: lcl|Query_251093 Length: 67

No significant similarity found.


Query #2494: g2430.t1 Query ID: lcl|Query_251094 Length: 320

No significant similarity found.


Query #2495: g2431.t1 Query ID: lcl|Query_251095 Length: 283

No significant similarity found.


Query #2496: g2432.t1 Query ID: lcl|Query_251096 Length: 326

No significant similarity found.


Query #2497: g2433.t1 Query ID: lcl|Query_251097 Length: 270

No significant similarity found.


Query #2498: g2434.t1 Query ID: lcl|Query_251098 Length: 445

No significant similarity found.


Query #2499: g2435.t1 Query ID: lcl|Query_251099 Length: 86

No significant similarity found.


Query #2500: g2436.t1 Query ID: lcl|Query_251100 Length: 139

No significant similarity found.


Query #2501: g2437.t1 Query ID: lcl|Query_251101 Length: 292

No significant similarity found.


Query #2502: g2438.t1 Query ID: lcl|Query_251102 Length: 280

No significant similarity found.


Query #2503: g2439.t1 Query ID: lcl|Query_251103 Length: 326

No significant similarity found.


Query #2504: g2440.t1 Query ID: lcl|Query_251104 Length: 89

No significant similarity found.


Query #2505: g2441.t1 Query ID: lcl|Query_251105 Length: 645

No significant similarity found.


Query #2506: g2442.t1 Query ID: lcl|Query_251106 Length: 238

No significant similarity found.


Query #2507: g2443.t1 Query ID: lcl|Query_251107 Length: 177

No significant similarity found.


Query #2508: g2444.t1 Query ID: lcl|Query_251108 Length: 177

No significant similarity found.


Query #2509: g2445.t1 Query ID: lcl|Query_251109 Length: 177

No significant similarity found.


Query #2510: g2446.t1 Query ID: lcl|Query_251110 Length: 177

No significant similarity found.


Query #2511: g2447.t1 Query ID: lcl|Query_251111 Length: 177

No significant similarity found.


Query #2512: g2448.t1 Query ID: lcl|Query_251112 Length: 177

No significant similarity found.


Query #2513: g2449.t1 Query ID: lcl|Query_251113 Length: 177

No significant similarity found.


Query #2514: g2450.t1 Query ID: lcl|Query_251114 Length: 177

No significant similarity found.


Query #2515: g2451.t1 Query ID: lcl|Query_251115 Length: 676

No significant similarity found.


Query #2516: g2452.t1 Query ID: lcl|Query_251116 Length: 264

No significant similarity found.


Query #2517: g2453.t1 Query ID: lcl|Query_251117 Length: 816

No significant similarity found.


Query #2518: g2453.t2 Query ID: lcl|Query_251118 Length: 964

No significant similarity found.


Query #2519: g2454.t1 Query ID: lcl|Query_251119 Length: 397

No significant similarity found.


Query #2520: g2455.t1 Query ID: lcl|Query_251120 Length: 799

No significant similarity found.


Query #2521: g2456.t1 Query ID: lcl|Query_251121 Length: 134

No significant similarity found.


Query #2522: g2457.t1 Query ID: lcl|Query_251122 Length: 483

No significant similarity found.


Query #2523: g2458.t1 Query ID: lcl|Query_251123 Length: 1043

No significant similarity found.


Query #2524: g2459.t1 Query ID: lcl|Query_251124 Length: 483

No significant similarity found.


Query #2525: g2460.t1 Query ID: lcl|Query_251125 Length: 341

No significant similarity found.


Query #2526: g2461.t1 Query ID: lcl|Query_251126 Length: 178

No significant similarity found.


Query #2527: g2462.t1 Query ID: lcl|Query_251127 Length: 563

No significant similarity found.


Query #2528: g2463.t1 Query ID: lcl|Query_251128 Length: 279

No significant similarity found.


Query #2529: g2464.t1 Query ID: lcl|Query_251129 Length: 215

No significant similarity found.


Query #2530: g2465.t1 Query ID: lcl|Query_251130 Length: 78

No significant similarity found.


Query #2531: g2466.t1 Query ID: lcl|Query_251131 Length: 573

No significant similarity found.


Query #2532: g2467.t1 Query ID: lcl|Query_251132 Length: 499

No significant similarity found.


Query #2533: g2468.t1 Query ID: lcl|Query_251133 Length: 159

No significant similarity found.


Query #2534: g2469.t1 Query ID: lcl|Query_251134 Length: 787

No significant similarity found.


Query #2535: g2470.t1 Query ID: lcl|Query_251135 Length: 520

No significant similarity found.


Query #2536: g2471.t1 Query ID: lcl|Query_251136 Length: 522

No significant similarity found.


Query #2537: g2472.t1 Query ID: lcl|Query_251137 Length: 207

No significant similarity found.


Query #2538: g2473.t1 Query ID: lcl|Query_251138 Length: 200

No significant similarity found.


Query #2539: g2474.t1 Query ID: lcl|Query_251139 Length: 733

No significant similarity found.


Query #2540: g2475.t1 Query ID: lcl|Query_251140 Length: 131

No significant similarity found.


Query #2541: g2476.t1 Query ID: lcl|Query_251141 Length: 299

No significant similarity found.


Query #2542: g2477.t1 Query ID: lcl|Query_251142 Length: 503

No significant similarity found.


Query #2543: g2478.t1 Query ID: lcl|Query_251143 Length: 3465

No significant similarity found.


Query #2544: g2479.t1 Query ID: lcl|Query_251144 Length: 71

No significant similarity found.


Query #2545: g2480.t1 Query ID: lcl|Query_251145 Length: 166

No significant similarity found.


Query #2546: g2481.t1 Query ID: lcl|Query_251146 Length: 185

No significant similarity found.


Query #2547: g2482.t1 Query ID: lcl|Query_251147 Length: 1139

No significant similarity found.


Query #2548: g2483.t1 Query ID: lcl|Query_251148 Length: 531

No significant similarity found.


Query #2549: g2484.t1 Query ID: lcl|Query_251149 Length: 178

No significant similarity found.


Query #2550: g2485.t1 Query ID: lcl|Query_251150 Length: 524

No significant similarity found.


Query #2551: g2486.t1 Query ID: lcl|Query_251151 Length: 1157

No significant similarity found.


Query #2552: g2487.t1 Query ID: lcl|Query_251152 Length: 316

No significant similarity found.


Query #2553: g2488.t1 Query ID: lcl|Query_251153 Length: 233

No significant similarity found.


Query #2554: g2489.t1 Query ID: lcl|Query_251154 Length: 441

No significant similarity found.


Query #2555: g2490.t1 Query ID: lcl|Query_251155 Length: 217

No significant similarity found.


Query #2556: g2491.t1 Query ID: lcl|Query_251156 Length: 256

No significant similarity found.


Query #2557: g2492.t1 Query ID: lcl|Query_251157 Length: 262

No significant similarity found.


Query #2558: g2493.t1 Query ID: lcl|Query_251158 Length: 223

No significant similarity found.


Query #2559: g2494.t1 Query ID: lcl|Query_251159 Length: 139

No significant similarity found.


Query #2560: g2495.t1 Query ID: lcl|Query_251160 Length: 747

No significant similarity found.


Query #2561: g2496.t1 Query ID: lcl|Query_251161 Length: 355

No significant similarity found.


Query #2562: g2497.t1 Query ID: lcl|Query_251162 Length: 857

No significant similarity found.


Query #2563: g2498.t1 Query ID: lcl|Query_251163 Length: 319

No significant similarity found.


Query #2564: g2499.t1 Query ID: lcl|Query_251164 Length: 271

No significant similarity found.


Query #2565: g2500.t1 Query ID: lcl|Query_251165 Length: 373

No significant similarity found.


Query #2566: g2501.t1 Query ID: lcl|Query_251166 Length: 261

No significant similarity found.


Query #2567: g2502.t1 Query ID: lcl|Query_251167 Length: 116

No significant similarity found.


Query #2568: g2502.t2 Query ID: lcl|Query_251168 Length: 70

No significant similarity found.


Query #2569: g2503.t1 Query ID: lcl|Query_251169 Length: 283

No significant similarity found.


Query #2570: g2504.t1 Query ID: lcl|Query_251170 Length: 327

No significant similarity found.


Query #2571: g2505.t1 Query ID: lcl|Query_251171 Length: 272

No significant similarity found.


Query #2572: g2506.t1 Query ID: lcl|Query_251172 Length: 371

No significant similarity found.


Query #2573: g2507.t1 Query ID: lcl|Query_251173 Length: 272

No significant similarity found.


Query #2574: g2508.t1 Query ID: lcl|Query_251174 Length: 862

No significant similarity found.


Query #2575: g2509.t1 Query ID: lcl|Query_251175 Length: 373

No significant similarity found.


Query #2576: g2510.t1 Query ID: lcl|Query_251176 Length: 931

Sequences producing significant alignments:
                                                                  Scientific      Common                     Max    Total Query   E   Per.   Acc.                        
Description                                                       Name            Name            Taxid      Score  Score cover Value Ident  Len        Accession        
unnamed protein product                                                                           0          24.7   24.7  3%    0.018 41.38  497        Query_259685     


Alignments:

>unnamed protein product
Sequence ID: Query_259685 Length: 497
Range 1: 292 to 320

Score:24.7 bits(50), Expect:0.018, 
Method:Compositional matrix adjust., 
Identities:12/29(41%), Positives:17/29(58%), Gaps:0/29(0%)

Query  65   TPGGVQDSKPIGAFELLSATPMKSLHGSE  93
            T GGV ++    A+EL + TP+  L  SE
Sbjct  292  TTGGVMEAALRTAYELFTGTPLPRLSLSE  320


Query #2577: g2511.t1 Query ID: lcl|Query_251177 Length: 543

No significant similarity found.


Query #2578: g2512.t1 Query ID: lcl|Query_251178 Length: 149

No significant similarity found.


Query #2579: g2513.t1 Query ID: lcl|Query_251179 Length: 1285

No significant similarity found.


Query #2580: g2514.t1 Query ID: lcl|Query_251180 Length: 357

No significant similarity found.


Query #2581: g2515.t1 Query ID: lcl|Query_251181 Length: 123

No significant similarity found.


Query #2582: g2516.t1 Query ID: lcl|Query_251182 Length: 624

No significant similarity found.


Query #2583: g2517.t1 Query ID: lcl|Query_251183 Length: 420

No significant similarity found.


Query #2584: g2518.t1 Query ID: lcl|Query_251184 Length: 414

No significant similarity found.


Query #2585: g2519.t1 Query ID: lcl|Query_251185 Length: 857

No significant similarity found.


Query #2586: g2520.t1 Query ID: lcl|Query_251186 Length: 253

No significant similarity found.


Query #2587: g2521.t1 Query ID: lcl|Query_251187 Length: 116

No significant similarity found.


Query #2588: g2522.t1 Query ID: lcl|Query_251188 Length: 395

No significant similarity found.


Query #2589: g2523.t1 Query ID: lcl|Query_251189 Length: 469

No significant similarity found.


Query #2590: g2524.t1 Query ID: lcl|Query_251190 Length: 495

No significant similarity found.


Query #2591: g2525.t1 Query ID: lcl|Query_251191 Length: 104

No significant similarity found.


Query #2592: g2526.t1 Query ID: lcl|Query_251192 Length: 546

No significant similarity found.


Query #2593: g2527.t1 Query ID: lcl|Query_251193 Length: 424

No significant similarity found.


Query #2594: g2528.t1 Query ID: lcl|Query_251194 Length: 342

No significant similarity found.


Query #2595: g2529.t1 Query ID: lcl|Query_251195 Length: 194

No significant similarity found.


Query #2596: g2530.t1 Query ID: lcl|Query_251196 Length: 460

No significant similarity found.


Query #2597: g2531.t1 Query ID: lcl|Query_251197 Length: 257

No significant similarity found.


Query #2598: g2532.t1 Query ID: lcl|Query_251198 Length: 276

No significant similarity found.


Query #2599: g2533.t1 Query ID: lcl|Query_251199 Length: 708

No significant similarity found.


Query #2600: g2534.t1 Query ID: lcl|Query_251200 Length: 495

No significant similarity found.


Query #2601: g2535.t1 Query ID: lcl|Query_251201 Length: 175

No significant similarity found.


Query #2602: g2536.t1 Query ID: lcl|Query_251202 Length: 477

No significant similarity found.


Query #2603: g2537.t1 Query ID: lcl|Query_251203 Length: 1225

No significant similarity found.


Query #2604: g2538.t1 Query ID: lcl|Query_251204 Length: 465

No significant similarity found.


Query #2605: g2539.t1 Query ID: lcl|Query_251205 Length: 591

No significant similarity found.


Query #2606: g2540.t1 Query ID: lcl|Query_251206 Length: 500

No significant similarity found.


Query #2607: g2541.t1 Query ID: lcl|Query_251207 Length: 213

No significant similarity found.


Query #2608: g2542.t1 Query ID: lcl|Query_251208 Length: 226

No significant similarity found.


Query #2609: g2543.t1 Query ID: lcl|Query_251209 Length: 380

No significant similarity found.


Query #2610: g2544.t1 Query ID: lcl|Query_251210 Length: 1014

No significant similarity found.


Query #2611: g2545.t1 Query ID: lcl|Query_251211 Length: 724

No significant similarity found.


Query #2612: g2546.t1 Query ID: lcl|Query_251212 Length: 1246

No significant similarity found.


Query #2613: g2547.t1 Query ID: lcl|Query_251213 Length: 488

No significant similarity found.


Query #2614: g2548.t1 Query ID: lcl|Query_251214 Length: 409

No significant similarity found.


Query #2615: g2549.t1 Query ID: lcl|Query_251215 Length: 166

No significant similarity found.


Query #2616: g2550.t1 Query ID: lcl|Query_251216 Length: 341

No significant similarity found.


Query #2617: g2551.t1 Query ID: lcl|Query_251217 Length: 1367

No significant similarity found.


Query #2618: g2551.t2 Query ID: lcl|Query_251218 Length: 1305

No significant similarity found.


Query #2619: g2552.t1 Query ID: lcl|Query_251219 Length: 108

No significant similarity found.


Query #2620: g2553.t1 Query ID: lcl|Query_251220 Length: 245

No significant similarity found.


Query #2621: g2554.t1 Query ID: lcl|Query_251221 Length: 654

No significant similarity found.


Query #2622: g2555.t1 Query ID: lcl|Query_251222 Length: 120

No significant similarity found.


Query #2623: g2556.t1 Query ID: lcl|Query_251223 Length: 223

No significant similarity found.


Query #2624: g2557.t1 Query ID: lcl|Query_251224 Length: 499

No significant similarity found.


Query #2625: g2558.t1 Query ID: lcl|Query_251225 Length: 312

No significant similarity found.


Query #2626: g2559.t1 Query ID: lcl|Query_251226 Length: 409

No significant similarity found.


Query #2627: g2560.t1 Query ID: lcl|Query_251227 Length: 276

No significant similarity found.


Query #2628: g2561.t1 Query ID: lcl|Query_251228 Length: 491

No significant similarity found.


Query #2629: g2562.t1 Query ID: lcl|Query_251229 Length: 371

No significant similarity found.


Query #2630: g2563.t1 Query ID: lcl|Query_251230 Length: 585

No significant similarity found.


Query #2631: g2564.t1 Query ID: lcl|Query_251231 Length: 107

No significant similarity found.


Query #2632: g2565.t1 Query ID: lcl|Query_251232 Length: 108

No significant similarity found.


Query #2633: g2566.t1 Query ID: lcl|Query_251233 Length: 99

No significant similarity found.


Query #2634: g2566.t2 Query ID: lcl|Query_251234 Length: 85

No significant similarity found.


Query #2635: g2567.t1 Query ID: lcl|Query_251235 Length: 252

No significant similarity found.


Query #2636: g2568.t1 Query ID: lcl|Query_251236 Length: 463

No significant similarity found.


Query #2637: g2569.t1 Query ID: lcl|Query_251237 Length: 132

No significant similarity found.


Query #2638: g2570.t1 Query ID: lcl|Query_251238 Length: 378

No significant similarity found.


Query #2639: g2571.t1 Query ID: lcl|Query_251239 Length: 298

No significant similarity found.


Query #2640: g2572.t1 Query ID: lcl|Query_251240 Length: 474

Sequences producing significant alignments:
                                                                  Scientific      Common                     Max    Total Query   E   Per.   Acc.                        
Description                                                       Name            Name            Taxid      Score  Score cover Value Ident  Len        Accession        
unnamed protein product                                                                           0          22.1   22.1  6%    0.048 36.36  497        Query_259685     


Alignments:

>unnamed protein product
Sequence ID: Query_259685 Length: 497
Range 1: 435 to 467

Score:22.1 bits(44), Expect:0.048, 
Method:Compositional matrix adjust., 
Identities:12/33(36%), Positives:16/33(48%), Gaps:0/33(0%)

Query  43   VTSYSQAKLYNRDGKELGELPKGDMYIRDLKNT  75
            +T   QA LYN D K        +  IR+L +T
Sbjct  435  ITQKRQAALYNLDEKSTLRRSHENPSIRELYDT  467


Query #2641: g2573.t1 Query ID: lcl|Query_251241 Length: 1082

No significant similarity found.


Query #2642: g2574.t1 Query ID: lcl|Query_251242 Length: 255

No significant similarity found.


Query #2643: g2575.t1 Query ID: lcl|Query_251243 Length: 586

No significant similarity found.


Query #2644: g2576.t1 Query ID: lcl|Query_251244 Length: 629

No significant similarity found.


Query #2645: g2577.t1 Query ID: lcl|Query_251245 Length: 400

No significant similarity found.


Query #2646: g2578.t1 Query ID: lcl|Query_251246 Length: 699

No significant similarity found.


Query #2647: g2578.t2 Query ID: lcl|Query_251247 Length: 704

No significant similarity found.


Query #2648: g2579.t1 Query ID: lcl|Query_251248 Length: 283

No significant similarity found.


Query #2649: g2580.t1 Query ID: lcl|Query_251249 Length: 316

No significant similarity found.


Query #2650: g2581.t1 Query ID: lcl|Query_251250 Length: 297

No significant similarity found.


Query #2651: g2582.t1 Query ID: lcl|Query_251251 Length: 201

No significant similarity found.


Query #2652: g2583.t1 Query ID: lcl|Query_251252 Length: 429

No significant similarity found.


Query #2653: g2584.t1 Query ID: lcl|Query_251253 Length: 469

No significant similarity found.


Query #2654: g2585.t1 Query ID: lcl|Query_251254 Length: 240

No significant similarity found.


Query #2655: g2585.t2 Query ID: lcl|Query_251255 Length: 222

No significant similarity found.


Query #2656: g2586.t1 Query ID: lcl|Query_251256 Length: 557

No significant similarity found.


Query #2657: g2587.t1 Query ID: lcl|Query_251257 Length: 546

No significant similarity found.


Query #2658: g2588.t1 Query ID: lcl|Query_251258 Length: 96

No significant similarity found.


Query #2659: g2589.t1 Query ID: lcl|Query_251259 Length: 267

No significant similarity found.


Query #2660: g2590.t1 Query ID: lcl|Query_251260 Length: 235

No significant similarity found.


Query #2661: g2591.t1 Query ID: lcl|Query_251261 Length: 89

No significant similarity found.


Query #2662: g2592.t1 Query ID: lcl|Query_251262 Length: 423

No significant similarity found.


Query #2663: g2593.t1 Query ID: lcl|Query_251263 Length: 479

No significant similarity found.


Query #2664: g2594.t1 Query ID: lcl|Query_251264 Length: 239

No significant similarity found.


Query #2665: g2595.t1 Query ID: lcl|Query_251265 Length: 291

No significant similarity found.


Query #2666: g2596.t1 Query ID: lcl|Query_251266 Length: 67

No significant similarity found.


Query #2667: g2597.t1 Query ID: lcl|Query_251267 Length: 183

No significant similarity found.


Query #2668: g2598.t1 Query ID: lcl|Query_251268 Length: 642

No significant similarity found.


Query #2669: g2599.t1 Query ID: lcl|Query_251269 Length: 275

No significant similarity found.


Query #2670: g2600.t1 Query ID: lcl|Query_251270 Length: 154

No significant similarity found.


Query #2671: g2601.t1 Query ID: lcl|Query_251271 Length: 120

No significant similarity found.


Query #2672: g2602.t1 Query ID: lcl|Query_251272 Length: 455

No significant similarity found.


Query #2673: g2603.t1 Query ID: lcl|Query_251273 Length: 316

No significant similarity found.


Query #2674: g2604.t1 Query ID: lcl|Query_251274 Length: 376

No significant similarity found.


Query #2675: g2605.t1 Query ID: lcl|Query_251275 Length: 412

No significant similarity found.


Query #2676: g2606.t1 Query ID: lcl|Query_251276 Length: 235

No significant similarity found.


Query #2677: g2607.t1 Query ID: lcl|Query_251277 Length: 154

No significant similarity found.


Query #2678: g2608.t1 Query ID: lcl|Query_251278 Length: 345

No significant similarity found.


Query #2679: g2609.t1 Query ID: lcl|Query_251279 Length: 153

No significant similarity found.


Query #2680: g2610.t1 Query ID: lcl|Query_251280 Length: 419

No significant similarity found.


Query #2681: g2611.t1 Query ID: lcl|Query_251281 Length: 76

No significant similarity found.


Query #2682: g2612.t1 Query ID: lcl|Query_251282 Length: 719

No significant similarity found.


Query #2683: g2613.t1 Query ID: lcl|Query_251283 Length: 104

No significant similarity found.


Query #2684: g2614.t1 Query ID: lcl|Query_251284 Length: 252

No significant similarity found.


Query #2685: g2615.t1 Query ID: lcl|Query_251285 Length: 914

No significant similarity found.


Query #2686: g2616.t1 Query ID: lcl|Query_251286 Length: 195

Sequences producing significant alignments:
                                                                  Scientific      Common                     Max    Total Query   E   Per.   Acc.                        
Description                                                       Name            Name            Taxid      Score  Score cover Value Ident  Len        Accession        
unnamed protein product                                                                           0          20.5   20.5  15%   0.047 45.16  497        Query_259685     


Alignments:

>unnamed protein product
Sequence ID: Query_259685 Length: 497
Range 1: 108 to 132

Score:20.5 bits(40), Expect:0.047, 
Method:Compositional matrix adjust., 
Identities:14/31(45%), Positives:14/31(45%), Gaps:6/31(19%)

Query  40   GAIACLQLAERLRRCLFVGKRYAGEAFDLYF  70
            GA    QLAE LRR  F       E FD  F
Sbjct  108  GATTPKQLAEGLRRLGF------DEVFDTLF  132


Query #2687: g2617.t1 Query ID: lcl|Query_251287 Length: 98

No significant similarity found.


Query #2688: g2618.t1 Query ID: lcl|Query_251288 Length: 156

No significant similarity found.


Query #2689: g2619.t1 Query ID: lcl|Query_251289 Length: 817

No significant similarity found.


Query #2690: g2620.t1 Query ID: lcl|Query_251290 Length: 93

No significant similarity found.


Query #2691: g2621.t1 Query ID: lcl|Query_251291 Length: 246

No significant similarity found.


Query #2692: g2622.t1 Query ID: lcl|Query_251292 Length: 648

No significant similarity found.


Query #2693: g2623.t1 Query ID: lcl|Query_251293 Length: 2635

No significant similarity found.


Query #2694: g2624.t1 Query ID: lcl|Query_251294 Length: 496

No significant similarity found.


Query #2695: g2625.t1 Query ID: lcl|Query_251295 Length: 228

No significant similarity found.


Query #2696: g2626.t1 Query ID: lcl|Query_251296 Length: 899

No significant similarity found.


Query #2697: g2627.t1 Query ID: lcl|Query_251297 Length: 100

No significant similarity found.


Query #2698: g2628.t1 Query ID: lcl|Query_251298 Length: 1910

No significant similarity found.


Query #2699: g2629.t1 Query ID: lcl|Query_251299 Length: 899

No significant similarity found.


Query #2700: g2630.t1 Query ID: lcl|Query_251300 Length: 582

No significant similarity found.


Query #2701: g2631.t1 Query ID: lcl|Query_251301 Length: 534

No significant similarity found.


Query #2702: g2632.t1 Query ID: lcl|Query_251302 Length: 628

No significant similarity found.


Query #2703: g2633.t1 Query ID: lcl|Query_251303 Length: 542

No significant similarity found.


Query #2704: g2634.t1 Query ID: lcl|Query_251304 Length: 915

No significant similarity found.


Query #2705: g2635.t1 Query ID: lcl|Query_251305 Length: 304

No significant similarity found.


Query #2706: g2636.t1 Query ID: lcl|Query_251306 Length: 170

No significant similarity found.


Query #2707: g2637.t1 Query ID: lcl|Query_251307 Length: 539

No significant similarity found.


Query #2708: g2637.t2 Query ID: lcl|Query_251308 Length: 513

No significant similarity found.


Query #2709: g2638.t1 Query ID: lcl|Query_251309 Length: 387

No significant similarity found.


Query #2710: g2639.t1 Query ID: lcl|Query_251310 Length: 218

No significant similarity found.


Query #2711: g2640.t1 Query ID: lcl|Query_251311 Length: 190

No significant similarity found.


Query #2712: g2641.t1 Query ID: lcl|Query_251312 Length: 100

No significant similarity found.


Query #2713: g2642.t1 Query ID: lcl|Query_251313 Length: 776

No significant similarity found.


Query #2714: g2643.t1 Query ID: lcl|Query_251314 Length: 436

No significant similarity found.


Query #2715: g2644.t1 Query ID: lcl|Query_251315 Length: 694

No significant similarity found.


Query #2716: g2644.t2 Query ID: lcl|Query_251316 Length: 689

No significant similarity found.


Query #2717: g2645.t1 Query ID: lcl|Query_251317 Length: 539

No significant similarity found.


Query #2718: g2646.t1 Query ID: lcl|Query_251318 Length: 213

No significant similarity found.


Query #2719: g2646.t2 Query ID: lcl|Query_251319 Length: 216

No significant similarity found.


Query #2720: g2647.t1 Query ID: lcl|Query_251320 Length: 752

No significant similarity found.


Query #2721: g2648.t1 Query ID: lcl|Query_251321 Length: 74

No significant similarity found.


Query #2722: g2649.t1 Query ID: lcl|Query_251322 Length: 2960

No significant similarity found.


Query #2723: g2650.t1 Query ID: lcl|Query_251323 Length: 828

No significant similarity found.


Query #2724: g2651.t1 Query ID: lcl|Query_251324 Length: 493

No significant similarity found.


Query #2725: g2651.t2 Query ID: lcl|Query_251325 Length: 828

No significant similarity found.


Query #2726: g2652.t1 Query ID: lcl|Query_251326 Length: 490

No significant similarity found.


Query #2727: g2653.t1 Query ID: lcl|Query_251327 Length: 2843

No significant similarity found.


Query #2728: g2654.t1 Query ID: lcl|Query_251328 Length: 206

No significant similarity found.


Query #2729: g2655.t1 Query ID: lcl|Query_251329 Length: 206

No significant similarity found.


Query #2730: g2656.t1 Query ID: lcl|Query_251330 Length: 269

No significant similarity found.


Query #2731: g2657.t1 Query ID: lcl|Query_251331 Length: 916

No significant similarity found.


Query #2732: g2658.t1 Query ID: lcl|Query_251332 Length: 809

No significant similarity found.


Query #2733: g2659.t1 Query ID: lcl|Query_251333 Length: 100

No significant similarity found.


Query #2734: g2660.t1 Query ID: lcl|Query_251334 Length: 911

No significant similarity found.


Query #2735: g2661.t1 Query ID: lcl|Query_251335 Length: 1451

No significant similarity found.


Query #2736: g2662.t1 Query ID: lcl|Query_251336 Length: 643

No significant similarity found.


Query #2737: g2663.t1 Query ID: lcl|Query_251337 Length: 116

No significant similarity found.


Query #2738: g2664.t1 Query ID: lcl|Query_251338 Length: 298

No significant similarity found.


Query #2739: g2665.t1 Query ID: lcl|Query_251339 Length: 379

No significant similarity found.


Query #2740: g2666.t1 Query ID: lcl|Query_251340 Length: 1405

No significant similarity found.


Query #2741: g2666.t2 Query ID: lcl|Query_251341 Length: 1406

No significant similarity found.


Query #2742: g2667.t1 Query ID: lcl|Query_251342 Length: 1430

No significant similarity found.


Query #2743: g2668.t1 Query ID: lcl|Query_251343 Length: 133

No significant similarity found.


Query #2744: g2669.t1 Query ID: lcl|Query_251344 Length: 270

No significant similarity found.


Query #2745: g2670.t1 Query ID: lcl|Query_251345 Length: 653

No significant similarity found.


Query #2746: g2671.t1 Query ID: lcl|Query_251346 Length: 398

No significant similarity found.


Query #2747: g2672.t1 Query ID: lcl|Query_251347 Length: 280

No significant similarity found.


Query #2748: g2673.t1 Query ID: lcl|Query_251348 Length: 901

No significant similarity found.


Query #2749: g2674.t1 Query ID: lcl|Query_251349 Length: 305

No significant similarity found.


Query #2750: g2675.t1 Query ID: lcl|Query_251350 Length: 111

No significant similarity found.


Query #2751: g2676.t1 Query ID: lcl|Query_251351 Length: 494

No significant similarity found.


Query #2752: g2677.t1 Query ID: lcl|Query_251352 Length: 196

No significant similarity found.


Query #2753: g2678.t1 Query ID: lcl|Query_251353 Length: 1216

No significant similarity found.


Query #2754: g2679.t1 Query ID: lcl|Query_251354 Length: 201

No significant similarity found.


Query #2755: g2680.t1 Query ID: lcl|Query_251355 Length: 607

Sequences producing significant alignments:
                                                                  Scientific      Common                     Max    Total Query   E   Per.   Acc.                        
Description                                                       Name            Name            Taxid      Score  Score cover Value Ident  Len        Accession        
unnamed protein product                                                                           0          25.5   25.5  14%   0.005 30.11  497        Query_259685     


Alignments:

>unnamed protein product
Sequence ID: Query_259685 Length: 497
Range 1: 82 to 153

Score:25.5 bits(52), Expect:0.005, 
Method:Compositional matrix adjust., 
Identities:28/93(30%), Positives:29/93(31%), Gaps:25/93(26%)

Query  439  PTAAAVLADTPAAAAAAGAAAAAAAAGATTPPATAAGVASGAAPHAAALVPEGGTAVDLR  498
            PT   V      A   A A     A GATTP   A G                     LR
Sbjct  82   PTRKHVCVQVAPAVRVAIAETLGLAPGATTPKQLAEG---------------------LR  120

Query  499  RTS----WDYLVGSDLVYNEAGSCCLPRVMAAL  527
            R       D L G+DL   E GS  L R    L
Sbjct  121  RLGFDEVFDTLFGADLTIMEEGSELLHRLTEHL  153


Query #2756: g2681.t1 Query ID: lcl|Query_251356 Length: 863

No significant similarity found.


Query #2757: g2682.t1 Query ID: lcl|Query_251357 Length: 329

No significant similarity found.


Query #2758: g2683.t1 Query ID: lcl|Query_251358 Length: 276

No significant similarity found.


Query #2759: g2683.t2 Query ID: lcl|Query_251359 Length: 756

No significant similarity found.


Query #2760: g2684.t1 Query ID: lcl|Query_251360 Length: 604

No significant similarity found.


Query #2761: g2685.t1 Query ID: lcl|Query_251361 Length: 213

No significant similarity found.


Query #2762: g2686.t1 Query ID: lcl|Query_251362 Length: 434

No significant similarity found.


Query #2763: g2687.t1 Query ID: lcl|Query_251363 Length: 259

No significant similarity found.


Query #2764: g2688.t1 Query ID: lcl|Query_251364 Length: 175

No significant similarity found.


Query #2765: g2689.t1 Query ID: lcl|Query_251365 Length: 702

No significant similarity found.


Query #2766: g2690.t1 Query ID: lcl|Query_251366 Length: 617

No significant similarity found.


Query #2767: g2691.t1 Query ID: lcl|Query_251367 Length: 510

No significant similarity found.


Query #2768: g2692.t1 Query ID: lcl|Query_251368 Length: 273

No significant similarity found.


Query #2769: g2693.t1 Query ID: lcl|Query_251369 Length: 782

No significant similarity found.


Query #2770: g2694.t1 Query ID: lcl|Query_251370 Length: 572

No significant similarity found.


Query #2771: g2695.t1 Query ID: lcl|Query_251371 Length: 933

No significant similarity found.


Query #2772: g2696.t1 Query ID: lcl|Query_251372 Length: 120

No significant similarity found.


Query #2773: g2697.t1 Query ID: lcl|Query_251373 Length: 451

No significant similarity found.


Query #2774: g2698.t1 Query ID: lcl|Query_251374 Length: 425

No significant similarity found.


Query #2775: g2699.t1 Query ID: lcl|Query_251375 Length: 381

No significant similarity found.


Query #2776: g2700.t1 Query ID: lcl|Query_251376 Length: 428

No significant similarity found.


Query #2777: g2701.t1 Query ID: lcl|Query_251377 Length: 584

No significant similarity found.


Query #2778: g2702.t1 Query ID: lcl|Query_251378 Length: 931

No significant similarity found.


Query #2779: g2703.t1 Query ID: lcl|Query_251379 Length: 427

No significant similarity found.


Query #2780: g2704.t1 Query ID: lcl|Query_251380 Length: 482

No significant similarity found.


Query #2781: g2705.t1 Query ID: lcl|Query_251381 Length: 89

No significant similarity found.


Query #2782: g2706.t1 Query ID: lcl|Query_251382 Length: 697

No significant similarity found.


Query #2783: g2706.t2 Query ID: lcl|Query_251383 Length: 692

No significant similarity found.


Query #2784: g2707.t1 Query ID: lcl|Query_251384 Length: 557

No significant similarity found.


Query #2785: g2707.t2 Query ID: lcl|Query_251385 Length: 558

No significant similarity found.


Query #2786: g2708.t1 Query ID: lcl|Query_251386 Length: 734

No significant similarity found.


Query #2787: g2709.t1 Query ID: lcl|Query_251387 Length: 266

No significant similarity found.


Query #2788: g2710.t1 Query ID: lcl|Query_251388 Length: 222

No significant similarity found.


Query #2789: g2711.t1 Query ID: lcl|Query_251389 Length: 308

No significant similarity found.


Query #2790: g2712.t1 Query ID: lcl|Query_251390 Length: 1035

No significant similarity found.


Query #2791: g2713.t1 Query ID: lcl|Query_251391 Length: 118

No significant similarity found.


Query #2792: g2714.t1 Query ID: lcl|Query_251392 Length: 143

No significant similarity found.


Query #2793: g2715.t1 Query ID: lcl|Query_251393 Length: 329

No significant similarity found.


Query #2794: g2716.t1 Query ID: lcl|Query_251394 Length: 145

No significant similarity found.


Query #2795: g2717.t1 Query ID: lcl|Query_251395 Length: 1402

No significant similarity found.


Query #2796: g2718.t1 Query ID: lcl|Query_251396 Length: 245

No significant similarity found.


Query #2797: g2719.t1 Query ID: lcl|Query_251397 Length: 374

No significant similarity found.


Query #2798: g2720.t1 Query ID: lcl|Query_251398 Length: 1704

No significant similarity found.


Query #2799: g2720.t2 Query ID: lcl|Query_251399 Length: 1708

No significant similarity found.


Query #2800: g2721.t1 Query ID: lcl|Query_251400 Length: 456

No significant similarity found.


Query #2801: g2722.t1 Query ID: lcl|Query_251401 Length: 1107

No significant similarity found.


Query #2802: g2723.t1 Query ID: lcl|Query_251402 Length: 365

No significant similarity found.


Query #2803: g2724.t1 Query ID: lcl|Query_251403 Length: 461

No significant similarity found.


Query #2804: g2725.t1 Query ID: lcl|Query_251404 Length: 385

No significant similarity found.


Query #2805: g2726.t1 Query ID: lcl|Query_251405 Length: 583

No significant similarity found.


Query #2806: g2727.t1 Query ID: lcl|Query_251406 Length: 410

No significant similarity found.


Query #2807: g2728.t1 Query ID: lcl|Query_251407 Length: 158

No significant similarity found.


Query #2808: g2729.t1 Query ID: lcl|Query_251408 Length: 143

No significant similarity found.


Query #2809: g2730.t1 Query ID: lcl|Query_251409 Length: 147

No significant similarity found.


Query #2810: g2731.t1 Query ID: lcl|Query_251410 Length: 411

No significant similarity found.


Query #2811: g2732.t1 Query ID: lcl|Query_251411 Length: 162

No significant similarity found.


Query #2812: g2733.t1 Query ID: lcl|Query_251412 Length: 277

No significant similarity found.


Query #2813: g2734.t1 Query ID: lcl|Query_251413 Length: 185

No significant similarity found.


Query #2814: g2735.t1 Query ID: lcl|Query_251414 Length: 390

No significant similarity found.


Query #2815: g2736.t1 Query ID: lcl|Query_251415 Length: 174

No significant similarity found.


Query #2816: g2737.t1 Query ID: lcl|Query_251416 Length: 421

No significant similarity found.


Query #2817: g2738.t1 Query ID: lcl|Query_251417 Length: 1072

No significant similarity found.


Query #2818: g2739.t1 Query ID: lcl|Query_251418 Length: 85

No significant similarity found.


Query #2819: g2740.t1 Query ID: lcl|Query_251419 Length: 227

No significant similarity found.


Query #2820: g2741.t1 Query ID: lcl|Query_251420 Length: 579

No significant similarity found.


Query #2821: g2742.t1 Query ID: lcl|Query_251421 Length: 602

No significant similarity found.


Query #2822: g2743.t1 Query ID: lcl|Query_251422 Length: 143

No significant similarity found.


Query #2823: g2744.t1 Query ID: lcl|Query_251423 Length: 371

No significant similarity found.


Query #2824: g2745.t1 Query ID: lcl|Query_251424 Length: 370

No significant similarity found.


Query #2825: g2746.t1 Query ID: lcl|Query_251425 Length: 158

No significant similarity found.


Query #2826: g2747.t1 Query ID: lcl|Query_251426 Length: 757

No significant similarity found.


Query #2827: g2747.t2 Query ID: lcl|Query_251427 Length: 759

No significant similarity found.


Query #2828: g2748.t1 Query ID: lcl|Query_251428 Length: 199

No significant similarity found.


Query #2829: g2749.t1 Query ID: lcl|Query_251429 Length: 987

No significant similarity found.


Query #2830: g2750.t1 Query ID: lcl|Query_251430 Length: 928

No significant similarity found.


Query #2831: g2751.t1 Query ID: lcl|Query_251431 Length: 625

No significant similarity found.


Query #2832: g2752.t1 Query ID: lcl|Query_251432 Length: 2212

No significant similarity found.


Query #2833: g2753.t1 Query ID: lcl|Query_251433 Length: 425

No significant similarity found.


Query #2834: g2754.t1 Query ID: lcl|Query_251434 Length: 549

No significant similarity found.


Query #2835: g2755.t1 Query ID: lcl|Query_251435 Length: 348

No significant similarity found.


Query #2836: g2756.t1 Query ID: lcl|Query_251436 Length: 664

No significant similarity found.


Query #2837: g2757.t1 Query ID: lcl|Query_251437 Length: 159

No significant similarity found.


Query #2838: g2758.t1 Query ID: lcl|Query_251438 Length: 821

No significant similarity found.


Query #2839: g2758.t2 Query ID: lcl|Query_251439 Length: 822

No significant similarity found.


Query #2840: g2759.t1 Query ID: lcl|Query_251440 Length: 1018

Sequences producing significant alignments:
                                                                  Scientific      Common                     Max    Total Query   E   Per.   Acc.                        
Description                                                       Name            Name            Taxid      Score  Score cover Value Ident  Len        Accession        
unnamed protein product                                                                           0          23.4   23.4  4%    0.037 29.55  497        Query_259685     


Alignments:

>unnamed protein product
Sequence ID: Query_259685 Length: 497
Range 1: 399 to 442

Score:23.4 bits(47), Expect:0.037, 
Method:Compositional matrix adjust., 
Identities:13/44(30%), Positives:21/44(47%), Gaps:0/44(0%)

Query  864  MQQQQQQQRQMQQMQMAAAGGGGPGGAGQPSAATQAALQAAQAA  907
            + + Q  + +    ++ A   G  GG GQP +  +A  Q  QAA
Sbjct  399  ITKMQAGEAKYDFVEIMACPAGCVGGGGQPRSTDKAITQKRQAA  442


Query #2841: g2760.t1 Query ID: lcl|Query_251441 Length: 1031

No significant similarity found.


Query #2842: g2761.t1 Query ID: lcl|Query_251442 Length: 289

No significant similarity found.


Query #2843: g2762.t1 Query ID: lcl|Query_251443 Length: 901

No significant similarity found.


Query #2844: g2763.t1 Query ID: lcl|Query_251444 Length: 1011

No significant similarity found.


Query #2845: g2764.t1 Query ID: lcl|Query_251445 Length: 383

No significant similarity found.


Query #2846: g2764.t2 Query ID: lcl|Query_251446 Length: 386

No significant similarity found.


Query #2847: g2765.t1 Query ID: lcl|Query_251447 Length: 311

No significant similarity found.


Query #2848: g2766.t1 Query ID: lcl|Query_251448 Length: 535

No significant similarity found.


Query #2849: g2767.t1 Query ID: lcl|Query_251449 Length: 851

No significant similarity found.


Query #2850: g2768.t1 Query ID: lcl|Query_251450 Length: 202

No significant similarity found.


Query #2851: g2769.t1 Query ID: lcl|Query_251451 Length: 661

No significant similarity found.


Query #2852: g2770.t1 Query ID: lcl|Query_251452 Length: 450

No significant similarity found.


Query #2853: g2771.t1 Query ID: lcl|Query_251453 Length: 602

No significant similarity found.


Query #2854: g2772.t1 Query ID: lcl|Query_251454 Length: 455

No significant similarity found.


Query #2855: g2773.t1 Query ID: lcl|Query_251455 Length: 466

No significant similarity found.


Query #2856: g2774.t1 Query ID: lcl|Query_251456 Length: 126

No significant similarity found.


Query #2857: g2775.t1 Query ID: lcl|Query_251457 Length: 1448

No significant similarity found.


Query #2858: g2776.t1 Query ID: lcl|Query_251458 Length: 241

No significant similarity found.


Query #2859: g2777.t1 Query ID: lcl|Query_251459 Length: 160

No significant similarity found.


Query #2860: g2778.t1 Query ID: lcl|Query_251460 Length: 110

No significant similarity found.


Query #2861: g2779.t1 Query ID: lcl|Query_251461 Length: 90

No significant similarity found.


Query #2862: g2780.t1 Query ID: lcl|Query_251462 Length: 153

No significant similarity found.


Query #2863: g2781.t1 Query ID: lcl|Query_251463 Length: 604

No significant similarity found.


Query #2864: g2782.t1 Query ID: lcl|Query_251464 Length: 1393

No significant similarity found.


Query #2865: g2783.t1 Query ID: lcl|Query_251465 Length: 594

No significant similarity found.


Query #2866: g2784.t1 Query ID: lcl|Query_251466 Length: 921

No significant similarity found.


Query #2867: g2785.t1 Query ID: lcl|Query_251467 Length: 413

No significant similarity found.


Query #2868: g2786.t1 Query ID: lcl|Query_251468 Length: 102

No significant similarity found.


Query #2869: g2787.t1 Query ID: lcl|Query_251469 Length: 1448

No significant similarity found.


Query #2870: g2788.t1 Query ID: lcl|Query_251470 Length: 349

No significant similarity found.


Query #2871: g2789.t1 Query ID: lcl|Query_251471 Length: 249

No significant similarity found.


Query #2872: g2790.t1 Query ID: lcl|Query_251472 Length: 507

No significant similarity found.


Query #2873: g2791.t1 Query ID: lcl|Query_251473 Length: 537

No significant similarity found.


Query #2874: g2792.t1 Query ID: lcl|Query_251474 Length: 108

No significant similarity found.


Query #2875: g2793.t1 Query ID: lcl|Query_251475 Length: 1034

No significant similarity found.


Query #2876: g2794.t1 Query ID: lcl|Query_251476 Length: 344

No significant similarity found.


Query #2877: g2795.t1 Query ID: lcl|Query_251477 Length: 498

No significant similarity found.


Query #2878: g2796.t1 Query ID: lcl|Query_251478 Length: 296

No significant similarity found.


Query #2879: g2797.t1 Query ID: lcl|Query_251479 Length: 378

No significant similarity found.


Query #2880: g2797.t2 Query ID: lcl|Query_251480 Length: 384

No significant similarity found.


Query #2881: g2798.t1 Query ID: lcl|Query_251481 Length: 599

No significant similarity found.


Query #2882: g2799.t1 Query ID: lcl|Query_251482 Length: 2305

No significant similarity found.


Query #2883: g2800.t1 Query ID: lcl|Query_251483 Length: 1020

No significant similarity found.


Query #2884: g2801.t1 Query ID: lcl|Query_251484 Length: 546

No significant similarity found.


Query #2885: g2802.t1 Query ID: lcl|Query_251485 Length: 510

No significant similarity found.


Query #2886: g2803.t1 Query ID: lcl|Query_251486 Length: 111

No significant similarity found.


Query #2887: g2804.t1 Query ID: lcl|Query_251487 Length: 877

No significant similarity found.


Query #2888: g2805.t1 Query ID: lcl|Query_251488 Length: 588

No significant similarity found.


Query #2889: g2806.t1 Query ID: lcl|Query_251489 Length: 426

No significant similarity found.


Query #2890: g2807.t1 Query ID: lcl|Query_251490 Length: 330

No significant similarity found.


Query #2891: g2808.t1 Query ID: lcl|Query_251491 Length: 1959

No significant similarity found.


Query #2892: g2809.t1 Query ID: lcl|Query_251492 Length: 172

No significant similarity found.


Query #2893: g2810.t1 Query ID: lcl|Query_251493 Length: 182

No significant similarity found.


Query #2894: g2811.t1 Query ID: lcl|Query_251494 Length: 454

No significant similarity found.


Query #2895: g2812.t1 Query ID: lcl|Query_251495 Length: 72

No significant similarity found.


Query #2896: g2813.t1 Query ID: lcl|Query_251496 Length: 80

No significant similarity found.


Query #2897: g2814.t1 Query ID: lcl|Query_251497 Length: 212

No significant similarity found.


Query #2898: g2815.t1 Query ID: lcl|Query_251498 Length: 662

No significant similarity found.


Query #2899: g2816.t1 Query ID: lcl|Query_251499 Length: 306

No significant similarity found.


Query #2900: g2817.t1 Query ID: lcl|Query_251500 Length: 607

No significant similarity found.


Query #2901: g2818.t1 Query ID: lcl|Query_251501 Length: 263

No significant similarity found.


Query #2902: g2819.t1 Query ID: lcl|Query_251502 Length: 416

No significant similarity found.


Query #2903: g2820.t1 Query ID: lcl|Query_251503 Length: 223

No significant similarity found.


Query #2904: g2821.t1 Query ID: lcl|Query_251504 Length: 1633

No significant similarity found.


Query #2905: g2822.t1 Query ID: lcl|Query_251505 Length: 685

No significant similarity found.


Query #2906: g2823.t1 Query ID: lcl|Query_251506 Length: 229

No significant similarity found.


Query #2907: g2824.t1 Query ID: lcl|Query_251507 Length: 75

No significant similarity found.


Query #2908: g2825.t1 Query ID: lcl|Query_251508 Length: 364

No significant similarity found.


Query #2909: g2826.t1 Query ID: lcl|Query_251509 Length: 423

No significant similarity found.


Query #2910: g2827.t1 Query ID: lcl|Query_251510 Length: 330

No significant similarity found.


Query #2911: g2828.t1 Query ID: lcl|Query_251511 Length: 314

No significant similarity found.


Query #2912: g2829.t1 Query ID: lcl|Query_251512 Length: 378

No significant similarity found.


Query #2913: g2830.t1 Query ID: lcl|Query_251513 Length: 523

No significant similarity found.


Query #2914: g2830.t2 Query ID: lcl|Query_251514 Length: 449

No significant similarity found.


Query #2915: g2831.t1 Query ID: lcl|Query_251515 Length: 583

No significant similarity found.


Query #2916: g2832.t1 Query ID: lcl|Query_251516 Length: 165

No significant similarity found.


Query #2917: g2833.t1 Query ID: lcl|Query_251517 Length: 108

No significant similarity found.


Query #2918: g2834.t1 Query ID: lcl|Query_251518 Length: 575

No significant similarity found.


Query #2919: g2835.t1 Query ID: lcl|Query_251519 Length: 719

No significant similarity found.


Query #2920: g2836.t1 Query ID: lcl|Query_251520 Length: 437

No significant similarity found.


Query #2921: g2837.t1 Query ID: lcl|Query_251521 Length: 223

No significant similarity found.


Query #2922: g2838.t1 Query ID: lcl|Query_251522 Length: 170

No significant similarity found.


Query #2923: g2839.t1 Query ID: lcl|Query_251523 Length: 516

No significant similarity found.


Query #2924: g2840.t1 Query ID: lcl|Query_251524 Length: 810

No significant similarity found.


Query #2925: g2841.t1 Query ID: lcl|Query_251525 Length: 151

No significant similarity found.


Query #2926: g2842.t1 Query ID: lcl|Query_251526 Length: 345

No significant similarity found.


Query #2927: g2842.t2 Query ID: lcl|Query_251527 Length: 346

No significant similarity found.


Query #2928: g2843.t1 Query ID: lcl|Query_251528 Length: 383

No significant similarity found.


Query #2929: g2844.t1 Query ID: lcl|Query_251529 Length: 1133

No significant similarity found.


Query #2930: g2845.t1 Query ID: lcl|Query_251530 Length: 641

No significant similarity found.


Query #2931: g2845.t2 Query ID: lcl|Query_251531 Length: 325

No significant similarity found.


Query #2932: g2846.t1 Query ID: lcl|Query_251532 Length: 603

No significant similarity found.


Query #2933: g2847.t1 Query ID: lcl|Query_251533 Length: 220

No significant similarity found.


Query #2934: g2848.t1 Query ID: lcl|Query_251534 Length: 322

No significant similarity found.


Query #2935: g2849.t1 Query ID: lcl|Query_251535 Length: 449

No significant similarity found.


Query #2936: g2850.t1 Query ID: lcl|Query_251536 Length: 117

No significant similarity found.


Query #2937: g2851.t1 Query ID: lcl|Query_251537 Length: 77

No significant similarity found.


Query #2938: g2852.t1 Query ID: lcl|Query_251538 Length: 334

No significant similarity found.


Query #2939: g2853.t1 Query ID: lcl|Query_251539 Length: 397

No significant similarity found.


Query #2940: g2854.t1 Query ID: lcl|Query_251540 Length: 632

No significant similarity found.


Query #2941: g2855.t1 Query ID: lcl|Query_251541 Length: 412

No significant similarity found.


Query #2942: g2856.t1 Query ID: lcl|Query_251542 Length: 255

No significant similarity found.


Query #2943: g2857.t1 Query ID: lcl|Query_251543 Length: 252

No significant similarity found.


Query #2944: g2858.t1 Query ID: lcl|Query_251544 Length: 976

No significant similarity found.


Query #2945: g2859.t1 Query ID: lcl|Query_251545 Length: 732

No significant similarity found.


Query #2946: g2859.t2 Query ID: lcl|Query_251546 Length: 730

No significant similarity found.


Query #2947: g2860.t1 Query ID: lcl|Query_251547 Length: 95

No significant similarity found.


Query #2948: g2861.t1 Query ID: lcl|Query_251548 Length: 308

No significant similarity found.


Query #2949: g2862.t1 Query ID: lcl|Query_251549 Length: 116

No significant similarity found.


Query #2950: g2863.t1 Query ID: lcl|Query_251550 Length: 1066

No significant similarity found.


Query #2951: g2864.t1 Query ID: lcl|Query_251551 Length: 473

No significant similarity found.


Query #2952: g2865.t1 Query ID: lcl|Query_251552 Length: 158

No significant similarity found.


Query #2953: g2866.t1 Query ID: lcl|Query_251553 Length: 91

No significant similarity found.


Query #2954: g2867.t1 Query ID: lcl|Query_251554 Length: 275

No significant similarity found.


Query #2955: g2868.t1 Query ID: lcl|Query_251555 Length: 173

No significant similarity found.


Query #2956: g2869.t1 Query ID: lcl|Query_251556 Length: 819

No significant similarity found.


Query #2957: g2870.t1 Query ID: lcl|Query_251557 Length: 1954

No significant similarity found.


Query #2958: g2871.t1 Query ID: lcl|Query_251558 Length: 114

No significant similarity found.


Query #2959: g2872.t1 Query ID: lcl|Query_251559 Length: 371

No significant similarity found.


Query #2960: g2873.t1 Query ID: lcl|Query_251560 Length: 231

No significant similarity found.


Query #2961: g2874.t1 Query ID: lcl|Query_251561 Length: 547

No significant similarity found.


Query #2962: g2875.t1 Query ID: lcl|Query_251562 Length: 885

No significant similarity found.


Query #2963: g2876.t1 Query ID: lcl|Query_251563 Length: 322

No significant similarity found.


Query #2964: g2877.t1 Query ID: lcl|Query_251564 Length: 643

No significant similarity found.


Query #2965: g2878.t1 Query ID: lcl|Query_251565 Length: 1038

No significant similarity found.


Query #2966: g2878.t2 Query ID: lcl|Query_251566 Length: 1056

No significant similarity found.


Query #2967: g2879.t1 Query ID: lcl|Query_251567 Length: 237

No significant similarity found.


Query #2968: g2880.t1 Query ID: lcl|Query_251568 Length: 1456

No significant similarity found.


Query #2969: g2881.t1 Query ID: lcl|Query_251569 Length: 160

No significant similarity found.


Query #2970: g2882.t1 Query ID: lcl|Query_251570 Length: 234

No significant similarity found.


Query #2971: g2882.t2 Query ID: lcl|Query_251571 Length: 159

No significant similarity found.


Query #2972: g2883.t1 Query ID: lcl|Query_251572 Length: 423

No significant similarity found.


Query #2973: g2884.t1 Query ID: lcl|Query_251573 Length: 548

No significant similarity found.


Query #2974: g2885.t1 Query ID: lcl|Query_251574 Length: 397

No significant similarity found.


Query #2975: g2886.t1 Query ID: lcl|Query_251575 Length: 495

No significant similarity found.


Query #2976: g2887.t1 Query ID: lcl|Query_251576 Length: 362

No significant similarity found.


Query #2977: g2888.t1 Query ID: lcl|Query_251577 Length: 271

No significant similarity found.


Query #2978: g2889.t1 Query ID: lcl|Query_251578 Length: 680

No significant similarity found.


Query #2979: g2890.t1 Query ID: lcl|Query_251579 Length: 271

Sequences producing significant alignments:
                                                                  Scientific      Common                     Max    Total Query   E   Per.   Acc.                        
Description                                                       Name            Name            Taxid      Score  Score cover Value Ident  Len        Accession        
unnamed protein product                                                                           0          23.0   23.0  9%    0.014 46.15  497        Query_259685     


Alignments:

>unnamed protein product
Sequence ID: Query_259685 Length: 497
Range 1: 79 to 104

Score:23.0 bits(46), Expect:0.014, 
Method:Compositional matrix adjust., 
Identities:12/26(46%), Positives:13/26(50%), Gaps:0/26(0%)

Query  178  KDDLTREEAMDLVARAIRSGIMNDLG  203
            KDD TR      VA A+R  I   LG
Sbjct  79   KDDPTRKHVCVQVAPAVRVAIAETLG  104


Query #2980: g2891.t1 Query ID: lcl|Query_251580 Length: 195

No significant similarity found.


Query #2981: g2892.t1 Query ID: lcl|Query_251581 Length: 502

No significant similarity found.


Query #2982: g2893.t1 Query ID: lcl|Query_251582 Length: 452

No significant similarity found.


Query #2983: g2894.t1 Query ID: lcl|Query_251583 Length: 167

No significant similarity found.


Query #2984: g2895.t1 Query ID: lcl|Query_251584 Length: 701

No significant similarity found.


Query #2985: g2896.t1 Query ID: lcl|Query_251585 Length: 1953

No significant similarity found.


Query #2986: g2896.t2 Query ID: lcl|Query_251586 Length: 1965

No significant similarity found.


Query #2987: g2897.t1 Query ID: lcl|Query_251587 Length: 145

No significant similarity found.


Query #2988: g2898.t1 Query ID: lcl|Query_251588 Length: 950

No significant similarity found.


Query #2989: g2899.t1 Query ID: lcl|Query_251589 Length: 383

No significant similarity found.


Query #2990: g2900.t1 Query ID: lcl|Query_251590 Length: 420

No significant similarity found.


Query #2991: g2901.t1 Query ID: lcl|Query_251591 Length: 375

No significant similarity found.


Query #2992: g2902.t1 Query ID: lcl|Query_251592 Length: 241

No significant similarity found.


Query #2993: g2903.t1 Query ID: lcl|Query_251593 Length: 221

No significant similarity found.


Query #2994: g2904.t1 Query ID: lcl|Query_251594 Length: 93

No significant similarity found.


Query #2995: g2905.t1 Query ID: lcl|Query_251595 Length: 533

No significant similarity found.


Query #2996: g2906.t1 Query ID: lcl|Query_251596 Length: 591

No significant similarity found.


Query #2997: g2907.t1 Query ID: lcl|Query_251597 Length: 251

No significant similarity found.


Query #2998: g2908.t1 Query ID: lcl|Query_251598 Length: 230

No significant similarity found.


Query #2999: g2909.t1 Query ID: lcl|Query_251599 Length: 1607

No significant similarity found.


Query #3000: g2910.t1 Query ID: lcl|Query_251600 Length: 273

No significant similarity found.


Query #3001: g2911.t1 Query ID: lcl|Query_251601 Length: 706

No significant similarity found.


Query #3002: g2912.t1 Query ID: lcl|Query_251602 Length: 696

No significant similarity found.


Query #3003: g2913.t1 Query ID: lcl|Query_251603 Length: 1630

No significant similarity found.


Query #3004: g2914.t1 Query ID: lcl|Query_251604 Length: 188

No significant similarity found.


Query #3005: g2915.t1 Query ID: lcl|Query_251605 Length: 4104

No significant similarity found.


Query #3006: g2916.t1 Query ID: lcl|Query_251606 Length: 263

Sequences producing significant alignments:
                                                                  Scientific      Common                     Max    Total Query   E   Per.   Acc.                        
Description                                                       Name            Name            Taxid      Score  Score cover Value Ident  Len        Accession        
unnamed protein product                                                                           0          22.6   22.6  9%    0.016 46.15  497        Query_259685     


Alignments:

>unnamed protein product
Sequence ID: Query_259685 Length: 497
Range 1: 87 to 108

Score:22.6 bits(45), Expect:0.016, 
Method:Compositional matrix adjust., 
Identities:12/26(46%), Positives:16/26(61%), Gaps:4/26(15%)

Query  199  ICVLAAPQIAQANAQAVAQATGLAPG  224
            +CV    Q+A A   A+A+  GLAPG
Sbjct  87   VCV----QVAPAVRVAIAETLGLAPG  108


Query #3007: g2917.t1 Query ID: lcl|Query_251607 Length: 761

No significant similarity found.


Query #3008: g2918.t1 Query ID: lcl|Query_251608 Length: 307

No significant similarity found.


Query #3009: g2919.t1 Query ID: lcl|Query_251609 Length: 860

No significant similarity found.


Query #3010: g2920.t1 Query ID: lcl|Query_251610 Length: 234

No significant similarity found.


Query #3011: g2921.t1 Query ID: lcl|Query_251611 Length: 242

No significant similarity found.


Query #3012: g2922.t1 Query ID: lcl|Query_251612 Length: 267

No significant similarity found.


Query #3013: g2923.t1 Query ID: lcl|Query_251613 Length: 460

No significant similarity found.


Query #3014: g2924.t1 Query ID: lcl|Query_251614 Length: 474

No significant similarity found.


Query #3015: g2925.t1 Query ID: lcl|Query_251615 Length: 414

No significant similarity found.


Query #3016: g2926.t1 Query ID: lcl|Query_251616 Length: 924

No significant similarity found.


Query #3017: g2927.t1 Query ID: lcl|Query_251617 Length: 1213

No significant similarity found.


Query #3018: g2928.t1 Query ID: lcl|Query_251618 Length: 444

No significant similarity found.


Query #3019: g2929.t1 Query ID: lcl|Query_251619 Length: 277

No significant similarity found.


Query #3020: g2930.t1 Query ID: lcl|Query_251620 Length: 749

No significant similarity found.


Query #3021: g2931.t1 Query ID: lcl|Query_251621 Length: 637

No significant similarity found.


Query #3022: g2932.t1 Query ID: lcl|Query_251622 Length: 268

No significant similarity found.


Query #3023: g2933.t1 Query ID: lcl|Query_251623 Length: 244

No significant similarity found.


Query #3024: g2934.t1 Query ID: lcl|Query_251624 Length: 413

No significant similarity found.


Query #3025: g2935.t1 Query ID: lcl|Query_251625 Length: 104

No significant similarity found.


Query #3026: g2936.t1 Query ID: lcl|Query_251626 Length: 216

No significant similarity found.


Query #3027: g2937.t1 Query ID: lcl|Query_251627 Length: 403

No significant similarity found.


Query #3028: g2938.t1 Query ID: lcl|Query_251628 Length: 272

No significant similarity found.


Query #3029: g2939.t1 Query ID: lcl|Query_251629 Length: 431

No significant similarity found.


Query #3030: g2940.t1 Query ID: lcl|Query_251630 Length: 1518

No significant similarity found.


Query #3031: g2941.t1 Query ID: lcl|Query_251631 Length: 194

No significant similarity found.


Query #3032: g2942.t1 Query ID: lcl|Query_251632 Length: 1664

No significant similarity found.


Query #3033: g2943.t1 Query ID: lcl|Query_251633 Length: 425

No significant similarity found.


Query #3034: g2944.t1 Query ID: lcl|Query_251634 Length: 335

No significant similarity found.


Query #3035: g2945.t1 Query ID: lcl|Query_251635 Length: 556

No significant similarity found.


Query #3036: g2946.t1 Query ID: lcl|Query_251636 Length: 785

No significant similarity found.


Query #3037: g2947.t1 Query ID: lcl|Query_251637 Length: 387

No significant similarity found.


Query #3038: g2948.t1 Query ID: lcl|Query_251638 Length: 346

No significant similarity found.


Query #3039: g2949.t1 Query ID: lcl|Query_251639 Length: 395

No significant similarity found.


Query #3040: g2950.t1 Query ID: lcl|Query_251640 Length: 228

No significant similarity found.


Query #3041: g2951.t1 Query ID: lcl|Query_251641 Length: 416

No significant similarity found.


Query #3042: g2952.t1 Query ID: lcl|Query_251642 Length: 141

No significant similarity found.


Query #3043: g2953.t1 Query ID: lcl|Query_251643 Length: 1721

No significant similarity found.


Query #3044: g2954.t1 Query ID: lcl|Query_251644 Length: 362

No significant similarity found.


Query #3045: g2955.t1 Query ID: lcl|Query_251645 Length: 1067

No significant similarity found.


Query #3046: g2956.t1 Query ID: lcl|Query_251646 Length: 248

No significant similarity found.


Query #3047: g2957.t1 Query ID: lcl|Query_251647 Length: 214

No significant similarity found.


Query #3048: g2958.t1 Query ID: lcl|Query_251648 Length: 183

No significant similarity found.


Query #3049: g2959.t1 Query ID: lcl|Query_251649 Length: 1249

No significant similarity found.


Query #3050: g2960.t1 Query ID: lcl|Query_251650 Length: 450

No significant similarity found.


Query #3051: g2961.t1 Query ID: lcl|Query_251651 Length: 671

No significant similarity found.


Query #3052: g2962.t1 Query ID: lcl|Query_251652 Length: 570

No significant similarity found.


Query #3053: g2963.t1 Query ID: lcl|Query_251653 Length: 167

No significant similarity found.


Query #3054: g2964.t1 Query ID: lcl|Query_251654 Length: 285

No significant similarity found.


Query #3055: g2965.t1 Query ID: lcl|Query_251655 Length: 308

No significant similarity found.


Query #3056: g2966.t1 Query ID: lcl|Query_251656 Length: 314

No significant similarity found.


Query #3057: g2967.t1 Query ID: lcl|Query_251657 Length: 212

No significant similarity found.


Query #3058: g2968.t1 Query ID: lcl|Query_251658 Length: 257

No significant similarity found.


Query #3059: g2969.t1 Query ID: lcl|Query_251659 Length: 573

No significant similarity found.


Query #3060: g2970.t1 Query ID: lcl|Query_251660 Length: 180

No significant similarity found.


Query #3061: g2971.t1 Query ID: lcl|Query_251661 Length: 115

No significant similarity found.


Query #3062: g2972.t1 Query ID: lcl|Query_251662 Length: 263

No significant similarity found.


Query #3063: g2973.t1 Query ID: lcl|Query_251663 Length: 254

No significant similarity found.


Query #3064: g2974.t1 Query ID: lcl|Query_251664 Length: 1800

No significant similarity found.


Query #3065: g2975.t1 Query ID: lcl|Query_251665 Length: 136

No significant similarity found.


Query #3066: g2976.t1 Query ID: lcl|Query_251666 Length: 226

No significant similarity found.


Query #3067: g2977.t1 Query ID: lcl|Query_251667 Length: 405

No significant similarity found.


Query #3068: g2978.t1 Query ID: lcl|Query_251668 Length: 502

No significant similarity found.


Query #3069: g2979.t1 Query ID: lcl|Query_251669 Length: 417

No significant similarity found.


Query #3070: g2980.t1 Query ID: lcl|Query_251670 Length: 648

No significant similarity found.


Query #3071: g2981.t1 Query ID: lcl|Query_251671 Length: 318

No significant similarity found.


Query #3072: g2982.t1 Query ID: lcl|Query_251672 Length: 984

No significant similarity found.


Query #3073: g2983.t1 Query ID: lcl|Query_251673 Length: 344

No significant similarity found.


Query #3074: g2984.t1 Query ID: lcl|Query_251674 Length: 637

No significant similarity found.


Query #3075: g2985.t1 Query ID: lcl|Query_251675 Length: 613

No significant similarity found.


Query #3076: g2986.t1 Query ID: lcl|Query_251676 Length: 160

No significant similarity found.


Query #3077: g2987.t1 Query ID: lcl|Query_251677 Length: 151

No significant similarity found.


Query #3078: g2988.t1 Query ID: lcl|Query_251678 Length: 215

No significant similarity found.


Query #3079: g2989.t1 Query ID: lcl|Query_251679 Length: 244

No significant similarity found.


Query #3080: g2990.t1 Query ID: lcl|Query_251680 Length: 169

No significant similarity found.


Query #3081: g2991.t1 Query ID: lcl|Query_251681 Length: 116

No significant similarity found.


Query #3082: g2992.t1 Query ID: lcl|Query_251682 Length: 232

No significant similarity found.


Query #3083: g2993.t1 Query ID: lcl|Query_251683 Length: 287

No significant similarity found.


Query #3084: g2994.t1 Query ID: lcl|Query_251684 Length: 145

No significant similarity found.


Query #3085: g2995.t1 Query ID: lcl|Query_251685 Length: 101

No significant similarity found.


Query #3086: g2996.t1 Query ID: lcl|Query_251686 Length: 115

No significant similarity found.


Query #3087: g2997.t1 Query ID: lcl|Query_251687 Length: 371

No significant similarity found.


Query #3088: g2998.t1 Query ID: lcl|Query_251688 Length: 576

No significant similarity found.


Query #3089: g2999.t1 Query ID: lcl|Query_251689 Length: 845

No significant similarity found.


Query #3090: g3000.t1 Query ID: lcl|Query_251690 Length: 934

No significant similarity found.


Query #3091: g3001.t1 Query ID: lcl|Query_251691 Length: 395

No significant similarity found.


Query #3092: g3002.t1 Query ID: lcl|Query_251692 Length: 272

No significant similarity found.


Query #3093: g3003.t1 Query ID: lcl|Query_251693 Length: 132

No significant similarity found.


Query #3094: g3004.t1 Query ID: lcl|Query_251694 Length: 512

No significant similarity found.


Query #3095: g3005.t1 Query ID: lcl|Query_251695 Length: 1034

No significant similarity found.


Query #3096: g3006.t1 Query ID: lcl|Query_251696 Length: 461

No significant similarity found.


Query #3097: g3007.t1 Query ID: lcl|Query_251697 Length: 615

No significant similarity found.


Query #3098: g3008.t1 Query ID: lcl|Query_251698 Length: 432

No significant similarity found.


Query #3099: g3009.t1 Query ID: lcl|Query_251699 Length: 85

No significant similarity found.


Query #3100: g3010.t1 Query ID: lcl|Query_251700 Length: 687

No significant similarity found.


Query #3101: g3011.t1 Query ID: lcl|Query_251701 Length: 650

No significant similarity found.


Query #3102: g3012.t1 Query ID: lcl|Query_251702 Length: 242

No significant similarity found.


Query #3103: g3013.t1 Query ID: lcl|Query_251703 Length: 807

No significant similarity found.


Query #3104: g3014.t1 Query ID: lcl|Query_251704 Length: 152

No significant similarity found.


Query #3105: g3015.t1 Query ID: lcl|Query_251705 Length: 150

No significant similarity found.


Query #3106: g3016.t1 Query ID: lcl|Query_251706 Length: 356

No significant similarity found.


Query #3107: g3016.t2 Query ID: lcl|Query_251707 Length: 375

No significant similarity found.


Query #3108: g3017.t1 Query ID: lcl|Query_251708 Length: 600

No significant similarity found.


Query #3109: g3017.t2 Query ID: lcl|Query_251709 Length: 619

No significant similarity found.


Query #3110: g3018.t1 Query ID: lcl|Query_251710 Length: 567

Sequences producing significant alignments:
                                                                  Scientific      Common                     Max    Total Query   E   Per.   Acc.                        
Description                                                       Name            Name            Taxid      Score  Score cover Value Ident  Len        Accession        
unnamed protein product                                                                           0          23.0   23.0  5%    0.030 37.14  497        Query_259685     


Alignments:

>unnamed protein product
Sequence ID: Query_259685 Length: 497
Range 1: 290 to 324

Score:23.0 bits(46), Expect:0.030, 
Method:Compositional matrix adjust., 
Identities:13/35(37%), Positives:18/35(51%), Gaps:3/35(8%)

Query  384  FGTYGRLKQLALRT---VASHIPEDSIILSDLRGL  415
            FGT G   + ALRT     +  P   + LS+ RG+
Sbjct  290  FGTTGGVMEAALRTAYELFTGTPLPRLSLSEVRGM  324


Query #3111: g3019.t1 Query ID: lcl|Query_251711 Length: 188

No significant similarity found.


Query #3112: g3020.t1 Query ID: lcl|Query_251712 Length: 838

No significant similarity found.


Query #3113: g3021.t1 Query ID: lcl|Query_251713 Length: 528

No significant similarity found.


Query #3114: g3022.t1 Query ID: lcl|Query_251714 Length: 368

No significant similarity found.


Query #3115: g3023.t1 Query ID: lcl|Query_251715 Length: 144

No significant similarity found.


Query #3116: g3024.t1 Query ID: lcl|Query_251716 Length: 1087

No significant similarity found.


Query #3117: g3025.t1 Query ID: lcl|Query_251717 Length: 813

No significant similarity found.


Query #3118: g3026.t1 Query ID: lcl|Query_251718 Length: 1238

No significant similarity found.


Query #3119: g3027.t1 Query ID: lcl|Query_251719 Length: 257

No significant similarity found.


Query #3120: g3028.t1 Query ID: lcl|Query_251720 Length: 422

No significant similarity found.


Query #3121: g3029.t1 Query ID: lcl|Query_251721 Length: 867

No significant similarity found.


Query #3122: g3030.t1 Query ID: lcl|Query_251722 Length: 77

No significant similarity found.


Query #3123: g3031.t1 Query ID: lcl|Query_251723 Length: 1123

No significant similarity found.


Query #3124: g3032.t1 Query ID: lcl|Query_251724 Length: 675

No significant similarity found.


Query #3125: g3033.t1 Query ID: lcl|Query_251725 Length: 385

No significant similarity found.


Query #3126: g3034.t1 Query ID: lcl|Query_251726 Length: 1135

No significant similarity found.


Query #3127: g3035.t1 Query ID: lcl|Query_251727 Length: 428

No significant similarity found.


Query #3128: g3036.t1 Query ID: lcl|Query_251728 Length: 100

No significant similarity found.


Query #3129: g3037.t1 Query ID: lcl|Query_251729 Length: 105

No significant similarity found.


Query #3130: g3038.t1 Query ID: lcl|Query_251730 Length: 144

No significant similarity found.


Query #3131: g3039.t1 Query ID: lcl|Query_251731 Length: 122

No significant similarity found.


Query #3132: g3040.t1 Query ID: lcl|Query_251732 Length: 125

No significant similarity found.


Query #3133: g3041.t1 Query ID: lcl|Query_251733 Length: 230

No significant similarity found.


Query #3134: g3042.t1 Query ID: lcl|Query_251734 Length: 648

No significant similarity found.


Query #3135: g3043.t1 Query ID: lcl|Query_251735 Length: 474

No significant similarity found.


Query #3136: g3044.t1 Query ID: lcl|Query_251736 Length: 99

No significant similarity found.


Query #3137: g3045.t1 Query ID: lcl|Query_251737 Length: 208

No significant similarity found.


Query #3138: g3046.t1 Query ID: lcl|Query_251738 Length: 917

No significant similarity found.


Query #3139: g3047.t1 Query ID: lcl|Query_251739 Length: 345

No significant similarity found.


Query #3140: g3048.t1 Query ID: lcl|Query_251740 Length: 814

No significant similarity found.


Query #3141: g3049.t1 Query ID: lcl|Query_251741 Length: 517

No significant similarity found.


Query #3142: g3050.t1 Query ID: lcl|Query_251742 Length: 1029

No significant similarity found.


Query #3143: g3051.t1 Query ID: lcl|Query_251743 Length: 602

No significant similarity found.


Query #3144: g3052.t1 Query ID: lcl|Query_251744 Length: 315

No significant similarity found.


Query #3145: g3053.t1 Query ID: lcl|Query_251745 Length: 187

No significant similarity found.


Query #3146: g3054.t1 Query ID: lcl|Query_251746 Length: 110

No significant similarity found.


Query #3147: g3055.t1 Query ID: lcl|Query_251747 Length: 558

No significant similarity found.


Query #3148: g3056.t1 Query ID: lcl|Query_251748 Length: 223

No significant similarity found.


Query #3149: g3057.t1 Query ID: lcl|Query_251749 Length: 1289

No significant similarity found.


Query #3150: g3058.t1 Query ID: lcl|Query_251750 Length: 114

Sequences producing significant alignments:
                                                                  Scientific      Common                     Max    Total Query   E   Per.   Acc.                        
Description                                                       Name            Name            Taxid      Score  Score cover Value Ident  Len        Accession        
unnamed protein product                                                                           0          19.6   19.6  23%   0.045 36.36  497        Query_259685     


Alignments:

>unnamed protein product
Sequence ID: Query_259685 Length: 497
Range 1: 18 to 50

Score:19.6 bits(38), Expect:0.045, 
Method:Composition-based stats., 
Identities:12/33(36%), Positives:15/33(45%), Gaps:6/33(18%)

Query  36  TCR------RLHVAGTTGVIALAASAAATRRPG  62
           +CR      R   A +T  +ALA   A  RR G
Sbjct  18  SCRARQVAPRAPLAASTVRVALATLEAPARRLG  50


Query #3151: g3059.t1 Query ID: lcl|Query_251751 Length: 222

No significant similarity found.


Query #3152: g3060.t1 Query ID: lcl|Query_251752 Length: 198

No significant similarity found.


Query #3153: g3061.t1 Query ID: lcl|Query_251753 Length: 234

No significant similarity found.


Query #3154: g3062.t1 Query ID: lcl|Query_251754 Length: 1992

No significant similarity found.


Query #3155: g3063.t1 Query ID: lcl|Query_251755 Length: 313

No significant similarity found.


Query #3156: g3064.t1 Query ID: lcl|Query_251756 Length: 601

No significant similarity found.


Query #3157: g3065.t1 Query ID: lcl|Query_251757 Length: 373

No significant similarity found.


Query #3158: g3066.t1 Query ID: lcl|Query_251758 Length: 328

No significant similarity found.


Query #3159: g3067.t1 Query ID: lcl|Query_251759 Length: 471

No significant similarity found.


Query #3160: g3068.t1 Query ID: lcl|Query_251760 Length: 832

No significant similarity found.


Query #3161: g3069.t1 Query ID: lcl|Query_251761 Length: 321

No significant similarity found.


Query #3162: g3070.t1 Query ID: lcl|Query_251762 Length: 183

No significant similarity found.


Query #3163: g3071.t1 Query ID: lcl|Query_251763 Length: 262

No significant similarity found.


Query #3164: g3072.t1 Query ID: lcl|Query_251764 Length: 510

No significant similarity found.


Query #3165: g3073.t1 Query ID: lcl|Query_251765 Length: 1183

Sequences producing significant alignments:
                                                                  Scientific      Common                     Max    Total Query   E   Per.   Acc.                        
Description                                                       Name            Name            Taxid      Score  Score cover Value Ident  Len        Accession        
unnamed protein product                                                                           0          25.5   25.5  2%    0.010 34.62  497        Query_259685     


Alignments:

>unnamed protein product
Sequence ID: Query_259685 Length: 497
Range 1: 217 to 242

Score:25.5 bits(52), Expect:0.010, 
Method:Compositional matrix adjust., 
Identities:9/26(35%), Positives:12/26(46%), Gaps:0/26(0%)

Query  233  LATVCMTCCGRIQDASLRSWLCLDAQ  258
            +  V +  C R Q  + R W C DA 
Sbjct  217  MVMVSIMPCTRKQSEADRDWFCVDAD  242


Query #3166: g3074.t1 Query ID: lcl|Query_251766 Length: 787

No significant similarity found.


Query #3167: g3075.t1 Query ID: lcl|Query_251767 Length: 374

No significant similarity found.


Query #3168: g3076.t1 Query ID: lcl|Query_251768 Length: 210

No significant similarity found.


Query #3169: g3077.t1 Query ID: lcl|Query_251769 Length: 744

No significant similarity found.


Query #3170: g3078.t1 Query ID: lcl|Query_251770 Length: 141

No significant similarity found.


Query #3171: g3079.t1 Query ID: lcl|Query_251771 Length: 383

No significant similarity found.


Query #3172: g3080.t1 Query ID: lcl|Query_251772 Length: 379

No significant similarity found.


Query #3173: g3081.t1 Query ID: lcl|Query_251773 Length: 754

No significant similarity found.


Query #3174: g3082.t1 Query ID: lcl|Query_251774 Length: 165

No significant similarity found.


Query #3175: g3083.t1 Query ID: lcl|Query_251775 Length: 691

No significant similarity found.


Query #3176: g3084.t1 Query ID: lcl|Query_251776 Length: 2931

No significant similarity found.


Query #3177: g3085.t1 Query ID: lcl|Query_251777 Length: 1302

No significant similarity found.


Query #3178: g3086.t1 Query ID: lcl|Query_251778 Length: 567

No significant similarity found.


Query #3179: g3087.t1 Query ID: lcl|Query_251779 Length: 174

No significant similarity found.


Query #3180: g3088.t1 Query ID: lcl|Query_251780 Length: 562

No significant similarity found.


Query #3181: g3089.t1 Query ID: lcl|Query_251781 Length: 565

No significant similarity found.


Query #3182: g3089.t2 Query ID: lcl|Query_251782 Length: 97

No significant similarity found.


Query #3183: g3090.t1 Query ID: lcl|Query_251783 Length: 505

No significant similarity found.


Query #3184: g3091.t1 Query ID: lcl|Query_251784 Length: 472

No significant similarity found.


Query #3185: g3092.t1 Query ID: lcl|Query_251785 Length: 523

No significant similarity found.


Query #3186: g3093.t1 Query ID: lcl|Query_251786 Length: 627

No significant similarity found.


Query #3187: g3094.t1 Query ID: lcl|Query_251787 Length: 370

No significant similarity found.


Query #3188: g3095.t1 Query ID: lcl|Query_251788 Length: 520

No significant similarity found.


Query #3189: g3096.t1 Query ID: lcl|Query_251789 Length: 1638

No significant similarity found.


Query #3190: g3096.t2 Query ID: lcl|Query_251790 Length: 675

No significant similarity found.


Query #3191: g3096.t3 Query ID: lcl|Query_251791 Length: 809

No significant similarity found.


Query #3192: g3097.t1 Query ID: lcl|Query_251792 Length: 710

No significant similarity found.


Query #3193: g3098.t1 Query ID: lcl|Query_251793 Length: 982

No significant similarity found.


Query #3194: g3099.t1 Query ID: lcl|Query_251794 Length: 520

No significant similarity found.


Query #3195: g3100.t1 Query ID: lcl|Query_251795 Length: 842

No significant similarity found.


Query #3196: g3101.t1 Query ID: lcl|Query_251796 Length: 520

No significant similarity found.


Query #3197: g3102.t1 Query ID: lcl|Query_251797 Length: 809

No significant similarity found.


Query #3198: g3103.t1 Query ID: lcl|Query_251798 Length: 2664

No significant similarity found.


Query #3199: g3104.t1 Query ID: lcl|Query_251799 Length: 323

No significant similarity found.


Query #3200: g3105.t1 Query ID: lcl|Query_251800 Length: 436

No significant similarity found.


Query #3201: g3106.t1 Query ID: lcl|Query_251801 Length: 285

No significant similarity found.


Query #3202: g3107.t1 Query ID: lcl|Query_251802 Length: 222

No significant similarity found.


Query #3203: g3108.t1 Query ID: lcl|Query_251803 Length: 1376

No significant similarity found.


Query #3204: g3109.t1 Query ID: lcl|Query_251804 Length: 831

No significant similarity found.


Query #3205: g3110.t1 Query ID: lcl|Query_251805 Length: 356

No significant similarity found.


Query #3206: g3111.t1 Query ID: lcl|Query_251806 Length: 1492

No significant similarity found.


Query #3207: g3112.t1 Query ID: lcl|Query_251807 Length: 274

No significant similarity found.


Query #3208: g3113.t1 Query ID: lcl|Query_251808 Length: 193

No significant similarity found.


Query #3209: g3114.t1 Query ID: lcl|Query_251809 Length: 141

No significant similarity found.


Query #3210: g3115.t1 Query ID: lcl|Query_251810 Length: 227

No significant similarity found.


Query #3211: g3116.t1 Query ID: lcl|Query_251811 Length: 104

No significant similarity found.


Query #3212: g3117.t1 Query ID: lcl|Query_251812 Length: 395

No significant similarity found.


Query #3213: g3118.t1 Query ID: lcl|Query_251813 Length: 873

Sequences producing significant alignments:
                                                                  Scientific      Common                     Max    Total Query   E   Per.   Acc.                        
Description                                                       Name            Name            Taxid      Score  Score cover Value Ident  Len        Accession        
unnamed protein product                                                                           0          23.8   23.8  5%    0.028 28.26  497        Query_259685     


Alignments:

>unnamed protein product
Sequence ID: Query_259685 Length: 497
Range 1: 380 to 420

Score:23.8 bits(48), Expect:0.028, 
Method:Compositional matrix adjust., 
Identities:13/46(28%), Positives:22/46(47%), Gaps:5/46(10%)

Query  827  GGVSQRLHVTNSLHGQKALVMRLRISYSLAGQQVLEQAEVTTFPPG  872
            GG++ R  V N L   K L+ +++     AG+   +  E+   P G
Sbjct  380  GGITLRVAVANGLGNAKKLITKMQ-----AGEAKYDFVEIMACPAG  420


Query #3214: g3119.t1 Query ID: lcl|Query_251814 Length: 1460

No significant similarity found.


Query #3215: g3120.t1 Query ID: lcl|Query_251815 Length: 186

No significant similarity found.


Query #3216: g3121.t1 Query ID: lcl|Query_251816 Length: 734

No significant similarity found.


Query #3217: g3122.t1 Query ID: lcl|Query_251817 Length: 67

No significant similarity found.


Query #3218: g3122.t2 Query ID: lcl|Query_251818 Length: 72

No significant similarity found.


Query #3219: g3123.t1 Query ID: lcl|Query_251819 Length: 295

No significant similarity found.


Query #3220: g3124.t1 Query ID: lcl|Query_251820 Length: 569

No significant similarity found.


Query #3221: g3125.t1 Query ID: lcl|Query_251821 Length: 275

No significant similarity found.


Query #3222: g3126.t1 Query ID: lcl|Query_251822 Length: 519

No significant similarity found.


Query #3223: g3127.t1 Query ID: lcl|Query_251823 Length: 306

No significant similarity found.


Query #3224: g3128.t1 Query ID: lcl|Query_251824 Length: 613

No significant similarity found.


Query #3225: g3129.t1 Query ID: lcl|Query_251825 Length: 579

No significant similarity found.


Query #3226: g3130.t1 Query ID: lcl|Query_251826 Length: 552

No significant similarity found.


Query #3227: g3131.t1 Query ID: lcl|Query_251827 Length: 540

No significant similarity found.


Query #3228: g3132.t1 Query ID: lcl|Query_251828 Length: 587

No significant similarity found.


Query #3229: g3133.t1 Query ID: lcl|Query_251829 Length: 176

No significant similarity found.


Query #3230: g3134.t1 Query ID: lcl|Query_251830 Length: 567

No significant similarity found.


Query #3231: g3135.t1 Query ID: lcl|Query_251831 Length: 390

No significant similarity found.


Query #3232: g3136.t1 Query ID: lcl|Query_251832 Length: 832

No significant similarity found.


Query #3233: g3137.t1 Query ID: lcl|Query_251833 Length: 536

No significant similarity found.


Query #3234: g3138.t1 Query ID: lcl|Query_251834 Length: 187

No significant similarity found.


Query #3235: g3139.t1 Query ID: lcl|Query_251835 Length: 151

No significant similarity found.


Query #3236: g3140.t1 Query ID: lcl|Query_251836 Length: 1072

No significant similarity found.


Query #3237: g3141.t1 Query ID: lcl|Query_251837 Length: 899

No significant similarity found.


Query #3238: g3142.t1 Query ID: lcl|Query_251838 Length: 228

No significant similarity found.


Query #3239: g3143.t1 Query ID: lcl|Query_251839 Length: 122

No significant similarity found.


Query #3240: g3144.t1 Query ID: lcl|Query_251840 Length: 760

No significant similarity found.


Query #3241: g3145.t1 Query ID: lcl|Query_251841 Length: 433

No significant similarity found.


Query #3242: g3146.t1 Query ID: lcl|Query_251842 Length: 150

No significant similarity found.


Query #3243: g3147.t1 Query ID: lcl|Query_251843 Length: 525

No significant similarity found.


Query #3244: g3148.t1 Query ID: lcl|Query_251844 Length: 641

No significant similarity found.


Query #3245: g3149.t1 Query ID: lcl|Query_251845 Length: 416

No significant similarity found.


Query #3246: g3150.t1 Query ID: lcl|Query_251846 Length: 279

No significant similarity found.


Query #3247: g3151.t1 Query ID: lcl|Query_251847 Length: 1101

No significant similarity found.


Query #3248: g3152.t1 Query ID: lcl|Query_251848 Length: 181

No significant similarity found.


Query #3249: g3153.t1 Query ID: lcl|Query_251849 Length: 418

No significant similarity found.


Query #3250: g3154.t1 Query ID: lcl|Query_251850 Length: 103

No significant similarity found.


Query #3251: g3155.t1 Query ID: lcl|Query_251851 Length: 274

No significant similarity found.


Query #3252: g3156.t1 Query ID: lcl|Query_251852 Length: 645

No significant similarity found.


Query #3253: g3157.t1 Query ID: lcl|Query_251853 Length: 332

No significant similarity found.


Query #3254: g3158.t1 Query ID: lcl|Query_251854 Length: 145

No significant similarity found.


Query #3255: g3159.t1 Query ID: lcl|Query_251855 Length: 319

No significant similarity found.


Query #3256: g3160.t1 Query ID: lcl|Query_251856 Length: 370

No significant similarity found.


Query #3257: g3161.t1 Query ID: lcl|Query_251857 Length: 449

No significant similarity found.


Query #3258: g3162.t1 Query ID: lcl|Query_251858 Length: 330

No significant similarity found.


Query #3259: g3163.t1 Query ID: lcl|Query_251859 Length: 1059

No significant similarity found.


Query #3260: g3164.t1 Query ID: lcl|Query_251860 Length: 750

No significant similarity found.


Query #3261: g3165.t1 Query ID: lcl|Query_251861 Length: 201

No significant similarity found.


Query #3262: g3166.t1 Query ID: lcl|Query_251862 Length: 260

No significant similarity found.


Query #3263: g3167.t1 Query ID: lcl|Query_251863 Length: 322

No significant similarity found.


Query #3264: g3168.t1 Query ID: lcl|Query_251864 Length: 236

No significant similarity found.


Query #3265: g3169.t1 Query ID: lcl|Query_251865 Length: 475

No significant similarity found.


Query #3266: g3170.t1 Query ID: lcl|Query_251866 Length: 403

No significant similarity found.


Query #3267: g3171.t1 Query ID: lcl|Query_251867 Length: 183

No significant similarity found.


Query #3268: g3172.t1 Query ID: lcl|Query_251868 Length: 1682

No significant similarity found.


Query #3269: g3173.t1 Query ID: lcl|Query_251869 Length: 1001

No significant similarity found.


Query #3270: g3174.t1 Query ID: lcl|Query_251870 Length: 188

No significant similarity found.


Query #3271: g3175.t1 Query ID: lcl|Query_251871 Length: 531

No significant similarity found.


Query #3272: g3176.t1 Query ID: lcl|Query_251872 Length: 357

No significant similarity found.


Query #3273: g3177.t1 Query ID: lcl|Query_251873 Length: 212

No significant similarity found.


Query #3274: g3178.t1 Query ID: lcl|Query_251874 Length: 668

No significant similarity found.


Query #3275: g3178.t2 Query ID: lcl|Query_251875 Length: 695

No significant similarity found.


Query #3276: g3179.t1 Query ID: lcl|Query_251876 Length: 380

No significant similarity found.


Query #3277: g3180.t1 Query ID: lcl|Query_251877 Length: 178

No significant similarity found.


Query #3278: g3181.t1 Query ID: lcl|Query_251878 Length: 598

No significant similarity found.


Query #3279: g3182.t1 Query ID: lcl|Query_251879 Length: 471

No significant similarity found.


Query #3280: g3183.t1 Query ID: lcl|Query_251880 Length: 356

No significant similarity found.


Query #3281: g3184.t1 Query ID: lcl|Query_251881 Length: 1220

No significant similarity found.


Query #3282: g3185.t1 Query ID: lcl|Query_251882 Length: 566

No significant similarity found.


Query #3283: g3186.t1 Query ID: lcl|Query_251883 Length: 334

No significant similarity found.


Query #3284: g3187.t1 Query ID: lcl|Query_251884 Length: 518

No significant similarity found.


Query #3285: g3188.t1 Query ID: lcl|Query_251885 Length: 188

No significant similarity found.


Query #3286: g3189.t1 Query ID: lcl|Query_251886 Length: 752

No significant similarity found.


Query #3287: g3190.t1 Query ID: lcl|Query_251887 Length: 425

No significant similarity found.


Query #3288: g3191.t1 Query ID: lcl|Query_251888 Length: 1093

No significant similarity found.


Query #3289: g3192.t1 Query ID: lcl|Query_251889 Length: 670

No significant similarity found.


Query #3290: g3193.t1 Query ID: lcl|Query_251890 Length: 509

No significant similarity found.


Query #3291: g3194.t1 Query ID: lcl|Query_251891 Length: 86

No significant similarity found.


Query #3292: g3195.t1 Query ID: lcl|Query_251892 Length: 181

No significant similarity found.


Query #3293: g3195.t2 Query ID: lcl|Query_251893 Length: 156

No significant similarity found.


Query #3294: g3196.t1 Query ID: lcl|Query_251894 Length: 688

No significant similarity found.


Query #3295: g3197.t1 Query ID: lcl|Query_251895 Length: 366

No significant similarity found.


Query #3296: g3198.t1 Query ID: lcl|Query_251896 Length: 133

No significant similarity found.


Query #3297: g3199.t1 Query ID: lcl|Query_251897 Length: 664

No significant similarity found.


Query #3298: g3200.t1 Query ID: lcl|Query_251898 Length: 569

No significant similarity found.


Query #3299: g3201.t1 Query ID: lcl|Query_251899 Length: 110

No significant similarity found.


Query #3300: g3202.t1 Query ID: lcl|Query_251900 Length: 89

No significant similarity found.


Query #3301: g3203.t1 Query ID: lcl|Query_251901 Length: 450

No significant similarity found.


Query #3302: g3204.t1 Query ID: lcl|Query_251902 Length: 400

No significant similarity found.


Query #3303: g3205.t1 Query ID: lcl|Query_251903 Length: 246

No significant similarity found.


Query #3304: g3206.t1 Query ID: lcl|Query_251904 Length: 744

No significant similarity found.


Query #3305: g3207.t1 Query ID: lcl|Query_251905 Length: 1002

No significant similarity found.


Query #3306: g3208.t1 Query ID: lcl|Query_251906 Length: 101

No significant similarity found.


Query #3307: g3209.t1 Query ID: lcl|Query_251907 Length: 622

No significant similarity found.


Query #3308: g3210.t1 Query ID: lcl|Query_251908 Length: 366

No significant similarity found.


Query #3309: g3211.t1 Query ID: lcl|Query_251909 Length: 405

No significant similarity found.


Query #3310: g3212.t1 Query ID: lcl|Query_251910 Length: 535

No significant similarity found.


Query #3311: g3213.t1 Query ID: lcl|Query_251911 Length: 827

No significant similarity found.


Query #3312: g3214.t1 Query ID: lcl|Query_251912 Length: 121

No significant similarity found.


Query #3313: g3215.t1 Query ID: lcl|Query_251913 Length: 409

No significant similarity found.


Query #3314: g3216.t1 Query ID: lcl|Query_251914 Length: 1100

No significant similarity found.


Query #3315: g3217.t1 Query ID: lcl|Query_251915 Length: 811

No significant similarity found.


Query #3316: g3218.t1 Query ID: lcl|Query_251916 Length: 149

No significant similarity found.


Query #3317: g3219.t1 Query ID: lcl|Query_251917 Length: 416

No significant similarity found.


Query #3318: g3220.t1 Query ID: lcl|Query_251918 Length: 221

No significant similarity found.


Query #3319: g3221.t1 Query ID: lcl|Query_251919 Length: 491

No significant similarity found.


Query #3320: g3222.t1 Query ID: lcl|Query_251920 Length: 1687

No significant similarity found.


Query #3321: g3223.t1 Query ID: lcl|Query_251921 Length: 409

No significant similarity found.


Query #3322: g3224.t1 Query ID: lcl|Query_251922 Length: 441

No significant similarity found.


Query #3323: g3225.t1 Query ID: lcl|Query_251923 Length: 403

No significant similarity found.


Query #3324: g3226.t1 Query ID: lcl|Query_251924 Length: 494

No significant similarity found.


Query #3325: g3227.t1 Query ID: lcl|Query_251925 Length: 374

No significant similarity found.


Query #3326: g3228.t1 Query ID: lcl|Query_251926 Length: 519

No significant similarity found.


Query #3327: g3229.t1 Query ID: lcl|Query_251927 Length: 803

No significant similarity found.


Query #3328: g3229.t2 Query ID: lcl|Query_251928 Length: 800

No significant similarity found.


Query #3329: g3230.t1 Query ID: lcl|Query_251929 Length: 241

Sequences producing significant alignments:
                                                                  Scientific      Common                     Max    Total Query   E   Per.   Acc.                        
Description                                                       Name            Name            Taxid      Score  Score cover Value Ident  Len        Accession        
unnamed protein product                                                                           0          24.2   24.2  23%   0.005 35.59  497        Query_259685     


Alignments:

>unnamed protein product
Sequence ID: Query_259685 Length: 497
Range 1: 114 to 171

Score:24.2 bits(49), Expect:0.005, 
Method:Compositional matrix adjust., 
Identities:21/59(36%), Positives:24/59(40%), Gaps:4/59(6%)

Query  109  QLRTGLRSAGKSAVFGGVL---LAMIEGVGILLTRVTAPPPAPVPMVDMPGPNPSSGKP  164
            QL  GLR  G   VF       L ++E    LL R T    A  P  D P P  +S  P
Sbjct  114  QLAEGLRRLGFDEVFDTLFGADLTIMEEGSELLHRLTEHLEAH-PHSDEPLPMFTSCCP  171


Query #3330: g3231.t1 Query ID: lcl|Query_251930 Length: 662

No significant similarity found.


Query #3331: g3232.t1 Query ID: lcl|Query_251931 Length: 877

No significant similarity found.


Query #3332: g3233.t1 Query ID: lcl|Query_251932 Length: 488

No significant similarity found.


Query #3333: g3234.t1 Query ID: lcl|Query_251933 Length: 346

No significant similarity found.


Query #3334: g3235.t1 Query ID: lcl|Query_251934 Length: 773

No significant similarity found.


Query #3335: g3236.t1 Query ID: lcl|Query_251935 Length: 270

No significant similarity found.


Query #3336: g3237.t1 Query ID: lcl|Query_251936 Length: 571

No significant similarity found.


Query #3337: g3238.t1 Query ID: lcl|Query_251937 Length: 690

No significant similarity found.


Query #3338: g3239.t1 Query ID: lcl|Query_251938 Length: 373

No significant similarity found.


Query #3339: g3240.t1 Query ID: lcl|Query_251939 Length: 200

No significant similarity found.


Query #3340: g3241.t1 Query ID: lcl|Query_251940 Length: 1020

No significant similarity found.


Query #3341: g3242.t1 Query ID: lcl|Query_251941 Length: 225

No significant similarity found.


Query #3342: g3243.t1 Query ID: lcl|Query_251942 Length: 541

No significant similarity found.


Query #3343: g3244.t1 Query ID: lcl|Query_251943 Length: 435

No significant similarity found.


Query #3344: g3245.t1 Query ID: lcl|Query_251944 Length: 234

No significant similarity found.


Query #3345: g3246.t1 Query ID: lcl|Query_251945 Length: 231

No significant similarity found.


Query #3346: g3247.t1 Query ID: lcl|Query_251946 Length: 465

No significant similarity found.


Query #3347: g3248.t1 Query ID: lcl|Query_251947 Length: 217

No significant similarity found.


Query #3348: g3249.t1 Query ID: lcl|Query_251948 Length: 542

No significant similarity found.


Query #3349: g3250.t1 Query ID: lcl|Query_251949 Length: 598

No significant similarity found.


Query #3350: g3251.t1 Query ID: lcl|Query_251950 Length: 601

No significant similarity found.


Query #3351: g3252.t1 Query ID: lcl|Query_251951 Length: 434

No significant similarity found.


Query #3352: g3253.t1 Query ID: lcl|Query_251952 Length: 458

No significant similarity found.


Query #3353: g3254.t1 Query ID: lcl|Query_251953 Length: 863

No significant similarity found.


Query #3354: g3254.t2 Query ID: lcl|Query_251954 Length: 854

No significant similarity found.


Query #3355: g3255.t1 Query ID: lcl|Query_251955 Length: 462

No significant similarity found.


Query #3356: g3256.t1 Query ID: lcl|Query_251956 Length: 584

No significant similarity found.


Query #3357: g3257.t1 Query ID: lcl|Query_251957 Length: 520

No significant similarity found.


Query #3358: g3258.t1 Query ID: lcl|Query_251958 Length: 1122

No significant similarity found.


Query #3359: g3259.t1 Query ID: lcl|Query_251959 Length: 323

No significant similarity found.


Query #3360: g3260.t1 Query ID: lcl|Query_251960 Length: 138

No significant similarity found.


Query #3361: g3261.t1 Query ID: lcl|Query_251961 Length: 1658

No significant similarity found.


Query #3362: g3262.t1 Query ID: lcl|Query_251962 Length: 555

No significant similarity found.


Query #3363: g3262.t2 Query ID: lcl|Query_251963 Length: 556

No significant similarity found.


Query #3364: g3263.t1 Query ID: lcl|Query_251964 Length: 1069

Sequences producing significant alignments:
                                                                  Scientific      Common                     Max    Total Query   E   Per.   Acc.                        
Description                                                       Name            Name            Taxid      Score  Score cover Value Ident  Len        Accession        
unnamed protein product                                                                           0          24.2   24.2  1%    0.023 53.33  497        Query_259685     


Alignments:

>unnamed protein product
Sequence ID: Query_259685 Length: 497
Range 1: 361 to 375

Score:24.2 bits(49), Expect:0.023, 
Method:Compositional matrix adjust., 
Identities:8/15(53%), Positives:11/15(73%), Gaps:0/15(0%)

Query  453  SPAPPAWDGGSARSS  467
            +P P AWDGG+  +S
Sbjct  361  TPGPLAWDGGAGFTS  375


Query #3365: g3264.t1 Query ID: lcl|Query_251965 Length: 2017

No significant similarity found.


Query #3366: g3265.t1 Query ID: lcl|Query_251966 Length: 338

No significant similarity found.


Query #3367: g3266.t1 Query ID: lcl|Query_251967 Length: 522

No significant similarity found.


Query #3368: g3267.t1 Query ID: lcl|Query_251968 Length: 352

No significant similarity found.


Query #3369: g3268.t1 Query ID: lcl|Query_251969 Length: 157

No significant similarity found.


Query #3370: g3269.t1 Query ID: lcl|Query_251970 Length: 210

No significant similarity found.


Query #3371: g3270.t1 Query ID: lcl|Query_251971 Length: 1001

No significant similarity found.


Query #3372: g3271.t1 Query ID: lcl|Query_251972 Length: 146

No significant similarity found.


Query #3373: g3272.t1 Query ID: lcl|Query_251973 Length: 128

No significant similarity found.


Query #3374: g3273.t1 Query ID: lcl|Query_251974 Length: 1124

No significant similarity found.


Query #3375: g3274.t1 Query ID: lcl|Query_251975 Length: 889

No significant similarity found.


Query #3376: g3275.t1 Query ID: lcl|Query_251976 Length: 229

No significant similarity found.


Query #3377: g3276.t1 Query ID: lcl|Query_251977 Length: 251

No significant similarity found.


Query #3378: g3277.t1 Query ID: lcl|Query_251978 Length: 334

No significant similarity found.


Query #3379: g3278.t1 Query ID: lcl|Query_251979 Length: 339

No significant similarity found.


Query #3380: g3279.t1 Query ID: lcl|Query_251980 Length: 130

No significant similarity found.


Query #3381: g3280.t1 Query ID: lcl|Query_251981 Length: 363

No significant similarity found.


Query #3382: g3280.t2 Query ID: lcl|Query_251982 Length: 329

No significant similarity found.


Query #3383: g3281.t1 Query ID: lcl|Query_251983 Length: 586

No significant similarity found.


Query #3384: g3282.t1 Query ID: lcl|Query_251984 Length: 416

No significant similarity found.


Query #3385: g3283.t1 Query ID: lcl|Query_251985 Length: 167

No significant similarity found.


Query #3386: g3284.t1 Query ID: lcl|Query_251986 Length: 199

No significant similarity found.


Query #3387: g3285.t1 Query ID: lcl|Query_251987 Length: 1116

No significant similarity found.


Query #3388: g3286.t1 Query ID: lcl|Query_251988 Length: 154

No significant similarity found.


Query #3389: g3287.t1 Query ID: lcl|Query_251989 Length: 1572

No significant similarity found.


Query #3390: g3288.t1 Query ID: lcl|Query_251990 Length: 696

No significant similarity found.


Query #3391: g3289.t1 Query ID: lcl|Query_251991 Length: 302

No significant similarity found.


Query #3392: g3290.t1 Query ID: lcl|Query_251992 Length: 300

No significant similarity found.


Query #3393: g3291.t1 Query ID: lcl|Query_251993 Length: 309

Sequences producing significant alignments:
                                                                  Scientific      Common                     Max    Total Query   E   Per.   Acc.                        
Description                                                       Name            Name            Taxid      Score  Score cover Value Ident  Len        Accession        
unnamed protein product                                                                           0          21.3   21.3  15%   0.047 24.53  497        Query_259685     


Alignments:

>unnamed protein product
Sequence ID: Query_259685 Length: 497
Range 1: 148 to 200

Score:21.3 bits(42), Expect:0.047, 
Method:Compositional matrix adjust., 
Identities:13/53(25%), Positives:23/53(43%), Gaps:4/53(7%)

Query  26   HVVQRLDSAEHADLVLDMMARCC----EQRDVALADLVEFLLLDRAPQTATAA  74
               + L++  H+D  L M   CC       + +  DL+ +    ++PQ   AA
Sbjct  148  RLTEHLEAHPHSDEPLPMFTSCCPGWIAMLEKSYPDLIPYVSSCKSPQMMLAA  200


Query #3394: g3292.t1 Query ID: lcl|Query_251994 Length: 2668

No significant similarity found.


Query #3395: g3293.t1 Query ID: lcl|Query_251995 Length: 199

No significant similarity found.


Query #3396: g3294.t1 Query ID: lcl|Query_251996 Length: 330

No significant similarity found.


Query #3397: g3295.t1 Query ID: lcl|Query_251997 Length: 1517

No significant similarity found.


Query #3398: g3296.t1 Query ID: lcl|Query_251998 Length: 2573

No significant similarity found.


Query #3399: g3297.t1 Query ID: lcl|Query_251999 Length: 267

No significant similarity found.


Query #3400: g3298.t1 Query ID: lcl|Query_252000 Length: 347

No significant similarity found.


Query #3401: g3299.t1 Query ID: lcl|Query_252001 Length: 463

No significant similarity found.


Query #3402: g3300.t1 Query ID: lcl|Query_252002 Length: 92

No significant similarity found.


Query #3403: g3301.t1 Query ID: lcl|Query_252003 Length: 981

No significant similarity found.


Query #3404: g3302.t1 Query ID: lcl|Query_252004 Length: 532

No significant similarity found.


Query #3405: g3303.t1 Query ID: lcl|Query_252005 Length: 280

No significant similarity found.


Query #3406: g3304.t1 Query ID: lcl|Query_252006 Length: 270

No significant similarity found.


Query #3407: g3305.t1 Query ID: lcl|Query_252007 Length: 228

No significant similarity found.


Query #3408: g3306.t1 Query ID: lcl|Query_252008 Length: 1012

No significant similarity found.


Query #3409: g3307.t1 Query ID: lcl|Query_252009 Length: 475

No significant similarity found.


Query #3410: g3308.t1 Query ID: lcl|Query_252010 Length: 563

No significant similarity found.


Query #3411: g3309.t1 Query ID: lcl|Query_252011 Length: 466

No significant similarity found.


Query #3412: g3310.t1 Query ID: lcl|Query_252012 Length: 201

No significant similarity found.


Query #3413: g3311.t1 Query ID: lcl|Query_252013 Length: 80

No significant similarity found.


Query #3414: g3312.t1 Query ID: lcl|Query_252014 Length: 581

No significant similarity found.


Query #3415: g3313.t1 Query ID: lcl|Query_252015 Length: 331

No significant similarity found.


Query #3416: g3314.t1 Query ID: lcl|Query_252016 Length: 577

No significant similarity found.


Query #3417: g3315.t1 Query ID: lcl|Query_252017 Length: 297

No significant similarity found.


Query #3418: g3316.t1 Query ID: lcl|Query_252018 Length: 845

No significant similarity found.


Query #3419: g3317.t1 Query ID: lcl|Query_252019 Length: 458

No significant similarity found.


Query #3420: g3318.t1 Query ID: lcl|Query_252020 Length: 403

No significant similarity found.


Query #3421: g3319.t1 Query ID: lcl|Query_252021 Length: 668

No significant similarity found.


Query #3422: g3319.t2 Query ID: lcl|Query_252022 Length: 670

No significant similarity found.


Query #3423: g3320.t1 Query ID: lcl|Query_252023 Length: 323

No significant similarity found.


Query #3424: g3321.t1 Query ID: lcl|Query_252024 Length: 215

No significant similarity found.


Query #3425: g3322.t1 Query ID: lcl|Query_252025 Length: 211

No significant similarity found.


Query #3426: g3323.t1 Query ID: lcl|Query_252026 Length: 542

No significant similarity found.


Query #3427: g3324.t1 Query ID: lcl|Query_252027 Length: 167

No significant similarity found.


Query #3428: g3325.t1 Query ID: lcl|Query_252028 Length: 400

No significant similarity found.


Query #3429: g3326.t1 Query ID: lcl|Query_252029 Length: 324

No significant similarity found.


Query #3430: g3327.t1 Query ID: lcl|Query_252030 Length: 142

No significant similarity found.


Query #3431: g3327.t2 Query ID: lcl|Query_252031 Length: 191

No significant similarity found.


Query #3432: g3328.t1 Query ID: lcl|Query_252032 Length: 286

No significant similarity found.


Query #3433: g3329.t1 Query ID: lcl|Query_252033 Length: 501

No significant similarity found.


Query #3434: g3330.t1 Query ID: lcl|Query_252034 Length: 394

No significant similarity found.


Query #3435: g3331.t1 Query ID: lcl|Query_252035 Length: 107

No significant similarity found.


Query #3436: g3332.t1 Query ID: lcl|Query_252036 Length: 1189

No significant similarity found.


Query #3437: g3333.t1 Query ID: lcl|Query_252037 Length: 439

No significant similarity found.


Query #3438: g3334.t1 Query ID: lcl|Query_252038 Length: 491

No significant similarity found.


Query #3439: g3335.t1 Query ID: lcl|Query_252039 Length: 1096

No significant similarity found.


Query #3440: g3336.t1 Query ID: lcl|Query_252040 Length: 608

No significant similarity found.


Query #3441: g3337.t1 Query ID: lcl|Query_252041 Length: 604

No significant similarity found.


Query #3442: g3338.t1 Query ID: lcl|Query_252042 Length: 1328

No significant similarity found.


Query #3443: g3339.t1 Query ID: lcl|Query_252043 Length: 232

No significant similarity found.


Query #3444: g3340.t1 Query ID: lcl|Query_252044 Length: 790

No significant similarity found.


Query #3445: g3341.t1 Query ID: lcl|Query_252045 Length: 411

No significant similarity found.


Query #3446: g3342.t1 Query ID: lcl|Query_252046 Length: 316

No significant similarity found.


Query #3447: g3343.t1 Query ID: lcl|Query_252047 Length: 689

No significant similarity found.


Query #3448: g3344.t1 Query ID: lcl|Query_252048 Length: 216

No significant similarity found.


Query #3449: g3345.t1 Query ID: lcl|Query_252049 Length: 79

No significant similarity found.


Query #3450: g3346.t1 Query ID: lcl|Query_252050 Length: 1141

No significant similarity found.


Query #3451: g3347.t1 Query ID: lcl|Query_252051 Length: 604

No significant similarity found.


Query #3452: g3348.t1 Query ID: lcl|Query_252052 Length: 528

No significant similarity found.


Query #3453: g3349.t1 Query ID: lcl|Query_252053 Length: 184

No significant similarity found.


Query #3454: g3350.t1 Query ID: lcl|Query_252054 Length: 507

No significant similarity found.


Query #3455: g3351.t1 Query ID: lcl|Query_252055 Length: 348

No significant similarity found.


Query #3456: g3352.t1 Query ID: lcl|Query_252056 Length: 922

No significant similarity found.


Query #3457: g3353.t1 Query ID: lcl|Query_252057 Length: 837

No significant similarity found.


Query #3458: g3354.t1 Query ID: lcl|Query_252058 Length: 979

No significant similarity found.


Query #3459: g3355.t1 Query ID: lcl|Query_252059 Length: 699

No significant similarity found.


Query #3460: g3356.t1 Query ID: lcl|Query_252060 Length: 752

No significant similarity found.


Query #3461: g3357.t1 Query ID: lcl|Query_252061 Length: 1885

No significant similarity found.


Query #3462: g3358.t1 Query ID: lcl|Query_252062 Length: 460

No significant similarity found.


Query #3463: g3359.t1 Query ID: lcl|Query_252063 Length: 1076

No significant similarity found.


Query #3464: g3360.t1 Query ID: lcl|Query_252064 Length: 989

No significant similarity found.


Query #3465: g3361.t1 Query ID: lcl|Query_252065 Length: 406

No significant similarity found.


Query #3466: g3362.t1 Query ID: lcl|Query_252066 Length: 452

No significant similarity found.


Query #3467: g3363.t1 Query ID: lcl|Query_252067 Length: 287

No significant similarity found.


Query #3468: g3364.t1 Query ID: lcl|Query_252068 Length: 264

No significant similarity found.


Query #3469: g3365.t1 Query ID: lcl|Query_252069 Length: 146

No significant similarity found.


Query #3470: g3366.t1 Query ID: lcl|Query_252070 Length: 449

No significant similarity found.


Query #3471: g3367.t1 Query ID: lcl|Query_252071 Length: 180

No significant similarity found.


Query #3472: g3368.t1 Query ID: lcl|Query_252072 Length: 322

No significant similarity found.


Query #3473: g3369.t1 Query ID: lcl|Query_252073 Length: 351

No significant similarity found.


Query #3474: g3370.t1 Query ID: lcl|Query_252074 Length: 519

No significant similarity found.


Query #3475: g3371.t1 Query ID: lcl|Query_252075 Length: 274

No significant similarity found.


Query #3476: g3372.t1 Query ID: lcl|Query_252076 Length: 700

No significant similarity found.


Query #3477: g3373.t1 Query ID: lcl|Query_252077 Length: 321

No significant similarity found.


Query #3478: g3374.t1 Query ID: lcl|Query_252078 Length: 1194

No significant similarity found.


Query #3479: g3375.t1 Query ID: lcl|Query_252079 Length: 471

No significant similarity found.


Query #3480: g3376.t1 Query ID: lcl|Query_252080 Length: 680

No significant similarity found.


Query #3481: g3377.t1 Query ID: lcl|Query_252081 Length: 803

No significant similarity found.


Query #3482: g3378.t1 Query ID: lcl|Query_252082 Length: 617

No significant similarity found.


Query #3483: g3379.t1 Query ID: lcl|Query_252083 Length: 117

No significant similarity found.


Query #3484: g3380.t1 Query ID: lcl|Query_252084 Length: 1130

No significant similarity found.


Query #3485: g3381.t1 Query ID: lcl|Query_252085 Length: 427

No significant similarity found.


Query #3486: g3382.t1 Query ID: lcl|Query_252086 Length: 245

No significant similarity found.


Query #3487: g3383.t1 Query ID: lcl|Query_252087 Length: 1012

No significant similarity found.


Query #3488: g3384.t1 Query ID: lcl|Query_252088 Length: 402

No significant similarity found.


Query #3489: g3385.t1 Query ID: lcl|Query_252089 Length: 363

No significant similarity found.


Query #3490: g3386.t1 Query ID: lcl|Query_252090 Length: 389

No significant similarity found.


Query #3491: g3387.t1 Query ID: lcl|Query_252091 Length: 897

No significant similarity found.


Query #3492: g3388.t1 Query ID: lcl|Query_252092 Length: 429

No significant similarity found.


Query #3493: g3389.t1 Query ID: lcl|Query_252093 Length: 290

No significant similarity found.


Query #3494: g3390.t1 Query ID: lcl|Query_252094 Length: 286

No significant similarity found.


Query #3495: g3391.t1 Query ID: lcl|Query_252095 Length: 298

No significant similarity found.


Query #3496: g3392.t1 Query ID: lcl|Query_252096 Length: 1241

No significant similarity found.


Query #3497: g3393.t1 Query ID: lcl|Query_252097 Length: 468

No significant similarity found.


Query #3498: g3394.t1 Query ID: lcl|Query_252098 Length: 527

No significant similarity found.


Query #3499: g3395.t1 Query ID: lcl|Query_252099 Length: 434

No significant similarity found.


Query #3500: g3396.t1 Query ID: lcl|Query_252100 Length: 313

No significant similarity found.


Query #3501: g3397.t1 Query ID: lcl|Query_252101 Length: 103

No significant similarity found.


Query #3502: g3398.t1 Query ID: lcl|Query_252102 Length: 296

No significant similarity found.


Query #3503: g3399.t1 Query ID: lcl|Query_252103 Length: 664

Sequences producing significant alignments:
                                                                  Scientific      Common                     Max    Total Query   E   Per.   Acc.                        
Description                                                       Name            Name            Taxid      Score  Score cover Value Ident  Len        Accession        
unnamed protein product                                                                           0          23.8   23.8  6%    0.020 35.56  497        Query_259685     


Alignments:

>unnamed protein product
Sequence ID: Query_259685 Length: 497
Range 1: 88 to 132

Score:23.8 bits(48), Expect:0.020, 
Method:Compositional matrix adjust., 
Identities:16/45(36%), Positives:18/45(40%), Gaps:5/45(11%)

Query  330  AVAAAAAAELALAATVALAAQLTSPTQ-----RRWLWQEVHQQLL  369
             V  A A   A+A T  LA   T+P Q     RR    EV   L 
Sbjct  88   CVQVAPAVRVAIAETLGLAPGATTPKQLAEGLRRLGFDEVFDTLF  132


Query #3504: g3400.t1 Query ID: lcl|Query_252104 Length: 2447

No significant similarity found.


Query #3505: g3401.t1 Query ID: lcl|Query_252105 Length: 322

No significant similarity found.


Query #3506: g3402.t1 Query ID: lcl|Query_252106 Length: 501

No significant similarity found.
[truncated: 868,634 more chars]
