# Supplementary material for: Predicting the Structure of Enzymes with Metal Cofactors: The Example of [FeFe] Hydrogenases
Source: Int J Mol Sci. 2024 Mar 25;25(7):3663. doi: 10.3390/ijms25073663 (PMC11011570; doi:10.3390/ijms25073663)
Supplement: Supplementary file 1 [file ijms-25-03663-s001.zip › ijms-2857370-SM/Blast_Clustal_Alignments/Chlorella_Vulg211_11P_Nuclear_Protein_Blosum90_Alignment/T_obliquus.txt]

RID: 0K456717114	
Job Title: g1.t1 				
Program:  
Subject:None ID: lcl|Query_87359(amino acid) Length: 449
Query #1: g1.t1 Query ID: lcl|Query_76275 Length: 265

No significant similarity found.


Query #2: g2.t1 Query ID: lcl|Query_76276 Length: 332

No significant similarity found.


Query #3: g3.t1 Query ID: lcl|Query_76277 Length: 2311

No significant similarity found.


Query #4: g4.t1 Query ID: lcl|Query_76278 Length: 245

No significant similarity found.


Query #5: g5.t1 Query ID: lcl|Query_76279 Length: 427

No significant similarity found.


Query #6: g6.t1 Query ID: lcl|Query_76280 Length: 472

No significant similarity found.


Query #7: g7.t1 Query ID: lcl|Query_76281 Length: 89

No significant similarity found.


Query #8: g8.t1 Query ID: lcl|Query_76282 Length: 409

No significant similarity found.


Query #9: g9.t1 Query ID: lcl|Query_76283 Length: 1767

No significant similarity found.


Query #10: g10.t1 Query ID: lcl|Query_76284 Length: 107

No significant similarity found.


Query #11: g11.t1 Query ID: lcl|Query_76285 Length: 1087

No significant similarity found.


Query #12: g12.t1 Query ID: lcl|Query_76286 Length: 350

No significant similarity found.


Query #13: g13.t1 Query ID: lcl|Query_76287 Length: 1863

No significant similarity found.


Query #14: g14.t1 Query ID: lcl|Query_76288 Length: 478

No significant similarity found.


Query #15: g15.t1 Query ID: lcl|Query_76289 Length: 1601

No significant similarity found.


Query #16: g16.t1 Query ID: lcl|Query_76290 Length: 1102

No significant similarity found.


Query #17: g17.t1 Query ID: lcl|Query_76291 Length: 147

No significant similarity found.


Query #18: g18.t1 Query ID: lcl|Query_76292 Length: 765

No significant similarity found.


Query #19: g19.t1 Query ID: lcl|Query_76293 Length: 277

No significant similarity found.


Query #20: g20.t1 Query ID: lcl|Query_76294 Length: 1585

No significant similarity found.


Query #21: g21.t1 Query ID: lcl|Query_76295 Length: 120

No significant similarity found.


Query #22: g22.t1 Query ID: lcl|Query_76296 Length: 590

No significant similarity found.


Query #23: g23.t1 Query ID: lcl|Query_76297 Length: 136

No significant similarity found.


Query #24: g24.t1 Query ID: lcl|Query_76298 Length: 123

No significant similarity found.


Query #25: g25.t1 Query ID: lcl|Query_76299 Length: 340

No significant similarity found.


Query #26: g26.t1 Query ID: lcl|Query_76300 Length: 343

No significant similarity found.


Query #27: g27.t1 Query ID: lcl|Query_76301 Length: 542

No significant similarity found.


Query #28: g28.t1 Query ID: lcl|Query_76302 Length: 350

No significant similarity found.


Query #29: g29.t1 Query ID: lcl|Query_76303 Length: 153

No significant similarity found.


Query #30: g30.t1 Query ID: lcl|Query_76304 Length: 211

No significant similarity found.


Query #31: g31.t1 Query ID: lcl|Query_76305 Length: 88

No significant similarity found.


Query #32: g32.t1 Query ID: lcl|Query_76306 Length: 103

No significant similarity found.


Query #33: g33.t1 Query ID: lcl|Query_76307 Length: 193

No significant similarity found.


Query #34: g34.t1 Query ID: lcl|Query_76308 Length: 144

No significant similarity found.


Query #35: g35.t1 Query ID: lcl|Query_76309 Length: 73

No significant similarity found.


Query #36: g36.t1 Query ID: lcl|Query_76310 Length: 284

No significant similarity found.


Query #37: g37.t1 Query ID: lcl|Query_76311 Length: 259

No significant similarity found.


Query #38: g38.t1 Query ID: lcl|Query_76312 Length: 144

No significant similarity found.


Query #39: g39.t1 Query ID: lcl|Query_76313 Length: 1158

No significant similarity found.


Query #40: g40.t1 Query ID: lcl|Query_76314 Length: 753

No significant similarity found.


Query #41: g41.t1 Query ID: lcl|Query_76315 Length: 228

No significant similarity found.


Query #42: g42.t1 Query ID: lcl|Query_76316 Length: 429

No significant similarity found.


Query #43: g43.t1 Query ID: lcl|Query_76317 Length: 294

No significant similarity found.


Query #44: g44.t1 Query ID: lcl|Query_76318 Length: 348

No significant similarity found.


Query #45: g45.t1 Query ID: lcl|Query_76319 Length: 1085

No significant similarity found.


Query #46: g46.t1 Query ID: lcl|Query_76320 Length: 565

No significant similarity found.


Query #47: g47.t1 Query ID: lcl|Query_76321 Length: 131

No significant similarity found.


Query #48: g48.t1 Query ID: lcl|Query_76322 Length: 553

No significant similarity found.


Query #49: g49.t1 Query ID: lcl|Query_76323 Length: 157

No significant similarity found.


Query #50: g50.t1 Query ID: lcl|Query_76324 Length: 421

No significant similarity found.


Query #51: g51.t1 Query ID: lcl|Query_76325 Length: 521

No significant similarity found.


Query #52: g52.t1 Query ID: lcl|Query_76326 Length: 774

No significant similarity found.


Query #53: g53.t1 Query ID: lcl|Query_76327 Length: 131

No significant similarity found.


Query #54: g54.t1 Query ID: lcl|Query_76328 Length: 1187

No significant similarity found.


Query #55: g55.t1 Query ID: lcl|Query_76329 Length: 788

No significant similarity found.


Query #56: g55.t2 Query ID: lcl|Query_76330 Length: 790

No significant similarity found.


Query #57: g56.t1 Query ID: lcl|Query_76331 Length: 236

No significant similarity found.


Query #58: g57.t1 Query ID: lcl|Query_76332 Length: 431

No significant similarity found.


Query #59: g58.t1 Query ID: lcl|Query_76333 Length: 262

No significant similarity found.


Query #60: g59.t1 Query ID: lcl|Query_76334 Length: 363

No significant similarity found.


Query #61: g60.t1 Query ID: lcl|Query_76335 Length: 386

No significant similarity found.


Query #62: g61.t1 Query ID: lcl|Query_76336 Length: 364

No significant similarity found.


Query #63: g62.t1 Query ID: lcl|Query_76337 Length: 488

No significant similarity found.


Query #64: g63.t1 Query ID: lcl|Query_76338 Length: 243

No significant similarity found.


Query #65: g64.t1 Query ID: lcl|Query_76339 Length: 381

No significant similarity found.


Query #66: g65.t1 Query ID: lcl|Query_76340 Length: 537

No significant similarity found.


Query #67: g66.t1 Query ID: lcl|Query_76341 Length: 254

No significant similarity found.


Query #68: g67.t1 Query ID: lcl|Query_76342 Length: 455

No significant similarity found.


Query #69: g68.t1 Query ID: lcl|Query_76343 Length: 443

No significant similarity found.


Query #70: g69.t1 Query ID: lcl|Query_76344 Length: 330

No significant similarity found.


Query #71: g70.t1 Query ID: lcl|Query_76345 Length: 346

No significant similarity found.


Query #72: g71.t1 Query ID: lcl|Query_76346 Length: 458

No significant similarity found.


Query #73: g72.t1 Query ID: lcl|Query_76347 Length: 509

No significant similarity found.


Query #74: g73.t1 Query ID: lcl|Query_76348 Length: 487

No significant similarity found.


Query #75: g74.t1 Query ID: lcl|Query_76349 Length: 884

No significant similarity found.


Query #76: g75.t1 Query ID: lcl|Query_76350 Length: 333

No significant similarity found.


Query #77: g76.t1 Query ID: lcl|Query_76351 Length: 265

No significant similarity found.


Query #78: g77.t1 Query ID: lcl|Query_76352 Length: 442

No significant similarity found.


Query #79: g78.t1 Query ID: lcl|Query_76353 Length: 134

No significant similarity found.


Query #80: g79.t1 Query ID: lcl|Query_76354 Length: 218

No significant similarity found.


Query #81: g80.t1 Query ID: lcl|Query_76355 Length: 417

No significant similarity found.


Query #82: g81.t1 Query ID: lcl|Query_76356 Length: 435

No significant similarity found.


Query #83: g82.t1 Query ID: lcl|Query_76357 Length: 532

No significant similarity found.


Query #84: g83.t1 Query ID: lcl|Query_76358 Length: 101

No significant similarity found.


Query #85: g84.t1 Query ID: lcl|Query_76359 Length: 2372

No significant similarity found.


Query #86: g85.t1 Query ID: lcl|Query_76360 Length: 432

No significant similarity found.


Query #87: g86.t1 Query ID: lcl|Query_76361 Length: 148

No significant similarity found.


Query #88: g87.t1 Query ID: lcl|Query_76362 Length: 499

No significant similarity found.


Query #89: g88.t1 Query ID: lcl|Query_76363 Length: 426

No significant similarity found.


Query #90: g89.t1 Query ID: lcl|Query_76364 Length: 338

No significant similarity found.


Query #91: g90.t1 Query ID: lcl|Query_76365 Length: 1726

No significant similarity found.


Query #92: g91.t1 Query ID: lcl|Query_76366 Length: 493

No significant similarity found.


Query #93: g92.t1 Query ID: lcl|Query_76367 Length: 443

No significant similarity found.


Query #94: g93.t1 Query ID: lcl|Query_76368 Length: 594

No significant similarity found.


Query #95: g93.t2 Query ID: lcl|Query_76369 Length: 617

No significant similarity found.


Query #96: g94.t1 Query ID: lcl|Query_76370 Length: 686

No significant similarity found.


Query #97: g95.t1 Query ID: lcl|Query_76371 Length: 1718

No significant similarity found.


Query #98: g96.t1 Query ID: lcl|Query_76372 Length: 104

No significant similarity found.


Query #99: g97.t1 Query ID: lcl|Query_76373 Length: 118

No significant similarity found.


Query #100: g98.t1 Query ID: lcl|Query_76374 Length: 138

No significant similarity found.


Query #101: g99.t1 Query ID: lcl|Query_76375 Length: 297

No significant similarity found.


Query #102: g99.t2 Query ID: lcl|Query_76376 Length: 273

No significant similarity found.


Query #103: g100.t1 Query ID: lcl|Query_76377 Length: 180

No significant similarity found.


Query #104: g101.t1 Query ID: lcl|Query_76378 Length: 144

No significant similarity found.


Query #105: g102.t1 Query ID: lcl|Query_76379 Length: 109

No significant similarity found.


Query #106: g103.t1 Query ID: lcl|Query_76380 Length: 174

No significant similarity found.


Query #107: g104.t1 Query ID: lcl|Query_76381 Length: 87

No significant similarity found.


Query #108: g105.t1 Query ID: lcl|Query_76382 Length: 172

No significant similarity found.


Query #109: g106.t1 Query ID: lcl|Query_76383 Length: 249

No significant similarity found.


Query #110: g107.t1 Query ID: lcl|Query_76384 Length: 146

No significant similarity found.


Query #111: g108.t1 Query ID: lcl|Query_76385 Length: 365

No significant similarity found.


Query #112: g109.t1 Query ID: lcl|Query_76386 Length: 218

No significant similarity found.


Query #113: g110.t1 Query ID: lcl|Query_76387 Length: 252

No significant similarity found.


Query #114: g111.t1 Query ID: lcl|Query_76388 Length: 150

No significant similarity found.


Query #115: g112.t1 Query ID: lcl|Query_76389 Length: 428

No significant similarity found.


Query #116: g113.t1 Query ID: lcl|Query_76390 Length: 652

No significant similarity found.


Query #117: g114.t1 Query ID: lcl|Query_76391 Length: 559

No significant similarity found.


Query #118: g115.t1 Query ID: lcl|Query_76392 Length: 852

No significant similarity found.


Query #119: g116.t1 Query ID: lcl|Query_76393 Length: 424

No significant similarity found.


Query #120: g117.t1 Query ID: lcl|Query_76394 Length: 318

No significant similarity found.


Query #121: g118.t1 Query ID: lcl|Query_76395 Length: 270

No significant similarity found.


Query #122: g119.t1 Query ID: lcl|Query_76396 Length: 208

No significant similarity found.


Query #123: g120.t1 Query ID: lcl|Query_76397 Length: 141

No significant similarity found.


Query #124: g121.t1 Query ID: lcl|Query_76398 Length: 319

No significant similarity found.


Query #125: g122.t1 Query ID: lcl|Query_76399 Length: 1035

No significant similarity found.


Query #126: g123.t1 Query ID: lcl|Query_76400 Length: 1010

No significant similarity found.


Query #127: g124.t1 Query ID: lcl|Query_76401 Length: 505

No significant similarity found.


Query #128: g125.t1 Query ID: lcl|Query_76402 Length: 607

No significant similarity found.


Query #129: g126.t1 Query ID: lcl|Query_76403 Length: 1014

No significant similarity found.


Query #130: g127.t1 Query ID: lcl|Query_76404 Length: 428

No significant similarity found.


Query #131: g128.t1 Query ID: lcl|Query_76405 Length: 607

No significant similarity found.


Query #132: g129.t1 Query ID: lcl|Query_76406 Length: 358

No significant similarity found.


Query #133: g129.t2 Query ID: lcl|Query_76407 Length: 553

No significant similarity found.


Query #134: g130.t1 Query ID: lcl|Query_76408 Length: 630

No significant similarity found.


Query #135: g131.t1 Query ID: lcl|Query_76409 Length: 475

No significant similarity found.


Query #136: g132.t1 Query ID: lcl|Query_76410 Length: 472

No significant similarity found.


Query #137: g133.t1 Query ID: lcl|Query_76411 Length: 709

No significant similarity found.


Query #138: g134.t1 Query ID: lcl|Query_76412 Length: 595

No significant similarity found.


Query #139: g135.t1 Query ID: lcl|Query_76413 Length: 351

Sequences producing significant alignments:
                                                                  Scientific      Common                     Max    Total Query   E   Per.   Acc.                        
Description                                                       Name            Name            Taxid      Score  Score cover Value Ident  Len        Accession        
unnamed protein product                                                                           0          21.3   21.3  7%    0.047 38.46  449        Query_87359      


Alignments:

>unnamed protein product
Sequence ID: Query_87359 Length: 449
Range 1: 243 to 265

Score:21.3 bits(42), Expect:0.047, 
Method:Compositional matrix adjust., 
Identities:10/26(38%), Positives:15/26(57%), Gaps:3/26(11%)

Query  175  QLFVLREDRGRVLRDFRRLPYDLPRG  200
            ++FV   +RG  L D +  P+D P G
Sbjct  243  KIFV---ERGIKLNDLQESPFDNPVG  265


Query #140: g136.t1 Query ID: lcl|Query_76414 Length: 581

No significant similarity found.


Query #141: g137.t1 Query ID: lcl|Query_76415 Length: 82

No significant similarity found.


Query #142: g138.t1 Query ID: lcl|Query_76416 Length: 160

No significant similarity found.


Query #143: g139.t1 Query ID: lcl|Query_76417 Length: 287

No significant similarity found.


Query #144: g140.t1 Query ID: lcl|Query_76418 Length: 423

No significant similarity found.


Query #145: g141.t1 Query ID: lcl|Query_76419 Length: 198

No significant similarity found.


Query #146: g142.t1 Query ID: lcl|Query_76420 Length: 125

No significant similarity found.


Query #147: g143.t1 Query ID: lcl|Query_76421 Length: 274

No significant similarity found.


Query #148: g144.t1 Query ID: lcl|Query_76422 Length: 190

No significant similarity found.


Query #149: g145.t1 Query ID: lcl|Query_76423 Length: 723

No significant similarity found.


Query #150: g146.t1 Query ID: lcl|Query_76424 Length: 385

No significant similarity found.


Query #151: g147.t1 Query ID: lcl|Query_76425 Length: 532

No significant similarity found.


Query #152: g148.t1 Query ID: lcl|Query_76426 Length: 592

No significant similarity found.


Query #153: g149.t1 Query ID: lcl|Query_76427 Length: 434

No significant similarity found.


Query #154: g150.t1 Query ID: lcl|Query_76428 Length: 764

No significant similarity found.


Query #155: g151.t1 Query ID: lcl|Query_76429 Length: 408

No significant similarity found.


Query #156: g152.t1 Query ID: lcl|Query_76430 Length: 428

No significant similarity found.


Query #157: g153.t1 Query ID: lcl|Query_76431 Length: 384

No significant similarity found.


Query #158: g154.t1 Query ID: lcl|Query_76432 Length: 328

No significant similarity found.


Query #159: g154.t2 Query ID: lcl|Query_76433 Length: 314

No significant similarity found.


Query #160: g155.t1 Query ID: lcl|Query_76434 Length: 495

No significant similarity found.


Query #161: g156.t1 Query ID: lcl|Query_76435 Length: 1614

No significant similarity found.


Query #162: g157.t1 Query ID: lcl|Query_76436 Length: 227

No significant similarity found.


Query #163: g158.t1 Query ID: lcl|Query_76437 Length: 1057

No significant similarity found.


Query #164: g159.t1 Query ID: lcl|Query_76438 Length: 882

No significant similarity found.


Query #165: g160.t1 Query ID: lcl|Query_76439 Length: 275

No significant similarity found.


Query #166: g161.t1 Query ID: lcl|Query_76440 Length: 255

Sequences producing significant alignments:
                                                                  Scientific      Common                     Max    Total Query   E   Per.   Acc.                        
Description                                                       Name            Name            Taxid      Score  Score cover Value Ident  Len        Accession        
unnamed protein product                                                                           0          23.0   23.0  8%    0.012 40.91  449        Query_87359      


Alignments:

>unnamed protein product
Sequence ID: Query_87359 Length: 449
Range 1: 418 to 439

Score:23.0 bits(46), Expect:0.012, 
Method:Compositional matrix adjust., 
Identities:9/22(41%), Positives:9/22(40%), Gaps:0/22(0%)

Query  92   ATYSCTVGAATGHYWHRWLETH  113
            A Y    G   GH  H  L TH
Sbjct  418  ALYEKFLGEPNGHKAHELLHTH  439


Query #167: g162.t1 Query ID: lcl|Query_76441 Length: 621

No significant similarity found.


Query #168: g163.t1 Query ID: lcl|Query_76442 Length: 470

No significant similarity found.


Query #169: g164.t1 Query ID: lcl|Query_76443 Length: 804

No significant similarity found.


Query #170: g165.t1 Query ID: lcl|Query_76444 Length: 390

No significant similarity found.


Query #171: g166.t1 Query ID: lcl|Query_76445 Length: 847

No significant similarity found.


Query #172: g167.t1 Query ID: lcl|Query_76446 Length: 513

No significant similarity found.


Query #173: g168.t1 Query ID: lcl|Query_76447 Length: 548

No significant similarity found.


Query #174: g169.t1 Query ID: lcl|Query_76448 Length: 914

No significant similarity found.


Query #175: g170.t1 Query ID: lcl|Query_76449 Length: 1535

No significant similarity found.


Query #176: g171.t1 Query ID: lcl|Query_76450 Length: 418

No significant similarity found.


Query #177: g172.t1 Query ID: lcl|Query_76451 Length: 110

No significant similarity found.


Query #178: g173.t1 Query ID: lcl|Query_76452 Length: 80

No significant similarity found.


Query #179: g174.t1 Query ID: lcl|Query_76453 Length: 317

No significant similarity found.


Query #180: g175.t1 Query ID: lcl|Query_76454 Length: 92

No significant similarity found.


Query #181: g176.t1 Query ID: lcl|Query_76455 Length: 612

No significant similarity found.


Query #182: g177.t1 Query ID: lcl|Query_76456 Length: 1044

No significant similarity found.


Query #183: g178.t1 Query ID: lcl|Query_76457 Length: 139

No significant similarity found.


Query #184: g179.t1 Query ID: lcl|Query_76458 Length: 337

No significant similarity found.


Query #185: g180.t1 Query ID: lcl|Query_76459 Length: 250

No significant similarity found.


Query #186: g181.t1 Query ID: lcl|Query_76460 Length: 225

No significant similarity found.


Query #187: g182.t1 Query ID: lcl|Query_76461 Length: 220

No significant similarity found.


Query #188: g183.t1 Query ID: lcl|Query_76462 Length: 220

No significant similarity found.


Query #189: g184.t1 Query ID: lcl|Query_76463 Length: 220

No significant similarity found.


Query #190: g185.t1 Query ID: lcl|Query_76464 Length: 220

No significant similarity found.


Query #191: g186.t1 Query ID: lcl|Query_76465 Length: 220

No significant similarity found.


Query #192: g187.t1 Query ID: lcl|Query_76466 Length: 220

No significant similarity found.


Query #193: g188.t1 Query ID: lcl|Query_76467 Length: 430

No significant similarity found.


Query #194: g189.t1 Query ID: lcl|Query_76468 Length: 173

No significant similarity found.


Query #195: g190.t1 Query ID: lcl|Query_76469 Length: 362

No significant similarity found.


Query #196: g191.t1 Query ID: lcl|Query_76470 Length: 160

No significant similarity found.


Query #197: g192.t1 Query ID: lcl|Query_76471 Length: 234

No significant similarity found.


Query #198: g193.t1 Query ID: lcl|Query_76472 Length: 289

No significant similarity found.


Query #199: g194.t1 Query ID: lcl|Query_76473 Length: 423

No significant similarity found.


Query #200: g195.t1 Query ID: lcl|Query_76474 Length: 1181

No significant similarity found.


Query #201: g196.t1 Query ID: lcl|Query_76475 Length: 462

No significant similarity found.


Query #202: g197.t1 Query ID: lcl|Query_76476 Length: 921

No significant similarity found.


Query #203: g198.t1 Query ID: lcl|Query_76477 Length: 631

No significant similarity found.


Query #204: g199.t1 Query ID: lcl|Query_76478 Length: 273

No significant similarity found.


Query #205: g200.t1 Query ID: lcl|Query_76479 Length: 395

No significant similarity found.


Query #206: g201.t1 Query ID: lcl|Query_76480 Length: 351

No significant similarity found.


Query #207: g202.t1 Query ID: lcl|Query_76481 Length: 275

No significant similarity found.


Query #208: g203.t1 Query ID: lcl|Query_76482 Length: 209

No significant similarity found.


Query #209: g204.t1 Query ID: lcl|Query_76483 Length: 412

No significant similarity found.


Query #210: g205.t1 Query ID: lcl|Query_76484 Length: 156

No significant similarity found.


Query #211: g206.t1 Query ID: lcl|Query_76485 Length: 574

No significant similarity found.


Query #212: g206.t2 Query ID: lcl|Query_76486 Length: 576

No significant similarity found.


Query #213: g207.t1 Query ID: lcl|Query_76487 Length: 516

No significant similarity found.


Query #214: g208.t1 Query ID: lcl|Query_76488 Length: 589

No significant similarity found.


Query #215: g209.t1 Query ID: lcl|Query_76489 Length: 171

No significant similarity found.


Query #216: g210.t1 Query ID: lcl|Query_76490 Length: 416

No significant similarity found.


Query #217: g211.t1 Query ID: lcl|Query_76491 Length: 296

No significant similarity found.


Query #218: g212.t1 Query ID: lcl|Query_76492 Length: 366

No significant similarity found.


Query #219: g213.t1 Query ID: lcl|Query_76493 Length: 319

No significant similarity found.


Query #220: g214.t1 Query ID: lcl|Query_76494 Length: 885

No significant similarity found.


Query #221: g215.t1 Query ID: lcl|Query_76495 Length: 993

No significant similarity found.


Query #222: g216.t1 Query ID: lcl|Query_76496 Length: 738

No significant similarity found.


Query #223: g217.t1 Query ID: lcl|Query_76497 Length: 2073

No significant similarity found.


Query #224: g218.t1 Query ID: lcl|Query_76498 Length: 1053

No significant similarity found.


Query #225: g219.t1 Query ID: lcl|Query_76499 Length: 592

No significant similarity found.


Query #226: g220.t1 Query ID: lcl|Query_76500 Length: 599

No significant similarity found.


Query #227: g221.t1 Query ID: lcl|Query_76501 Length: 352

No significant similarity found.


Query #228: g222.t1 Query ID: lcl|Query_76502 Length: 355

No significant similarity found.


Query #229: g223.t1 Query ID: lcl|Query_76503 Length: 855

No significant similarity found.


Query #230: g224.t1 Query ID: lcl|Query_76504 Length: 513

No significant similarity found.


Query #231: g225.t1 Query ID: lcl|Query_76505 Length: 508

No significant similarity found.


Query #232: g226.t1 Query ID: lcl|Query_76506 Length: 222

No significant similarity found.


Query #233: g227.t1 Query ID: lcl|Query_76507 Length: 1374

No significant similarity found.


Query #234: g228.t1 Query ID: lcl|Query_76508 Length: 1116

No significant similarity found.


Query #235: g229.t1 Query ID: lcl|Query_76509 Length: 1755

No significant similarity found.


Query #236: g230.t1 Query ID: lcl|Query_76510 Length: 236

No significant similarity found.


Query #237: g231.t1 Query ID: lcl|Query_76511 Length: 416

No significant similarity found.


Query #238: g232.t1 Query ID: lcl|Query_76512 Length: 550

No significant similarity found.


Query #239: g233.t1 Query ID: lcl|Query_76513 Length: 426

No significant similarity found.


Query #240: g234.t1 Query ID: lcl|Query_76514 Length: 338

No significant similarity found.


Query #241: g235.t1 Query ID: lcl|Query_76515 Length: 345

No significant similarity found.


Query #242: g236.t1 Query ID: lcl|Query_76516 Length: 289

No significant similarity found.


Query #243: g237.t1 Query ID: lcl|Query_76517 Length: 470

No significant similarity found.


Query #244: g238.t1 Query ID: lcl|Query_76518 Length: 601

No significant similarity found.


Query #245: g239.t1 Query ID: lcl|Query_76519 Length: 319

No significant similarity found.


Query #246: g240.t1 Query ID: lcl|Query_76520 Length: 651

No significant similarity found.


Query #247: g241.t1 Query ID: lcl|Query_76521 Length: 809

No significant similarity found.


Query #248: g242.t1 Query ID: lcl|Query_76522 Length: 340

No significant similarity found.


Query #249: g243.t1 Query ID: lcl|Query_76523 Length: 374

No significant similarity found.


Query #250: g244.t1 Query ID: lcl|Query_76524 Length: 227

No significant similarity found.


Query #251: g245.t1 Query ID: lcl|Query_76525 Length: 1077

No significant similarity found.


Query #252: g246.t1 Query ID: lcl|Query_76526 Length: 181

No significant similarity found.


Query #253: g247.t1 Query ID: lcl|Query_76527 Length: 897

No significant similarity found.


Query #254: g248.t1 Query ID: lcl|Query_76528 Length: 241

No significant similarity found.


Query #255: g249.t1 Query ID: lcl|Query_76529 Length: 385

No significant similarity found.


Query #256: g250.t1 Query ID: lcl|Query_76530 Length: 358

No significant similarity found.


Query #257: g251.t1 Query ID: lcl|Query_76531 Length: 233

No significant similarity found.


Query #258: g252.t1 Query ID: lcl|Query_76532 Length: 261

No significant similarity found.


Query #259: g253.t1 Query ID: lcl|Query_76533 Length: 1342

No significant similarity found.


Query #260: g254.t1 Query ID: lcl|Query_76534 Length: 162

No significant similarity found.


Query #261: g255.t1 Query ID: lcl|Query_76535 Length: 712

No significant similarity found.


Query #262: g256.t1 Query ID: lcl|Query_76536 Length: 280

No significant similarity found.


Query #263: g257.t1 Query ID: lcl|Query_76537 Length: 721

No significant similarity found.


Query #264: g258.t1 Query ID: lcl|Query_76538 Length: 1177

No significant similarity found.


Query #265: g259.t1 Query ID: lcl|Query_76539 Length: 143

No significant similarity found.


Query #266: g260.t1 Query ID: lcl|Query_76540 Length: 353

No significant similarity found.


Query #267: g261.t1 Query ID: lcl|Query_76541 Length: 369

No significant similarity found.


Query #268: g262.t1 Query ID: lcl|Query_76542 Length: 199

No significant similarity found.


Query #269: g263.t1 Query ID: lcl|Query_76543 Length: 514

No significant similarity found.


Query #270: g264.t1 Query ID: lcl|Query_76544 Length: 491

No significant similarity found.


Query #271: g265.t1 Query ID: lcl|Query_76545 Length: 541

No significant similarity found.


Query #272: g266.t1 Query ID: lcl|Query_76546 Length: 1011

No significant similarity found.


Query #273: g267.t1 Query ID: lcl|Query_76547 Length: 928

No significant similarity found.


Query #274: g268.t1 Query ID: lcl|Query_76548 Length: 1000

No significant similarity found.


Query #275: g269.t1 Query ID: lcl|Query_76549 Length: 337

No significant similarity found.


Query #276: g270.t1 Query ID: lcl|Query_76550 Length: 499

No significant similarity found.


Query #277: g271.t1 Query ID: lcl|Query_76551 Length: 99

No significant similarity found.


Query #278: g272.t1 Query ID: lcl|Query_76552 Length: 169

No significant similarity found.


Query #279: g273.t1 Query ID: lcl|Query_76553 Length: 111

No significant similarity found.


Query #280: g274.t1 Query ID: lcl|Query_76554 Length: 917

No significant similarity found.


Query #281: g275.t1 Query ID: lcl|Query_76555 Length: 231

No significant similarity found.


Query #282: g276.t1 Query ID: lcl|Query_76556 Length: 18322

No significant similarity found.


Query #283: g277.t1 Query ID: lcl|Query_76557 Length: 98

No significant similarity found.


Query #284: g278.t1 Query ID: lcl|Query_76558 Length: 198

No significant similarity found.


Query #285: g279.t1 Query ID: lcl|Query_76559 Length: 1358

No significant similarity found.


Query #286: g279.t2 Query ID: lcl|Query_76560 Length: 1336

No significant similarity found.


Query #287: g280.t1 Query ID: lcl|Query_76561 Length: 276

No significant similarity found.


Query #288: g281.t1 Query ID: lcl|Query_76562 Length: 360

No significant similarity found.


Query #289: g282.t1 Query ID: lcl|Query_76563 Length: 541

No significant similarity found.


Query #290: g283.t1 Query ID: lcl|Query_76564 Length: 144

No significant similarity found.


Query #291: g284.t1 Query ID: lcl|Query_76565 Length: 456

No significant similarity found.


Query #292: g285.t1 Query ID: lcl|Query_76566 Length: 441

No significant similarity found.


Query #293: g286.t1 Query ID: lcl|Query_76567 Length: 524

No significant similarity found.


Query #294: g287.t1 Query ID: lcl|Query_76568 Length: 420

No significant similarity found.


Query #295: g288.t1 Query ID: lcl|Query_76569 Length: 1228

No significant similarity found.


Query #296: g289.t1 Query ID: lcl|Query_76570 Length: 207

No significant similarity found.


Query #297: g290.t1 Query ID: lcl|Query_76571 Length: 784

No significant similarity found.


Query #298: g291.t1 Query ID: lcl|Query_76572 Length: 941

No significant similarity found.


Query #299: g292.t1 Query ID: lcl|Query_76573 Length: 1004

No significant similarity found.


Query #300: g293.t1 Query ID: lcl|Query_76574 Length: 222

No significant similarity found.


Query #301: g294.t1 Query ID: lcl|Query_76575 Length: 417

No significant similarity found.


Query #302: g295.t1 Query ID: lcl|Query_76576 Length: 272

No significant similarity found.


Query #303: g296.t1 Query ID: lcl|Query_76577 Length: 937

No significant similarity found.


Query #304: g297.t1 Query ID: lcl|Query_76578 Length: 336

No significant similarity found.


Query #305: g298.t1 Query ID: lcl|Query_76579 Length: 343

No significant similarity found.


Query #306: g299.t1 Query ID: lcl|Query_76580 Length: 453

No significant similarity found.


Query #307: g300.t1 Query ID: lcl|Query_76581 Length: 534

Sequences producing significant alignments:
                                                                  Scientific      Common                     Max    Total Query   E   Per.   Acc.                        
Description                                                       Name            Name            Taxid      Score  Score cover Value Ident  Len        Accession        
unnamed protein product                                                                           0          22.6   22.6  3%    0.032 52.63  449        Query_87359      


Alignments:

>unnamed protein product
Sequence ID: Query_87359 Length: 449
Range 1: 329 to 347

Score:22.6 bits(45), Expect:0.032, 
Method:Compositional matrix adjust., 
Identities:10/19(53%), Positives:11/19(57%), Gaps:0/19(0%)

Query  379  FGGADGTGVTFLQTAAEKL  397
            F GADGTG+T     A  L
Sbjct  329  FAGADGTGITLNIAVANGL  347


Query #308: g301.t1 Query ID: lcl|Query_76582 Length: 378

No significant similarity found.


Query #309: g302.t1 Query ID: lcl|Query_76583 Length: 423

No significant similarity found.


Query #310: g303.t1 Query ID: lcl|Query_76584 Length: 604

No significant similarity found.


Query #311: g304.t1 Query ID: lcl|Query_76585 Length: 204

No significant similarity found.


Query #312: g305.t1 Query ID: lcl|Query_76586 Length: 344

No significant similarity found.


Query #313: g306.t1 Query ID: lcl|Query_76587 Length: 150

No significant similarity found.


Query #314: g307.t1 Query ID: lcl|Query_76588 Length: 188

No significant similarity found.


Query #315: g308.t1 Query ID: lcl|Query_76589 Length: 481

Sequences producing significant alignments:
                                                                  Scientific      Common                     Max    Total Query   E   Per.   Acc.                        
Description                                                       Name            Name            Taxid      Score  Score cover Value Ident  Len        Accession        
unnamed protein product                                                                           0          23.8   23.8  8%    0.012 26.67  449        Query_87359      


Alignments:

>unnamed protein product
Sequence ID: Query_87359 Length: 449
Range 1: 148 to 192

Score:23.8 bits(48), Expect:0.012, 
Method:Compositional matrix adjust., 
Identities:12/45(27%), Positives:20/45(44%), Gaps:6/45(13%)

Query  304  LPPFTSCRPSWL------SSSLVPAVTVLIPLLLLLVSRSKQWYS  342
            LP FTSC P W          L+P  +      ++L +  K +++
Sbjct  148  LPMFTSCCPGWVAMVEKSNPELIPYLSSCKSPQMMLGAVIKNYFA  192


Query #316: g309.t1 Query ID: lcl|Query_76590 Length: 103

No significant similarity found.


Query #317: g310.t1 Query ID: lcl|Query_76591 Length: 637

No significant similarity found.


Query #318: g311.t1 Query ID: lcl|Query_76592 Length: 337

No significant similarity found.


Query #319: g312.t1 Query ID: lcl|Query_76593 Length: 384

No significant similarity found.


Query #320: g313.t1 Query ID: lcl|Query_76594 Length: 259

No significant similarity found.


Query #321: g314.t1 Query ID: lcl|Query_76595 Length: 99

No significant similarity found.


Query #322: g315.t1 Query ID: lcl|Query_76596 Length: 691

No significant similarity found.


Query #323: g316.t1 Query ID: lcl|Query_76597 Length: 1688

No significant similarity found.


Query #324: g317.t1 Query ID: lcl|Query_76598 Length: 322

No significant similarity found.


Query #325: g318.t1 Query ID: lcl|Query_76599 Length: 528

No significant similarity found.


Query #326: g319.t1 Query ID: lcl|Query_76600 Length: 1304

No significant similarity found.


Query #327: g320.t1 Query ID: lcl|Query_76601 Length: 292

No significant similarity found.


Query #328: g321.t1 Query ID: lcl|Query_76602 Length: 115

No significant similarity found.


Query #329: g322.t1 Query ID: lcl|Query_76603 Length: 453

No significant similarity found.


Query #330: g323.t1 Query ID: lcl|Query_76604 Length: 224

No significant similarity found.


Query #331: g324.t1 Query ID: lcl|Query_76605 Length: 146

No significant similarity found.


Query #332: g325.t1 Query ID: lcl|Query_76606 Length: 626

No significant similarity found.


Query #333: g325.t2 Query ID: lcl|Query_76607 Length: 623

No significant similarity found.


Query #334: g326.t1 Query ID: lcl|Query_76608 Length: 763

No significant similarity found.


Query #335: g327.t1 Query ID: lcl|Query_76609 Length: 1126

No significant similarity found.


Query #336: g328.t1 Query ID: lcl|Query_76610 Length: 1308

No significant similarity found.


Query #337: g329.t1 Query ID: lcl|Query_76611 Length: 291

No significant similarity found.


Query #338: g330.t1 Query ID: lcl|Query_76612 Length: 336

No significant similarity found.


Query #339: g331.t1 Query ID: lcl|Query_76613 Length: 687

No significant similarity found.


Query #340: g332.t1 Query ID: lcl|Query_76614 Length: 304

No significant similarity found.


Query #341: g333.t1 Query ID: lcl|Query_76615 Length: 268

No significant similarity found.


Query #342: g334.t1 Query ID: lcl|Query_76616 Length: 195

No significant similarity found.


Query #343: g335.t1 Query ID: lcl|Query_76617 Length: 296

No significant similarity found.


Query #344: g336.t1 Query ID: lcl|Query_76618 Length: 458

No significant similarity found.


Query #345: g337.t1 Query ID: lcl|Query_76619 Length: 529

No significant similarity found.


Query #346: g338.t1 Query ID: lcl|Query_76620 Length: 524

No significant similarity found.


Query #347: g339.t1 Query ID: lcl|Query_76621 Length: 444

No significant similarity found.


Query #348: g340.t1 Query ID: lcl|Query_76622 Length: 2357

No significant similarity found.


Query #349: g341.t1 Query ID: lcl|Query_76623 Length: 508

No significant similarity found.


Query #350: g342.t1 Query ID: lcl|Query_76624 Length: 223

No significant similarity found.


Query #351: g343.t1 Query ID: lcl|Query_76625 Length: 259

No significant similarity found.


Query #352: g344.t1 Query ID: lcl|Query_76626 Length: 939

No significant similarity found.


Query #353: g345.t1 Query ID: lcl|Query_76627 Length: 399

No significant similarity found.


Query #354: g346.t1 Query ID: lcl|Query_76628 Length: 329

No significant similarity found.


Query #355: g347.t1 Query ID: lcl|Query_76629 Length: 468

No significant similarity found.


Query #356: g348.t1 Query ID: lcl|Query_76630 Length: 269

No significant similarity found.


Query #357: g349.t1 Query ID: lcl|Query_76631 Length: 633

No significant similarity found.


Query #358: g350.t1 Query ID: lcl|Query_76632 Length: 497

No significant similarity found.


Query #359: g351.t1 Query ID: lcl|Query_76633 Length: 1175

No significant similarity found.


Query #360: g352.t1 Query ID: lcl|Query_76634 Length: 1394

No significant similarity found.


Query #361: g353.t1 Query ID: lcl|Query_76635 Length: 297

No significant similarity found.


Query #362: g354.t1 Query ID: lcl|Query_76636 Length: 101

Sequences producing significant alignments:
                                                                  Scientific      Common                     Max    Total Query   E   Per.   Acc.                        
Description                                                       Name            Name            Taxid      Score  Score cover Value Ident  Len        Accession        
unnamed protein product                                                                           0          19.6   19.6  24%   0.043 36.00  449        Query_87359      


Alignments:

>unnamed protein product
Sequence ID: Query_87359 Length: 449
Range 1: 225 to 249

Score:19.6 bits(38), Expect:0.043, 
Method:Compositional matrix adjust., 
Identities:9/25(36%), Positives:11/25(44%), Gaps:0/25(0%)

Query  2    AAAAGSNSYHVLQYAYVPDILEKRG  26
              A G+N  HV+  A    I   RG
Sbjct  225  TGAGGANVDHVMTTAELGKIFVERG  249


Query #363: g355.t1 Query ID: lcl|Query_76637 Length: 1724

No significant similarity found.


Query #364: g356.t1 Query ID: lcl|Query_76638 Length: 814

No significant similarity found.


Query #365: g357.t1 Query ID: lcl|Query_76639 Length: 329

No significant similarity found.


Query #366: g358.t1 Query ID: lcl|Query_76640 Length: 423

No significant similarity found.


Query #367: g359.t1 Query ID: lcl|Query_76641 Length: 122

No significant similarity found.


Query #368: g360.t1 Query ID: lcl|Query_76642 Length: 465

No significant similarity found.


Query #369: g361.t1 Query ID: lcl|Query_76643 Length: 300

No significant similarity found.


Query #370: g362.t1 Query ID: lcl|Query_76644 Length: 490

No significant similarity found.


Query #371: g363.t1 Query ID: lcl|Query_76645 Length: 933

No significant similarity found.


Query #372: g364.t1 Query ID: lcl|Query_76646 Length: 1070

No significant similarity found.


Query #373: g365.t1 Query ID: lcl|Query_76647 Length: 248

No significant similarity found.


Query #374: g366.t1 Query ID: lcl|Query_76648 Length: 417

No significant similarity found.


Query #375: g367.t1 Query ID: lcl|Query_76649 Length: 458

No significant similarity found.


Query #376: g368.t1 Query ID: lcl|Query_76650 Length: 344

No significant similarity found.


Query #377: g369.t1 Query ID: lcl|Query_76651 Length: 1318

No significant similarity found.


Query #378: g370.t1 Query ID: lcl|Query_76652 Length: 3001

No significant similarity found.


Query #379: g370.t2 Query ID: lcl|Query_76653 Length: 2999

No significant similarity found.


Query #380: g371.t1 Query ID: lcl|Query_76654 Length: 305

No significant similarity found.


Query #381: g372.t1 Query ID: lcl|Query_76655 Length: 991

No significant similarity found.


Query #382: g373.t1 Query ID: lcl|Query_76656 Length: 284

No significant similarity found.


Query #383: g374.t1 Query ID: lcl|Query_76657 Length: 7090

No significant similarity found.


Query #384: g375.t1 Query ID: lcl|Query_76658 Length: 1224

No significant similarity found.


Query #385: g376.t1 Query ID: lcl|Query_76659 Length: 583

No significant similarity found.


Query #386: g377.t1 Query ID: lcl|Query_76660 Length: 699

No significant similarity found.


Query #387: g378.t1 Query ID: lcl|Query_76661 Length: 764

No significant similarity found.


Query #388: g379.t1 Query ID: lcl|Query_76662 Length: 414

No significant similarity found.


Query #389: g380.t1 Query ID: lcl|Query_76663 Length: 602

No significant similarity found.


Query #390: g381.t1 Query ID: lcl|Query_76664 Length: 465

No significant similarity found.


Query #391: g382.t1 Query ID: lcl|Query_76665 Length: 366

No significant similarity found.


Query #392: g383.t1 Query ID: lcl|Query_76666 Length: 508

No significant similarity found.


Query #393: g384.t1 Query ID: lcl|Query_76667 Length: 210

No significant similarity found.


Query #394: g385.t1 Query ID: lcl|Query_76668 Length: 332

No significant similarity found.


Query #395: g386.t1 Query ID: lcl|Query_76669 Length: 429

No significant similarity found.


Query #396: g387.t1 Query ID: lcl|Query_76670 Length: 231

No significant similarity found.


Query #397: g388.t1 Query ID: lcl|Query_76671 Length: 496

No significant similarity found.


Query #398: g389.t1 Query ID: lcl|Query_76672 Length: 640

No significant similarity found.


Query #399: g390.t1 Query ID: lcl|Query_76673 Length: 293

No significant similarity found.


Query #400: g391.t1 Query ID: lcl|Query_76674 Length: 380

No significant similarity found.


Query #401: g392.t1 Query ID: lcl|Query_76675 Length: 474

No significant similarity found.


Query #402: g393.t1 Query ID: lcl|Query_76676 Length: 545

No significant similarity found.


Query #403: g394.t1 Query ID: lcl|Query_76677 Length: 240

No significant similarity found.


Query #404: g395.t1 Query ID: lcl|Query_76678 Length: 1392

No significant similarity found.


Query #405: g396.t1 Query ID: lcl|Query_76679 Length: 84

No significant similarity found.


Query #406: g397.t1 Query ID: lcl|Query_76680 Length: 327

No significant similarity found.


Query #407: g398.t1 Query ID: lcl|Query_76681 Length: 678

No significant similarity found.


Query #408: g399.t1 Query ID: lcl|Query_76682 Length: 705

No significant similarity found.


Query #409: g400.t1 Query ID: lcl|Query_76683 Length: 534

No significant similarity found.


Query #410: g401.t1 Query ID: lcl|Query_76684 Length: 2579

No significant similarity found.


Query #411: g402.t1 Query ID: lcl|Query_76685 Length: 280

No significant similarity found.


Query #412: g403.t1 Query ID: lcl|Query_76686 Length: 1441

No significant similarity found.


Query #413: g404.t1 Query ID: lcl|Query_76687 Length: 352

No significant similarity found.


Query #414: g405.t1 Query ID: lcl|Query_76688 Length: 2691

No significant similarity found.


Query #415: g406.t1 Query ID: lcl|Query_76689 Length: 302

No significant similarity found.


Query #416: g407.t1 Query ID: lcl|Query_76690 Length: 563

No significant similarity found.


Query #417: g408.t1 Query ID: lcl|Query_76691 Length: 252

Sequences producing significant alignments:
                                                                  Scientific      Common                     Max    Total Query   E   Per.   Acc.                        
Description                                                       Name            Name            Taxid      Score  Score cover Value Ident  Len        Accession        
unnamed protein product                                                                           0          21.3   21.3  5%    0.034 50.00  449        Query_87359      


Alignments:

>unnamed protein product
Sequence ID: Query_87359 Length: 449
Range 1: 147 to 160

Score:21.3 bits(42), Expect:0.034, 
Method:Compositional matrix adjust., 
Identities:7/14(50%), Positives:8/14(57%), Gaps:0/14(0%)

Query  43   PFPTIAANCAGWVA  56
            P P   + C GWVA
Sbjct  147  PLPMFTSCCPGWVA  160


Query #418: g409.t1 Query ID: lcl|Query_76692 Length: 600

No significant similarity found.


Query #419: g410.t1 Query ID: lcl|Query_76693 Length: 416

No significant similarity found.


Query #420: g411.t1 Query ID: lcl|Query_76694 Length: 2537

No significant similarity found.


Query #421: g412.t1 Query ID: lcl|Query_76695 Length: 527

No significant similarity found.


Query #422: g413.t1 Query ID: lcl|Query_76696 Length: 691

No significant similarity found.


Query #423: g414.t1 Query ID: lcl|Query_76697 Length: 481

No significant similarity found.


Query #424: g415.t1 Query ID: lcl|Query_76698 Length: 471

No significant similarity found.


Query #425: g416.t1 Query ID: lcl|Query_76699 Length: 1263

No significant similarity found.


Query #426: g417.t1 Query ID: lcl|Query_76700 Length: 919

No significant similarity found.


Query #427: g418.t1 Query ID: lcl|Query_76701 Length: 164

No significant similarity found.


Query #428: g419.t1 Query ID: lcl|Query_76702 Length: 227

No significant similarity found.


Query #429: g420.t1 Query ID: lcl|Query_76703 Length: 652

No significant similarity found.


Query #430: g421.t1 Query ID: lcl|Query_76704 Length: 663

No significant similarity found.


Query #431: g422.t1 Query ID: lcl|Query_76705 Length: 714

No significant similarity found.


Query #432: g423.t1 Query ID: lcl|Query_76706 Length: 526

No significant similarity found.


Query #433: g424.t1 Query ID: lcl|Query_76707 Length: 1413

No significant similarity found.


Query #434: g425.t1 Query ID: lcl|Query_76708 Length: 1340

No significant similarity found.


Query #435: g426.t1 Query ID: lcl|Query_76709 Length: 287

No significant similarity found.


Query #436: g427.t1 Query ID: lcl|Query_76710 Length: 1052

No significant similarity found.


Query #437: g427.t2 Query ID: lcl|Query_76711 Length: 1068

No significant similarity found.


Query #438: g428.t1 Query ID: lcl|Query_76712 Length: 106

No significant similarity found.


Query #439: g429.t1 Query ID: lcl|Query_76713 Length: 985

No significant similarity found.


Query #440: g430.t1 Query ID: lcl|Query_76714 Length: 326

No significant similarity found.


Query #441: g431.t1 Query ID: lcl|Query_76715 Length: 407

No significant similarity found.


Query #442: g432.t1 Query ID: lcl|Query_76716 Length: 225

No significant similarity found.


Query #443: g433.t1 Query ID: lcl|Query_76717 Length: 500

No significant similarity found.


Query #444: g434.t1 Query ID: lcl|Query_76718 Length: 119

No significant similarity found.


Query #445: g435.t1 Query ID: lcl|Query_76719 Length: 605

No significant similarity found.


Query #446: g436.t1 Query ID: lcl|Query_76720 Length: 154

No significant similarity found.


Query #447: g437.t1 Query ID: lcl|Query_76721 Length: 168

No significant similarity found.


Query #448: g438.t1 Query ID: lcl|Query_76722 Length: 844

No significant similarity found.


Query #449: g439.t1 Query ID: lcl|Query_76723 Length: 139

No significant similarity found.


Query #450: g440.t1 Query ID: lcl|Query_76724 Length: 157

No significant similarity found.


Query #451: g441.t1 Query ID: lcl|Query_76725 Length: 599

No significant similarity found.


Query #452: g442.t1 Query ID: lcl|Query_76726 Length: 342

No significant similarity found.


Query #453: g443.t1 Query ID: lcl|Query_76727 Length: 706

No significant similarity found.


Query #454: g444.t1 Query ID: lcl|Query_76728 Length: 276

No significant similarity found.


Query #455: g445.t1 Query ID: lcl|Query_76729 Length: 444

No significant similarity found.


Query #456: g446.t1 Query ID: lcl|Query_76730 Length: 901

No significant similarity found.


Query #457: g447.t1 Query ID: lcl|Query_76731 Length: 205

No significant similarity found.


Query #458: g448.t1 Query ID: lcl|Query_76732 Length: 360

No significant similarity found.


Query #459: g449.t1 Query ID: lcl|Query_76733 Length: 352

No significant similarity found.


Query #460: g450.t1 Query ID: lcl|Query_76734 Length: 235

Sequences producing significant alignments:
                                                                  Scientific      Common                     Max    Total Query   E   Per.   Acc.                        
Description                                                       Name            Name            Taxid      Score  Score cover Value Ident  Len        Accession        
unnamed protein product                                                                           0          22.1   22.1  29%   0.017 29.58  449        Query_87359      


Alignments:

>unnamed protein product
Sequence ID: Query_87359 Length: 449
Range 1: 121 to 187

Score:22.1 bits(44), Expect:0.017, 
Method:Compositional matrix adjust., 
Identities:21/71(30%), Positives:29/71(40%), Gaps:6/71(8%)

Query  61   LTLLGEATELRAAATVKLLQQ--QAEAVAQLAGCLERLRCAVERLAEATAGLQQLLDSEA  118
            LT++ E TELR      L Q+  + E       C       VE+   +   L   L S  
Sbjct  121  LTIMEEGTELRHRLQDHLEQHPNKEEPLPMFTSCCPGWVAMVEK---SNPELIPYLSS-C  176

Query  119  SAPLLMEGAVF  129
             +P +M GAV 
Sbjct  177  KSPQMMLGAVI  187


Query #461: g451.t1 Query ID: lcl|Query_76735 Length: 368

No significant similarity found.


Query #462: g452.t1 Query ID: lcl|Query_76736 Length: 335

No significant similarity found.


Query #463: g453.t1 Query ID: lcl|Query_76737 Length: 481

No significant similarity found.


Query #464: g454.t1 Query ID: lcl|Query_76738 Length: 738

No significant similarity found.


Query #465: g455.t1 Query ID: lcl|Query_76739 Length: 280

No significant similarity found.


Query #466: g456.t1 Query ID: lcl|Query_76740 Length: 844

No significant similarity found.


Query #467: g457.t1 Query ID: lcl|Query_76741 Length: 413

No significant similarity found.


Query #468: g458.t1 Query ID: lcl|Query_76742 Length: 717

No significant similarity found.


Query #469: g459.t1 Query ID: lcl|Query_76743 Length: 354

No significant similarity found.


Query #470: g460.t1 Query ID: lcl|Query_76744 Length: 496

No significant similarity found.


Query #471: g461.t1 Query ID: lcl|Query_76745 Length: 362

No significant similarity found.


Query #472: g462.t1 Query ID: lcl|Query_76746 Length: 523

No significant similarity found.


Query #473: g463.t1 Query ID: lcl|Query_76747 Length: 1210

No significant similarity found.


Query #474: g464.t1 Query ID: lcl|Query_76748 Length: 338

No significant similarity found.


Query #475: g465.t1 Query ID: lcl|Query_76749 Length: 338

No significant similarity found.


Query #476: g466.t1 Query ID: lcl|Query_76750 Length: 753

No significant similarity found.


Query #477: g467.t1 Query ID: lcl|Query_76751 Length: 139

No significant similarity found.


Query #478: g468.t1 Query ID: lcl|Query_76752 Length: 93

No significant similarity found.


Query #479: g469.t1 Query ID: lcl|Query_76753 Length: 87

No significant similarity found.


Query #480: g470.t1 Query ID: lcl|Query_76754 Length: 278

No significant similarity found.


Query #481: g471.t1 Query ID: lcl|Query_76755 Length: 267

No significant similarity found.


Query #482: g472.t1 Query ID: lcl|Query_76756 Length: 219

No significant similarity found.


Query #483: g473.t1 Query ID: lcl|Query_76757 Length: 414

No significant similarity found.


Query #484: g474.t1 Query ID: lcl|Query_76758 Length: 449

No significant similarity found.


Query #485: g475.t1 Query ID: lcl|Query_76759 Length: 133

No significant similarity found.


Query #486: g476.t1 Query ID: lcl|Query_76760 Length: 230

No significant similarity found.


Query #487: g477.t1 Query ID: lcl|Query_76761 Length: 301

No significant similarity found.


Query #488: g478.t1 Query ID: lcl|Query_76762 Length: 558

No significant similarity found.


Query #489: g479.t1 Query ID: lcl|Query_76763 Length: 318

No significant similarity found.


Query #490: g480.t1 Query ID: lcl|Query_76764 Length: 565

No significant similarity found.


Query #491: g481.t1 Query ID: lcl|Query_76765 Length: 3257

No significant similarity found.


Query #492: g482.t1 Query ID: lcl|Query_76766 Length: 167

No significant similarity found.


Query #493: g483.t1 Query ID: lcl|Query_76767 Length: 252

No significant similarity found.


Query #494: g484.t1 Query ID: lcl|Query_76768 Length: 1151

No significant similarity found.


Query #495: g485.t1 Query ID: lcl|Query_76769 Length: 1270

No significant similarity found.


Query #496: g486.t1 Query ID: lcl|Query_76770 Length: 480

No significant similarity found.


Query #497: g487.t1 Query ID: lcl|Query_76771 Length: 1473

No significant similarity found.


Query #498: g488.t1 Query ID: lcl|Query_76772 Length: 612

No significant similarity found.


Query #499: g489.t1 Query ID: lcl|Query_76773 Length: 223

No significant similarity found.


Query #500: g490.t1 Query ID: lcl|Query_76774 Length: 523

No significant similarity found.


Query #501: g491.t1 Query ID: lcl|Query_76775 Length: 442

No significant similarity found.


Query #502: g492.t1 Query ID: lcl|Query_76776 Length: 718

No significant similarity found.


Query #503: g493.t1 Query ID: lcl|Query_76777 Length: 775

No significant similarity found.


Query #504: g494.t1 Query ID: lcl|Query_76778 Length: 581

No significant similarity found.


Query #505: g495.t1 Query ID: lcl|Query_76779 Length: 247

No significant similarity found.


Query #506: g496.t1 Query ID: lcl|Query_76780 Length: 219

No significant similarity found.


Query #507: g497.t1 Query ID: lcl|Query_76781 Length: 178

No significant similarity found.


Query #508: g498.t1 Query ID: lcl|Query_76782 Length: 247

No significant similarity found.


Query #509: g499.t1 Query ID: lcl|Query_76783 Length: 623

No significant similarity found.


Query #510: g500.t1 Query ID: lcl|Query_76784 Length: 378

No significant similarity found.


Query #511: g501.t1 Query ID: lcl|Query_76785 Length: 345

No significant similarity found.


Query #512: g502.t1 Query ID: lcl|Query_76786 Length: 265

No significant similarity found.


Query #513: g503.t1 Query ID: lcl|Query_76787 Length: 86

No significant similarity found.


Query #514: g504.t1 Query ID: lcl|Query_76788 Length: 1466

No significant similarity found.


Query #515: g505.t1 Query ID: lcl|Query_76789 Length: 408

No significant similarity found.


Query #516: g506.t1 Query ID: lcl|Query_76790 Length: 291

No significant similarity found.


Query #517: g507.t1 Query ID: lcl|Query_76791 Length: 141

No significant similarity found.


Query #518: g508.t1 Query ID: lcl|Query_76792 Length: 681

No significant similarity found.


Query #519: g509.t1 Query ID: lcl|Query_76793 Length: 465

No significant similarity found.


Query #520: g510.t1 Query ID: lcl|Query_76794 Length: 151

No significant similarity found.


Query #521: g511.t1 Query ID: lcl|Query_76795 Length: 285

No significant similarity found.


Query #522: g511.t2 Query ID: lcl|Query_76796 Length: 284

No significant similarity found.


Query #523: g512.t1 Query ID: lcl|Query_76797 Length: 1207

Sequences producing significant alignments:
                                                                  Scientific      Common                     Max    Total Query   E   Per.   Acc.                        
Description                                                       Name            Name            Taxid      Score  Score cover Value Ident  Len        Accession        
unnamed protein product                                                                           0          25.5   25.5  1%    0.009 65.00  449        Query_87359      


Alignments:

>unnamed protein product
Sequence ID: Query_87359 Length: 449
Range 1: 263 to 280

Score:25.5 bits(52), Expect:0.009, 
Method:Compositional matrix adjust., 
Identities:13/20(65%), Positives:13/20(65%), Gaps:2/20(10%)

Query  221  PSGGGSGGGALRAFGAGGGV  240
            P G GSGGG L  FG  GGV
Sbjct  263  PVGEGSGGGVL--FGTTGGV  280


Query #524: g513.t1 Query ID: lcl|Query_76798 Length: 2116

No significant similarity found.


Query #525: g514.t1 Query ID: lcl|Query_76799 Length: 446

No significant similarity found.


Query #526: g515.t1 Query ID: lcl|Query_76800 Length: 2762

No significant similarity found.


Query #527: g516.t1 Query ID: lcl|Query_76801 Length: 3340

No significant similarity found.


Query #528: g517.t1 Query ID: lcl|Query_76802 Length: 2070

No significant similarity found.


Query #529: g518.t1 Query ID: lcl|Query_76803 Length: 385

No significant similarity found.


Query #530: g519.t1 Query ID: lcl|Query_76804 Length: 705

No significant similarity found.


Query #531: g520.t1 Query ID: lcl|Query_76805 Length: 388

No significant similarity found.


Query #532: g521.t1 Query ID: lcl|Query_76806 Length: 331

No significant similarity found.


Query #533: g522.t1 Query ID: lcl|Query_76807 Length: 1055

No significant similarity found.


Query #534: g523.t1 Query ID: lcl|Query_76808 Length: 384

No significant similarity found.


Query #535: g524.t1 Query ID: lcl|Query_76809 Length: 1635

No significant similarity found.


Query #536: g525.t1 Query ID: lcl|Query_76810 Length: 1028

No significant similarity found.


Query #537: g526.t1 Query ID: lcl|Query_76811 Length: 151

No significant similarity found.


Query #538: g527.t1 Query ID: lcl|Query_76812 Length: 495

No significant similarity found.


Query #539: g528.t1 Query ID: lcl|Query_76813 Length: 770

No significant similarity found.


Query #540: g529.t1 Query ID: lcl|Query_76814 Length: 629

No significant similarity found.


Query #541: g530.t1 Query ID: lcl|Query_76815 Length: 779

No significant similarity found.


Query #542: g531.t1 Query ID: lcl|Query_76816 Length: 515

No significant similarity found.


Query #543: g532.t1 Query ID: lcl|Query_76817 Length: 583

No significant similarity found.


Query #544: g533.t1 Query ID: lcl|Query_76818 Length: 587

No significant similarity found.


Query #545: g534.t1 Query ID: lcl|Query_76819 Length: 2010

No significant similarity found.


Query #546: g535.t1 Query ID: lcl|Query_76820 Length: 1135

No significant similarity found.


Query #547: g536.t1 Query ID: lcl|Query_76821 Length: 293

No significant similarity found.


Query #548: g537.t1 Query ID: lcl|Query_76822 Length: 365

No significant similarity found.


Query #549: g538.t1 Query ID: lcl|Query_76823 Length: 138

No significant similarity found.


Query #550: g539.t1 Query ID: lcl|Query_76824 Length: 111

No significant similarity found.


Query #551: g540.t1 Query ID: lcl|Query_76825 Length: 439

No significant similarity found.


Query #552: g541.t1 Query ID: lcl|Query_76826 Length: 287

No significant similarity found.


Query #553: g542.t1 Query ID: lcl|Query_76827 Length: 1791

No significant similarity found.


Query #554: g543.t1 Query ID: lcl|Query_76828 Length: 352

No significant similarity found.


Query #555: g544.t1 Query ID: lcl|Query_76829 Length: 1458

No significant similarity found.


Query #556: g545.t1 Query ID: lcl|Query_76830 Length: 167

No significant similarity found.


Query #557: g546.t1 Query ID: lcl|Query_76831 Length: 351

No significant similarity found.


Query #558: g546.t2 Query ID: lcl|Query_76832 Length: 350

No significant similarity found.


Query #559: g547.t1 Query ID: lcl|Query_76833 Length: 581

No significant similarity found.


Query #560: g548.t1 Query ID: lcl|Query_76834 Length: 794

No significant similarity found.


Query #561: g549.t1 Query ID: lcl|Query_76835 Length: 196

No significant similarity found.


Query #562: g550.t1 Query ID: lcl|Query_76836 Length: 352

No significant similarity found.


Query #563: g551.t1 Query ID: lcl|Query_76837 Length: 546

No significant similarity found.


Query #564: g552.t1 Query ID: lcl|Query_76838 Length: 391

No significant similarity found.


Query #565: g553.t1 Query ID: lcl|Query_76839 Length: 959

No significant similarity found.


Query #566: g554.t1 Query ID: lcl|Query_76840 Length: 981

No significant similarity found.


Query #567: g555.t1 Query ID: lcl|Query_76841 Length: 178

No significant similarity found.


Query #568: g556.t1 Query ID: lcl|Query_76842 Length: 309

No significant similarity found.


Query #569: g557.t1 Query ID: lcl|Query_76843 Length: 129

No significant similarity found.


Query #570: g558.t1 Query ID: lcl|Query_76844 Length: 863

No significant similarity found.


Query #571: g559.t1 Query ID: lcl|Query_76845 Length: 239

No significant similarity found.


Query #572: g560.t1 Query ID: lcl|Query_76846 Length: 934

No significant similarity found.


Query #573: g561.t1 Query ID: lcl|Query_76847 Length: 670

No significant similarity found.


Query #574: g562.t1 Query ID: lcl|Query_76848 Length: 241

No significant similarity found.


Query #575: g563.t1 Query ID: lcl|Query_76849 Length: 112

No significant similarity found.


Query #576: g564.t1 Query ID: lcl|Query_76850 Length: 363

No significant similarity found.


Query #577: g565.t1 Query ID: lcl|Query_76851 Length: 559

No significant similarity found.


Query #578: g566.t1 Query ID: lcl|Query_76852 Length: 365

No significant similarity found.


Query #579: g567.t1 Query ID: lcl|Query_76853 Length: 269

No significant similarity found.


Query #580: g568.t1 Query ID: lcl|Query_76854 Length: 282

No significant similarity found.


Query #581: g569.t1 Query ID: lcl|Query_76855 Length: 1407

No significant similarity found.


Query #582: g570.t1 Query ID: lcl|Query_76856 Length: 692

No significant similarity found.


Query #583: g571.t1 Query ID: lcl|Query_76857 Length: 1057

No significant similarity found.


Query #584: g572.t1 Query ID: lcl|Query_76858 Length: 242

No significant similarity found.


Query #585: g573.t1 Query ID: lcl|Query_76859 Length: 341

No significant similarity found.


Query #586: g574.t1 Query ID: lcl|Query_76860 Length: 761

No significant similarity found.


Query #587: g575.t1 Query ID: lcl|Query_76861 Length: 636

No significant similarity found.


Query #588: g576.t1 Query ID: lcl|Query_76862 Length: 198

No significant similarity found.


Query #589: g577.t1 Query ID: lcl|Query_76863 Length: 192

No significant similarity found.


Query #590: g578.t1 Query ID: lcl|Query_76864 Length: 218

No significant similarity found.


Query #591: g579.t1 Query ID: lcl|Query_76865 Length: 140

No significant similarity found.


Query #592: g580.t1 Query ID: lcl|Query_76866 Length: 95

No significant similarity found.


Query #593: g581.t1 Query ID: lcl|Query_76867 Length: 103

No significant similarity found.


Query #594: g582.t1 Query ID: lcl|Query_76868 Length: 80

No significant similarity found.


Query #595: g583.t1 Query ID: lcl|Query_76869 Length: 1187

No significant similarity found.


Query #596: g584.t1 Query ID: lcl|Query_76870 Length: 131

No significant similarity found.


Query #597: g585.t1 Query ID: lcl|Query_76871 Length: 269

No significant similarity found.


Query #598: g586.t1 Query ID: lcl|Query_76872 Length: 249

No significant similarity found.


Query #599: g587.t1 Query ID: lcl|Query_76873 Length: 333

No significant similarity found.


Query #600: g588.t1 Query ID: lcl|Query_76874 Length: 117

No significant similarity found.


Query #601: g589.t1 Query ID: lcl|Query_76875 Length: 921

No significant similarity found.


Query #602: g590.t1 Query ID: lcl|Query_76876 Length: 100

No significant similarity found.


Query #603: g591.t1 Query ID: lcl|Query_76877 Length: 595

No significant similarity found.


Query #604: g591.t2 Query ID: lcl|Query_76878 Length: 493

No significant similarity found.


Query #605: g591.t3 Query ID: lcl|Query_76879 Length: 441

No significant similarity found.


Query #606: g591.t4 Query ID: lcl|Query_76880 Length: 359

No significant similarity found.


Query #607: g592.t1 Query ID: lcl|Query_76881 Length: 979

No significant similarity found.


Query #608: g593.t1 Query ID: lcl|Query_76882 Length: 213

No significant similarity found.


Query #609: g594.t1 Query ID: lcl|Query_76883 Length: 994

No significant similarity found.


Query #610: g595.t1 Query ID: lcl|Query_76884 Length: 216

No significant similarity found.


Query #611: g596.t1 Query ID: lcl|Query_76885 Length: 129

No significant similarity found.


Query #612: g597.t1 Query ID: lcl|Query_76886 Length: 868

No significant similarity found.


Query #613: g597.t2 Query ID: lcl|Query_76887 Length: 867

No significant similarity found.


Query #614: g598.t1 Query ID: lcl|Query_76888 Length: 88

No significant similarity found.


Query #615: g599.t1 Query ID: lcl|Query_76889 Length: 397

No significant similarity found.


Query #616: g600.t1 Query ID: lcl|Query_76890 Length: 95

No significant similarity found.


Query #617: g601.t1 Query ID: lcl|Query_76891 Length: 420

No significant similarity found.


Query #618: g602.t1 Query ID: lcl|Query_76892 Length: 619

No significant similarity found.


Query #619: g603.t1 Query ID: lcl|Query_76893 Length: 540

No significant similarity found.


Query #620: g604.t1 Query ID: lcl|Query_76894 Length: 285

Sequences producing significant alignments:
                                                                  Scientific      Common                     Max    Total Query   E   Per.   Acc.                        
Description                                                       Name            Name            Taxid      Score  Score cover Value Ident  Len        Accession        
unnamed protein product                                                                           0          23.0   23.0  5%    0.014 41.18  449        Query_87359      


Alignments:

>unnamed protein product
Sequence ID: Query_87359 Length: 449
Range 1: 409 to 425

Score:23.0 bits(46), Expect:0.014, 
Method:Compositional matrix adjust., 
Identities:7/17(41%), Positives:11/17(64%), Gaps:0/17(0%)

Query  239  RRQQNPFAGTIFEELLG  255
            R ++NP  G ++E  LG
Sbjct  409  RSHENPLIGALYEKFLG  425


Query #621: g605.t1 Query ID: lcl|Query_76895 Length: 792

No significant similarity found.


Query #622: g606.t1 Query ID: lcl|Query_76896 Length: 132

No significant similarity found.


Query #623: g607.t1 Query ID: lcl|Query_76897 Length: 435

No significant similarity found.


Query #624: g608.t1 Query ID: lcl|Query_76898 Length: 1126

No significant similarity found.


Query #625: g609.t1 Query ID: lcl|Query_76899 Length: 533

No significant similarity found.


Query #626: g610.t1 Query ID: lcl|Query_76900 Length: 448

No significant similarity found.


Query #627: g611.t1 Query ID: lcl|Query_76901 Length: 676

No significant similarity found.


Query #628: g612.t1 Query ID: lcl|Query_76902 Length: 72

No significant similarity found.


Query #629: g613.t1 Query ID: lcl|Query_76903 Length: 274

No significant similarity found.


Query #630: g614.t1 Query ID: lcl|Query_76904 Length: 309

No significant similarity found.


Query #631: g615.t1 Query ID: lcl|Query_76905 Length: 300

No significant similarity found.


Query #632: g616.t1 Query ID: lcl|Query_76906 Length: 161

No significant similarity found.


Query #633: g617.t1 Query ID: lcl|Query_76907 Length: 443

No significant similarity found.


Query #634: g618.t1 Query ID: lcl|Query_76908 Length: 439

No significant similarity found.


Query #635: g619.t1 Query ID: lcl|Query_76909 Length: 490

No significant similarity found.


Query #636: g620.t1 Query ID: lcl|Query_76910 Length: 469

No significant similarity found.


Query #637: g621.t1 Query ID: lcl|Query_76911 Length: 719

No significant similarity found.


Query #638: g622.t1 Query ID: lcl|Query_76912 Length: 556

No significant similarity found.


Query #639: g623.t1 Query ID: lcl|Query_76913 Length: 140

No significant similarity found.


Query #640: g624.t1 Query ID: lcl|Query_76914 Length: 540

No significant similarity found.


Query #641: g625.t1 Query ID: lcl|Query_76915 Length: 239

No significant similarity found.


Query #642: g626.t1 Query ID: lcl|Query_76916 Length: 278

No significant similarity found.


Query #643: g627.t1 Query ID: lcl|Query_76917 Length: 241

No significant similarity found.


Query #644: g628.t1 Query ID: lcl|Query_76918 Length: 596

No significant similarity found.


Query #645: g629.t1 Query ID: lcl|Query_76919 Length: 1348

No significant similarity found.


Query #646: g630.t1 Query ID: lcl|Query_76920 Length: 535

No significant similarity found.


Query #647: g631.t1 Query ID: lcl|Query_76921 Length: 161

No significant similarity found.


Query #648: g632.t1 Query ID: lcl|Query_76922 Length: 389

No significant similarity found.


Query #649: g633.t1 Query ID: lcl|Query_76923 Length: 712

No significant similarity found.


Query #650: g634.t1 Query ID: lcl|Query_76924 Length: 433

No significant similarity found.


Query #651: g635.t1 Query ID: lcl|Query_76925 Length: 462

No significant similarity found.


Query #652: g636.t1 Query ID: lcl|Query_76926 Length: 1101

No significant similarity found.


Query #653: g637.t1 Query ID: lcl|Query_76927 Length: 563

No significant similarity found.


Query #654: g638.t1 Query ID: lcl|Query_76928 Length: 326

No significant similarity found.


Query #655: g639.t1 Query ID: lcl|Query_76929 Length: 390

No significant similarity found.


Query #656: g640.t1 Query ID: lcl|Query_76930 Length: 553

No significant similarity found.


Query #657: g641.t1 Query ID: lcl|Query_76931 Length: 713

No significant similarity found.


Query #658: g642.t1 Query ID: lcl|Query_76932 Length: 256

No significant similarity found.


Query #659: g643.t1 Query ID: lcl|Query_76933 Length: 147

No significant similarity found.


Query #660: g644.t1 Query ID: lcl|Query_76934 Length: 176

No significant similarity found.


Query #661: g645.t1 Query ID: lcl|Query_76935 Length: 781

No significant similarity found.


Query #662: g646.t1 Query ID: lcl|Query_76936 Length: 711

No significant similarity found.


Query #663: g647.t1 Query ID: lcl|Query_76937 Length: 436

No significant similarity found.


Query #664: g648.t1 Query ID: lcl|Query_76938 Length: 268

No significant similarity found.


Query #665: g649.t1 Query ID: lcl|Query_76939 Length: 413

No significant similarity found.


Query #666: g650.t1 Query ID: lcl|Query_76940 Length: 130

No significant similarity found.


Query #667: g651.t1 Query ID: lcl|Query_76941 Length: 330

No significant similarity found.


Query #668: g652.t1 Query ID: lcl|Query_76942 Length: 320

No significant similarity found.


Query #669: g653.t1 Query ID: lcl|Query_76943 Length: 208

No significant similarity found.


Query #670: g654.t1 Query ID: lcl|Query_76944 Length: 520

No significant similarity found.


Query #671: g655.t1 Query ID: lcl|Query_76945 Length: 500

No significant similarity found.


Query #672: g656.t1 Query ID: lcl|Query_76946 Length: 524

No significant similarity found.


Query #673: g657.t1 Query ID: lcl|Query_76947 Length: 79

No significant similarity found.


Query #674: g658.t1 Query ID: lcl|Query_76948 Length: 864

No significant similarity found.


Query #675: g659.t1 Query ID: lcl|Query_76949 Length: 1017

No significant similarity found.


Query #676: g660.t1 Query ID: lcl|Query_76950 Length: 149

No significant similarity found.


Query #677: g661.t1 Query ID: lcl|Query_76951 Length: 119

No significant similarity found.


Query #678: g662.t1 Query ID: lcl|Query_76952 Length: 297

No significant similarity found.


Query #679: g663.t1 Query ID: lcl|Query_76953 Length: 125

No significant similarity found.


Query #680: g664.t1 Query ID: lcl|Query_76954 Length: 232

No significant similarity found.


Query #681: g665.t1 Query ID: lcl|Query_76955 Length: 693

No significant similarity found.


Query #682: g666.t1 Query ID: lcl|Query_76956 Length: 326

Sequences producing significant alignments:
                                                                  Scientific      Common                     Max    Total Query   E   Per.   Acc.                        
Description                                                       Name            Name            Taxid      Score  Score cover Value Ident  Len        Accession        
unnamed protein product                                                                           0          21.7   21.7  8%    0.037 37.93  449        Query_87359      


Alignments:

>unnamed protein product
Sequence ID: Query_87359 Length: 449
Range 1: 336 to 364

Score:21.7 bits(43), Expect:0.037, 
Method:Compositional matrix adjust., 
Identities:11/29(38%), Positives:15/29(51%), Gaps:0/29(0%)

Query  23   GLLESTAAAGVAGCGPSLLQQLAAGQRSY  51
            G+    A A   G    L++QLAAG+  Y
Sbjct  336  GITLNIAVANGLGNAKKLIKQLAAGESKY  364


Query #683: g667.t1 Query ID: lcl|Query_76957 Length: 489

No significant similarity found.


Query #684: g668.t1 Query ID: lcl|Query_76958 Length: 242

No significant similarity found.


Query #685: g669.t1 Query ID: lcl|Query_76959 Length: 246

No significant similarity found.


Query #686: g670.t1 Query ID: lcl|Query_76960 Length: 486

No significant similarity found.


Query #687: g671.t1 Query ID: lcl|Query_76961 Length: 998

No significant similarity found.


Query #688: g672.t1 Query ID: lcl|Query_76962 Length: 737

No significant similarity found.


Query #689: g673.t1 Query ID: lcl|Query_76963 Length: 168

No significant similarity found.


Query #690: g674.t1 Query ID: lcl|Query_76964 Length: 959

No significant similarity found.


Query #691: g675.t1 Query ID: lcl|Query_76965 Length: 475

No significant similarity found.


Query #692: g676.t1 Query ID: lcl|Query_76966 Length: 356

No significant similarity found.


Query #693: g677.t1 Query ID: lcl|Query_76967 Length: 247

No significant similarity found.


Query #694: g678.t1 Query ID: lcl|Query_76968 Length: 779

No significant similarity found.


Query #695: g679.t1 Query ID: lcl|Query_76969 Length: 161

No significant similarity found.


Query #696: g680.t1 Query ID: lcl|Query_76970 Length: 288

No significant similarity found.


Query #697: g681.t1 Query ID: lcl|Query_76971 Length: 272

No significant similarity found.


Query #698: g682.t1 Query ID: lcl|Query_76972 Length: 970

No significant similarity found.


Query #699: g683.t1 Query ID: lcl|Query_76973 Length: 109

No significant similarity found.


Query #700: g684.t1 Query ID: lcl|Query_76974 Length: 260

No significant similarity found.


Query #701: g685.t1 Query ID: lcl|Query_76975 Length: 791

Sequences producing significant alignments:
                                                                  Scientific      Common                     Max    Total Query   E   Per.   Acc.                        
Description                                                       Name            Name            Taxid      Score  Score cover Value Ident  Len        Accession        
unnamed protein product                                                                           0          26.3   26.3  5%    0.003 34.69  449        Query_87359      


Alignments:

>unnamed protein product
Sequence ID: Query_87359 Length: 449
Range 1: 243 to 291

Score:26.3 bits(54), Expect:0.003, 
Method:Compositional matrix adjust., 
Identities:17/49(35%), Positives:22/49(44%), Gaps:2/49(4%)

Query  397  KLFADPASVLKELRWGGGDNPHGGGGGGGAC--TTAAAAAGSLSDVAAV  443
            K+F +    L +L+    DNP G G GGG    TT      +L  V  V
Sbjct  243  KIFVERGIKLNDLQESPFDNPVGEGSGGGVLFGTTGGVMEAALRTVYEV  291


Query #702: g686.t1 Query ID: lcl|Query_76976 Length: 415

No significant similarity found.


Query #703: g687.t1 Query ID: lcl|Query_76977 Length: 928

No significant similarity found.


Query #704: g687.t2 Query ID: lcl|Query_76978 Length: 931

No significant similarity found.


Query #705: g688.t1 Query ID: lcl|Query_76979 Length: 231

No significant similarity found.


Query #706: g689.t1 Query ID: lcl|Query_76980 Length: 202

No significant similarity found.


Query #707: g690.t1 Query ID: lcl|Query_76981 Length: 335

No significant similarity found.


Query #708: g691.t1 Query ID: lcl|Query_76982 Length: 1191

No significant similarity found.


Query #709: g692.t1 Query ID: lcl|Query_76983 Length: 349

No significant similarity found.


Query #710: g693.t1 Query ID: lcl|Query_76984 Length: 202

No significant similarity found.


Query #711: g694.t1 Query ID: lcl|Query_76985 Length: 447

No significant similarity found.


Query #712: g695.t1 Query ID: lcl|Query_76986 Length: 1105

No significant similarity found.


Query #713: g696.t1 Query ID: lcl|Query_76987 Length: 462

No significant similarity found.


Query #714: g697.t1 Query ID: lcl|Query_76988 Length: 447

No significant similarity found.


Query #715: g698.t1 Query ID: lcl|Query_76989 Length: 232

No significant similarity found.


Query #716: g699.t1 Query ID: lcl|Query_76990 Length: 836

No significant similarity found.


Query #717: g700.t1 Query ID: lcl|Query_76991 Length: 788

No significant similarity found.


Query #718: g701.t1 Query ID: lcl|Query_76992 Length: 306

No significant similarity found.


Query #719: g702.t1 Query ID: lcl|Query_76993 Length: 311

No significant similarity found.


Query #720: g703.t1 Query ID: lcl|Query_76994 Length: 325

No significant similarity found.


Query #721: g703.t2 Query ID: lcl|Query_76995 Length: 524

No significant similarity found.


Query #722: g704.t1 Query ID: lcl|Query_76996 Length: 548

Sequences producing significant alignments:
                                                                  Scientific      Common                     Max    Total Query   E   Per.   Acc.                        
Description                                                       Name            Name            Taxid      Score  Score cover Value Ident  Len        Accession        
unnamed protein product                                                                           0          29.3   29.3  6%    3e-04 40.54  449        Query_87359      


Alignments:

>unnamed protein product
Sequence ID: Query_87359 Length: 449
Range 1: 195 to 231

Score:29.3 bits(61), Expect:3e-04, 
Method:Compositional matrix adjust., 
Identities:15/37(41%), Positives:18/37(48%), Gaps:0/37(0%)

Query  179  AGNNVGDCCRISLPPWVLEAGEADPDIFFTDSSGYRN  215
            AG    D C +S  P V   GEAD + F T  +G  N
Sbjct  195  AGAKPEDICNVSVMPCVRKQGEADREWFNTTGAGGAN  231


Query #723: g705.t1 Query ID: lcl|Query_76997 Length: 102

Sequences producing significant alignments:
                                                                  Scientific      Common                     Max    Total Query   E   Per.   Acc.                        
Description                                                       Name            Name            Taxid      Score  Score cover Value Ident  Len        Accession        
unnamed protein product                                                                           0          21.3   41.4  16%   0.010 87.50  449        Query_87359      


Alignments:

>unnamed protein product
Sequence ID: Query_87359 Length: 449
Range 1: 64 to 71

Score:21.3 bits(42), Expect:0.010, 
Method:Composition-based stats., 
Identities:7/8(88%), Positives:7/8(87%), Gaps:0/8(0%)

Query  66  KPSEQRKV  73
           KP EQRKV
Sbjct  64  KPKEQRKV  71


Range 2: 14 to 30

Score:20.1 bits(39), Expect:0.030, 
Method:Composition-based stats., 
Identities:7/17(41%), Positives:10/17(58%), Gaps:0/17(0%)

Query  65  VKPSEQRKVEAASSRRR  81
           V+P   R+   A+ RRR
Sbjct  14  VRPPVNRRAVVAAERRR  30


Query #724: g706.t1 Query ID: lcl|Query_76998 Length: 817

No significant similarity found.


Query #725: g707.t1 Query ID: lcl|Query_76999 Length: 830

No significant similarity found.


Query #726: g708.t1 Query ID: lcl|Query_77000 Length: 336

No significant similarity found.


Query #727: g709.t1 Query ID: lcl|Query_77001 Length: 219

No significant similarity found.


Query #728: g710.t1 Query ID: lcl|Query_77002 Length: 260

No significant similarity found.


Query #729: g711.t1 Query ID: lcl|Query_77003 Length: 868

No significant similarity found.


Query #730: g712.t1 Query ID: lcl|Query_77004 Length: 597

No significant similarity found.


Query #731: g713.t1 Query ID: lcl|Query_77005 Length: 324

No significant similarity found.


Query #732: g714.t1 Query ID: lcl|Query_77006 Length: 577

No significant similarity found.


Query #733: g715.t1 Query ID: lcl|Query_77007 Length: 218

No significant similarity found.


Query #734: g716.t1 Query ID: lcl|Query_77008 Length: 204

Sequences producing significant alignments:
                                                                  Scientific      Common                     Max    Total Query   E   Per.   Acc.                        
Description                                                       Name            Name            Taxid      Score  Score cover Value Ident  Len        Accession        
unnamed protein product                                                                           0          25.1   25.1  24%   0.002 26.53  449        Query_87359      


Alignments:

>unnamed protein product
Sequence ID: Query_87359 Length: 449
Range 1: 195 to 241

Score:25.1 bits(51), Expect:0.002, 
Method:Compositional matrix adjust., 
Identities:13/49(27%), Positives:25/49(51%), Gaps:2/49(4%)

Query  48   SAAAPVPAAKLPAIPPVKRISRDDVDIQFARSSGAGGQNVNKVNTKVDM  96
            + A P        +P V++  + + D +   ++GAGG NV+ V T  ++
Sbjct  195  AGAKPEDICNVSVMPCVRK--QGEADREWFNTTGAGGANVDHVMTTAEL  241


Query #735: g717.t1 Query ID: lcl|Query_77009 Length: 1337

No significant similarity found.


Query #736: g718.t1 Query ID: lcl|Query_77010 Length: 190

No significant similarity found.


Query #737: g719.t1 Query ID: lcl|Query_77011 Length: 637

No significant similarity found.


Query #738: g720.t1 Query ID: lcl|Query_77012 Length: 900

No significant similarity found.


Query #739: g721.t1 Query ID: lcl|Query_77013 Length: 113

No significant similarity found.


Query #740: g722.t1 Query ID: lcl|Query_77014 Length: 798

Sequences producing significant alignments:
                                                                  Scientific      Common                     Max    Total Query   E   Per.   Acc.                        
Description                                                       Name            Name            Taxid      Score  Score cover Value Ident  Len        Accession        
unnamed protein product                                                                           0          22.6   22.6  4%    0.045 40.54  449        Query_87359      


Alignments:

>unnamed protein product
Sequence ID: Query_87359 Length: 449
Range 1: 299 to 334

Score:22.6 bits(45), Expect:0.045, 
Method:Compositional matrix adjust., 
Identities:15/37(41%), Positives:19/37(51%), Gaps:2/37(5%)

Query  253  RHEFELELRGPEGVDGASLHLT-CRFLPFSTMLGQDA  288
            R  FE + RG EG+  ++LHLT     PF    G D 
Sbjct  299  RIVFE-DVRGLEGIKESTLHLTPGPTSPFKAFAGADG  334


Query #741: g722.t2 Query ID: lcl|Query_77015 Length: 803

Sequences producing significant alignments:
                                                                  Scientific      Common                     Max    Total Query   E   Per.   Acc.                        
Description                                                       Name            Name            Taxid      Score  Score cover Value Ident  Len        Accession        
unnamed protein product                                                                           0          22.6   22.6  4%    0.045 40.54  449        Query_87359      


Alignments:

>unnamed protein product
Sequence ID: Query_87359 Length: 449
Range 1: 299 to 334

Score:22.6 bits(45), Expect:0.045, 
Method:Compositional matrix adjust., 
Identities:15/37(41%), Positives:19/37(51%), Gaps:2/37(5%)

Query  253  RHEFELELRGPEGVDGASLHLT-CRFLPFSTMLGQDA  288
            R  FE + RG EG+  ++LHLT     PF    G D 
Sbjct  299  RIVFE-DVRGLEGIKESTLHLTPGPTSPFKAFAGADG  334


Query #742: g723.t1 Query ID: lcl|Query_77016 Length: 491

No significant similarity found.


Query #743: g724.t1 Query ID: lcl|Query_77017 Length: 622

No significant similarity found.


Query #744: g725.t1 Query ID: lcl|Query_77018 Length: 479

No significant similarity found.


Query #745: g726.t1 Query ID: lcl|Query_77019 Length: 215

No significant similarity found.


Query #746: g727.t1 Query ID: lcl|Query_77020 Length: 455

No significant similarity found.


Query #747: g728.t1 Query ID: lcl|Query_77021 Length: 128

No significant similarity found.


Query #748: g729.t1 Query ID: lcl|Query_77022 Length: 142

No significant similarity found.


Query #749: g730.t1 Query ID: lcl|Query_77023 Length: 125

No significant similarity found.


Query #750: g731.t1 Query ID: lcl|Query_77024 Length: 599

No significant similarity found.


Query #751: g732.t1 Query ID: lcl|Query_77025 Length: 554

No significant similarity found.


Query #752: g733.t1 Query ID: lcl|Query_77026 Length: 211

No significant similarity found.


Query #753: g734.t1 Query ID: lcl|Query_77027 Length: 142

No significant similarity found.


Query #754: g735.t1 Query ID: lcl|Query_77028 Length: 282

No significant similarity found.


Query #755: g736.t1 Query ID: lcl|Query_77029 Length: 897

No significant similarity found.


Query #756: g737.t1 Query ID: lcl|Query_77030 Length: 196

No significant similarity found.


Query #757: g738.t1 Query ID: lcl|Query_77031 Length: 919

No significant similarity found.


Query #758: g739.t1 Query ID: lcl|Query_77032 Length: 552

No significant similarity found.


Query #759: g740.t1 Query ID: lcl|Query_77033 Length: 102

No significant similarity found.


Query #760: g741.t1 Query ID: lcl|Query_77034 Length: 141

No significant similarity found.


Query #761: g742.t1 Query ID: lcl|Query_77035 Length: 103

No significant similarity found.


Query #762: g743.t1 Query ID: lcl|Query_77036 Length: 598

No significant similarity found.


Query #763: g744.t1 Query ID: lcl|Query_77037 Length: 185

No significant similarity found.


Query #764: g745.t1 Query ID: lcl|Query_77038 Length: 315

No significant similarity found.


Query #765: g746.t1 Query ID: lcl|Query_77039 Length: 185

No significant similarity found.


Query #766: g747.t1 Query ID: lcl|Query_77040 Length: 425

No significant similarity found.


Query #767: g748.t1 Query ID: lcl|Query_77041 Length: 809

No significant similarity found.


Query #768: g749.t1 Query ID: lcl|Query_77042 Length: 530

No significant similarity found.


Query #769: g750.t1 Query ID: lcl|Query_77043 Length: 322

No significant similarity found.


Query #770: g751.t1 Query ID: lcl|Query_77044 Length: 235

No significant similarity found.


Query #771: g752.t1 Query ID: lcl|Query_77045 Length: 222

No significant similarity found.


Query #772: g753.t1 Query ID: lcl|Query_77046 Length: 485

No significant similarity found.


Query #773: g754.t1 Query ID: lcl|Query_77047 Length: 1261

No significant similarity found.


Query #774: g755.t1 Query ID: lcl|Query_77048 Length: 218

No significant similarity found.


Query #775: g756.t1 Query ID: lcl|Query_77049 Length: 1569

No significant similarity found.


Query #776: g757.t1 Query ID: lcl|Query_77050 Length: 497

No significant similarity found.


Query #777: g758.t1 Query ID: lcl|Query_77051 Length: 189

No significant similarity found.


Query #778: g759.t1 Query ID: lcl|Query_77052 Length: 234

No significant similarity found.


Query #779: g760.t1 Query ID: lcl|Query_77053 Length: 496

No significant similarity found.


Query #780: g761.t1 Query ID: lcl|Query_77054 Length: 1361

No significant similarity found.


Query #781: g762.t1 Query ID: lcl|Query_77055 Length: 352

No significant similarity found.


Query #782: g763.t1 Query ID: lcl|Query_77056 Length: 278

No significant similarity found.


Query #783: g764.t1 Query ID: lcl|Query_77057 Length: 175

No significant similarity found.


Query #784: g765.t1 Query ID: lcl|Query_77058 Length: 209

No significant similarity found.


Query #785: g765.t2 Query ID: lcl|Query_77059 Length: 210

No significant similarity found.


Query #786: g766.t1 Query ID: lcl|Query_77060 Length: 453

No significant similarity found.


Query #787: g767.t1 Query ID: lcl|Query_77061 Length: 344

No significant similarity found.


Query #788: g768.t1 Query ID: lcl|Query_77062 Length: 504

No significant similarity found.


Query #789: g769.t1 Query ID: lcl|Query_77063 Length: 497

No significant similarity found.


Query #790: g770.t1 Query ID: lcl|Query_77064 Length: 586

No significant similarity found.


Query #791: g771.t1 Query ID: lcl|Query_77065 Length: 529

No significant similarity found.


Query #792: g772.t1 Query ID: lcl|Query_77066 Length: 94

No significant similarity found.


Query #793: g773.t1 Query ID: lcl|Query_77067 Length: 360

No significant similarity found.


Query #794: g774.t1 Query ID: lcl|Query_77068 Length: 2574

No significant similarity found.


Query #795: g775.t1 Query ID: lcl|Query_77069 Length: 355

No significant similarity found.


Query #796: g776.t1 Query ID: lcl|Query_77070 Length: 891

No significant similarity found.


Query #797: g777.t1 Query ID: lcl|Query_77071 Length: 809

No significant similarity found.


Query #798: g778.t1 Query ID: lcl|Query_77072 Length: 355

No significant similarity found.


Query #799: g779.t1 Query ID: lcl|Query_77073 Length: 237

No significant similarity found.


Query #800: g780.t1 Query ID: lcl|Query_77074 Length: 398

No significant similarity found.


Query #801: g780.t2 Query ID: lcl|Query_77075 Length: 179

No significant similarity found.


Query #802: g781.t1 Query ID: lcl|Query_77076 Length: 680

No significant similarity found.


Query #803: g782.t1 Query ID: lcl|Query_77077 Length: 1303

No significant similarity found.


Query #804: g783.t1 Query ID: lcl|Query_77078 Length: 105

No significant similarity found.


Query #805: g784.t1 Query ID: lcl|Query_77079 Length: 523

No significant similarity found.


Query #806: g785.t1 Query ID: lcl|Query_77080 Length: 1269

No significant similarity found.


Query #807: g786.t1 Query ID: lcl|Query_77081 Length: 190

No significant similarity found.


Query #808: g787.t1 Query ID: lcl|Query_77082 Length: 523

No significant similarity found.


Query #809: g788.t1 Query ID: lcl|Query_77083 Length: 809

No significant similarity found.


Query #810: g789.t1 Query ID: lcl|Query_77084 Length: 936

No significant similarity found.


Query #811: g790.t1 Query ID: lcl|Query_77085 Length: 540

No significant similarity found.


Query #812: g791.t1 Query ID: lcl|Query_77086 Length: 219

No significant similarity found.


Query #813: g792.t1 Query ID: lcl|Query_77087 Length: 409

No significant similarity found.


Query #814: g793.t1 Query ID: lcl|Query_77088 Length: 336

No significant similarity found.


Query #815: g794.t1 Query ID: lcl|Query_77089 Length: 249

No significant similarity found.


Query #816: g795.t1 Query ID: lcl|Query_77090 Length: 284

No significant similarity found.


Query #817: g796.t1 Query ID: lcl|Query_77091 Length: 540

No significant similarity found.


Query #818: g797.t1 Query ID: lcl|Query_77092 Length: 221

No significant similarity found.


Query #819: g798.t1 Query ID: lcl|Query_77093 Length: 809

No significant similarity found.


Query #820: g799.t1 Query ID: lcl|Query_77094 Length: 1266

No significant similarity found.


Query #821: g800.t1 Query ID: lcl|Query_77095 Length: 499

No significant similarity found.


Query #822: g801.t1 Query ID: lcl|Query_77096 Length: 294

No significant similarity found.


Query #823: g802.t1 Query ID: lcl|Query_77097 Length: 270

No significant similarity found.


Query #824: g803.t1 Query ID: lcl|Query_77098 Length: 809

No significant similarity found.


Query #825: g804.t1 Query ID: lcl|Query_77099 Length: 1643

No significant similarity found.


Query #826: g805.t1 Query ID: lcl|Query_77100 Length: 526

No significant similarity found.


Query #827: g806.t1 Query ID: lcl|Query_77101 Length: 219

No significant similarity found.


Query #828: g807.t1 Query ID: lcl|Query_77102 Length: 268

No significant similarity found.


Query #829: g808.t1 Query ID: lcl|Query_77103 Length: 320

No significant similarity found.


Query #830: g809.t1 Query ID: lcl|Query_77104 Length: 123

No significant similarity found.


Query #831: g810.t1 Query ID: lcl|Query_77105 Length: 269

No significant similarity found.


Query #832: g811.t1 Query ID: lcl|Query_77106 Length: 1074

No significant similarity found.


Query #833: g812.t1 Query ID: lcl|Query_77107 Length: 434

No significant similarity found.


Query #834: g813.t1 Query ID: lcl|Query_77108 Length: 522

No significant similarity found.


Query #835: g814.t1 Query ID: lcl|Query_77109 Length: 620

No significant similarity found.


Query #836: g815.t1 Query ID: lcl|Query_77110 Length: 228

No significant similarity found.


Query #837: g816.t1 Query ID: lcl|Query_77111 Length: 587

No significant similarity found.


Query #838: g817.t1 Query ID: lcl|Query_77112 Length: 453

No significant similarity found.


Query #839: g818.t1 Query ID: lcl|Query_77113 Length: 285

Sequences producing significant alignments:
                                                                  Scientific      Common                     Max    Total Query   E   Per.   Acc.                        
Description                                                       Name            Name            Taxid      Score  Score cover Value Ident  Len        Accession        
unnamed protein product                                                                           0          21.3   21.3  7%    0.036 40.00  449        Query_87359      


Alignments:

>unnamed protein product
Sequence ID: Query_87359 Length: 449
Range 1: 54 to 73

Score:21.3 bits(42), Expect:0.036, 
Method:Compositional matrix adjust., 
Identities:8/20(40%), Positives:13/20(65%), Gaps:0/20(0%)

Query  120  HWQQQMEEADQRKQQLAVEL  139
            HWQQ ++E  + K+Q  V +
Sbjct  54   HWQQTLDELAKPKEQRKVMI  73


Query #840: g819.t1 Query ID: lcl|Query_77114 Length: 1162

No significant similarity found.


Query #841: g820.t1 Query ID: lcl|Query_77115 Length: 370

Sequences producing significant alignments:
                                                                  Scientific      Common                     Max    Total Query   E   Per.   Acc.                        
Description                                                       Name            Name            Taxid      Score  Score cover Value Ident  Len        Accession        
unnamed protein product                                                                           0          28.4   28.4  14%   4e-04 31.48  449        Query_87359      


Alignments:

>unnamed protein product
Sequence ID: Query_87359 Length: 449
Range 1: 382 to 435

Score:28.4 bits(59), Expect:4e-04, 
Method:Compositional matrix adjust., 
Identities:17/54(31%), Positives:23/54(42%), Gaps:2/54(3%)

Query  96   QARSADGSVNLDRSNACYDTVSRIVVKVVDTCPCVG--NEKWCCGDSGLQHFDL  147
            Q RSAD  +   R  A YD   R V++     P +G   EK      G +  +L
Sbjct  382  QPRSADKQILQKRQAAMYDLDERAVIRRSHENPLIGALYEKFLGEPNGHKAHEL  435


Query #842: g821.t1 Query ID: lcl|Query_77116 Length: 573

No significant similarity found.


Query #843: g822.t1 Query ID: lcl|Query_77117 Length: 219

No significant similarity found.


Query #844: g823.t1 Query ID: lcl|Query_77118 Length: 202

No significant similarity found.


Query #845: g824.t1 Query ID: lcl|Query_77119 Length: 400

No significant similarity found.


Query #846: g825.t1 Query ID: lcl|Query_77120 Length: 1223

No significant similarity found.


Query #847: g826.t1 Query ID: lcl|Query_77121 Length: 527

No significant similarity found.


Query #848: g827.t1 Query ID: lcl|Query_77122 Length: 238

No significant similarity found.


Query #849: g828.t1 Query ID: lcl|Query_77123 Length: 513

No significant similarity found.


Query #850: g829.t1 Query ID: lcl|Query_77124 Length: 167

No significant similarity found.


Query #851: g830.t1 Query ID: lcl|Query_77125 Length: 200

No significant similarity found.


Query #852: g831.t1 Query ID: lcl|Query_77126 Length: 142

No significant similarity found.


Query #853: g832.t1 Query ID: lcl|Query_77127 Length: 600

No significant similarity found.


Query #854: g833.t1 Query ID: lcl|Query_77128 Length: 199

No significant similarity found.


Query #855: g834.t1 Query ID: lcl|Query_77129 Length: 530

No significant similarity found.


Query #856: g835.t1 Query ID: lcl|Query_77130 Length: 132

No significant similarity found.


Query #857: g836.t1 Query ID: lcl|Query_77131 Length: 1399

No significant similarity found.


Query #858: g837.t1 Query ID: lcl|Query_77132 Length: 317

No significant similarity found.


Query #859: g838.t1 Query ID: lcl|Query_77133 Length: 1174

No significant similarity found.


Query #860: g838.t2 Query ID: lcl|Query_77134 Length: 1167

No significant similarity found.


Query #861: g839.t1 Query ID: lcl|Query_77135 Length: 697

No significant similarity found.


Query #862: g840.t1 Query ID: lcl|Query_77136 Length: 458

No significant similarity found.


Query #863: g841.t1 Query ID: lcl|Query_77137 Length: 994

Sequences producing significant alignments:
                                                                  Scientific      Common                     Max    Total Query   E   Per.   Acc.                        
Description                                                       Name            Name            Taxid      Score  Score cover Value Ident  Len        Accession        
unnamed protein product                                                                           0          23.0   23.0  2%    0.049 34.62  449        Query_87359      


Alignments:

>unnamed protein product
Sequence ID: Query_87359 Length: 449
Range 1: 168 to 193

Score:23.0 bits(46), Expect:0.049, 
Method:Compositional matrix adjust., 
Identities:9/26(35%), Positives:15/26(57%), Gaps:0/26(0%)

Query  481  DLAPFIGFGQAEQMIVDAVRNGYFQA  506
            +L P++   ++ QM+  AV   YF A
Sbjct  168  ELIPYLSSCKSPQMMLGAVIKNYFAA  193


Query #864: g842.t1 Query ID: lcl|Query_77138 Length: 457

No significant similarity found.


Query #865: g843.t1 Query ID: lcl|Query_77139 Length: 209

No significant similarity found.


Query #866: g844.t1 Query ID: lcl|Query_77140 Length: 298

No significant similarity found.


Query #867: g845.t1 Query ID: lcl|Query_77141 Length: 320

No significant similarity found.


Query #868: g846.t1 Query ID: lcl|Query_77142 Length: 247

No significant similarity found.


Query #869: g847.t1 Query ID: lcl|Query_77143 Length: 687

No significant similarity found.


Query #870: g848.t1 Query ID: lcl|Query_77144 Length: 324

No significant similarity found.


Query #871: g849.t1 Query ID: lcl|Query_77145 Length: 118

No significant similarity found.


Query #872: g850.t1 Query ID: lcl|Query_77146 Length: 375

No significant similarity found.


Query #873: g851.t1 Query ID: lcl|Query_77147 Length: 685

No significant similarity found.


Query #874: g852.t1 Query ID: lcl|Query_77148 Length: 514

No significant similarity found.


Query #875: g853.t1 Query ID: lcl|Query_77149 Length: 262

No significant similarity found.


Query #876: g854.t1 Query ID: lcl|Query_77150 Length: 430

No significant similarity found.


Query #877: g855.t1 Query ID: lcl|Query_77151 Length: 816

No significant similarity found.


Query #878: g856.t1 Query ID: lcl|Query_77152 Length: 427

No significant similarity found.


Query #879: g857.t1 Query ID: lcl|Query_77153 Length: 348

No significant similarity found.


Query #880: g858.t1 Query ID: lcl|Query_77154 Length: 230

No significant similarity found.


Query #881: g859.t1 Query ID: lcl|Query_77155 Length: 1719

No significant similarity found.


Query #882: g860.t1 Query ID: lcl|Query_77156 Length: 223

No significant similarity found.


Query #883: g861.t1 Query ID: lcl|Query_77157 Length: 366

No significant similarity found.


Query #884: g862.t1 Query ID: lcl|Query_77158 Length: 634

No significant similarity found.


Query #885: g863.t1 Query ID: lcl|Query_77159 Length: 533

No significant similarity found.


Query #886: g864.t1 Query ID: lcl|Query_77160 Length: 84

No significant similarity found.


Query #887: g865.t1 Query ID: lcl|Query_77161 Length: 183

No significant similarity found.


Query #888: g866.t1 Query ID: lcl|Query_77162 Length: 1073

No significant similarity found.


Query #889: g867.t1 Query ID: lcl|Query_77163 Length: 438

No significant similarity found.


Query #890: g868.t1 Query ID: lcl|Query_77164 Length: 1417

No significant similarity found.


Query #891: g869.t1 Query ID: lcl|Query_77165 Length: 1165

No significant similarity found.


Query #892: g870.t1 Query ID: lcl|Query_77166 Length: 510

No significant similarity found.


Query #893: g871.t1 Query ID: lcl|Query_77167 Length: 717

No significant similarity found.


Query #894: g871.t2 Query ID: lcl|Query_77168 Length: 718

No significant similarity found.


Query #895: g872.t1 Query ID: lcl|Query_77169 Length: 638

No significant similarity found.


Query #896: g873.t1 Query ID: lcl|Query_77170 Length: 344

No significant similarity found.


Query #897: g874.t1 Query ID: lcl|Query_77171 Length: 656

No significant similarity found.


Query #898: g875.t1 Query ID: lcl|Query_77172 Length: 434

Sequences producing significant alignments:
                                                                  Scientific      Common                     Max    Total Query   E   Per.   Acc.                        
Description                                                       Name            Name            Taxid      Score  Score cover Value Ident  Len        Accession        
unnamed protein product                                                                           0          23.8   23.8  8%    0.011 38.89  449        Query_87359      


Alignments:

>unnamed protein product
Sequence ID: Query_87359 Length: 449
Range 1: 75 to 110

Score:23.8 bits(48), Expect:0.011, 
Method:Compositional matrix adjust., 
Identities:14/36(39%), Positives:20/36(55%), Gaps:1/36(2%)

Query  385  QIAADFGVSVAELAAINP-NLTTLQIGETLRIPPFD  419
            QIA    V++AE   +NP + T  Q+   LR+  FD
Sbjct  75   QIAPAVRVAIAETMGLNPGDVTVGQMVTGLRMLGFD  110


Query #899: g876.t1 Query ID: lcl|Query_77173 Length: 350

No significant similarity found.


Query #900: g877.t1 Query ID: lcl|Query_77174 Length: 128

No significant similarity found.


Query #901: g878.t1 Query ID: lcl|Query_77175 Length: 606

No significant similarity found.


Query #902: g878.t2 Query ID: lcl|Query_77176 Length: 633

No significant similarity found.


Query #903: g879.t1 Query ID: lcl|Query_77177 Length: 100

No significant similarity found.


Query #904: g880.t1 Query ID: lcl|Query_77178 Length: 343

No significant similarity found.


Query #905: g881.t1 Query ID: lcl|Query_77179 Length: 604

No significant similarity found.


Query #906: g882.t1 Query ID: lcl|Query_77180 Length: 192

No significant similarity found.


Query #907: g883.t1 Query ID: lcl|Query_77181 Length: 1113

No significant similarity found.


Query #908: g884.t1 Query ID: lcl|Query_77182 Length: 983

No significant similarity found.


Query #909: g885.t1 Query ID: lcl|Query_77183 Length: 190

No significant similarity found.


Query #910: g886.t1 Query ID: lcl|Query_77184 Length: 247

No significant similarity found.


Query #911: g887.t1 Query ID: lcl|Query_77185 Length: 728

No significant similarity found.


Query #912: g888.t1 Query ID: lcl|Query_77186 Length: 338

No significant similarity found.


Query #913: g889.t1 Query ID: lcl|Query_77187 Length: 303

No significant similarity found.


Query #914: g890.t1 Query ID: lcl|Query_77188 Length: 340

No significant similarity found.


Query #915: g891.t1 Query ID: lcl|Query_77189 Length: 159

No significant similarity found.


Query #916: g892.t1 Query ID: lcl|Query_77190 Length: 351

No significant similarity found.


Query #917: g893.t1 Query ID: lcl|Query_77191 Length: 93

No significant similarity found.


Query #918: g894.t1 Query ID: lcl|Query_77192 Length: 750

No significant similarity found.


Query #919: g895.t1 Query ID: lcl|Query_77193 Length: 429

No significant similarity found.


Query #920: g896.t1 Query ID: lcl|Query_77194 Length: 380

No significant similarity found.


Query #921: g897.t1 Query ID: lcl|Query_77195 Length: 745

No significant similarity found.


Query #922: g898.t1 Query ID: lcl|Query_77196 Length: 124

No significant similarity found.


Query #923: g899.t1 Query ID: lcl|Query_77197 Length: 1823

No significant similarity found.


Query #924: g900.t1 Query ID: lcl|Query_77198 Length: 554

No significant similarity found.


Query #925: g901.t1 Query ID: lcl|Query_77199 Length: 357

No significant similarity found.


Query #926: g902.t1 Query ID: lcl|Query_77200 Length: 134

No significant similarity found.


Query #927: g903.t1 Query ID: lcl|Query_77201 Length: 1013

No significant similarity found.


Query #928: g904.t1 Query ID: lcl|Query_77202 Length: 320

No significant similarity found.


Query #929: g905.t1 Query ID: lcl|Query_77203 Length: 156

No significant similarity found.


Query #930: g906.t1 Query ID: lcl|Query_77204 Length: 178

No significant similarity found.


Query #931: g907.t1 Query ID: lcl|Query_77205 Length: 148

No significant similarity found.


Query #932: g907.t2 Query ID: lcl|Query_77206 Length: 94

No significant similarity found.


Query #933: g908.t1 Query ID: lcl|Query_77207 Length: 124

No significant similarity found.


Query #934: g909.t1 Query ID: lcl|Query_77208 Length: 148

No significant similarity found.


Query #935: g910.t1 Query ID: lcl|Query_77209 Length: 148

No significant similarity found.


Query #936: g911.t1 Query ID: lcl|Query_77210 Length: 105

No significant similarity found.


Query #937: g912.t1 Query ID: lcl|Query_77211 Length: 124

No significant similarity found.


Query #938: g913.t1 Query ID: lcl|Query_77212 Length: 521

No significant similarity found.


Query #939: g914.t1 Query ID: lcl|Query_77213 Length: 499

No significant similarity found.


Query #940: g915.t1 Query ID: lcl|Query_77214 Length: 404

No significant similarity found.


Query #941: g916.t1 Query ID: lcl|Query_77215 Length: 660

No significant similarity found.


Query #942: g917.t1 Query ID: lcl|Query_77216 Length: 448

No significant similarity found.


Query #943: g918.t1 Query ID: lcl|Query_77217 Length: 609

No significant similarity found.


Query #944: g919.t1 Query ID: lcl|Query_77218 Length: 247

No significant similarity found.


Query #945: g920.t1 Query ID: lcl|Query_77219 Length: 327

No significant similarity found.


Query #946: g921.t1 Query ID: lcl|Query_77220 Length: 219

No significant similarity found.


Query #947: g922.t1 Query ID: lcl|Query_77221 Length: 288

No significant similarity found.


Query #948: g923.t1 Query ID: lcl|Query_77222 Length: 295

No significant similarity found.


Query #949: g924.t1 Query ID: lcl|Query_77223 Length: 683

No significant similarity found.


Query #950: g925.t1 Query ID: lcl|Query_77224 Length: 561

No significant similarity found.


Query #951: g926.t1 Query ID: lcl|Query_77225 Length: 670

No significant similarity found.


Query #952: g927.t1 Query ID: lcl|Query_77226 Length: 168

No significant similarity found.


Query #953: g928.t1 Query ID: lcl|Query_77227 Length: 371

No significant similarity found.


Query #954: g929.t1 Query ID: lcl|Query_77228 Length: 146

No significant similarity found.


Query #955: g930.t1 Query ID: lcl|Query_77229 Length: 627

No significant similarity found.


Query #956: g931.t1 Query ID: lcl|Query_77230 Length: 398

No significant similarity found.


Query #957: g932.t1 Query ID: lcl|Query_77231 Length: 1575

No significant similarity found.


Query #958: g933.t1 Query ID: lcl|Query_77232 Length: 77

No significant similarity found.


Query #959: g934.t1 Query ID: lcl|Query_77233 Length: 259

No significant similarity found.


Query #960: g935.t1 Query ID: lcl|Query_77234 Length: 404

No significant similarity found.


Query #961: g936.t1 Query ID: lcl|Query_77235 Length: 477

No significant similarity found.


Query #962: g937.t1 Query ID: lcl|Query_77236 Length: 637

No significant similarity found.


Query #963: g938.t1 Query ID: lcl|Query_77237 Length: 489

No significant similarity found.


Query #964: g939.t1 Query ID: lcl|Query_77238 Length: 923

No significant similarity found.


Query #965: g940.t1 Query ID: lcl|Query_77239 Length: 614

No significant similarity found.


Query #966: g941.t1 Query ID: lcl|Query_77240 Length: 604

No significant similarity found.


Query #967: g942.t1 Query ID: lcl|Query_77241 Length: 357

No significant similarity found.


Query #968: g943.t1 Query ID: lcl|Query_77242 Length: 503

No significant similarity found.


Query #969: g944.t1 Query ID: lcl|Query_77243 Length: 1238

No significant similarity found.


Query #970: g945.t1 Query ID: lcl|Query_77244 Length: 1465

No significant similarity found.


Query #971: g946.t1 Query ID: lcl|Query_77245 Length: 386

No significant similarity found.


Query #972: g947.t1 Query ID: lcl|Query_77246 Length: 166

No significant similarity found.


Query #973: g948.t1 Query ID: lcl|Query_77247 Length: 498

No significant similarity found.


Query #974: g949.t1 Query ID: lcl|Query_77248 Length: 172

No significant similarity found.


Query #975: g950.t1 Query ID: lcl|Query_77249 Length: 1055

No significant similarity found.


Query #976: g951.t1 Query ID: lcl|Query_77250 Length: 1003

No significant similarity found.


Query #977: g952.t1 Query ID: lcl|Query_77251 Length: 504

Sequences producing significant alignments:
                                                                  Scientific      Common                     Max    Total Query   E   Per.   Acc.                        
Description                                                       Name            Name            Taxid      Score  Score cover Value Ident  Len        Accession        
unnamed protein product                                                                           0          25.1   25.1  7%    0.005 37.84  449        Query_87359      


Alignments:

>unnamed protein product
Sequence ID: Query_87359 Length: 449
Range 1: 391 to 426

Score:25.1 bits(51), Expect:0.005, 
Method:Compositional matrix adjust., 
Identities:14/37(38%), Positives:20/37(54%), Gaps:1/37(2%)

Query  413  LEPELAAMGALFDAAVFHSSGDSPLVGGWWGQESLGE  449
            L+   AAM  L + AV   S + PL+G  + +  LGE
Sbjct  391  LQKRQAAMYDLDERAVIRRSHENPLIGALY-EKFLGE  426


Query #978: g953.t1 Query ID: lcl|Query_77252 Length: 455

No significant similarity found.


Query #979: g954.t1 Query ID: lcl|Query_77253 Length: 121

No significant similarity found.


Query #980: g955.t1 Query ID: lcl|Query_77254 Length: 1384

No significant similarity found.


Query #981: g956.t1 Query ID: lcl|Query_77255 Length: 883

No significant similarity found.


Query #982: g957.t1 Query ID: lcl|Query_77256 Length: 240

No significant similarity found.


Query #983: g958.t1 Query ID: lcl|Query_77257 Length: 109

No significant similarity found.


Query #984: g959.t1 Query ID: lcl|Query_77258 Length: 632

No significant similarity found.


Query #985: g960.t1 Query ID: lcl|Query_77259 Length: 415

No significant similarity found.


Query #986: g961.t1 Query ID: lcl|Query_77260 Length: 483

No significant similarity found.


Query #987: g962.t1 Query ID: lcl|Query_77261 Length: 428

No significant similarity found.


Query #988: g963.t1 Query ID: lcl|Query_77262 Length: 261

No significant similarity found.


Query #989: g964.t1 Query ID: lcl|Query_77263 Length: 890

No significant similarity found.


Query #990: g965.t1 Query ID: lcl|Query_77264 Length: 885

No significant similarity found.


Query #991: g966.t1 Query ID: lcl|Query_77265 Length: 769

No significant similarity found.


Query #992: g967.t1 Query ID: lcl|Query_77266 Length: 482

No significant similarity found.


Query #993: g968.t1 Query ID: lcl|Query_77267 Length: 602

No significant similarity found.


Query #994: g969.t1 Query ID: lcl|Query_77268 Length: 232

No significant similarity found.


Query #995: g970.t1 Query ID: lcl|Query_77269 Length: 945

No significant similarity found.


Query #996: g971.t1 Query ID: lcl|Query_77270 Length: 1202

No significant similarity found.


Query #997: g972.t1 Query ID: lcl|Query_77271 Length: 419

No significant similarity found.


Query #998: g973.t1 Query ID: lcl|Query_77272 Length: 84

No significant similarity found.


Query #999: g974.t1 Query ID: lcl|Query_77273 Length: 523

No significant similarity found.


Query #1000: g975.t1 Query ID: lcl|Query_77274 Length: 348

No significant similarity found.


Query #1001: g976.t1 Query ID: lcl|Query_77275 Length: 225

No significant similarity found.


Query #1002: g977.t1 Query ID: lcl|Query_77276 Length: 205

No significant similarity found.


Query #1003: g978.t1 Query ID: lcl|Query_77277 Length: 897

No significant similarity found.


Query #1004: g979.t1 Query ID: lcl|Query_77278 Length: 775

No significant similarity found.


Query #1005: g980.t1 Query ID: lcl|Query_77279 Length: 571

No significant similarity found.


Query #1006: g981.t1 Query ID: lcl|Query_77280 Length: 796

No significant similarity found.


Query #1007: g982.t1 Query ID: lcl|Query_77281 Length: 528

No significant similarity found.


Query #1008: g983.t1 Query ID: lcl|Query_77282 Length: 230

No significant similarity found.


Query #1009: g984.t1 Query ID: lcl|Query_77283 Length: 830

No significant similarity found.


Query #1010: g985.t1 Query ID: lcl|Query_77284 Length: 1941

No significant similarity found.


Query #1011: g986.t1 Query ID: lcl|Query_77285 Length: 359

No significant similarity found.


Query #1012: g987.t1 Query ID: lcl|Query_77286 Length: 888

No significant similarity found.


Query #1013: g987.t2 Query ID: lcl|Query_77287 Length: 882

No significant similarity found.


Query #1014: g988.t1 Query ID: lcl|Query_77288 Length: 522

No significant similarity found.


Query #1015: g989.t1 Query ID: lcl|Query_77289 Length: 300

No significant similarity found.


Query #1016: g990.t1 Query ID: lcl|Query_77290 Length: 587

No significant similarity found.


Query #1017: g991.t1 Query ID: lcl|Query_77291 Length: 548

No significant similarity found.


Query #1018: g992.t1 Query ID: lcl|Query_77292 Length: 537

No significant similarity found.


Query #1019: g993.t1 Query ID: lcl|Query_77293 Length: 750

No significant similarity found.


Query #1020: g994.t1 Query ID: lcl|Query_77294 Length: 262

No significant similarity found.


Query #1021: g995.t1 Query ID: lcl|Query_77295 Length: 130

No significant similarity found.


Query #1022: g996.t1 Query ID: lcl|Query_77296 Length: 352

No significant similarity found.


Query #1023: g997.t1 Query ID: lcl|Query_77297 Length: 126

No significant similarity found.


Query #1024: g998.t1 Query ID: lcl|Query_77298 Length: 785

No significant similarity found.


Query #1025: g999.t1 Query ID: lcl|Query_77299 Length: 375

No significant similarity found.


Query #1026: g999.t2 Query ID: lcl|Query_77300 Length: 382

No significant similarity found.


Query #1027: g1000.t1 Query ID: lcl|Query_77301 Length: 1259

No significant similarity found.


Query #1028: g1000.t2 Query ID: lcl|Query_77302 Length: 1246

No significant similarity found.


Query #1029: g1001.t1 Query ID: lcl|Query_77303 Length: 299

No significant similarity found.


Query #1030: g1002.t1 Query ID: lcl|Query_77304 Length: 263

No significant similarity found.


Query #1031: g1003.t1 Query ID: lcl|Query_77305 Length: 376

No significant similarity found.


Query #1032: g1004.t1 Query ID: lcl|Query_77306 Length: 454

No significant similarity found.


Query #1033: g1005.t1 Query ID: lcl|Query_77307 Length: 1387

No significant similarity found.


Query #1034: g1006.t1 Query ID: lcl|Query_77308 Length: 857

No significant similarity found.


Query #1035: g1007.t1 Query ID: lcl|Query_77309 Length: 1193

No significant similarity found.


Query #1036: g1007.t2 Query ID: lcl|Query_77310 Length: 1194

No significant similarity found.


Query #1037: g1008.t1 Query ID: lcl|Query_77311 Length: 347

Sequences producing significant alignments:
                                                                  Scientific      Common                     Max    Total Query   E   Per.   Acc.                        
Description                                                       Name            Name            Taxid      Score  Score cover Value Ident  Len        Accession        
unnamed protein product                                                                           0          22.6   22.6  12%   0.019 37.21  449        Query_87359      


Alignments:

>unnamed protein product
Sequence ID: Query_87359 Length: 449
Range 1: 202 to 241

Score:22.6 bits(45), Expect:0.019, 
Method:Compositional matrix adjust., 
Identities:16/43(37%), Positives:20/43(46%), Gaps:3/43(6%)

Query  170  ICNCSANNCVRNKHGWICTDQINTEAVNLGYESVAHYLVLAQL  212
            ICN S   CVR K+G    +  NT     G   V H +  A+L
Sbjct  202  ICNVSVMPCVR-KQGEADREWFNTTGA--GGANVDHVMTTAEL  241


Query #1038: g1009.t1 Query ID: lcl|Query_77312 Length: 460

No significant similarity found.


Query #1039: g1010.t1 Query ID: lcl|Query_77313 Length: 314

No significant similarity found.


Query #1040: g1011.t1 Query ID: lcl|Query_77314 Length: 187

No significant similarity found.


Query #1041: g1012.t1 Query ID: lcl|Query_77315 Length: 293

No significant similarity found.


Query #1042: g1013.t1 Query ID: lcl|Query_77316 Length: 115

No significant similarity found.


Query #1043: g1014.t1 Query ID: lcl|Query_77317 Length: 418

No significant similarity found.


Query #1044: g1015.t1 Query ID: lcl|Query_77318 Length: 134

No significant similarity found.


Query #1045: g1016.t1 Query ID: lcl|Query_77319 Length: 235

No significant similarity found.


Query #1046: g1017.t1 Query ID: lcl|Query_77320 Length: 148

No significant similarity found.


Query #1047: g1018.t1 Query ID: lcl|Query_77321 Length: 477

No significant similarity found.


Query #1048: g1019.t1 Query ID: lcl|Query_77322 Length: 239

No significant similarity found.


Query #1049: g1020.t1 Query ID: lcl|Query_77323 Length: 996

No significant similarity found.


Query #1050: g1021.t1 Query ID: lcl|Query_77324 Length: 312

No significant similarity found.


Query #1051: g1021.t2 Query ID: lcl|Query_77325 Length: 314

No significant similarity found.


Query #1052: g1022.t1 Query ID: lcl|Query_77326 Length: 464

No significant similarity found.


Query #1053: g1023.t1 Query ID: lcl|Query_77327 Length: 559

No significant similarity found.


Query #1054: g1024.t1 Query ID: lcl|Query_77328 Length: 405

No significant similarity found.


Query #1055: g1025.t1 Query ID: lcl|Query_77329 Length: 284

No significant similarity found.


Query #1056: g1026.t1 Query ID: lcl|Query_77330 Length: 206

No significant similarity found.


Query #1057: g1027.t1 Query ID: lcl|Query_77331 Length: 855

No significant similarity found.


Query #1058: g1028.t1 Query ID: lcl|Query_77332 Length: 249

No significant similarity found.


Query #1059: g1029.t1 Query ID: lcl|Query_77333 Length: 864

No significant similarity found.


Query #1060: g1030.t1 Query ID: lcl|Query_77334 Length: 321

No significant similarity found.


Query #1061: g1031.t1 Query ID: lcl|Query_77335 Length: 931

No significant similarity found.


Query #1062: g1032.t1 Query ID: lcl|Query_77336 Length: 1324

No significant similarity found.


Query #1063: g1033.t1 Query ID: lcl|Query_77337 Length: 157

No significant similarity found.


Query #1064: g1034.t1 Query ID: lcl|Query_77338 Length: 327

No significant similarity found.


Query #1065: g1034.t2 Query ID: lcl|Query_77339 Length: 326

No significant similarity found.


Query #1066: g1035.t1 Query ID: lcl|Query_77340 Length: 197

No significant similarity found.


Query #1067: g1036.t1 Query ID: lcl|Query_77341 Length: 389

No significant similarity found.


Query #1068: g1037.t1 Query ID: lcl|Query_77342 Length: 1603

No significant similarity found.


Query #1069: g1038.t1 Query ID: lcl|Query_77343 Length: 707

No significant similarity found.


Query #1070: g1039.t1 Query ID: lcl|Query_77344 Length: 389

No significant similarity found.


Query #1071: g1040.t1 Query ID: lcl|Query_77345 Length: 371

No significant similarity found.


Query #1072: g1041.t1 Query ID: lcl|Query_77346 Length: 783

No significant similarity found.


Query #1073: g1042.t1 Query ID: lcl|Query_77347 Length: 198

No significant similarity found.


Query #1074: g1043.t1 Query ID: lcl|Query_77348 Length: 331

No significant similarity found.


Query #1075: g1044.t1 Query ID: lcl|Query_77349 Length: 383

No significant similarity found.


Query #1076: g1045.t1 Query ID: lcl|Query_77350 Length: 251

No significant similarity found.


Query #1077: g1045.t2 Query ID: lcl|Query_77351 Length: 265

No significant similarity found.


Query #1078: g1046.t1 Query ID: lcl|Query_77352 Length: 1228

No significant similarity found.


Query #1079: g1047.t1 Query ID: lcl|Query_77353 Length: 581

No significant similarity found.


Query #1080: g1048.t1 Query ID: lcl|Query_77354 Length: 247

No significant similarity found.


Query #1081: g1049.t1 Query ID: lcl|Query_77355 Length: 946

No significant similarity found.


Query #1082: g1050.t1 Query ID: lcl|Query_77356 Length: 179

No significant similarity found.


Query #1083: g1051.t1 Query ID: lcl|Query_77357 Length: 313

No significant similarity found.


Query #1084: g1052.t1 Query ID: lcl|Query_77358 Length: 529

No significant similarity found.


Query #1085: g1053.t1 Query ID: lcl|Query_77359 Length: 2133

No significant similarity found.


Query #1086: g1054.t1 Query ID: lcl|Query_77360 Length: 83

No significant similarity found.


Query #1087: g1055.t1 Query ID: lcl|Query_77361 Length: 982

No significant similarity found.


Query #1088: g1056.t1 Query ID: lcl|Query_77362 Length: 304

No significant similarity found.


Query #1089: g1057.t1 Query ID: lcl|Query_77363 Length: 474

No significant similarity found.


Query #1090: g1058.t1 Query ID: lcl|Query_77364 Length: 320

No significant similarity found.


Query #1091: g1059.t1 Query ID: lcl|Query_77365 Length: 814

No significant similarity found.


Query #1092: g1060.t1 Query ID: lcl|Query_77366 Length: 100

No significant similarity found.


Query #1093: g1061.t1 Query ID: lcl|Query_77367 Length: 316

No significant similarity found.


Query #1094: g1062.t1 Query ID: lcl|Query_77368 Length: 408

No significant similarity found.


Query #1095: g1063.t1 Query ID: lcl|Query_77369 Length: 880

No significant similarity found.


Query #1096: g1064.t1 Query ID: lcl|Query_77370 Length: 176

No significant similarity found.


Query #1097: g1065.t1 Query ID: lcl|Query_77371 Length: 515

No significant similarity found.


Query #1098: g1066.t1 Query ID: lcl|Query_77372 Length: 375

No significant similarity found.


Query #1099: g1067.t1 Query ID: lcl|Query_77373 Length: 292

No significant similarity found.


Query #1100: g1068.t1 Query ID: lcl|Query_77374 Length: 121

No significant similarity found.


Query #1101: g1069.t1 Query ID: lcl|Query_77375 Length: 395

No significant similarity found.


Query #1102: g1070.t1 Query ID: lcl|Query_77376 Length: 1119

No significant similarity found.


Query #1103: g1071.t1 Query ID: lcl|Query_77377 Length: 505

No significant similarity found.


Query #1104: g1072.t1 Query ID: lcl|Query_77378 Length: 269

No significant similarity found.


Query #1105: g1073.t1 Query ID: lcl|Query_77379 Length: 981

No significant similarity found.


Query #1106: g1074.t1 Query ID: lcl|Query_77380 Length: 267

No significant similarity found.


Query #1107: g1075.t1 Query ID: lcl|Query_77381 Length: 191

No significant similarity found.


Query #1108: g1076.t1 Query ID: lcl|Query_77382 Length: 136

No significant similarity found.


Query #1109: g1077.t1 Query ID: lcl|Query_77383 Length: 1236

No significant similarity found.


Query #1110: g1078.t1 Query ID: lcl|Query_77384 Length: 280

No significant similarity found.


Query #1111: g1078.t2 Query ID: lcl|Query_77385 Length: 296

No significant similarity found.


Query #1112: g1079.t1 Query ID: lcl|Query_77386 Length: 460

No significant similarity found.


Query #1113: g1080.t1 Query ID: lcl|Query_77387 Length: 431

No significant similarity found.


Query #1114: g1081.t1 Query ID: lcl|Query_77388 Length: 353

No significant similarity found.


Query #1115: g1082.t1 Query ID: lcl|Query_77389 Length: 145

No significant similarity found.


Query #1116: g1083.t1 Query ID: lcl|Query_77390 Length: 99

No significant similarity found.


Query #1117: g1084.t1 Query ID: lcl|Query_77391 Length: 868

No significant similarity found.


Query #1118: g1085.t1 Query ID: lcl|Query_77392 Length: 155

No significant similarity found.


Query #1119: g1086.t1 Query ID: lcl|Query_77393 Length: 303

No significant similarity found.


Query #1120: g1087.t1 Query ID: lcl|Query_77394 Length: 338

No significant similarity found.


Query #1121: g1088.t1 Query ID: lcl|Query_77395 Length: 239

Sequences producing significant alignments:
                                                                  Scientific      Common                     Max    Total Query   E   Per.   Acc.                        
Description                                                       Name            Name            Taxid      Score  Score cover Value Ident  Len        Accession        
unnamed protein product                                                                           0          22.6   22.6  12%   0.015 35.48  449        Query_87359      


Alignments:

>unnamed protein product
Sequence ID: Query_87359 Length: 449
Range 1: 55 to 85

Score:22.6 bits(45), Expect:0.015, 
Method:Compositional matrix adjust., 
Identities:11/31(35%), Positives:18/31(58%), Gaps:0/31(0%)

Query  204  WRTHLHELAQKQEQQREHGQPVPPDAKVAAA  234
            W+  L ELA+ +EQ++     + P  +VA A
Sbjct  55   WQQTLDELAKPKEQRKVMIAQIAPAVRVAIA  85


Query #1122: g1089.t1 Query ID: lcl|Query_77396 Length: 123

No significant similarity found.


Query #1123: g1090.t1 Query ID: lcl|Query_77397 Length: 1125

No significant similarity found.


Query #1124: g1091.t1 Query ID: lcl|Query_77398 Length: 151

No significant similarity found.


Query #1125: g1092.t1 Query ID: lcl|Query_77399 Length: 247

No significant similarity found.


Query #1126: g1093.t1 Query ID: lcl|Query_77400 Length: 420

No significant similarity found.


Query #1127: g1094.t1 Query ID: lcl|Query_77401 Length: 809

No significant similarity found.


Query #1128: g1095.t1 Query ID: lcl|Query_77402 Length: 854

No significant similarity found.


Query #1129: g1096.t1 Query ID: lcl|Query_77403 Length: 304

No significant similarity found.


Query #1130: g1097.t1 Query ID: lcl|Query_77404 Length: 957

No significant similarity found.


Query #1131: g1097.t2 Query ID: lcl|Query_77405 Length: 960

No significant similarity found.


Query #1132: g1098.t1 Query ID: lcl|Query_77406 Length: 323

No significant similarity found.


Query #1133: g1099.t1 Query ID: lcl|Query_77407 Length: 609

No significant similarity found.


Query #1134: g1100.t1 Query ID: lcl|Query_77408 Length: 1532

No significant similarity found.


Query #1135: g1101.t1 Query ID: lcl|Query_77409 Length: 432

No significant similarity found.


Query #1136: g1102.t1 Query ID: lcl|Query_77410 Length: 959

No significant similarity found.


Query #1137: g1103.t1 Query ID: lcl|Query_77411 Length: 389

No significant similarity found.


Query #1138: g1104.t1 Query ID: lcl|Query_77412 Length: 341

No significant similarity found.


Query #1139: g1105.t1 Query ID: lcl|Query_77413 Length: 259

No significant similarity found.


Query #1140: g1106.t1 Query ID: lcl|Query_77414 Length: 296

No significant similarity found.


Query #1141: g1107.t1 Query ID: lcl|Query_77415 Length: 368

No significant similarity found.


Query #1142: g1108.t1 Query ID: lcl|Query_77416 Length: 744

No significant similarity found.


Query #1143: g1109.t1 Query ID: lcl|Query_77417 Length: 659

No significant similarity found.


Query #1144: g1110.t1 Query ID: lcl|Query_77418 Length: 291

No significant similarity found.


Query #1145: g1111.t1 Query ID: lcl|Query_77419 Length: 1214

No significant similarity found.


Query #1146: g1112.t1 Query ID: lcl|Query_77420 Length: 435

No significant similarity found.


Query #1147: g1113.t1 Query ID: lcl|Query_77421 Length: 294

No significant similarity found.


Query #1148: g1114.t1 Query ID: lcl|Query_77422 Length: 520

No significant similarity found.


Query #1149: g1115.t1 Query ID: lcl|Query_77423 Length: 440

No significant similarity found.


Query #1150: g1116.t1 Query ID: lcl|Query_77424 Length: 199

No significant similarity found.


Query #1151: g1117.t1 Query ID: lcl|Query_77425 Length: 402

No significant similarity found.


Query #1152: g1118.t1 Query ID: lcl|Query_77426 Length: 386

No significant similarity found.


Query #1153: g1119.t1 Query ID: lcl|Query_77427 Length: 684

No significant similarity found.


Query #1154: g1120.t1 Query ID: lcl|Query_77428 Length: 349

No significant similarity found.


Query #1155: g1121.t1 Query ID: lcl|Query_77429 Length: 337

No significant similarity found.


Query #1156: g1122.t1 Query ID: lcl|Query_77430 Length: 530

No significant similarity found.


Query #1157: g1123.t1 Query ID: lcl|Query_77431 Length: 2416

No significant similarity found.


Query #1158: g1124.t1 Query ID: lcl|Query_77432 Length: 626

No significant similarity found.


Query #1159: g1125.t1 Query ID: lcl|Query_77433 Length: 450

No significant similarity found.


Query #1160: g1126.t1 Query ID: lcl|Query_77434 Length: 469

No significant similarity found.


Query #1161: g1127.t1 Query ID: lcl|Query_77435 Length: 227

No significant similarity found.


Query #1162: g1128.t1 Query ID: lcl|Query_77436 Length: 502

No significant similarity found.


Query #1163: g1129.t1 Query ID: lcl|Query_77437 Length: 1080

No significant similarity found.


Query #1164: g1130.t1 Query ID: lcl|Query_77438 Length: 537

No significant similarity found.


Query #1165: g1131.t1 Query ID: lcl|Query_77439 Length: 451

No significant similarity found.


Query #1166: g1132.t1 Query ID: lcl|Query_77440 Length: 562

No significant similarity found.


Query #1167: g1133.t1 Query ID: lcl|Query_77441 Length: 241

No significant similarity found.


Query #1168: g1134.t1 Query ID: lcl|Query_77442 Length: 235

No significant similarity found.


Query #1169: g1135.t1 Query ID: lcl|Query_77443 Length: 290

No significant similarity found.


Query #1170: g1136.t1 Query ID: lcl|Query_77444 Length: 203

No significant similarity found.


Query #1171: g1137.t1 Query ID: lcl|Query_77445 Length: 252

No significant similarity found.


Query #1172: g1138.t1 Query ID: lcl|Query_77446 Length: 487

No significant similarity found.


Query #1173: g1139.t1 Query ID: lcl|Query_77447 Length: 86

No significant similarity found.


Query #1174: g1140.t1 Query ID: lcl|Query_77448 Length: 395

No significant similarity found.


Query #1175: g1141.t1 Query ID: lcl|Query_77449 Length: 1176

No significant similarity found.


Query #1176: g1142.t1 Query ID: lcl|Query_77450 Length: 208

No significant similarity found.


Query #1177: g1143.t1 Query ID: lcl|Query_77451 Length: 1761

No significant similarity found.


Query #1178: g1144.t1 Query ID: lcl|Query_77452 Length: 566

No significant similarity found.


Query #1179: g1145.t1 Query ID: lcl|Query_77453 Length: 627

No significant similarity found.


Query #1180: g1146.t1 Query ID: lcl|Query_77454 Length: 271

No significant similarity found.


Query #1181: g1147.t1 Query ID: lcl|Query_77455 Length: 211

No significant similarity found.


Query #1182: g1148.t1 Query ID: lcl|Query_77456 Length: 894

No significant similarity found.


Query #1183: g1149.t1 Query ID: lcl|Query_77457 Length: 186

No significant similarity found.


Query #1184: g1150.t1 Query ID: lcl|Query_77458 Length: 688

No significant similarity found.


Query #1185: g1151.t1 Query ID: lcl|Query_77459 Length: 955

No significant similarity found.


Query #1186: g1152.t1 Query ID: lcl|Query_77460 Length: 231

No significant similarity found.


Query #1187: g1153.t1 Query ID: lcl|Query_77461 Length: 1299

No significant similarity found.


Query #1188: g1153.t2 Query ID: lcl|Query_77462 Length: 1242

No significant similarity found.


Query #1189: g1154.t1 Query ID: lcl|Query_77463 Length: 501

No significant similarity found.


Query #1190: g1155.t1 Query ID: lcl|Query_77464 Length: 1023

No significant similarity found.


Query #1191: g1156.t1 Query ID: lcl|Query_77465 Length: 348

No significant similarity found.


Query #1192: g1157.t1 Query ID: lcl|Query_77466 Length: 634

No significant similarity found.


Query #1193: g1158.t1 Query ID: lcl|Query_77467 Length: 429

No significant similarity found.


Query #1194: g1159.t1 Query ID: lcl|Query_77468 Length: 537

No significant similarity found.


Query #1195: g1160.t1 Query ID: lcl|Query_77469 Length: 1687

No significant similarity found.


Query #1196: g1161.t1 Query ID: lcl|Query_77470 Length: 554

No significant similarity found.


Query #1197: g1162.t1 Query ID: lcl|Query_77471 Length: 335

No significant similarity found.


Query #1198: g1163.t1 Query ID: lcl|Query_77472 Length: 421

No significant similarity found.


Query #1199: g1164.t1 Query ID: lcl|Query_77473 Length: 322

No significant similarity found.


Query #1200: g1165.t1 Query ID: lcl|Query_77474 Length: 211

No significant similarity found.


Query #1201: g1166.t1 Query ID: lcl|Query_77475 Length: 761

No significant similarity found.


Query #1202: g1167.t1 Query ID: lcl|Query_77476 Length: 150

No significant similarity found.


Query #1203: g1168.t1 Query ID: lcl|Query_77477 Length: 443

No significant similarity found.


Query #1204: g1169.t1 Query ID: lcl|Query_77478 Length: 469

No significant similarity found.


Query #1205: g1170.t1 Query ID: lcl|Query_77479 Length: 1173

No significant similarity found.


Query #1206: g1171.t1 Query ID: lcl|Query_77480 Length: 124

No significant similarity found.


Query #1207: g1172.t1 Query ID: lcl|Query_77481 Length: 299

No significant similarity found.


Query #1208: g1173.t1 Query ID: lcl|Query_77482 Length: 144

No significant similarity found.


Query #1209: g1174.t1 Query ID: lcl|Query_77483 Length: 254

No significant similarity found.


Query #1210: g1175.t1 Query ID: lcl|Query_77484 Length: 1979

No significant similarity found.


Query #1211: g1175.t2 Query ID: lcl|Query_77485 Length: 1980

No significant similarity found.


Query #1212: g1176.t1 Query ID: lcl|Query_77486 Length: 81

No significant similarity found.


Query #1213: g1177.t1 Query ID: lcl|Query_77487 Length: 1177

No significant similarity found.


Query #1214: g1178.t1 Query ID: lcl|Query_77488 Length: 1171

No significant similarity found.


Query #1215: g1179.t1 Query ID: lcl|Query_77489 Length: 463

No significant similarity found.


Query #1216: g1180.t1 Query ID: lcl|Query_77490 Length: 185

No significant similarity found.


Query #1217: g1181.t1 Query ID: lcl|Query_77491 Length: 115

No significant similarity found.


Query #1218: g1182.t1 Query ID: lcl|Query_77492 Length: 239

No significant similarity found.


Query #1219: g1183.t1 Query ID: lcl|Query_77493 Length: 622

No significant similarity found.


Query #1220: g1184.t1 Query ID: lcl|Query_77494 Length: 223

No significant similarity found.


Query #1221: g1185.t1 Query ID: lcl|Query_77495 Length: 531

No significant similarity found.


Query #1222: g1186.t1 Query ID: lcl|Query_77496 Length: 791

No significant similarity found.


Query #1223: g1187.t1 Query ID: lcl|Query_77497 Length: 908

No significant similarity found.


Query #1224: g1188.t1 Query ID: lcl|Query_77498 Length: 530

No significant similarity found.


Query #1225: g1189.t1 Query ID: lcl|Query_77499 Length: 608

No significant similarity found.


Query #1226: g1190.t1 Query ID: lcl|Query_77500 Length: 367

No significant similarity found.


Query #1227: g1191.t1 Query ID: lcl|Query_77501 Length: 1012

No significant similarity found.


Query #1228: g1192.t1 Query ID: lcl|Query_77502 Length: 363

No significant similarity found.


Query #1229: g1192.t2 Query ID: lcl|Query_77503 Length: 352

No significant similarity found.


Query #1230: g1193.t1 Query ID: lcl|Query_77504 Length: 501

No significant similarity found.


Query #1231: g1194.t1 Query ID: lcl|Query_77505 Length: 75

No significant similarity found.


Query #1232: g1195.t1 Query ID: lcl|Query_77506 Length: 439

No significant similarity found.


Query #1233: g1196.t1 Query ID: lcl|Query_77507 Length: 308

No significant similarity found.


Query #1234: g1197.t1 Query ID: lcl|Query_77508 Length: 452

No significant similarity found.


Query #1235: g1198.t1 Query ID: lcl|Query_77509 Length: 298

No significant similarity found.


Query #1236: g1199.t1 Query ID: lcl|Query_77510 Length: 384

No significant similarity found.


Query #1237: g1200.t1 Query ID: lcl|Query_77511 Length: 897

No significant similarity found.


Query #1238: g1201.t1 Query ID: lcl|Query_77512 Length: 1158

No significant similarity found.


Query #1239: g1202.t1 Query ID: lcl|Query_77513 Length: 86

No significant similarity found.


Query #1240: g1203.t1 Query ID: lcl|Query_77514 Length: 160

No significant similarity found.


Query #1241: g1204.t1 Query ID: lcl|Query_77515 Length: 1039

No significant similarity found.


Query #1242: g1205.t1 Query ID: lcl|Query_77516 Length: 404

No significant similarity found.


Query #1243: g1206.t1 Query ID: lcl|Query_77517 Length: 992

No significant similarity found.


Query #1244: g1207.t1 Query ID: lcl|Query_77518 Length: 425

No significant similarity found.


Query #1245: g1208.t1 Query ID: lcl|Query_77519 Length: 227

No significant similarity found.


Query #1246: g1209.t1 Query ID: lcl|Query_77520 Length: 564

No significant similarity found.


Query #1247: g1210.t1 Query ID: lcl|Query_77521 Length: 600

No significant similarity found.


Query #1248: g1211.t1 Query ID: lcl|Query_77522 Length: 660

No significant similarity found.


Query #1249: g1212.t1 Query ID: lcl|Query_77523 Length: 1602

No significant similarity found.


Query #1250: g1213.t1 Query ID: lcl|Query_77524 Length: 766

No significant similarity found.


Query #1251: g1214.t1 Query ID: lcl|Query_77525 Length: 1087

No significant similarity found.


Query #1252: g1215.t1 Query ID: lcl|Query_77526 Length: 97

No significant similarity found.


Query #1253: g1216.t1 Query ID: lcl|Query_77527 Length: 179

No significant similarity found.


Query #1254: g1217.t1 Query ID: lcl|Query_77528 Length: 97

No significant similarity found.


Query #1255: g1218.t1 Query ID: lcl|Query_77529 Length: 180

No significant similarity found.


Query #1256: g1219.t1 Query ID: lcl|Query_77530 Length: 858

No significant similarity found.


Query #1257: g1220.t1 Query ID: lcl|Query_77531 Length: 861

No significant similarity found.


Query #1258: g1221.t1 Query ID: lcl|Query_77532 Length: 176

No significant similarity found.


Query #1259: g1222.t1 Query ID: lcl|Query_77533 Length: 1168

No significant similarity found.


Query #1260: g1223.t1 Query ID: lcl|Query_77534 Length: 160

No significant similarity found.


Query #1261: g1224.t1 Query ID: lcl|Query_77535 Length: 687

No significant similarity found.


Query #1262: g1225.t1 Query ID: lcl|Query_77536 Length: 600

No significant similarity found.


Query #1263: g1226.t1 Query ID: lcl|Query_77537 Length: 757

No significant similarity found.


Query #1264: g1227.t1 Query ID: lcl|Query_77538 Length: 569

No significant similarity found.


Query #1265: g1228.t1 Query ID: lcl|Query_77539 Length: 131

No significant similarity found.


Query #1266: g1229.t1 Query ID: lcl|Query_77540 Length: 1366

No significant similarity found.


Query #1267: g1230.t1 Query ID: lcl|Query_77541 Length: 914

No significant similarity found.


Query #1268: g1231.t1 Query ID: lcl|Query_77542 Length: 2260

No significant similarity found.


Query #1269: g1232.t1 Query ID: lcl|Query_77543 Length: 869

No significant similarity found.


Query #1270: g1233.t1 Query ID: lcl|Query_77544 Length: 208

Sequences producing significant alignments:
                                                                  Scientific      Common                     Max    Total Query   E   Per.   Acc.                        
Description                                                       Name            Name            Taxid      Score  Score cover Value Ident  Len        Accession        
unnamed protein product                                                                           0          20.9   20.9  17%   0.042 25.00  449        Query_87359      


Alignments:

>unnamed protein product
Sequence ID: Query_87359 Length: 449
Range 1: 6 to 41

Score:20.9 bits(41), Expect:0.042, 
Method:Compositional matrix adjust., 
Identities:9/36(25%), Positives:16/36(44%), Gaps:0/36(0%)

Query  19  PCGCAAAAVRQPLQAATIATLQQARFWAQGVTPTSQ  54
           P G  A +VR P     +   ++ R   +   PT++
Sbjct  6   PGGRYAVSVRPPVNRRAVVAAERRRLVVRAAGPTAE  41


Query #1271: g1234.t1 Query ID: lcl|Query_77545 Length: 423

No significant similarity found.


Query #1272: g1235.t1 Query ID: lcl|Query_77546 Length: 785

No significant similarity found.


Query #1273: g1236.t1 Query ID: lcl|Query_77547 Length: 764

No significant similarity found.


Query #1274: g1237.t1 Query ID: lcl|Query_77548 Length: 998

No significant similarity found.


Query #1275: g1238.t1 Query ID: lcl|Query_77549 Length: 988

No significant similarity found.


Query #1276: g1239.t1 Query ID: lcl|Query_77550 Length: 150

No significant similarity found.


Query #1277: g1240.t1 Query ID: lcl|Query_77551 Length: 2140

No significant similarity found.


Query #1278: g1241.t1 Query ID: lcl|Query_77552 Length: 280

No significant similarity found.


Query #1279: g1242.t1 Query ID: lcl|Query_77553 Length: 452

No significant similarity found.


Query #1280: g1243.t1 Query ID: lcl|Query_77554 Length: 523

No significant similarity found.


Query #1281: g1244.t1 Query ID: lcl|Query_77555 Length: 3299

No significant similarity found.


Query #1282: g1245.t1 Query ID: lcl|Query_77556 Length: 314

No significant similarity found.


Query #1283: g1246.t1 Query ID: lcl|Query_77557 Length: 218

No significant similarity found.


Query #1284: g1247.t1 Query ID: lcl|Query_77558 Length: 370

No significant similarity found.


Query #1285: g1248.t1 Query ID: lcl|Query_77559 Length: 244

No significant similarity found.


Query #1286: g1249.t1 Query ID: lcl|Query_77560 Length: 82

No significant similarity found.


Query #1287: g1250.t1 Query ID: lcl|Query_77561 Length: 722

No significant similarity found.


Query #1288: g1251.t1 Query ID: lcl|Query_77562 Length: 192

No significant similarity found.


Query #1289: g1252.t1 Query ID: lcl|Query_77563 Length: 253

No significant similarity found.


Query #1290: g1253.t1 Query ID: lcl|Query_77564 Length: 163

No significant similarity found.


Query #1291: g1254.t1 Query ID: lcl|Query_77565 Length: 80

No significant similarity found.


Query #1292: g1255.t1 Query ID: lcl|Query_77566 Length: 299

No significant similarity found.


Query #1293: g1256.t1 Query ID: lcl|Query_77567 Length: 259

No significant similarity found.


Query #1294: g1257.t1 Query ID: lcl|Query_77568 Length: 253

No significant similarity found.


Query #1295: g1258.t1 Query ID: lcl|Query_77569 Length: 1711

No significant similarity found.


Query #1296: g1259.t1 Query ID: lcl|Query_77570 Length: 262

No significant similarity found.


Query #1297: g1260.t1 Query ID: lcl|Query_77571 Length: 249

No significant similarity found.


Query #1298: g1261.t1 Query ID: lcl|Query_77572 Length: 550

No significant similarity found.


Query #1299: g1262.t1 Query ID: lcl|Query_77573 Length: 131

No significant similarity found.


Query #1300: g1263.t1 Query ID: lcl|Query_77574 Length: 107

No significant similarity found.


Query #1301: g1264.t1 Query ID: lcl|Query_77575 Length: 1821

No significant similarity found.


Query #1302: g1265.t1 Query ID: lcl|Query_77576 Length: 237

No significant similarity found.


Query #1303: g1266.t1 Query ID: lcl|Query_77577 Length: 953

No significant similarity found.


Query #1304: g1267.t1 Query ID: lcl|Query_77578 Length: 494

No significant similarity found.


Query #1305: g1268.t1 Query ID: lcl|Query_77579 Length: 314

No significant similarity found.


Query #1306: g1269.t1 Query ID: lcl|Query_77580 Length: 268

No significant similarity found.


Query #1307: g1270.t1 Query ID: lcl|Query_77581 Length: 154

No significant similarity found.


Query #1308: g1271.t1 Query ID: lcl|Query_77582 Length: 542

No significant similarity found.


Query #1309: g1272.t1 Query ID: lcl|Query_77583 Length: 1121

No significant similarity found.


Query #1310: g1273.t1 Query ID: lcl|Query_77584 Length: 403

No significant similarity found.


Query #1311: g1274.t1 Query ID: lcl|Query_77585 Length: 173

No significant similarity found.


Query #1312: g1275.t1 Query ID: lcl|Query_77586 Length: 331

No significant similarity found.


Query #1313: g1276.t1 Query ID: lcl|Query_77587 Length: 196

No significant similarity found.


Query #1314: g1277.t1 Query ID: lcl|Query_77588 Length: 186

No significant similarity found.


Query #1315: g1278.t1 Query ID: lcl|Query_77589 Length: 1432

No significant similarity found.


Query #1316: g1279.t1 Query ID: lcl|Query_77590 Length: 1075

No significant similarity found.


Query #1317: g1280.t1 Query ID: lcl|Query_77591 Length: 76

No significant similarity found.


Query #1318: g1281.t1 Query ID: lcl|Query_77592 Length: 520

No significant similarity found.


Query #1319: g1282.t1 Query ID: lcl|Query_77593 Length: 202

No significant similarity found.


Query #1320: g1283.t1 Query ID: lcl|Query_77594 Length: 726

No significant similarity found.


Query #1321: g1283.t2 Query ID: lcl|Query_77595 Length: 725

No significant similarity found.


Query #1322: g1284.t1 Query ID: lcl|Query_77596 Length: 658

No significant similarity found.


Query #1323: g1285.t1 Query ID: lcl|Query_77597 Length: 1195

No significant similarity found.


Query #1324: g1286.t1 Query ID: lcl|Query_77598 Length: 930

No significant similarity found.


Query #1325: g1287.t1 Query ID: lcl|Query_77599 Length: 931

No significant similarity found.


Query #1326: g1288.t1 Query ID: lcl|Query_77600 Length: 374

No significant similarity found.


Query #1327: g1289.t1 Query ID: lcl|Query_77601 Length: 368

No significant similarity found.


Query #1328: g1289.t2 Query ID: lcl|Query_77602 Length: 89

No significant similarity found.


Query #1329: g1290.t1 Query ID: lcl|Query_77603 Length: 314

No significant similarity found.


Query #1330: g1291.t1 Query ID: lcl|Query_77604 Length: 190

No significant similarity found.


Query #1331: g1292.t1 Query ID: lcl|Query_77605 Length: 452

No significant similarity found.


Query #1332: g1293.t1 Query ID: lcl|Query_77606 Length: 269

No significant similarity found.


Query #1333: g1294.t1 Query ID: lcl|Query_77607 Length: 154

No significant similarity found.


Query #1334: g1295.t1 Query ID: lcl|Query_77608 Length: 495

No significant similarity found.


Query #1335: g1296.t1 Query ID: lcl|Query_77609 Length: 1084

No significant similarity found.


Query #1336: g1297.t1 Query ID: lcl|Query_77610 Length: 238

No significant similarity found.


Query #1337: g1298.t1 Query ID: lcl|Query_77611 Length: 220

No significant similarity found.


Query #1338: g1299.t1 Query ID: lcl|Query_77612 Length: 308

No significant similarity found.


Query #1339: g1300.t1 Query ID: lcl|Query_77613 Length: 362

No significant similarity found.


Query #1340: g1301.t1 Query ID: lcl|Query_77614 Length: 544

No significant similarity found.


Query #1341: g1302.t1 Query ID: lcl|Query_77615 Length: 508

No significant similarity found.


Query #1342: g1303.t1 Query ID: lcl|Query_77616 Length: 248

No significant similarity found.


Query #1343: g1304.t1 Query ID: lcl|Query_77617 Length: 737

No significant similarity found.


Query #1344: g1305.t1 Query ID: lcl|Query_77618 Length: 348

No significant similarity found.


Query #1345: g1306.t1 Query ID: lcl|Query_77619 Length: 319

No significant similarity found.


Query #1346: g1307.t1 Query ID: lcl|Query_77620 Length: 559

No significant similarity found.


Query #1347: g1308.t1 Query ID: lcl|Query_77621 Length: 337

No significant similarity found.


Query #1348: g1309.t1 Query ID: lcl|Query_77622 Length: 728

No significant similarity found.


Query #1349: g1310.t1 Query ID: lcl|Query_77623 Length: 593

No significant similarity found.


Query #1350: g1311.t1 Query ID: lcl|Query_77624 Length: 845

No significant similarity found.


Query #1351: g1312.t1 Query ID: lcl|Query_77625 Length: 951

No significant similarity found.


Query #1352: g1313.t1 Query ID: lcl|Query_77626 Length: 268

No significant similarity found.


Query #1353: g1314.t1 Query ID: lcl|Query_77627 Length: 905

No significant similarity found.


Query #1354: g1315.t1 Query ID: lcl|Query_77628 Length: 162

No significant similarity found.


Query #1355: g1316.t1 Query ID: lcl|Query_77629 Length: 88

No significant similarity found.


Query #1356: g1317.t1 Query ID: lcl|Query_77630 Length: 78

No significant similarity found.


Query #1357: g1318.t1 Query ID: lcl|Query_77631 Length: 483

No significant similarity found.


Query #1358: g1319.t1 Query ID: lcl|Query_77632 Length: 502

No significant similarity found.


Query #1359: g1320.t1 Query ID: lcl|Query_77633 Length: 537

No significant similarity found.


Query #1360: g1320.t2 Query ID: lcl|Query_77634 Length: 538

No significant similarity found.


Query #1361: g1321.t1 Query ID: lcl|Query_77635 Length: 289

No significant similarity found.


Query #1362: g1322.t1 Query ID: lcl|Query_77636 Length: 186

No significant similarity found.


Query #1363: g1323.t1 Query ID: lcl|Query_77637 Length: 804

No significant similarity found.


Query #1364: g1324.t1 Query ID: lcl|Query_77638 Length: 1078

No significant similarity found.


Query #1365: g1325.t1 Query ID: lcl|Query_77639 Length: 1523

No significant similarity found.


Query #1366: g1326.t1 Query ID: lcl|Query_77640 Length: 444

No significant similarity found.


Query #1367: g1327.t1 Query ID: lcl|Query_77641 Length: 393

No significant similarity found.


Query #1368: g1328.t1 Query ID: lcl|Query_77642 Length: 193

No significant similarity found.


Query #1369: g1329.t1 Query ID: lcl|Query_77643 Length: 355

No significant similarity found.


Query #1370: g1330.t1 Query ID: lcl|Query_77644 Length: 963

No significant similarity found.


Query #1371: g1331.t1 Query ID: lcl|Query_77645 Length: 262

No significant similarity found.


Query #1372: g1332.t1 Query ID: lcl|Query_77646 Length: 814

No significant similarity found.


Query #1373: g1333.t1 Query ID: lcl|Query_77647 Length: 364

No significant similarity found.


Query #1374: g1334.t1 Query ID: lcl|Query_77648 Length: 161

No significant similarity found.


Query #1375: g1335.t1 Query ID: lcl|Query_77649 Length: 609

No significant similarity found.


Query #1376: g1336.t1 Query ID: lcl|Query_77650 Length: 289

No significant similarity found.


Query #1377: g1337.t1 Query ID: lcl|Query_77651 Length: 604

No significant similarity found.


Query #1378: g1338.t1 Query ID: lcl|Query_77652 Length: 437

No significant similarity found.


Query #1379: g1339.t1 Query ID: lcl|Query_77653 Length: 252

No significant similarity found.


Query #1380: g1340.t1 Query ID: lcl|Query_77654 Length: 528

No significant similarity found.


Query #1381: g1341.t1 Query ID: lcl|Query_77655 Length: 867

No significant similarity found.


Query #1382: g1342.t1 Query ID: lcl|Query_77656 Length: 574

No significant similarity found.


Query #1383: g1343.t1 Query ID: lcl|Query_77657 Length: 457

No significant similarity found.


Query #1384: g1344.t1 Query ID: lcl|Query_77658 Length: 434

No significant similarity found.


Query #1385: g1345.t1 Query ID: lcl|Query_77659 Length: 432

No significant similarity found.


Query #1386: g1346.t1 Query ID: lcl|Query_77660 Length: 469

No significant similarity found.


Query #1387: g1347.t1 Query ID: lcl|Query_77661 Length: 216

No significant similarity found.


Query #1388: g1348.t1 Query ID: lcl|Query_77662 Length: 224

No significant similarity found.


Query #1389: g1349.t1 Query ID: lcl|Query_77663 Length: 1604

No significant similarity found.


Query #1390: g1350.t1 Query ID: lcl|Query_77664 Length: 444

No significant similarity found.


Query #1391: g1351.t1 Query ID: lcl|Query_77665 Length: 108

No significant similarity found.


Query #1392: g1352.t1 Query ID: lcl|Query_77666 Length: 1027

No significant similarity found.


Query #1393: g1353.t1 Query ID: lcl|Query_77667 Length: 245

No significant similarity found.


Query #1394: g1354.t1 Query ID: lcl|Query_77668 Length: 164

No significant similarity found.


Query #1395: g1355.t1 Query ID: lcl|Query_77669 Length: 488

No significant similarity found.


Query #1396: g1356.t1 Query ID: lcl|Query_77670 Length: 1447

No significant similarity found.


Query #1397: g1357.t1 Query ID: lcl|Query_77671 Length: 389

No significant similarity found.


Query #1398: g1358.t1 Query ID: lcl|Query_77672 Length: 402

No significant similarity found.


Query #1399: g1359.t1 Query ID: lcl|Query_77673 Length: 1010

No significant similarity found.


Query #1400: g1360.t1 Query ID: lcl|Query_77674 Length: 158

No significant similarity found.


Query #1401: g1361.t1 Query ID: lcl|Query_77675 Length: 158

No significant similarity found.


Query #1402: g1362.t1 Query ID: lcl|Query_77676 Length: 957

No significant similarity found.


Query #1403: g1363.t1 Query ID: lcl|Query_77677 Length: 405

No significant similarity found.


Query #1404: g1364.t1 Query ID: lcl|Query_77678 Length: 631

No significant similarity found.


Query #1405: g1365.t1 Query ID: lcl|Query_77679 Length: 948

No significant similarity found.


Query #1406: g1366.t1 Query ID: lcl|Query_77680 Length: 215

No significant similarity found.


Query #1407: g1367.t1 Query ID: lcl|Query_77681 Length: 404

No significant similarity found.


Query #1408: g1368.t1 Query ID: lcl|Query_77682 Length: 421

No significant similarity found.


Query #1409: g1369.t1 Query ID: lcl|Query_77683 Length: 618

No significant similarity found.


Query #1410: g1370.t1 Query ID: lcl|Query_77684 Length: 649

No significant similarity found.


Query #1411: g1371.t1 Query ID: lcl|Query_77685 Length: 407

No significant similarity found.


Query #1412: g1372.t1 Query ID: lcl|Query_77686 Length: 330

No significant similarity found.


Query #1413: g1373.t1 Query ID: lcl|Query_77687 Length: 602

No significant similarity found.


Query #1414: g1374.t1 Query ID: lcl|Query_77688 Length: 400

No significant similarity found.


Query #1415: g1375.t1 Query ID: lcl|Query_77689 Length: 611

No significant similarity found.


Query #1416: g1376.t1 Query ID: lcl|Query_77690 Length: 605

No significant similarity found.


Query #1417: g1377.t1 Query ID: lcl|Query_77691 Length: 467

No significant similarity found.


Query #1418: g1378.t1 Query ID: lcl|Query_77692 Length: 725

No significant similarity found.


Query #1419: g1379.t1 Query ID: lcl|Query_77693 Length: 549

Sequences producing significant alignments:
                                                                  Scientific      Common                     Max    Total Query   E   Per.   Acc.                        
Description                                                       Name            Name            Taxid      Score  Score cover Value Ident  Len        Accession        
unnamed protein product                                                                           0          143    143   58%   1e-39 33.74  449        Query_87359      


Alignments:

>unnamed protein product
Sequence ID: Query_87359 Length: 449
Range 1: 147 to 440

Score:143 bits(335), Expect:1e-39, 
Method:Compositional matrix adjust., 
Identities:110/326(34%), Positives:144/326(44%), Gaps:38/326(11%)

Query  216  PLPMLASACPGWVCYAEKTHGDHVLPYIATGKSPQAVLGTLVKRQWCAAAGLAPDRVYHC  275
            PLPM  S CPGWV   EK+  +  +PY+++ KSPQ  LG  +K    A AG  P+ +   
Sbjct  147  PLPMFTSCCPGWVAMVEKSNPE-LIPYLSSCKSPQMMLGAVIKNYFAAEAGAKPEDICNV  205

Query  276  SVMPCYDKKLEGARDDFWLPGTSVPETDCVLATTELQELLEQRQADLHSLQGIPFDAILP  335
            SVMPC  K+ E  R+ F   G      D V+ T EL  +  +R   L  LQ  PFD    
Sbjct  206  SVMPCVRKQGEADREWFNTTGAGGANVDHVMTTAELGKIFVERGIKLNDLQESPFD----  261

Query  336  AAAAAAAAPSGTRASSSGGSSAQHDTVQLPTSSSSGSGSGVTATASSGSGGYLEHVFRSA  395
                    P G     SGG      T     ++       VT          L+ +    
Sbjct  262  -------NPVG---EGSGGGVLFGTTGGVMEAALRTVYEVVTQKP-------LDRIVFED  304

Query  396  ARELFG-----LELPPGPL-PVKVGRNADLRELSLEAPDGTVLRFAAAYGFRNIQGLMRK  449
             R L G     L L PGP  P K    AD          G  L  A A G  N + L+++
Sbjct  305  VRGLEGIKESTLHLTPGPTSPFKAFAGAD--------GTGITLNIAVANGLGNAKKLIKQ  356

Query  450  VKLGRCEYDYVEVMACPSGCLNGGGQPKPTAKQTPAQLLEQLEELYAAGGIAARPEADPA  509
               G   YD++EVMACP GC+ GGGQP+   KQ   +    + +L     I  R   +P 
Sbjct  357  LAAGESKYDFIEVMACPGGCIGGGGQPRSADKQILQKRQAAMYDLDERAVI-RRSHENPL  415

Query  510  LQQLYMSFVQGEPGSQAAHQLMHTHY  535
            +  LY  F  GEP  + AH+L+HTHY
Sbjct  416  IGALYEKFL-GEPNGHKAHELLHTHY  440


Query #1420: g1380.t1 Query ID: lcl|Query_77694 Length: 332

No significant similarity found.


Query #1421: g1381.t1 Query ID: lcl|Query_77695 Length: 317

No significant similarity found.


Query #1422: g1382.t1 Query ID: lcl|Query_77696 Length: 361

No significant similarity found.


Query #1423: g1383.t1 Query ID: lcl|Query_77697 Length: 386

No significant similarity found.


Query #1424: g1384.t1 Query ID: lcl|Query_77698 Length: 172

No significant similarity found.


Query #1425: g1385.t1 Query ID: lcl|Query_77699 Length: 172

No significant similarity found.


Query #1426: g1386.t1 Query ID: lcl|Query_77700 Length: 78

No significant similarity found.


Query #1427: g1387.t1 Query ID: lcl|Query_77701 Length: 78

No significant similarity found.


Query #1428: g1388.t1 Query ID: lcl|Query_77702 Length: 218

No significant similarity found.


Query #1429: g1389.t1 Query ID: lcl|Query_77703 Length: 1708

No significant similarity found.


Query #1430: g1390.t1 Query ID: lcl|Query_77704 Length: 890

No significant similarity found.


Query #1431: g1391.t1 Query ID: lcl|Query_77705 Length: 180

No significant similarity found.


Query #1432: g1392.t1 Query ID: lcl|Query_77706 Length: 156

No significant similarity found.


Query #1433: g1393.t1 Query ID: lcl|Query_77707 Length: 184

No significant similarity found.


Query #1434: g1394.t1 Query ID: lcl|Query_77708 Length: 530

No significant similarity found.


Query #1435: g1395.t1 Query ID: lcl|Query_77709 Length: 279

No significant similarity found.


Query #1436: g1396.t1 Query ID: lcl|Query_77710 Length: 837

No significant similarity found.


Query #1437: g1397.t1 Query ID: lcl|Query_77711 Length: 576

No significant similarity found.


Query #1438: g1398.t1 Query ID: lcl|Query_77712 Length: 535

No significant similarity found.


Query #1439: g1398.t2 Query ID: lcl|Query_77713 Length: 533

No significant similarity found.


Query #1440: g1399.t1 Query ID: lcl|Query_77714 Length: 216

No significant similarity found.


Query #1441: g1400.t1 Query ID: lcl|Query_77715 Length: 313

No significant similarity found.


Query #1442: g1400.t2 Query ID: lcl|Query_77716 Length: 337

No significant similarity found.


Query #1443: g1401.t1 Query ID: lcl|Query_77717 Length: 308

No significant similarity found.


Query #1444: g1402.t1 Query ID: lcl|Query_77718 Length: 275

No significant similarity found.


Query #1445: g1403.t1 Query ID: lcl|Query_77719 Length: 273

No significant similarity found.


Query #1446: g1404.t1 Query ID: lcl|Query_77720 Length: 168

No significant similarity found.


Query #1447: g1405.t1 Query ID: lcl|Query_77721 Length: 159

No significant similarity found.


Query #1448: g1406.t1 Query ID: lcl|Query_77722 Length: 927

No significant similarity found.


Query #1449: g1407.t1 Query ID: lcl|Query_77723 Length: 521

No significant similarity found.


Query #1450: g1408.t1 Query ID: lcl|Query_77724 Length: 1208

No significant similarity found.


Query #1451: g1409.t1 Query ID: lcl|Query_77725 Length: 387

No significant similarity found.


Query #1452: g1410.t1 Query ID: lcl|Query_77726 Length: 476

No significant similarity found.


Query #1453: g1411.t1 Query ID: lcl|Query_77727 Length: 427

No significant similarity found.


Query #1454: g1412.t1 Query ID: lcl|Query_77728 Length: 223

No significant similarity found.


Query #1455: g1413.t1 Query ID: lcl|Query_77729 Length: 405

No significant similarity found.


Query #1456: g1414.t1 Query ID: lcl|Query_77730 Length: 292

No significant similarity found.


Query #1457: g1415.t1 Query ID: lcl|Query_77731 Length: 550

No significant similarity found.


Query #1458: g1416.t1 Query ID: lcl|Query_77732 Length: 518

No significant similarity found.


Query #1459: g1417.t1 Query ID: lcl|Query_77733 Length: 221

No significant similarity found.


Query #1460: g1418.t1 Query ID: lcl|Query_77734 Length: 919

No significant similarity found.


Query #1461: g1419.t1 Query ID: lcl|Query_77735 Length: 261

No significant similarity found.


Query #1462: g1420.t1 Query ID: lcl|Query_77736 Length: 337

No significant similarity found.


Query #1463: g1421.t1 Query ID: lcl|Query_77737 Length: 785

No significant similarity found.


Query #1464: g1422.t1 Query ID: lcl|Query_77738 Length: 111

No significant similarity found.


Query #1465: g1423.t1 Query ID: lcl|Query_77739 Length: 221

No significant similarity found.


Query #1466: g1424.t1 Query ID: lcl|Query_77740 Length: 88

No significant similarity found.


Query #1467: g1425.t1 Query ID: lcl|Query_77741 Length: 389

No significant similarity found.


Query #1468: g1426.t1 Query ID: lcl|Query_77742 Length: 108

No significant similarity found.


Query #1469: g1427.t1 Query ID: lcl|Query_77743 Length: 417

No significant similarity found.


Query #1470: g1428.t1 Query ID: lcl|Query_77744 Length: 136

No significant similarity found.


Query #1471: g1429.t1 Query ID: lcl|Query_77745 Length: 288

No significant similarity found.


Query #1472: g1430.t1 Query ID: lcl|Query_77746 Length: 1520

No significant similarity found.


Query #1473: g1431.t1 Query ID: lcl|Query_77747 Length: 627

No significant similarity found.


Query #1474: g1432.t1 Query ID: lcl|Query_77748 Length: 309

No significant similarity found.


Query #1475: g1433.t1 Query ID: lcl|Query_77749 Length: 469

No significant similarity found.


Query #1476: g1434.t1 Query ID: lcl|Query_77750 Length: 226

No significant similarity found.


Query #1477: g1435.t1 Query ID: lcl|Query_77751 Length: 2322

No significant similarity found.


Query #1478: g1436.t1 Query ID: lcl|Query_77752 Length: 114

No significant similarity found.


Query #1479: g1437.t1 Query ID: lcl|Query_77753 Length: 676

No significant similarity found.


Query #1480: g1437.t2 Query ID: lcl|Query_77754 Length: 692

No significant similarity found.


Query #1481: g1438.t1 Query ID: lcl|Query_77755 Length: 505

No significant similarity found.


Query #1482: g1439.t1 Query ID: lcl|Query_77756 Length: 340

No significant similarity found.


Query #1483: g1440.t1 Query ID: lcl|Query_77757 Length: 218

No significant similarity found.


Query #1484: g1440.t2 Query ID: lcl|Query_77758 Length: 217

No significant similarity found.


Query #1485: g1441.t1 Query ID: lcl|Query_77759 Length: 612

No significant similarity found.


Query #1486: g1442.t1 Query ID: lcl|Query_77760 Length: 2138

No significant similarity found.


Query #1487: g1443.t1 Query ID: lcl|Query_77761 Length: 508

No significant similarity found.


Query #1488: g1444.t1 Query ID: lcl|Query_77762 Length: 218

No significant similarity found.


Query #1489: g1445.t1 Query ID: lcl|Query_77763 Length: 363

No significant similarity found.


Query #1490: g1446.t1 Query ID: lcl|Query_77764 Length: 501

No significant similarity found.


Query #1491: g1447.t1 Query ID: lcl|Query_77765 Length: 608

No significant similarity found.


Query #1492: g1448.t1 Query ID: lcl|Query_77766 Length: 771

No significant similarity found.


Query #1493: g1449.t1 Query ID: lcl|Query_77767 Length: 390

No significant similarity found.


Query #1494: g1450.t1 Query ID: lcl|Query_77768 Length: 234

No significant similarity found.


Query #1495: g1451.t1 Query ID: lcl|Query_77769 Length: 737

No significant similarity found.


Query #1496: g1452.t1 Query ID: lcl|Query_77770 Length: 312

No significant similarity found.


Query #1497: g1453.t1 Query ID: lcl|Query_77771 Length: 300

No significant similarity found.


Query #1498: g1454.t1 Query ID: lcl|Query_77772 Length: 296

No significant similarity found.


Query #1499: g1455.t1 Query ID: lcl|Query_77773 Length: 1038

No significant similarity found.


Query #1500: g1456.t1 Query ID: lcl|Query_77774 Length: 895

No significant similarity found.


Query #1501: g1457.t1 Query ID: lcl|Query_77775 Length: 1108

No significant similarity found.


Query #1502: g1458.t1 Query ID: lcl|Query_77776 Length: 176

No significant similarity found.


Query #1503: g1459.t1 Query ID: lcl|Query_77777 Length: 264

No significant similarity found.


Query #1504: g1460.t1 Query ID: lcl|Query_77778 Length: 337

No significant similarity found.


Query #1505: g1461.t1 Query ID: lcl|Query_77779 Length: 307

No significant similarity found.


Query #1506: g1462.t1 Query ID: lcl|Query_77780 Length: 595

No significant similarity found.


Query #1507: g1463.t1 Query ID: lcl|Query_77781 Length: 217

No significant similarity found.


Query #1508: g1464.t1 Query ID: lcl|Query_77782 Length: 513

No significant similarity found.


Query #1509: g1465.t1 Query ID: lcl|Query_77783 Length: 333

No significant similarity found.


Query #1510: g1466.t1 Query ID: lcl|Query_77784 Length: 214

No significant similarity found.


Query #1511: g1467.t1 Query ID: lcl|Query_77785 Length: 261

No significant similarity found.


Query #1512: g1468.t1 Query ID: lcl|Query_77786 Length: 216

No significant similarity found.


Query #1513: g1469.t1 Query ID: lcl|Query_77787 Length: 216

No significant similarity found.


Query #1514: g1470.t1 Query ID: lcl|Query_77788 Length: 473

No significant similarity found.


Query #1515: g1471.t1 Query ID: lcl|Query_77789 Length: 145

No significant similarity found.


Query #1516: g1472.t1 Query ID: lcl|Query_77790 Length: 293

No significant similarity found.


Query #1517: g1473.t1 Query ID: lcl|Query_77791 Length: 5585

No significant similarity found.


Query #1518: g1474.t1 Query ID: lcl|Query_77792 Length: 296

No significant similarity found.


Query #1519: g1475.t1 Query ID: lcl|Query_77793 Length: 462

No significant similarity found.


Query #1520: g1476.t1 Query ID: lcl|Query_77794 Length: 107

No significant similarity found.


Query #1521: g1477.t1 Query ID: lcl|Query_77795 Length: 1167

No significant similarity found.


Query #1522: g1478.t1 Query ID: lcl|Query_77796 Length: 378

No significant similarity found.


Query #1523: g1479.t1 Query ID: lcl|Query_77797 Length: 316

No significant similarity found.


Query #1524: g1480.t1 Query ID: lcl|Query_77798 Length: 1102

No significant similarity found.


Query #1525: g1481.t1 Query ID: lcl|Query_77799 Length: 1825

No significant similarity found.


Query #1526: g1482.t1 Query ID: lcl|Query_77800 Length: 379

No significant similarity found.


Query #1527: g1483.t1 Query ID: lcl|Query_77801 Length: 353

No significant similarity found.


Query #1528: g1484.t1 Query ID: lcl|Query_77802 Length: 469

No significant similarity found.


Query #1529: g1485.t1 Query ID: lcl|Query_77803 Length: 473

No significant similarity found.


Query #1530: g1486.t1 Query ID: lcl|Query_77804 Length: 197

No significant similarity found.


Query #1531: g1487.t1 Query ID: lcl|Query_77805 Length: 210

No significant similarity found.


Query #1532: g1488.t1 Query ID: lcl|Query_77806 Length: 753

No significant similarity found.


Query #1533: g1489.t1 Query ID: lcl|Query_77807 Length: 435

No significant similarity found.


Query #1534: g1490.t1 Query ID: lcl|Query_77808 Length: 708

No significant similarity found.


Query #1535: g1491.t1 Query ID: lcl|Query_77809 Length: 121

No significant similarity found.


Query #1536: g1492.t1 Query ID: lcl|Query_77810 Length: 173

No significant similarity found.


Query #1537: g1493.t1 Query ID: lcl|Query_77811 Length: 269

No significant similarity found.


Query #1538: g1494.t1 Query ID: lcl|Query_77812 Length: 133

No significant similarity found.


Query #1539: g1495.t1 Query ID: lcl|Query_77813 Length: 389

No significant similarity found.


Query #1540: g1496.t1 Query ID: lcl|Query_77814 Length: 1170

No significant similarity found.


Query #1541: g1497.t1 Query ID: lcl|Query_77815 Length: 303

No significant similarity found.


Query #1542: g1498.t1 Query ID: lcl|Query_77816 Length: 313

Sequences producing significant alignments:
                                                                  Scientific      Common                     Max    Total Query   E   Per.   Acc.                        
Description                                                       Name            Name            Taxid      Score  Score cover Value Ident  Len        Accession        
unnamed protein product                                                                           0          21.7   21.7  7%    0.037 48.00  449        Query_87359      


Alignments:

>unnamed protein product
Sequence ID: Query_87359 Length: 449
Range 1: 384 to 408

Score:21.7 bits(43), Expect:0.037, 
Method:Compositional matrix adjust., 
Identities:12/25(48%), Positives:16/25(64%), Gaps:3/25(12%)

Query  179  RSDEQEALQ---AAMADLEKRASQR  200
            RS +++ LQ   AAM DL+ RA  R
Sbjct  384  RSADKQILQKRQAAMYDLDERAVIR  408


Query #1543: g1499.t1 Query ID: lcl|Query_77817 Length: 552

No significant similarity found.


Query #1544: g1500.t1 Query ID: lcl|Query_77818 Length: 441

No significant similarity found.


Query #1545: g1501.t1 Query ID: lcl|Query_77819 Length: 227

No significant similarity found.


Query #1546: g1502.t1 Query ID: lcl|Query_77820 Length: 1052

No significant similarity found.


Query #1547: g1503.t1 Query ID: lcl|Query_77821 Length: 349

No significant similarity found.


Query #1548: g1503.t2 Query ID: lcl|Query_77822 Length: 451

No significant similarity found.


Query #1549: g1504.t1 Query ID: lcl|Query_77823 Length: 786

No significant similarity found.


Query #1550: g1505.t1 Query ID: lcl|Query_77824 Length: 386

No significant similarity found.


Query #1551: g1506.t1 Query ID: lcl|Query_77825 Length: 587

No significant similarity found.


Query #1552: g1507.t1 Query ID: lcl|Query_77826 Length: 93

No significant similarity found.


Query #1553: g1508.t1 Query ID: lcl|Query_77827 Length: 447

No significant similarity found.


Query #1554: g1509.t1 Query ID: lcl|Query_77828 Length: 524

No significant similarity found.


Query #1555: g1510.t1 Query ID: lcl|Query_77829 Length: 169

No significant similarity found.


Query #1556: g1511.t1 Query ID: lcl|Query_77830 Length: 189

No significant similarity found.


Query #1557: g1512.t1 Query ID: lcl|Query_77831 Length: 1093

No significant similarity found.


Query #1558: g1513.t1 Query ID: lcl|Query_77832 Length: 253

No significant similarity found.


Query #1559: g1514.t1 Query ID: lcl|Query_77833 Length: 253

No significant similarity found.


Query #1560: g1515.t1 Query ID: lcl|Query_77834 Length: 137

No significant similarity found.


Query #1561: g1516.t1 Query ID: lcl|Query_77835 Length: 94

No significant similarity found.


Query #1562: g1517.t1 Query ID: lcl|Query_77836 Length: 315

No significant similarity found.


Query #1563: g1518.t1 Query ID: lcl|Query_77837 Length: 219

No significant similarity found.


Query #1564: g1519.t1 Query ID: lcl|Query_77838 Length: 522

No significant similarity found.


Query #1565: g1520.t1 Query ID: lcl|Query_77839 Length: 357

No significant similarity found.


Query #1566: g1521.t1 Query ID: lcl|Query_77840 Length: 438

No significant similarity found.


Query #1567: g1522.t1 Query ID: lcl|Query_77841 Length: 253

No significant similarity found.


Query #1568: g1523.t1 Query ID: lcl|Query_77842 Length: 331

No significant similarity found.


Query #1569: g1524.t1 Query ID: lcl|Query_77843 Length: 139

No significant similarity found.


Query #1570: g1525.t1 Query ID: lcl|Query_77844 Length: 242

No significant similarity found.


Query #1571: g1526.t1 Query ID: lcl|Query_77845 Length: 530

No significant similarity found.


Query #1572: g1527.t1 Query ID: lcl|Query_77846 Length: 495

No significant similarity found.


Query #1573: g1527.t2 Query ID: lcl|Query_77847 Length: 542

No significant similarity found.


Query #1574: g1528.t1 Query ID: lcl|Query_77848 Length: 485

No significant similarity found.


Query #1575: g1529.t1 Query ID: lcl|Query_77849 Length: 156

No significant similarity found.


Query #1576: g1530.t1 Query ID: lcl|Query_77850 Length: 814

No significant similarity found.


Query #1577: g1531.t1 Query ID: lcl|Query_77851 Length: 701

No significant similarity found.


Query #1578: g1532.t1 Query ID: lcl|Query_77852 Length: 448

No significant similarity found.


Query #1579: g1533.t1 Query ID: lcl|Query_77853 Length: 527

No significant similarity found.


Query #1580: g1534.t1 Query ID: lcl|Query_77854 Length: 815

No significant similarity found.


Query #1581: g1535.t1 Query ID: lcl|Query_77855 Length: 452

No significant similarity found.


Query #1582: g1536.t1 Query ID: lcl|Query_77856 Length: 251

No significant similarity found.


Query #1583: g1537.t1 Query ID: lcl|Query_77857 Length: 376

No significant similarity found.


Query #1584: g1538.t1 Query ID: lcl|Query_77858 Length: 147

No significant similarity found.


Query #1585: g1539.t1 Query ID: lcl|Query_77859 Length: 265

No significant similarity found.


Query #1586: g1540.t1 Query ID: lcl|Query_77860 Length: 109

No significant similarity found.


Query #1587: g1541.t1 Query ID: lcl|Query_77861 Length: 291

No significant similarity found.


Query #1588: g1542.t1 Query ID: lcl|Query_77862 Length: 96

No significant similarity found.


Query #1589: g1543.t1 Query ID: lcl|Query_77863 Length: 519

No significant similarity found.


Query #1590: g1544.t1 Query ID: lcl|Query_77864 Length: 502

No significant similarity found.


Query #1591: g1545.t1 Query ID: lcl|Query_77865 Length: 208

No significant similarity found.


Query #1592: g1546.t1 Query ID: lcl|Query_77866 Length: 171

No significant similarity found.


Query #1593: g1547.t1 Query ID: lcl|Query_77867 Length: 848

No significant similarity found.


Query #1594: g1548.t1 Query ID: lcl|Query_77868 Length: 189

No significant similarity found.


Query #1595: g1549.t1 Query ID: lcl|Query_77869 Length: 694

No significant similarity found.


Query #1596: g1550.t1 Query ID: lcl|Query_77870 Length: 528

No significant similarity found.


Query #1597: g1550.t2 Query ID: lcl|Query_77871 Length: 526

No significant similarity found.


Query #1598: g1551.t1 Query ID: lcl|Query_77872 Length: 578

No significant similarity found.


Query #1599: g1552.t1 Query ID: lcl|Query_77873 Length: 596

No significant similarity found.


Query #1600: g1553.t1 Query ID: lcl|Query_77874 Length: 215

No significant similarity found.


Query #1601: g1554.t1 Query ID: lcl|Query_77875 Length: 117

No significant similarity found.


Query #1602: g1555.t1 Query ID: lcl|Query_77876 Length: 586

No significant similarity found.


Query #1603: g1556.t1 Query ID: lcl|Query_77877 Length: 756

No significant similarity found.


Query #1604: g1557.t1 Query ID: lcl|Query_77878 Length: 509

No significant similarity found.


Query #1605: g1558.t1 Query ID: lcl|Query_77879 Length: 412

No significant similarity found.


Query #1606: g1559.t1 Query ID: lcl|Query_77880 Length: 791

No significant similarity found.


Query #1607: g1560.t1 Query ID: lcl|Query_77881 Length: 439

No significant similarity found.


Query #1608: g1561.t1 Query ID: lcl|Query_77882 Length: 754

No significant similarity found.


Query #1609: g1562.t1 Query ID: lcl|Query_77883 Length: 380

No significant similarity found.


Query #1610: g1563.t1 Query ID: lcl|Query_77884 Length: 2462

No significant similarity found.


Query #1611: g1564.t1 Query ID: lcl|Query_77885 Length: 154

No significant similarity found.


Query #1612: g1565.t1 Query ID: lcl|Query_77886 Length: 305

No significant similarity found.


Query #1613: g1566.t1 Query ID: lcl|Query_77887 Length: 501

No significant similarity found.


Query #1614: g1567.t1 Query ID: lcl|Query_77888 Length: 298

No significant similarity found.


Query #1615: g1568.t1 Query ID: lcl|Query_77889 Length: 261

No significant similarity found.


Query #1616: g1569.t1 Query ID: lcl|Query_77890 Length: 398

No significant similarity found.


Query #1617: g1570.t1 Query ID: lcl|Query_77891 Length: 284

No significant similarity found.


Query #1618: g1571.t1 Query ID: lcl|Query_77892 Length: 451

No significant similarity found.


Query #1619: g1572.t1 Query ID: lcl|Query_77893 Length: 351

No significant similarity found.


Query #1620: g1573.t1 Query ID: lcl|Query_77894 Length: 146

No significant similarity found.


Query #1621: g1574.t1 Query ID: lcl|Query_77895 Length: 204

No significant similarity found.


Query #1622: g1575.t1 Query ID: lcl|Query_77896 Length: 385

No significant similarity found.


Query #1623: g1576.t1 Query ID: lcl|Query_77897 Length: 485

No significant similarity found.


Query #1624: g1577.t1 Query ID: lcl|Query_77898 Length: 879

No significant similarity found.


Query #1625: g1578.t1 Query ID: lcl|Query_77899 Length: 582

Sequences producing significant alignments:
                                                                  Scientific      Common                     Max    Total Query   E   Per.   Acc.                        
Description                                                       Name            Name            Taxid      Score  Score cover Value Ident  Len        Accession        
unnamed protein product                                                                           0          23.4   23.4  5%    0.024 38.71  449        Query_87359      


Alignments:

>unnamed protein product
Sequence ID: Query_87359 Length: 449
Range 1: 54 to 84

Score:23.4 bits(47), Expect:0.024, 
Method:Compositional matrix adjust., 
Identities:12/31(39%), Positives:14/31(45%), Gaps:0/31(0%)

Query  507  HWMQTVLVLKQPLTWAPAAVAGDTPGVAVAI  537
            HW QT   L +P       +A   P V VAI
Sbjct  54   HWQQTLDELAKPKEQRKVMIAQIAPAVRVAI  84


Query #1626: g1579.t1 Query ID: lcl|Query_77900 Length: 805

No significant similarity found.


Query #1627: g1580.t1 Query ID: lcl|Query_77901 Length: 327

No significant similarity found.


Query #1628: g1581.t1 Query ID: lcl|Query_77902 Length: 157

No significant similarity found.


Query #1629: g1582.t1 Query ID: lcl|Query_77903 Length: 711

No significant similarity found.


Query #1630: g1583.t1 Query ID: lcl|Query_77904 Length: 389

No significant similarity found.


Query #1631: g1584.t1 Query ID: lcl|Query_77905 Length: 217

No significant similarity found.


Query #1632: g1585.t1 Query ID: lcl|Query_77906 Length: 1279

No significant similarity found.


Query #1633: g1586.t1 Query ID: lcl|Query_77907 Length: 690

No significant similarity found.


Query #1634: g1587.t1 Query ID: lcl|Query_77908 Length: 231

No significant similarity found.


Query #1635: g1588.t1 Query ID: lcl|Query_77909 Length: 1168

No significant similarity found.


Query #1636: g1589.t1 Query ID: lcl|Query_77910 Length: 413

No significant similarity found.


Query #1637: g1590.t1 Query ID: lcl|Query_77911 Length: 473

No significant similarity found.


Query #1638: g1591.t1 Query ID: lcl|Query_77912 Length: 596

No significant similarity found.


Query #1639: g1592.t1 Query ID: lcl|Query_77913 Length: 249

No significant similarity found.


Query #1640: g1593.t1 Query ID: lcl|Query_77914 Length: 519

No significant similarity found.


Query #1641: g1594.t1 Query ID: lcl|Query_77915 Length: 845

Sequences producing significant alignments:
                                                                  Scientific      Common                     Max    Total Query   E   Per.   Acc.                        
Description                                                       Name            Name            Taxid      Score  Score cover Value Ident  Len        Accession        
unnamed protein product                                                                           0          24.2   24.2  4%    0.017 35.29  449        Query_87359      


Alignments:

>unnamed protein product
Sequence ID: Query_87359 Length: 449
Range 1: 279 to 312

Score:24.2 bits(49), Expect:0.017, 
Method:Compositional matrix adjust., 
Identities:12/34(35%), Positives:17/34(50%), Gaps:0/34(0%)

Query  554  GESEAAVRAVFEAARQASPCLIFFDEVDSIAGRR  587
            G  EAA R V+E   Q     I F++V  + G +
Sbjct  279  GVMEAALRTVYEVVTQKPLDRIVFEDVRGLEGIK  312


Query #1642: g1595.t1 Query ID: lcl|Query_77916 Length: 223

No significant similarity found.


Query #1643: g1596.t1 Query ID: lcl|Query_77917 Length: 315

No significant similarity found.


Query #1644: g1596.t2 Query ID: lcl|Query_77918 Length: 314

No significant similarity found.


Query #1645: g1597.t1 Query ID: lcl|Query_77919 Length: 1968

No significant similarity found.


Query #1646: g1598.t1 Query ID: lcl|Query_77920 Length: 532

No significant similarity found.


Query #1647: g1599.t1 Query ID: lcl|Query_77921 Length: 313

No significant similarity found.


Query #1648: g1600.t1 Query ID: lcl|Query_77922 Length: 273

No significant similarity found.


Query #1649: g1601.t1 Query ID: lcl|Query_77923 Length: 287

No significant similarity found.


Query #1650: g1602.t1 Query ID: lcl|Query_77924 Length: 337

No significant similarity found.


Query #1651: g1603.t1 Query ID: lcl|Query_77925 Length: 186

No significant similarity found.


Query #1652: g1604.t1 Query ID: lcl|Query_77926 Length: 411

No significant similarity found.


Query #1653: g1605.t1 Query ID: lcl|Query_77927 Length: 304

No significant similarity found.


Query #1654: g1606.t1 Query ID: lcl|Query_77928 Length: 194

No significant similarity found.


Query #1655: g1607.t1 Query ID: lcl|Query_77929 Length: 365

No significant similarity found.


Query #1656: g1608.t1 Query ID: lcl|Query_77930 Length: 534

No significant similarity found.


Query #1657: g1609.t1 Query ID: lcl|Query_77931 Length: 662

No significant similarity found.


Query #1658: g1610.t1 Query ID: lcl|Query_77932 Length: 464

No significant similarity found.


Query #1659: g1611.t1 Query ID: lcl|Query_77933 Length: 213

No significant similarity found.


Query #1660: g1612.t1 Query ID: lcl|Query_77934 Length: 722

Sequences producing significant alignments:
                                                                  Scientific      Common                     Max    Total Query   E   Per.   Acc.                        
Description                                                       Name            Name            Taxid      Score  Score cover Value Ident  Len        Accession        
unnamed protein product                                                                           0          23.0   23.0  5%    0.031 33.33  449        Query_87359      


Alignments:

>unnamed protein product
Sequence ID: Query_87359 Length: 449
Range 1: 385 to 432

Score:23.0 bits(46), Expect:0.031, 
Method:Compositional matrix adjust., 
Identities:16/48(33%), Positives:22/48(45%), Gaps:6/48(12%)

Query  501  SADGQAAHLQDCALYDPTENSW------DVLDGAAFEPDAGSSKGHPA  542
            SAD Q  + +  A+YD  E +       + L GA +E   G   GH A
Sbjct  385  SADKQILQKRQAAMYDLDERAVIRRSHENPLIGALYEKFLGEPNGHKA  432


Query #1661: g1613.t1 Query ID: lcl|Query_77935 Length: 186

No significant similarity found.


Query #1662: g1614.t1 Query ID: lcl|Query_77936 Length: 556

No significant similarity found.


Query #1663: g1615.t1 Query ID: lcl|Query_77937 Length: 453

No significant similarity found.


Query #1664: g1616.t1 Query ID: lcl|Query_77938 Length: 212

No significant similarity found.


Query #1665: g1617.t1 Query ID: lcl|Query_77939 Length: 872

No significant similarity found.


Query #1666: g1618.t1 Query ID: lcl|Query_77940 Length: 216

No significant similarity found.


Query #1667: g1619.t1 Query ID: lcl|Query_77941 Length: 1249

No significant similarity found.


Query #1668: g1620.t1 Query ID: lcl|Query_77942 Length: 782

No significant similarity found.


Query #1669: g1621.t1 Query ID: lcl|Query_77943 Length: 269

No significant similarity found.


Query #1670: g1622.t1 Query ID: lcl|Query_77944 Length: 252

No significant similarity found.


Query #1671: g1623.t1 Query ID: lcl|Query_77945 Length: 134

No significant similarity found.


Query #1672: g1624.t1 Query ID: lcl|Query_77946 Length: 554

No significant similarity found.


Query #1673: g1625.t1 Query ID: lcl|Query_77947 Length: 140

No significant similarity found.


Query #1674: g1626.t1 Query ID: lcl|Query_77948 Length: 676

No significant similarity found.


Query #1675: g1627.t1 Query ID: lcl|Query_77949 Length: 217

No significant similarity found.


Query #1676: g1628.t1 Query ID: lcl|Query_77950 Length: 100

No significant similarity found.


Query #1677: g1629.t1 Query ID: lcl|Query_77951 Length: 336

No significant similarity found.


Query #1678: g1630.t1 Query ID: lcl|Query_77952 Length: 521

No significant similarity found.


Query #1679: g1631.t1 Query ID: lcl|Query_77953 Length: 106

No significant similarity found.


Query #1680: g1632.t1 Query ID: lcl|Query_77954 Length: 162

No significant similarity found.


Query #1681: g1633.t1 Query ID: lcl|Query_77955 Length: 180

No significant similarity found.


Query #1682: g1634.t1 Query ID: lcl|Query_77956 Length: 162

No significant similarity found.


Query #1683: g1635.t1 Query ID: lcl|Query_77957 Length: 346

No significant similarity found.


Query #1684: g1636.t1 Query ID: lcl|Query_77958 Length: 208

No significant similarity found.


Query #1685: g1637.t1 Query ID: lcl|Query_77959 Length: 860

Sequences producing significant alignments:
                                                                  Scientific      Common                     Max    Total Query   E   Per.   Acc.                        
Description                                                       Name            Name            Taxid      Score  Score cover Value Ident  Len        Accession        
unnamed protein product                                                                           0          23.0   23.0  2%    0.048 39.13  449        Query_87359      


Alignments:

>unnamed protein product
Sequence ID: Query_87359 Length: 449
Range 1: 205 to 227

Score:23.0 bits(46), Expect:0.048, 
Method:Compositional matrix adjust., 
Identities:9/23(39%), Positives:13/23(56%), Gaps:0/23(0%)

Query  314  ISVDPSVRFRDMSKRAWVHASGA  336
            +SV P VR +  + R W   +GA
Sbjct  205  VSVMPCVRKQGEADREWFNTTGA  227


Query #1686: g1638.t1 Query ID: lcl|Query_77960 Length: 379

No significant similarity found.


Query #1687: g1639.t1 Query ID: lcl|Query_77961 Length: 469

No significant similarity found.


Query #1688: g1640.t1 Query ID: lcl|Query_77962 Length: 601

No significant similarity found.


Query #1689: g1641.t1 Query ID: lcl|Query_77963 Length: 568

No significant similarity found.


Query #1690: g1642.t1 Query ID: lcl|Query_77964 Length: 738

No significant similarity found.


Query #1691: g1643.t1 Query ID: lcl|Query_77965 Length: 524

No significant similarity found.


Query #1692: g1644.t1 Query ID: lcl|Query_77966 Length: 1031

No significant similarity found.


Query #1693: g1645.t1 Query ID: lcl|Query_77967 Length: 426

No significant similarity found.


Query #1694: g1646.t1 Query ID: lcl|Query_77968 Length: 310

No significant similarity found.


Query #1695: g1647.t1 Query ID: lcl|Query_77969 Length: 1156

No significant similarity found.


Query #1696: g1648.t1 Query ID: lcl|Query_77970 Length: 179

No significant similarity found.


Query #1697: g1649.t1 Query ID: lcl|Query_77971 Length: 93

No significant similarity found.


Query #1698: g1650.t1 Query ID: lcl|Query_77972 Length: 452

No significant similarity found.


Query #1699: g1651.t1 Query ID: lcl|Query_77973 Length: 1395

No significant similarity found.


Query #1700: g1652.t1 Query ID: lcl|Query_77974 Length: 582

No significant similarity found.


Query #1701: g1653.t1 Query ID: lcl|Query_77975 Length: 1196

No significant similarity found.


Query #1702: g1654.t1 Query ID: lcl|Query_77976 Length: 434

No significant similarity found.


Query #1703: g1655.t1 Query ID: lcl|Query_77977 Length: 84

No significant similarity found.


Query #1704: g1656.t1 Query ID: lcl|Query_77978 Length: 667

No significant similarity found.


Query #1705: g1657.t1 Query ID: lcl|Query_77979 Length: 927

No significant similarity found.


Query #1706: g1658.t1 Query ID: lcl|Query_77980 Length: 575

No significant similarity found.


Query #1707: g1659.t1 Query ID: lcl|Query_77981 Length: 172

No significant similarity found.


Query #1708: g1660.t1 Query ID: lcl|Query_77982 Length: 498

No significant similarity found.


Query #1709: g1661.t1 Query ID: lcl|Query_77983 Length: 357

No significant similarity found.


Query #1710: g1662.t1 Query ID: lcl|Query_77984 Length: 1089

No significant similarity found.


Query #1711: g1663.t1 Query ID: lcl|Query_77985 Length: 117

No significant similarity found.


Query #1712: g1664.t1 Query ID: lcl|Query_77986 Length: 1342

No significant similarity found.


Query #1713: g1664.t2 Query ID: lcl|Query_77987 Length: 1807

No significant similarity found.


Query #1714: g1664.t3 Query ID: lcl|Query_77988 Length: 751

No significant similarity found.


Query #1715: g1665.t1 Query ID: lcl|Query_77989 Length: 1342

No significant similarity found.


Query #1716: g1666.t1 Query ID: lcl|Query_77990 Length: 1342

No significant similarity found.


Query #1717: g1667.t1 Query ID: lcl|Query_77991 Length: 186

No significant similarity found.


Query #1718: g1668.t1 Query ID: lcl|Query_77992 Length: 1239

No significant similarity found.


Query #1719: g1669.t1 Query ID: lcl|Query_77993 Length: 523

No significant similarity found.


Query #1720: g1670.t1 Query ID: lcl|Query_77994 Length: 727

No significant similarity found.


Query #1721: g1670.t2 Query ID: lcl|Query_77995 Length: 570

No significant similarity found.


Query #1722: g1671.t1 Query ID: lcl|Query_77996 Length: 1551

No significant similarity found.


Query #1723: g1672.t1 Query ID: lcl|Query_77997 Length: 1294

No significant similarity found.


Query #1724: g1673.t1 Query ID: lcl|Query_77998 Length: 1294

No significant similarity found.


Query #1725: g1674.t1 Query ID: lcl|Query_77999 Length: 323

No significant similarity found.


Query #1726: g1675.t1 Query ID: lcl|Query_78000 Length: 702

No significant similarity found.


Query #1727: g1676.t1 Query ID: lcl|Query_78001 Length: 325

No significant similarity found.


Query #1728: g1676.t2 Query ID: lcl|Query_78002 Length: 522

No significant similarity found.


Query #1729: g1677.t1 Query ID: lcl|Query_78003 Length: 357

No significant similarity found.


Query #1730: g1678.t1 Query ID: lcl|Query_78004 Length: 271

No significant similarity found.


Query #1731: g1678.t2 Query ID: lcl|Query_78005 Length: 272

No significant similarity found.


Query #1732: g1679.t1 Query ID: lcl|Query_78006 Length: 225

No significant similarity found.


Query #1733: g1680.t1 Query ID: lcl|Query_78007 Length: 953

No significant similarity found.


Query #1734: g1681.t1 Query ID: lcl|Query_78008 Length: 157

No significant similarity found.


Query #1735: g1682.t1 Query ID: lcl|Query_78009 Length: 420

No significant similarity found.


Query #1736: g1683.t1 Query ID: lcl|Query_78010 Length: 158

No significant similarity found.


Query #1737: g1684.t1 Query ID: lcl|Query_78011 Length: 533

No significant similarity found.


Query #1738: g1685.t1 Query ID: lcl|Query_78012 Length: 253

No significant similarity found.


Query #1739: g1686.t1 Query ID: lcl|Query_78013 Length: 777

No significant similarity found.


Query #1740: g1687.t1 Query ID: lcl|Query_78014 Length: 235

No significant similarity found.


Query #1741: g1688.t1 Query ID: lcl|Query_78015 Length: 183

No significant similarity found.


Query #1742: g1689.t1 Query ID: lcl|Query_78016 Length: 102

No significant similarity found.


Query #1743: g1689.t2 Query ID: lcl|Query_78017 Length: 243

No significant similarity found.


Query #1744: g1690.t1 Query ID: lcl|Query_78018 Length: 771

No significant similarity found.


Query #1745: g1691.t1 Query ID: lcl|Query_78019 Length: 170

No significant similarity found.


Query #1746: g1692.t1 Query ID: lcl|Query_78020 Length: 597

No significant similarity found.


Query #1747: g1693.t1 Query ID: lcl|Query_78021 Length: 468

No significant similarity found.


Query #1748: g1694.t1 Query ID: lcl|Query_78022 Length: 2550

No significant similarity found.


Query #1749: g1695.t1 Query ID: lcl|Query_78023 Length: 455

No significant similarity found.


Query #1750: g1696.t1 Query ID: lcl|Query_78024 Length: 464

No significant similarity found.


Query #1751: g1696.t2 Query ID: lcl|Query_78025 Length: 458

No significant similarity found.


Query #1752: g1697.t1 Query ID: lcl|Query_78026 Length: 131

No significant similarity found.


Query #1753: g1698.t1 Query ID: lcl|Query_78027 Length: 270

No significant similarity found.


Query #1754: g1699.t1 Query ID: lcl|Query_78028 Length: 1233

No significant similarity found.


Query #1755: g1700.t1 Query ID: lcl|Query_78029 Length: 272

No significant similarity found.


Query #1756: g1701.t1 Query ID: lcl|Query_78030 Length: 932

No significant similarity found.


Query #1757: g1702.t1 Query ID: lcl|Query_78031 Length: 73

Sequences producing significant alignments:
                                                                  Scientific      Common                     Max    Total Query   E   Per.   Acc.                        
Description                                                       Name            Name            Taxid      Score  Score cover Value Ident  Len        Accession        
unnamed protein product                                                                           0          20.5   20.5  21%   0.014 43.75  449        Query_87359      


Alignments:

>unnamed protein product
Sequence ID: Query_87359 Length: 449
Range 1: 187 to 202

Score:20.5 bits(40), Expect:0.014, 
Method:Composition-based stats., 
Identities:7/16(44%), Positives:10/16(62%), Gaps:0/16(0%)

Query  27   LKKLVAAQIGTRPEKI  42
            +K   AA+ G +PE I
Sbjct  187  IKNYFAAEAGAKPEDI  202


Query #1758: g1703.t1 Query ID: lcl|Query_78032 Length: 445

No significant similarity found.


Query #1759: g1704.t1 Query ID: lcl|Query_78033 Length: 284

No significant similarity found.


Query #1760: g1705.t1 Query ID: lcl|Query_78034 Length: 355

No significant similarity found.


Query #1761: g1706.t1 Query ID: lcl|Query_78035 Length: 387

No significant similarity found.


Query #1762: g1707.t1 Query ID: lcl|Query_78036 Length: 698

No significant similarity found.


Query #1763: g1708.t1 Query ID: lcl|Query_78037 Length: 575

No significant similarity found.


Query #1764: g1709.t1 Query ID: lcl|Query_78038 Length: 161

No significant similarity found.


Query #1765: g1710.t1 Query ID: lcl|Query_78039 Length: 373

No significant similarity found.


Query #1766: g1711.t1 Query ID: lcl|Query_78040 Length: 332

No significant similarity found.


Query #1767: g1712.t1 Query ID: lcl|Query_78041 Length: 739

No significant similarity found.


Query #1768: g1713.t1 Query ID: lcl|Query_78042 Length: 307

No significant similarity found.


Query #1769: g1714.t1 Query ID: lcl|Query_78043 Length: 228

No significant similarity found.


Query #1770: g1715.t1 Query ID: lcl|Query_78044 Length: 512

No significant similarity found.


Query #1771: g1716.t1 Query ID: lcl|Query_78045 Length: 505

No significant similarity found.


Query #1772: g1717.t1 Query ID: lcl|Query_78046 Length: 602

No significant similarity found.


Query #1773: g1718.t1 Query ID: lcl|Query_78047 Length: 452

No significant similarity found.


Query #1774: g1719.t1 Query ID: lcl|Query_78048 Length: 271

No significant similarity found.


Query #1775: g1720.t1 Query ID: lcl|Query_78049 Length: 2228

No significant similarity found.


Query #1776: g1721.t1 Query ID: lcl|Query_78050 Length: 259

No significant similarity found.


Query #1777: g1722.t1 Query ID: lcl|Query_78051 Length: 626

No significant similarity found.


Query #1778: g1723.t1 Query ID: lcl|Query_78052 Length: 801

No significant similarity found.


Query #1779: g1724.t1 Query ID: lcl|Query_78053 Length: 694

No significant similarity found.


Query #1780: g1725.t1 Query ID: lcl|Query_78054 Length: 395

No significant similarity found.


Query #1781: g1726.t1 Query ID: lcl|Query_78055 Length: 261

No significant similarity found.


Query #1782: g1727.t1 Query ID: lcl|Query_78056 Length: 78

No significant similarity found.


Query #1783: g1728.t1 Query ID: lcl|Query_78057 Length: 926

No significant similarity found.


Query #1784: g1729.t1 Query ID: lcl|Query_78058 Length: 308

No significant similarity found.


Query #1785: g1730.t1 Query ID: lcl|Query_78059 Length: 482

No significant similarity found.


Query #1786: g1731.t1 Query ID: lcl|Query_78060 Length: 547

No significant similarity found.


Query #1787: g1732.t1 Query ID: lcl|Query_78061 Length: 130

No significant similarity found.


Query #1788: g1733.t1 Query ID: lcl|Query_78062 Length: 741

No significant similarity found.


Query #1789: g1734.t1 Query ID: lcl|Query_78063 Length: 371

No significant similarity found.


Query #1790: g1734.t2 Query ID: lcl|Query_78064 Length: 368

No significant similarity found.


Query #1791: g1735.t1 Query ID: lcl|Query_78065 Length: 128

No significant similarity found.


Query #1792: g1736.t1 Query ID: lcl|Query_78066 Length: 213

No significant similarity found.


Query #1793: g1737.t1 Query ID: lcl|Query_78067 Length: 285

No significant similarity found.


Query #1794: g1738.t1 Query ID: lcl|Query_78068 Length: 550

No significant similarity found.


Query #1795: g1738.t2 Query ID: lcl|Query_78069 Length: 499

No significant similarity found.


Query #1796: g1739.t1 Query ID: lcl|Query_78070 Length: 1293

No significant similarity found.


Query #1797: g1740.t1 Query ID: lcl|Query_78071 Length: 166

No significant similarity found.


Query #1798: g1741.t1 Query ID: lcl|Query_78072 Length: 324

No significant similarity found.


Query #1799: g1742.t1 Query ID: lcl|Query_78073 Length: 1992

No significant similarity found.


Query #1800: g1743.t1 Query ID: lcl|Query_78074 Length: 223

No significant similarity found.


Query #1801: g1744.t1 Query ID: lcl|Query_78075 Length: 273

Sequences producing significant alignments:
                                                                  Scientific      Common                     Max    Total Query   E   Per.   Acc.                        
Description                                                       Name            Name            Taxid      Score  Score cover Value Ident  Len        Accession        
unnamed protein product                                                                           0          23.8   23.8  28%   0.006 29.63  449        Query_87359      


Alignments:

>unnamed protein product
Sequence ID: Query_87359 Length: 449
Range 1: 156 to 233

Score:23.8 bits(48), Expect:0.006, 
Method:Compositional matrix adjust., 
Identities:24/81(30%), Positives:30/81(37%), Gaps:5/81(6%)

Query  185  PGGVAIISFSNRMFYQKAIAAWRDNSDYGRCTLVKSYFAAAGGFGPAEVIKQVQVQPSSN  244
            PG VA++  SN        +        G    +K YFAA  G  P E I  V V P   
Sbjct  156  PGWVAMVEKSNPELIPYLSSCKSPQMMLG--AVIKNYFAAEAGAKP-EDICNVSVMPCVR  212

Query  245  PLAQA--QLWAERLFGGGNTD  263
               +A  +       GG N D
Sbjct  213  KQGEADREWFNTTGAGGANVD  233


Query #1802: g1745.t1 Query ID: lcl|Query_78076 Length: 848

No significant similarity found.


Query #1803: g1746.t1 Query ID: lcl|Query_78077 Length: 144

No significant similarity found.


Query #1804: g1747.t1 Query ID: lcl|Query_78078 Length: 298

No significant similarity found.


Query #1805: g1748.t1 Query ID: lcl|Query_78079 Length: 502

No significant similarity found.


Query #1806: g1749.t1 Query ID: lcl|Query_78080 Length: 83

No significant similarity found.


Query #1807: g1750.t1 Query ID: lcl|Query_78081 Length: 309

No significant similarity found.


Query #1808: g1751.t1 Query ID: lcl|Query_78082 Length: 469

No significant similarity found.


Query #1809: g1752.t1 Query ID: lcl|Query_78083 Length: 101

No significant similarity found.


Query #1810: g1753.t1 Query ID: lcl|Query_78084 Length: 687

No significant similarity found.


Query #1811: g1754.t1 Query ID: lcl|Query_78085 Length: 250

No significant similarity found.


Query #1812: g1755.t1 Query ID: lcl|Query_78086 Length: 293

No significant similarity found.


Query #1813: g1756.t1 Query ID: lcl|Query_78087 Length: 472

No significant similarity found.


Query #1814: g1757.t1 Query ID: lcl|Query_78088 Length: 1681

No significant similarity found.


Query #1815: g1758.t1 Query ID: lcl|Query_78089 Length: 779

No significant similarity found.


Query #1816: g1759.t1 Query ID: lcl|Query_78090 Length: 176

No significant similarity found.


Query #1817: g1760.t1 Query ID: lcl|Query_78091 Length: 243

No significant similarity found.


Query #1818: g1761.t1 Query ID: lcl|Query_78092 Length: 248

No significant similarity found.


Query #1819: g1762.t1 Query ID: lcl|Query_78093 Length: 970

No significant similarity found.


Query #1820: g1763.t1 Query ID: lcl|Query_78094 Length: 994

No significant similarity found.


Query #1821: g1764.t1 Query ID: lcl|Query_78095 Length: 299

No significant similarity found.


Query #1822: g1765.t1 Query ID: lcl|Query_78096 Length: 1669

No significant similarity found.


Query #1823: g1766.t1 Query ID: lcl|Query_78097 Length: 827

No significant similarity found.


Query #1824: g1767.t1 Query ID: lcl|Query_78098 Length: 345

No significant similarity found.


Query #1825: g1768.t1 Query ID: lcl|Query_78099 Length: 627

No significant similarity found.


Query #1826: g1769.t1 Query ID: lcl|Query_78100 Length: 380

No significant similarity found.


Query #1827: g1770.t1 Query ID: lcl|Query_78101 Length: 517

No significant similarity found.


Query #1828: g1771.t1 Query ID: lcl|Query_78102 Length: 1425

No significant similarity found.


Query #1829: g1772.t1 Query ID: lcl|Query_78103 Length: 1741

No significant similarity found.


Query #1830: g1773.t1 Query ID: lcl|Query_78104 Length: 1911

No significant similarity found.


Query #1831: g1774.t1 Query ID: lcl|Query_78105 Length: 291

No significant similarity found.


Query #1832: g1775.t1 Query ID: lcl|Query_78106 Length: 473

No significant similarity found.


Query #1833: g1776.t1 Query ID: lcl|Query_78107 Length: 565

No significant similarity found.


Query #1834: g1777.t1 Query ID: lcl|Query_78108 Length: 211

No significant similarity found.


Query #1835: g1778.t1 Query ID: lcl|Query_78109 Length: 418

No significant similarity found.


Query #1836: g1779.t1 Query ID: lcl|Query_78110 Length: 1334

No significant similarity found.


Query #1837: g1780.t1 Query ID: lcl|Query_78111 Length: 658

No significant similarity found.


Query #1838: g1781.t1 Query ID: lcl|Query_78112 Length: 212

No significant similarity found.


Query #1839: g1782.t1 Query ID: lcl|Query_78113 Length: 526

No significant similarity found.


Query #1840: g1783.t1 Query ID: lcl|Query_78114 Length: 598

No significant similarity found.


Query #1841: g1784.t1 Query ID: lcl|Query_78115 Length: 371

No significant similarity found.


Query #1842: g1785.t1 Query ID: lcl|Query_78116 Length: 1295

No significant similarity found.


Query #1843: g1786.t1 Query ID: lcl|Query_78117 Length: 85

No significant similarity found.


Query #1844: g1787.t1 Query ID: lcl|Query_78118 Length: 556

No significant similarity found.


Query #1845: g1788.t1 Query ID: lcl|Query_78119 Length: 547

No significant similarity found.


Query #1846: g1789.t1 Query ID: lcl|Query_78120 Length: 445

No significant similarity found.


Query #1847: g1790.t1 Query ID: lcl|Query_78121 Length: 740

No significant similarity found.


Query #1848: g1791.t1 Query ID: lcl|Query_78122 Length: 352

No significant similarity found.


Query #1849: g1792.t1 Query ID: lcl|Query_78123 Length: 480

No significant similarity found.


Query #1850: g1793.t1 Query ID: lcl|Query_78124 Length: 251

No significant similarity found.


Query #1851: g1794.t1 Query ID: lcl|Query_78125 Length: 460

No significant similarity found.


Query #1852: g1795.t1 Query ID: lcl|Query_78126 Length: 155

No significant similarity found.


Query #1853: g1796.t1 Query ID: lcl|Query_78127 Length: 206

No significant similarity found.


Query #1854: g1797.t1 Query ID: lcl|Query_78128 Length: 1589

No significant similarity found.


Query #1855: g1798.t1 Query ID: lcl|Query_78129 Length: 496

No significant similarity found.


Query #1856: g1799.t1 Query ID: lcl|Query_78130 Length: 503

No significant similarity found.


Query #1857: g1800.t1 Query ID: lcl|Query_78131 Length: 475

No significant similarity found.


Query #1858: g1801.t1 Query ID: lcl|Query_78132 Length: 664

No significant similarity found.


Query #1859: g1802.t1 Query ID: lcl|Query_78133 Length: 309

No significant similarity found.


Query #1860: g1803.t1 Query ID: lcl|Query_78134 Length: 195

No significant similarity found.


Query #1861: g1804.t1 Query ID: lcl|Query_78135 Length: 1574

No significant similarity found.


Query #1862: g1805.t1 Query ID: lcl|Query_78136 Length: 521

No significant similarity found.


Query #1863: g1806.t1 Query ID: lcl|Query_78137 Length: 304

No significant similarity found.


Query #1864: g1807.t1 Query ID: lcl|Query_78138 Length: 218

Sequences producing significant alignments:
                                                                  Scientific      Common                     Max    Total Query   E   Per.   Acc.                        
Description                                                       Name            Name            Taxid      Score  Score cover Value Ident  Len        Accession        
unnamed protein product                                                                           0          23.4   23.4  7%    0.008 52.94  449        Query_87359      


Alignments:

>unnamed protein product
Sequence ID: Query_87359 Length: 449
Range 1: 1 to 17

Score:23.4 bits(47), Expect:0.008, 
Method:Compositional matrix adjust., 
Identities:9/17(53%), Positives:10/17(58%), Gaps:0/17(0%)

Query  99   VPAWQPAHRDAVAAAPP  115
             P WQP  R AV+  PP
Sbjct  1    MPEWQPGGRYAVSVRPP  17


Query #1865: g1808.t1 Query ID: lcl|Query_78139 Length: 581

No significant similarity found.


Query #1866: g1809.t1 Query ID: lcl|Query_78140 Length: 244

No significant similarity found.


Query #1867: g1810.t1 Query ID: lcl|Query_78141 Length: 498

No significant similarity found.


Query #1868: g1811.t1 Query ID: lcl|Query_78142 Length: 194

No significant similarity found.


Query #1869: g1812.t1 Query ID: lcl|Query_78143 Length: 344

No significant similarity found.


Query #1870: g1813.t1 Query ID: lcl|Query_78144 Length: 477

No significant similarity found.


Query #1871: g1814.t1 Query ID: lcl|Query_78145 Length: 316

No significant similarity found.


Query #1872: g1815.t1 Query ID: lcl|Query_78146 Length: 190

No significant similarity found.


Query #1873: g1816.t1 Query ID: lcl|Query_78147 Length: 238

No significant similarity found.


Query #1874: g1817.t1 Query ID: lcl|Query_78148 Length: 194

No significant similarity found.


Query #1875: g1818.t1 Query ID: lcl|Query_78149 Length: 240

No significant similarity found.


Query #1876: g1819.t1 Query ID: lcl|Query_78150 Length: 190

Sequences producing significant alignments:
                                                                  Scientific      Common                     Max    Total Query   E   Per.   Acc.                        
Description                                                       Name            Name            Taxid      Score  Score cover Value Ident  Len        Accession        
unnamed protein product                                                                           0          20.9   20.9  15%   0.039 33.33  449        Query_87359      


Alignments:

>unnamed protein product
Sequence ID: Query_87359 Length: 449
Range 1: 120 to 155

Score:20.9 bits(41), Expect:0.039, 
Method:Compositional matrix adjust., 
Identities:12/36(33%), Positives:14/36(38%), Gaps:6/36(16%)

Query  47   DRQQPQQGAEL------ELEAEAEAEAPLPQHRRCC  76
            D    ++G EL       LE     E PLP    CC
Sbjct  120  DLTIMEEGTELRHRLQDHLEQHPNKEEPLPMFTSCC  155


Query #1877: g1820.t1 Query ID: lcl|Query_78151 Length: 835

No significant similarity found.


Query #1878: g1821.t1 Query ID: lcl|Query_78152 Length: 518

No significant similarity found.


Query #1879: g1822.t1 Query ID: lcl|Query_78153 Length: 296

No significant similarity found.


Query #1880: g1823.t1 Query ID: lcl|Query_78154 Length: 117

No significant similarity found.


Query #1881: g1824.t1 Query ID: lcl|Query_78155 Length: 558

No significant similarity found.


Query #1882: g1825.t1 Query ID: lcl|Query_78156 Length: 174

No significant similarity found.


Query #1883: g1826.t1 Query ID: lcl|Query_78157 Length: 568

No significant similarity found.


Query #1884: g1827.t1 Query ID: lcl|Query_78158 Length: 775

No significant similarity found.


Query #1885: g1828.t1 Query ID: lcl|Query_78159 Length: 771

No significant similarity found.


Query #1886: g1829.t1 Query ID: lcl|Query_78160 Length: 153

No significant similarity found.


Query #1887: g1830.t1 Query ID: lcl|Query_78161 Length: 78

No significant similarity found.


Query #1888: g1831.t1 Query ID: lcl|Query_78162 Length: 258

No significant similarity found.


Query #1889: g1832.t1 Query ID: lcl|Query_78163 Length: 538

No significant similarity found.


Query #1890: g1833.t1 Query ID: lcl|Query_78164 Length: 760

No significant similarity found.


Query #1891: g1834.t1 Query ID: lcl|Query_78165 Length: 439

No significant similarity found.


Query #1892: g1835.t1 Query ID: lcl|Query_78166 Length: 136

No significant similarity found.


Query #1893: g1836.t1 Query ID: lcl|Query_78167 Length: 637

No significant similarity found.


Query #1894: g1837.t1 Query ID: lcl|Query_78168 Length: 890

No significant similarity found.


Query #1895: g1838.t1 Query ID: lcl|Query_78169 Length: 133

No significant similarity found.


Query #1896: g1839.t1 Query ID: lcl|Query_78170 Length: 287

No significant similarity found.


Query #1897: g1840.t1 Query ID: lcl|Query_78171 Length: 397

No significant similarity found.


Query #1898: g1841.t1 Query ID: lcl|Query_78172 Length: 799

No significant similarity found.


Query #1899: g1842.t1 Query ID: lcl|Query_78173 Length: 1193

No significant similarity found.


Query #1900: g1843.t1 Query ID: lcl|Query_78174 Length: 317

No significant similarity found.


Query #1901: g1844.t1 Query ID: lcl|Query_78175 Length: 383

No significant similarity found.


Query #1902: g1845.t1 Query ID: lcl|Query_78176 Length: 191

No significant similarity found.


Query #1903: g1846.t1 Query ID: lcl|Query_78177 Length: 912

No significant similarity found.


Query #1904: g1847.t1 Query ID: lcl|Query_78178 Length: 200

No significant similarity found.


Query #1905: g1848.t1 Query ID: lcl|Query_78179 Length: 93

No significant similarity found.


Query #1906: g1849.t1 Query ID: lcl|Query_78180 Length: 534

No significant similarity found.


Query #1907: g1850.t1 Query ID: lcl|Query_78181 Length: 203

No significant similarity found.


Query #1908: g1851.t1 Query ID: lcl|Query_78182 Length: 265

No significant similarity found.


Query #1909: g1852.t1 Query ID: lcl|Query_78183 Length: 299

No significant similarity found.


Query #1910: g1853.t1 Query ID: lcl|Query_78184 Length: 346

No significant similarity found.


Query #1911: g1854.t1 Query ID: lcl|Query_78185 Length: 1817

No significant similarity found.


Query #1912: g1855.t1 Query ID: lcl|Query_78186 Length: 758

No significant similarity found.


Query #1913: g1856.t1 Query ID: lcl|Query_78187 Length: 194

No significant similarity found.


Query #1914: g1857.t1 Query ID: lcl|Query_78188 Length: 356

No significant similarity found.


Query #1915: g1858.t1 Query ID: lcl|Query_78189 Length: 198

No significant similarity found.


Query #1916: g1859.t1 Query ID: lcl|Query_78190 Length: 494

No significant similarity found.


Query #1917: g1860.t1 Query ID: lcl|Query_78191 Length: 519

No significant similarity found.


Query #1918: g1861.t1 Query ID: lcl|Query_78192 Length: 217

No significant similarity found.


Query #1919: g1862.t1 Query ID: lcl|Query_78193 Length: 233

No significant similarity found.


Query #1920: g1863.t1 Query ID: lcl|Query_78194 Length: 337

No significant similarity found.


Query #1921: g1864.t1 Query ID: lcl|Query_78195 Length: 372

No significant similarity found.


Query #1922: g1865.t1 Query ID: lcl|Query_78196 Length: 759

No significant similarity found.


Query #1923: g1866.t1 Query ID: lcl|Query_78197 Length: 166

No significant similarity found.


Query #1924: g1867.t1 Query ID: lcl|Query_78198 Length: 237

No significant similarity found.


Query #1925: g1868.t1 Query ID: lcl|Query_78199 Length: 204

No significant similarity found.


Query #1926: g1869.t1 Query ID: lcl|Query_78200 Length: 1154

No significant similarity found.


Query #1927: g1870.t1 Query ID: lcl|Query_78201 Length: 361

No significant similarity found.


Query #1928: g1871.t1 Query ID: lcl|Query_78202 Length: 473

No significant similarity found.


Query #1929: g1872.t1 Query ID: lcl|Query_78203 Length: 255

No significant similarity found.


Query #1930: g1873.t1 Query ID: lcl|Query_78204 Length: 356

No significant similarity found.


Query #1931: g1874.t1 Query ID: lcl|Query_78205 Length: 121

Sequences producing significant alignments:
                                                                  Scientific      Common                     Max    Total Query   E   Per.   Acc.                        
Description                                                       Name            Name            Taxid      Score  Score cover Value Ident  Len        Accession        
unnamed protein product                                                                           0          20.9   20.9  13%   0.019 37.50  449        Query_87359      


Alignments:

>unnamed protein product
Sequence ID: Query_87359 Length: 449
Range 1: 253 to 268

Score:20.9 bits(41), Expect:0.019, 
Method:Compositional matrix adjust., 
Identities:6/16(38%), Positives:10/16(62%), Gaps:0/16(0%)

Query  106  HDMMQSPFNTPISTTS  121
             D+ +SPF+ P+   S
Sbjct  253  NDLQESPFDNPVGEGS  268


Query #1932: g1875.t1 Query ID: lcl|Query_78206 Length: 166

No significant similarity found.


Query #1933: g1876.t1 Query ID: lcl|Query_78207 Length: 292

No significant similarity found.


Query #1934: g1877.t1 Query ID: lcl|Query_78208 Length: 412

No significant similarity found.


Query #1935: g1878.t1 Query ID: lcl|Query_78209 Length: 427

No significant similarity found.


Query #1936: g1879.t1 Query ID: lcl|Query_78210 Length: 535

No significant similarity found.


Query #1937: g1880.t1 Query ID: lcl|Query_78211 Length: 135

No significant similarity found.


Query #1938: g1881.t1 Query ID: lcl|Query_78212 Length: 1323

No significant similarity found.


Query #1939: g1882.t1 Query ID: lcl|Query_78213 Length: 376

No significant similarity found.


Query #1940: g1883.t1 Query ID: lcl|Query_78214 Length: 556

No significant similarity found.


Query #1941: g1884.t1 Query ID: lcl|Query_78215 Length: 391

No significant similarity found.


Query #1942: g1885.t1 Query ID: lcl|Query_78216 Length: 502

No significant similarity found.


Query #1943: g1886.t1 Query ID: lcl|Query_78217 Length: 237

No significant similarity found.


Query #1944: g1887.t1 Query ID: lcl|Query_78218 Length: 340

No significant similarity found.


Query #1945: g1888.t1 Query ID: lcl|Query_78219 Length: 335

No significant similarity found.


Query #1946: g1889.t1 Query ID: lcl|Query_78220 Length: 360

No significant similarity found.


Query #1947: g1890.t1 Query ID: lcl|Query_78221 Length: 930

No significant similarity found.


Query #1948: g1891.t1 Query ID: lcl|Query_78222 Length: 235

No significant similarity found.


Query #1949: g1892.t1 Query ID: lcl|Query_78223 Length: 447

No significant similarity found.


Query #1950: g1893.t1 Query ID: lcl|Query_78224 Length: 447

No significant similarity found.


Query #1951: g1894.t1 Query ID: lcl|Query_78225 Length: 409

No significant similarity found.


Query #1952: g1895.t1 Query ID: lcl|Query_78226 Length: 170

No significant similarity found.


Query #1953: g1896.t1 Query ID: lcl|Query_78227 Length: 1059

No significant similarity found.


Query #1954: g1897.t1 Query ID: lcl|Query_78228 Length: 1167

No significant similarity found.


Query #1955: g1898.t1 Query ID: lcl|Query_78229 Length: 716

No significant similarity found.


Query #1956: g1899.t1 Query ID: lcl|Query_78230 Length: 543

No significant similarity found.


Query #1957: g1900.t1 Query ID: lcl|Query_78231 Length: 968

No significant similarity found.


Query #1958: g1901.t1 Query ID: lcl|Query_78232 Length: 522

No significant similarity found.


Query #1959: g1902.t1 Query ID: lcl|Query_78233 Length: 507

No significant similarity found.


Query #1960: g1903.t1 Query ID: lcl|Query_78234 Length: 263

No significant similarity found.


Query #1961: g1904.t1 Query ID: lcl|Query_78235 Length: 226

No significant similarity found.


Query #1962: g1905.t1 Query ID: lcl|Query_78236 Length: 3268

No significant similarity found.


Query #1963: g1906.t1 Query ID: lcl|Query_78237 Length: 261

No significant similarity found.


Query #1964: g1907.t1 Query ID: lcl|Query_78238 Length: 460

No significant similarity found.


Query #1965: g1908.t1 Query ID: lcl|Query_78239 Length: 307

No significant similarity found.


Query #1966: g1909.t1 Query ID: lcl|Query_78240 Length: 391

No significant similarity found.


Query #1967: g1910.t1 Query ID: lcl|Query_78241 Length: 208

No significant similarity found.


Query #1968: g1911.t1 Query ID: lcl|Query_78242 Length: 619

No significant similarity found.


Query #1969: g1912.t1 Query ID: lcl|Query_78243 Length: 873

No significant similarity found.


Query #1970: g1913.t1 Query ID: lcl|Query_78244 Length: 1748

No significant similarity found.


Query #1971: g1914.t1 Query ID: lcl|Query_78245 Length: 183

No significant similarity found.


Query #1972: g1915.t1 Query ID: lcl|Query_78246 Length: 514

No significant similarity found.


Query #1973: g1916.t1 Query ID: lcl|Query_78247 Length: 220

No significant similarity found.


Query #1974: g1917.t1 Query ID: lcl|Query_78248 Length: 1256

No significant similarity found.


Query #1975: g1918.t1 Query ID: lcl|Query_78249 Length: 367

No significant similarity found.


Query #1976: g1919.t1 Query ID: lcl|Query_78250 Length: 525

No significant similarity found.


Query #1977: g1920.t1 Query ID: lcl|Query_78251 Length: 601

No significant similarity found.


Query #1978: g1921.t1 Query ID: lcl|Query_78252 Length: 1632

No significant similarity found.


Query #1979: g1922.t1 Query ID: lcl|Query_78253 Length: 151

No significant similarity found.


Query #1980: g1923.t1 Query ID: lcl|Query_78254 Length: 311

No significant similarity found.


Query #1981: g1924.t1 Query ID: lcl|Query_78255 Length: 561

No significant similarity found.


Query #1982: g1925.t1 Query ID: lcl|Query_78256 Length: 225

No significant similarity found.


Query #1983: g1926.t1 Query ID: lcl|Query_78257 Length: 252

No significant similarity found.


Query #1984: g1927.t1 Query ID: lcl|Query_78258 Length: 461

No significant similarity found.


Query #1985: g1928.t1 Query ID: lcl|Query_78259 Length: 77

No significant similarity found.


Query #1986: g1929.t1 Query ID: lcl|Query_78260 Length: 566

No significant similarity found.


Query #1987: g1930.t1 Query ID: lcl|Query_78261 Length: 543

No significant similarity found.


Query #1988: g1931.t1 Query ID: lcl|Query_78262 Length: 970

No significant similarity found.


Query #1989: g1932.t1 Query ID: lcl|Query_78263 Length: 180

No significant similarity found.


Query #1990: g1933.t1 Query ID: lcl|Query_78264 Length: 413

No significant similarity found.


Query #1991: g1934.t1 Query ID: lcl|Query_78265 Length: 82

No significant similarity found.


Query #1992: g1935.t1 Query ID: lcl|Query_78266 Length: 564

No significant similarity found.


Query #1993: g1936.t1 Query ID: lcl|Query_78267 Length: 822

No significant similarity found.


Query #1994: g1937.t1 Query ID: lcl|Query_78268 Length: 542

No significant similarity found.


Query #1995: g1938.t1 Query ID: lcl|Query_78269 Length: 1124

No significant similarity found.


Query #1996: g1939.t1 Query ID: lcl|Query_78270 Length: 503

No significant similarity found.


Query #1997: g1940.t1 Query ID: lcl|Query_78271 Length: 1168

No significant similarity found.


Query #1998: g1941.t1 Query ID: lcl|Query_78272 Length: 958

No significant similarity found.


Query #1999: g1942.t1 Query ID: lcl|Query_78273 Length: 413

No significant similarity found.


Query #2000: g1943.t1 Query ID: lcl|Query_78274 Length: 320

No significant similarity found.


Query #2001: g1944.t1 Query ID: lcl|Query_78275 Length: 417

No significant similarity found.


Query #2002: g1945.t1 Query ID: lcl|Query_78276 Length: 472

No significant similarity found.


Query #2003: g1946.t1 Query ID: lcl|Query_78277 Length: 311

No significant similarity found.


Query #2004: g1947.t1 Query ID: lcl|Query_78278 Length: 303

No significant similarity found.


Query #2005: g1948.t1 Query ID: lcl|Query_78279 Length: 432

No significant similarity found.


Query #2006: g1949.t1 Query ID: lcl|Query_78280 Length: 892

No significant similarity found.


Query #2007: g1950.t1 Query ID: lcl|Query_78281 Length: 265

No significant similarity found.


Query #2008: g1951.t1 Query ID: lcl|Query_78282 Length: 1371

No significant similarity found.


Query #2009: g1952.t1 Query ID: lcl|Query_78283 Length: 229

No significant similarity found.


Query #2010: g1953.t1 Query ID: lcl|Query_78284 Length: 354

No significant similarity found.


Query #2011: g1954.t1 Query ID: lcl|Query_78285 Length: 280

No significant similarity found.


Query #2012: g1955.t1 Query ID: lcl|Query_78286 Length: 422

No significant similarity found.


Query #2013: g1956.t1 Query ID: lcl|Query_78287 Length: 232

No significant similarity found.


Query #2014: g1957.t1 Query ID: lcl|Query_78288 Length: 169

No significant similarity found.


Query #2015: g1958.t1 Query ID: lcl|Query_78289 Length: 150

No significant similarity found.


Query #2016: g1959.t1 Query ID: lcl|Query_78290 Length: 1694

No significant similarity found.


Query #2017: g1960.t1 Query ID: lcl|Query_78291 Length: 572

No significant similarity found.


Query #2018: g1961.t1 Query ID: lcl|Query_78292 Length: 668

Sequences producing significant alignments:
                                                                  Scientific      Common                     Max    Total Query   E   Per.   Acc.                        
Description                                                       Name            Name            Taxid      Score  Score cover Value Ident  Len        Accession        
unnamed protein product                                                                           0          24.2   24.2  7%    0.013 35.29  449        Query_87359      


Alignments:

>unnamed protein product
Sequence ID: Query_87359 Length: 449
Range 1: 266 to 314

Score:24.2 bits(49), Expect:0.013, 
Method:Compositional matrix adjust., 
Identities:18/51(35%), Positives:26/51(50%), Gaps:4/51(7%)

Query  362  EGTGHAVRCSYKADDGYLYPLERAFFYV--QKPPMLIVFEDIDSLEFMRQS  410
            EG+G  V   +    G +    R  + V  QKP   IVFED+  LE +++S
Sbjct  266  EGSGGGV--LFGTTGGVMEAALRTVYEVVTQKPLDRIVFEDVRGLEGIKES  314


Query #2019: g1962.t1 Query ID: lcl|Query_78293 Length: 558

No significant similarity found.


Query #2020: g1963.t1 Query ID: lcl|Query_78294 Length: 498

No significant similarity found.


Query #2021: g1964.t1 Query ID: lcl|Query_78295 Length: 545

No significant similarity found.


Query #2022: g1965.t1 Query ID: lcl|Query_78296 Length: 275

No significant similarity found.


Query #2023: g1966.t1 Query ID: lcl|Query_78297 Length: 221

No significant similarity found.


Query #2024: g1967.t1 Query ID: lcl|Query_78298 Length: 319

No significant similarity found.


Query #2025: g1968.t1 Query ID: lcl|Query_78299 Length: 1351

No significant similarity found.


Query #2026: g1969.t1 Query ID: lcl|Query_78300 Length: 464

No significant similarity found.


Query #2027: g1970.t1 Query ID: lcl|Query_78301 Length: 931

No significant similarity found.


Query #2028: g1971.t1 Query ID: lcl|Query_78302 Length: 404

No significant similarity found.


Query #2029: g1972.t1 Query ID: lcl|Query_78303 Length: 366

No significant similarity found.


Query #2030: g1973.t1 Query ID: lcl|Query_78304 Length: 1704

No significant similarity found.


Query #2031: g1974.t1 Query ID: lcl|Query_78305 Length: 87

No significant similarity found.


Query #2032: g1975.t1 Query ID: lcl|Query_78306 Length: 233

No significant similarity found.


Query #2033: g1976.t1 Query ID: lcl|Query_78307 Length: 300

No significant similarity found.


Query #2034: g1977.t1 Query ID: lcl|Query_78308 Length: 427

No significant similarity found.


Query #2035: g1978.t1 Query ID: lcl|Query_78309 Length: 155

No significant similarity found.


Query #2036: g1979.t1 Query ID: lcl|Query_78310 Length: 360

No significant similarity found.


Query #2037: g1980.t1 Query ID: lcl|Query_78311 Length: 502

No significant similarity found.


Query #2038: g1981.t1 Query ID: lcl|Query_78312 Length: 500

No significant similarity found.


Query #2039: g1982.t1 Query ID: lcl|Query_78313 Length: 163

No significant similarity found.


Query #2040: g1983.t1 Query ID: lcl|Query_78314 Length: 619

No significant similarity found.


Query #2041: g1984.t1 Query ID: lcl|Query_78315 Length: 157

No significant similarity found.


Query #2042: g1985.t1 Query ID: lcl|Query_78316 Length: 269

No significant similarity found.


Query #2043: g1986.t1 Query ID: lcl|Query_78317 Length: 335

No significant similarity found.


Query #2044: g1987.t1 Query ID: lcl|Query_78318 Length: 131

No significant similarity found.


Query #2045: g1988.t1 Query ID: lcl|Query_78319 Length: 225

No significant similarity found.


Query #2046: g1989.t1 Query ID: lcl|Query_78320 Length: 1664

No significant similarity found.


Query #2047: g1990.t1 Query ID: lcl|Query_78321 Length: 980

No significant similarity found.


Query #2048: g1991.t1 Query ID: lcl|Query_78322 Length: 356

No significant similarity found.


Query #2049: g1992.t1 Query ID: lcl|Query_78323 Length: 936

No significant similarity found.


Query #2050: g1993.t1 Query ID: lcl|Query_78324 Length: 252

Sequences producing significant alignments:
                                                                  Scientific      Common                     Max    Total Query   E   Per.   Acc.                        
Description                                                       Name            Name            Taxid      Score  Score cover Value Ident  Len        Accession        
unnamed protein product                                                                           0          21.7   21.7  11%   0.023 40.00  449        Query_87359      


Alignments:

>unnamed protein product
Sequence ID: Query_87359 Length: 449
Range 1: 344 to 373

Score:21.7 bits(43), Expect:0.023, 
Method:Compositional matrix adjust., 
Identities:12/30(40%), Positives:16/30(53%), Gaps:0/30(0%)

Query  88   AVGLGAALFLVARLTAGGPSFAALEAGAIP  117
            A GLG A  L+ +L AG   +  +E  A P
Sbjct  344  ANGLGNAKKLIKQLAAGESKYDFIEVMACP  373


Query #2051: g1994.t1 Query ID: lcl|Query_78325 Length: 269

No significant similarity found.


Query #2052: g1995.t1 Query ID: lcl|Query_78326 Length: 446

No significant similarity found.


Query #2053: g1996.t1 Query ID: lcl|Query_78327 Length: 1054

No significant similarity found.


Query #2054: g1997.t1 Query ID: lcl|Query_78328 Length: 911

No significant similarity found.


Query #2055: g1998.t1 Query ID: lcl|Query_78329 Length: 744

No significant similarity found.


Query #2056: g1999.t1 Query ID: lcl|Query_78330 Length: 1116

No significant similarity found.


Query #2057: g2000.t1 Query ID: lcl|Query_78331 Length: 873

No significant similarity found.


Query #2058: g2001.t1 Query ID: lcl|Query_78332 Length: 1421

No significant similarity found.


Query #2059: g2002.t1 Query ID: lcl|Query_78333 Length: 867

No significant similarity found.


Query #2060: g2003.t1 Query ID: lcl|Query_78334 Length: 205

No significant similarity found.


Query #2061: g2004.t1 Query ID: lcl|Query_78335 Length: 214

No significant similarity found.


Query #2062: g2005.t1 Query ID: lcl|Query_78336 Length: 379

No significant similarity found.


Query #2063: g2006.t1 Query ID: lcl|Query_78337 Length: 724

No significant similarity found.


Query #2064: g2007.t1 Query ID: lcl|Query_78338 Length: 730

No significant similarity found.


Query #2065: g2008.t1 Query ID: lcl|Query_78339 Length: 670

No significant similarity found.


Query #2066: g2009.t1 Query ID: lcl|Query_78340 Length: 553

No significant similarity found.


Query #2067: g2010.t1 Query ID: lcl|Query_78341 Length: 1205

No significant similarity found.


Query #2068: g2011.t1 Query ID: lcl|Query_78342 Length: 189

No significant similarity found.


Query #2069: g2012.t1 Query ID: lcl|Query_78343 Length: 696

No significant similarity found.


Query #2070: g2013.t1 Query ID: lcl|Query_78344 Length: 370

No significant similarity found.


Query #2071: g2014.t1 Query ID: lcl|Query_78345 Length: 405

No significant similarity found.


Query #2072: g2015.t1 Query ID: lcl|Query_78346 Length: 471

No significant similarity found.


Query #2073: g2016.t1 Query ID: lcl|Query_78347 Length: 639

No significant similarity found.


Query #2074: g2017.t1 Query ID: lcl|Query_78348 Length: 362

No significant similarity found.


Query #2075: g2018.t1 Query ID: lcl|Query_78349 Length: 332

No significant similarity found.


Query #2076: g2019.t1 Query ID: lcl|Query_78350 Length: 498

No significant similarity found.


Query #2077: g2020.t1 Query ID: lcl|Query_78351 Length: 142

No significant similarity found.


Query #2078: g2021.t1 Query ID: lcl|Query_78352 Length: 112

No significant similarity found.


Query #2079: g2022.t1 Query ID: lcl|Query_78353 Length: 436

No significant similarity found.


Query #2080: g2023.t1 Query ID: lcl|Query_78354 Length: 379

No significant similarity found.


Query #2081: g2024.t1 Query ID: lcl|Query_78355 Length: 252

No significant similarity found.


Query #2082: g2025.t1 Query ID: lcl|Query_78356 Length: 417

Sequences producing significant alignments:
                                                                  Scientific      Common                     Max    Total Query   E   Per.   Acc.                        
Description                                                       Name            Name            Taxid      Score  Score cover Value Ident  Len        Accession        
unnamed protein product                                                                           0          23.4   23.4  3%    0.014 62.50  449        Query_87359      


Alignments:

>unnamed protein product
Sequence ID: Query_87359 Length: 449
Range 1: 27 to 42

Score:23.4 bits(47), Expect:0.014, 
Method:Compositional matrix adjust., 
Identities:10/16(63%), Positives:11/16(68%), Gaps:0/16(0%)

Query  68  QRRRLVLAAAAPAAES  83
           +RRRLV  AA P AE 
Sbjct  27  ERRRLVVRAAGPTAEC  42


Query #2083: g2026.t1 Query ID: lcl|Query_78357 Length: 519

No significant similarity found.


Query #2084: g2027.t1 Query ID: lcl|Query_78358 Length: 1011

No significant similarity found.


Query #2085: g2028.t1 Query ID: lcl|Query_78359 Length: 1554

No significant similarity found.


Query #2086: g2029.t1 Query ID: lcl|Query_78360 Length: 270

No significant similarity found.


Query #2087: g2030.t1 Query ID: lcl|Query_78361 Length: 104

No significant similarity found.


Query #2088: g2031.t1 Query ID: lcl|Query_78362 Length: 292

No significant similarity found.


Query #2089: g2032.t1 Query ID: lcl|Query_78363 Length: 366

No significant similarity found.


Query #2090: g2033.t1 Query ID: lcl|Query_78364 Length: 248

No significant similarity found.


Query #2091: g2034.t1 Query ID: lcl|Query_78365 Length: 330

No significant similarity found.


Query #2092: g2035.t1 Query ID: lcl|Query_78366 Length: 138

No significant similarity found.


Query #2093: g2036.t1 Query ID: lcl|Query_78367 Length: 553

No significant similarity found.


Query #2094: g2037.t1 Query ID: lcl|Query_78368 Length: 795

No significant similarity found.


Query #2095: g2038.t1 Query ID: lcl|Query_78369 Length: 487

No significant similarity found.


Query #2096: g2039.t1 Query ID: lcl|Query_78370 Length: 580

No significant similarity found.


Query #2097: g2040.t1 Query ID: lcl|Query_78371 Length: 223

No significant similarity found.


Query #2098: g2041.t1 Query ID: lcl|Query_78372 Length: 122

No significant similarity found.


Query #2099: g2042.t1 Query ID: lcl|Query_78373 Length: 514

No significant similarity found.


Query #2100: g2043.t1 Query ID: lcl|Query_78374 Length: 206

No significant similarity found.


Query #2101: g2044.t1 Query ID: lcl|Query_78375 Length: 421

No significant similarity found.


Query #2102: g2045.t1 Query ID: lcl|Query_78376 Length: 678

No significant similarity found.


Query #2103: g2046.t1 Query ID: lcl|Query_78377 Length: 315

No significant similarity found.


Query #2104: g2047.t1 Query ID: lcl|Query_78378 Length: 657

No significant similarity found.


Query #2105: g2047.t2 Query ID: lcl|Query_78379 Length: 676

No significant similarity found.


Query #2106: g2048.t1 Query ID: lcl|Query_78380 Length: 502

No significant similarity found.


Query #2107: g2049.t1 Query ID: lcl|Query_78381 Length: 532

No significant similarity found.


Query #2108: g2050.t1 Query ID: lcl|Query_78382 Length: 533

No significant similarity found.


Query #2109: g2051.t1 Query ID: lcl|Query_78383 Length: 221

No significant similarity found.


Query #2110: g2052.t1 Query ID: lcl|Query_78384 Length: 247

No significant similarity found.


Query #2111: g2053.t1 Query ID: lcl|Query_78385 Length: 120

No significant similarity found.


Query #2112: g2054.t1 Query ID: lcl|Query_78386 Length: 1529

No significant similarity found.


Query #2113: g2055.t1 Query ID: lcl|Query_78387 Length: 594

No significant similarity found.


Query #2114: g2056.t1 Query ID: lcl|Query_78388 Length: 495

No significant similarity found.


Query #2115: g2057.t1 Query ID: lcl|Query_78389 Length: 171

No significant similarity found.


Query #2116: g2058.t1 Query ID: lcl|Query_78390 Length: 730

No significant similarity found.


Query #2117: g2059.t1 Query ID: lcl|Query_78391 Length: 2013

No significant similarity found.


Query #2118: g2060.t1 Query ID: lcl|Query_78392 Length: 290

No significant similarity found.


Query #2119: g2061.t1 Query ID: lcl|Query_78393 Length: 286

No significant similarity found.


Query #2120: g2062.t1 Query ID: lcl|Query_78394 Length: 304

No significant similarity found.


Query #2121: g2063.t1 Query ID: lcl|Query_78395 Length: 550

No significant similarity found.


Query #2122: g2064.t1 Query ID: lcl|Query_78396 Length: 223

No significant similarity found.


Query #2123: g2065.t1 Query ID: lcl|Query_78397 Length: 365

No significant similarity found.


Query #2124: g2066.t1 Query ID: lcl|Query_78398 Length: 611

No significant similarity found.


Query #2125: g2067.t1 Query ID: lcl|Query_78399 Length: 650

No significant similarity found.


Query #2126: g2068.t1 Query ID: lcl|Query_78400 Length: 1109

No significant similarity found.


Query #2127: g2069.t1 Query ID: lcl|Query_78401 Length: 1625

No significant similarity found.


Query #2128: g2070.t1 Query ID: lcl|Query_78402 Length: 614

No significant similarity found.


Query #2129: g2071.t1 Query ID: lcl|Query_78403 Length: 254

No significant similarity found.


Query #2130: g2072.t1 Query ID: lcl|Query_78404 Length: 559

No significant similarity found.


Query #2131: g2073.t1 Query ID: lcl|Query_78405 Length: 619

No significant similarity found.


Query #2132: g2074.t1 Query ID: lcl|Query_78406 Length: 150

No significant similarity found.


Query #2133: g2075.t1 Query ID: lcl|Query_78407 Length: 418

No significant similarity found.


Query #2134: g2076.t1 Query ID: lcl|Query_78408 Length: 479

No significant similarity found.


Query #2135: g2077.t1 Query ID: lcl|Query_78409 Length: 729

No significant similarity found.


Query #2136: g2078.t1 Query ID: lcl|Query_78410 Length: 546

No significant similarity found.


Query #2137: g2079.t1 Query ID: lcl|Query_78411 Length: 1378

No significant similarity found.


Query #2138: g2080.t1 Query ID: lcl|Query_78412 Length: 146

No significant similarity found.


Query #2139: g2081.t1 Query ID: lcl|Query_78413 Length: 913

No significant similarity found.


Query #2140: g2082.t1 Query ID: lcl|Query_78414 Length: 568

No significant similarity found.


Query #2141: g2083.t1 Query ID: lcl|Query_78415 Length: 486

No significant similarity found.


Query #2142: g2084.t1 Query ID: lcl|Query_78416 Length: 475

No significant similarity found.


Query #2143: g2085.t1 Query ID: lcl|Query_78417 Length: 302

No significant similarity found.


Query #2144: g2086.t1 Query ID: lcl|Query_78418 Length: 827

No significant similarity found.


Query #2145: g2087.t1 Query ID: lcl|Query_78419 Length: 627

No significant similarity found.


Query #2146: g2088.t1 Query ID: lcl|Query_78420 Length: 422

No significant similarity found.


Query #2147: g2089.t1 Query ID: lcl|Query_78421 Length: 548

No significant similarity found.


Query #2148: g2090.t1 Query ID: lcl|Query_78422 Length: 159

No significant similarity found.


Query #2149: g2091.t1 Query ID: lcl|Query_78423 Length: 314

No significant similarity found.


Query #2150: g2092.t1 Query ID: lcl|Query_78424 Length: 474

No significant similarity found.


Query #2151: g2093.t1 Query ID: lcl|Query_78425 Length: 102

No significant similarity found.


Query #2152: g2094.t1 Query ID: lcl|Query_78426 Length: 102

No significant similarity found.


Query #2153: g2095.t1 Query ID: lcl|Query_78427 Length: 102

No significant similarity found.


Query #2154: g2096.t1 Query ID: lcl|Query_78428 Length: 700

No significant similarity found.


Query #2155: g2097.t1 Query ID: lcl|Query_78429 Length: 721

No significant similarity found.


Query #2156: g2098.t1 Query ID: lcl|Query_78430 Length: 255

No significant similarity found.


Query #2157: g2099.t1 Query ID: lcl|Query_78431 Length: 300

No significant similarity found.


Query #2158: g2100.t1 Query ID: lcl|Query_78432 Length: 531

No significant similarity found.


Query #2159: g2101.t1 Query ID: lcl|Query_78433 Length: 208

No significant similarity found.


Query #2160: g2102.t1 Query ID: lcl|Query_78434 Length: 110

No significant similarity found.


Query #2161: g2103.t1 Query ID: lcl|Query_78435 Length: 522

No significant similarity found.


Query #2162: g2104.t1 Query ID: lcl|Query_78436 Length: 202

No significant similarity found.


Query #2163: g2105.t1 Query ID: lcl|Query_78437 Length: 178

No significant similarity found.


Query #2164: g2106.t1 Query ID: lcl|Query_78438 Length: 501

No significant similarity found.


Query #2165: g2107.t1 Query ID: lcl|Query_78439 Length: 111

No significant similarity found.


Query #2166: g2108.t1 Query ID: lcl|Query_78440 Length: 531

No significant similarity found.


Query #2167: g2109.t1 Query ID: lcl|Query_78441 Length: 208

No significant similarity found.


Query #2168: g2110.t1 Query ID: lcl|Query_78442 Length: 178

No significant similarity found.


Query #2169: g2111.t1 Query ID: lcl|Query_78443 Length: 166

No significant similarity found.


Query #2170: g2112.t1 Query ID: lcl|Query_78444 Length: 1799

No significant similarity found.


Query #2171: g2113.t1 Query ID: lcl|Query_78445 Length: 516

No significant similarity found.


Query #2172: g2114.t1 Query ID: lcl|Query_78446 Length: 2545

No significant similarity found.


Query #2173: g2115.t1 Query ID: lcl|Query_78447 Length: 278

No significant similarity found.


Query #2174: g2116.t1 Query ID: lcl|Query_78448 Length: 840

No significant similarity found.


Query #2175: g2117.t1 Query ID: lcl|Query_78449 Length: 232

No significant similarity found.


Query #2176: g2118.t1 Query ID: lcl|Query_78450 Length: 983

No significant similarity found.


Query #2177: g2118.t2 Query ID: lcl|Query_78451 Length: 982

No significant similarity found.


Query #2178: g2119.t1 Query ID: lcl|Query_78452 Length: 1579

No significant similarity found.


Query #2179: g2120.t1 Query ID: lcl|Query_78453 Length: 374

No significant similarity found.


Query #2180: g2121.t1 Query ID: lcl|Query_78454 Length: 199

No significant similarity found.


Query #2181: g2122.t1 Query ID: lcl|Query_78455 Length: 563

No significant similarity found.


Query #2182: g2123.t1 Query ID: lcl|Query_78456 Length: 511

No significant similarity found.


Query #2183: g2124.t1 Query ID: lcl|Query_78457 Length: 895

No significant similarity found.


Query #2184: g2125.t1 Query ID: lcl|Query_78458 Length: 522

No significant similarity found.


Query #2185: g2126.t1 Query ID: lcl|Query_78459 Length: 424

No significant similarity found.


Query #2186: g2127.t1 Query ID: lcl|Query_78460 Length: 310

No significant similarity found.


Query #2187: g2128.t1 Query ID: lcl|Query_78461 Length: 571

No significant similarity found.


Query #2188: g2129.t1 Query ID: lcl|Query_78462 Length: 120

No significant similarity found.


Query #2189: g2130.t1 Query ID: lcl|Query_78463 Length: 244

No significant similarity found.


Query #2190: g2131.t1 Query ID: lcl|Query_78464 Length: 351

No significant similarity found.


Query #2191: g2132.t1 Query ID: lcl|Query_78465 Length: 406

No significant similarity found.


Query #2192: g2133.t1 Query ID: lcl|Query_78466 Length: 1091

No significant similarity found.


Query #2193: g2134.t1 Query ID: lcl|Query_78467 Length: 345

No significant similarity found.


Query #2194: g2135.t1 Query ID: lcl|Query_78468 Length: 204

No significant similarity found.


Query #2195: g2136.t1 Query ID: lcl|Query_78469 Length: 342

No significant similarity found.


Query #2196: g2137.t1 Query ID: lcl|Query_78470 Length: 191

No significant similarity found.


Query #2197: g2138.t1 Query ID: lcl|Query_78471 Length: 803

No significant similarity found.


Query #2198: g2139.t1 Query ID: lcl|Query_78472 Length: 146

No significant similarity found.


Query #2199: g2140.t1 Query ID: lcl|Query_78473 Length: 429

No significant similarity found.


Query #2200: g2141.t1 Query ID: lcl|Query_78474 Length: 481

No significant similarity found.


Query #2201: g2142.t1 Query ID: lcl|Query_78475 Length: 663

No significant similarity found.


Query #2202: g2143.t1 Query ID: lcl|Query_78476 Length: 173

No significant similarity found.


Query #2203: g2144.t1 Query ID: lcl|Query_78477 Length: 597

No significant similarity found.


Query #2204: g2145.t1 Query ID: lcl|Query_78478 Length: 709

No significant similarity found.


Query #2205: g2146.t1 Query ID: lcl|Query_78479 Length: 294

No significant similarity found.


Query #2206: g2147.t1 Query ID: lcl|Query_78480 Length: 347

No significant similarity found.


Query #2207: g2148.t1 Query ID: lcl|Query_78481 Length: 1265

No significant similarity found.


Query #2208: g2149.t1 Query ID: lcl|Query_78482 Length: 675

No significant similarity found.


Query #2209: g2150.t1 Query ID: lcl|Query_78483 Length: 247

No significant similarity found.


Query #2210: g2151.t1 Query ID: lcl|Query_78484 Length: 1294

No significant similarity found.


Query #2211: g2152.t1 Query ID: lcl|Query_78485 Length: 135

No significant similarity found.


Query #2212: g2153.t1 Query ID: lcl|Query_78486 Length: 219

No significant similarity found.


Query #2213: g2154.t1 Query ID: lcl|Query_78487 Length: 1014

No significant similarity found.


Query #2214: g2155.t1 Query ID: lcl|Query_78488 Length: 139

No significant similarity found.


Query #2215: g2156.t1 Query ID: lcl|Query_78489 Length: 105

No significant similarity found.


Query #2216: g2157.t1 Query ID: lcl|Query_78490 Length: 1662

No significant similarity found.


Query #2217: g2158.t1 Query ID: lcl|Query_78491 Length: 733

No significant similarity found.


Query #2218: g2159.t1 Query ID: lcl|Query_78492 Length: 1228

No significant similarity found.


Query #2219: g2160.t1 Query ID: lcl|Query_78493 Length: 109

No significant similarity found.


Query #2220: g2161.t1 Query ID: lcl|Query_78494 Length: 357

No significant similarity found.


Query #2221: g2162.t1 Query ID: lcl|Query_78495 Length: 372

No significant similarity found.


Query #2222: g2163.t1 Query ID: lcl|Query_78496 Length: 642

No significant similarity found.


Query #2223: g2164.t1 Query ID: lcl|Query_78497 Length: 405

No significant similarity found.


Query #2224: g2165.t1 Query ID: lcl|Query_78498 Length: 598

No significant similarity found.


Query #2225: g2166.t1 Query ID: lcl|Query_78499 Length: 450

No significant similarity found.


Query #2226: g2167.t1 Query ID: lcl|Query_78500 Length: 249

No significant similarity found.


Query #2227: g2168.t1 Query ID: lcl|Query_78501 Length: 458

No significant similarity found.


Query #2228: g2169.t1 Query ID: lcl|Query_78502 Length: 200

No significant similarity found.


Query #2229: g2170.t1 Query ID: lcl|Query_78503 Length: 476

No significant similarity found.


Query #2230: g2171.t1 Query ID: lcl|Query_78504 Length: 227

No significant similarity found.


Query #2231: g2172.t1 Query ID: lcl|Query_78505 Length: 454

No significant similarity found.


Query #2232: g2173.t1 Query ID: lcl|Query_78506 Length: 410

No significant similarity found.


Query #2233: g2174.t1 Query ID: lcl|Query_78507 Length: 377

No significant similarity found.


Query #2234: g2175.t1 Query ID: lcl|Query_78508 Length: 322

No significant similarity found.


Query #2235: g2176.t1 Query ID: lcl|Query_78509 Length: 661

No significant similarity found.


Query #2236: g2177.t1 Query ID: lcl|Query_78510 Length: 389

No significant similarity found.


Query #2237: g2178.t1 Query ID: lcl|Query_78511 Length: 213

No significant similarity found.


Query #2238: g2179.t1 Query ID: lcl|Query_78512 Length: 572

No significant similarity found.


Query #2239: g2180.t1 Query ID: lcl|Query_78513 Length: 176

No significant similarity found.


Query #2240: g2181.t1 Query ID: lcl|Query_78514 Length: 395

No significant similarity found.


Query #2241: g2182.t1 Query ID: lcl|Query_78515 Length: 898

No significant similarity found.


Query #2242: g2183.t1 Query ID: lcl|Query_78516 Length: 335

No significant similarity found.


Query #2243: g2184.t1 Query ID: lcl|Query_78517 Length: 1722

No significant similarity found.


Query #2244: g2185.t1 Query ID: lcl|Query_78518 Length: 1123

No significant similarity found.


Query #2245: g2186.t1 Query ID: lcl|Query_78519 Length: 210

No significant similarity found.


Query #2246: g2187.t1 Query ID: lcl|Query_78520 Length: 409

No significant similarity found.


Query #2247: g2187.t2 Query ID: lcl|Query_78521 Length: 448

No significant similarity found.


Query #2248: g2188.t1 Query ID: lcl|Query_78522 Length: 560

No significant similarity found.


Query #2249: g2189.t1 Query ID: lcl|Query_78523 Length: 742

No significant similarity found.


Query #2250: g2190.t1 Query ID: lcl|Query_78524 Length: 856

No significant similarity found.


Query #2251: g2191.t1 Query ID: lcl|Query_78525 Length: 165

No significant similarity found.


Query #2252: g2192.t1 Query ID: lcl|Query_78526 Length: 68

No significant similarity found.


Query #2253: g2193.t1 Query ID: lcl|Query_78527 Length: 261

No significant similarity found.


Query #2254: g2194.t1 Query ID: lcl|Query_78528 Length: 511

No significant similarity found.


Query #2255: g2195.t1 Query ID: lcl|Query_78529 Length: 406

No significant similarity found.


Query #2256: g2196.t1 Query ID: lcl|Query_78530 Length: 188

No significant similarity found.


Query #2257: g2197.t1 Query ID: lcl|Query_78531 Length: 271

No significant similarity found.


Query #2258: g2198.t1 Query ID: lcl|Query_78532 Length: 280

No significant similarity found.


Query #2259: g2199.t1 Query ID: lcl|Query_78533 Length: 749

No significant similarity found.


Query #2260: g2200.t1 Query ID: lcl|Query_78534 Length: 653

No significant similarity found.


Query #2261: g2201.t1 Query ID: lcl|Query_78535 Length: 513

No significant similarity found.


Query #2262: g2202.t1 Query ID: lcl|Query_78536 Length: 618

No significant similarity found.


Query #2263: g2203.t1 Query ID: lcl|Query_78537 Length: 329

No significant similarity found.


Query #2264: g2204.t1 Query ID: lcl|Query_78538 Length: 118

No significant similarity found.


Query #2265: g2205.t1 Query ID: lcl|Query_78539 Length: 324

No significant similarity found.


Query #2266: g2206.t1 Query ID: lcl|Query_78540 Length: 463

No significant similarity found.


Query #2267: g2207.t1 Query ID: lcl|Query_78541 Length: 264

No significant similarity found.


Query #2268: g2208.t1 Query ID: lcl|Query_78542 Length: 231

No significant similarity found.


Query #2269: g2209.t1 Query ID: lcl|Query_78543 Length: 347

No significant similarity found.


Query #2270: g2210.t1 Query ID: lcl|Query_78544 Length: 727

No significant similarity found.


Query #2271: g2211.t1 Query ID: lcl|Query_78545 Length: 399

No significant similarity found.


Query #2272: g2212.t1 Query ID: lcl|Query_78546 Length: 370

No significant similarity found.


Query #2273: g2213.t1 Query ID: lcl|Query_78547 Length: 196

No significant similarity found.


Query #2274: g2214.t1 Query ID: lcl|Query_78548 Length: 113

No significant similarity found.


Query #2275: g2215.t1 Query ID: lcl|Query_78549 Length: 706

No significant similarity found.


Query #2276: g2216.t1 Query ID: lcl|Query_78550 Length: 665

No significant similarity found.


Query #2277: g2217.t1 Query ID: lcl|Query_78551 Length: 256

No significant similarity found.


Query #2278: g2218.t1 Query ID: lcl|Query_78552 Length: 93

No significant similarity found.


Query #2279: g2219.t1 Query ID: lcl|Query_78553 Length: 646

No significant similarity found.


Query #2280: g2220.t1 Query ID: lcl|Query_78554 Length: 164

No significant similarity found.


Query #2281: g2221.t1 Query ID: lcl|Query_78555 Length: 305

No significant similarity found.


Query #2282: g2222.t1 Query ID: lcl|Query_78556 Length: 549

No significant similarity found.


Query #2283: g2223.t1 Query ID: lcl|Query_78557 Length: 500

Sequences producing significant alignments:
                                                                  Scientific      Common                     Max    Total Query   E   Per.   Acc.                        
Description                                                       Name            Name            Taxid      Score  Score cover Value Ident  Len        Accession        
unnamed protein product                                                                           0          24.7   24.7  10%   0.007 35.71  449        Query_87359      


Alignments:

>unnamed protein product
Sequence ID: Query_87359 Length: 449
Range 1: 238 to 293

Score:24.7 bits(50), Expect:0.007, 
Method:Compositional matrix adjust., 
Identities:20/56(36%), Positives:27/56(48%), Gaps:5/56(8%)

Query  286  TAAMGK---GSALVLPAFQLAPPPS-VHEGSGGGASM-LLGGSLESAVKAAMAIVT  336
            TA +GK      + L   Q +P    V EGSGGG      GG +E+A +    +VT
Sbjct  238  TAELGKIFVERGIKLNDLQESPFDNPVGEGSGGGVLFGTTGGVMEAALRTVYEVVT  293


Query #2284: g2223.t2 Query ID: lcl|Query_78558 Length: 513

No significant similarity found.


Query #2285: g2224.t1 Query ID: lcl|Query_78559 Length: 640

No significant similarity found.


Query #2286: g2225.t1 Query ID: lcl|Query_78560 Length: 781

No significant similarity found.


Query #2287: g2226.t1 Query ID: lcl|Query_78561 Length: 1754

No significant similarity found.


Query #2288: g2227.t1 Query ID: lcl|Query_78562 Length: 848

No significant similarity found.


Query #2289: g2228.t1 Query ID: lcl|Query_78563 Length: 153

No significant similarity found.


Query #2290: g2228.t2 Query ID: lcl|Query_78564 Length: 151

No significant similarity found.


Query #2291: g2229.t1 Query ID: lcl|Query_78565 Length: 2513

No significant similarity found.


Query #2292: g2230.t1 Query ID: lcl|Query_78566 Length: 308

No significant similarity found.


Query #2293: g2231.t1 Query ID: lcl|Query_78567 Length: 457

No significant similarity found.


Query #2294: g2232.t1 Query ID: lcl|Query_78568 Length: 358

No significant similarity found.


Query #2295: g2233.t1 Query ID: lcl|Query_78569 Length: 279

No significant similarity found.


Query #2296: g2234.t1 Query ID: lcl|Query_78570 Length: 821

No significant similarity found.


Query #2297: g2235.t1 Query ID: lcl|Query_78571 Length: 313

No significant similarity found.


Query #2298: g2236.t1 Query ID: lcl|Query_78572 Length: 74

No significant similarity found.


Query #2299: g2237.t1 Query ID: lcl|Query_78573 Length: 977

No significant similarity found.


Query #2300: g2238.t1 Query ID: lcl|Query_78574 Length: 358

No significant similarity found.


Query #2301: g2239.t1 Query ID: lcl|Query_78575 Length: 416

No significant similarity found.


Query #2302: g2240.t1 Query ID: lcl|Query_78576 Length: 503

No significant similarity found.


Query #2303: g2241.t1 Query ID: lcl|Query_78577 Length: 773

No significant similarity found.


Query #2304: g2242.t1 Query ID: lcl|Query_78578 Length: 1130

Sequences producing significant alignments:
                                                                  Scientific      Common                     Max    Total Query   E   Per.   Acc.                        
Description                                                       Name            Name            Taxid      Score  Score cover Value Ident  Len        Accession        
unnamed protein product                                                                           0          23.4   23.4  3%    0.039 22.50  449        Query_87359      


Alignments:

>unnamed protein product
Sequence ID: Query_87359 Length: 449
Range 1: 408 to 447

Score:23.4 bits(47), Expect:0.039, 
Method:Compositional matrix adjust., 
Identities:9/40(23%), Positives:17/40(42%), Gaps:0/40(0%)

Query  319  RRGHQQLVVGAMLQRLMPGGQAPRAAEAAMASSIVAALPD  358
            RR H+   +GA+ ++ +      +A E      +    PD
Sbjct  408  RRSHENPLIGALYEKFLGEPNGHKAHELLHTHYVAGGVPD  447


Query #2305: g2243.t1 Query ID: lcl|Query_78579 Length: 1221

No significant similarity found.


Query #2306: g2244.t1 Query ID: lcl|Query_78580 Length: 512

No significant similarity found.


Query #2307: g2245.t1 Query ID: lcl|Query_78581 Length: 540

No significant similarity found.


Query #2308: g2246.t1 Query ID: lcl|Query_78582 Length: 1510

No significant similarity found.


Query #2309: g2247.t1 Query ID: lcl|Query_78583 Length: 397

No significant similarity found.


Query #2310: g2248.t1 Query ID: lcl|Query_78584 Length: 1423

No significant similarity found.


Query #2311: g2249.t1 Query ID: lcl|Query_78585 Length: 558

No significant similarity found.


Query #2312: g2250.t1 Query ID: lcl|Query_78586 Length: 616

No significant similarity found.


Query #2313: g2251.t1 Query ID: lcl|Query_78587 Length: 350

No significant similarity found.


Query #2314: g2252.t1 Query ID: lcl|Query_78588 Length: 683

No significant similarity found.


Query #2315: g2253.t1 Query ID: lcl|Query_78589 Length: 652

No significant similarity found.


Query #2316: g2253.t2 Query ID: lcl|Query_78590 Length: 654

No significant similarity found.


Query #2317: g2254.t1 Query ID: lcl|Query_78591 Length: 862

No significant similarity found.


Query #2318: g2255.t1 Query ID: lcl|Query_78592 Length: 330

No significant similarity found.


Query #2319: g2256.t1 Query ID: lcl|Query_78593 Length: 498

No significant similarity found.


Query #2320: g2257.t1 Query ID: lcl|Query_78594 Length: 218

No significant similarity found.


Query #2321: g2258.t1 Query ID: lcl|Query_78595 Length: 265

No significant similarity found.


Query #2322: g2259.t1 Query ID: lcl|Query_78596 Length: 342

No significant similarity found.


Query #2323: g2260.t1 Query ID: lcl|Query_78597 Length: 303

No significant similarity found.


Query #2324: g2261.t1 Query ID: lcl|Query_78598 Length: 986

No significant similarity found.


Query #2325: g2262.t1 Query ID: lcl|Query_78599 Length: 362

No significant similarity found.


Query #2326: g2263.t1 Query ID: lcl|Query_78600 Length: 382

No significant similarity found.


Query #2327: g2264.t1 Query ID: lcl|Query_78601 Length: 300

No significant similarity found.


Query #2328: g2265.t1 Query ID: lcl|Query_78602 Length: 189

No significant similarity found.


Query #2329: g2266.t1 Query ID: lcl|Query_78603 Length: 1666

No significant similarity found.


Query #2330: g2267.t1 Query ID: lcl|Query_78604 Length: 361

No significant similarity found.


Query #2331: g2268.t1 Query ID: lcl|Query_78605 Length: 1133

No significant similarity found.


Query #2332: g2269.t1 Query ID: lcl|Query_78606 Length: 471

No significant similarity found.


Query #2333: g2270.t1 Query ID: lcl|Query_78607 Length: 538

No significant similarity found.


Query #2334: g2271.t1 Query ID: lcl|Query_78608 Length: 555

No significant similarity found.


Query #2335: g2272.t1 Query ID: lcl|Query_78609 Length: 914

No significant similarity found.


Query #2336: g2273.t1 Query ID: lcl|Query_78610 Length: 80

No significant similarity found.


Query #2337: g2274.t1 Query ID: lcl|Query_78611 Length: 247

No significant similarity found.


Query #2338: g2275.t1 Query ID: lcl|Query_78612 Length: 1316

No significant similarity found.


Query #2339: g2276.t1 Query ID: lcl|Query_78613 Length: 225

No significant similarity found.


Query #2340: g2277.t1 Query ID: lcl|Query_78614 Length: 695

No significant similarity found.


Query #2341: g2278.t1 Query ID: lcl|Query_78615 Length: 511

No significant similarity found.


Query #2342: g2279.t1 Query ID: lcl|Query_78616 Length: 243

No significant similarity found.


Query #2343: g2280.t1 Query ID: lcl|Query_78617 Length: 335

No significant similarity found.


Query #2344: g2281.t1 Query ID: lcl|Query_78618 Length: 321

No significant similarity found.


Query #2345: g2282.t1 Query ID: lcl|Query_78619 Length: 2671

No significant similarity found.


Query #2346: g2283.t1 Query ID: lcl|Query_78620 Length: 434

No significant similarity found.


Query #2347: g2284.t1 Query ID: lcl|Query_78621 Length: 652

No significant similarity found.


Query #2348: g2285.t1 Query ID: lcl|Query_78622 Length: 377

No significant similarity found.


Query #2349: g2286.t1 Query ID: lcl|Query_78623 Length: 314

No significant similarity found.


Query #2350: g2287.t1 Query ID: lcl|Query_78624 Length: 533

No significant similarity found.


Query #2351: g2288.t1 Query ID: lcl|Query_78625 Length: 173

No significant similarity found.


Query #2352: g2289.t1 Query ID: lcl|Query_78626 Length: 173

No significant similarity found.


Query #2353: g2290.t1 Query ID: lcl|Query_78627 Length: 166

No significant similarity found.


Query #2354: g2291.t1 Query ID: lcl|Query_78628 Length: 955

No significant similarity found.


Query #2355: g2292.t1 Query ID: lcl|Query_78629 Length: 444

No significant similarity found.


Query #2356: g2293.t1 Query ID: lcl|Query_78630 Length: 473

No significant similarity found.


Query #2357: g2294.t1 Query ID: lcl|Query_78631 Length: 1383

No significant similarity found.


Query #2358: g2295.t1 Query ID: lcl|Query_78632 Length: 130

No significant similarity found.


Query #2359: g2296.t1 Query ID: lcl|Query_78633 Length: 119

Sequences producing significant alignments:
                                                                  Scientific      Common                     Max    Total Query   E   Per.   Acc.                        
Description                                                       Name            Name            Taxid      Score  Score cover Value Ident  Len        Accession        
unnamed protein product                                                                           0          24.2   24.2  18%   0.002 50.00  449        Query_87359      


Alignments:

>unnamed protein product
Sequence ID: Query_87359 Length: 449
Range 1: 13 to 36

Score:24.2 bits(49), Expect:0.002, 
Method:Composition-based stats., 
Identities:12/24(50%), Positives:14/24(58%), Gaps:2/24(8%)

Query  12  AARPA--SRAARPAARRSLVVRAS  33
           + RP    RA   A RR LVVRA+
Sbjct  13  SVRPPVNRRAVVAAERRRLVVRAA  36


Query #2360: g2297.t1 Query ID: lcl|Query_78634 Length: 256

No significant similarity found.


Query #2361: g2297.t2 Query ID: lcl|Query_78635 Length: 254

No significant similarity found.


Query #2362: g2298.t1 Query ID: lcl|Query_78636 Length: 270

No significant similarity found.


Query #2363: g2299.t1 Query ID: lcl|Query_78637 Length: 1202

No significant similarity found.


Query #2364: g2300.t1 Query ID: lcl|Query_78638 Length: 444

No significant similarity found.


Query #2365: g2301.t1 Query ID: lcl|Query_78639 Length: 282

No significant similarity found.


Query #2366: g2302.t1 Query ID: lcl|Query_78640 Length: 591

No significant similarity found.


Query #2367: g2303.t1 Query ID: lcl|Query_78641 Length: 248

No significant similarity found.


Query #2368: g2304.t1 Query ID: lcl|Query_78642 Length: 164

No significant similarity found.


Query #2369: g2305.t1 Query ID: lcl|Query_78643 Length: 417

No significant similarity found.


Query #2370: g2306.t1 Query ID: lcl|Query_78644 Length: 413

No significant similarity found.


Query #2371: g2307.t1 Query ID: lcl|Query_78645 Length: 273

No significant similarity found.


Query #2372: g2308.t1 Query ID: lcl|Query_78646 Length: 731

No significant similarity found.


Query #2373: g2309.t1 Query ID: lcl|Query_78647 Length: 745

No significant similarity found.


Query #2374: g2310.t1 Query ID: lcl|Query_78648 Length: 475

No significant similarity found.


Query #2375: g2311.t1 Query ID: lcl|Query_78649 Length: 555

No significant similarity found.


Query #2376: g2312.t1 Query ID: lcl|Query_78650 Length: 582

No significant similarity found.


Query #2377: g2313.t1 Query ID: lcl|Query_78651 Length: 832

No significant similarity found.


Query #2378: g2314.t1 Query ID: lcl|Query_78652 Length: 1703

No significant similarity found.


Query #2379: g2315.t1 Query ID: lcl|Query_78653 Length: 327

No significant similarity found.


Query #2380: g2316.t1 Query ID: lcl|Query_78654 Length: 101

No significant similarity found.


Query #2381: g2317.t1 Query ID: lcl|Query_78655 Length: 538

No significant similarity found.


Query #2382: g2318.t1 Query ID: lcl|Query_78656 Length: 428

No significant similarity found.


Query #2383: g2319.t1 Query ID: lcl|Query_78657 Length: 453

No significant similarity found.


Query #2384: g2320.t1 Query ID: lcl|Query_78658 Length: 104

No significant similarity found.


Query #2385: g2321.t1 Query ID: lcl|Query_78659 Length: 631

No significant similarity found.


Query #2386: g2322.t1 Query ID: lcl|Query_78660 Length: 294

No significant similarity found.


Query #2387: g2323.t1 Query ID: lcl|Query_78661 Length: 469

No significant similarity found.


Query #2388: g2324.t1 Query ID: lcl|Query_78662 Length: 2440

No significant similarity found.


Query #2389: g2325.t1 Query ID: lcl|Query_78663 Length: 403

No significant similarity found.


Query #2390: g2326.t1 Query ID: lcl|Query_78664 Length: 417

No significant similarity found.


Query #2391: g2327.t1 Query ID: lcl|Query_78665 Length: 347

No significant similarity found.


Query #2392: g2328.t1 Query ID: lcl|Query_78666 Length: 275

No significant similarity found.


Query #2393: g2329.t1 Query ID: lcl|Query_78667 Length: 1239

No significant similarity found.


Query #2394: g2330.t1 Query ID: lcl|Query_78668 Length: 214

No significant similarity found.


Query #2395: g2331.t1 Query ID: lcl|Query_78669 Length: 366

No significant similarity found.


Query #2396: g2332.t1 Query ID: lcl|Query_78670 Length: 89

No significant similarity found.


Query #2397: g2333.t1 Query ID: lcl|Query_78671 Length: 383

No significant similarity found.


Query #2398: g2334.t1 Query ID: lcl|Query_78672 Length: 251

No significant similarity found.


Query #2399: g2335.t1 Query ID: lcl|Query_78673 Length: 217

No significant similarity found.


Query #2400: g2336.t1 Query ID: lcl|Query_78674 Length: 131

No significant similarity found.


Query #2401: g2337.t1 Query ID: lcl|Query_78675 Length: 198

No significant similarity found.


Query #2402: g2338.t1 Query ID: lcl|Query_78676 Length: 861

No significant similarity found.


Query #2403: g2339.t1 Query ID: lcl|Query_78677 Length: 344

No significant similarity found.


Query #2404: g2340.t1 Query ID: lcl|Query_78678 Length: 458

No significant similarity found.


Query #2405: g2341.t1 Query ID: lcl|Query_78679 Length: 352

No significant similarity found.


Query #2406: g2342.t1 Query ID: lcl|Query_78680 Length: 316

No significant similarity found.


Query #2407: g2343.t1 Query ID: lcl|Query_78681 Length: 347

No significant similarity found.


Query #2408: g2344.t1 Query ID: lcl|Query_78682 Length: 383

No significant similarity found.


Query #2409: g2345.t1 Query ID: lcl|Query_78683 Length: 844

No significant similarity found.


Query #2410: g2346.t1 Query ID: lcl|Query_78684 Length: 220

No significant similarity found.


Query #2411: g2347.t1 Query ID: lcl|Query_78685 Length: 170

No significant similarity found.


Query #2412: g2348.t1 Query ID: lcl|Query_78686 Length: 315

No significant similarity found.


Query #2413: g2349.t1 Query ID: lcl|Query_78687 Length: 163

No significant similarity found.


Query #2414: g2350.t1 Query ID: lcl|Query_78688 Length: 552

No significant similarity found.


Query #2415: g2351.t1 Query ID: lcl|Query_78689 Length: 456

No significant similarity found.


Query #2416: g2352.t1 Query ID: lcl|Query_78690 Length: 1084

No significant similarity found.


Query #2417: g2353.t1 Query ID: lcl|Query_78691 Length: 388

No significant similarity found.


Query #2418: g2354.t1 Query ID: lcl|Query_78692 Length: 490

No significant similarity found.


Query #2419: g2355.t1 Query ID: lcl|Query_78693 Length: 318

No significant similarity found.


Query #2420: g2356.t1 Query ID: lcl|Query_78694 Length: 1009

No significant similarity found.


Query #2421: g2357.t1 Query ID: lcl|Query_78695 Length: 956

No significant similarity found.


Query #2422: g2358.t1 Query ID: lcl|Query_78696 Length: 917

No significant similarity found.


Query #2423: g2359.t1 Query ID: lcl|Query_78697 Length: 176

No significant similarity found.


Query #2424: g2360.t1 Query ID: lcl|Query_78698 Length: 469

No significant similarity found.


Query #2425: g2361.t1 Query ID: lcl|Query_78699 Length: 106

No significant similarity found.


Query #2426: g2362.t1 Query ID: lcl|Query_78700 Length: 353

No significant similarity found.


Query #2427: g2363.t1 Query ID: lcl|Query_78701 Length: 279

No significant similarity found.


Query #2428: g2364.t1 Query ID: lcl|Query_78702 Length: 303

No significant similarity found.


Query #2429: g2365.t1 Query ID: lcl|Query_78703 Length: 701

No significant similarity found.


Query #2430: g2366.t1 Query ID: lcl|Query_78704 Length: 387

No significant similarity found.


Query #2431: g2367.t1 Query ID: lcl|Query_78705 Length: 679

No significant similarity found.


Query #2432: g2368.t1 Query ID: lcl|Query_78706 Length: 509

No significant similarity found.


Query #2433: g2369.t1 Query ID: lcl|Query_78707 Length: 338

No significant similarity found.


Query #2434: g2370.t1 Query ID: lcl|Query_78708 Length: 361

No significant similarity found.


Query #2435: g2371.t1 Query ID: lcl|Query_78709 Length: 145

No significant similarity found.


Query #2436: g2372.t1 Query ID: lcl|Query_78710 Length: 521

No significant similarity found.


Query #2437: g2373.t1 Query ID: lcl|Query_78711 Length: 436

No significant similarity found.


Query #2438: g2374.t1 Query ID: lcl|Query_78712 Length: 693

No significant similarity found.


Query #2439: g2375.t1 Query ID: lcl|Query_78713 Length: 133

No significant similarity found.


Query #2440: g2376.t1 Query ID: lcl|Query_78714 Length: 207

No significant similarity found.


Query #2441: g2377.t1 Query ID: lcl|Query_78715 Length: 372

No significant similarity found.


Query #2442: g2378.t1 Query ID: lcl|Query_78716 Length: 393

No significant similarity found.


Query #2443: g2379.t1 Query ID: lcl|Query_78717 Length: 378

No significant similarity found.


Query #2444: g2380.t1 Query ID: lcl|Query_78718 Length: 791

No significant similarity found.


Query #2445: g2381.t1 Query ID: lcl|Query_78719 Length: 387

No significant similarity found.


Query #2446: g2382.t1 Query ID: lcl|Query_78720 Length: 1183

No significant similarity found.


Query #2447: g2383.t1 Query ID: lcl|Query_78721 Length: 148

No significant similarity found.


Query #2448: g2384.t1 Query ID: lcl|Query_78722 Length: 284

No significant similarity found.


Query #2449: g2385.t1 Query ID: lcl|Query_78723 Length: 189

No significant similarity found.


Query #2450: g2386.t1 Query ID: lcl|Query_78724 Length: 666

No significant similarity found.


Query #2451: g2387.t1 Query ID: lcl|Query_78725 Length: 127

No significant similarity found.


Query #2452: g2388.t1 Query ID: lcl|Query_78726 Length: 106

No significant similarity found.


Query #2453: g2389.t1 Query ID: lcl|Query_78727 Length: 142

No significant similarity found.


Query #2454: g2390.t1 Query ID: lcl|Query_78728 Length: 303

No significant similarity found.


Query #2455: g2391.t1 Query ID: lcl|Query_78729 Length: 375

No significant similarity found.


Query #2456: g2392.t1 Query ID: lcl|Query_78730 Length: 248

No significant similarity found.


Query #2457: g2393.t1 Query ID: lcl|Query_78731 Length: 468

No significant similarity found.


Query #2458: g2394.t1 Query ID: lcl|Query_78732 Length: 78

No significant similarity found.


Query #2459: g2395.t1 Query ID: lcl|Query_78733 Length: 115

No significant similarity found.


Query #2460: g2396.t1 Query ID: lcl|Query_78734 Length: 392

No significant similarity found.


Query #2461: g2397.t1 Query ID: lcl|Query_78735 Length: 478

No significant similarity found.


Query #2462: g2398.t1 Query ID: lcl|Query_78736 Length: 310

No significant similarity found.


Query #2463: g2399.t1 Query ID: lcl|Query_78737 Length: 103

No significant similarity found.


Query #2464: g2400.t1 Query ID: lcl|Query_78738 Length: 617

No significant similarity found.


Query #2465: g2401.t1 Query ID: lcl|Query_78739 Length: 551

No significant similarity found.


Query #2466: g2402.t1 Query ID: lcl|Query_78740 Length: 656

No significant similarity found.


Query #2467: g2403.t1 Query ID: lcl|Query_78741 Length: 244

No significant similarity found.


Query #2468: g2404.t1 Query ID: lcl|Query_78742 Length: 628

No significant similarity found.


Query #2469: g2405.t1 Query ID: lcl|Query_78743 Length: 232

No significant similarity found.


Query #2470: g2406.t1 Query ID: lcl|Query_78744 Length: 651

No significant similarity found.


Query #2471: g2407.t1 Query ID: lcl|Query_78745 Length: 217

No significant similarity found.


Query #2472: g2408.t1 Query ID: lcl|Query_78746 Length: 254

No significant similarity found.


Query #2473: g2409.t1 Query ID: lcl|Query_78747 Length: 570

No significant similarity found.


Query #2474: g2410.t1 Query ID: lcl|Query_78748 Length: 425

No significant similarity found.


Query #2475: g2411.t1 Query ID: lcl|Query_78749 Length: 639

No significant similarity found.


Query #2476: g2412.t1 Query ID: lcl|Query_78750 Length: 619

No significant similarity found.


Query #2477: g2413.t1 Query ID: lcl|Query_78751 Length: 213

No significant similarity found.


Query #2478: g2414.t1 Query ID: lcl|Query_78752 Length: 656

No significant similarity found.


Query #2479: g2415.t1 Query ID: lcl|Query_78753 Length: 1122

No significant similarity found.


Query #2480: g2416.t1 Query ID: lcl|Query_78754 Length: 1158

No significant similarity found.


Query #2481: g2417.t1 Query ID: lcl|Query_78755 Length: 1148

No significant similarity found.


Query #2482: g2418.t1 Query ID: lcl|Query_78756 Length: 589

No significant similarity found.


Query #2483: g2419.t1 Query ID: lcl|Query_78757 Length: 176

No significant similarity found.


Query #2484: g2420.t1 Query ID: lcl|Query_78758 Length: 241

No significant similarity found.


Query #2485: g2421.t1 Query ID: lcl|Query_78759 Length: 497

No significant similarity found.


Query #2486: g2422.t1 Query ID: lcl|Query_78760 Length: 530

No significant similarity found.


Query #2487: g2423.t1 Query ID: lcl|Query_78761 Length: 341

No significant similarity found.


Query #2488: g2424.t1 Query ID: lcl|Query_78762 Length: 651

No significant similarity found.


Query #2489: g2425.t1 Query ID: lcl|Query_78763 Length: 1419

No significant similarity found.


Query #2490: g2426.t1 Query ID: lcl|Query_78764 Length: 687

No significant similarity found.


Query #2491: g2427.t1 Query ID: lcl|Query_78765 Length: 586

No significant similarity found.


Query #2492: g2428.t1 Query ID: lcl|Query_78766 Length: 991

No significant similarity found.


Query #2493: g2429.t1 Query ID: lcl|Query_78767 Length: 67

No significant similarity found.


Query #2494: g2430.t1 Query ID: lcl|Query_78768 Length: 320

No significant similarity found.


Query #2495: g2431.t1 Query ID: lcl|Query_78769 Length: 283

No significant similarity found.


Query #2496: g2432.t1 Query ID: lcl|Query_78770 Length: 326

No significant similarity found.


Query #2497: g2433.t1 Query ID: lcl|Query_78771 Length: 270

No significant similarity found.


Query #2498: g2434.t1 Query ID: lcl|Query_78772 Length: 445

No significant similarity found.


Query #2499: g2435.t1 Query ID: lcl|Query_78773 Length: 86

No significant similarity found.


Query #2500: g2436.t1 Query ID: lcl|Query_78774 Length: 139

No significant similarity found.


Query #2501: g2437.t1 Query ID: lcl|Query_78775 Length: 292

No significant similarity found.


Query #2502: g2438.t1 Query ID: lcl|Query_78776 Length: 280

No significant similarity found.


Query #2503: g2439.t1 Query ID: lcl|Query_78777 Length: 326

No significant similarity found.


Query #2504: g2440.t1 Query ID: lcl|Query_78778 Length: 89

No significant similarity found.


Query #2505: g2441.t1 Query ID: lcl|Query_78779 Length: 645

No significant similarity found.


Query #2506: g2442.t1 Query ID: lcl|Query_78780 Length: 238

No significant similarity found.


Query #2507: g2443.t1 Query ID: lcl|Query_78781 Length: 177

No significant similarity found.


Query #2508: g2444.t1 Query ID: lcl|Query_78782 Length: 177

No significant similarity found.


Query #2509: g2445.t1 Query ID: lcl|Query_78783 Length: 177

No significant similarity found.


Query #2510: g2446.t1 Query ID: lcl|Query_78784 Length: 177

No significant similarity found.


Query #2511: g2447.t1 Query ID: lcl|Query_78785 Length: 177

No significant similarity found.


Query #2512: g2448.t1 Query ID: lcl|Query_78786 Length: 177

No significant similarity found.


Query #2513: g2449.t1 Query ID: lcl|Query_78787 Length: 177

No significant similarity found.


Query #2514: g2450.t1 Query ID: lcl|Query_78788 Length: 177

No significant similarity found.


Query #2515: g2451.t1 Query ID: lcl|Query_78789 Length: 676

No significant similarity found.


Query #2516: g2452.t1 Query ID: lcl|Query_78790 Length: 264

No significant similarity found.


Query #2517: g2453.t1 Query ID: lcl|Query_78791 Length: 816

No significant similarity found.


Query #2518: g2453.t2 Query ID: lcl|Query_78792 Length: 964

No significant similarity found.


Query #2519: g2454.t1 Query ID: lcl|Query_78793 Length: 397

No significant similarity found.


Query #2520: g2455.t1 Query ID: lcl|Query_78794 Length: 799

No significant similarity found.


Query #2521: g2456.t1 Query ID: lcl|Query_78795 Length: 134

No significant similarity found.


Query #2522: g2457.t1 Query ID: lcl|Query_78796 Length: 483

No significant similarity found.


Query #2523: g2458.t1 Query ID: lcl|Query_78797 Length: 1043

No significant similarity found.


Query #2524: g2459.t1 Query ID: lcl|Query_78798 Length: 483

No significant similarity found.


Query #2525: g2460.t1 Query ID: lcl|Query_78799 Length: 341

No significant similarity found.


Query #2526: g2461.t1 Query ID: lcl|Query_78800 Length: 178

No significant similarity found.


Query #2527: g2462.t1 Query ID: lcl|Query_78801 Length: 563

No significant similarity found.


Query #2528: g2463.t1 Query ID: lcl|Query_78802 Length: 279

No significant similarity found.


Query #2529: g2464.t1 Query ID: lcl|Query_78803 Length: 215

No significant similarity found.


Query #2530: g2465.t1 Query ID: lcl|Query_78804 Length: 78

No significant similarity found.


Query #2531: g2466.t1 Query ID: lcl|Query_78805 Length: 573

Sequences producing significant alignments:
                                                                  Scientific      Common                     Max    Total Query   E   Per.   Acc.                        
Description                                                       Name            Name            Taxid      Score  Score cover Value Ident  Len        Accession        
unnamed protein product                                                                           0          23.4   23.4  3%    0.018 47.37  449        Query_87359      


Alignments:

>unnamed protein product
Sequence ID: Query_87359 Length: 449
Range 1: 166 to 184

Score:23.4 bits(47), Expect:0.018, 
Method:Compositional matrix adjust., 
Identities:9/19(47%), Positives:12/19(63%), Gaps:0/19(0%)

Query  46   NPAVIPYGSSAQHAQLLAG  64
            NP  IPY SS +  Q++ G
Sbjct  166  NPELIPYLSSCKSPQMMLG  184


Query #2532: g2467.t1 Query ID: lcl|Query_78806 Length: 499

No significant similarity found.


Query #2533: g2468.t1 Query ID: lcl|Query_78807 Length: 159

No significant similarity found.


Query #2534: g2469.t1 Query ID: lcl|Query_78808 Length: 787

No significant similarity found.


Query #2535: g2470.t1 Query ID: lcl|Query_78809 Length: 520

No significant similarity found.


Query #2536: g2471.t1 Query ID: lcl|Query_78810 Length: 522

No significant similarity found.


Query #2537: g2472.t1 Query ID: lcl|Query_78811 Length: 207

No significant similarity found.


Query #2538: g2473.t1 Query ID: lcl|Query_78812 Length: 200

No significant similarity found.


Query #2539: g2474.t1 Query ID: lcl|Query_78813 Length: 733

No significant similarity found.


Query #2540: g2475.t1 Query ID: lcl|Query_78814 Length: 131

No significant similarity found.


Query #2541: g2476.t1 Query ID: lcl|Query_78815 Length: 299

No significant similarity found.


Query #2542: g2477.t1 Query ID: lcl|Query_78816 Length: 503

No significant similarity found.


Query #2543: g2478.t1 Query ID: lcl|Query_78817 Length: 3465

No significant similarity found.


Query #2544: g2479.t1 Query ID: lcl|Query_78818 Length: 71

No significant similarity found.


Query #2545: g2480.t1 Query ID: lcl|Query_78819 Length: 166

No significant similarity found.


Query #2546: g2481.t1 Query ID: lcl|Query_78820 Length: 185

No significant similarity found.


Query #2547: g2482.t1 Query ID: lcl|Query_78821 Length: 1139

No significant similarity found.


Query #2548: g2483.t1 Query ID: lcl|Query_78822 Length: 531

No significant similarity found.


Query #2549: g2484.t1 Query ID: lcl|Query_78823 Length: 178

No significant similarity found.


Query #2550: g2485.t1 Query ID: lcl|Query_78824 Length: 524

No significant similarity found.


Query #2551: g2486.t1 Query ID: lcl|Query_78825 Length: 1157

No significant similarity found.


Query #2552: g2487.t1 Query ID: lcl|Query_78826 Length: 316

No significant similarity found.


Query #2553: g2488.t1 Query ID: lcl|Query_78827 Length: 233

No significant similarity found.


Query #2554: g2489.t1 Query ID: lcl|Query_78828 Length: 441

No significant similarity found.


Query #2555: g2490.t1 Query ID: lcl|Query_78829 Length: 217

No significant similarity found.


Query #2556: g2491.t1 Query ID: lcl|Query_78830 Length: 256

No significant similarity found.


Query #2557: g2492.t1 Query ID: lcl|Query_78831 Length: 262

No significant similarity found.


Query #2558: g2493.t1 Query ID: lcl|Query_78832 Length: 223

No significant similarity found.


Query #2559: g2494.t1 Query ID: lcl|Query_78833 Length: 139

No significant similarity found.


Query #2560: g2495.t1 Query ID: lcl|Query_78834 Length: 747

No significant similarity found.


Query #2561: g2496.t1 Query ID: lcl|Query_78835 Length: 355

No significant similarity found.


Query #2562: g2497.t1 Query ID: lcl|Query_78836 Length: 857

No significant similarity found.


Query #2563: g2498.t1 Query ID: lcl|Query_78837 Length: 319

Sequences producing significant alignments:
                                                                  Scientific      Common                     Max    Total Query   E   Per.   Acc.                        
Description                                                       Name            Name            Taxid      Score  Score cover Value Ident  Len        Accession        
unnamed protein product                                                                           0          21.3   21.3  7%    0.044 45.83  449        Query_87359      


Alignments:

>unnamed protein product
Sequence ID: Query_87359 Length: 449
Range 1: 81 to 104

Score:21.3 bits(42), Expect:0.044, 
Method:Compositional matrix adjust., 
Identities:11/24(46%), Positives:14/24(58%), Gaps:0/24(0%)

Query  99   RVPANELLGLGPGEVFVQRNVGNL  122
            RV   E +GL PG+V V + V  L
Sbjct  81   RVAIAETMGLNPGDVTVGQMVTGL  104


Query #2564: g2499.t1 Query ID: lcl|Query_78838 Length: 271

No significant similarity found.


Query #2565: g2500.t1 Query ID: lcl|Query_78839 Length: 373

No significant similarity found.


Query #2566: g2501.t1 Query ID: lcl|Query_78840 Length: 261

No significant similarity found.


Query #2567: g2502.t1 Query ID: lcl|Query_78841 Length: 116

No significant similarity found.


Query #2568: g2502.t2 Query ID: lcl|Query_78842 Length: 70

No significant similarity found.


Query #2569: g2503.t1 Query ID: lcl|Query_78843 Length: 283

No significant similarity found.


Query #2570: g2504.t1 Query ID: lcl|Query_78844 Length: 327

No significant similarity found.


Query #2571: g2505.t1 Query ID: lcl|Query_78845 Length: 272

No significant similarity found.


Query #2572: g2506.t1 Query ID: lcl|Query_78846 Length: 371

No significant similarity found.


Query #2573: g2507.t1 Query ID: lcl|Query_78847 Length: 272

No significant similarity found.


Query #2574: g2508.t1 Query ID: lcl|Query_78848 Length: 862

No significant similarity found.


Query #2575: g2509.t1 Query ID: lcl|Query_78849 Length: 373

No significant similarity found.


Query #2576: g2510.t1 Query ID: lcl|Query_78850 Length: 931

No significant similarity found.


Query #2577: g2511.t1 Query ID: lcl|Query_78851 Length: 543

No significant similarity found.


Query #2578: g2512.t1 Query ID: lcl|Query_78852 Length: 149

No significant similarity found.


Query #2579: g2513.t1 Query ID: lcl|Query_78853 Length: 1285

No significant similarity found.


Query #2580: g2514.t1 Query ID: lcl|Query_78854 Length: 357

No significant similarity found.


Query #2581: g2515.t1 Query ID: lcl|Query_78855 Length: 123

No significant similarity found.


Query #2582: g2516.t1 Query ID: lcl|Query_78856 Length: 624

No significant similarity found.


Query #2583: g2517.t1 Query ID: lcl|Query_78857 Length: 420

No significant similarity found.


Query #2584: g2518.t1 Query ID: lcl|Query_78858 Length: 414

No significant similarity found.


Query #2585: g2519.t1 Query ID: lcl|Query_78859 Length: 857

No significant similarity found.


Query #2586: g2520.t1 Query ID: lcl|Query_78860 Length: 253

No significant similarity found.


Query #2587: g2521.t1 Query ID: lcl|Query_78861 Length: 116

No significant similarity found.


Query #2588: g2522.t1 Query ID: lcl|Query_78862 Length: 395

No significant similarity found.


Query #2589: g2523.t1 Query ID: lcl|Query_78863 Length: 469

No significant similarity found.


Query #2590: g2524.t1 Query ID: lcl|Query_78864 Length: 495

No significant similarity found.


Query #2591: g2525.t1 Query ID: lcl|Query_78865 Length: 104

No significant similarity found.


Query #2592: g2526.t1 Query ID: lcl|Query_78866 Length: 546

No significant similarity found.


Query #2593: g2527.t1 Query ID: lcl|Query_78867 Length: 424

No significant similarity found.


Query #2594: g2528.t1 Query ID: lcl|Query_78868 Length: 342

No significant similarity found.


Query #2595: g2529.t1 Query ID: lcl|Query_78869 Length: 194

No significant similarity found.


Query #2596: g2530.t1 Query ID: lcl|Query_78870 Length: 460

No significant similarity found.


Query #2597: g2531.t1 Query ID: lcl|Query_78871 Length: 257

No significant similarity found.


Query #2598: g2532.t1 Query ID: lcl|Query_78872 Length: 276

No significant similarity found.


Query #2599: g2533.t1 Query ID: lcl|Query_78873 Length: 708

No significant similarity found.


Query #2600: g2534.t1 Query ID: lcl|Query_78874 Length: 495

No significant similarity found.


Query #2601: g2535.t1 Query ID: lcl|Query_78875 Length: 175

No significant similarity found.


Query #2602: g2536.t1 Query ID: lcl|Query_78876 Length: 477

No significant similarity found.


Query #2603: g2537.t1 Query ID: lcl|Query_78877 Length: 1225

No significant similarity found.


Query #2604: g2538.t1 Query ID: lcl|Query_78878 Length: 465

No significant similarity found.


Query #2605: g2539.t1 Query ID: lcl|Query_78879 Length: 591

No significant similarity found.


Query #2606: g2540.t1 Query ID: lcl|Query_78880 Length: 500

No significant similarity found.


Query #2607: g2541.t1 Query ID: lcl|Query_78881 Length: 213

No significant similarity found.


Query #2608: g2542.t1 Query ID: lcl|Query_78882 Length: 226

No significant similarity found.


Query #2609: g2543.t1 Query ID: lcl|Query_78883 Length: 380

No significant similarity found.


Query #2610: g2544.t1 Query ID: lcl|Query_78884 Length: 1014

No significant similarity found.


Query #2611: g2545.t1 Query ID: lcl|Query_78885 Length: 724

No significant similarity found.


Query #2612: g2546.t1 Query ID: lcl|Query_78886 Length: 1246

No significant similarity found.


Query #2613: g2547.t1 Query ID: lcl|Query_78887 Length: 488

No significant similarity found.


Query #2614: g2548.t1 Query ID: lcl|Query_78888 Length: 409

No significant similarity found.


Query #2615: g2549.t1 Query ID: lcl|Query_78889 Length: 166

No significant similarity found.


Query #2616: g2550.t1 Query ID: lcl|Query_78890 Length: 341

No significant similarity found.


Query #2617: g2551.t1 Query ID: lcl|Query_78891 Length: 1367

No significant similarity found.


Query #2618: g2551.t2 Query ID: lcl|Query_78892 Length: 1305

No significant similarity found.


Query #2619: g2552.t1 Query ID: lcl|Query_78893 Length: 108

No significant similarity found.


Query #2620: g2553.t1 Query ID: lcl|Query_78894 Length: 245

No significant similarity found.


Query #2621: g2554.t1 Query ID: lcl|Query_78895 Length: 654

No significant similarity found.


Query #2622: g2555.t1 Query ID: lcl|Query_78896 Length: 120

No significant similarity found.


Query #2623: g2556.t1 Query ID: lcl|Query_78897 Length: 223

No significant similarity found.


Query #2624: g2557.t1 Query ID: lcl|Query_78898 Length: 499

No significant similarity found.


Query #2625: g2558.t1 Query ID: lcl|Query_78899 Length: 312

No significant similarity found.


Query #2626: g2559.t1 Query ID: lcl|Query_78900 Length: 409

No significant similarity found.


Query #2627: g2560.t1 Query ID: lcl|Query_78901 Length: 276

No significant similarity found.


Query #2628: g2561.t1 Query ID: lcl|Query_78902 Length: 491

No significant similarity found.


Query #2629: g2562.t1 Query ID: lcl|Query_78903 Length: 371

No significant similarity found.


Query #2630: g2563.t1 Query ID: lcl|Query_78904 Length: 585

No significant similarity found.


Query #2631: g2564.t1 Query ID: lcl|Query_78905 Length: 107

No significant similarity found.


Query #2632: g2565.t1 Query ID: lcl|Query_78906 Length: 108

No significant similarity found.


Query #2633: g2566.t1 Query ID: lcl|Query_78907 Length: 99

No significant similarity found.


Query #2634: g2566.t2 Query ID: lcl|Query_78908 Length: 85

No significant similarity found.


Query #2635: g2567.t1 Query ID: lcl|Query_78909 Length: 252

No significant similarity found.


Query #2636: g2568.t1 Query ID: lcl|Query_78910 Length: 463

No significant similarity found.


Query #2637: g2569.t1 Query ID: lcl|Query_78911 Length: 132

No significant similarity found.


Query #2638: g2570.t1 Query ID: lcl|Query_78912 Length: 378

No significant similarity found.


Query #2639: g2571.t1 Query ID: lcl|Query_78913 Length: 298

No significant similarity found.


Query #2640: g2572.t1 Query ID: lcl|Query_78914 Length: 474

No significant similarity found.


Query #2641: g2573.t1 Query ID: lcl|Query_78915 Length: 1082

No significant similarity found.


Query #2642: g2574.t1 Query ID: lcl|Query_78916 Length: 255

No significant similarity found.


Query #2643: g2575.t1 Query ID: lcl|Query_78917 Length: 586

No significant similarity found.


Query #2644: g2576.t1 Query ID: lcl|Query_78918 Length: 629

No significant similarity found.


Query #2645: g2577.t1 Query ID: lcl|Query_78919 Length: 400

No significant similarity found.


Query #2646: g2578.t1 Query ID: lcl|Query_78920 Length: 699

No significant similarity found.


Query #2647: g2578.t2 Query ID: lcl|Query_78921 Length: 704

No significant similarity found.


Query #2648: g2579.t1 Query ID: lcl|Query_78922 Length: 283

No significant similarity found.


Query #2649: g2580.t1 Query ID: lcl|Query_78923 Length: 316

No significant similarity found.


Query #2650: g2581.t1 Query ID: lcl|Query_78924 Length: 297

No significant similarity found.


Query #2651: g2582.t1 Query ID: lcl|Query_78925 Length: 201

No significant similarity found.


Query #2652: g2583.t1 Query ID: lcl|Query_78926 Length: 429

No significant similarity found.


Query #2653: g2584.t1 Query ID: lcl|Query_78927 Length: 469

No significant similarity found.


Query #2654: g2585.t1 Query ID: lcl|Query_78928 Length: 240

No significant similarity found.


Query #2655: g2585.t2 Query ID: lcl|Query_78929 Length: 222

No significant similarity found.


Query #2656: g2586.t1 Query ID: lcl|Query_78930 Length: 557

No significant similarity found.


Query #2657: g2587.t1 Query ID: lcl|Query_78931 Length: 546

No significant similarity found.


Query #2658: g2588.t1 Query ID: lcl|Query_78932 Length: 96

No significant similarity found.


Query #2659: g2589.t1 Query ID: lcl|Query_78933 Length: 267

No significant similarity found.


Query #2660: g2590.t1 Query ID: lcl|Query_78934 Length: 235

No significant similarity found.


Query #2661: g2591.t1 Query ID: lcl|Query_78935 Length: 89

No significant similarity found.


Query #2662: g2592.t1 Query ID: lcl|Query_78936 Length: 423

No significant similarity found.


Query #2663: g2593.t1 Query ID: lcl|Query_78937 Length: 479

No significant similarity found.


Query #2664: g2594.t1 Query ID: lcl|Query_78938 Length: 239

No significant similarity found.


Query #2665: g2595.t1 Query ID: lcl|Query_78939 Length: 291

No significant similarity found.


Query #2666: g2596.t1 Query ID: lcl|Query_78940 Length: 67

No significant similarity found.


Query #2667: g2597.t1 Query ID: lcl|Query_78941 Length: 183

No significant similarity found.


Query #2668: g2598.t1 Query ID: lcl|Query_78942 Length: 642

No significant similarity found.


Query #2669: g2599.t1 Query ID: lcl|Query_78943 Length: 275

No significant similarity found.


Query #2670: g2600.t1 Query ID: lcl|Query_78944 Length: 154

No significant similarity found.


Query #2671: g2601.t1 Query ID: lcl|Query_78945 Length: 120

No significant similarity found.


Query #2672: g2602.t1 Query ID: lcl|Query_78946 Length: 455

No significant similarity found.


Query #2673: g2603.t1 Query ID: lcl|Query_78947 Length: 316

No significant similarity found.


Query #2674: g2604.t1 Query ID: lcl|Query_78948 Length: 376

No significant similarity found.


Query #2675: g2605.t1 Query ID: lcl|Query_78949 Length: 412

No significant similarity found.


Query #2676: g2606.t1 Query ID: lcl|Query_78950 Length: 235

No significant similarity found.


Query #2677: g2607.t1 Query ID: lcl|Query_78951 Length: 154

No significant similarity found.


Query #2678: g2608.t1 Query ID: lcl|Query_78952 Length: 345

No significant similarity found.


Query #2679: g2609.t1 Query ID: lcl|Query_78953 Length: 153

No significant similarity found.


Query #2680: g2610.t1 Query ID: lcl|Query_78954 Length: 419

No significant similarity found.


Query #2681: g2611.t1 Query ID: lcl|Query_78955 Length: 76

No significant similarity found.


Query #2682: g2612.t1 Query ID: lcl|Query_78956 Length: 719

Sequences producing significant alignments:
                                                                  Scientific      Common                     Max    Total Query   E   Per.   Acc.                        
Description                                                       Name            Name            Taxid      Score  Score cover Value Ident  Len        Accession        
unnamed protein product                                                                           0          23.4   23.4  3%    0.022 30.77  449        Query_87359      


Alignments:

>unnamed protein product
Sequence ID: Query_87359 Length: 449
Range 1: 151 to 176

Score:23.4 bits(47), Expect:0.022, 
Method:Compositional matrix adjust., 
Identities:8/26(31%), Positives:12/26(46%), Gaps:0/26(0%)

Query  513  YMACLPNMVVMAPSNEAELINMVATC  538
            + +C P  V M      ELI   ++C
Sbjct  151  FTSCCPGWVAMVEKSNPELIPYLSSC  176


Query #2683: g2613.t1 Query ID: lcl|Query_78957 Length: 104

No significant similarity found.


Query #2684: g2614.t1 Query ID: lcl|Query_78958 Length: 252

No significant similarity found.


Query #2685: g2615.t1 Query ID: lcl|Query_78959 Length: 914

No significant similarity found.


Query #2686: g2616.t1 Query ID: lcl|Query_78960 Length: 195

No significant similarity found.


Query #2687: g2617.t1 Query ID: lcl|Query_78961 Length: 98

No significant similarity found.


Query #2688: g2618.t1 Query ID: lcl|Query_78962 Length: 156

No significant similarity found.


Query #2689: g2619.t1 Query ID: lcl|Query_78963 Length: 817

No significant similarity found.


Query #2690: g2620.t1 Query ID: lcl|Query_78964 Length: 93

Sequences producing significant alignments:
                                                                  Scientific      Common                     Max    Total Query   E   Per.   Acc.                        
Description                                                       Name            Name            Taxid      Score  Score cover Value Ident  Len        Accession        
unnamed protein product                                                                           0          19.6   19.6  23%   0.037 40.91  449        Query_87359      


Alignments:

>unnamed protein product
Sequence ID: Query_87359 Length: 449
Range 1: 273 to 294

Score:19.6 bits(38), Expect:0.037, 
Method:Composition-based stats., 
Identities:9/22(41%), Positives:12/22(54%), Gaps:0/22(0%)

Query  32   LFKPSAGESAAALEARYEPITE  53
            LF  + G   AAL   YE +T+
Sbjct  273  LFGTTGGVMEAALRTVYEVVTQ  294


Query #2691: g2621.t1 Query ID: lcl|Query_78965 Length: 246

No significant similarity found.


Query #2692: g2622.t1 Query ID: lcl|Query_78966 Length: 648

No significant similarity found.


Query #2693: g2623.t1 Query ID: lcl|Query_78967 Length: 2635

No significant similarity found.


Query #2694: g2624.t1 Query ID: lcl|Query_78968 Length: 496

No significant similarity found.


Query #2695: g2625.t1 Query ID: lcl|Query_78969 Length: 228

No significant similarity found.


Query #2696: g2626.t1 Query ID: lcl|Query_78970 Length: 899

No significant similarity found.


Query #2697: g2627.t1 Query ID: lcl|Query_78971 Length: 100

No significant similarity found.


Query #2698: g2628.t1 Query ID: lcl|Query_78972 Length: 1910

No significant similarity found.


Query #2699: g2629.t1 Query ID: lcl|Query_78973 Length: 899

No significant similarity found.


Query #2700: g2630.t1 Query ID: lcl|Query_78974 Length: 582

No significant similarity found.


Query #2701: g2631.t1 Query ID: lcl|Query_78975 Length: 534

No significant similarity found.


Query #2702: g2632.t1 Query ID: lcl|Query_78976 Length: 628

No significant similarity found.


Query #2703: g2633.t1 Query ID: lcl|Query_78977 Length: 542

No significant similarity found.


Query #2704: g2634.t1 Query ID: lcl|Query_78978 Length: 915

No significant similarity found.


Query #2705: g2635.t1 Query ID: lcl|Query_78979 Length: 304

No significant similarity found.


Query #2706: g2636.t1 Query ID: lcl|Query_78980 Length: 170

No significant similarity found.


Query #2707: g2637.t1 Query ID: lcl|Query_78981 Length: 539

No significant similarity found.


Query #2708: g2637.t2 Query ID: lcl|Query_78982 Length: 513

No significant similarity found.


Query #2709: g2638.t1 Query ID: lcl|Query_78983 Length: 387

No significant similarity found.


Query #2710: g2639.t1 Query ID: lcl|Query_78984 Length: 218

No significant similarity found.


Query #2711: g2640.t1 Query ID: lcl|Query_78985 Length: 190

No significant similarity found.


Query #2712: g2641.t1 Query ID: lcl|Query_78986 Length: 100

No significant similarity found.


Query #2713: g2642.t1 Query ID: lcl|Query_78987 Length: 776

No significant similarity found.


Query #2714: g2643.t1 Query ID: lcl|Query_78988 Length: 436

No significant similarity found.


Query #2715: g2644.t1 Query ID: lcl|Query_78989 Length: 694

No significant similarity found.


Query #2716: g2644.t2 Query ID: lcl|Query_78990 Length: 689

No significant similarity found.


Query #2717: g2645.t1 Query ID: lcl|Query_78991 Length: 539

No significant similarity found.


Query #2718: g2646.t1 Query ID: lcl|Query_78992 Length: 213

No significant similarity found.


Query #2719: g2646.t2 Query ID: lcl|Query_78993 Length: 216

No significant similarity found.


Query #2720: g2647.t1 Query ID: lcl|Query_78994 Length: 752

No significant similarity found.


Query #2721: g2648.t1 Query ID: lcl|Query_78995 Length: 74

Sequences producing significant alignments:
                                                                  Scientific      Common                     Max    Total Query   E   Per.   Acc.                        
Description                                                       Name            Name            Taxid      Score  Score cover Value Ident  Len        Accession        
unnamed protein product                                                                           0          20.1   20.1  36%   0.016 42.86  449        Query_87359      


Alignments:

>unnamed protein product
Sequence ID: Query_87359 Length: 449
Range 1: 203 to 228

Score:20.1 bits(39), Expect:0.016, 
Method:Composition-based stats., 
Identities:12/28(43%), Positives:14/28(50%), Gaps:3/28(10%)

Query  4    CTVAPGPLLRSAYQG-AHAEYFSTTKKG  30
            C V+  P  R   QG A  E+F TT  G
Sbjct  203  CNVSVMPCVRK--QGEADREWFNTTGAG  228


Query #2722: g2649.t1 Query ID: lcl|Query_78996 Length: 2960

No significant similarity found.


Query #2723: g2650.t1 Query ID: lcl|Query_78997 Length: 828

No significant similarity found.


Query #2724: g2651.t1 Query ID: lcl|Query_78998 Length: 493

No significant similarity found.


Query #2725: g2651.t2 Query ID: lcl|Query_78999 Length: 828

No significant similarity found.


Query #2726: g2652.t1 Query ID: lcl|Query_79000 Length: 490

No significant similarity found.


Query #2727: g2653.t1 Query ID: lcl|Query_79001 Length: 2843

No significant similarity found.


Query #2728: g2654.t1 Query ID: lcl|Query_79002 Length: 206

No significant similarity found.


Query #2729: g2655.t1 Query ID: lcl|Query_79003 Length: 206

No significant similarity found.


Query #2730: g2656.t1 Query ID: lcl|Query_79004 Length: 269

No significant similarity found.


Query #2731: g2657.t1 Query ID: lcl|Query_79005 Length: 916

No significant similarity found.


Query #2732: g2658.t1 Query ID: lcl|Query_79006 Length: 809

No significant similarity found.


Query #2733: g2659.t1 Query ID: lcl|Query_79007 Length: 100

No significant similarity found.


Query #2734: g2660.t1 Query ID: lcl|Query_79008 Length: 911

No significant similarity found.


Query #2735: g2661.t1 Query ID: lcl|Query_79009 Length: 1451

Sequences producing significant alignments:
                                                                  Scientific      Common                     Max    Total Query   E   Per.   Acc.                        
Description                                                       Name            Name            Taxid      Score  Score cover Value Ident  Len        Accession        
unnamed protein product                                                                           0          25.5   25.5  5%    0.014 23.53  449        Query_87359      


Alignments:

>unnamed protein product
Sequence ID: Query_87359 Length: 449
Range 1: 54 to 138

Score:25.5 bits(52), Expect:0.014, 
Method:Compositional matrix adjust., 
Identities:20/85(24%), Positives:31/85(36%), Gaps:5/85(5%)

Query  1284  QWQDEVAQLETRVAQQEALVAQCCSDPFETQAVQDSLEAAQNAASGAYQALRLIGFSPLV  1343
             +WQ    +L     Q+  ++AQ         A    L             LR++GF    
Sbjct  54    HWQQTLDELAKPKEQRKVMIAQIAPAVRVAIAETMGLNPGDVTVGQMVTGLRMLGFDYVF  113

Query  1344  NRN-----TVLEERELLGHSLSEHL  1363
             +       T++EE   L H L +HL
Sbjct  114   DTLFGADLTIMEEGTELRHRLQDHL  138


Query #2736: g2662.t1 Query ID: lcl|Query_79010 Length: 643

No significant similarity found.


Query #2737: g2663.t1 Query ID: lcl|Query_79011 Length: 116

No significant similarity found.


Query #2738: g2664.t1 Query ID: lcl|Query_79012 Length: 298

No significant similarity found.


Query #2739: g2665.t1 Query ID: lcl|Query_79013 Length: 379

No significant similarity found.


Query #2740: g2666.t1 Query ID: lcl|Query_79014 Length: 1405

No significant similarity found.


Query #2741: g2666.t2 Query ID: lcl|Query_79015 Length: 1406

No significant similarity found.


Query #2742: g2667.t1 Query ID: lcl|Query_79016 Length: 1430

No significant similarity found.


Query #2743: g2668.t1 Query ID: lcl|Query_79017 Length: 133

No significant similarity found.


Query #2744: g2669.t1 Query ID: lcl|Query_79018 Length: 270

No significant similarity found.


Query #2745: g2670.t1 Query ID: lcl|Query_79019 Length: 653

No significant similarity found.


Query #2746: g2671.t1 Query ID: lcl|Query_79020 Length: 398

No significant similarity found.


Query #2747: g2672.t1 Query ID: lcl|Query_79021 Length: 280

No significant similarity found.


Query #2748: g2673.t1 Query ID: lcl|Query_79022 Length: 901

No significant similarity found.


Query #2749: g2674.t1 Query ID: lcl|Query_79023 Length: 305

No significant similarity found.


Query #2750: g2675.t1 Query ID: lcl|Query_79024 Length: 111

No significant similarity found.


Query #2751: g2676.t1 Query ID: lcl|Query_79025 Length: 494

No significant similarity found.


Query #2752: g2677.t1 Query ID: lcl|Query_79026 Length: 196

No significant similarity found.


Query #2753: g2678.t1 Query ID: lcl|Query_79027 Length: 1216

No significant similarity found.


Query #2754: g2679.t1 Query ID: lcl|Query_79028 Length: 201

No significant similarity found.


Query #2755: g2680.t1 Query ID: lcl|Query_79029 Length: 607

No significant similarity found.


Query #2756: g2681.t1 Query ID: lcl|Query_79030 Length: 863

No significant similarity found.


Query #2757: g2682.t1 Query ID: lcl|Query_79031 Length: 329

No significant similarity found.


Query #2758: g2683.t1 Query ID: lcl|Query_79032 Length: 276

No significant similarity found.


Query #2759: g2683.t2 Query ID: lcl|Query_79033 Length: 756

No significant similarity found.


Query #2760: g2684.t1 Query ID: lcl|Query_79034 Length: 604

No significant similarity found.


Query #2761: g2685.t1 Query ID: lcl|Query_79035 Length: 213

No significant similarity found.


Query #2762: g2686.t1 Query ID: lcl|Query_79036 Length: 434

No significant similarity found.


Query #2763: g2687.t1 Query ID: lcl|Query_79037 Length: 259

No significant similarity found.


Query #2764: g2688.t1 Query ID: lcl|Query_79038 Length: 175

No significant similarity found.


Query #2765: g2689.t1 Query ID: lcl|Query_79039 Length: 702

No significant similarity found.


Query #2766: g2690.t1 Query ID: lcl|Query_79040 Length: 617

No significant similarity found.


Query #2767: g2691.t1 Query ID: lcl|Query_79041 Length: 510

No significant similarity found.


Query #2768: g2692.t1 Query ID: lcl|Query_79042 Length: 273

No significant similarity found.


Query #2769: g2693.t1 Query ID: lcl|Query_79043 Length: 782

No significant similarity found.


Query #2770: g2694.t1 Query ID: lcl|Query_79044 Length: 572

No significant similarity found.


Query #2771: g2695.t1 Query ID: lcl|Query_79045 Length: 933

No significant similarity found.


Query #2772: g2696.t1 Query ID: lcl|Query_79046 Length: 120

No significant similarity found.


Query #2773: g2697.t1 Query ID: lcl|Query_79047 Length: 451

No significant similarity found.


Query #2774: g2698.t1 Query ID: lcl|Query_79048 Length: 425

No significant similarity found.


Query #2775: g2699.t1 Query ID: lcl|Query_79049 Length: 381

No significant similarity found.


Query #2776: g2700.t1 Query ID: lcl|Query_79050 Length: 428

No significant similarity found.


Query #2777: g2701.t1 Query ID: lcl|Query_79051 Length: 584

No significant similarity found.


Query #2778: g2702.t1 Query ID: lcl|Query_79052 Length: 931

No significant similarity found.


Query #2779: g2703.t1 Query ID: lcl|Query_79053 Length: 427

No significant similarity found.


Query #2780: g2704.t1 Query ID: lcl|Query_79054 Length: 482

No significant similarity found.


Query #2781: g2705.t1 Query ID: lcl|Query_79055 Length: 89

No significant similarity found.


Query #2782: g2706.t1 Query ID: lcl|Query_79056 Length: 697

No significant similarity found.


Query #2783: g2706.t2 Query ID: lcl|Query_79057 Length: 692

No significant similarity found.


Query #2784: g2707.t1 Query ID: lcl|Query_79058 Length: 557

No significant similarity found.


Query #2785: g2707.t2 Query ID: lcl|Query_79059 Length: 558

No significant similarity found.


Query #2786: g2708.t1 Query ID: lcl|Query_79060 Length: 734

No significant similarity found.


Query #2787: g2709.t1 Query ID: lcl|Query_79061 Length: 266

No significant similarity found.


Query #2788: g2710.t1 Query ID: lcl|Query_79062 Length: 222

No significant similarity found.


Query #2789: g2711.t1 Query ID: lcl|Query_79063 Length: 308

No significant similarity found.


Query #2790: g2712.t1 Query ID: lcl|Query_79064 Length: 1035

No significant similarity found.


Query #2791: g2713.t1 Query ID: lcl|Query_79065 Length: 118

No significant similarity found.


Query #2792: g2714.t1 Query ID: lcl|Query_79066 Length: 143

No significant similarity found.


Query #2793: g2715.t1 Query ID: lcl|Query_79067 Length: 329

No significant similarity found.


Query #2794: g2716.t1 Query ID: lcl|Query_79068 Length: 145

No significant similarity found.


Query #2795: g2717.t1 Query ID: lcl|Query_79069 Length: 1402

No significant similarity found.


Query #2796: g2718.t1 Query ID: lcl|Query_79070 Length: 245

No significant similarity found.


Query #2797: g2719.t1 Query ID: lcl|Query_79071 Length: 374

No significant similarity found.


Query #2798: g2720.t1 Query ID: lcl|Query_79072 Length: 1704

No significant similarity found.


Query #2799: g2720.t2 Query ID: lcl|Query_79073 Length: 1708

No significant similarity found.


Query #2800: g2721.t1 Query ID: lcl|Query_79074 Length: 456

No significant similarity found.


Query #2801: g2722.t1 Query ID: lcl|Query_79075 Length: 1107

No significant similarity found.


Query #2802: g2723.t1 Query ID: lcl|Query_79076 Length: 365

No significant similarity found.


Query #2803: g2724.t1 Query ID: lcl|Query_79077 Length: 461

No significant similarity found.


Query #2804: g2725.t1 Query ID: lcl|Query_79078 Length: 385

No significant similarity found.


Query #2805: g2726.t1 Query ID: lcl|Query_79079 Length: 583

No significant similarity found.


Query #2806: g2727.t1 Query ID: lcl|Query_79080 Length: 410

No significant similarity found.


Query #2807: g2728.t1 Query ID: lcl|Query_79081 Length: 158

No significant similarity found.


Query #2808: g2729.t1 Query ID: lcl|Query_79082 Length: 143

No significant similarity found.


Query #2809: g2730.t1 Query ID: lcl|Query_79083 Length: 147

No significant similarity found.


Query #2810: g2731.t1 Query ID: lcl|Query_79084 Length: 411

No significant similarity found.


Query #2811: g2732.t1 Query ID: lcl|Query_79085 Length: 162

No significant similarity found.


Query #2812: g2733.t1 Query ID: lcl|Query_79086 Length: 277

No significant similarity found.


Query #2813: g2734.t1 Query ID: lcl|Query_79087 Length: 185

No significant similarity found.


Query #2814: g2735.t1 Query ID: lcl|Query_79088 Length: 390

No significant similarity found.


Query #2815: g2736.t1 Query ID: lcl|Query_79089 Length: 174

No significant similarity found.


Query #2816: g2737.t1 Query ID: lcl|Query_79090 Length: 421

No significant similarity found.


Query #2817: g2738.t1 Query ID: lcl|Query_79091 Length: 1072

No significant similarity found.


Query #2818: g2739.t1 Query ID: lcl|Query_79092 Length: 85

No significant similarity found.


Query #2819: g2740.t1 Query ID: lcl|Query_79093 Length: 227

No significant similarity found.


Query #2820: g2741.t1 Query ID: lcl|Query_79094 Length: 579

No significant similarity found.


Query #2821: g2742.t1 Query ID: lcl|Query_79095 Length: 602

No significant similarity found.


Query #2822: g2743.t1 Query ID: lcl|Query_79096 Length: 143

No significant similarity found.


Query #2823: g2744.t1 Query ID: lcl|Query_79097 Length: 371

No significant similarity found.


Query #2824: g2745.t1 Query ID: lcl|Query_79098 Length: 370

No significant similarity found.


Query #2825: g2746.t1 Query ID: lcl|Query_79099 Length: 158

No significant similarity found.


Query #2826: g2747.t1 Query ID: lcl|Query_79100 Length: 757

No significant similarity found.


Query #2827: g2747.t2 Query ID: lcl|Query_79101 Length: 759

No significant similarity found.


Query #2828: g2748.t1 Query ID: lcl|Query_79102 Length: 199

No significant similarity found.


Query #2829: g2749.t1 Query ID: lcl|Query_79103 Length: 987

No significant similarity found.


Query #2830: g2750.t1 Query ID: lcl|Query_79104 Length: 928

No significant similarity found.


Query #2831: g2751.t1 Query ID: lcl|Query_79105 Length: 625

No significant similarity found.


Query #2832: g2752.t1 Query ID: lcl|Query_79106 Length: 2212

No significant similarity found.


Query #2833: g2753.t1 Query ID: lcl|Query_79107 Length: 425

No significant similarity found.


Query #2834: g2754.t1 Query ID: lcl|Query_79108 Length: 549

No significant similarity found.


Query #2835: g2755.t1 Query ID: lcl|Query_79109 Length: 348

No significant similarity found.


Query #2836: g2756.t1 Query ID: lcl|Query_79110 Length: 664

No significant similarity found.


Query #2837: g2757.t1 Query ID: lcl|Query_79111 Length: 159

No significant similarity found.


Query #2838: g2758.t1 Query ID: lcl|Query_79112 Length: 821

No significant similarity found.


Query #2839: g2758.t2 Query ID: lcl|Query_79113 Length: 822

No significant similarity found.


Query #2840: g2759.t1 Query ID: lcl|Query_79114 Length: 1018

No significant similarity found.


Query #2841: g2760.t1 Query ID: lcl|Query_79115 Length: 1031

No significant similarity found.


Query #2842: g2761.t1 Query ID: lcl|Query_79116 Length: 289

No significant similarity found.


Query #2843: g2762.t1 Query ID: lcl|Query_79117 Length: 901

No significant similarity found.


Query #2844: g2763.t1 Query ID: lcl|Query_79118 Length: 1011

No significant similarity found.


Query #2845: g2764.t1 Query ID: lcl|Query_79119 Length: 383

No significant similarity found.


Query #2846: g2764.t2 Query ID: lcl|Query_79120 Length: 386

No significant similarity found.


Query #2847: g2765.t1 Query ID: lcl|Query_79121 Length: 311

No significant similarity found.


Query #2848: g2766.t1 Query ID: lcl|Query_79122 Length: 535

No significant similarity found.


Query #2849: g2767.t1 Query ID: lcl|Query_79123 Length: 851

No significant similarity found.


Query #2850: g2768.t1 Query ID: lcl|Query_79124 Length: 202

No significant similarity found.


Query #2851: g2769.t1 Query ID: lcl|Query_79125 Length: 661

No significant similarity found.


Query #2852: g2770.t1 Query ID: lcl|Query_79126 Length: 450

No significant similarity found.


Query #2853: g2771.t1 Query ID: lcl|Query_79127 Length: 602

No significant similarity found.


Query #2854: g2772.t1 Query ID: lcl|Query_79128 Length: 455

No significant similarity found.


Query #2855: g2773.t1 Query ID: lcl|Query_79129 Length: 466

No significant similarity found.


Query #2856: g2774.t1 Query ID: lcl|Query_79130 Length: 126

No significant similarity found.


Query #2857: g2775.t1 Query ID: lcl|Query_79131 Length: 1448

No significant similarity found.


Query #2858: g2776.t1 Query ID: lcl|Query_79132 Length: 241

No significant similarity found.


Query #2859: g2777.t1 Query ID: lcl|Query_79133 Length: 160

No significant similarity found.


Query #2860: g2778.t1 Query ID: lcl|Query_79134 Length: 110

No significant similarity found.


Query #2861: g2779.t1 Query ID: lcl|Query_79135 Length: 90

No significant similarity found.


Query #2862: g2780.t1 Query ID: lcl|Query_79136 Length: 153

No significant similarity found.


Query #2863: g2781.t1 Query ID: lcl|Query_79137 Length: 604

No significant similarity found.


Query #2864: g2782.t1 Query ID: lcl|Query_79138 Length: 1393

No significant similarity found.


Query #2865: g2783.t1 Query ID: lcl|Query_79139 Length: 594

No significant similarity found.


Query #2866: g2784.t1 Query ID: lcl|Query_79140 Length: 921

No significant similarity found.


Query #2867: g2785.t1 Query ID: lcl|Query_79141 Length: 413

No significant similarity found.


Query #2868: g2786.t1 Query ID: lcl|Query_79142 Length: 102

No significant similarity found.


Query #2869: g2787.t1 Query ID: lcl|Query_79143 Length: 1448

No significant similarity found.


Query #2870: g2788.t1 Query ID: lcl|Query_79144 Length: 349

No significant similarity found.


Query #2871: g2789.t1 Query ID: lcl|Query_79145 Length: 249

No significant similarity found.


Query #2872: g2790.t1 Query ID: lcl|Query_79146 Length: 507

No significant similarity found.


Query #2873: g2791.t1 Query ID: lcl|Query_79147 Length: 537

No significant similarity found.


Query #2874: g2792.t1 Query ID: lcl|Query_79148 Length: 108

No significant similarity found.


Query #2875: g2793.t1 Query ID: lcl|Query_79149 Length: 1034

No significant similarity found.


Query #2876: g2794.t1 Query ID: lcl|Query_79150 Length: 344

No significant similarity found.


Query #2877: g2795.t1 Query ID: lcl|Query_79151 Length: 498

No significant similarity found.


Query #2878: g2796.t1 Query ID: lcl|Query_79152 Length: 296

No significant similarity found.


Query #2879: g2797.t1 Query ID: lcl|Query_79153 Length: 378

No significant similarity found.


Query #2880: g2797.t2 Query ID: lcl|Query_79154 Length: 384

No significant similarity found.


Query #2881: g2798.t1 Query ID: lcl|Query_79155 Length: 599

No significant similarity found.


Query #2882: g2799.t1 Query ID: lcl|Query_79156 Length: 2305

No significant similarity found.


Query #2883: g2800.t1 Query ID: lcl|Query_79157 Length: 1020

No significant similarity found.


Query #2884: g2801.t1 Query ID: lcl|Query_79158 Length: 546

No significant similarity found.


Query #2885: g2802.t1 Query ID: lcl|Query_79159 Length: 510

No significant similarity found.


Query #2886: g2803.t1 Query ID: lcl|Query_79160 Length: 111

No significant similarity found.


Query #2887: g2804.t1 Query ID: lcl|Query_79161 Length: 877

No significant similarity found.


Query #2888: g2805.t1 Query ID: lcl|Query_79162 Length: 588

No significant similarity found.


Query #2889: g2806.t1 Query ID: lcl|Query_79163 Length: 426

No significant similarity found.


Query #2890: g2807.t1 Query ID: lcl|Query_79164 Length: 330

No significant similarity found.


Query #2891: g2808.t1 Query ID: lcl|Query_79165 Length: 1959

No significant similarity found.


Query #2892: g2809.t1 Query ID: lcl|Query_79166 Length: 172

No significant similarity found.


Query #2893: g2810.t1 Query ID: lcl|Query_79167 Length: 182

No significant similarity found.


Query #2894: g2811.t1 Query ID: lcl|Query_79168 Length: 454

No significant similarity found.


Query #2895: g2812.t1 Query ID: lcl|Query_79169 Length: 72

No significant similarity found.


Query #2896: g2813.t1 Query ID: lcl|Query_79170 Length: 80

No significant similarity found.


Query #2897: g2814.t1 Query ID: lcl|Query_79171 Length: 212

No significant similarity found.


Query #2898: g2815.t1 Query ID: lcl|Query_79172 Length: 662

No significant similarity found.


Query #2899: g2816.t1 Query ID: lcl|Query_79173 Length: 306

No significant similarity found.


Query #2900: g2817.t1 Query ID: lcl|Query_79174 Length: 607

No significant similarity found.


Query #2901: g2818.t1 Query ID: lcl|Query_79175 Length: 263

No significant similarity found.


Query #2902: g2819.t1 Query ID: lcl|Query_79176 Length: 416

No significant similarity found.


Query #2903: g2820.t1 Query ID: lcl|Query_79177 Length: 223

No significant similarity found.


Query #2904: g2821.t1 Query ID: lcl|Query_79178 Length: 1633

No significant similarity found.


Query #2905: g2822.t1 Query ID: lcl|Query_79179 Length: 685

No significant similarity found.


Query #2906: g2823.t1 Query ID: lcl|Query_79180 Length: 229

No significant similarity found.


Query #2907: g2824.t1 Query ID: lcl|Query_79181 Length: 75

No significant similarity found.


Query #2908: g2825.t1 Query ID: lcl|Query_79182 Length: 364

No significant similarity found.


Query #2909: g2826.t1 Query ID: lcl|Query_79183 Length: 423

No significant similarity found.


Query #2910: g2827.t1 Query ID: lcl|Query_79184 Length: 330

No significant similarity found.


Query #2911: g2828.t1 Query ID: lcl|Query_79185 Length: 314

No significant similarity found.


Query #2912: g2829.t1 Query ID: lcl|Query_79186 Length: 378

No significant similarity found.


Query #2913: g2830.t1 Query ID: lcl|Query_79187 Length: 523

Sequences producing significant alignments:
                                                                  Scientific      Common                     Max    Total Query   E   Per.   Acc.                        
Description                                                       Name            Name            Taxid      Score  Score cover Value Ident  Len        Accession        
unnamed protein product                                                                           0          22.1   22.1  5%    0.046 44.44  449        Query_87359      


Alignments:

>unnamed protein product
Sequence ID: Query_87359 Length: 449
Range 1: 322 to 348

Score:22.1 bits(44), Expect:0.046, 
Method:Compositional matrix adjust., 
Identities:12/27(44%), Positives:14/27(51%), Gaps:0/27(0%)

Query  23   PTRPVAANAGSDKTSKALGSASSSELG  49
            PT P  A AG+D T   L  A +  LG
Sbjct  322  PTSPFKAFAGADGTGITLNIAVANGLG  348


Query #2914: g2830.t2 Query ID: lcl|Query_79188 Length: 449

No significant similarity found.


Query #2915: g2831.t1 Query ID: lcl|Query_79189 Length: 583

No significant similarity found.


Query #2916: g2832.t1 Query ID: lcl|Query_79190 Length: 165

No significant similarity found.


Query #2917: g2833.t1 Query ID: lcl|Query_79191 Length: 108

No significant similarity found.


Query #2918: g2834.t1 Query ID: lcl|Query_79192 Length: 575

No significant similarity found.


Query #2919: g2835.t1 Query ID: lcl|Query_79193 Length: 719

No significant similarity found.


Query #2920: g2836.t1 Query ID: lcl|Query_79194 Length: 437

No significant similarity found.


Query #2921: g2837.t1 Query ID: lcl|Query_79195 Length: 223

No significant similarity found.


Query #2922: g2838.t1 Query ID: lcl|Query_79196 Length: 170

No significant similarity found.


Query #2923: g2839.t1 Query ID: lcl|Query_79197 Length: 516

No significant similarity found.


Query #2924: g2840.t1 Query ID: lcl|Query_79198 Length: 810

No significant similarity found.


Query #2925: g2841.t1 Query ID: lcl|Query_79199 Length: 151

No significant similarity found.


Query #2926: g2842.t1 Query ID: lcl|Query_79200 Length: 345

No significant similarity found.


Query #2927: g2842.t2 Query ID: lcl|Query_79201 Length: 346

No significant similarity found.


Query #2928: g2843.t1 Query ID: lcl|Query_79202 Length: 383

No significant similarity found.


Query #2929: g2844.t1 Query ID: lcl|Query_79203 Length: 1133

No significant similarity found.


Query #2930: g2845.t1 Query ID: lcl|Query_79204 Length: 641

No significant similarity found.


Query #2931: g2845.t2 Query ID: lcl|Query_79205 Length: 325

No significant similarity found.


Query #2932: g2846.t1 Query ID: lcl|Query_79206 Length: 603

No significant similarity found.


Query #2933: g2847.t1 Query ID: lcl|Query_79207 Length: 220

No significant similarity found.


Query #2934: g2848.t1 Query ID: lcl|Query_79208 Length: 322

No significant similarity found.


Query #2935: g2849.t1 Query ID: lcl|Query_79209 Length: 449

No significant similarity found.


Query #2936: g2850.t1 Query ID: lcl|Query_79210 Length: 117

No significant similarity found.


Query #2937: g2851.t1 Query ID: lcl|Query_79211 Length: 77

No significant similarity found.


Query #2938: g2852.t1 Query ID: lcl|Query_79212 Length: 334

No significant similarity found.


Query #2939: g2853.t1 Query ID: lcl|Query_79213 Length: 397

No significant similarity found.


Query #2940: g2854.t1 Query ID: lcl|Query_79214 Length: 632

No significant similarity found.


Query #2941: g2855.t1 Query ID: lcl|Query_79215 Length: 412

Sequences producing significant alignments:
                                                                  Scientific      Common                     Max    Total Query   E   Per.   Acc.                        
Description                                                       Name            Name            Taxid      Score  Score cover Value Ident  Len        Accession        
unnamed protein product                                                                           0          23.4   23.4  9%    0.013 32.50  449        Query_87359      


Alignments:

>unnamed protein product
Sequence ID: Query_87359 Length: 449
Range 1: 270 to 309

Score:23.4 bits(47), Expect:0.013, 
Method:Compositional matrix adjust., 
Identities:13/40(33%), Positives:18/40(45%), Gaps:2/40(5%)

Query  154  GGILYGTVDDEGQVQVHAIYEPPQQGSADSLSLE--RGTE  191
            GG+L+GT     +     +YE   Q   D +  E  RG E
Sbjct  270  GGVLFGTTGGVMEAALRTVYEVVTQKPLDRIVFEDVRGLE  309


Query #2942: g2856.t1 Query ID: lcl|Query_79216 Length: 255

No significant similarity found.


Query #2943: g2857.t1 Query ID: lcl|Query_79217 Length: 252

No significant similarity found.


Query #2944: g2858.t1 Query ID: lcl|Query_79218 Length: 976

No significant similarity found.


Query #2945: g2859.t1 Query ID: lcl|Query_79219 Length: 732

Sequences producing significant alignments:
                                                                  Scientific      Common                     Max    Total Query   E   Per.   Acc.                        
Description                                                       Name            Name            Taxid      Score  Score cover Value Ident  Len        Accession        
unnamed protein product                                                                           0          23.4   23.4  8%    0.023 24.32  449        Query_87359      


Alignments:

>unnamed protein product
Sequence ID: Query_87359 Length: 449
Range 1: 93 to 166

Score:23.4 bits(47), Expect:0.023, 
Method:Compositional matrix adjust., 
Identities:18/74(24%), Positives:28/74(37%), Gaps:15/74(20%)

Query  496  GSVSMDELVNGLDRLGYDIRVD--------------EMEHLMQ-RVDVNQDGEIQLTEFV  540
            G V+  ++V GL  LG+D   D              E+ H +Q   +   + E  L  F 
Sbjct  93   GDVTVGQMVTGLRMLGFDYVFDTLFGADLTIMEEGTELRHRLQDHLEQHPNKEEPLPMFT  152

Query  541  AGLVDWKALQNDSQ  554
            +    W A+   S 
Sbjct  153  SCCPGWVAMVEKSN  166


Query #2946: g2859.t2 Query ID: lcl|Query_79220 Length: 730

Sequences producing significant alignments:
                                                                  Scientific      Common                     Max    Total Query   E   Per.   Acc.                        
Description                                                       Name            Name            Taxid      Score  Score cover Value Ident  Len        Accession        
unnamed protein product                                                                           0          23.8   23.8  8%    0.022 24.32  449        Query_87359      


Alignments:

>unnamed protein product
Sequence ID: Query_87359 Length: 449
Range 1: 93 to 166

Score:23.8 bits(48), Expect:0.022, 
Method:Compositional matrix adjust., 
Identities:18/74(24%), Positives:28/74(37%), Gaps:15/74(20%)

Query  496  GSVSMDELVNGLDRLGYDIRVD--------------EMEHLMQ-RVDVNQDGEIQLTEFV  540
            G V+  ++V GL  LG+D   D              E+ H +Q   +   + E  L  F 
Sbjct  93   GDVTVGQMVTGLRMLGFDYVFDTLFGADLTIMEEGTELRHRLQDHLEQHPNKEEPLPMFT  152

Query  541  AGLVDWKALQNDSQ  554
            +    W A+   S 
Sbjct  153  SCCPGWVAMVEKSN  166


Query #2947: g2860.t1 Query ID: lcl|Query_79221 Length: 95

No significant similarity found.


Query #2948: g2861.t1 Query ID: lcl|Query_79222 Length: 308

No significant similarity found.


Query #2949: g2862.t1 Query ID: lcl|Query_79223 Length: 116

No significant similarity found.


Query #2950: g2863.t1 Query ID: lcl|Query_79224 Length: 1066

No significant similarity found.


Query #2951: g2864.t1 Query ID: lcl|Query_79225 Length: 473

No significant similarity found.


Query #2952: g2865.t1 Query ID: lcl|Query_79226 Length: 158

No significant similarity found.


Query #2953: g2866.t1 Query ID: lcl|Query_79227 Length: 91

No significant similarity found.


Query #2954: g2867.t1 Query ID: lcl|Query_79228 Length: 275

No significant similarity found.


Query #2955: g2868.t1 Query ID: lcl|Query_79229 Length: 173

No significant similarity found.


Query #2956: g2869.t1 Query ID: lcl|Query_79230 Length: 819

No significant similarity found.


Query #2957: g2870.t1 Query ID: lcl|Query_79231 Length: 1954

No significant similarity found.


Query #2958: g2871.t1 Query ID: lcl|Query_79232 Length: 114

No significant similarity found.


Query #2959: g2872.t1 Query ID: lcl|Query_79233 Length: 371

No significant similarity found.


Query #2960: g2873.t1 Query ID: lcl|Query_79234 Length: 231

No significant similarity found.


Query #2961: g2874.t1 Query ID: lcl|Query_79235 Length: 547

No significant similarity found.


Query #2962: g2875.t1 Query ID: lcl|Query_79236 Length: 885

No significant similarity found.


Query #2963: g2876.t1 Query ID: lcl|Query_79237 Length: 322

No significant similarity found.


Query #2964: g2877.t1 Query ID: lcl|Query_79238 Length: 643

No significant similarity found.


Query #2965: g2878.t1 Query ID: lcl|Query_79239 Length: 1038

No significant similarity found.


Query #2966: g2878.t2 Query ID: lcl|Query_79240 Length: 1056

No significant similarity found.


Query #2967: g2879.t1 Query ID: lcl|Query_79241 Length: 237

No significant similarity found.


Query #2968: g2880.t1 Query ID: lcl|Query_79242 Length: 1456

No significant similarity found.


Query #2969: g2881.t1 Query ID: lcl|Query_79243 Length: 160

No significant similarity found.


Query #2970: g2882.t1 Query ID: lcl|Query_79244 Length: 234

No significant similarity found.


Query #2971: g2882.t2 Query ID: lcl|Query_79245 Length: 159

No significant similarity found.


Query #2972: g2883.t1 Query ID: lcl|Query_79246 Length: 423

No significant similarity found.


Query #2973: g2884.t1 Query ID: lcl|Query_79247 Length: 548

No significant similarity found.


Query #2974: g2885.t1 Query ID: lcl|Query_79248 Length: 397

No significant similarity found.


Query #2975: g2886.t1 Query ID: lcl|Query_79249 Length: 495

No significant similarity found.


Query #2976: g2887.t1 Query ID: lcl|Query_79250 Length: 362

No significant similarity found.


Query #2977: g2888.t1 Query ID: lcl|Query_79251 Length: 271

No significant similarity found.


Query #2978: g2889.t1 Query ID: lcl|Query_79252 Length: 680

No significant similarity found.


Query #2979: g2890.t1 Query ID: lcl|Query_79253 Length: 271

No significant similarity found.


Query #2980: g2891.t1 Query ID: lcl|Query_79254 Length: 195

No significant similarity found.


Query #2981: g2892.t1 Query ID: lcl|Query_79255 Length: 502

No significant similarity found.


Query #2982: g2893.t1 Query ID: lcl|Query_79256 Length: 452

No significant similarity found.


Query #2983: g2894.t1 Query ID: lcl|Query_79257 Length: 167

No significant similarity found.


Query #2984: g2895.t1 Query ID: lcl|Query_79258 Length: 701

No significant similarity found.


Query #2985: g2896.t1 Query ID: lcl|Query_79259 Length: 1953

No significant similarity found.


Query #2986: g2896.t2 Query ID: lcl|Query_79260 Length: 1965

No significant similarity found.


Query #2987: g2897.t1 Query ID: lcl|Query_79261 Length: 145

No significant similarity found.


Query #2988: g2898.t1 Query ID: lcl|Query_79262 Length: 950

No significant similarity found.


Query #2989: g2899.t1 Query ID: lcl|Query_79263 Length: 383

No significant similarity found.


Query #2990: g2900.t1 Query ID: lcl|Query_79264 Length: 420

No significant similarity found.


Query #2991: g2901.t1 Query ID: lcl|Query_79265 Length: 375

No significant similarity found.


Query #2992: g2902.t1 Query ID: lcl|Query_79266 Length: 241

No significant similarity found.


Query #2993: g2903.t1 Query ID: lcl|Query_79267 Length: 221

No significant similarity found.


Query #2994: g2904.t1 Query ID: lcl|Query_79268 Length: 93

No significant similarity found.


Query #2995: g2905.t1 Query ID: lcl|Query_79269 Length: 533

No significant similarity found.


Query #2996: g2906.t1 Query ID: lcl|Query_79270 Length: 591

No significant similarity found.


Query #2997: g2907.t1 Query ID: lcl|Query_79271 Length: 251

No significant similarity found.


Query #2998: g2908.t1 Query ID: lcl|Query_79272 Length: 230

No significant similarity found.


Query #2999: g2909.t1 Query ID: lcl|Query_79273 Length: 1607

No significant similarity found.


Query #3000: g2910.t1 Query ID: lcl|Query_79274 Length: 273

No significant similarity found.


Query #3001: g2911.t1 Query ID: lcl|Query_79275 Length: 706

No significant similarity found.


Query #3002: g2912.t1 Query ID: lcl|Query_79276 Length: 696

No significant similarity found.


Query #3003: g2913.t1 Query ID: lcl|Query_79277 Length: 1630

No significant similarity found.


Query #3004: g2914.t1 Query ID: lcl|Query_79278 Length: 188

No significant similarity found.


Query #3005: g2915.t1 Query ID: lcl|Query_79279 Length: 4104

No significant similarity found.


Query #3006: g2916.t1 Query ID: lcl|Query_79280 Length: 263

Sequences producing significant alignments:
                                                                  Scientific      Common                     Max    Total Query   E   Per.   Acc.                        
Description                                                       Name            Name            Taxid      Score  Score cover Value Ident  Len        Accession        
unnamed protein product                                                                           0          25.5   25.5  7%    0.002 57.14  449        Query_87359      


Alignments:

>unnamed protein product
Sequence ID: Query_87359 Length: 449
Range 1: 75 to 95

Score:25.5 bits(52), Expect:0.002, 
Method:Compositional matrix adjust., 
Identities:12/21(57%), Positives:14/21(66%), Gaps:0/21(0%)

Query  206  QIAQANAQAVAQATGLAPGDV  226
            QIA A   A+A+  GL PGDV
Sbjct  75   QIAPAVRVAIAETMGLNPGDV  95


Query #3007: g2917.t1 Query ID: lcl|Query_79281 Length: 761

No significant similarity found.


Query #3008: g2918.t1 Query ID: lcl|Query_79282 Length: 307

No significant similarity found.


Query #3009: g2919.t1 Query ID: lcl|Query_79283 Length: 860

No significant similarity found.


Query #3010: g2920.t1 Query ID: lcl|Query_79284 Length: 234

No significant similarity found.


Query #3011: g2921.t1 Query ID: lcl|Query_79285 Length: 242

No significant similarity found.


Query #3012: g2922.t1 Query ID: lcl|Query_79286 Length: 267

No significant similarity found.


Query #3013: g2923.t1 Query ID: lcl|Query_79287 Length: 460

No significant similarity found.


Query #3014: g2924.t1 Query ID: lcl|Query_79288 Length: 474

No significant similarity found.


Query #3015: g2925.t1 Query ID: lcl|Query_79289 Length: 414

No significant similarity found.


Query #3016: g2926.t1 Query ID: lcl|Query_79290 Length: 924

No significant similarity found.


Query #3017: g2927.t1 Query ID: lcl|Query_79291 Length: 1213

No significant similarity found.


Query #3018: g2928.t1 Query ID: lcl|Query_79292 Length: 444

No significant similarity found.


Query #3019: g2929.t1 Query ID: lcl|Query_79293 Length: 277

No significant similarity found.


Query #3020: g2930.t1 Query ID: lcl|Query_79294 Length: 749

No significant similarity found.


Query #3021: g2931.t1 Query ID: lcl|Query_79295 Length: 637

No significant similarity found.


Query #3022: g2932.t1 Query ID: lcl|Query_79296 Length: 268

No significant similarity found.


Query #3023: g2933.t1 Query ID: lcl|Query_79297 Length: 244

Sequences producing significant alignments:
                                                                  Scientific      Common                     Max    Total Query   E   Per.   Acc.                        
Description                                                       Name            Name            Taxid      Score  Score cover Value Ident  Len        Accession        
unnamed protein product                                                                           0          21.7   21.7  17%   0.025 36.96  449        Query_87359      


Alignments:

>unnamed protein product
Sequence ID: Query_87359 Length: 449
Range 1: 257 to 302

Score:21.7 bits(43), Expect:0.025, 
Method:Compositional matrix adjust., 
Identities:17/46(37%), Positives:20/46(43%), Gaps:3/46(6%)

Query  116  SSPSSPPRLGGDGGGRRGGT---VEYGNSDAVPEVVTNRMLKRVIL  158
             SP   P   G GGG   GT   V       V EVVT + L R++ 
Sbjct  257  ESPFDNPVGEGSGGGVLFGTTGGVMEAALRTVYEVVTQKPLDRIVF  302


Query #3024: g2934.t1 Query ID: lcl|Query_79298 Length: 413

No significant similarity found.


Query #3025: g2935.t1 Query ID: lcl|Query_79299 Length: 104

No significant similarity found.


Query #3026: g2936.t1 Query ID: lcl|Query_79300 Length: 216

No significant similarity found.


Query #3027: g2937.t1 Query ID: lcl|Query_79301 Length: 403

No significant similarity found.


Query #3028: g2938.t1 Query ID: lcl|Query_79302 Length: 272

No significant similarity found.


Query #3029: g2939.t1 Query ID: lcl|Query_79303 Length: 431

No significant similarity found.


Query #3030: g2940.t1 Query ID: lcl|Query_79304 Length: 1518

No significant similarity found.


Query #3031: g2941.t1 Query ID: lcl|Query_79305 Length: 194

No significant similarity found.


Query #3032: g2942.t1 Query ID: lcl|Query_79306 Length: 1664

No significant similarity found.


Query #3033: g2943.t1 Query ID: lcl|Query_79307 Length: 425

No significant similarity found.


Query #3034: g2944.t1 Query ID: lcl|Query_79308 Length: 335

No significant similarity found.


Query #3035: g2945.t1 Query ID: lcl|Query_79309 Length: 556

No significant similarity found.


Query #3036: g2946.t1 Query ID: lcl|Query_79310 Length: 785

No significant similarity found.


Query #3037: g2947.t1 Query ID: lcl|Query_79311 Length: 387

No significant similarity found.


Query #3038: g2948.t1 Query ID: lcl|Query_79312 Length: 346

No significant similarity found.


Query #3039: g2949.t1 Query ID: lcl|Query_79313 Length: 395

No significant similarity found.


Query #3040: g2950.t1 Query ID: lcl|Query_79314 Length: 228

No significant similarity found.


Query #3041: g2951.t1 Query ID: lcl|Query_79315 Length: 416

No significant similarity found.


Query #3042: g2952.t1 Query ID: lcl|Query_79316 Length: 141

No significant similarity found.


Query #3043: g2953.t1 Query ID: lcl|Query_79317 Length: 1721

No significant similarity found.


Query #3044: g2954.t1 Query ID: lcl|Query_79318 Length: 362

No significant similarity found.


Query #3045: g2955.t1 Query ID: lcl|Query_79319 Length: 1067

No significant similarity found.


Query #3046: g2956.t1 Query ID: lcl|Query_79320 Length: 248

No significant similarity found.


Query #3047: g2957.t1 Query ID: lcl|Query_79321 Length: 214

No significant similarity found.


Query #3048: g2958.t1 Query ID: lcl|Query_79322 Length: 183

No significant similarity found.


Query #3049: g2959.t1 Query ID: lcl|Query_79323 Length: 1249

No significant similarity found.


Query #3050: g2960.t1 Query ID: lcl|Query_79324 Length: 450

No significant similarity found.


Query #3051: g2961.t1 Query ID: lcl|Query_79325 Length: 671

No significant similarity found.


Query #3052: g2962.t1 Query ID: lcl|Query_79326 Length: 570

No significant similarity found.


Query #3053: g2963.t1 Query ID: lcl|Query_79327 Length: 167

No significant similarity found.


Query #3054: g2964.t1 Query ID: lcl|Query_79328 Length: 285

No significant similarity found.


Query #3055: g2965.t1 Query ID: lcl|Query_79329 Length: 308

No significant similarity found.


Query #3056: g2966.t1 Query ID: lcl|Query_79330 Length: 314

No significant similarity found.


Query #3057: g2967.t1 Query ID: lcl|Query_79331 Length: 212

No significant similarity found.


Query #3058: g2968.t1 Query ID: lcl|Query_79332 Length: 257

No significant similarity found.


Query #3059: g2969.t1 Query ID: lcl|Query_79333 Length: 573

No significant similarity found.


Query #3060: g2970.t1 Query ID: lcl|Query_79334 Length: 180

No significant similarity found.


Query #3061: g2971.t1 Query ID: lcl|Query_79335 Length: 115

No significant similarity found.


Query #3062: g2972.t1 Query ID: lcl|Query_79336 Length: 263

No significant similarity found.


Query #3063: g2973.t1 Query ID: lcl|Query_79337 Length: 254

No significant similarity found.


Query #3064: g2974.t1 Query ID: lcl|Query_79338 Length: 1800

No significant similarity found.


Query #3065: g2975.t1 Query ID: lcl|Query_79339 Length: 136

No significant similarity found.


Query #3066: g2976.t1 Query ID: lcl|Query_79340 Length: 226

No significant similarity found.


Query #3067: g2977.t1 Query ID: lcl|Query_79341 Length: 405

No significant similarity found.


Query #3068: g2978.t1 Query ID: lcl|Query_79342 Length: 502

No significant similarity found.


Query #3069: g2979.t1 Query ID: lcl|Query_79343 Length: 417

No significant similarity found.


Query #3070: g2980.t1 Query ID: lcl|Query_79344 Length: 648

No significant similarity found.


Query #3071: g2981.t1 Query ID: lcl|Query_79345 Length: 318

No significant similarity found.


Query #3072: g2982.t1 Query ID: lcl|Query_79346 Length: 984

No significant similarity found.


Query #3073: g2983.t1 Query ID: lcl|Query_79347 Length: 344

No significant similarity found.


Query #3074: g2984.t1 Query ID: lcl|Query_79348 Length: 637

No significant similarity found.


Query #3075: g2985.t1 Query ID: lcl|Query_79349 Length: 613

No significant similarity found.


Query #3076: g2986.t1 Query ID: lcl|Query_79350 Length: 160

No significant similarity found.


Query #3077: g2987.t1 Query ID: lcl|Query_79351 Length: 151

No significant similarity found.


Query #3078: g2988.t1 Query ID: lcl|Query_79352 Length: 215

No significant similarity found.


Query #3079: g2989.t1 Query ID: lcl|Query_79353 Length: 244

No significant similarity found.


Query #3080: g2990.t1 Query ID: lcl|Query_79354 Length: 169

No significant similarity found.


Query #3081: g2991.t1 Query ID: lcl|Query_79355 Length: 116

No significant similarity found.


Query #3082: g2992.t1 Query ID: lcl|Query_79356 Length: 232

No significant similarity found.


Query #3083: g2993.t1 Query ID: lcl|Query_79357 Length: 287

No significant similarity found.


Query #3084: g2994.t1 Query ID: lcl|Query_79358 Length: 145

No significant similarity found.


Query #3085: g2995.t1 Query ID: lcl|Query_79359 Length: 101

No significant similarity found.


Query #3086: g2996.t1 Query ID: lcl|Query_79360 Length: 115

No significant similarity found.


Query #3087: g2997.t1 Query ID: lcl|Query_79361 Length: 371

No significant similarity found.


Query #3088: g2998.t1 Query ID: lcl|Query_79362 Length: 576

No significant similarity found.


Query #3089: g2999.t1 Query ID: lcl|Query_79363 Length: 845

No significant similarity found.


Query #3090: g3000.t1 Query ID: lcl|Query_79364 Length: 934

No significant similarity found.


Query #3091: g3001.t1 Query ID: lcl|Query_79365 Length: 395

No significant similarity found.


Query #3092: g3002.t1 Query ID: lcl|Query_79366 Length: 272

No significant similarity found.


Query #3093: g3003.t1 Query ID: lcl|Query_79367 Length: 132

No significant similarity found.


Query #3094: g3004.t1 Query ID: lcl|Query_79368 Length: 512

No significant similarity found.


Query #3095: g3005.t1 Query ID: lcl|Query_79369 Length: 1034

No significant similarity found.


Query #3096: g3006.t1 Query ID: lcl|Query_79370 Length: 461

No significant similarity found.


Query #3097: g3007.t1 Query ID: lcl|Query_79371 Length: 615

No significant similarity found.


Query #3098: g3008.t1 Query ID: lcl|Query_79372 Length: 432

No significant similarity found.


Query #3099: g3009.t1 Query ID: lcl|Query_79373 Length: 85

No significant similarity found.


Query #3100: g3010.t1 Query ID: lcl|Query_79374 Length: 687

No significant similarity found.


Query #3101: g3011.t1 Query ID: lcl|Query_79375 Length: 650

No significant similarity found.


Query #3102: g3012.t1 Query ID: lcl|Query_79376 Length: 242

No significant similarity found.


Query #3103: g3013.t1 Query ID: lcl|Query_79377 Length: 807

No significant similarity found.


Query #3104: g3014.t1 Query ID: lcl|Query_79378 Length: 152

No significant similarity found.


Query #3105: g3015.t1 Query ID: lcl|Query_79379 Length: 150

No significant similarity found.


Query #3106: g3016.t1 Query ID: lcl|Query_79380 Length: 356

No significant similarity found.


Query #3107: g3016.t2 Query ID: lcl|Query_79381 Length: 375

No significant similarity found.


Query #3108: g3017.t1 Query ID: lcl|Query_79382 Length: 600

No significant similarity found.


Query #3109: g3017.t2 Query ID: lcl|Query_79383 Length: 619

No significant similarity found.


Query #3110: g3018.t1 Query ID: lcl|Query_79384 Length: 567

Sequences producing significant alignments:
                                                                  Scientific      Common                     Max    Total Query   E   Per.   Acc.                        
Description                                                       Name            Name            Taxid      Score  Score cover Value Ident  Len        Accession        
unnamed protein product                                                                           0          31.4   31.4  5%    8e-05 45.71  449        Query_87359      


Alignments:

>unnamed protein product
Sequence ID: Query_87359 Length: 449
Range 1: 274 to 308

Score:31.4 bits(66), Expect:8e-05, 
Method:Compositional matrix adjust., 
Identities:16/35(46%), Positives:20/35(57%), Gaps:3/35(8%)

Query  384  FGTYGRLKQLALRT---VASHIPEDSIILSDLRGL  415
            FGT G   + ALRT   V ++ P D I+  D RGL
Sbjct  274  FGTTGGVMEAALRTVYEVVTQKPLDRIVFEDVRGL  308


Query #3111: g3019.t1 Query ID: lcl|Query_79385 Length: 188

No significant similarity found.


Query #3112: g3020.t1 Query ID: lcl|Query_79386 Length: 838

No significant similarity found.


Query #3113: g3021.t1 Query ID: lcl|Query_79387 Length: 528

Sequences producing significant alignments:
                                                                  Scientific      Common                     Max    Total Query   E   Per.   Acc.                        
Description                                                       Name            Name            Taxid      Score  Score cover Value Ident  Len        Accession        
unnamed protein product                                                                           0          22.1   22.1  2%    0.041 53.33  449        Query_87359      


Alignments:

>unnamed protein product
Sequence ID: Query_87359 Length: 449
Range 1: 138 to 152

Score:22.1 bits(44), Expect:0.041, 
Method:Compositional matrix adjust., 
Identities:8/15(53%), Positives:9/15(60%), Gaps:0/15(0%)

Query  488  LKQHPVTGKPLPVFS  502
            L QHP    PLP F+
Sbjct  138  LEQHPNKEEPLPMFT  152


Query #3114: g3022.t1 Query ID: lcl|Query_79388 Length: 368

No significant similarity found.


Query #3115: g3023.t1 Query ID: lcl|Query_79389 Length: 144

No significant similarity found.


Query #3116: g3024.t1 Query ID: lcl|Query_79390 Length: 1087

No significant similarity found.


Query #3117: g3025.t1 Query ID: lcl|Query_79391 Length: 813

No significant similarity found.


Query #3118: g3026.t1 Query ID: lcl|Query_79392 Length: 1238

No significant similarity found.


Query #3119: g3027.t1 Query ID: lcl|Query_79393 Length: 257

No significant similarity found.


Query #3120: g3028.t1 Query ID: lcl|Query_79394 Length: 422

No significant similarity found.


Query #3121: g3029.t1 Query ID: lcl|Query_79395 Length: 867

No significant similarity found.


Query #3122: g3030.t1 Query ID: lcl|Query_79396 Length: 77

No significant similarity found.


Query #3123: g3031.t1 Query ID: lcl|Query_79397 Length: 1123

No significant similarity found.


Query #3124: g3032.t1 Query ID: lcl|Query_79398 Length: 675

No significant similarity found.


Query #3125: g3033.t1 Query ID: lcl|Query_79399 Length: 385

No significant similarity found.


Query #3126: g3034.t1 Query ID: lcl|Query_79400 Length: 1135

No significant similarity found.


Query #3127: g3035.t1 Query ID: lcl|Query_79401 Length: 428

No significant similarity found.


Query #3128: g3036.t1 Query ID: lcl|Query_79402 Length: 100

No significant similarity found.


Query #3129: g3037.t1 Query ID: lcl|Query_79403 Length: 105

No significant similarity found.


Query #3130: g3038.t1 Query ID: lcl|Query_79404 Length: 144

No significant similarity found.


Query #3131: g3039.t1 Query ID: lcl|Query_79405 Length: 122

No significant similarity found.


Query #3132: g3040.t1 Query ID: lcl|Query_79406 Length: 125

No significant similarity found.


Query #3133: g3041.t1 Query ID: lcl|Query_79407 Length: 230

No significant similarity found.


Query #3134: g3042.t1 Query ID: lcl|Query_79408 Length: 648

No significant similarity found.


Query #3135: g3043.t1 Query ID: lcl|Query_79409 Length: 474

No significant similarity found.


Query #3136: g3044.t1 Query ID: lcl|Query_79410 Length: 99

No significant similarity found.


Query #3137: g3045.t1 Query ID: lcl|Query_79411 Length: 208

No significant similarity found.


Query #3138: g3046.t1 Query ID: lcl|Query_79412 Length: 917

No significant similarity found.


Query #3139: g3047.t1 Query ID: lcl|Query_79413 Length: 345

No significant similarity found.


Query #3140: g3048.t1 Query ID: lcl|Query_79414 Length: 814

No significant similarity found.


Query #3141: g3049.t1 Query ID: lcl|Query_79415 Length: 517

No significant similarity found.


Query #3142: g3050.t1 Query ID: lcl|Query_79416 Length: 1029

No significant similarity found.


Query #3143: g3051.t1 Query ID: lcl|Query_79417 Length: 602

No significant similarity found.


Query #3144: g3052.t1 Query ID: lcl|Query_79418 Length: 315

No significant similarity found.


Query #3145: g3053.t1 Query ID: lcl|Query_79419 Length: 187

No significant similarity found.


Query #3146: g3054.t1 Query ID: lcl|Query_79420 Length: 110

No significant similarity found.


Query #3147: g3055.t1 Query ID: lcl|Query_79421 Length: 558

No significant similarity found.


Query #3148: g3056.t1 Query ID: lcl|Query_79422 Length: 223

No significant similarity found.


Query #3149: g3057.t1 Query ID: lcl|Query_79423 Length: 1289

No significant similarity found.


Query #3150: g3058.t1 Query ID: lcl|Query_79424 Length: 114

No significant similarity found.


Query #3151: g3059.t1 Query ID: lcl|Query_79425 Length: 222

No significant similarity found.


Query #3152: g3060.t1 Query ID: lcl|Query_79426 Length: 198

No significant similarity found.


Query #3153: g3061.t1 Query ID: lcl|Query_79427 Length: 234

No significant similarity found.


Query #3154: g3062.t1 Query ID: lcl|Query_79428 Length: 1992

No significant similarity found.


Query #3155: g3063.t1 Query ID: lcl|Query_79429 Length: 313

No significant similarity found.


Query #3156: g3064.t1 Query ID: lcl|Query_79430 Length: 601

No significant similarity found.


Query #3157: g3065.t1 Query ID: lcl|Query_79431 Length: 373

No significant similarity found.


Query #3158: g3066.t1 Query ID: lcl|Query_79432 Length: 328

No significant similarity found.


Query #3159: g3067.t1 Query ID: lcl|Query_79433 Length: 471

No significant similarity found.


Query #3160: g3068.t1 Query ID: lcl|Query_79434 Length: 832

No significant similarity found.


Query #3161: g3069.t1 Query ID: lcl|Query_79435 Length: 321

No significant similarity found.


Query #3162: g3070.t1 Query ID: lcl|Query_79436 Length: 183

No significant similarity found.


Query #3163: g3071.t1 Query ID: lcl|Query_79437 Length: 262

No significant similarity found.


Query #3164: g3072.t1 Query ID: lcl|Query_79438 Length: 510

No significant similarity found.


Query #3165: g3073.t1 Query ID: lcl|Query_79439 Length: 1183

No significant similarity found.


Query #3166: g3074.t1 Query ID: lcl|Query_79440 Length: 787

No significant similarity found.


Query #3167: g3075.t1 Query ID: lcl|Query_79441 Length: 374

No significant similarity found.


Query #3168: g3076.t1 Query ID: lcl|Query_79442 Length: 210

No significant similarity found.


Query #3169: g3077.t1 Query ID: lcl|Query_79443 Length: 744

No significant similarity found.


Query #3170: g3078.t1 Query ID: lcl|Query_79444 Length: 141

No significant similarity found.


Query #3171: g3079.t1 Query ID: lcl|Query_79445 Length: 383

No significant similarity found.


Query #3172: g3080.t1 Query ID: lcl|Query_79446 Length: 379

No significant similarity found.


Query #3173: g3081.t1 Query ID: lcl|Query_79447 Length: 754

No significant similarity found.


Query #3174: g3082.t1 Query ID: lcl|Query_79448 Length: 165

No significant similarity found.


Query #3175: g3083.t1 Query ID: lcl|Query_79449 Length: 691

Sequences producing significant alignments:
                                                                  Scientific      Common                     Max    Total Query   E   Per.   Acc.                        
Description                                                       Name            Name            Taxid      Score  Score cover Value Ident  Len        Accession        
unnamed protein product                                                                           0          25.9   25.9  6%    0.004 36.51  449        Query_87359      


Alignments:

>unnamed protein product
Sequence ID: Query_87359 Length: 449
Range 1: 265 to 325

Score:25.9 bits(53), Expect:0.004, 
Method:Compositional matrix adjust., 
Identities:23/63(37%), Positives:27/63(42%), Gaps:18/63(28%)

Query  584  GGGSSGGVGGGVDGGGMHAAV----AALVQLP------------EGMRDSCLQLVCGVLP  627
            G GS GGV  G  GG M AA         Q P            EG+++S L+L  G  P
Sbjct  265  GEGSGGGVLFGTTGGVMEAALRTVYEVVTQKPLDRIVFEDVRGLEGIKESTLHLTPG--P  322

Query  628  TMP  630
            T P
Sbjct  323  TSP  325


Query #3176: g3084.t1 Query ID: lcl|Query_79450 Length: 2931

No significant similarity found.


Query #3177: g3085.t1 Query ID: lcl|Query_79451 Length: 1302

No significant similarity found.


Query #3178: g3086.t1 Query ID: lcl|Query_79452 Length: 567

No significant similarity found.


Query #3179: g3087.t1 Query ID: lcl|Query_79453 Length: 174

No significant similarity found.


Query #3180: g3088.t1 Query ID: lcl|Query_79454 Length: 562

No significant similarity found.


Query #3181: g3089.t1 Query ID: lcl|Query_79455 Length: 565

No significant similarity found.


Query #3182: g3089.t2 Query ID: lcl|Query_79456 Length: 97

No significant similarity found.


Query #3183: g3090.t1 Query ID: lcl|Query_79457 Length: 505

No significant similarity found.


Query #3184: g3091.t1 Query ID: lcl|Query_79458 Length: 472

No significant similarity found.


Query #3185: g3092.t1 Query ID: lcl|Query_79459 Length: 523

No significant similarity found.


Query #3186: g3093.t1 Query ID: lcl|Query_79460 Length: 627

No significant similarity found.


Query #3187: g3094.t1 Query ID: lcl|Query_79461 Length: 370

No significant similarity found.


Query #3188: g3095.t1 Query ID: lcl|Query_79462 Length: 520

No significant similarity found.


Query #3189: g3096.t1 Query ID: lcl|Query_79463 Length: 1638

No significant similarity found.


Query #3190: g3096.t2 Query ID: lcl|Query_79464 Length: 675

No significant similarity found.


Query #3191: g3096.t3 Query ID: lcl|Query_79465 Length: 809

No significant similarity found.


Query #3192: g3097.t1 Query ID: lcl|Query_79466 Length: 710

No significant similarity found.


Query #3193: g3098.t1 Query ID: lcl|Query_79467 Length: 982

No significant similarity found.


Query #3194: g3099.t1 Query ID: lcl|Query_79468 Length: 520

No significant similarity found.


Query #3195: g3100.t1 Query ID: lcl|Query_79469 Length: 842

No significant similarity found.


Query #3196: g3101.t1 Query ID: lcl|Query_79470 Length: 520

No significant similarity found.


Query #3197: g3102.t1 Query ID: lcl|Query_79471 Length: 809

No significant similarity found.


Query #3198: g3103.t1 Query ID: lcl|Query_79472 Length: 2664

No significant similarity found.


Query #3199: g3104.t1 Query ID: lcl|Query_79473 Length: 323

No significant similarity found.


Query #3200: g3105.t1 Query ID: lcl|Query_79474 Length: 436

No significant similarity found.


Query #3201: g3106.t1 Query ID: lcl|Query_79475 Length: 285

No significant similarity found.


Query #3202: g3107.t1 Query ID: lcl|Query_79476 Length: 222

No significant similarity found.


Query #3203: g3108.t1 Query ID: lcl|Query_79477 Length: 1376

No significant similarity found.


Query #3204: g3109.t1 Query ID: lcl|Query_79478 Length: 831

No significant similarity found.


Query #3205: g3110.t1 Query ID: lcl|Query_79479 Length: 356

No significant similarity found.


Query #3206: g3111.t1 Query ID: lcl|Query_79480 Length: 1492

No significant similarity found.


Query #3207: g3112.t1 Query ID: lcl|Query_79481 Length: 274

No significant similarity found.


Query #3208: g3113.t1 Query ID: lcl|Query_79482 Length: 193

No significant similarity found.


Query #3209: g3114.t1 Query ID: lcl|Query_79483 Length: 141

No significant similarity found.


Query #3210: g3115.t1 Query ID: lcl|Query_79484 Length: 227

No significant similarity found.


Query #3211: g3116.t1 Query ID: lcl|Query_79485 Length: 104

No significant similarity found.


Query #3212: g3117.t1 Query ID: lcl|Query_79486 Length: 395

No significant similarity found.


Query #3213: g3118.t1 Query ID: lcl|Query_79487 Length: 873

No significant similarity found.


Query #3214: g3119.t1 Query ID: lcl|Query_79488 Length: 1460

No significant similarity found.


Query #3215: g3120.t1 Query ID: lcl|Query_79489 Length: 186

No significant similarity found.


Query #3216: g3121.t1 Query ID: lcl|Query_79490 Length: 734

No significant similarity found.


Query #3217: g3122.t1 Query ID: lcl|Query_79491 Length: 67

No significant similarity found.


Query #3218: g3122.t2 Query ID: lcl|Query_79492 Length: 72

No significant similarity found.


Query #3219: g3123.t1 Query ID: lcl|Query_79493 Length: 295

No significant similarity found.


Query #3220: g3124.t1 Query ID: lcl|Query_79494 Length: 569

No significant similarity found.


Query #3221: g3125.t1 Query ID: lcl|Query_79495 Length: 275

No significant similarity found.


Query #3222: g3126.t1 Query ID: lcl|Query_79496 Length: 519

No significant similarity found.


Query #3223: g3127.t1 Query ID: lcl|Query_79497 Length: 306

No significant similarity found.


Query #3224: g3128.t1 Query ID: lcl|Query_79498 Length: 613

No significant similarity found.


Query #3225: g3129.t1 Query ID: lcl|Query_79499 Length: 579

No significant similarity found.


Query #3226: g3130.t1 Query ID: lcl|Query_79500 Length: 552

No significant similarity found.


Query #3227: g3131.t1 Query ID: lcl|Query_79501 Length: 540

No significant similarity found.


Query #3228: g3132.t1 Query ID: lcl|Query_79502 Length: 587

No significant similarity found.


Query #3229: g3133.t1 Query ID: lcl|Query_79503 Length: 176

No significant similarity found.


Query #3230: g3134.t1 Query ID: lcl|Query_79504 Length: 567

No significant similarity found.


Query #3231: g3135.t1 Query ID: lcl|Query_79505 Length: 390

No significant similarity found.


Query #3232: g3136.t1 Query ID: lcl|Query_79506 Length: 832

No significant similarity found.


Query #3233: g3137.t1 Query ID: lcl|Query_79507 Length: 536

No significant similarity found.


Query #3234: g3138.t1 Query ID: lcl|Query_79508 Length: 187

No significant similarity found.


Query #3235: g3139.t1 Query ID: lcl|Query_79509 Length: 151

No significant similarity found.


Query #3236: g3140.t1 Query ID: lcl|Query_79510 Length: 1072

No significant similarity found.


Query #3237: g3141.t1 Query ID: lcl|Query_79511 Length: 899

No significant similarity found.


Query #3238: g3142.t1 Query ID: lcl|Query_79512 Length: 228

No significant similarity found.


Query #3239: g3143.t1 Query ID: lcl|Query_79513 Length: 122

No significant similarity found.


Query #3240: g3144.t1 Query ID: lcl|Query_79514 Length: 760

No significant similarity found.


Query #3241: g3145.t1 Query ID: lcl|Query_79515 Length: 433

No significant similarity found.


Query #3242: g3146.t1 Query ID: lcl|Query_79516 Length: 150

No significant similarity found.


Query #3243: g3147.t1 Query ID: lcl|Query_79517 Length: 525

No significant similarity found.


Query #3244: g3148.t1 Query ID: lcl|Query_79518 Length: 641

No significant similarity found.


Query #3245: g3149.t1 Query ID: lcl|Query_79519 Length: 416

No significant similarity found.


Query #3246: g3150.t1 Query ID: lcl|Query_79520 Length: 279

No significant similarity found.


Query #3247: g3151.t1 Query ID: lcl|Query_79521 Length: 1101

No significant similarity found.


Query #3248: g3152.t1 Query ID: lcl|Query_79522 Length: 181

No significant similarity found.


Query #3249: g3153.t1 Query ID: lcl|Query_79523 Length: 418

No significant similarity found.


Query #3250: g3154.t1 Query ID: lcl|Query_79524 Length: 103

No significant similarity found.


Query #3251: g3155.t1 Query ID: lcl|Query_79525 Length: 274

No significant similarity found.


Query #3252: g3156.t1 Query ID: lcl|Query_79526 Length: 645

No significant similarity found.


Query #3253: g3157.t1 Query ID: lcl|Query_79527 Length: 332

No significant similarity found.


Query #3254: g3158.t1 Query ID: lcl|Query_79528 Length: 145

No significant similarity found.


Query #3255: g3159.t1 Query ID: lcl|Query_79529 Length: 319

No significant similarity found.


Query #3256: g3160.t1 Query ID: lcl|Query_79530 Length: 370

No significant similarity found.


Query #3257: g3161.t1 Query ID: lcl|Query_79531 Length: 449

No significant similarity found.


Query #3258: g3162.t1 Query ID: lcl|Query_79532 Length: 330

No significant similarity found.


Query #3259: g3163.t1 Query ID: lcl|Query_79533 Length: 1059

No significant similarity found.


Query #3260: g3164.t1 Query ID: lcl|Query_79534 Length: 750

No significant similarity found.


Query #3261: g3165.t1 Query ID: lcl|Query_79535 Length: 201

No significant similarity found.


Query #3262: g3166.t1 Query ID: lcl|Query_79536 Length: 260

No significant similarity found.


Query #3263: g3167.t1 Query ID: lcl|Query_79537 Length: 322

No significant similarity found.


Query #3264: g3168.t1 Query ID: lcl|Query_79538 Length: 236

No significant similarity found.


Query #3265: g3169.t1 Query ID: lcl|Query_79539 Length: 475

No significant similarity found.


Query #3266: g3170.t1 Query ID: lcl|Query_79540 Length: 403

No significant similarity found.


Query #3267: g3171.t1 Query ID: lcl|Query_79541 Length: 183

No significant similarity found.


Query #3268: g3172.t1 Query ID: lcl|Query_79542 Length: 1682

No significant similarity found.


Query #3269: g3173.t1 Query ID: lcl|Query_79543 Length: 1001

No significant similarity found.


Query #3270: g3174.t1 Query ID: lcl|Query_79544 Length: 188

No significant similarity found.


Query #3271: g3175.t1 Query ID: lcl|Query_79545 Length: 531

Sequences producing significant alignments:
                                                                  Scientific      Common                     Max    Total Query   E   Per.   Acc.                        
Description                                                       Name            Name            Taxid      Score  Score cover Value Ident  Len        Accession        
unnamed protein product                                                                           0          25.1   25.1  9%    0.005 31.37  449        Query_87359      


Alignments:

>unnamed protein product
Sequence ID: Query_87359 Length: 449
Range 1: 264 to 310

Score:25.1 bits(51), Expect:0.005, 
Method:Compositional matrix adjust., 
Identities:16/51(31%), Positives:20/51(39%), Gaps:4/51(7%)

Query  58   VVEAAGAQVLTGTIGGAGRQLQAASARAAAVTITSQPADATWAGDAAAVAG  108
            V E +G  VL GT GG       A+ R     +T +P D     D     G
Sbjct  264  VGEGSGGGVLFGTTGG----VMEAALRTVYEVVTQKPLDRIVFEDVRGLEG  310


Query #3272: g3176.t1 Query ID: lcl|Query_79546 Length: 357

No significant similarity found.


Query #3273: g3177.t1 Query ID: lcl|Query_79547 Length: 212

Sequences producing significant alignments:
                                                                  Scientific      Common                     Max    Total Query   E   Per.   Acc.                        
Description                                                       Name            Name            Taxid      Score  Score cover Value Ident  Len        Accession        
unnamed protein product                                                                           0          20.9   20.9  24%   0.037 32.81  449        Query_87359      


Alignments:

>unnamed protein product
Sequence ID: Query_87359 Length: 449
Range 1: 212 to 270

Score:20.9 bits(41), Expect:0.037, 
Method:Compositional matrix adjust., 
Identities:21/64(33%), Positives:25/64(39%), Gaps:18/64(28%)

Query  139  RGQALADEFKLQFFETSAKSNTNVDDVFQS-------VARDIMVRLRDTQ------PDAS  185
            R Q  AD    + F T+     NVD V  +       V R I  +L D Q      P   
Sbjct  212  RKQGEADR---EWFNTTGAGGANVDHVMTTAELGKIFVERGI--KLNDLQESPFDNPVGE  266

Query  186  GSGG  189
            GSGG
Sbjct  267  GSGG  270


Query #3274: g3178.t1 Query ID: lcl|Query_79548 Length: 668

No significant similarity found.


Query #3275: g3178.t2 Query ID: lcl|Query_79549 Length: 695

No significant similarity found.


Query #3276: g3179.t1 Query ID: lcl|Query_79550 Length: 380

No significant similarity found.


Query #3277: g3180.t1 Query ID: lcl|Query_79551 Length: 178

No significant similarity found.


Query #3278: g3181.t1 Query ID: lcl|Query_79552 Length: 598

No significant similarity found.


Query #3279: g3182.t1 Query ID: lcl|Query_79553 Length: 471

No significant similarity found.


Query #3280: g3183.t1 Query ID: lcl|Query_79554 Length: 356

No significant similarity found.


Query #3281: g3184.t1 Query ID: lcl|Query_79555 Length: 1220

No significant similarity found.


Query #3282: g3185.t1 Query ID: lcl|Query_79556 Length: 566

No significant similarity found.


Query #3283: g3186.t1 Query ID: lcl|Query_79557 Length: 334

No significant similarity found.


Query #3284: g3187.t1 Query ID: lcl|Query_79558 Length: 518

No significant similarity found.


Query #3285: g3188.t1 Query ID: lcl|Query_79559 Length: 188

No significant similarity found.


Query #3286: g3189.t1 Query ID: lcl|Query_79560 Length: 752

No significant similarity found.


Query #3287: g3190.t1 Query ID: lcl|Query_79561 Length: 425

No significant similarity found.


Query #3288: g3191.t1 Query ID: lcl|Query_79562 Length: 1093

No significant similarity found.


Query #3289: g3192.t1 Query ID: lcl|Query_79563 Length: 670

No significant similarity found.


Query #3290: g3193.t1 Query ID: lcl|Query_79564 Length: 509

No significant similarity found.


Query #3291: g3194.t1 Query ID: lcl|Query_79565 Length: 86

No significant similarity found.


Query #3292: g3195.t1 Query ID: lcl|Query_79566 Length: 181

No significant similarity found.


Query #3293: g3195.t2 Query ID: lcl|Query_79567 Length: 156

No significant similarity found.


Query #3294: g3196.t1 Query ID: lcl|Query_79568 Length: 688

No significant similarity found.


Query #3295: g3197.t1 Query ID: lcl|Query_79569 Length: 366

No significant similarity found.


Query #3296: g3198.t1 Query ID: lcl|Query_79570 Length: 133

No significant similarity found.


Query #3297: g3199.t1 Query ID: lcl|Query_79571 Length: 664

Sequences producing significant alignments:
                                                                  Scientific      Common                     Max    Total Query   E   Per.   Acc.                        
Description                                                       Name            Name            Taxid      Score  Score cover Value Ident  Len        Accession        
unnamed protein product                                                                           0          23.0   23.0  9%    0.032 27.94  449        Query_87359      


Alignments:

>unnamed protein product
Sequence ID: Query_87359 Length: 449
Range 1: 54 to 121

Score:23.0 bits(46), Expect:0.032, 
Method:Compositional matrix adjust., 
Identities:19/68(28%), Positives:24/68(35%), Gaps:4/68(5%)

Query  147  QWQQ---HHAMQAAQRQQHGGGVGPGMQMASLPPQ-QQPPQPQQQQHVTGFTMQPFYYAA  202
            +WQQ     A    QR+     + P  + A        P      Q VTG  M  F Y  
Sbjct  54   HWQQTLDELAKPKEQRKVMIAQIAPAVRVAIAETMGLNPGDVTVGQMVTGLRMLGFDYVF  113

Query  203  GTGLGASI  210
             T  GA +
Sbjct  114  DTLFGADL  121


Query #3298: g3200.t1 Query ID: lcl|Query_79572 Length: 569

No significant similarity found.


Query #3299: g3201.t1 Query ID: lcl|Query_79573 Length: 110

No significant similarity found.


Query #3300: g3202.t1 Query ID: lcl|Query_79574 Length: 89

Sequences producing significant alignments:
                                                                  Scientific      Common                     Max    Total Query   E   Per.   Acc.                        
Description                                                       Name            Name            Taxid      Score  Score cover Value Ident  Len        Accession        
unnamed protein product                                                                           0          19.2   19.2  7%    0.047 85.71  449        Query_87359      


Alignments:

>unnamed protein product
Sequence ID: Query_87359 Length: 449
Range 1: 34 to 40

Score:19.2 bits(37), Expect:0.047, 
Method:Composition-based stats., 
Identities:6/7(86%), Positives:7/7(100%), Gaps:0/7(0%)

Query  77  RAAGPTS  83
           RAAGPT+
Sbjct  34  RAAGPTA  40


Query #3301: g3203.t1 Query ID: lcl|Query_79575 Length: 450

No significant similarity found.


Query #3302: g3204.t1 Query ID: lcl|Query_79576 Length: 400

No significant similarity found.


Query #3303: g3205.t1 Query ID: lcl|Query_79577 Length: 246

No significant similarity found.


Query #3304: g3206.t1 Query ID: lcl|Query_79578 Length: 744

No significant similarity found.


Query #3305: g3207.t1 Query ID: lcl|Query_79579 Length: 1002

No significant similarity found.


Query #3306: g3208.t1 Query ID: lcl|Query_79580 Length: 101

Sequences producing significant alignments:
                                                                  Scientific      Common                     Max    Total Query   E   Per.   Acc.                        
Description                                                       Name            Name            Taxid      Score  Score cover Value Ident  Len        Accession        
unnamed protein product                                                                           0          27.2   27.2  16%   1e-04 63.16  449        Query_87359      


Alignments:

>unnamed protein product
Sequence ID: Query_87359 Length: 449
Range 1: 20 to 38

Score:27.2 bits(56), Expect:1e-04, 
Method:Composition-based stats., 
Identities:12/19(63%), Positives:13/19(68%), Gaps:2/19(10%)

Query  20  RRA--AESRRGVVVRASGP  36
           RRA  A  RR  VVRA+GP
Sbjct  20  RRAVVAAERRRLVVRAAGP  38


Query #3307: g3209.t1 Query ID: lcl|Query_79581 Length: 622

No significant similarity found.


Query #3308: g3210.t1 Query ID: lcl|Query_79582 Length: 366

No significant similarity found.


Query #3309: g3211.t1 Query ID: lcl|Query_79583 Length: 405

No significant similarity found.


Query #3310: g3212.t1 Query ID: lcl|Query_79584 Length: 535

No significant similarity found.


Query #3311: g3213.t1 Query ID: lcl|Query_79585 Length: 827

No significant similarity found.


Query #3312: g3214.t1 Query ID: lcl|Query_79586 Length: 121

No significant similarity found.


Query #3313: g3215.t1 Query ID: lcl|Query_79587 Length: 409

No significant similarity found.


Query #3314: g3216.t1 Query ID: lcl|Query_79588 Length: 1100

No significant similarity found.


Query #3315: g3217.t1 Query ID: lcl|Query_79589 Length: 811

No significant similarity found.


Query #3316: g3218.t1 Query ID: lcl|Query_79590 Length: 149

No significant similarity found.


Query #3317: g3219.t1 Query ID: lcl|Query_79591 Length: 416

No significant similarity found.


Query #3318: g3220.t1 Query ID: lcl|Query_79592 Length: 221

No significant similarity found.


Query #3319: g3221.t1 Query ID: lcl|Query_79593 Length: 491

No significant similarity found.


Query #3320: g3222.t1 Query ID: lcl|Query_79594 Length: 1687

No significant similarity found.


Query #3321: g3223.t1 Query ID: lcl|Query_79595 Length: 409

No significant similarity found.


Query #3322: g3224.t1 Query ID: lcl|Query_79596 Length: 441

No significant similarity found.


Query #3323: g3225.t1 Query ID: lcl|Query_79597 Length: 403

No significant similarity found.


Query #3324: g3226.t1 Query ID: lcl|Query_79598 Length: 494

No significant similarity found.


Query #3325: g3227.t1 Query ID: lcl|Query_79599 Length: 374

No significant similarity found.


Query #3326: g3228.t1 Query ID: lcl|Query_79600 Length: 519

No significant similarity found.


Query #3327: g3229.t1 Query ID: lcl|Query_79601 Length: 803

No significant similarity found.


Query #3328: g3229.t2 Query ID: lcl|Query_79602 Length: 800

No significant similarity found.


Query #3329: g3230.t1 Query ID: lcl|Query_79603 Length: 241

No significant similarity found.


Query #3330: g3231.t1 Query ID: lcl|Query_79604 Length: 662

No significant similarity found.


Query #3331: g3232.t1 Query ID: lcl|Query_79605 Length: 877

No significant similarity found.


Query #3332: g3233.t1 Query ID: lcl|Query_79606 Length: 488

No significant similarity found.


Query #3333: g3234.t1 Query ID: lcl|Query_79607 Length: 346

No significant similarity found.


Query #3334: g3235.t1 Query ID: lcl|Query_79608 Length: 773

No significant similarity found.


Query #3335: g3236.t1 Query ID: lcl|Query_79609 Length: 270

No significant similarity found.


Query #3336: g3237.t1 Query ID: lcl|Query_79610 Length: 571

No significant similarity found.


Query #3337: g3238.t1 Query ID: lcl|Query_79611 Length: 690

No significant similarity found.


Query #3338: g3239.t1 Query ID: lcl|Query_79612 Length: 373

No significant similarity found.


Query #3339: g3240.t1 Query ID: lcl|Query_79613 Length: 200

No significant similarity found.


Query #3340: g3241.t1 Query ID: lcl|Query_79614 Length: 1020

No significant similarity found.


Query #3341: g3242.t1 Query ID: lcl|Query_79615 Length: 225

Sequences producing significant alignments:
                                                                  Scientific      Common                     Max    Total Query   E   Per.   Acc.                        
Description                                                       Name            Name            Taxid      Score  Score cover Value Ident  Len        Accession        
unnamed protein product                                                                           0          24.7   24.7  24%   0.003 29.09  449        Query_87359      


Alignments:

>unnamed protein product
Sequence ID: Query_87359 Length: 449
Range 1: 365 to 419

Score:24.7 bits(50), Expect:0.003, 
Method:Compositional matrix adjust., 
Identities:16/55(29%), Positives:25/55(45%), Gaps:0/55(0%)

Query  44   DGVEVLLISSNSGKRPVFPKGGWEQDEELREAALRETLEEAGVRGTLEEPLIGKF  98
            D +EV+            P+    Q  + R+AA+ +  E A +R + E PLIG  
Sbjct  365  DFIEVMACPGGCIGGGGQPRSADKQILQKRQAAMYDLDERAVIRRSHENPLIGAL  419


Query #3342: g3243.t1 Query ID: lcl|Query_79616 Length: 541

No significant similarity found.


Query #3343: g3244.t1 Query ID: lcl|Query_79617 Length: 435

No significant similarity found.


Query #3344: g3245.t1 Query ID: lcl|Query_79618 Length: 234

No significant similarity found.


Query #3345: g3246.t1 Query ID: lcl|Query_79619 Length: 231

No significant similarity found.


Query #3346: g3247.t1 Query ID: lcl|Query_79620 Length: 465

No significant similarity found.


Query #3347: g3248.t1 Query ID: lcl|Query_79621 Length: 217

No significant similarity found.


Query #3348: g3249.t1 Query ID: lcl|Query_79622 Length: 542

No significant similarity found.


Query #3349: g3250.t1 Query ID: lcl|Query_79623 Length: 598

No significant similarity found.


Query #3350: g3251.t1 Query ID: lcl|Query_79624 Length: 601

No significant similarity found.


Query #3351: g3252.t1 Query ID: lcl|Query_79625 Length: 434

No significant similarity found.


Query #3352: g3253.t1 Query ID: lcl|Query_79626 Length: 458

No significant similarity found.


Query #3353: g3254.t1 Query ID: lcl|Query_79627 Length: 863

No significant similarity found.


Query #3354: g3254.t2 Query ID: lcl|Query_79628 Length: 854

No significant similarity found.


Query #3355: g3255.t1 Query ID: lcl|Query_79629 Length: 462

No significant similarity found.


Query #3356: g3256.t1 Query ID: lcl|Query_79630 Length: 584

No significant similarity found.


Query #3357: g3257.t1 Query ID: lcl|Query_79631 Length: 520

No significant similarity found.


Query #3358: g3258.t1 Query ID: lcl|Query_79632 Length: 1122

No significant similarity found.


Query #3359: g3259.t1 Query ID: lcl|Query_79633 Length: 323

No significant similarity found.


Query #3360: g3260.t1 Query ID: lcl|Query_79634 Length: 138

No significant similarity found.


Query #3361: g3261.t1 Query ID: lcl|Query_79635 Length: 1658

No significant similarity found.


Query #3362: g3262.t1 Query ID: lcl|Query_79636 Length: 555

No significant similarity found.


Query #3363: g3262.t2 Query ID: lcl|Query_79637 Length: 556

No significant similarity found.


Query #3364: g3263.t1 Query ID: lcl|Query_79638 Length: 1069

No significant similarity found.


Query #3365: g3264.t1 Query ID: lcl|Query_79639 Length: 2017

No significant similarity found.


Query #3366: g3265.t1 Query ID: lcl|Query_79640 Length: 338

No significant similarity found.


Query #3367: g3266.t1 Query ID: lcl|Query_79641 Length: 522

No significant similarity found.


Query #3368: g3267.t1 Query ID: lcl|Query_79642 Length: 352

No significant similarity found.


Query #3369: g3268.t1 Query ID: lcl|Query_79643 Length: 157

No significant similarity found.


Query #3370: g3269.t1 Query ID: lcl|Query_79644 Length: 210

No significant similarity found.


Query #3371: g3270.t1 Query ID: lcl|Query_79645 Length: 1001

No significant similarity found.


Query #3372: g3271.t1 Query ID: lcl|Query_79646 Length: 146

No significant similarity found.


Query #3373: g3272.t1 Query ID: lcl|Query_79647 Length: 128

No significant similarity found.


Query #3374: g3273.t1 Query ID: lcl|Query_79648 Length: 1124

No significant similarity found.


Query #3375: g3274.t1 Query ID: lcl|Query_79649 Length: 889

No significant similarity found.


Query #3376: g3275.t1 Query ID: lcl|Query_79650 Length: 229

No significant similarity found.


Query #3377: g3276.t1 Query ID: lcl|Query_79651 Length: 251

No significant similarity found.


Query #3378: g3277.t1 Query ID: lcl|Query_79652 Length: 334

No significant similarity found.


Query #3379: g3278.t1 Query ID: lcl|Query_79653 Length: 339

No significant similarity found.


Query #3380: g3279.t1 Query ID: lcl|Query_79654 Length: 130

No significant similarity found.


Query #3381: g3280.t1 Query ID: lcl|Query_79655 Length: 363

No significant similarity found.


Query #3382: g3280.t2 Query ID: lcl|Query_79656 Length: 329

No significant similarity found.


Query #3383: g3281.t1 Query ID: lcl|Query_79657 Length: 586

No significant similarity found.


Query #3384: g3282.t1 Query ID: lcl|Query_79658 Length: 416

No significant similarity found.


Query #3385: g3283.t1 Query ID: lcl|Query_79659 Length: 167

No significant similarity found.


Query #3386: g3284.t1 Query ID: lcl|Query_79660 Length: 199

No significant similarity found.


Query #3387: g3285.t1 Query ID: lcl|Query_79661 Length: 1116

No significant similarity found.


Query #3388: g3286.t1 Query ID: lcl|Query_79662 Length: 154

No significant similarity found.


Query #3389: g3287.t1 Query ID: lcl|Query_79663 Length: 1572

No significant similarity found.


Query #3390: g3288.t1 Query ID: lcl|Query_79664 Length: 696

No significant similarity found.


Query #3391: g3289.t1 Query ID: lcl|Query_79665 Length: 302

No significant similarity found.


Query #3392: g3290.t1 Query ID: lcl|Query_79666 Length: 300

No significant similarity found.


Query #3393: g3291.t1 Query ID: lcl|Query_79667 Length: 309

No significant similarity found.


Query #3394: g3292.t1 Query ID: lcl|Query_79668 Length: 2668

No significant similarity found.


Query #3395: g3293.t1 Query ID: lcl|Query_79669 Length: 199

No significant similarity found.


Query #3396: g3294.t1 Query ID: lcl|Query_79670 Length: 330

No significant similarity found.


Query #3397: g3295.t1 Query ID: lcl|Query_79671 Length: 1517

No significant similarity found.


Query #3398: g3296.t1 Query ID: lcl|Query_79672 Length: 2573

No significant similarity found.


Query #3399: g3297.t1 Query ID: lcl|Query_79673 Length: 267

No significant similarity found.


Query #3400: g3298.t1 Query ID: lcl|Query_79674 Length: 347

No significant similarity found.


Query #3401: g3299.t1 Query ID: lcl|Query_79675 Length: 463

No significant similarity found.


Query #3402: g3300.t1 Query ID: lcl|Query_79676 Length: 92

No significant similarity found.


Query #3403: g3301.t1 Query ID: lcl|Query_79677 Length: 981

No significant similarity found.


Query #3404: g3302.t1 Query ID: lcl|Query_79678 Length: 532

No significant similarity found.


Query #3405: g3303.t1 Query ID: lcl|Query_79679 Length: 280

No significant similarity found.


Query #3406: g3304.t1 Query ID: lcl|Query_79680 Length: 270

No significant similarity found.


Query #3407: g3305.t1 Query ID: lcl|Query_79681 Length: 228

No significant similarity found.


Query #3408: g3306.t1 Query ID: lcl|Query_79682 Length: 1012

No significant similarity found.


Query #3409: g3307.t1 Query ID: lcl|Query_79683 Length: 475

No significant similarity found.


Query #3410: g3308.t1 Query ID: lcl|Query_79684 Length: 563

No significant similarity found.


Query #3411: g3309.t1 Query ID: lcl|Query_79685 Length: 466

No significant similarity found.


Query #3412: g3310.t1 Query ID: lcl|Query_79686 Length: 201

No significant similarity found.


Query #3413: g3311.t1 Query ID: lcl|Query_79687 Length: 80

No significant similarity found.


Query #3414: g3312.t1 Query ID: lcl|Query_79688 Length: 581

No significant similarity found.


Query #3415: g3313.t1 Query ID: lcl|Query_79689 Length: 331

No significant similarity found.


Query #3416: g3314.t1 Query ID: lcl|Query_79690 Length: 577

No significant similarity found.


Query #3417: g3315.t1 Query ID: lcl|Query_79691 Length: 297

No significant similarity found.


Query #3418: g3316.t1 Query ID: lcl|Query_79692 Length: 845

No significant similarity found.


Query #3419: g3317.t1 Query ID: lcl|Query_79693 Length: 458

No significant similarity found.


Query #3420: g3318.t1 Query ID: lcl|Query_79694 Length: 403

No significant similarity found.


Query #3421: g3319.t1 Query ID: lcl|Query_79695 Length: 668

No significant similarity found.


Query #3422: g3319.t2 Query ID: lcl|Query_79696 Length: 670

No significant similarity found.


Query #3423: g3320.t1 Query ID: lcl|Query_79697 Length: 323

No significant similarity found.


Query #3424: g3321.t1 Query ID: lcl|Query_79698 Length: 215

No significant similarity found.


Query #3425: g3322.t1 Query ID: lcl|Query_79699 Length: 211

No significant similarity found.


Query #3426: g3323.t1 Query ID: lcl|Query_79700 Length: 542

No significant similarity found.


Query #3427: g3324.t1 Query ID: lcl|Query_79701 Length: 167

No significant similarity found.


Query #3428: g3325.t1 Query ID: lcl|Query_79702 Length: 400

No significant similarity found.


Query #3429: g3326.t1 Query ID: lcl|Query_79703 Length: 324

No significant similarity found.


Query #3430: g3327.t1 Query ID: lcl|Query_79704 Length: 142

No significant similarity found.


Query #3431: g3327.t2 Query ID: lcl|Query_79705 Length: 191

No significant similarity found.


Query #3432: g3328.t1 Query ID: lcl|Query_79706 Length: 286

No significant similarity found.


Query #3433: g3329.t1 Query ID: lcl|Query_79707 Length: 501

No significant similarity found.


Query #3434: g3330.t1 Query ID: lcl|Query_79708 Length: 394

No significant similarity found.


Query #3435: g3331.t1 Query ID: lcl|Query_79709 Length: 107

No significant similarity found.


Query #3436: g3332.t1 Query ID: lcl|Query_79710 Length: 1189

No significant similarity found.


Query #3437: g3333.t1 Query ID: lcl|Query_79711 Length: 439

No significant similarity found.


Query #3438: g3334.t1 Query ID: lcl|Query_79712 Length: 491

No significant similarity found.


Query #3439: g3335.t1 Query ID: lcl|Query_79713 Length: 1096

No significant similarity found.


Query #3440: g3336.t1 Query ID: lcl|Query_79714 Length: 608

No significant similarity found.


Query #3441: g3337.t1 Query ID: lcl|Query_79715 Length: 604

No significant similarity found.


Query #3442: g3338.t1 Query ID: lcl|Query_79716 Length: 1328

No significant similarity found.


Query #3443: g3339.t1 Query ID: lcl|Query_79717 Length: 232

No significant similarity found.


Query #3444: g3340.t1 Query ID: lcl|Query_79718 Length: 790

No significant similarity found.


Query #3445: g3341.t1 Query ID: lcl|Query_79719 Length: 411

No significant similarity found.


Query #3446: g3342.t1 Query ID: lcl|Query_79720 Length: 316

No significant similarity found.


Query #3447: g3343.t1 Query ID: lcl|Query_79721 Length: 689

No significant similarity found.


Query #3448: g3344.t1 Query ID: lcl|Query_79722 Length: 216

No significant similarity found.


Query #3449: g3345.t1 Query ID: lcl|Query_79723 Length: 79

No significant similarity found.


Query #3450: g3346.t1 Query ID: lcl|Query_79724 Length: 1141

No significant similarity found.


Query #3451: g3347.t1 Query ID: lcl|Query_79725 Length: 604

No significant similarity found.


Query #3452: g3348.t1 Query ID: lcl|Query_79726 Length: 528

No significant similarity found.


Query #3453: g3349.t1 Query ID: lcl|Query_79727 Length: 184

Sequences producing significant alignments:
                                                                  Scientific      Common                     Max    Total Query   E   Per.   Acc.                        
Description                                                       Name            Name            Taxid      Score  Score cover Value Ident  Len        Accession        
unnamed protein product                                                                           0          24.2   24.2  28%   0.003 30.19  449        Query_87359      


Alignments:

>unnamed protein product
Sequence ID: Query_87359 Length: 449
Range 1: 167 to 219

Score:24.2 bits(49), Expect:0.003, 
Method:Compositional matrix adjust., 
Identities:16/53(30%), Positives:21/53(39%), Gaps:1/53(1%)

Query  91   PQMAPPQGS-QRPQQQVPPQVQPQFPGMAGGPPPGAAPPSVDPAVREMEERKR  142
            P++ P   S + PQ      ++  F   AG  P      SV P VR   E  R
Sbjct  167  PELIPYLSSCKSPQMMLGAVIKNYFAAEAGAKPEDICNVSVMPCVRKQGEADR  219


Query #3454: g3350.t1 Query ID: lcl|Query_79728 Length: 507

No significant similarity found.


Query #3455: g3351.t1 Query ID: lcl|Query_79729 Length: 348

No significant similarity found.


Query #3456: g3352.t1 Query ID: lcl|Query_79730 Length: 922

No significant similarity found.


Query #3457: g3353.t1 Query ID: lcl|Query_79731 Length: 837

No significant similarity found.


Query #3458: g3354.t1 Query ID: lcl|Query_79732 Length: 979

No significant similarity found.


Query #3459: g3355.t1 Query ID: lcl|Query_79733 Length: 699

No significant similarity found.


Query #3460: g3356.t1 Query ID: lcl|Query_79734 Length: 752

No significant similarity found.


Query #3461: g3357.t1 Query ID: lcl|Query_79735 Length: 1885

No significant similarity found.


Query #3462: g3358.t1 Query ID: lcl|Query_79736 Length: 460

No significant similarity found.


Query #3463: g3359.t1 Query ID: lcl|Query_79737 Length: 1076

No significant similarity found.


Query #3464: g3360.t1 Query ID: lcl|Query_79738 Length: 989

No significant similarity found.


Query #3465: g3361.t1 Query ID: lcl|Query_79739 Length: 406

No significant similarity found.


Query #3466: g3362.t1 Query ID: lcl|Query_79740 Length: 452

No significant similarity found.


Query #3467: g3363.t1 Query ID: lcl|Query_79741 Length: 287

No significant similarity found.


Query #3468: g3364.t1 Query ID: lcl|Query_79742 Length: 264

No significant similarity found.


Query #3469: g3365.t1 Query ID: lcl|Query_79743 Length: 146

No significant similarity found.


Query #3470: g3366.t1 Query ID: lcl|Query_79744 Length: 449

No significant similarity found.


Query #3471: g3367.t1 Query ID: lcl|Query_79745 Length: 180

No significant similarity found.


Query #3472: g3368.t1 Query ID: lcl|Query_79746 Length: 322

No significant similarity found.


Query #3473: g3369.t1 Query ID: lcl|Query_79747 Length: 351

No significant similarity found.


Query #3474: g3370.t1 Query ID: lcl|Query_79748 Length: 519

No significant similarity found.


Query #3475: g3371.t1 Query ID: lcl|Query_79749 Length: 274

No significant similarity found.


Query #3476: g3372.t1 Query ID: lcl|Query_79750 Length: 700

No significant similarity found.


Query #3477: g3373.t1 Query ID: lcl|Query_79751 Length: 321

No significant similarity found.


Query #3478: g3374.t1 Query ID: lcl|Query_79752 Length: 1194

No significant similarity found.


Query #3479: g3375.t1 Query ID: lcl|Query_79753 Length: 471

No significant similarity found.


Query #3480: g3376.t1 Query ID: lcl|Query_79754 Length: 680

No significant similarity found.


Query #3481: g3377.t1 Query ID: lcl|Query_79755 Length: 803

No significant similarity found.


Query #3482: g3378.t1 Query ID: lcl|Query_79756 Length: 617

No significant similarity found.


Query #3483: g3379.t1 Query ID: lcl|Query_79757 Length: 117

No significant similarity found.


Query #3484: g3380.t1 Query ID: lcl|Query_79758 Length: 1130

No significant similarity found.


Query #3485: g3381.t1 Query ID: lcl|Query_79759 Length: 427

No significant similarity found.


Query #3486: g3382.t1 Query ID: lcl|Query_79760 Length: 245

No significant similarity found.


Query #3487: g3383.t1 Query ID: lcl|Query_79761 Length: 1012

Sequences producing significant alignments:
                                                                  Scientific      Common                     Max    Total Query   E   Per.   Acc.                        
Description                                                       Name            Name            Taxid      Score  Score cover Value Ident  Len        Accession        
unnamed protein product                                                                           0          25.9   25.9  4%    0.007 27.08  449        Query_87359      


Alignments:

>unnamed protein product
Sequence ID: Query_87359 Length: 449
Range 1: 170 to 215

Score:25.9 bits(53), Expect:0.007, 
Method:Compositional matrix adjust., 
Identities:13/48(27%), Positives:23/48(47%), Gaps:2/48(4%)

Query  355  VKFLNTGRAPRLSAGAALKHSFIRQAGVQAAPADAAPASSSSSAGRTG  402
            + +L + ++P++  GA +K  F  +AG  A P D    S      + G
Sbjct  170  IPYLSSCKSPQMMLGAVIKNYFAAEAG--AKPEDICNVSVMPCVRKQG  215


Query #3488: g3384.t1 Query ID: lcl|Query_79762 Length: 402

No significant similarity found.


Query #3489: g3385.t1 Query ID: lcl|Query_79763 Length: 363

No significant similarity found.


Query #3490: g3386.t1 Query ID: lcl|Query_79764 Length: 389

No significant similarity found.


Query #3491: g3387.t1 Query ID: lcl|Query_79765 Length: 897

No significant similarity found.


Query #3492: g3388.t1 Query ID: lcl|Query_79766 Length: 429

No significant similarity found.


Query #3493: g3389.t1 Query ID: lcl|Query_79767 Length: 290

No significant similarity found.


Query #3494: g3390.t1 Query ID: lcl|Query_79768 Length: 286

No significant similarity found.


Query #3495: g3391.t1 Query ID: lcl|Query_79769 Length: 298

No significant similarity found.


Query #3496: g3392.t1 Query ID: lcl|Query_79770 Length: 1241

No significant similarity found.


Query #3497: g3393.t1 Query ID: lcl|Query_79771 Length: 468

No significant similarity found.


Query #3498: g3394.t1 Query ID: lcl|Query_79772 Length: 527

No significant similarity found.


Query #3499: g3395.t1 Query ID: lcl|Query_79773 Length: 434

No significant similarity found.


Query #3500: g3396.t1 Query ID: lcl|Query_79774 Length: 313

No significant similarity found.


Query #3501: g3397.t1 Query ID: lcl|Query_79775 Length: 103

No significant similarity found.


Query #3502: g3398.t1 Query ID: lcl|Query_79776 Length: 296

No significant similarity found.


Query #3503: g3399.t1 Query ID: lcl|Query_79777 Length: 664

No significant similarity found.


Query #3504: g3400.t1 Query ID: lcl|Query_79778 Length: 2447

No significant similarity found.


Query #3505: g3401.t1 Query ID: lcl|Query_79779 Length: 322

No significant similarity found.


Query #3506: g3402.t1 Query ID: lcl|Query_79780 Length: 501

No significant similarity found.


Query #3507: g3403.t1 Query ID: lcl|Query_79781 Length: 449

No significant similarity found.


Query #3508: g3404.t1 Query ID: lcl|Query_79782 Length: 402

No significant similarity found.


Query #3509: g3405.t1 Query ID: lcl|Query_79783 Length: 541

No significant similarity found.


Query #3510: g3406.t1 Query ID: lcl|Query_79784 Length: 331

No significant similarity found.


Query #3511: g3407.t1 Query ID: lcl|Query_79785 Length: 788

No significant similarity found.


Query #3512: g3408.t1 Query ID: lcl|Query_79786 Length: 723

No significant similarity found.


Query #3513: g3408.t2 Query ID: lcl|Query_79787 Length: 722

No significant similarity found.


Query #3514: g3409.t1 Query ID: lcl|Query_79788 Length: 119

No significant similarity found.


Query #3515: g3410.t1 Query ID: lcl|Query_79789 Length: 783

No significant similarity found.


Query #3516: g3411.t1 Query ID: lcl|Query_79790 Length: 444

No significant similarity found.


Query #3517: g3412.t1 Query ID: lcl|Query_79791 Length: 208

Sequences producing significant alignments:
                                                                  Scientific      Common                     Max    Total Query   E   Per.   Acc.                        
Description                                                       Name            Name            Taxid      Score  Score cover Value Ident  Len        Accession        
unnamed protein product                                                                           0          20.9   20.9  7%    0.034 62.50  449        Query_87359      


Alignments:

>unnamed protein product
Sequence ID: Query_87359 Length: 449
Range 1: 21 to 36

Score:20.9 bits(41), Expect:0.034, 
Method:Compositional matrix adjust., 
Identities:10/16(63%), Positives:12/16(75%), Gaps:0/16(0%)

Query  32  RAVNGAGRRRAVIKAA  47
           RAV  A RRR V++AA
Sbjct  21  RAVVAAERRRLVVRAA  36


Query #3518: g3413.t1 Query ID: lcl|Query_79792 Length: 1280

No significant similarity found.


Query #3519: g3413.t2 Query ID: lcl|Query_79793 Length: 1281

No significant similarity found.


Query #3520: g3414.t1 Query ID: lcl|Query_79794 Length: 367

No significant similarity found.


Query #3521: g3415.t1 Query ID: lcl|Query_79795 Length: 1557

No significant similarity found.


Query #3522: g3416.t1 Query ID: lcl|Query_79796 Length: 578

No significant similarity found.


Query #3523: g3417.t1 Query ID: lcl|Query_79797 Length: 222

No significant similarity found.


Query #3524: g3418.t1 Query ID: lcl|Query_79798 Length: 227

No significant similarity found.


Query #3525: g3419.t1 Query ID: lcl|Query_79799 Length: 479

No significant similarity found.


Query #3526: g3420.t1 Query ID: lcl|Query_79800 Length: 559

No significant similarity found.


Query #3527: g3421.t1 Query ID: lcl|Query_79801 Length: 173

No significant similarity found.


Query #3528: g3422.t1 Query ID: lcl|Query_79802 Length: 111

No significant similarity found.


Query #3529: g3423.t1 Query ID: lcl|Query_79803 Length: 269

No significant similarity found.


Query #3530: g3424.t1 Query ID: lcl|Query_79804 Length: 694

No significant similarity found.


Query #3531: g3425.t1 Query ID: lcl|Query_79805 Length: 819

No significant similarity found.


Query #3532: g3426.t1 Query ID: lcl|Query_79806 Length: 492

No significant similarity found.


Query #3533: g3427.t1 Query ID: lcl|Query_79807 Length: 581

No significant similarity found.


Query #3534: g3428.t1 Query ID: lcl|Query_79808 Length: 761

No significant similarity found.


Query #3535: g3429.t1 Query ID: lcl|Query_79809 Length: 83

No significant similarity found.


Query #3536: g3430.t1 Query ID: lcl|Query_79810 Length: 1656

No significant similarity found.


Query #3537: g3431.t1 Query ID: lcl|Query_79811 Length: 360

No significant similarity found.


Query #3538: g3432.t1 Query ID: lcl|Query_79812 Length: 185

No significant similarity found.


Query #3539: g3433.t1 Query ID: lcl|Query_79813 Length: 196

No significant similarity found.


Query #3540: g3434.t1 Query ID: lcl|Query_79814 Length: 139

No significant similarity found.


Query #3541: g3435.t1 Query ID: lcl|Query_79815 Length: 360

No significant similarity found.


Query #3542: g3436.t1 Query ID: lcl|Query_79816 Length: 301

Sequences producing significant alignments:
                                                                  Scientific      Common                     Max    Total Query   E   Per.   Acc.                        
Description                                                       Name            Name            Taxid      Score  Score cover Value Ident  Len        Accession        
unnamed protein product                                                                           0          21.7   21.7  4%    0.032 57.14  449        Query_87359      


Alignments:

>unnamed protein product
Sequence ID: Query_87359 Length: 449
Range 1: 239 to 252

Score:21.7 bits(43), Expect:0.032, 
Method:Compositional matrix adjust., 
Identities:8/14(57%), Positives:10/14(71%), Gaps:0/14(0%)

Query  224  AELARCFQERGVPL  237
            AEL + F ERG+ L
Sbjct  239  AELGKIFVERGIKL  252


Query #3543: g3437.t1 Query ID: lcl|Query_79817 Length: 449

No significant similarity found.
[truncated: 875,289 more chars]
