# Supplementary material for: Predicting the Structure of Enzymes with Metal Cofactors: The Example of [FeFe] Hydrogenases
Source: Int J Mol Sci. 2024 Mar 25;25(7):3663. doi: 10.3390/ijms25073663 (PMC11011570; doi:10.3390/ijms25073663)
Supplement: Supplementary file 1 [file ijms-25-03663-s001.zip › ijms-2857370-SM/Blast_Clustal_Alignments/Chlorella_Vulg211_11P_Nuclear_Protein_Pam30_Alignment/C.Fusca.txt]

RID: BJP3WH9U114	
Job Title:A				
Program:  
Subject:None ID: lcl|Query_78819(amino acid) Length: 436
Query #1: g1.t1 Query ID: lcl|Query_67735 Length: 265

No significant similarity found.


Query #2: g2.t1 Query ID: lcl|Query_67736 Length: 332

No significant similarity found.


Query #3: g3.t1 Query ID: lcl|Query_67737 Length: 2311

No significant similarity found.


Query #4: g4.t1 Query ID: lcl|Query_67738 Length: 245

No significant similarity found.


Query #5: g5.t1 Query ID: lcl|Query_67739 Length: 427

No significant similarity found.


Query #6: g6.t1 Query ID: lcl|Query_67740 Length: 472

No significant similarity found.


Query #7: g7.t1 Query ID: lcl|Query_67741 Length: 89

No significant similarity found.


Query #8: g8.t1 Query ID: lcl|Query_67742 Length: 409

No significant similarity found.


Query #9: g9.t1 Query ID: lcl|Query_67743 Length: 1767

No significant similarity found.


Query #10: g10.t1 Query ID: lcl|Query_67744 Length: 107

No significant similarity found.


Query #11: g11.t1 Query ID: lcl|Query_67745 Length: 1087

No significant similarity found.


Query #12: g12.t1 Query ID: lcl|Query_67746 Length: 350

No significant similarity found.


Query #13: g13.t1 Query ID: lcl|Query_67747 Length: 1863

No significant similarity found.


Query #14: g14.t1 Query ID: lcl|Query_67748 Length: 478

No significant similarity found.


Query #15: g15.t1 Query ID: lcl|Query_67749 Length: 1601

No significant similarity found.


Query #16: g16.t1 Query ID: lcl|Query_67750 Length: 1102

No significant similarity found.


Query #17: g17.t1 Query ID: lcl|Query_67751 Length: 147

No significant similarity found.


Query #18: g18.t1 Query ID: lcl|Query_67752 Length: 765

No significant similarity found.


Query #19: g19.t1 Query ID: lcl|Query_67753 Length: 277

No significant similarity found.


Query #20: g20.t1 Query ID: lcl|Query_67754 Length: 1585

No significant similarity found.


Query #21: g21.t1 Query ID: lcl|Query_67755 Length: 120

No significant similarity found.


Query #22: g22.t1 Query ID: lcl|Query_67756 Length: 590

No significant similarity found.


Query #23: g23.t1 Query ID: lcl|Query_67757 Length: 136

No significant similarity found.


Query #24: g24.t1 Query ID: lcl|Query_67758 Length: 123

No significant similarity found.


Query #25: g25.t1 Query ID: lcl|Query_67759 Length: 340

No significant similarity found.


Query #26: g26.t1 Query ID: lcl|Query_67760 Length: 343

No significant similarity found.


Query #27: g27.t1 Query ID: lcl|Query_67761 Length: 542

No significant similarity found.


Query #28: g28.t1 Query ID: lcl|Query_67762 Length: 350

No significant similarity found.


Query #29: g29.t1 Query ID: lcl|Query_67763 Length: 153

No significant similarity found.


Query #30: g30.t1 Query ID: lcl|Query_67764 Length: 211

No significant similarity found.


Query #31: g31.t1 Query ID: lcl|Query_67765 Length: 88

No significant similarity found.


Query #32: g32.t1 Query ID: lcl|Query_67766 Length: 103

No significant similarity found.


Query #33: g33.t1 Query ID: lcl|Query_67767 Length: 193

No significant similarity found.


Query #34: g34.t1 Query ID: lcl|Query_67768 Length: 144

No significant similarity found.


Query #35: g35.t1 Query ID: lcl|Query_67769 Length: 73

No significant similarity found.


Query #36: g36.t1 Query ID: lcl|Query_67770 Length: 284

No significant similarity found.


Query #37: g37.t1 Query ID: lcl|Query_67771 Length: 259

No significant similarity found.


Query #38: g38.t1 Query ID: lcl|Query_67772 Length: 144

No significant similarity found.


Query #39: g39.t1 Query ID: lcl|Query_67773 Length: 1158

No significant similarity found.


Query #40: g40.t1 Query ID: lcl|Query_67774 Length: 753

No significant similarity found.


Query #41: g41.t1 Query ID: lcl|Query_67775 Length: 228

No significant similarity found.


Query #42: g42.t1 Query ID: lcl|Query_67776 Length: 429

No significant similarity found.


Query #43: g43.t1 Query ID: lcl|Query_67777 Length: 294

No significant similarity found.


Query #44: g44.t1 Query ID: lcl|Query_67778 Length: 348

No significant similarity found.


Query #45: g45.t1 Query ID: lcl|Query_67779 Length: 1085

No significant similarity found.


Query #46: g46.t1 Query ID: lcl|Query_67780 Length: 565

No significant similarity found.


Query #47: g47.t1 Query ID: lcl|Query_67781 Length: 131

No significant similarity found.


Query #48: g48.t1 Query ID: lcl|Query_67782 Length: 553

No significant similarity found.


Query #49: g49.t1 Query ID: lcl|Query_67783 Length: 157

No significant similarity found.


Query #50: g50.t1 Query ID: lcl|Query_67784 Length: 421

No significant similarity found.


Query #51: g51.t1 Query ID: lcl|Query_67785 Length: 521

No significant similarity found.


Query #52: g52.t1 Query ID: lcl|Query_67786 Length: 774

No significant similarity found.


Query #53: g53.t1 Query ID: lcl|Query_67787 Length: 131

No significant similarity found.


Query #54: g54.t1 Query ID: lcl|Query_67788 Length: 1187

No significant similarity found.


Query #55: g55.t1 Query ID: lcl|Query_67789 Length: 788

No significant similarity found.


Query #56: g55.t2 Query ID: lcl|Query_67790 Length: 790

No significant similarity found.


Query #57: g56.t1 Query ID: lcl|Query_67791 Length: 236

No significant similarity found.


Query #58: g57.t1 Query ID: lcl|Query_67792 Length: 431

No significant similarity found.


Query #59: g58.t1 Query ID: lcl|Query_67793 Length: 262

No significant similarity found.


Query #60: g59.t1 Query ID: lcl|Query_67794 Length: 363

No significant similarity found.


Query #61: g60.t1 Query ID: lcl|Query_67795 Length: 386

No significant similarity found.


Query #62: g61.t1 Query ID: lcl|Query_67796 Length: 364

No significant similarity found.


Query #63: g62.t1 Query ID: lcl|Query_67797 Length: 488

No significant similarity found.


Query #64: g63.t1 Query ID: lcl|Query_67798 Length: 243

No significant similarity found.


Query #65: g64.t1 Query ID: lcl|Query_67799 Length: 381

No significant similarity found.


Query #66: g65.t1 Query ID: lcl|Query_67800 Length: 537

No significant similarity found.


Query #67: g66.t1 Query ID: lcl|Query_67801 Length: 254

No significant similarity found.


Query #68: g67.t1 Query ID: lcl|Query_67802 Length: 455

No significant similarity found.


Query #69: g68.t1 Query ID: lcl|Query_67803 Length: 443

No significant similarity found.


Query #70: g69.t1 Query ID: lcl|Query_67804 Length: 330

No significant similarity found.


Query #71: g70.t1 Query ID: lcl|Query_67805 Length: 346

No significant similarity found.


Query #72: g71.t1 Query ID: lcl|Query_67806 Length: 458

No significant similarity found.


Query #73: g72.t1 Query ID: lcl|Query_67807 Length: 509

No significant similarity found.


Query #74: g73.t1 Query ID: lcl|Query_67808 Length: 487

No significant similarity found.


Query #75: g74.t1 Query ID: lcl|Query_67809 Length: 884

No significant similarity found.


Query #76: g75.t1 Query ID: lcl|Query_67810 Length: 333

No significant similarity found.


Query #77: g76.t1 Query ID: lcl|Query_67811 Length: 265

No significant similarity found.


Query #78: g77.t1 Query ID: lcl|Query_67812 Length: 442

No significant similarity found.


Query #79: g78.t1 Query ID: lcl|Query_67813 Length: 134

No significant similarity found.


Query #80: g79.t1 Query ID: lcl|Query_67814 Length: 218

No significant similarity found.


Query #81: g80.t1 Query ID: lcl|Query_67815 Length: 417

No significant similarity found.


Query #82: g81.t1 Query ID: lcl|Query_67816 Length: 435

No significant similarity found.


Query #83: g82.t1 Query ID: lcl|Query_67817 Length: 532

No significant similarity found.


Query #84: g83.t1 Query ID: lcl|Query_67818 Length: 101

No significant similarity found.


Query #85: g84.t1 Query ID: lcl|Query_67819 Length: 2372

No significant similarity found.


Query #86: g85.t1 Query ID: lcl|Query_67820 Length: 432

No significant similarity found.


Query #87: g86.t1 Query ID: lcl|Query_67821 Length: 148

No significant similarity found.


Query #88: g87.t1 Query ID: lcl|Query_67822 Length: 499

No significant similarity found.


Query #89: g88.t1 Query ID: lcl|Query_67823 Length: 426

No significant similarity found.


Query #90: g89.t1 Query ID: lcl|Query_67824 Length: 338

No significant similarity found.


Query #91: g90.t1 Query ID: lcl|Query_67825 Length: 1726

No significant similarity found.


Query #92: g91.t1 Query ID: lcl|Query_67826 Length: 493

No significant similarity found.


Query #93: g92.t1 Query ID: lcl|Query_67827 Length: 443

No significant similarity found.


Query #94: g93.t1 Query ID: lcl|Query_67828 Length: 594

No significant similarity found.


Query #95: g93.t2 Query ID: lcl|Query_67829 Length: 617

No significant similarity found.


Query #96: g94.t1 Query ID: lcl|Query_67830 Length: 686

No significant similarity found.


Query #97: g95.t1 Query ID: lcl|Query_67831 Length: 1718

No significant similarity found.


Query #98: g96.t1 Query ID: lcl|Query_67832 Length: 104

No significant similarity found.


Query #99: g97.t1 Query ID: lcl|Query_67833 Length: 118

No significant similarity found.


Query #100: g98.t1 Query ID: lcl|Query_67834 Length: 138

No significant similarity found.


Query #101: g99.t1 Query ID: lcl|Query_67835 Length: 297

No significant similarity found.


Query #102: g99.t2 Query ID: lcl|Query_67836 Length: 273

No significant similarity found.


Query #103: g100.t1 Query ID: lcl|Query_67837 Length: 180

No significant similarity found.


Query #104: g101.t1 Query ID: lcl|Query_67838 Length: 144

No significant similarity found.


Query #105: g102.t1 Query ID: lcl|Query_67839 Length: 109

No significant similarity found.


Query #106: g103.t1 Query ID: lcl|Query_67840 Length: 174

No significant similarity found.


Query #107: g104.t1 Query ID: lcl|Query_67841 Length: 87

No significant similarity found.


Query #108: g105.t1 Query ID: lcl|Query_67842 Length: 172

No significant similarity found.


Query #109: g106.t1 Query ID: lcl|Query_67843 Length: 249

No significant similarity found.


Query #110: g107.t1 Query ID: lcl|Query_67844 Length: 146

No significant similarity found.


Query #111: g108.t1 Query ID: lcl|Query_67845 Length: 365

No significant similarity found.


Query #112: g109.t1 Query ID: lcl|Query_67846 Length: 218

No significant similarity found.


Query #113: g110.t1 Query ID: lcl|Query_67847 Length: 252

No significant similarity found.


Query #114: g111.t1 Query ID: lcl|Query_67848 Length: 150

No significant similarity found.


Query #115: g112.t1 Query ID: lcl|Query_67849 Length: 428

No significant similarity found.


Query #116: g113.t1 Query ID: lcl|Query_67850 Length: 652

No significant similarity found.


Query #117: g114.t1 Query ID: lcl|Query_67851 Length: 559

No significant similarity found.


Query #118: g115.t1 Query ID: lcl|Query_67852 Length: 852

No significant similarity found.


Query #119: g116.t1 Query ID: lcl|Query_67853 Length: 424

No significant similarity found.


Query #120: g117.t1 Query ID: lcl|Query_67854 Length: 318

No significant similarity found.


Query #121: g118.t1 Query ID: lcl|Query_67855 Length: 270

No significant similarity found.


Query #122: g119.t1 Query ID: lcl|Query_67856 Length: 208

No significant similarity found.


Query #123: g120.t1 Query ID: lcl|Query_67857 Length: 141

No significant similarity found.


Query #124: g121.t1 Query ID: lcl|Query_67858 Length: 319

No significant similarity found.


Query #125: g122.t1 Query ID: lcl|Query_67859 Length: 1035

No significant similarity found.


Query #126: g123.t1 Query ID: lcl|Query_67860 Length: 1010

No significant similarity found.


Query #127: g124.t1 Query ID: lcl|Query_67861 Length: 505

No significant similarity found.


Query #128: g125.t1 Query ID: lcl|Query_67862 Length: 607

No significant similarity found.


Query #129: g126.t1 Query ID: lcl|Query_67863 Length: 1014

No significant similarity found.


Query #130: g127.t1 Query ID: lcl|Query_67864 Length: 428

No significant similarity found.


Query #131: g128.t1 Query ID: lcl|Query_67865 Length: 607

No significant similarity found.


Query #132: g129.t1 Query ID: lcl|Query_67866 Length: 358

No significant similarity found.


Query #133: g129.t2 Query ID: lcl|Query_67867 Length: 553

No significant similarity found.


Query #134: g130.t1 Query ID: lcl|Query_67868 Length: 630

No significant similarity found.


Query #135: g131.t1 Query ID: lcl|Query_67869 Length: 475

No significant similarity found.


Query #136: g132.t1 Query ID: lcl|Query_67870 Length: 472

No significant similarity found.


Query #137: g133.t1 Query ID: lcl|Query_67871 Length: 709

No significant similarity found.


Query #138: g134.t1 Query ID: lcl|Query_67872 Length: 595

No significant similarity found.


Query #139: g135.t1 Query ID: lcl|Query_67873 Length: 351

No significant similarity found.


Query #140: g136.t1 Query ID: lcl|Query_67874 Length: 581

No significant similarity found.


Query #141: g137.t1 Query ID: lcl|Query_67875 Length: 82

No significant similarity found.


Query #142: g138.t1 Query ID: lcl|Query_67876 Length: 160

No significant similarity found.


Query #143: g139.t1 Query ID: lcl|Query_67877 Length: 287

No significant similarity found.


Query #144: g140.t1 Query ID: lcl|Query_67878 Length: 423

No significant similarity found.


Query #145: g141.t1 Query ID: lcl|Query_67879 Length: 198

No significant similarity found.


Query #146: g142.t1 Query ID: lcl|Query_67880 Length: 125

No significant similarity found.


Query #147: g143.t1 Query ID: lcl|Query_67881 Length: 274

No significant similarity found.


Query #148: g144.t1 Query ID: lcl|Query_67882 Length: 190

No significant similarity found.


Query #149: g145.t1 Query ID: lcl|Query_67883 Length: 723

No significant similarity found.


Query #150: g146.t1 Query ID: lcl|Query_67884 Length: 385

No significant similarity found.


Query #151: g147.t1 Query ID: lcl|Query_67885 Length: 532

No significant similarity found.


Query #152: g148.t1 Query ID: lcl|Query_67886 Length: 592

No significant similarity found.


Query #153: g149.t1 Query ID: lcl|Query_67887 Length: 434

No significant similarity found.


Query #154: g150.t1 Query ID: lcl|Query_67888 Length: 764

No significant similarity found.


Query #155: g151.t1 Query ID: lcl|Query_67889 Length: 408

No significant similarity found.


Query #156: g152.t1 Query ID: lcl|Query_67890 Length: 428

No significant similarity found.


Query #157: g153.t1 Query ID: lcl|Query_67891 Length: 384

No significant similarity found.


Query #158: g154.t1 Query ID: lcl|Query_67892 Length: 328

No significant similarity found.


Query #159: g154.t2 Query ID: lcl|Query_67893 Length: 314

No significant similarity found.


Query #160: g155.t1 Query ID: lcl|Query_67894 Length: 495

No significant similarity found.


Query #161: g156.t1 Query ID: lcl|Query_67895 Length: 1614

No significant similarity found.


Query #162: g157.t1 Query ID: lcl|Query_67896 Length: 227

No significant similarity found.


Query #163: g158.t1 Query ID: lcl|Query_67897 Length: 1057

No significant similarity found.


Query #164: g159.t1 Query ID: lcl|Query_67898 Length: 882

No significant similarity found.


Query #165: g160.t1 Query ID: lcl|Query_67899 Length: 275

No significant similarity found.


Query #166: g161.t1 Query ID: lcl|Query_67900 Length: 255

No significant similarity found.


Query #167: g162.t1 Query ID: lcl|Query_67901 Length: 621

No significant similarity found.


Query #168: g163.t1 Query ID: lcl|Query_67902 Length: 470

No significant similarity found.


Query #169: g164.t1 Query ID: lcl|Query_67903 Length: 804

No significant similarity found.


Query #170: g165.t1 Query ID: lcl|Query_67904 Length: 390

No significant similarity found.


Query #171: g166.t1 Query ID: lcl|Query_67905 Length: 847

No significant similarity found.


Query #172: g167.t1 Query ID: lcl|Query_67906 Length: 513

No significant similarity found.


Query #173: g168.t1 Query ID: lcl|Query_67907 Length: 548

No significant similarity found.


Query #174: g169.t1 Query ID: lcl|Query_67908 Length: 914

No significant similarity found.


Query #175: g170.t1 Query ID: lcl|Query_67909 Length: 1535

No significant similarity found.


Query #176: g171.t1 Query ID: lcl|Query_67910 Length: 418

No significant similarity found.


Query #177: g172.t1 Query ID: lcl|Query_67911 Length: 110

No significant similarity found.


Query #178: g173.t1 Query ID: lcl|Query_67912 Length: 80

No significant similarity found.


Query #179: g174.t1 Query ID: lcl|Query_67913 Length: 317

No significant similarity found.


Query #180: g175.t1 Query ID: lcl|Query_67914 Length: 92

No significant similarity found.


Query #181: g176.t1 Query ID: lcl|Query_67915 Length: 612

No significant similarity found.


Query #182: g177.t1 Query ID: lcl|Query_67916 Length: 1044

No significant similarity found.


Query #183: g178.t1 Query ID: lcl|Query_67917 Length: 139

No significant similarity found.


Query #184: g179.t1 Query ID: lcl|Query_67918 Length: 337

No significant similarity found.


Query #185: g180.t1 Query ID: lcl|Query_67919 Length: 250

No significant similarity found.


Query #186: g181.t1 Query ID: lcl|Query_67920 Length: 225

No significant similarity found.


Query #187: g182.t1 Query ID: lcl|Query_67921 Length: 220

No significant similarity found.


Query #188: g183.t1 Query ID: lcl|Query_67922 Length: 220

No significant similarity found.


Query #189: g184.t1 Query ID: lcl|Query_67923 Length: 220

No significant similarity found.


Query #190: g185.t1 Query ID: lcl|Query_67924 Length: 220

No significant similarity found.


Query #191: g186.t1 Query ID: lcl|Query_67925 Length: 220

No significant similarity found.


Query #192: g187.t1 Query ID: lcl|Query_67926 Length: 220

No significant similarity found.


Query #193: g188.t1 Query ID: lcl|Query_67927 Length: 430

No significant similarity found.


Query #194: g189.t1 Query ID: lcl|Query_67928 Length: 173

No significant similarity found.


Query #195: g190.t1 Query ID: lcl|Query_67929 Length: 362

No significant similarity found.


Query #196: g191.t1 Query ID: lcl|Query_67930 Length: 160

No significant similarity found.


Query #197: g192.t1 Query ID: lcl|Query_67931 Length: 234

No significant similarity found.


Query #198: g193.t1 Query ID: lcl|Query_67932 Length: 289

No significant similarity found.


Query #199: g194.t1 Query ID: lcl|Query_67933 Length: 423

No significant similarity found.


Query #200: g195.t1 Query ID: lcl|Query_67934 Length: 1181

No significant similarity found.


Query #201: g196.t1 Query ID: lcl|Query_67935 Length: 462

No significant similarity found.


Query #202: g197.t1 Query ID: lcl|Query_67936 Length: 921

No significant similarity found.


Query #203: g198.t1 Query ID: lcl|Query_67937 Length: 631

No significant similarity found.


Query #204: g199.t1 Query ID: lcl|Query_67938 Length: 273

No significant similarity found.


Query #205: g200.t1 Query ID: lcl|Query_67939 Length: 395

No significant similarity found.


Query #206: g201.t1 Query ID: lcl|Query_67940 Length: 351

No significant similarity found.


Query #207: g202.t1 Query ID: lcl|Query_67941 Length: 275

No significant similarity found.


Query #208: g203.t1 Query ID: lcl|Query_67942 Length: 209

No significant similarity found.


Query #209: g204.t1 Query ID: lcl|Query_67943 Length: 412

No significant similarity found.


Query #210: g205.t1 Query ID: lcl|Query_67944 Length: 156

No significant similarity found.


Query #211: g206.t1 Query ID: lcl|Query_67945 Length: 574

No significant similarity found.


Query #212: g206.t2 Query ID: lcl|Query_67946 Length: 576

No significant similarity found.


Query #213: g207.t1 Query ID: lcl|Query_67947 Length: 516

No significant similarity found.


Query #214: g208.t1 Query ID: lcl|Query_67948 Length: 589

No significant similarity found.


Query #215: g209.t1 Query ID: lcl|Query_67949 Length: 171

No significant similarity found.


Query #216: g210.t1 Query ID: lcl|Query_67950 Length: 416

No significant similarity found.


Query #217: g211.t1 Query ID: lcl|Query_67951 Length: 296

No significant similarity found.


Query #218: g212.t1 Query ID: lcl|Query_67952 Length: 366

No significant similarity found.


Query #219: g213.t1 Query ID: lcl|Query_67953 Length: 319

No significant similarity found.


Query #220: g214.t1 Query ID: lcl|Query_67954 Length: 885

No significant similarity found.


Query #221: g215.t1 Query ID: lcl|Query_67955 Length: 993

No significant similarity found.


Query #222: g216.t1 Query ID: lcl|Query_67956 Length: 738

No significant similarity found.


Query #223: g217.t1 Query ID: lcl|Query_67957 Length: 2073

No significant similarity found.


Query #224: g218.t1 Query ID: lcl|Query_67958 Length: 1053

No significant similarity found.


Query #225: g219.t1 Query ID: lcl|Query_67959 Length: 592

No significant similarity found.


Query #226: g220.t1 Query ID: lcl|Query_67960 Length: 599

No significant similarity found.


Query #227: g221.t1 Query ID: lcl|Query_67961 Length: 352

No significant similarity found.


Query #228: g222.t1 Query ID: lcl|Query_67962 Length: 355

No significant similarity found.


Query #229: g223.t1 Query ID: lcl|Query_67963 Length: 855

No significant similarity found.


Query #230: g224.t1 Query ID: lcl|Query_67964 Length: 513

No significant similarity found.


Query #231: g225.t1 Query ID: lcl|Query_67965 Length: 508

No significant similarity found.


Query #232: g226.t1 Query ID: lcl|Query_67966 Length: 222

No significant similarity found.


Query #233: g227.t1 Query ID: lcl|Query_67967 Length: 1374

No significant similarity found.


Query #234: g228.t1 Query ID: lcl|Query_67968 Length: 1116

No significant similarity found.


Query #235: g229.t1 Query ID: lcl|Query_67969 Length: 1755

No significant similarity found.


Query #236: g230.t1 Query ID: lcl|Query_67970 Length: 236

No significant similarity found.


Query #237: g231.t1 Query ID: lcl|Query_67971 Length: 416

No significant similarity found.


Query #238: g232.t1 Query ID: lcl|Query_67972 Length: 550

No significant similarity found.


Query #239: g233.t1 Query ID: lcl|Query_67973 Length: 426

No significant similarity found.


Query #240: g234.t1 Query ID: lcl|Query_67974 Length: 338

No significant similarity found.


Query #241: g235.t1 Query ID: lcl|Query_67975 Length: 345

No significant similarity found.


Query #242: g236.t1 Query ID: lcl|Query_67976 Length: 289

No significant similarity found.


Query #243: g237.t1 Query ID: lcl|Query_67977 Length: 470

No significant similarity found.


Query #244: g238.t1 Query ID: lcl|Query_67978 Length: 601

No significant similarity found.


Query #245: g239.t1 Query ID: lcl|Query_67979 Length: 319

No significant similarity found.


Query #246: g240.t1 Query ID: lcl|Query_67980 Length: 651

No significant similarity found.


Query #247: g241.t1 Query ID: lcl|Query_67981 Length: 809

No significant similarity found.


Query #248: g242.t1 Query ID: lcl|Query_67982 Length: 340

No significant similarity found.


Query #249: g243.t1 Query ID: lcl|Query_67983 Length: 374

No significant similarity found.


Query #250: g244.t1 Query ID: lcl|Query_67984 Length: 227

No significant similarity found.


Query #251: g245.t1 Query ID: lcl|Query_67985 Length: 1077

No significant similarity found.


Query #252: g246.t1 Query ID: lcl|Query_67986 Length: 181

No significant similarity found.


Query #253: g247.t1 Query ID: lcl|Query_67987 Length: 897

No significant similarity found.


Query #254: g248.t1 Query ID: lcl|Query_67988 Length: 241

No significant similarity found.


Query #255: g249.t1 Query ID: lcl|Query_67989 Length: 385

No significant similarity found.


Query #256: g250.t1 Query ID: lcl|Query_67990 Length: 358

No significant similarity found.


Query #257: g251.t1 Query ID: lcl|Query_67991 Length: 233

No significant similarity found.


Query #258: g252.t1 Query ID: lcl|Query_67992 Length: 261

No significant similarity found.


Query #259: g253.t1 Query ID: lcl|Query_67993 Length: 1342

No significant similarity found.


Query #260: g254.t1 Query ID: lcl|Query_67994 Length: 162

No significant similarity found.


Query #261: g255.t1 Query ID: lcl|Query_67995 Length: 712

No significant similarity found.


Query #262: g256.t1 Query ID: lcl|Query_67996 Length: 280

No significant similarity found.


Query #263: g257.t1 Query ID: lcl|Query_67997 Length: 721

No significant similarity found.


Query #264: g258.t1 Query ID: lcl|Query_67998 Length: 1177

No significant similarity found.


Query #265: g259.t1 Query ID: lcl|Query_67999 Length: 143

No significant similarity found.


Query #266: g260.t1 Query ID: lcl|Query_68000 Length: 353

No significant similarity found.


Query #267: g261.t1 Query ID: lcl|Query_68001 Length: 369

No significant similarity found.


Query #268: g262.t1 Query ID: lcl|Query_68002 Length: 199

No significant similarity found.


Query #269: g263.t1 Query ID: lcl|Query_68003 Length: 514

No significant similarity found.


Query #270: g264.t1 Query ID: lcl|Query_68004 Length: 491

No significant similarity found.


Query #271: g265.t1 Query ID: lcl|Query_68005 Length: 541

No significant similarity found.


Query #272: g266.t1 Query ID: lcl|Query_68006 Length: 1011

No significant similarity found.


Query #273: g267.t1 Query ID: lcl|Query_68007 Length: 928

No significant similarity found.


Query #274: g268.t1 Query ID: lcl|Query_68008 Length: 1000

No significant similarity found.


Query #275: g269.t1 Query ID: lcl|Query_68009 Length: 337

No significant similarity found.


Query #276: g270.t1 Query ID: lcl|Query_68010 Length: 499

No significant similarity found.


Query #277: g271.t1 Query ID: lcl|Query_68011 Length: 99

No significant similarity found.


Query #278: g272.t1 Query ID: lcl|Query_68012 Length: 169

No significant similarity found.


Query #279: g273.t1 Query ID: lcl|Query_68013 Length: 111

No significant similarity found.


Query #280: g274.t1 Query ID: lcl|Query_68014 Length: 917

No significant similarity found.


Query #281: g275.t1 Query ID: lcl|Query_68015 Length: 231

No significant similarity found.


Query #282: g276.t1 Query ID: lcl|Query_68016 Length: 18322

No significant similarity found.


Query #283: g277.t1 Query ID: lcl|Query_68017 Length: 98

No significant similarity found.


Query #284: g278.t1 Query ID: lcl|Query_68018 Length: 198

No significant similarity found.


Query #285: g279.t1 Query ID: lcl|Query_68019 Length: 1358

No significant similarity found.


Query #286: g279.t2 Query ID: lcl|Query_68020 Length: 1336

No significant similarity found.


Query #287: g280.t1 Query ID: lcl|Query_68021 Length: 276

No significant similarity found.


Query #288: g281.t1 Query ID: lcl|Query_68022 Length: 360

No significant similarity found.


Query #289: g282.t1 Query ID: lcl|Query_68023 Length: 541

No significant similarity found.


Query #290: g283.t1 Query ID: lcl|Query_68024 Length: 144

No significant similarity found.


Query #291: g284.t1 Query ID: lcl|Query_68025 Length: 456

No significant similarity found.


Query #292: g285.t1 Query ID: lcl|Query_68026 Length: 441

No significant similarity found.


Query #293: g286.t1 Query ID: lcl|Query_68027 Length: 524

No significant similarity found.


Query #294: g287.t1 Query ID: lcl|Query_68028 Length: 420

No significant similarity found.


Query #295: g288.t1 Query ID: lcl|Query_68029 Length: 1228

No significant similarity found.


Query #296: g289.t1 Query ID: lcl|Query_68030 Length: 207

No significant similarity found.


Query #297: g290.t1 Query ID: lcl|Query_68031 Length: 784

No significant similarity found.


Query #298: g291.t1 Query ID: lcl|Query_68032 Length: 941

No significant similarity found.


Query #299: g292.t1 Query ID: lcl|Query_68033 Length: 1004

No significant similarity found.


Query #300: g293.t1 Query ID: lcl|Query_68034 Length: 222

No significant similarity found.


Query #301: g294.t1 Query ID: lcl|Query_68035 Length: 417

No significant similarity found.


Query #302: g295.t1 Query ID: lcl|Query_68036 Length: 272

No significant similarity found.


Query #303: g296.t1 Query ID: lcl|Query_68037 Length: 937

No significant similarity found.


Query #304: g297.t1 Query ID: lcl|Query_68038 Length: 336

No significant similarity found.


Query #305: g298.t1 Query ID: lcl|Query_68039 Length: 343

No significant similarity found.


Query #306: g299.t1 Query ID: lcl|Query_68040 Length: 453

No significant similarity found.


Query #307: g300.t1 Query ID: lcl|Query_68041 Length: 534

No significant similarity found.


Query #308: g301.t1 Query ID: lcl|Query_68042 Length: 378

No significant similarity found.


Query #309: g302.t1 Query ID: lcl|Query_68043 Length: 423

No significant similarity found.


Query #310: g303.t1 Query ID: lcl|Query_68044 Length: 604

No significant similarity found.


Query #311: g304.t1 Query ID: lcl|Query_68045 Length: 204

No significant similarity found.


Query #312: g305.t1 Query ID: lcl|Query_68046 Length: 344

No significant similarity found.


Query #313: g306.t1 Query ID: lcl|Query_68047 Length: 150

No significant similarity found.


Query #314: g307.t1 Query ID: lcl|Query_68048 Length: 188

No significant similarity found.


Query #315: g308.t1 Query ID: lcl|Query_68049 Length: 481

Sequences producing significant alignments:
                                                                  Scientific      Common                     Max    Total Query   E   Per.   Acc.                        
Description                                                       Name            Name            Taxid      Score  Score cover Value Ident  Len        Accession        
unnamed protein product                                                                           0          26.5   26.5  8%    0.002 27.66  436        Query_78819      


Alignments:

>unnamed protein product
Sequence ID: Query_78819 Length: 436
Range 1: 134 to 180

Score:26.5 bits(55), Expect:0.002, 
Method:Compositional matrix adjust., 
Identities:13/47(28%), Positives:17/47(36%), Gaps:6/47(12%)

Query  304  LPPFTSCRPSWL------SSSLVPAVTVLIPLLLLLVSRSKQWYSRH  344
            LP FTSC P W          L+P         ++L    K  Y  +
Sbjct  134  LPMFTSCCPGWVAMVEKSNPELIPYLSSCKSPQMMLGAVIKNYYAQQ  180


Query #316: g309.t1 Query ID: lcl|Query_68050 Length: 103

No significant similarity found.


Query #317: g310.t1 Query ID: lcl|Query_68051 Length: 637

No significant similarity found.


Query #318: g311.t1 Query ID: lcl|Query_68052 Length: 337

No significant similarity found.


Query #319: g312.t1 Query ID: lcl|Query_68053 Length: 384

No significant similarity found.


Query #320: g313.t1 Query ID: lcl|Query_68054 Length: 259

No significant similarity found.


Query #321: g314.t1 Query ID: lcl|Query_68055 Length: 99

No significant similarity found.


Query #322: g315.t1 Query ID: lcl|Query_68056 Length: 691

No significant similarity found.


Query #323: g316.t1 Query ID: lcl|Query_68057 Length: 1688

No significant similarity found.


Query #324: g317.t1 Query ID: lcl|Query_68058 Length: 322

No significant similarity found.


Query #325: g318.t1 Query ID: lcl|Query_68059 Length: 528

No significant similarity found.


Query #326: g319.t1 Query ID: lcl|Query_68060 Length: 1304

No significant similarity found.


Query #327: g320.t1 Query ID: lcl|Query_68061 Length: 292

No significant similarity found.


Query #328: g321.t1 Query ID: lcl|Query_68062 Length: 115

No significant similarity found.


Query #329: g322.t1 Query ID: lcl|Query_68063 Length: 453

No significant similarity found.


Query #330: g323.t1 Query ID: lcl|Query_68064 Length: 224

No significant similarity found.


Query #331: g324.t1 Query ID: lcl|Query_68065 Length: 146

No significant similarity found.


Query #332: g325.t1 Query ID: lcl|Query_68066 Length: 626

No significant similarity found.


Query #333: g325.t2 Query ID: lcl|Query_68067 Length: 623

No significant similarity found.


Query #334: g326.t1 Query ID: lcl|Query_68068 Length: 763

No significant similarity found.


Query #335: g327.t1 Query ID: lcl|Query_68069 Length: 1126

No significant similarity found.


Query #336: g328.t1 Query ID: lcl|Query_68070 Length: 1308

No significant similarity found.


Query #337: g329.t1 Query ID: lcl|Query_68071 Length: 291

No significant similarity found.


Query #338: g330.t1 Query ID: lcl|Query_68072 Length: 336

No significant similarity found.


Query #339: g331.t1 Query ID: lcl|Query_68073 Length: 687

No significant similarity found.


Query #340: g332.t1 Query ID: lcl|Query_68074 Length: 304

No significant similarity found.


Query #341: g333.t1 Query ID: lcl|Query_68075 Length: 268

No significant similarity found.


Query #342: g334.t1 Query ID: lcl|Query_68076 Length: 195

No significant similarity found.


Query #343: g335.t1 Query ID: lcl|Query_68077 Length: 296

No significant similarity found.


Query #344: g336.t1 Query ID: lcl|Query_68078 Length: 458

No significant similarity found.


Query #345: g337.t1 Query ID: lcl|Query_68079 Length: 529

No significant similarity found.


Query #346: g338.t1 Query ID: lcl|Query_68080 Length: 524

Sequences producing significant alignments:
                                                                  Scientific      Common                     Max    Total Query   E   Per.   Acc.                        
Description                                                       Name            Name            Taxid      Score  Score cover Value Ident  Len        Accession        
unnamed protein product                                                                           0          23.5   23.5  6%    0.015 34.88  436        Query_78819      


Alignments:

>unnamed protein product
Sequence ID: Query_78819 Length: 436
Range 1: 145 to 187

Score:23.5 bits(48), Expect:0.015, 
Method:Compositional matrix adjust., 
Identities:15/43(35%), Positives:19/43(44%), Gaps:9/43(20%)

Query  180  VGMLIASDPQ---------SGRMLVLAPIKGSPADQAGIQPGD  213
            V M   S+P+         S  M+  A IK   A Q G+QP D
Sbjct  145  VAMVEKSNPELIPYLSSCKSPQMMLGAVIKNYYAQQVGVQPSD  187


Query #347: g339.t1 Query ID: lcl|Query_68081 Length: 444

No significant similarity found.


Query #348: g340.t1 Query ID: lcl|Query_68082 Length: 2357

No significant similarity found.


Query #349: g341.t1 Query ID: lcl|Query_68083 Length: 508

No significant similarity found.


Query #350: g342.t1 Query ID: lcl|Query_68084 Length: 223

No significant similarity found.


Query #351: g343.t1 Query ID: lcl|Query_68085 Length: 259

No significant similarity found.


Query #352: g344.t1 Query ID: lcl|Query_68086 Length: 939

No significant similarity found.


Query #353: g345.t1 Query ID: lcl|Query_68087 Length: 399

No significant similarity found.


Query #354: g346.t1 Query ID: lcl|Query_68088 Length: 329

No significant similarity found.


Query #355: g347.t1 Query ID: lcl|Query_68089 Length: 468

No significant similarity found.


Query #356: g348.t1 Query ID: lcl|Query_68090 Length: 269

No significant similarity found.


Query #357: g349.t1 Query ID: lcl|Query_68091 Length: 633

No significant similarity found.


Query #358: g350.t1 Query ID: lcl|Query_68092 Length: 497

No significant similarity found.


Query #359: g351.t1 Query ID: lcl|Query_68093 Length: 1175

No significant similarity found.


Query #360: g352.t1 Query ID: lcl|Query_68094 Length: 1394

No significant similarity found.


Query #361: g353.t1 Query ID: lcl|Query_68095 Length: 297

No significant similarity found.


Query #362: g354.t1 Query ID: lcl|Query_68096 Length: 101

No significant similarity found.


Query #363: g355.t1 Query ID: lcl|Query_68097 Length: 1724

No significant similarity found.


Query #364: g356.t1 Query ID: lcl|Query_68098 Length: 814

No significant similarity found.


Query #365: g357.t1 Query ID: lcl|Query_68099 Length: 329

No significant similarity found.


Query #366: g358.t1 Query ID: lcl|Query_68100 Length: 423

No significant similarity found.


Query #367: g359.t1 Query ID: lcl|Query_68101 Length: 122

No significant similarity found.


Query #368: g360.t1 Query ID: lcl|Query_68102 Length: 465

No significant similarity found.


Query #369: g361.t1 Query ID: lcl|Query_68103 Length: 300

No significant similarity found.


Query #370: g362.t1 Query ID: lcl|Query_68104 Length: 490

No significant similarity found.


Query #371: g363.t1 Query ID: lcl|Query_68105 Length: 933

No significant similarity found.


Query #372: g364.t1 Query ID: lcl|Query_68106 Length: 1070

No significant similarity found.


Query #373: g365.t1 Query ID: lcl|Query_68107 Length: 248

No significant similarity found.


Query #374: g366.t1 Query ID: lcl|Query_68108 Length: 417

No significant similarity found.


Query #375: g367.t1 Query ID: lcl|Query_68109 Length: 458

No significant similarity found.


Query #376: g368.t1 Query ID: lcl|Query_68110 Length: 344

No significant similarity found.


Query #377: g369.t1 Query ID: lcl|Query_68111 Length: 1318

No significant similarity found.


Query #378: g370.t1 Query ID: lcl|Query_68112 Length: 3001

No significant similarity found.


Query #379: g370.t2 Query ID: lcl|Query_68113 Length: 2999

No significant similarity found.


Query #380: g371.t1 Query ID: lcl|Query_68114 Length: 305

No significant similarity found.


Query #381: g372.t1 Query ID: lcl|Query_68115 Length: 991

No significant similarity found.


Query #382: g373.t1 Query ID: lcl|Query_68116 Length: 284

No significant similarity found.


Query #383: g374.t1 Query ID: lcl|Query_68117 Length: 7090

No significant similarity found.


Query #384: g375.t1 Query ID: lcl|Query_68118 Length: 1224

No significant similarity found.


Query #385: g376.t1 Query ID: lcl|Query_68119 Length: 583

No significant similarity found.


Query #386: g377.t1 Query ID: lcl|Query_68120 Length: 699

No significant similarity found.


Query #387: g378.t1 Query ID: lcl|Query_68121 Length: 764

No significant similarity found.


Query #388: g379.t1 Query ID: lcl|Query_68122 Length: 414

No significant similarity found.


Query #389: g380.t1 Query ID: lcl|Query_68123 Length: 602

No significant similarity found.


Query #390: g381.t1 Query ID: lcl|Query_68124 Length: 465

No significant similarity found.


Query #391: g382.t1 Query ID: lcl|Query_68125 Length: 366

No significant similarity found.


Query #392: g383.t1 Query ID: lcl|Query_68126 Length: 508

No significant similarity found.


Query #393: g384.t1 Query ID: lcl|Query_68127 Length: 210

No significant similarity found.


Query #394: g385.t1 Query ID: lcl|Query_68128 Length: 332

No significant similarity found.


Query #395: g386.t1 Query ID: lcl|Query_68129 Length: 429

No significant similarity found.


Query #396: g387.t1 Query ID: lcl|Query_68130 Length: 231

No significant similarity found.


Query #397: g388.t1 Query ID: lcl|Query_68131 Length: 496

No significant similarity found.


Query #398: g389.t1 Query ID: lcl|Query_68132 Length: 640

No significant similarity found.


Query #399: g390.t1 Query ID: lcl|Query_68133 Length: 293

No significant similarity found.


Query #400: g391.t1 Query ID: lcl|Query_68134 Length: 380

No significant similarity found.


Query #401: g392.t1 Query ID: lcl|Query_68135 Length: 474

No significant similarity found.


Query #402: g393.t1 Query ID: lcl|Query_68136 Length: 545

No significant similarity found.


Query #403: g394.t1 Query ID: lcl|Query_68137 Length: 240

No significant similarity found.


Query #404: g395.t1 Query ID: lcl|Query_68138 Length: 1392

No significant similarity found.


Query #405: g396.t1 Query ID: lcl|Query_68139 Length: 84

No significant similarity found.


Query #406: g397.t1 Query ID: lcl|Query_68140 Length: 327

No significant similarity found.


Query #407: g398.t1 Query ID: lcl|Query_68141 Length: 678

No significant similarity found.


Query #408: g399.t1 Query ID: lcl|Query_68142 Length: 705

No significant similarity found.


Query #409: g400.t1 Query ID: lcl|Query_68143 Length: 534

No significant similarity found.


Query #410: g401.t1 Query ID: lcl|Query_68144 Length: 2579

No significant similarity found.


Query #411: g402.t1 Query ID: lcl|Query_68145 Length: 280

No significant similarity found.


Query #412: g403.t1 Query ID: lcl|Query_68146 Length: 1441

No significant similarity found.


Query #413: g404.t1 Query ID: lcl|Query_68147 Length: 352

No significant similarity found.


Query #414: g405.t1 Query ID: lcl|Query_68148 Length: 2691

No significant similarity found.


Query #415: g406.t1 Query ID: lcl|Query_68149 Length: 302

No significant similarity found.


Query #416: g407.t1 Query ID: lcl|Query_68150 Length: 563

No significant similarity found.


Query #417: g408.t1 Query ID: lcl|Query_68151 Length: 252

No significant similarity found.


Query #418: g409.t1 Query ID: lcl|Query_68152 Length: 600

No significant similarity found.


Query #419: g410.t1 Query ID: lcl|Query_68153 Length: 416

No significant similarity found.


Query #420: g411.t1 Query ID: lcl|Query_68154 Length: 2537

No significant similarity found.


Query #421: g412.t1 Query ID: lcl|Query_68155 Length: 527

No significant similarity found.


Query #422: g413.t1 Query ID: lcl|Query_68156 Length: 691

No significant similarity found.


Query #423: g414.t1 Query ID: lcl|Query_68157 Length: 481

No significant similarity found.


Query #424: g415.t1 Query ID: lcl|Query_68158 Length: 471

No significant similarity found.


Query #425: g416.t1 Query ID: lcl|Query_68159 Length: 1263

No significant similarity found.


Query #426: g417.t1 Query ID: lcl|Query_68160 Length: 919

No significant similarity found.


Query #427: g418.t1 Query ID: lcl|Query_68161 Length: 164

No significant similarity found.


Query #428: g419.t1 Query ID: lcl|Query_68162 Length: 227

No significant similarity found.


Query #429: g420.t1 Query ID: lcl|Query_68163 Length: 652

No significant similarity found.


Query #430: g421.t1 Query ID: lcl|Query_68164 Length: 663

No significant similarity found.


Query #431: g422.t1 Query ID: lcl|Query_68165 Length: 714

No significant similarity found.


Query #432: g423.t1 Query ID: lcl|Query_68166 Length: 526

No significant similarity found.


Query #433: g424.t1 Query ID: lcl|Query_68167 Length: 1413

No significant similarity found.


Query #434: g425.t1 Query ID: lcl|Query_68168 Length: 1340

No significant similarity found.


Query #435: g426.t1 Query ID: lcl|Query_68169 Length: 287

No significant similarity found.


Query #436: g427.t1 Query ID: lcl|Query_68170 Length: 1052

No significant similarity found.


Query #437: g427.t2 Query ID: lcl|Query_68171 Length: 1068

No significant similarity found.


Query #438: g428.t1 Query ID: lcl|Query_68172 Length: 106

No significant similarity found.


Query #439: g429.t1 Query ID: lcl|Query_68173 Length: 985

No significant similarity found.


Query #440: g430.t1 Query ID: lcl|Query_68174 Length: 326

No significant similarity found.


Query #441: g431.t1 Query ID: lcl|Query_68175 Length: 407

No significant similarity found.


Query #442: g432.t1 Query ID: lcl|Query_68176 Length: 225

No significant similarity found.


Query #443: g433.t1 Query ID: lcl|Query_68177 Length: 500

No significant similarity found.


Query #444: g434.t1 Query ID: lcl|Query_68178 Length: 119

No significant similarity found.


Query #445: g435.t1 Query ID: lcl|Query_68179 Length: 605

No significant similarity found.


Query #446: g436.t1 Query ID: lcl|Query_68180 Length: 154

No significant similarity found.


Query #447: g437.t1 Query ID: lcl|Query_68181 Length: 168

No significant similarity found.


Query #448: g438.t1 Query ID: lcl|Query_68182 Length: 844

No significant similarity found.


Query #449: g439.t1 Query ID: lcl|Query_68183 Length: 139

Sequences producing significant alignments:
                                                                  Scientific      Common                     Max    Total Query   E   Per.   Acc.                        
Description                                                       Name            Name            Taxid      Score  Score cover Value Ident  Len        Accession        
unnamed protein product                                                                           0          22.7   22.7  5%    0.008 71.43  436        Query_78819      


Alignments:

>unnamed protein product
Sequence ID: Query_78819 Length: 436
Range 1: 26 to 32

Score:22.7 bits(46), Expect:0.008, 
Method:Composition-based stats., 
Identities:5/7(71%), Positives:6/7(85%), Gaps:0/7(0%)

Query  122  TDCDCPP  128
             +CDCPP
Sbjct  26   SECDCPP  32


Query #450: g440.t1 Query ID: lcl|Query_68184 Length: 157

No significant similarity found.


Query #451: g441.t1 Query ID: lcl|Query_68185 Length: 599

No significant similarity found.


Query #452: g442.t1 Query ID: lcl|Query_68186 Length: 342

No significant similarity found.


Query #453: g443.t1 Query ID: lcl|Query_68187 Length: 706

No significant similarity found.


Query #454: g444.t1 Query ID: lcl|Query_68188 Length: 276

No significant similarity found.


Query #455: g445.t1 Query ID: lcl|Query_68189 Length: 444

No significant similarity found.


Query #456: g446.t1 Query ID: lcl|Query_68190 Length: 901

No significant similarity found.


Query #457: g447.t1 Query ID: lcl|Query_68191 Length: 205

No significant similarity found.


Query #458: g448.t1 Query ID: lcl|Query_68192 Length: 360

No significant similarity found.


Query #459: g449.t1 Query ID: lcl|Query_68193 Length: 352

No significant similarity found.


Query #460: g450.t1 Query ID: lcl|Query_68194 Length: 235

No significant similarity found.


Query #461: g451.t1 Query ID: lcl|Query_68195 Length: 368

No significant similarity found.


Query #462: g452.t1 Query ID: lcl|Query_68196 Length: 335

No significant similarity found.


Query #463: g453.t1 Query ID: lcl|Query_68197 Length: 481

No significant similarity found.


Query #464: g454.t1 Query ID: lcl|Query_68198 Length: 738

No significant similarity found.


Query #465: g455.t1 Query ID: lcl|Query_68199 Length: 280

No significant similarity found.


Query #466: g456.t1 Query ID: lcl|Query_68200 Length: 844

No significant similarity found.


Query #467: g457.t1 Query ID: lcl|Query_68201 Length: 413

No significant similarity found.


Query #468: g458.t1 Query ID: lcl|Query_68202 Length: 717

No significant similarity found.


Query #469: g459.t1 Query ID: lcl|Query_68203 Length: 354

No significant similarity found.


Query #470: g460.t1 Query ID: lcl|Query_68204 Length: 496

No significant similarity found.


Query #471: g461.t1 Query ID: lcl|Query_68205 Length: 362

No significant similarity found.


Query #472: g462.t1 Query ID: lcl|Query_68206 Length: 523

No significant similarity found.


Query #473: g463.t1 Query ID: lcl|Query_68207 Length: 1210

No significant similarity found.


Query #474: g464.t1 Query ID: lcl|Query_68208 Length: 338

No significant similarity found.


Query #475: g465.t1 Query ID: lcl|Query_68209 Length: 338

No significant similarity found.


Query #476: g466.t1 Query ID: lcl|Query_68210 Length: 753

No significant similarity found.


Query #477: g467.t1 Query ID: lcl|Query_68211 Length: 139

No significant similarity found.


Query #478: g468.t1 Query ID: lcl|Query_68212 Length: 93

No significant similarity found.


Query #479: g469.t1 Query ID: lcl|Query_68213 Length: 87

No significant similarity found.


Query #480: g470.t1 Query ID: lcl|Query_68214 Length: 278

No significant similarity found.


Query #481: g471.t1 Query ID: lcl|Query_68215 Length: 267

No significant similarity found.


Query #482: g472.t1 Query ID: lcl|Query_68216 Length: 219

No significant similarity found.


Query #483: g473.t1 Query ID: lcl|Query_68217 Length: 414

No significant similarity found.


Query #484: g474.t1 Query ID: lcl|Query_68218 Length: 449

No significant similarity found.


Query #485: g475.t1 Query ID: lcl|Query_68219 Length: 133

No significant similarity found.


Query #486: g476.t1 Query ID: lcl|Query_68220 Length: 230

No significant similarity found.


Query #487: g477.t1 Query ID: lcl|Query_68221 Length: 301

No significant similarity found.


Query #488: g478.t1 Query ID: lcl|Query_68222 Length: 558

No significant similarity found.


Query #489: g479.t1 Query ID: lcl|Query_68223 Length: 318

No significant similarity found.


Query #490: g480.t1 Query ID: lcl|Query_68224 Length: 565

No significant similarity found.


Query #491: g481.t1 Query ID: lcl|Query_68225 Length: 3257

No significant similarity found.


Query #492: g482.t1 Query ID: lcl|Query_68226 Length: 167

No significant similarity found.


Query #493: g483.t1 Query ID: lcl|Query_68227 Length: 252

No significant similarity found.


Query #494: g484.t1 Query ID: lcl|Query_68228 Length: 1151

No significant similarity found.


Query #495: g485.t1 Query ID: lcl|Query_68229 Length: 1270

No significant similarity found.


Query #496: g486.t1 Query ID: lcl|Query_68230 Length: 480

No significant similarity found.


Query #497: g487.t1 Query ID: lcl|Query_68231 Length: 1473

No significant similarity found.


Query #498: g488.t1 Query ID: lcl|Query_68232 Length: 612

No significant similarity found.


Query #499: g489.t1 Query ID: lcl|Query_68233 Length: 223

No significant similarity found.


Query #500: g490.t1 Query ID: lcl|Query_68234 Length: 523

No significant similarity found.


Query #501: g491.t1 Query ID: lcl|Query_68235 Length: 442

No significant similarity found.


Query #502: g492.t1 Query ID: lcl|Query_68236 Length: 718

No significant similarity found.


Query #503: g493.t1 Query ID: lcl|Query_68237 Length: 775

No significant similarity found.


Query #504: g494.t1 Query ID: lcl|Query_68238 Length: 581

No significant similarity found.


Query #505: g495.t1 Query ID: lcl|Query_68239 Length: 247

No significant similarity found.


Query #506: g496.t1 Query ID: lcl|Query_68240 Length: 219

No significant similarity found.


Query #507: g497.t1 Query ID: lcl|Query_68241 Length: 178

No significant similarity found.


Query #508: g498.t1 Query ID: lcl|Query_68242 Length: 247

No significant similarity found.


Query #509: g499.t1 Query ID: lcl|Query_68243 Length: 623

No significant similarity found.


Query #510: g500.t1 Query ID: lcl|Query_68244 Length: 378

No significant similarity found.


Query #511: g501.t1 Query ID: lcl|Query_68245 Length: 345

No significant similarity found.


Query #512: g502.t1 Query ID: lcl|Query_68246 Length: 265

No significant similarity found.


Query #513: g503.t1 Query ID: lcl|Query_68247 Length: 86

No significant similarity found.


Query #514: g504.t1 Query ID: lcl|Query_68248 Length: 1466

No significant similarity found.


Query #515: g505.t1 Query ID: lcl|Query_68249 Length: 408

No significant similarity found.


Query #516: g506.t1 Query ID: lcl|Query_68250 Length: 291

No significant similarity found.


Query #517: g507.t1 Query ID: lcl|Query_68251 Length: 141

No significant similarity found.


Query #518: g508.t1 Query ID: lcl|Query_68252 Length: 681

No significant similarity found.


Query #519: g509.t1 Query ID: lcl|Query_68253 Length: 465

No significant similarity found.


Query #520: g510.t1 Query ID: lcl|Query_68254 Length: 151

No significant similarity found.


Query #521: g511.t1 Query ID: lcl|Query_68255 Length: 285

No significant similarity found.


Query #522: g511.t2 Query ID: lcl|Query_68256 Length: 284

No significant similarity found.


Query #523: g512.t1 Query ID: lcl|Query_68257 Length: 1207

No significant similarity found.


Query #524: g513.t1 Query ID: lcl|Query_68258 Length: 2116

No significant similarity found.


Query #525: g514.t1 Query ID: lcl|Query_68259 Length: 446

No significant similarity found.


Query #526: g515.t1 Query ID: lcl|Query_68260 Length: 2762

No significant similarity found.


Query #527: g516.t1 Query ID: lcl|Query_68261 Length: 3340

No significant similarity found.


Query #528: g517.t1 Query ID: lcl|Query_68262 Length: 2070

No significant similarity found.


Query #529: g518.t1 Query ID: lcl|Query_68263 Length: 385

No significant similarity found.


Query #530: g519.t1 Query ID: lcl|Query_68264 Length: 705

No significant similarity found.


Query #531: g520.t1 Query ID: lcl|Query_68265 Length: 388

No significant similarity found.


Query #532: g521.t1 Query ID: lcl|Query_68266 Length: 331

No significant similarity found.


Query #533: g522.t1 Query ID: lcl|Query_68267 Length: 1055

No significant similarity found.


Query #534: g523.t1 Query ID: lcl|Query_68268 Length: 384

No significant similarity found.


Query #535: g524.t1 Query ID: lcl|Query_68269 Length: 1635

No significant similarity found.


Query #536: g525.t1 Query ID: lcl|Query_68270 Length: 1028

No significant similarity found.


Query #537: g526.t1 Query ID: lcl|Query_68271 Length: 151

No significant similarity found.


Query #538: g527.t1 Query ID: lcl|Query_68272 Length: 495

No significant similarity found.


Query #539: g528.t1 Query ID: lcl|Query_68273 Length: 770

No significant similarity found.


Query #540: g529.t1 Query ID: lcl|Query_68274 Length: 629

No significant similarity found.


Query #541: g530.t1 Query ID: lcl|Query_68275 Length: 779

No significant similarity found.


Query #542: g531.t1 Query ID: lcl|Query_68276 Length: 515

No significant similarity found.


Query #543: g532.t1 Query ID: lcl|Query_68277 Length: 583

No significant similarity found.


Query #544: g533.t1 Query ID: lcl|Query_68278 Length: 587

No significant similarity found.


Query #545: g534.t1 Query ID: lcl|Query_68279 Length: 2010

No significant similarity found.


Query #546: g535.t1 Query ID: lcl|Query_68280 Length: 1135

No significant similarity found.


Query #547: g536.t1 Query ID: lcl|Query_68281 Length: 293

No significant similarity found.


Query #548: g537.t1 Query ID: lcl|Query_68282 Length: 365

No significant similarity found.


Query #549: g538.t1 Query ID: lcl|Query_68283 Length: 138

No significant similarity found.


Query #550: g539.t1 Query ID: lcl|Query_68284 Length: 111

No significant similarity found.


Query #551: g540.t1 Query ID: lcl|Query_68285 Length: 439

No significant similarity found.


Query #552: g541.t1 Query ID: lcl|Query_68286 Length: 287

No significant similarity found.


Query #553: g542.t1 Query ID: lcl|Query_68287 Length: 1791

No significant similarity found.


Query #554: g543.t1 Query ID: lcl|Query_68288 Length: 352

No significant similarity found.


Query #555: g544.t1 Query ID: lcl|Query_68289 Length: 1458

No significant similarity found.


Query #556: g545.t1 Query ID: lcl|Query_68290 Length: 167

No significant similarity found.


Query #557: g546.t1 Query ID: lcl|Query_68291 Length: 351

No significant similarity found.


Query #558: g546.t2 Query ID: lcl|Query_68292 Length: 350

No significant similarity found.


Query #559: g547.t1 Query ID: lcl|Query_68293 Length: 581

No significant similarity found.


Query #560: g548.t1 Query ID: lcl|Query_68294 Length: 794

No significant similarity found.


Query #561: g549.t1 Query ID: lcl|Query_68295 Length: 196

No significant similarity found.


Query #562: g550.t1 Query ID: lcl|Query_68296 Length: 352

No significant similarity found.


Query #563: g551.t1 Query ID: lcl|Query_68297 Length: 546

No significant similarity found.


Query #564: g552.t1 Query ID: lcl|Query_68298 Length: 391

No significant similarity found.


Query #565: g553.t1 Query ID: lcl|Query_68299 Length: 959

No significant similarity found.


Query #566: g554.t1 Query ID: lcl|Query_68300 Length: 981

No significant similarity found.


Query #567: g555.t1 Query ID: lcl|Query_68301 Length: 178

No significant similarity found.


Query #568: g556.t1 Query ID: lcl|Query_68302 Length: 309

No significant similarity found.


Query #569: g557.t1 Query ID: lcl|Query_68303 Length: 129

No significant similarity found.


Query #570: g558.t1 Query ID: lcl|Query_68304 Length: 863

No significant similarity found.


Query #571: g559.t1 Query ID: lcl|Query_68305 Length: 239

No significant similarity found.


Query #572: g560.t1 Query ID: lcl|Query_68306 Length: 934

No significant similarity found.


Query #573: g561.t1 Query ID: lcl|Query_68307 Length: 670

No significant similarity found.


Query #574: g562.t1 Query ID: lcl|Query_68308 Length: 241

No significant similarity found.


Query #575: g563.t1 Query ID: lcl|Query_68309 Length: 112

No significant similarity found.


Query #576: g564.t1 Query ID: lcl|Query_68310 Length: 363

No significant similarity found.


Query #577: g565.t1 Query ID: lcl|Query_68311 Length: 559

No significant similarity found.


Query #578: g566.t1 Query ID: lcl|Query_68312 Length: 365

No significant similarity found.


Query #579: g567.t1 Query ID: lcl|Query_68313 Length: 269

No significant similarity found.


Query #580: g568.t1 Query ID: lcl|Query_68314 Length: 282

No significant similarity found.


Query #581: g569.t1 Query ID: lcl|Query_68315 Length: 1407

No significant similarity found.


Query #582: g570.t1 Query ID: lcl|Query_68316 Length: 692

No significant similarity found.


Query #583: g571.t1 Query ID: lcl|Query_68317 Length: 1057

No significant similarity found.


Query #584: g572.t1 Query ID: lcl|Query_68318 Length: 242

No significant similarity found.


Query #585: g573.t1 Query ID: lcl|Query_68319 Length: 341

No significant similarity found.


Query #586: g574.t1 Query ID: lcl|Query_68320 Length: 761

No significant similarity found.


Query #587: g575.t1 Query ID: lcl|Query_68321 Length: 636

No significant similarity found.


Query #588: g576.t1 Query ID: lcl|Query_68322 Length: 198

No significant similarity found.


Query #589: g577.t1 Query ID: lcl|Query_68323 Length: 192

No significant similarity found.


Query #590: g578.t1 Query ID: lcl|Query_68324 Length: 218

No significant similarity found.


Query #591: g579.t1 Query ID: lcl|Query_68325 Length: 140

No significant similarity found.


Query #592: g580.t1 Query ID: lcl|Query_68326 Length: 95

No significant similarity found.


Query #593: g581.t1 Query ID: lcl|Query_68327 Length: 103

No significant similarity found.


Query #594: g582.t1 Query ID: lcl|Query_68328 Length: 80

No significant similarity found.


Query #595: g583.t1 Query ID: lcl|Query_68329 Length: 1187

No significant similarity found.


Query #596: g584.t1 Query ID: lcl|Query_68330 Length: 131

No significant similarity found.


Query #597: g585.t1 Query ID: lcl|Query_68331 Length: 269

No significant similarity found.


Query #598: g586.t1 Query ID: lcl|Query_68332 Length: 249

No significant similarity found.


Query #599: g587.t1 Query ID: lcl|Query_68333 Length: 333

No significant similarity found.


Query #600: g588.t1 Query ID: lcl|Query_68334 Length: 117

No significant similarity found.


Query #601: g589.t1 Query ID: lcl|Query_68335 Length: 921

No significant similarity found.


Query #602: g590.t1 Query ID: lcl|Query_68336 Length: 100

No significant similarity found.


Query #603: g591.t1 Query ID: lcl|Query_68337 Length: 595

No significant similarity found.


Query #604: g591.t2 Query ID: lcl|Query_68338 Length: 493

No significant similarity found.


Query #605: g591.t3 Query ID: lcl|Query_68339 Length: 441

No significant similarity found.


Query #606: g591.t4 Query ID: lcl|Query_68340 Length: 359

No significant similarity found.


Query #607: g592.t1 Query ID: lcl|Query_68341 Length: 979

No significant similarity found.


Query #608: g593.t1 Query ID: lcl|Query_68342 Length: 213

No significant similarity found.


Query #609: g594.t1 Query ID: lcl|Query_68343 Length: 994

No significant similarity found.


Query #610: g595.t1 Query ID: lcl|Query_68344 Length: 216

No significant similarity found.


Query #611: g596.t1 Query ID: lcl|Query_68345 Length: 129

No significant similarity found.


Query #612: g597.t1 Query ID: lcl|Query_68346 Length: 868

No significant similarity found.


Query #613: g597.t2 Query ID: lcl|Query_68347 Length: 867

No significant similarity found.


Query #614: g598.t1 Query ID: lcl|Query_68348 Length: 88

No significant similarity found.


Query #615: g599.t1 Query ID: lcl|Query_68349 Length: 397

No significant similarity found.


Query #616: g600.t1 Query ID: lcl|Query_68350 Length: 95

No significant similarity found.


Query #617: g601.t1 Query ID: lcl|Query_68351 Length: 420

No significant similarity found.


Query #618: g602.t1 Query ID: lcl|Query_68352 Length: 619

No significant similarity found.


Query #619: g603.t1 Query ID: lcl|Query_68353 Length: 540

No significant similarity found.


Query #620: g604.t1 Query ID: lcl|Query_68354 Length: 285

No significant similarity found.


Query #621: g605.t1 Query ID: lcl|Query_68355 Length: 792

No significant similarity found.


Query #622: g606.t1 Query ID: lcl|Query_68356 Length: 132

No significant similarity found.


Query #623: g607.t1 Query ID: lcl|Query_68357 Length: 435

No significant similarity found.


Query #624: g608.t1 Query ID: lcl|Query_68358 Length: 1126

No significant similarity found.


Query #625: g609.t1 Query ID: lcl|Query_68359 Length: 533

No significant similarity found.


Query #626: g610.t1 Query ID: lcl|Query_68360 Length: 448

No significant similarity found.


Query #627: g611.t1 Query ID: lcl|Query_68361 Length: 676

No significant similarity found.


Query #628: g612.t1 Query ID: lcl|Query_68362 Length: 72

No significant similarity found.


Query #629: g613.t1 Query ID: lcl|Query_68363 Length: 274

No significant similarity found.


Query #630: g614.t1 Query ID: lcl|Query_68364 Length: 309

No significant similarity found.


Query #631: g615.t1 Query ID: lcl|Query_68365 Length: 300

No significant similarity found.


Query #632: g616.t1 Query ID: lcl|Query_68366 Length: 161

No significant similarity found.


Query #633: g617.t1 Query ID: lcl|Query_68367 Length: 443

No significant similarity found.


Query #634: g618.t1 Query ID: lcl|Query_68368 Length: 439

No significant similarity found.


Query #635: g619.t1 Query ID: lcl|Query_68369 Length: 490

No significant similarity found.


Query #636: g620.t1 Query ID: lcl|Query_68370 Length: 469

No significant similarity found.


Query #637: g621.t1 Query ID: lcl|Query_68371 Length: 719

No significant similarity found.


Query #638: g622.t1 Query ID: lcl|Query_68372 Length: 556

No significant similarity found.


Query #639: g623.t1 Query ID: lcl|Query_68373 Length: 140

No significant similarity found.


Query #640: g624.t1 Query ID: lcl|Query_68374 Length: 540

No significant similarity found.


Query #641: g625.t1 Query ID: lcl|Query_68375 Length: 239

No significant similarity found.


Query #642: g626.t1 Query ID: lcl|Query_68376 Length: 278

No significant similarity found.


Query #643: g627.t1 Query ID: lcl|Query_68377 Length: 241

No significant similarity found.


Query #644: g628.t1 Query ID: lcl|Query_68378 Length: 596

No significant similarity found.


Query #645: g629.t1 Query ID: lcl|Query_68379 Length: 1348

No significant similarity found.


Query #646: g630.t1 Query ID: lcl|Query_68380 Length: 535

No significant similarity found.


Query #647: g631.t1 Query ID: lcl|Query_68381 Length: 161

No significant similarity found.


Query #648: g632.t1 Query ID: lcl|Query_68382 Length: 389

No significant similarity found.


Query #649: g633.t1 Query ID: lcl|Query_68383 Length: 712

No significant similarity found.


Query #650: g634.t1 Query ID: lcl|Query_68384 Length: 433

No significant similarity found.


Query #651: g635.t1 Query ID: lcl|Query_68385 Length: 462

No significant similarity found.


Query #652: g636.t1 Query ID: lcl|Query_68386 Length: 1101

No significant similarity found.


Query #653: g637.t1 Query ID: lcl|Query_68387 Length: 563

No significant similarity found.


Query #654: g638.t1 Query ID: lcl|Query_68388 Length: 326

No significant similarity found.


Query #655: g639.t1 Query ID: lcl|Query_68389 Length: 390

No significant similarity found.


Query #656: g640.t1 Query ID: lcl|Query_68390 Length: 553

No significant similarity found.


Query #657: g641.t1 Query ID: lcl|Query_68391 Length: 713

No significant similarity found.


Query #658: g642.t1 Query ID: lcl|Query_68392 Length: 256

No significant similarity found.


Query #659: g643.t1 Query ID: lcl|Query_68393 Length: 147

No significant similarity found.


Query #660: g644.t1 Query ID: lcl|Query_68394 Length: 176

No significant similarity found.


Query #661: g645.t1 Query ID: lcl|Query_68395 Length: 781

No significant similarity found.


Query #662: g646.t1 Query ID: lcl|Query_68396 Length: 711

No significant similarity found.


Query #663: g647.t1 Query ID: lcl|Query_68397 Length: 436

No significant similarity found.


Query #664: g648.t1 Query ID: lcl|Query_68398 Length: 268

No significant similarity found.


Query #665: g649.t1 Query ID: lcl|Query_68399 Length: 413

No significant similarity found.


Query #666: g650.t1 Query ID: lcl|Query_68400 Length: 130

No significant similarity found.


Query #667: g651.t1 Query ID: lcl|Query_68401 Length: 330

No significant similarity found.


Query #668: g652.t1 Query ID: lcl|Query_68402 Length: 320

No significant similarity found.


Query #669: g653.t1 Query ID: lcl|Query_68403 Length: 208

No significant similarity found.


Query #670: g654.t1 Query ID: lcl|Query_68404 Length: 520

No significant similarity found.


Query #671: g655.t1 Query ID: lcl|Query_68405 Length: 500

No significant similarity found.


Query #672: g656.t1 Query ID: lcl|Query_68406 Length: 524

No significant similarity found.


Query #673: g657.t1 Query ID: lcl|Query_68407 Length: 79

No significant similarity found.


Query #674: g658.t1 Query ID: lcl|Query_68408 Length: 864

No significant similarity found.


Query #675: g659.t1 Query ID: lcl|Query_68409 Length: 1017

No significant similarity found.


Query #676: g660.t1 Query ID: lcl|Query_68410 Length: 149

No significant similarity found.


Query #677: g661.t1 Query ID: lcl|Query_68411 Length: 119

No significant similarity found.


Query #678: g662.t1 Query ID: lcl|Query_68412 Length: 297

No significant similarity found.


Query #679: g663.t1 Query ID: lcl|Query_68413 Length: 125

No significant similarity found.


Query #680: g664.t1 Query ID: lcl|Query_68414 Length: 232

No significant similarity found.


Query #681: g665.t1 Query ID: lcl|Query_68415 Length: 693

No significant similarity found.


Query #682: g666.t1 Query ID: lcl|Query_68416 Length: 326

No significant similarity found.


Query #683: g667.t1 Query ID: lcl|Query_68417 Length: 489

No significant similarity found.


Query #684: g668.t1 Query ID: lcl|Query_68418 Length: 242

No significant similarity found.


Query #685: g669.t1 Query ID: lcl|Query_68419 Length: 246

No significant similarity found.


Query #686: g670.t1 Query ID: lcl|Query_68420 Length: 486

No significant similarity found.


Query #687: g671.t1 Query ID: lcl|Query_68421 Length: 998

No significant similarity found.


Query #688: g672.t1 Query ID: lcl|Query_68422 Length: 737

No significant similarity found.


Query #689: g673.t1 Query ID: lcl|Query_68423 Length: 168

No significant similarity found.


Query #690: g674.t1 Query ID: lcl|Query_68424 Length: 959

No significant similarity found.


Query #691: g675.t1 Query ID: lcl|Query_68425 Length: 475

No significant similarity found.


Query #692: g676.t1 Query ID: lcl|Query_68426 Length: 356

No significant similarity found.


Query #693: g677.t1 Query ID: lcl|Query_68427 Length: 247

No significant similarity found.


Query #694: g678.t1 Query ID: lcl|Query_68428 Length: 779

No significant similarity found.


Query #695: g679.t1 Query ID: lcl|Query_68429 Length: 161

No significant similarity found.


Query #696: g680.t1 Query ID: lcl|Query_68430 Length: 288

No significant similarity found.


Query #697: g681.t1 Query ID: lcl|Query_68431 Length: 272

No significant similarity found.


Query #698: g682.t1 Query ID: lcl|Query_68432 Length: 970

No significant similarity found.


Query #699: g683.t1 Query ID: lcl|Query_68433 Length: 109

No significant similarity found.


Query #700: g684.t1 Query ID: lcl|Query_68434 Length: 260

No significant similarity found.


Query #701: g685.t1 Query ID: lcl|Query_68435 Length: 791

No significant similarity found.


Query #702: g686.t1 Query ID: lcl|Query_68436 Length: 415

No significant similarity found.


Query #703: g687.t1 Query ID: lcl|Query_68437 Length: 928

No significant similarity found.


Query #704: g687.t2 Query ID: lcl|Query_68438 Length: 931

No significant similarity found.


Query #705: g688.t1 Query ID: lcl|Query_68439 Length: 231

No significant similarity found.


Query #706: g689.t1 Query ID: lcl|Query_68440 Length: 202

No significant similarity found.


Query #707: g690.t1 Query ID: lcl|Query_68441 Length: 335

No significant similarity found.


Query #708: g691.t1 Query ID: lcl|Query_68442 Length: 1191

No significant similarity found.


Query #709: g692.t1 Query ID: lcl|Query_68443 Length: 349

No significant similarity found.


Query #710: g693.t1 Query ID: lcl|Query_68444 Length: 202

No significant similarity found.


Query #711: g694.t1 Query ID: lcl|Query_68445 Length: 447

No significant similarity found.


Query #712: g695.t1 Query ID: lcl|Query_68446 Length: 1105

No significant similarity found.


Query #713: g696.t1 Query ID: lcl|Query_68447 Length: 462

No significant similarity found.


Query #714: g697.t1 Query ID: lcl|Query_68448 Length: 447

No significant similarity found.


Query #715: g698.t1 Query ID: lcl|Query_68449 Length: 232

No significant similarity found.


Query #716: g699.t1 Query ID: lcl|Query_68450 Length: 836

No significant similarity found.


Query #717: g700.t1 Query ID: lcl|Query_68451 Length: 788

No significant similarity found.


Query #718: g701.t1 Query ID: lcl|Query_68452 Length: 306

No significant similarity found.


Query #719: g702.t1 Query ID: lcl|Query_68453 Length: 311

No significant similarity found.


Query #720: g703.t1 Query ID: lcl|Query_68454 Length: 325

No significant similarity found.


Query #721: g703.t2 Query ID: lcl|Query_68455 Length: 524

No significant similarity found.


Query #722: g704.t1 Query ID: lcl|Query_68456 Length: 548

No significant similarity found.


Query #723: g705.t1 Query ID: lcl|Query_68457 Length: 102

No significant similarity found.


Query #724: g706.t1 Query ID: lcl|Query_68458 Length: 817

No significant similarity found.


Query #725: g707.t1 Query ID: lcl|Query_68459 Length: 830

No significant similarity found.


Query #726: g708.t1 Query ID: lcl|Query_68460 Length: 336

No significant similarity found.


Query #727: g709.t1 Query ID: lcl|Query_68461 Length: 219

No significant similarity found.


Query #728: g710.t1 Query ID: lcl|Query_68462 Length: 260

No significant similarity found.


Query #729: g711.t1 Query ID: lcl|Query_68463 Length: 868

No significant similarity found.


Query #730: g712.t1 Query ID: lcl|Query_68464 Length: 597

No significant similarity found.


Query #731: g713.t1 Query ID: lcl|Query_68465 Length: 324

No significant similarity found.


Query #732: g714.t1 Query ID: lcl|Query_68466 Length: 577

No significant similarity found.


Query #733: g715.t1 Query ID: lcl|Query_68467 Length: 218

No significant similarity found.


Query #734: g716.t1 Query ID: lcl|Query_68468 Length: 204

Sequences producing significant alignments:
                                                                  Scientific      Common                     Max    Total Query   E   Per.   Acc.                        
Description                                                       Name            Name            Taxid      Score  Score cover Value Ident  Len        Accession        
unnamed protein product                                                                           0          21.8   21.8  18%   0.024 31.58  436        Query_78819      


Alignments:

>unnamed protein product
Sequence ID: Query_78819 Length: 436
Range 1: 2 to 39

Score:21.8 bits(44), Expect:0.024, 
Method:Compositional matrix adjust., 
Identities:12/38(32%), Positives:12/38(31%), Gaps:0/38(0%)

Query  22  CPAAAAAVLRGRQLHSTVNCSAQPPASAAAPVPAAKLP  59
           C    A    GR  H  V            P P AKLP
Sbjct  2   CCPVVASRHAGRARHVAVRAAGPTSECDCPPTPQAKLP  39


Query #735: g717.t1 Query ID: lcl|Query_68469 Length: 1337

No significant similarity found.


Query #736: g718.t1 Query ID: lcl|Query_68470 Length: 190

No significant similarity found.


Query #737: g719.t1 Query ID: lcl|Query_68471 Length: 637

No significant similarity found.


Query #738: g720.t1 Query ID: lcl|Query_68472 Length: 900

No significant similarity found.


Query #739: g721.t1 Query ID: lcl|Query_68473 Length: 113

No significant similarity found.


Query #740: g722.t1 Query ID: lcl|Query_68474 Length: 798

No significant similarity found.


Query #741: g722.t2 Query ID: lcl|Query_68475 Length: 803

No significant similarity found.


Query #742: g723.t1 Query ID: lcl|Query_68476 Length: 491

No significant similarity found.


Query #743: g724.t1 Query ID: lcl|Query_68477 Length: 622

No significant similarity found.


Query #744: g725.t1 Query ID: lcl|Query_68478 Length: 479

No significant similarity found.


Query #745: g726.t1 Query ID: lcl|Query_68479 Length: 215

No significant similarity found.


Query #746: g727.t1 Query ID: lcl|Query_68480 Length: 455

No significant similarity found.


Query #747: g728.t1 Query ID: lcl|Query_68481 Length: 128

No significant similarity found.


Query #748: g729.t1 Query ID: lcl|Query_68482 Length: 142

No significant similarity found.


Query #749: g730.t1 Query ID: lcl|Query_68483 Length: 125

No significant similarity found.


Query #750: g731.t1 Query ID: lcl|Query_68484 Length: 599

No significant similarity found.


Query #751: g732.t1 Query ID: lcl|Query_68485 Length: 554

No significant similarity found.


Query #752: g733.t1 Query ID: lcl|Query_68486 Length: 211

No significant similarity found.


Query #753: g734.t1 Query ID: lcl|Query_68487 Length: 142

No significant similarity found.


Query #754: g735.t1 Query ID: lcl|Query_68488 Length: 282

No significant similarity found.


Query #755: g736.t1 Query ID: lcl|Query_68489 Length: 897

No significant similarity found.


Query #756: g737.t1 Query ID: lcl|Query_68490 Length: 196

No significant similarity found.


Query #757: g738.t1 Query ID: lcl|Query_68491 Length: 919

No significant similarity found.


Query #758: g739.t1 Query ID: lcl|Query_68492 Length: 552

No significant similarity found.


Query #759: g740.t1 Query ID: lcl|Query_68493 Length: 102

No significant similarity found.


Query #760: g741.t1 Query ID: lcl|Query_68494 Length: 141

No significant similarity found.


Query #761: g742.t1 Query ID: lcl|Query_68495 Length: 103

Sequences producing significant alignments:
                                                                  Scientific      Common                     Max    Total Query   E   Per.   Acc.                        
Description                                                       Name            Name            Taxid      Score  Score cover Value Ident  Len        Accession        
unnamed protein product                                                                           0          19.7   19.7  4%    0.043 100.00 436        Query_78819      


Alignments:

>unnamed protein product
Sequence ID: Query_78819 Length: 436
Range 1: 287 to 291

Score:19.7 bits(39), Expect:0.043, 
Method:Composition-based stats., 
Identities:5/5(100%), Positives:5/5(100%), Gaps:0/5(0%)

Query  94   VDFEE  98
            VDFEE
Sbjct  287  VDFEE  291


Query #762: g743.t1 Query ID: lcl|Query_68496 Length: 598

No significant similarity found.


Query #763: g744.t1 Query ID: lcl|Query_68497 Length: 185

No significant similarity found.


Query #764: g745.t1 Query ID: lcl|Query_68498 Length: 315

No significant similarity found.


Query #765: g746.t1 Query ID: lcl|Query_68499 Length: 185

No significant similarity found.


Query #766: g747.t1 Query ID: lcl|Query_68500 Length: 425

No significant similarity found.


Query #767: g748.t1 Query ID: lcl|Query_68501 Length: 809

No significant similarity found.


Query #768: g749.t1 Query ID: lcl|Query_68502 Length: 530

No significant similarity found.


Query #769: g750.t1 Query ID: lcl|Query_68503 Length: 322

No significant similarity found.


Query #770: g751.t1 Query ID: lcl|Query_68504 Length: 235

No significant similarity found.


Query #771: g752.t1 Query ID: lcl|Query_68505 Length: 222

No significant similarity found.


Query #772: g753.t1 Query ID: lcl|Query_68506 Length: 485

No significant similarity found.


Query #773: g754.t1 Query ID: lcl|Query_68507 Length: 1261

No significant similarity found.


Query #774: g755.t1 Query ID: lcl|Query_68508 Length: 218

No significant similarity found.


Query #775: g756.t1 Query ID: lcl|Query_68509 Length: 1569

No significant similarity found.


Query #776: g757.t1 Query ID: lcl|Query_68510 Length: 497

No significant similarity found.


Query #777: g758.t1 Query ID: lcl|Query_68511 Length: 189

No significant similarity found.


Query #778: g759.t1 Query ID: lcl|Query_68512 Length: 234

No significant similarity found.


Query #779: g760.t1 Query ID: lcl|Query_68513 Length: 496

No significant similarity found.


Query #780: g761.t1 Query ID: lcl|Query_68514 Length: 1361

No significant similarity found.


Query #781: g762.t1 Query ID: lcl|Query_68515 Length: 352

No significant similarity found.


Query #782: g763.t1 Query ID: lcl|Query_68516 Length: 278

No significant similarity found.


Query #783: g764.t1 Query ID: lcl|Query_68517 Length: 175

No significant similarity found.


Query #784: g765.t1 Query ID: lcl|Query_68518 Length: 209

No significant similarity found.


Query #785: g765.t2 Query ID: lcl|Query_68519 Length: 210

No significant similarity found.


Query #786: g766.t1 Query ID: lcl|Query_68520 Length: 453

No significant similarity found.


Query #787: g767.t1 Query ID: lcl|Query_68521 Length: 344

No significant similarity found.


Query #788: g768.t1 Query ID: lcl|Query_68522 Length: 504

No significant similarity found.


Query #789: g769.t1 Query ID: lcl|Query_68523 Length: 497

No significant similarity found.


Query #790: g770.t1 Query ID: lcl|Query_68524 Length: 586

No significant similarity found.


Query #791: g771.t1 Query ID: lcl|Query_68525 Length: 529

No significant similarity found.


Query #792: g772.t1 Query ID: lcl|Query_68526 Length: 94

No significant similarity found.


Query #793: g773.t1 Query ID: lcl|Query_68527 Length: 360

No significant similarity found.


Query #794: g774.t1 Query ID: lcl|Query_68528 Length: 2574

No significant similarity found.


Query #795: g775.t1 Query ID: lcl|Query_68529 Length: 355

No significant similarity found.


Query #796: g776.t1 Query ID: lcl|Query_68530 Length: 891

No significant similarity found.


Query #797: g777.t1 Query ID: lcl|Query_68531 Length: 809

No significant similarity found.


Query #798: g778.t1 Query ID: lcl|Query_68532 Length: 355

No significant similarity found.


Query #799: g779.t1 Query ID: lcl|Query_68533 Length: 237

No significant similarity found.


Query #800: g780.t1 Query ID: lcl|Query_68534 Length: 398

No significant similarity found.


Query #801: g780.t2 Query ID: lcl|Query_68535 Length: 179

No significant similarity found.


Query #802: g781.t1 Query ID: lcl|Query_68536 Length: 680

No significant similarity found.


Query #803: g782.t1 Query ID: lcl|Query_68537 Length: 1303

No significant similarity found.


Query #804: g783.t1 Query ID: lcl|Query_68538 Length: 105

No significant similarity found.


Query #805: g784.t1 Query ID: lcl|Query_68539 Length: 523

No significant similarity found.


Query #806: g785.t1 Query ID: lcl|Query_68540 Length: 1269

No significant similarity found.


Query #807: g786.t1 Query ID: lcl|Query_68541 Length: 190

No significant similarity found.


Query #808: g787.t1 Query ID: lcl|Query_68542 Length: 523

No significant similarity found.


Query #809: g788.t1 Query ID: lcl|Query_68543 Length: 809

No significant similarity found.


Query #810: g789.t1 Query ID: lcl|Query_68544 Length: 936

No significant similarity found.


Query #811: g790.t1 Query ID: lcl|Query_68545 Length: 540

No significant similarity found.


Query #812: g791.t1 Query ID: lcl|Query_68546 Length: 219

No significant similarity found.


Query #813: g792.t1 Query ID: lcl|Query_68547 Length: 409

No significant similarity found.


Query #814: g793.t1 Query ID: lcl|Query_68548 Length: 336

No significant similarity found.


Query #815: g794.t1 Query ID: lcl|Query_68549 Length: 249

No significant similarity found.


Query #816: g795.t1 Query ID: lcl|Query_68550 Length: 284

No significant similarity found.


Query #817: g796.t1 Query ID: lcl|Query_68551 Length: 540

No significant similarity found.


Query #818: g797.t1 Query ID: lcl|Query_68552 Length: 221

No significant similarity found.


Query #819: g798.t1 Query ID: lcl|Query_68553 Length: 809

No significant similarity found.


Query #820: g799.t1 Query ID: lcl|Query_68554 Length: 1266

No significant similarity found.


Query #821: g800.t1 Query ID: lcl|Query_68555 Length: 499

No significant similarity found.


Query #822: g801.t1 Query ID: lcl|Query_68556 Length: 294

No significant similarity found.


Query #823: g802.t1 Query ID: lcl|Query_68557 Length: 270

No significant similarity found.


Query #824: g803.t1 Query ID: lcl|Query_68558 Length: 809

No significant similarity found.


Query #825: g804.t1 Query ID: lcl|Query_68559 Length: 1643

No significant similarity found.


Query #826: g805.t1 Query ID: lcl|Query_68560 Length: 526

No significant similarity found.


Query #827: g806.t1 Query ID: lcl|Query_68561 Length: 219

No significant similarity found.


Query #828: g807.t1 Query ID: lcl|Query_68562 Length: 268

No significant similarity found.


Query #829: g808.t1 Query ID: lcl|Query_68563 Length: 320

No significant similarity found.


Query #830: g809.t1 Query ID: lcl|Query_68564 Length: 123

No significant similarity found.


Query #831: g810.t1 Query ID: lcl|Query_68565 Length: 269

No significant similarity found.


Query #832: g811.t1 Query ID: lcl|Query_68566 Length: 1074

No significant similarity found.


Query #833: g812.t1 Query ID: lcl|Query_68567 Length: 434

No significant similarity found.


Query #834: g813.t1 Query ID: lcl|Query_68568 Length: 522

No significant similarity found.


Query #835: g814.t1 Query ID: lcl|Query_68569 Length: 620

No significant similarity found.


Query #836: g815.t1 Query ID: lcl|Query_68570 Length: 228

No significant similarity found.


Query #837: g816.t1 Query ID: lcl|Query_68571 Length: 587

No significant similarity found.


Query #838: g817.t1 Query ID: lcl|Query_68572 Length: 453

No significant similarity found.


Query #839: g818.t1 Query ID: lcl|Query_68573 Length: 285

No significant similarity found.


Query #840: g819.t1 Query ID: lcl|Query_68574 Length: 1162

No significant similarity found.


Query #841: g820.t1 Query ID: lcl|Query_68575 Length: 370

No significant similarity found.


Query #842: g821.t1 Query ID: lcl|Query_68576 Length: 573

No significant similarity found.


Query #843: g822.t1 Query ID: lcl|Query_68577 Length: 219

No significant similarity found.


Query #844: g823.t1 Query ID: lcl|Query_68578 Length: 202

No significant similarity found.


Query #845: g824.t1 Query ID: lcl|Query_68579 Length: 400

No significant similarity found.


Query #846: g825.t1 Query ID: lcl|Query_68580 Length: 1223

No significant similarity found.


Query #847: g826.t1 Query ID: lcl|Query_68581 Length: 527

No significant similarity found.


Query #848: g827.t1 Query ID: lcl|Query_68582 Length: 238

No significant similarity found.


Query #849: g828.t1 Query ID: lcl|Query_68583 Length: 513

No significant similarity found.


Query #850: g829.t1 Query ID: lcl|Query_68584 Length: 167

No significant similarity found.


Query #851: g830.t1 Query ID: lcl|Query_68585 Length: 200

No significant similarity found.


Query #852: g831.t1 Query ID: lcl|Query_68586 Length: 142

No significant similarity found.


Query #853: g832.t1 Query ID: lcl|Query_68587 Length: 600

No significant similarity found.


Query #854: g833.t1 Query ID: lcl|Query_68588 Length: 199

No significant similarity found.


Query #855: g834.t1 Query ID: lcl|Query_68589 Length: 530

No significant similarity found.


Query #856: g835.t1 Query ID: lcl|Query_68590 Length: 132

No significant similarity found.


Query #857: g836.t1 Query ID: lcl|Query_68591 Length: 1399

No significant similarity found.


Query #858: g837.t1 Query ID: lcl|Query_68592 Length: 317

No significant similarity found.


Query #859: g838.t1 Query ID: lcl|Query_68593 Length: 1174

No significant similarity found.


Query #860: g838.t2 Query ID: lcl|Query_68594 Length: 1167

No significant similarity found.


Query #861: g839.t1 Query ID: lcl|Query_68595 Length: 697

No significant similarity found.


Query #862: g840.t1 Query ID: lcl|Query_68596 Length: 458

No significant similarity found.


Query #863: g841.t1 Query ID: lcl|Query_68597 Length: 994

No significant similarity found.


Query #864: g842.t1 Query ID: lcl|Query_68598 Length: 457

No significant similarity found.


Query #865: g843.t1 Query ID: lcl|Query_68599 Length: 209

No significant similarity found.


Query #866: g844.t1 Query ID: lcl|Query_68600 Length: 298

No significant similarity found.


Query #867: g845.t1 Query ID: lcl|Query_68601 Length: 320

No significant similarity found.


Query #868: g846.t1 Query ID: lcl|Query_68602 Length: 247

No significant similarity found.


Query #869: g847.t1 Query ID: lcl|Query_68603 Length: 687

No significant similarity found.


Query #870: g848.t1 Query ID: lcl|Query_68604 Length: 324

No significant similarity found.


Query #871: g849.t1 Query ID: lcl|Query_68605 Length: 118

No significant similarity found.


Query #872: g850.t1 Query ID: lcl|Query_68606 Length: 375

No significant similarity found.


Query #873: g851.t1 Query ID: lcl|Query_68607 Length: 685

No significant similarity found.


Query #874: g852.t1 Query ID: lcl|Query_68608 Length: 514

No significant similarity found.


Query #875: g853.t1 Query ID: lcl|Query_68609 Length: 262

No significant similarity found.


Query #876: g854.t1 Query ID: lcl|Query_68610 Length: 430

No significant similarity found.


Query #877: g855.t1 Query ID: lcl|Query_68611 Length: 816

No significant similarity found.


Query #878: g856.t1 Query ID: lcl|Query_68612 Length: 427

No significant similarity found.


Query #879: g857.t1 Query ID: lcl|Query_68613 Length: 348

No significant similarity found.


Query #880: g858.t1 Query ID: lcl|Query_68614 Length: 230

No significant similarity found.


Query #881: g859.t1 Query ID: lcl|Query_68615 Length: 1719

No significant similarity found.


Query #882: g860.t1 Query ID: lcl|Query_68616 Length: 223

No significant similarity found.


Query #883: g861.t1 Query ID: lcl|Query_68617 Length: 366

No significant similarity found.


Query #884: g862.t1 Query ID: lcl|Query_68618 Length: 634

No significant similarity found.


Query #885: g863.t1 Query ID: lcl|Query_68619 Length: 533

No significant similarity found.


Query #886: g864.t1 Query ID: lcl|Query_68620 Length: 84

No significant similarity found.


Query #887: g865.t1 Query ID: lcl|Query_68621 Length: 183

No significant similarity found.


Query #888: g866.t1 Query ID: lcl|Query_68622 Length: 1073

No significant similarity found.


Query #889: g867.t1 Query ID: lcl|Query_68623 Length: 438

No significant similarity found.


Query #890: g868.t1 Query ID: lcl|Query_68624 Length: 1417

No significant similarity found.


Query #891: g869.t1 Query ID: lcl|Query_68625 Length: 1165

No significant similarity found.


Query #892: g870.t1 Query ID: lcl|Query_68626 Length: 510

No significant similarity found.


Query #893: g871.t1 Query ID: lcl|Query_68627 Length: 717

No significant similarity found.


Query #894: g871.t2 Query ID: lcl|Query_68628 Length: 718

No significant similarity found.


Query #895: g872.t1 Query ID: lcl|Query_68629 Length: 638

No significant similarity found.


Query #896: g873.t1 Query ID: lcl|Query_68630 Length: 344

No significant similarity found.


Query #897: g874.t1 Query ID: lcl|Query_68631 Length: 656

No significant similarity found.


Query #898: g875.t1 Query ID: lcl|Query_68632 Length: 434

No significant similarity found.


Query #899: g876.t1 Query ID: lcl|Query_68633 Length: 350

No significant similarity found.


Query #900: g877.t1 Query ID: lcl|Query_68634 Length: 128

No significant similarity found.


Query #901: g878.t1 Query ID: lcl|Query_68635 Length: 606

No significant similarity found.


Query #902: g878.t2 Query ID: lcl|Query_68636 Length: 633

No significant similarity found.


Query #903: g879.t1 Query ID: lcl|Query_68637 Length: 100

No significant similarity found.


Query #904: g880.t1 Query ID: lcl|Query_68638 Length: 343

No significant similarity found.


Query #905: g881.t1 Query ID: lcl|Query_68639 Length: 604

No significant similarity found.


Query #906: g882.t1 Query ID: lcl|Query_68640 Length: 192

No significant similarity found.


Query #907: g883.t1 Query ID: lcl|Query_68641 Length: 1113

No significant similarity found.


Query #908: g884.t1 Query ID: lcl|Query_68642 Length: 983

No significant similarity found.


Query #909: g885.t1 Query ID: lcl|Query_68643 Length: 190

No significant similarity found.


Query #910: g886.t1 Query ID: lcl|Query_68644 Length: 247

No significant similarity found.


Query #911: g887.t1 Query ID: lcl|Query_68645 Length: 728

No significant similarity found.


Query #912: g888.t1 Query ID: lcl|Query_68646 Length: 338

No significant similarity found.


Query #913: g889.t1 Query ID: lcl|Query_68647 Length: 303

No significant similarity found.


Query #914: g890.t1 Query ID: lcl|Query_68648 Length: 340

No significant similarity found.


Query #915: g891.t1 Query ID: lcl|Query_68649 Length: 159

No significant similarity found.


Query #916: g892.t1 Query ID: lcl|Query_68650 Length: 351

No significant similarity found.


Query #917: g893.t1 Query ID: lcl|Query_68651 Length: 93

No significant similarity found.


Query #918: g894.t1 Query ID: lcl|Query_68652 Length: 750

No significant similarity found.


Query #919: g895.t1 Query ID: lcl|Query_68653 Length: 429

No significant similarity found.


Query #920: g896.t1 Query ID: lcl|Query_68654 Length: 380

No significant similarity found.


Query #921: g897.t1 Query ID: lcl|Query_68655 Length: 745

No significant similarity found.


Query #922: g898.t1 Query ID: lcl|Query_68656 Length: 124

No significant similarity found.


Query #923: g899.t1 Query ID: lcl|Query_68657 Length: 1823

No significant similarity found.


Query #924: g900.t1 Query ID: lcl|Query_68658 Length: 554

No significant similarity found.


Query #925: g901.t1 Query ID: lcl|Query_68659 Length: 357

No significant similarity found.


Query #926: g902.t1 Query ID: lcl|Query_68660 Length: 134

No significant similarity found.


Query #927: g903.t1 Query ID: lcl|Query_68661 Length: 1013

No significant similarity found.


Query #928: g904.t1 Query ID: lcl|Query_68662 Length: 320

No significant similarity found.


Query #929: g905.t1 Query ID: lcl|Query_68663 Length: 156

No significant similarity found.


Query #930: g906.t1 Query ID: lcl|Query_68664 Length: 178

No significant similarity found.


Query #931: g907.t1 Query ID: lcl|Query_68665 Length: 148

No significant similarity found.


Query #932: g907.t2 Query ID: lcl|Query_68666 Length: 94

No significant similarity found.


Query #933: g908.t1 Query ID: lcl|Query_68667 Length: 124

No significant similarity found.


Query #934: g909.t1 Query ID: lcl|Query_68668 Length: 148

No significant similarity found.


Query #935: g910.t1 Query ID: lcl|Query_68669 Length: 148

No significant similarity found.


Query #936: g911.t1 Query ID: lcl|Query_68670 Length: 105

No significant similarity found.


Query #937: g912.t1 Query ID: lcl|Query_68671 Length: 124

No significant similarity found.


Query #938: g913.t1 Query ID: lcl|Query_68672 Length: 521

No significant similarity found.


Query #939: g914.t1 Query ID: lcl|Query_68673 Length: 499

No significant similarity found.


Query #940: g915.t1 Query ID: lcl|Query_68674 Length: 404

No significant similarity found.


Query #941: g916.t1 Query ID: lcl|Query_68675 Length: 660

No significant similarity found.


Query #942: g917.t1 Query ID: lcl|Query_68676 Length: 448

No significant similarity found.


Query #943: g918.t1 Query ID: lcl|Query_68677 Length: 609

No significant similarity found.


Query #944: g919.t1 Query ID: lcl|Query_68678 Length: 247

No significant similarity found.


Query #945: g920.t1 Query ID: lcl|Query_68679 Length: 327

No significant similarity found.


Query #946: g921.t1 Query ID: lcl|Query_68680 Length: 219

No significant similarity found.


Query #947: g922.t1 Query ID: lcl|Query_68681 Length: 288

No significant similarity found.


Query #948: g923.t1 Query ID: lcl|Query_68682 Length: 295

No significant similarity found.


Query #949: g924.t1 Query ID: lcl|Query_68683 Length: 683

No significant similarity found.


Query #950: g925.t1 Query ID: lcl|Query_68684 Length: 561

No significant similarity found.


Query #951: g926.t1 Query ID: lcl|Query_68685 Length: 670

No significant similarity found.


Query #952: g927.t1 Query ID: lcl|Query_68686 Length: 168

No significant similarity found.


Query #953: g928.t1 Query ID: lcl|Query_68687 Length: 371

No significant similarity found.


Query #954: g929.t1 Query ID: lcl|Query_68688 Length: 146

No significant similarity found.


Query #955: g930.t1 Query ID: lcl|Query_68689 Length: 627

No significant similarity found.


Query #956: g931.t1 Query ID: lcl|Query_68690 Length: 398

No significant similarity found.


Query #957: g932.t1 Query ID: lcl|Query_68691 Length: 1575

No significant similarity found.


Query #958: g933.t1 Query ID: lcl|Query_68692 Length: 77

Sequences producing significant alignments:
                                                                  Scientific      Common                     Max    Total Query   E   Per.   Acc.                        
Description                                                       Name            Name            Taxid      Score  Score cover Value Ident  Len        Accession        
unnamed protein product                                                                           0          19.7   19.7  31%   0.035 42.31  436        Query_78819      


Alignments:

>unnamed protein product
Sequence ID: Query_78819 Length: 436
Range 1: 198 to 215

Score:19.7 bits(39), Expect:0.035, 
Method:Composition-based stats., 
Identities:11/26(42%), Positives:13/26(50%), Gaps:10/26(38%)

Query  28   RKQAEAAERFGAHGEKTWYG--GPGL  51
            RKQ E A+R     E  W+   G GL
Sbjct  198  RKQGE-ADR-----E--WFNTTGAGL  215


Query #959: g934.t1 Query ID: lcl|Query_68693 Length: 259

No significant similarity found.


Query #960: g935.t1 Query ID: lcl|Query_68694 Length: 404

No significant similarity found.


Query #961: g936.t1 Query ID: lcl|Query_68695 Length: 477

No significant similarity found.


Query #962: g937.t1 Query ID: lcl|Query_68696 Length: 637

No significant similarity found.


Query #963: g938.t1 Query ID: lcl|Query_68697 Length: 489

No significant similarity found.


Query #964: g939.t1 Query ID: lcl|Query_68698 Length: 923

No significant similarity found.


Query #965: g940.t1 Query ID: lcl|Query_68699 Length: 614

No significant similarity found.


Query #966: g941.t1 Query ID: lcl|Query_68700 Length: 604

No significant similarity found.


Query #967: g942.t1 Query ID: lcl|Query_68701 Length: 357

No significant similarity found.


Query #968: g943.t1 Query ID: lcl|Query_68702 Length: 503

No significant similarity found.


Query #969: g944.t1 Query ID: lcl|Query_68703 Length: 1238

No significant similarity found.


Query #970: g945.t1 Query ID: lcl|Query_68704 Length: 1465

No significant similarity found.


Query #971: g946.t1 Query ID: lcl|Query_68705 Length: 386

No significant similarity found.


Query #972: g947.t1 Query ID: lcl|Query_68706 Length: 166

No significant similarity found.


Query #973: g948.t1 Query ID: lcl|Query_68707 Length: 498

No significant similarity found.


Query #974: g949.t1 Query ID: lcl|Query_68708 Length: 172

No significant similarity found.


Query #975: g950.t1 Query ID: lcl|Query_68709 Length: 1055

No significant similarity found.


Query #976: g951.t1 Query ID: lcl|Query_68710 Length: 1003

No significant similarity found.


Query #977: g952.t1 Query ID: lcl|Query_68711 Length: 504

No significant similarity found.


Query #978: g953.t1 Query ID: lcl|Query_68712 Length: 455

No significant similarity found.


Query #979: g954.t1 Query ID: lcl|Query_68713 Length: 121

No significant similarity found.


Query #980: g955.t1 Query ID: lcl|Query_68714 Length: 1384

No significant similarity found.


Query #981: g956.t1 Query ID: lcl|Query_68715 Length: 883

No significant similarity found.


Query #982: g957.t1 Query ID: lcl|Query_68716 Length: 240

No significant similarity found.


Query #983: g958.t1 Query ID: lcl|Query_68717 Length: 109

No significant similarity found.


Query #984: g959.t1 Query ID: lcl|Query_68718 Length: 632

No significant similarity found.


Query #985: g960.t1 Query ID: lcl|Query_68719 Length: 415

No significant similarity found.


Query #986: g961.t1 Query ID: lcl|Query_68720 Length: 483

No significant similarity found.


Query #987: g962.t1 Query ID: lcl|Query_68721 Length: 428

No significant similarity found.


Query #988: g963.t1 Query ID: lcl|Query_68722 Length: 261

No significant similarity found.


Query #989: g964.t1 Query ID: lcl|Query_68723 Length: 890

No significant similarity found.


Query #990: g965.t1 Query ID: lcl|Query_68724 Length: 885

No significant similarity found.


Query #991: g966.t1 Query ID: lcl|Query_68725 Length: 769

No significant similarity found.


Query #992: g967.t1 Query ID: lcl|Query_68726 Length: 482

No significant similarity found.


Query #993: g968.t1 Query ID: lcl|Query_68727 Length: 602

No significant similarity found.


Query #994: g969.t1 Query ID: lcl|Query_68728 Length: 232

No significant similarity found.


Query #995: g970.t1 Query ID: lcl|Query_68729 Length: 945

No significant similarity found.


Query #996: g971.t1 Query ID: lcl|Query_68730 Length: 1202

No significant similarity found.


Query #997: g972.t1 Query ID: lcl|Query_68731 Length: 419

No significant similarity found.


Query #998: g973.t1 Query ID: lcl|Query_68732 Length: 84

No significant similarity found.


Query #999: g974.t1 Query ID: lcl|Query_68733 Length: 523

No significant similarity found.


Query #1000: g975.t1 Query ID: lcl|Query_68734 Length: 348

No significant similarity found.


Query #1001: g976.t1 Query ID: lcl|Query_68735 Length: 225

No significant similarity found.


Query #1002: g977.t1 Query ID: lcl|Query_68736 Length: 205

No significant similarity found.


Query #1003: g978.t1 Query ID: lcl|Query_68737 Length: 897

No significant similarity found.


Query #1004: g979.t1 Query ID: lcl|Query_68738 Length: 775

No significant similarity found.


Query #1005: g980.t1 Query ID: lcl|Query_68739 Length: 571

No significant similarity found.


Query #1006: g981.t1 Query ID: lcl|Query_68740 Length: 796

No significant similarity found.


Query #1007: g982.t1 Query ID: lcl|Query_68741 Length: 528

No significant similarity found.


Query #1008: g983.t1 Query ID: lcl|Query_68742 Length: 230

No significant similarity found.


Query #1009: g984.t1 Query ID: lcl|Query_68743 Length: 830

No significant similarity found.


Query #1010: g985.t1 Query ID: lcl|Query_68744 Length: 1941

No significant similarity found.


Query #1011: g986.t1 Query ID: lcl|Query_68745 Length: 359

No significant similarity found.


Query #1012: g987.t1 Query ID: lcl|Query_68746 Length: 888

No significant similarity found.


Query #1013: g987.t2 Query ID: lcl|Query_68747 Length: 882

No significant similarity found.


Query #1014: g988.t1 Query ID: lcl|Query_68748 Length: 522

No significant similarity found.


Query #1015: g989.t1 Query ID: lcl|Query_68749 Length: 300

No significant similarity found.


Query #1016: g990.t1 Query ID: lcl|Query_68750 Length: 587

No significant similarity found.


Query #1017: g991.t1 Query ID: lcl|Query_68751 Length: 548

No significant similarity found.


Query #1018: g992.t1 Query ID: lcl|Query_68752 Length: 537

No significant similarity found.


Query #1019: g993.t1 Query ID: lcl|Query_68753 Length: 750

Sequences producing significant alignments:
                                                                  Scientific      Common                     Max    Total Query   E   Per.   Acc.                        
Description                                                       Name            Name            Taxid      Score  Score cover Value Ident  Len        Accession        
unnamed protein product                                                                           0          22.7   22.7  10%   0.039 28.41  436        Query_78819      


Alignments:

>unnamed protein product
Sequence ID: Query_78819 Length: 436
Range 1: 22 to 97

Score:22.7 bits(46), Expect:0.039, 
Method:Compositional matrix adjust., 
Identities:25/88(28%), Positives:31/88(35%), Gaps:19/88(21%)

Query  448  GSSTVVIDPPEVPEAIQLRQWYDSGGATMAAEALSKPGGGRSDRRLTLAQI-------KD  500
               T   D P  P+A  L +W        A + L KP      RRL  AQI         
Sbjct  22   AGPTSECDCPPTPQA-KLPHW------QQALDELAKP---KESRRLMIAQIASAVRVAIA  71

Query  501  ENLGMGDKPDWVQVAGAITFLRTENMYY  528
            E  G+   P  V +   +T LR     Y
Sbjct  72   ETIGLA--PGDVTIGQLVTGLRMLGFDY  97


Query #1020: g994.t1 Query ID: lcl|Query_68754 Length: 262

No significant similarity found.


Query #1021: g995.t1 Query ID: lcl|Query_68755 Length: 130

No significant similarity found.


Query #1022: g996.t1 Query ID: lcl|Query_68756 Length: 352

No significant similarity found.


Query #1023: g997.t1 Query ID: lcl|Query_68757 Length: 126

No significant similarity found.


Query #1024: g998.t1 Query ID: lcl|Query_68758 Length: 785

No significant similarity found.


Query #1025: g999.t1 Query ID: lcl|Query_68759 Length: 375

No significant similarity found.


Query #1026: g999.t2 Query ID: lcl|Query_68760 Length: 382

No significant similarity found.


Query #1027: g1000.t1 Query ID: lcl|Query_68761 Length: 1259

No significant similarity found.


Query #1028: g1000.t2 Query ID: lcl|Query_68762 Length: 1246

No significant similarity found.


Query #1029: g1001.t1 Query ID: lcl|Query_68763 Length: 299

No significant similarity found.


Query #1030: g1002.t1 Query ID: lcl|Query_68764 Length: 263

No significant similarity found.


Query #1031: g1003.t1 Query ID: lcl|Query_68765 Length: 376

No significant similarity found.


Query #1032: g1004.t1 Query ID: lcl|Query_68766 Length: 454

No significant similarity found.


Query #1033: g1005.t1 Query ID: lcl|Query_68767 Length: 1387

No significant similarity found.


Query #1034: g1006.t1 Query ID: lcl|Query_68768 Length: 857

No significant similarity found.


Query #1035: g1007.t1 Query ID: lcl|Query_68769 Length: 1193

No significant similarity found.


Query #1036: g1007.t2 Query ID: lcl|Query_68770 Length: 1194

No significant similarity found.


Query #1037: g1008.t1 Query ID: lcl|Query_68771 Length: 347

No significant similarity found.


Query #1038: g1009.t1 Query ID: lcl|Query_68772 Length: 460

No significant similarity found.


Query #1039: g1010.t1 Query ID: lcl|Query_68773 Length: 314

No significant similarity found.


Query #1040: g1011.t1 Query ID: lcl|Query_68774 Length: 187

No significant similarity found.


Query #1041: g1012.t1 Query ID: lcl|Query_68775 Length: 293

No significant similarity found.


Query #1042: g1013.t1 Query ID: lcl|Query_68776 Length: 115

No significant similarity found.


Query #1043: g1014.t1 Query ID: lcl|Query_68777 Length: 418

No significant similarity found.


Query #1044: g1015.t1 Query ID: lcl|Query_68778 Length: 134

No significant similarity found.


Query #1045: g1016.t1 Query ID: lcl|Query_68779 Length: 235

No significant similarity found.


Query #1046: g1017.t1 Query ID: lcl|Query_68780 Length: 148

No significant similarity found.


Query #1047: g1018.t1 Query ID: lcl|Query_68781 Length: 477

No significant similarity found.


Query #1048: g1019.t1 Query ID: lcl|Query_68782 Length: 239

No significant similarity found.


Query #1049: g1020.t1 Query ID: lcl|Query_68783 Length: 996

No significant similarity found.


Query #1050: g1021.t1 Query ID: lcl|Query_68784 Length: 312

No significant similarity found.


Query #1051: g1021.t2 Query ID: lcl|Query_68785 Length: 314

No significant similarity found.


Query #1052: g1022.t1 Query ID: lcl|Query_68786 Length: 464

No significant similarity found.


Query #1053: g1023.t1 Query ID: lcl|Query_68787 Length: 559

No significant similarity found.


Query #1054: g1024.t1 Query ID: lcl|Query_68788 Length: 405

No significant similarity found.


Query #1055: g1025.t1 Query ID: lcl|Query_68789 Length: 284

No significant similarity found.


Query #1056: g1026.t1 Query ID: lcl|Query_68790 Length: 206

No significant similarity found.


Query #1057: g1027.t1 Query ID: lcl|Query_68791 Length: 855

No significant similarity found.


Query #1058: g1028.t1 Query ID: lcl|Query_68792 Length: 249

No significant similarity found.


Query #1059: g1029.t1 Query ID: lcl|Query_68793 Length: 864

No significant similarity found.


Query #1060: g1030.t1 Query ID: lcl|Query_68794 Length: 321

No significant similarity found.


Query #1061: g1031.t1 Query ID: lcl|Query_68795 Length: 931

No significant similarity found.


Query #1062: g1032.t1 Query ID: lcl|Query_68796 Length: 1324

No significant similarity found.


Query #1063: g1033.t1 Query ID: lcl|Query_68797 Length: 157

No significant similarity found.


Query #1064: g1034.t1 Query ID: lcl|Query_68798 Length: 327

No significant similarity found.


Query #1065: g1034.t2 Query ID: lcl|Query_68799 Length: 326

No significant similarity found.


Query #1066: g1035.t1 Query ID: lcl|Query_68800 Length: 197

No significant similarity found.


Query #1067: g1036.t1 Query ID: lcl|Query_68801 Length: 389

No significant similarity found.


Query #1068: g1037.t1 Query ID: lcl|Query_68802 Length: 1603

No significant similarity found.


Query #1069: g1038.t1 Query ID: lcl|Query_68803 Length: 707

No significant similarity found.


Query #1070: g1039.t1 Query ID: lcl|Query_68804 Length: 389

No significant similarity found.


Query #1071: g1040.t1 Query ID: lcl|Query_68805 Length: 371

No significant similarity found.


Query #1072: g1041.t1 Query ID: lcl|Query_68806 Length: 783

No significant similarity found.


Query #1073: g1042.t1 Query ID: lcl|Query_68807 Length: 198

No significant similarity found.


Query #1074: g1043.t1 Query ID: lcl|Query_68808 Length: 331

No significant similarity found.


Query #1075: g1044.t1 Query ID: lcl|Query_68809 Length: 383

No significant similarity found.


Query #1076: g1045.t1 Query ID: lcl|Query_68810 Length: 251

No significant similarity found.


Query #1077: g1045.t2 Query ID: lcl|Query_68811 Length: 265

No significant similarity found.


Query #1078: g1046.t1 Query ID: lcl|Query_68812 Length: 1228

No significant similarity found.


Query #1079: g1047.t1 Query ID: lcl|Query_68813 Length: 581

No significant similarity found.


Query #1080: g1048.t1 Query ID: lcl|Query_68814 Length: 247

No significant similarity found.


Query #1081: g1049.t1 Query ID: lcl|Query_68815 Length: 946

No significant similarity found.


Query #1082: g1050.t1 Query ID: lcl|Query_68816 Length: 179

No significant similarity found.


Query #1083: g1051.t1 Query ID: lcl|Query_68817 Length: 313

No significant similarity found.


Query #1084: g1052.t1 Query ID: lcl|Query_68818 Length: 529

No significant similarity found.


Query #1085: g1053.t1 Query ID: lcl|Query_68819 Length: 2133

No significant similarity found.


Query #1086: g1054.t1 Query ID: lcl|Query_68820 Length: 83

No significant similarity found.


Query #1087: g1055.t1 Query ID: lcl|Query_68821 Length: 982

No significant similarity found.


Query #1088: g1056.t1 Query ID: lcl|Query_68822 Length: 304

No significant similarity found.


Query #1089: g1057.t1 Query ID: lcl|Query_68823 Length: 474

No significant similarity found.


Query #1090: g1058.t1 Query ID: lcl|Query_68824 Length: 320

No significant similarity found.


Query #1091: g1059.t1 Query ID: lcl|Query_68825 Length: 814

No significant similarity found.


Query #1092: g1060.t1 Query ID: lcl|Query_68826 Length: 100

No significant similarity found.


Query #1093: g1061.t1 Query ID: lcl|Query_68827 Length: 316

No significant similarity found.


Query #1094: g1062.t1 Query ID: lcl|Query_68828 Length: 408

No significant similarity found.


Query #1095: g1063.t1 Query ID: lcl|Query_68829 Length: 880

No significant similarity found.


Query #1096: g1064.t1 Query ID: lcl|Query_68830 Length: 176

No significant similarity found.


Query #1097: g1065.t1 Query ID: lcl|Query_68831 Length: 515

No significant similarity found.


Query #1098: g1066.t1 Query ID: lcl|Query_68832 Length: 375

No significant similarity found.


Query #1099: g1067.t1 Query ID: lcl|Query_68833 Length: 292

No significant similarity found.


Query #1100: g1068.t1 Query ID: lcl|Query_68834 Length: 121

No significant similarity found.


Query #1101: g1069.t1 Query ID: lcl|Query_68835 Length: 395

No significant similarity found.


Query #1102: g1070.t1 Query ID: lcl|Query_68836 Length: 1119

No significant similarity found.


Query #1103: g1071.t1 Query ID: lcl|Query_68837 Length: 505

No significant similarity found.


Query #1104: g1072.t1 Query ID: lcl|Query_68838 Length: 269

No significant similarity found.


Query #1105: g1073.t1 Query ID: lcl|Query_68839 Length: 981

No significant similarity found.


Query #1106: g1074.t1 Query ID: lcl|Query_68840 Length: 267

No significant similarity found.


Query #1107: g1075.t1 Query ID: lcl|Query_68841 Length: 191

No significant similarity found.


Query #1108: g1076.t1 Query ID: lcl|Query_68842 Length: 136

No significant similarity found.


Query #1109: g1077.t1 Query ID: lcl|Query_68843 Length: 1236

No significant similarity found.


Query #1110: g1078.t1 Query ID: lcl|Query_68844 Length: 280

No significant similarity found.


Query #1111: g1078.t2 Query ID: lcl|Query_68845 Length: 296

No significant similarity found.


Query #1112: g1079.t1 Query ID: lcl|Query_68846 Length: 460

No significant similarity found.


Query #1113: g1080.t1 Query ID: lcl|Query_68847 Length: 431

No significant similarity found.


Query #1114: g1081.t1 Query ID: lcl|Query_68848 Length: 353

No significant similarity found.


Query #1115: g1082.t1 Query ID: lcl|Query_68849 Length: 145

No significant similarity found.


Query #1116: g1083.t1 Query ID: lcl|Query_68850 Length: 99

No significant similarity found.


Query #1117: g1084.t1 Query ID: lcl|Query_68851 Length: 868

No significant similarity found.


Query #1118: g1085.t1 Query ID: lcl|Query_68852 Length: 155

No significant similarity found.


Query #1119: g1086.t1 Query ID: lcl|Query_68853 Length: 303

No significant similarity found.


Query #1120: g1087.t1 Query ID: lcl|Query_68854 Length: 338

No significant similarity found.


Query #1121: g1088.t1 Query ID: lcl|Query_68855 Length: 239

No significant similarity found.


Query #1122: g1089.t1 Query ID: lcl|Query_68856 Length: 123

No significant similarity found.


Query #1123: g1090.t1 Query ID: lcl|Query_68857 Length: 1125

No significant similarity found.


Query #1124: g1091.t1 Query ID: lcl|Query_68858 Length: 151

No significant similarity found.


Query #1125: g1092.t1 Query ID: lcl|Query_68859 Length: 247

No significant similarity found.


Query #1126: g1093.t1 Query ID: lcl|Query_68860 Length: 420

No significant similarity found.


Query #1127: g1094.t1 Query ID: lcl|Query_68861 Length: 809

No significant similarity found.


Query #1128: g1095.t1 Query ID: lcl|Query_68862 Length: 854

No significant similarity found.


Query #1129: g1096.t1 Query ID: lcl|Query_68863 Length: 304

No significant similarity found.


Query #1130: g1097.t1 Query ID: lcl|Query_68864 Length: 957

No significant similarity found.


Query #1131: g1097.t2 Query ID: lcl|Query_68865 Length: 960

No significant similarity found.


Query #1132: g1098.t1 Query ID: lcl|Query_68866 Length: 323

No significant similarity found.


Query #1133: g1099.t1 Query ID: lcl|Query_68867 Length: 609

No significant similarity found.


Query #1134: g1100.t1 Query ID: lcl|Query_68868 Length: 1532

No significant similarity found.


Query #1135: g1101.t1 Query ID: lcl|Query_68869 Length: 432

No significant similarity found.


Query #1136: g1102.t1 Query ID: lcl|Query_68870 Length: 959

No significant similarity found.


Query #1137: g1103.t1 Query ID: lcl|Query_68871 Length: 389

No significant similarity found.


Query #1138: g1104.t1 Query ID: lcl|Query_68872 Length: 341

No significant similarity found.


Query #1139: g1105.t1 Query ID: lcl|Query_68873 Length: 259

No significant similarity found.


Query #1140: g1106.t1 Query ID: lcl|Query_68874 Length: 296

No significant similarity found.


Query #1141: g1107.t1 Query ID: lcl|Query_68875 Length: 368

No significant similarity found.


Query #1142: g1108.t1 Query ID: lcl|Query_68876 Length: 744

No significant similarity found.


Query #1143: g1109.t1 Query ID: lcl|Query_68877 Length: 659

No significant similarity found.


Query #1144: g1110.t1 Query ID: lcl|Query_68878 Length: 291

No significant similarity found.


Query #1145: g1111.t1 Query ID: lcl|Query_68879 Length: 1214

No significant similarity found.


Query #1146: g1112.t1 Query ID: lcl|Query_68880 Length: 435

No significant similarity found.


Query #1147: g1113.t1 Query ID: lcl|Query_68881 Length: 294

No significant similarity found.


Query #1148: g1114.t1 Query ID: lcl|Query_68882 Length: 520

Sequences producing significant alignments:
                                                                  Scientific      Common                     Max    Total Query   E   Per.   Acc.                        
Description                                                       Name            Name            Taxid      Score  Score cover Value Ident  Len        Accession        
unnamed protein product                                                                           0          22.3   22.3  13%   0.048 32.88  436        Query_78819      


Alignments:

>unnamed protein product
Sequence ID: Query_78819 Length: 436
Range 1: 124 to 188

Score:22.3 bits(45), Expect:0.048, 
Method:Compositional matrix adjust., 
Identities:24/73(33%), Positives:27/73(36%), Gaps:12/73(16%)

Query  296  LAQHPEAEEQLCRELDELGLLATPQCPK-PRMVVQSDLSKLVYLSAVVKESMRVLPVSAD  354
            L QHP  EE L         + T  CP    MV  S+     YLS      M    V  +
Sbjct  124  LEQHPNKEEPLP--------MFTSCCPGWVAMVEKSNPELIPYLSSCKSPQMMLGAVIKN  175

Query  355  GTAVQV---PQDI  364
              A QV   P DI
Sbjct  176  YYAQQVGVQPSDI  188


Query #1149: g1115.t1 Query ID: lcl|Query_68883 Length: 440

No significant similarity found.


Query #1150: g1116.t1 Query ID: lcl|Query_68884 Length: 199

No significant similarity found.


Query #1151: g1117.t1 Query ID: lcl|Query_68885 Length: 402

No significant similarity found.


Query #1152: g1118.t1 Query ID: lcl|Query_68886 Length: 386

No significant similarity found.


Query #1153: g1119.t1 Query ID: lcl|Query_68887 Length: 684

No significant similarity found.


Query #1154: g1120.t1 Query ID: lcl|Query_68888 Length: 349

No significant similarity found.


Query #1155: g1121.t1 Query ID: lcl|Query_68889 Length: 337

No significant similarity found.


Query #1156: g1122.t1 Query ID: lcl|Query_68890 Length: 530

No significant similarity found.


Query #1157: g1123.t1 Query ID: lcl|Query_68891 Length: 2416

No significant similarity found.


Query #1158: g1124.t1 Query ID: lcl|Query_68892 Length: 626

No significant similarity found.


Query #1159: g1125.t1 Query ID: lcl|Query_68893 Length: 450

No significant similarity found.


Query #1160: g1126.t1 Query ID: lcl|Query_68894 Length: 469

No significant similarity found.


Query #1161: g1127.t1 Query ID: lcl|Query_68895 Length: 227

No significant similarity found.


Query #1162: g1128.t1 Query ID: lcl|Query_68896 Length: 502

No significant similarity found.


Query #1163: g1129.t1 Query ID: lcl|Query_68897 Length: 1080

No significant similarity found.


Query #1164: g1130.t1 Query ID: lcl|Query_68898 Length: 537

No significant similarity found.


Query #1165: g1131.t1 Query ID: lcl|Query_68899 Length: 451

No significant similarity found.


Query #1166: g1132.t1 Query ID: lcl|Query_68900 Length: 562

No significant similarity found.


Query #1167: g1133.t1 Query ID: lcl|Query_68901 Length: 241

No significant similarity found.


Query #1168: g1134.t1 Query ID: lcl|Query_68902 Length: 235

No significant similarity found.


Query #1169: g1135.t1 Query ID: lcl|Query_68903 Length: 290

No significant similarity found.


Query #1170: g1136.t1 Query ID: lcl|Query_68904 Length: 203

No significant similarity found.


Query #1171: g1137.t1 Query ID: lcl|Query_68905 Length: 252

No significant similarity found.


Query #1172: g1138.t1 Query ID: lcl|Query_68906 Length: 487

No significant similarity found.


Query #1173: g1139.t1 Query ID: lcl|Query_68907 Length: 86

No significant similarity found.


Query #1174: g1140.t1 Query ID: lcl|Query_68908 Length: 395

No significant similarity found.


Query #1175: g1141.t1 Query ID: lcl|Query_68909 Length: 1176

No significant similarity found.


Query #1176: g1142.t1 Query ID: lcl|Query_68910 Length: 208

No significant similarity found.


Query #1177: g1143.t1 Query ID: lcl|Query_68911 Length: 1761

No significant similarity found.


Query #1178: g1144.t1 Query ID: lcl|Query_68912 Length: 566

No significant similarity found.


Query #1179: g1145.t1 Query ID: lcl|Query_68913 Length: 627

No significant similarity found.


Query #1180: g1146.t1 Query ID: lcl|Query_68914 Length: 271

No significant similarity found.


Query #1181: g1147.t1 Query ID: lcl|Query_68915 Length: 211

No significant similarity found.


Query #1182: g1148.t1 Query ID: lcl|Query_68916 Length: 894

No significant similarity found.


Query #1183: g1149.t1 Query ID: lcl|Query_68917 Length: 186

No significant similarity found.


Query #1184: g1150.t1 Query ID: lcl|Query_68918 Length: 688

No significant similarity found.


Query #1185: g1151.t1 Query ID: lcl|Query_68919 Length: 955

No significant similarity found.


Query #1186: g1152.t1 Query ID: lcl|Query_68920 Length: 231

No significant similarity found.


Query #1187: g1153.t1 Query ID: lcl|Query_68921 Length: 1299

No significant similarity found.


Query #1188: g1153.t2 Query ID: lcl|Query_68922 Length: 1242

No significant similarity found.


Query #1189: g1154.t1 Query ID: lcl|Query_68923 Length: 501

No significant similarity found.


Query #1190: g1155.t1 Query ID: lcl|Query_68924 Length: 1023

No significant similarity found.


Query #1191: g1156.t1 Query ID: lcl|Query_68925 Length: 348

No significant similarity found.


Query #1192: g1157.t1 Query ID: lcl|Query_68926 Length: 634

No significant similarity found.


Query #1193: g1158.t1 Query ID: lcl|Query_68927 Length: 429

No significant similarity found.


Query #1194: g1159.t1 Query ID: lcl|Query_68928 Length: 537

No significant similarity found.


Query #1195: g1160.t1 Query ID: lcl|Query_68929 Length: 1687

No significant similarity found.


Query #1196: g1161.t1 Query ID: lcl|Query_68930 Length: 554

No significant similarity found.


Query #1197: g1162.t1 Query ID: lcl|Query_68931 Length: 335

No significant similarity found.


Query #1198: g1163.t1 Query ID: lcl|Query_68932 Length: 421

No significant similarity found.


Query #1199: g1164.t1 Query ID: lcl|Query_68933 Length: 322

No significant similarity found.


Query #1200: g1165.t1 Query ID: lcl|Query_68934 Length: 211

No significant similarity found.


Query #1201: g1166.t1 Query ID: lcl|Query_68935 Length: 761

No significant similarity found.


Query #1202: g1167.t1 Query ID: lcl|Query_68936 Length: 150

No significant similarity found.


Query #1203: g1168.t1 Query ID: lcl|Query_68937 Length: 443

No significant similarity found.


Query #1204: g1169.t1 Query ID: lcl|Query_68938 Length: 469

No significant similarity found.


Query #1205: g1170.t1 Query ID: lcl|Query_68939 Length: 1173

No significant similarity found.


Query #1206: g1171.t1 Query ID: lcl|Query_68940 Length: 124

No significant similarity found.


Query #1207: g1172.t1 Query ID: lcl|Query_68941 Length: 299

No significant similarity found.


Query #1208: g1173.t1 Query ID: lcl|Query_68942 Length: 144

No significant similarity found.


Query #1209: g1174.t1 Query ID: lcl|Query_68943 Length: 254

No significant similarity found.


Query #1210: g1175.t1 Query ID: lcl|Query_68944 Length: 1979

No significant similarity found.


Query #1211: g1175.t2 Query ID: lcl|Query_68945 Length: 1980

No significant similarity found.


Query #1212: g1176.t1 Query ID: lcl|Query_68946 Length: 81

No significant similarity found.


Query #1213: g1177.t1 Query ID: lcl|Query_68947 Length: 1177

No significant similarity found.


Query #1214: g1178.t1 Query ID: lcl|Query_68948 Length: 1171

No significant similarity found.


Query #1215: g1179.t1 Query ID: lcl|Query_68949 Length: 463

No significant similarity found.


Query #1216: g1180.t1 Query ID: lcl|Query_68950 Length: 185

No significant similarity found.


Query #1217: g1181.t1 Query ID: lcl|Query_68951 Length: 115

No significant similarity found.


Query #1218: g1182.t1 Query ID: lcl|Query_68952 Length: 239

No significant similarity found.


Query #1219: g1183.t1 Query ID: lcl|Query_68953 Length: 622

No significant similarity found.


Query #1220: g1184.t1 Query ID: lcl|Query_68954 Length: 223

No significant similarity found.


Query #1221: g1185.t1 Query ID: lcl|Query_68955 Length: 531

No significant similarity found.


Query #1222: g1186.t1 Query ID: lcl|Query_68956 Length: 791

No significant similarity found.


Query #1223: g1187.t1 Query ID: lcl|Query_68957 Length: 908

No significant similarity found.


Query #1224: g1188.t1 Query ID: lcl|Query_68958 Length: 530

No significant similarity found.


Query #1225: g1189.t1 Query ID: lcl|Query_68959 Length: 608

No significant similarity found.


Query #1226: g1190.t1 Query ID: lcl|Query_68960 Length: 367

No significant similarity found.


Query #1227: g1191.t1 Query ID: lcl|Query_68961 Length: 1012

No significant similarity found.


Query #1228: g1192.t1 Query ID: lcl|Query_68962 Length: 363

No significant similarity found.


Query #1229: g1192.t2 Query ID: lcl|Query_68963 Length: 352

No significant similarity found.


Query #1230: g1193.t1 Query ID: lcl|Query_68964 Length: 501

No significant similarity found.


Query #1231: g1194.t1 Query ID: lcl|Query_68965 Length: 75

No significant similarity found.


Query #1232: g1195.t1 Query ID: lcl|Query_68966 Length: 439

No significant similarity found.


Query #1233: g1196.t1 Query ID: lcl|Query_68967 Length: 308

No significant similarity found.


Query #1234: g1197.t1 Query ID: lcl|Query_68968 Length: 452

No significant similarity found.


Query #1235: g1198.t1 Query ID: lcl|Query_68969 Length: 298

No significant similarity found.


Query #1236: g1199.t1 Query ID: lcl|Query_68970 Length: 384

No significant similarity found.


Query #1237: g1200.t1 Query ID: lcl|Query_68971 Length: 897

No significant similarity found.


Query #1238: g1201.t1 Query ID: lcl|Query_68972 Length: 1158

No significant similarity found.


Query #1239: g1202.t1 Query ID: lcl|Query_68973 Length: 86

No significant similarity found.


Query #1240: g1203.t1 Query ID: lcl|Query_68974 Length: 160

No significant similarity found.


Query #1241: g1204.t1 Query ID: lcl|Query_68975 Length: 1039

No significant similarity found.


Query #1242: g1205.t1 Query ID: lcl|Query_68976 Length: 404

No significant similarity found.


Query #1243: g1206.t1 Query ID: lcl|Query_68977 Length: 992

No significant similarity found.


Query #1244: g1207.t1 Query ID: lcl|Query_68978 Length: 425

No significant similarity found.


Query #1245: g1208.t1 Query ID: lcl|Query_68979 Length: 227

No significant similarity found.


Query #1246: g1209.t1 Query ID: lcl|Query_68980 Length: 564

No significant similarity found.


Query #1247: g1210.t1 Query ID: lcl|Query_68981 Length: 600

No significant similarity found.


Query #1248: g1211.t1 Query ID: lcl|Query_68982 Length: 660

No significant similarity found.


Query #1249: g1212.t1 Query ID: lcl|Query_68983 Length: 1602

No significant similarity found.


Query #1250: g1213.t1 Query ID: lcl|Query_68984 Length: 766

No significant similarity found.


Query #1251: g1214.t1 Query ID: lcl|Query_68985 Length: 1087

No significant similarity found.


Query #1252: g1215.t1 Query ID: lcl|Query_68986 Length: 97

No significant similarity found.


Query #1253: g1216.t1 Query ID: lcl|Query_68987 Length: 179

No significant similarity found.


Query #1254: g1217.t1 Query ID: lcl|Query_68988 Length: 97

No significant similarity found.


Query #1255: g1218.t1 Query ID: lcl|Query_68989 Length: 180

No significant similarity found.


Query #1256: g1219.t1 Query ID: lcl|Query_68990 Length: 858

No significant similarity found.


Query #1257: g1220.t1 Query ID: lcl|Query_68991 Length: 861

No significant similarity found.


Query #1258: g1221.t1 Query ID: lcl|Query_68992 Length: 176

No significant similarity found.


Query #1259: g1222.t1 Query ID: lcl|Query_68993 Length: 1168

No significant similarity found.


Query #1260: g1223.t1 Query ID: lcl|Query_68994 Length: 160

No significant similarity found.


Query #1261: g1224.t1 Query ID: lcl|Query_68995 Length: 687

No significant similarity found.


Query #1262: g1225.t1 Query ID: lcl|Query_68996 Length: 600

No significant similarity found.


Query #1263: g1226.t1 Query ID: lcl|Query_68997 Length: 757

No significant similarity found.


Query #1264: g1227.t1 Query ID: lcl|Query_68998 Length: 569

No significant similarity found.


Query #1265: g1228.t1 Query ID: lcl|Query_68999 Length: 131

No significant similarity found.


Query #1266: g1229.t1 Query ID: lcl|Query_69000 Length: 1366

No significant similarity found.


Query #1267: g1230.t1 Query ID: lcl|Query_69001 Length: 914

No significant similarity found.


Query #1268: g1231.t1 Query ID: lcl|Query_69002 Length: 2260

No significant similarity found.


Query #1269: g1232.t1 Query ID: lcl|Query_69003 Length: 869

No significant similarity found.


Query #1270: g1233.t1 Query ID: lcl|Query_69004 Length: 208

No significant similarity found.


Query #1271: g1234.t1 Query ID: lcl|Query_69005 Length: 423

No significant similarity found.


Query #1272: g1235.t1 Query ID: lcl|Query_69006 Length: 785

No significant similarity found.


Query #1273: g1236.t1 Query ID: lcl|Query_69007 Length: 764

No significant similarity found.


Query #1274: g1237.t1 Query ID: lcl|Query_69008 Length: 998

No significant similarity found.


Query #1275: g1238.t1 Query ID: lcl|Query_69009 Length: 988

No significant similarity found.


Query #1276: g1239.t1 Query ID: lcl|Query_69010 Length: 150

No significant similarity found.


Query #1277: g1240.t1 Query ID: lcl|Query_69011 Length: 2140

No significant similarity found.


Query #1278: g1241.t1 Query ID: lcl|Query_69012 Length: 280

No significant similarity found.


Query #1279: g1242.t1 Query ID: lcl|Query_69013 Length: 452

No significant similarity found.


Query #1280: g1243.t1 Query ID: lcl|Query_69014 Length: 523

No significant similarity found.


Query #1281: g1244.t1 Query ID: lcl|Query_69015 Length: 3299

No significant similarity found.


Query #1282: g1245.t1 Query ID: lcl|Query_69016 Length: 314

No significant similarity found.


Query #1283: g1246.t1 Query ID: lcl|Query_69017 Length: 218

No significant similarity found.


Query #1284: g1247.t1 Query ID: lcl|Query_69018 Length: 370

No significant similarity found.


Query #1285: g1248.t1 Query ID: lcl|Query_69019 Length: 244

No significant similarity found.


Query #1286: g1249.t1 Query ID: lcl|Query_69020 Length: 82

No significant similarity found.


Query #1287: g1250.t1 Query ID: lcl|Query_69021 Length: 722

No significant similarity found.


Query #1288: g1251.t1 Query ID: lcl|Query_69022 Length: 192

No significant similarity found.


Query #1289: g1252.t1 Query ID: lcl|Query_69023 Length: 253

No significant similarity found.


Query #1290: g1253.t1 Query ID: lcl|Query_69024 Length: 163

No significant similarity found.


Query #1291: g1254.t1 Query ID: lcl|Query_69025 Length: 80

No significant similarity found.


Query #1292: g1255.t1 Query ID: lcl|Query_69026 Length: 299

No significant similarity found.


Query #1293: g1256.t1 Query ID: lcl|Query_69027 Length: 259

No significant similarity found.


Query #1294: g1257.t1 Query ID: lcl|Query_69028 Length: 253

No significant similarity found.


Query #1295: g1258.t1 Query ID: lcl|Query_69029 Length: 1711

No significant similarity found.


Query #1296: g1259.t1 Query ID: lcl|Query_69030 Length: 262

No significant similarity found.


Query #1297: g1260.t1 Query ID: lcl|Query_69031 Length: 249

No significant similarity found.


Query #1298: g1261.t1 Query ID: lcl|Query_69032 Length: 550

No significant similarity found.


Query #1299: g1262.t1 Query ID: lcl|Query_69033 Length: 131

No significant similarity found.


Query #1300: g1263.t1 Query ID: lcl|Query_69034 Length: 107

No significant similarity found.


Query #1301: g1264.t1 Query ID: lcl|Query_69035 Length: 1821

No significant similarity found.


Query #1302: g1265.t1 Query ID: lcl|Query_69036 Length: 237

No significant similarity found.


Query #1303: g1266.t1 Query ID: lcl|Query_69037 Length: 953

No significant similarity found.


Query #1304: g1267.t1 Query ID: lcl|Query_69038 Length: 494

No significant similarity found.


Query #1305: g1268.t1 Query ID: lcl|Query_69039 Length: 314

No significant similarity found.


Query #1306: g1269.t1 Query ID: lcl|Query_69040 Length: 268

No significant similarity found.


Query #1307: g1270.t1 Query ID: lcl|Query_69041 Length: 154

No significant similarity found.


Query #1308: g1271.t1 Query ID: lcl|Query_69042 Length: 542

No significant similarity found.


Query #1309: g1272.t1 Query ID: lcl|Query_69043 Length: 1121

No significant similarity found.


Query #1310: g1273.t1 Query ID: lcl|Query_69044 Length: 403

No significant similarity found.


Query #1311: g1274.t1 Query ID: lcl|Query_69045 Length: 173

No significant similarity found.


Query #1312: g1275.t1 Query ID: lcl|Query_69046 Length: 331

No significant similarity found.


Query #1313: g1276.t1 Query ID: lcl|Query_69047 Length: 196

No significant similarity found.


Query #1314: g1277.t1 Query ID: lcl|Query_69048 Length: 186

No significant similarity found.


Query #1315: g1278.t1 Query ID: lcl|Query_69049 Length: 1432

No significant similarity found.


Query #1316: g1279.t1 Query ID: lcl|Query_69050 Length: 1075

No significant similarity found.


Query #1317: g1280.t1 Query ID: lcl|Query_69051 Length: 76

No significant similarity found.


Query #1318: g1281.t1 Query ID: lcl|Query_69052 Length: 520

No significant similarity found.


Query #1319: g1282.t1 Query ID: lcl|Query_69053 Length: 202

No significant similarity found.


Query #1320: g1283.t1 Query ID: lcl|Query_69054 Length: 726

No significant similarity found.


Query #1321: g1283.t2 Query ID: lcl|Query_69055 Length: 725

No significant similarity found.


Query #1322: g1284.t1 Query ID: lcl|Query_69056 Length: 658

No significant similarity found.


Query #1323: g1285.t1 Query ID: lcl|Query_69057 Length: 1195

No significant similarity found.


Query #1324: g1286.t1 Query ID: lcl|Query_69058 Length: 930

No significant similarity found.


Query #1325: g1287.t1 Query ID: lcl|Query_69059 Length: 931

No significant similarity found.


Query #1326: g1288.t1 Query ID: lcl|Query_69060 Length: 374

No significant similarity found.


Query #1327: g1289.t1 Query ID: lcl|Query_69061 Length: 368

No significant similarity found.


Query #1328: g1289.t2 Query ID: lcl|Query_69062 Length: 89

No significant similarity found.


Query #1329: g1290.t1 Query ID: lcl|Query_69063 Length: 314

No significant similarity found.


Query #1330: g1291.t1 Query ID: lcl|Query_69064 Length: 190

No significant similarity found.


Query #1331: g1292.t1 Query ID: lcl|Query_69065 Length: 452

No significant similarity found.


Query #1332: g1293.t1 Query ID: lcl|Query_69066 Length: 269

No significant similarity found.


Query #1333: g1294.t1 Query ID: lcl|Query_69067 Length: 154

No significant similarity found.


Query #1334: g1295.t1 Query ID: lcl|Query_69068 Length: 495

No significant similarity found.


Query #1335: g1296.t1 Query ID: lcl|Query_69069 Length: 1084

No significant similarity found.


Query #1336: g1297.t1 Query ID: lcl|Query_69070 Length: 238

No significant similarity found.


Query #1337: g1298.t1 Query ID: lcl|Query_69071 Length: 220

No significant similarity found.


Query #1338: g1299.t1 Query ID: lcl|Query_69072 Length: 308

No significant similarity found.


Query #1339: g1300.t1 Query ID: lcl|Query_69073 Length: 362

No significant similarity found.


Query #1340: g1301.t1 Query ID: lcl|Query_69074 Length: 544

No significant similarity found.


Query #1341: g1302.t1 Query ID: lcl|Query_69075 Length: 508

No significant similarity found.


Query #1342: g1303.t1 Query ID: lcl|Query_69076 Length: 248

No significant similarity found.


Query #1343: g1304.t1 Query ID: lcl|Query_69077 Length: 737

No significant similarity found.


Query #1344: g1305.t1 Query ID: lcl|Query_69078 Length: 348

No significant similarity found.


Query #1345: g1306.t1 Query ID: lcl|Query_69079 Length: 319

No significant similarity found.


Query #1346: g1307.t1 Query ID: lcl|Query_69080 Length: 559

No significant similarity found.


Query #1347: g1308.t1 Query ID: lcl|Query_69081 Length: 337

No significant similarity found.


Query #1348: g1309.t1 Query ID: lcl|Query_69082 Length: 728

No significant similarity found.


Query #1349: g1310.t1 Query ID: lcl|Query_69083 Length: 593

No significant similarity found.


Query #1350: g1311.t1 Query ID: lcl|Query_69084 Length: 845

No significant similarity found.


Query #1351: g1312.t1 Query ID: lcl|Query_69085 Length: 951

No significant similarity found.


Query #1352: g1313.t1 Query ID: lcl|Query_69086 Length: 268

No significant similarity found.


Query #1353: g1314.t1 Query ID: lcl|Query_69087 Length: 905

No significant similarity found.


Query #1354: g1315.t1 Query ID: lcl|Query_69088 Length: 162

No significant similarity found.


Query #1355: g1316.t1 Query ID: lcl|Query_69089 Length: 88

No significant similarity found.


Query #1356: g1317.t1 Query ID: lcl|Query_69090 Length: 78

No significant similarity found.


Query #1357: g1318.t1 Query ID: lcl|Query_69091 Length: 483

No significant similarity found.


Query #1358: g1319.t1 Query ID: lcl|Query_69092 Length: 502

No significant similarity found.


Query #1359: g1320.t1 Query ID: lcl|Query_69093 Length: 537

No significant similarity found.


Query #1360: g1320.t2 Query ID: lcl|Query_69094 Length: 538

No significant similarity found.


Query #1361: g1321.t1 Query ID: lcl|Query_69095 Length: 289

No significant similarity found.


Query #1362: g1322.t1 Query ID: lcl|Query_69096 Length: 186

No significant similarity found.


Query #1363: g1323.t1 Query ID: lcl|Query_69097 Length: 804

No significant similarity found.


Query #1364: g1324.t1 Query ID: lcl|Query_69098 Length: 1078

No significant similarity found.


Query #1365: g1325.t1 Query ID: lcl|Query_69099 Length: 1523

No significant similarity found.


Query #1366: g1326.t1 Query ID: lcl|Query_69100 Length: 444

No significant similarity found.


Query #1367: g1327.t1 Query ID: lcl|Query_69101 Length: 393

No significant similarity found.


Query #1368: g1328.t1 Query ID: lcl|Query_69102 Length: 193

No significant similarity found.


Query #1369: g1329.t1 Query ID: lcl|Query_69103 Length: 355

No significant similarity found.


Query #1370: g1330.t1 Query ID: lcl|Query_69104 Length: 963

No significant similarity found.


Query #1371: g1331.t1 Query ID: lcl|Query_69105 Length: 262

No significant similarity found.


Query #1372: g1332.t1 Query ID: lcl|Query_69106 Length: 814

No significant similarity found.


Query #1373: g1333.t1 Query ID: lcl|Query_69107 Length: 364

No significant similarity found.


Query #1374: g1334.t1 Query ID: lcl|Query_69108 Length: 161

No significant similarity found.


Query #1375: g1335.t1 Query ID: lcl|Query_69109 Length: 609

No significant similarity found.


Query #1376: g1336.t1 Query ID: lcl|Query_69110 Length: 289

No significant similarity found.


Query #1377: g1337.t1 Query ID: lcl|Query_69111 Length: 604

No significant similarity found.


Query #1378: g1338.t1 Query ID: lcl|Query_69112 Length: 437

No significant similarity found.


Query #1379: g1339.t1 Query ID: lcl|Query_69113 Length: 252

No significant similarity found.


Query #1380: g1340.t1 Query ID: lcl|Query_69114 Length: 528

No significant similarity found.


Query #1381: g1341.t1 Query ID: lcl|Query_69115 Length: 867

No significant similarity found.


Query #1382: g1342.t1 Query ID: lcl|Query_69116 Length: 574

No significant similarity found.


Query #1383: g1343.t1 Query ID: lcl|Query_69117 Length: 457

No significant similarity found.


Query #1384: g1344.t1 Query ID: lcl|Query_69118 Length: 434

No significant similarity found.


Query #1385: g1345.t1 Query ID: lcl|Query_69119 Length: 432

No significant similarity found.


Query #1386: g1346.t1 Query ID: lcl|Query_69120 Length: 469

No significant similarity found.


Query #1387: g1347.t1 Query ID: lcl|Query_69121 Length: 216

No significant similarity found.


Query #1388: g1348.t1 Query ID: lcl|Query_69122 Length: 224

No significant similarity found.


Query #1389: g1349.t1 Query ID: lcl|Query_69123 Length: 1604

No significant similarity found.


Query #1390: g1350.t1 Query ID: lcl|Query_69124 Length: 444

No significant similarity found.


Query #1391: g1351.t1 Query ID: lcl|Query_69125 Length: 108

No significant similarity found.


Query #1392: g1352.t1 Query ID: lcl|Query_69126 Length: 1027

No significant similarity found.


Query #1393: g1353.t1 Query ID: lcl|Query_69127 Length: 245

No significant similarity found.


Query #1394: g1354.t1 Query ID: lcl|Query_69128 Length: 164

No significant similarity found.


Query #1395: g1355.t1 Query ID: lcl|Query_69129 Length: 488

No significant similarity found.


Query #1396: g1356.t1 Query ID: lcl|Query_69130 Length: 1447

No significant similarity found.


Query #1397: g1357.t1 Query ID: lcl|Query_69131 Length: 389

No significant similarity found.


Query #1398: g1358.t1 Query ID: lcl|Query_69132 Length: 402

No significant similarity found.


Query #1399: g1359.t1 Query ID: lcl|Query_69133 Length: 1010

No significant similarity found.


Query #1400: g1360.t1 Query ID: lcl|Query_69134 Length: 158

No significant similarity found.


Query #1401: g1361.t1 Query ID: lcl|Query_69135 Length: 158

No significant similarity found.


Query #1402: g1362.t1 Query ID: lcl|Query_69136 Length: 957

No significant similarity found.


Query #1403: g1363.t1 Query ID: lcl|Query_69137 Length: 405

No significant similarity found.


Query #1404: g1364.t1 Query ID: lcl|Query_69138 Length: 631

No significant similarity found.


Query #1405: g1365.t1 Query ID: lcl|Query_69139 Length: 948

No significant similarity found.


Query #1406: g1366.t1 Query ID: lcl|Query_69140 Length: 215

No significant similarity found.


Query #1407: g1367.t1 Query ID: lcl|Query_69141 Length: 404

No significant similarity found.


Query #1408: g1368.t1 Query ID: lcl|Query_69142 Length: 421

No significant similarity found.


Query #1409: g1369.t1 Query ID: lcl|Query_69143 Length: 618

No significant similarity found.


Query #1410: g1370.t1 Query ID: lcl|Query_69144 Length: 649

No significant similarity found.


Query #1411: g1371.t1 Query ID: lcl|Query_69145 Length: 407

No significant similarity found.


Query #1412: g1372.t1 Query ID: lcl|Query_69146 Length: 330

No significant similarity found.


Query #1413: g1373.t1 Query ID: lcl|Query_69147 Length: 602

No significant similarity found.


Query #1414: g1374.t1 Query ID: lcl|Query_69148 Length: 400

No significant similarity found.


Query #1415: g1375.t1 Query ID: lcl|Query_69149 Length: 611

No significant similarity found.


Query #1416: g1376.t1 Query ID: lcl|Query_69150 Length: 605

No significant similarity found.


Query #1417: g1377.t1 Query ID: lcl|Query_69151 Length: 467

No significant similarity found.


Query #1418: g1378.t1 Query ID: lcl|Query_69152 Length: 725

No significant similarity found.


Query #1419: g1379.t1 Query ID: lcl|Query_69153 Length: 549

Sequences producing significant alignments:
                                                                  Scientific      Common                     Max    Total Query   E   Per.   Acc.                        
Description                                                       Name            Name            Taxid      Score  Score cover Value Ident  Len        Accession        
unnamed protein product                                                                           0          141    141   83%   3e-38 26.67  436        Query_78819      


Alignments:

>unnamed protein product
Sequence ID: Query_78819 Length: 436
Range 1: 28 to 427

Score:141 bits(326), Expect:3e-38, 
Method:Compositional matrix adjust., 
Identities:124/465(27%), Positives:148/465(31%), Gaps:70/465(15%)

Query  76   SGCVTSAEAVLLQHQSAGELLQRLADPDWTVVVSLSPQSIAALAAVHRLSSAECA-ARLT  134
              C    +A L + Q A + L    +     +         A A    L   +     L 
Sbjct  28   CDCPPTPQAKLPHWQQALDELAKPKESRRLMIAQIASAVRVAIAETIGLAPGDVTIGQLV  87

Query  135  AFLRHLGVAAVFDIAAARQVALAEAAREFLQRYRSSRGGSTAEAAAAAGQDAAGGGDDMD  194
              LR LG   VFD          E   E L+R                        D ++
Sbjct  88   TGLRMLGFDYVFDTLFGADLTIMEEGTELLHRLQ----------------------DHLE  125

Query  195  VDRPKPSSDGHRNAVGGGSPGPLPMLASACPGWVCYAEKTHGDHVLPYIATGKSPQAVLG  254
                K                PLPM  S CPGWV   EK   +   PY    KSPQ  LG
Sbjct  126  QHPNKE--------------EPLPMFTSCCPGWVAMVEKSNPE-LIPYLSSCKSPQMMLG  170

Query  255  TLVKRQWCAAAGLAPDRVYHCSVMPCYDKKLEGARDDFWLPGTSV-PETDCVLATTELQE  313
              +K       G  P  +   SVMPC  K  E  R+ F   G     + D V  T E   
Sbjct  171  AVIKNYYAQQVGVQPSDICNVSVMPCVRKQGEADREWFNTTGAGLARDVDHVVTTAEVGK  230

Query  314  LLEQRQADLHSLQGIPFDAILPAAAAAAAAPSGTRASSSGGSSAQHDTVQLPTSSSSGSG  373
               +R   L  L    FD          A   GT     G   A   TV           
Sbjct  231  IFLERGIKLNELPESNFDNPI-GEGTGGALLFGT---TGGVMEAALRTV-----------  275

Query  374  SGVTATASSGSGGYLEHVFRSAARELFGLE-LPPGPLPVKVGRNADLRELSLEAPDGTVL  432
              V      G   +          E  GLE         K G +            G  L
Sbjct  276  YEVVTQKPMGRVDF---------EEVRGLEGIKEAEITLKPGDDSPFKAFAGADGQGITL  326

Query  433  RFAAAYGFRNIQGLMRKVKLGRCEYDYVEVMACPSGCLNGGGQPKPTAKQTPAQLLEQLE  492
              A A G  N   L      G   YD++EVMACP GC  GGGQP  T KQ    L    +
Sbjct  327  KIAVANGLGNAKKLIKSLSEGKAKYDFIEVMACPGGCIGGGGQPRSTDKQI---LQKRQQ  383

Query  493  ELYAAGGIAA--RPEADPALQQLYMSFVQGEPGSQAAHQLMHTHY  535
             +Y         R   +P  Q LY  F  G P S+ AH L+HTHY
Sbjct  384  AMYNLDERSTIRRSHDNPFIQALYDKFL-GAPNSHKAHDLLHTHY  427


Query #1420: g1380.t1 Query ID: lcl|Query_69154 Length: 332

No significant similarity found.


Query #1421: g1381.t1 Query ID: lcl|Query_69155 Length: 317

No significant similarity found.


Query #1422: g1382.t1 Query ID: lcl|Query_69156 Length: 361

No significant similarity found.


Query #1423: g1383.t1 Query ID: lcl|Query_69157 Length: 386

No significant similarity found.


Query #1424: g1384.t1 Query ID: lcl|Query_69158 Length: 172

No significant similarity found.


Query #1425: g1385.t1 Query ID: lcl|Query_69159 Length: 172

No significant similarity found.


Query #1426: g1386.t1 Query ID: lcl|Query_69160 Length: 78

No significant similarity found.


Query #1427: g1387.t1 Query ID: lcl|Query_69161 Length: 78

No significant similarity found.


Query #1428: g1388.t1 Query ID: lcl|Query_69162 Length: 218

No significant similarity found.


Query #1429: g1389.t1 Query ID: lcl|Query_69163 Length: 1708

No significant similarity found.


Query #1430: g1390.t1 Query ID: lcl|Query_69164 Length: 890

No significant similarity found.


Query #1431: g1391.t1 Query ID: lcl|Query_69165 Length: 180

No significant similarity found.


Query #1432: g1392.t1 Query ID: lcl|Query_69166 Length: 156

No significant similarity found.


Query #1433: g1393.t1 Query ID: lcl|Query_69167 Length: 184

No significant similarity found.


Query #1434: g1394.t1 Query ID: lcl|Query_69168 Length: 530

No significant similarity found.


Query #1435: g1395.t1 Query ID: lcl|Query_69169 Length: 279

No significant similarity found.


Query #1436: g1396.t1 Query ID: lcl|Query_69170 Length: 837

No significant similarity found.


Query #1437: g1397.t1 Query ID: lcl|Query_69171 Length: 576

No significant similarity found.


Query #1438: g1398.t1 Query ID: lcl|Query_69172 Length: 535

No significant similarity found.


Query #1439: g1398.t2 Query ID: lcl|Query_69173 Length: 533

No significant similarity found.


Query #1440: g1399.t1 Query ID: lcl|Query_69174 Length: 216

No significant similarity found.


Query #1441: g1400.t1 Query ID: lcl|Query_69175 Length: 313

No significant similarity found.


Query #1442: g1400.t2 Query ID: lcl|Query_69176 Length: 337

No significant similarity found.


Query #1443: g1401.t1 Query ID: lcl|Query_69177 Length: 308

No significant similarity found.


Query #1444: g1402.t1 Query ID: lcl|Query_69178 Length: 275

No significant similarity found.


Query #1445: g1403.t1 Query ID: lcl|Query_69179 Length: 273

No significant similarity found.


Query #1446: g1404.t1 Query ID: lcl|Query_69180 Length: 168

No significant similarity found.


Query #1447: g1405.t1 Query ID: lcl|Query_69181 Length: 159

No significant similarity found.


Query #1448: g1406.t1 Query ID: lcl|Query_69182 Length: 927

No significant similarity found.


Query #1449: g1407.t1 Query ID: lcl|Query_69183 Length: 521

No significant similarity found.


Query #1450: g1408.t1 Query ID: lcl|Query_69184 Length: 1208

No significant similarity found.


Query #1451: g1409.t1 Query ID: lcl|Query_69185 Length: 387

No significant similarity found.


Query #1452: g1410.t1 Query ID: lcl|Query_69186 Length: 476

No significant similarity found.


Query #1453: g1411.t1 Query ID: lcl|Query_69187 Length: 427

No significant similarity found.


Query #1454: g1412.t1 Query ID: lcl|Query_69188 Length: 223

No significant similarity found.


Query #1455: g1413.t1 Query ID: lcl|Query_69189 Length: 405

No significant similarity found.


Query #1456: g1414.t1 Query ID: lcl|Query_69190 Length: 292

No significant similarity found.


Query #1457: g1415.t1 Query ID: lcl|Query_69191 Length: 550

No significant similarity found.


Query #1458: g1416.t1 Query ID: lcl|Query_69192 Length: 518

No significant similarity found.


Query #1459: g1417.t1 Query ID: lcl|Query_69193 Length: 221

No significant similarity found.


Query #1460: g1418.t1 Query ID: lcl|Query_69194 Length: 919

No significant similarity found.


Query #1461: g1419.t1 Query ID: lcl|Query_69195 Length: 261

No significant similarity found.


Query #1462: g1420.t1 Query ID: lcl|Query_69196 Length: 337

No significant similarity found.


Query #1463: g1421.t1 Query ID: lcl|Query_69197 Length: 785

No significant similarity found.


Query #1464: g1422.t1 Query ID: lcl|Query_69198 Length: 111

No significant similarity found.


Query #1465: g1423.t1 Query ID: lcl|Query_69199 Length: 221

No significant similarity found.


Query #1466: g1424.t1 Query ID: lcl|Query_69200 Length: 88

No significant similarity found.


Query #1467: g1425.t1 Query ID: lcl|Query_69201 Length: 389

No significant similarity found.


Query #1468: g1426.t1 Query ID: lcl|Query_69202 Length: 108

No significant similarity found.


Query #1469: g1427.t1 Query ID: lcl|Query_69203 Length: 417

No significant similarity found.


Query #1470: g1428.t1 Query ID: lcl|Query_69204 Length: 136

No significant similarity found.


Query #1471: g1429.t1 Query ID: lcl|Query_69205 Length: 288

No significant similarity found.


Query #1472: g1430.t1 Query ID: lcl|Query_69206 Length: 1520

No significant similarity found.


Query #1473: g1431.t1 Query ID: lcl|Query_69207 Length: 627

No significant similarity found.


Query #1474: g1432.t1 Query ID: lcl|Query_69208 Length: 309

No significant similarity found.


Query #1475: g1433.t1 Query ID: lcl|Query_69209 Length: 469

No significant similarity found.


Query #1476: g1434.t1 Query ID: lcl|Query_69210 Length: 226

No significant similarity found.


Query #1477: g1435.t1 Query ID: lcl|Query_69211 Length: 2322

No significant similarity found.


Query #1478: g1436.t1 Query ID: lcl|Query_69212 Length: 114

No significant similarity found.


Query #1479: g1437.t1 Query ID: lcl|Query_69213 Length: 676

No significant similarity found.


Query #1480: g1437.t2 Query ID: lcl|Query_69214 Length: 692

No significant similarity found.


Query #1481: g1438.t1 Query ID: lcl|Query_69215 Length: 505

No significant similarity found.


Query #1482: g1439.t1 Query ID: lcl|Query_69216 Length: 340

No significant similarity found.


Query #1483: g1440.t1 Query ID: lcl|Query_69217 Length: 218

No significant similarity found.


Query #1484: g1440.t2 Query ID: lcl|Query_69218 Length: 217

No significant similarity found.


Query #1485: g1441.t1 Query ID: lcl|Query_69219 Length: 612

No significant similarity found.


Query #1486: g1442.t1 Query ID: lcl|Query_69220 Length: 2138

No significant similarity found.


Query #1487: g1443.t1 Query ID: lcl|Query_69221 Length: 508

No significant similarity found.


Query #1488: g1444.t1 Query ID: lcl|Query_69222 Length: 218

No significant similarity found.


Query #1489: g1445.t1 Query ID: lcl|Query_69223 Length: 363

No significant similarity found.


Query #1490: g1446.t1 Query ID: lcl|Query_69224 Length: 501

No significant similarity found.


Query #1491: g1447.t1 Query ID: lcl|Query_69225 Length: 608

No significant similarity found.


Query #1492: g1448.t1 Query ID: lcl|Query_69226 Length: 771

No significant similarity found.


Query #1493: g1449.t1 Query ID: lcl|Query_69227 Length: 390

No significant similarity found.


Query #1494: g1450.t1 Query ID: lcl|Query_69228 Length: 234

No significant similarity found.


Query #1495: g1451.t1 Query ID: lcl|Query_69229 Length: 737

No significant similarity found.


Query #1496: g1452.t1 Query ID: lcl|Query_69230 Length: 312

No significant similarity found.


Query #1497: g1453.t1 Query ID: lcl|Query_69231 Length: 300

No significant similarity found.


Query #1498: g1454.t1 Query ID: lcl|Query_69232 Length: 296

No significant similarity found.


Query #1499: g1455.t1 Query ID: lcl|Query_69233 Length: 1038

No significant similarity found.


Query #1500: g1456.t1 Query ID: lcl|Query_69234 Length: 895

No significant similarity found.


Query #1501: g1457.t1 Query ID: lcl|Query_69235 Length: 1108

No significant similarity found.


Query #1502: g1458.t1 Query ID: lcl|Query_69236 Length: 176

No significant similarity found.


Query #1503: g1459.t1 Query ID: lcl|Query_69237 Length: 264

No significant similarity found.


Query #1504: g1460.t1 Query ID: lcl|Query_69238 Length: 337

No significant similarity found.


Query #1505: g1461.t1 Query ID: lcl|Query_69239 Length: 307

No significant similarity found.


Query #1506: g1462.t1 Query ID: lcl|Query_69240 Length: 595

No significant similarity found.


Query #1507: g1463.t1 Query ID: lcl|Query_69241 Length: 217

No significant similarity found.


Query #1508: g1464.t1 Query ID: lcl|Query_69242 Length: 513

No significant similarity found.


Query #1509: g1465.t1 Query ID: lcl|Query_69243 Length: 333

No significant similarity found.


Query #1510: g1466.t1 Query ID: lcl|Query_69244 Length: 214

No significant similarity found.


Query #1511: g1467.t1 Query ID: lcl|Query_69245 Length: 261

No significant similarity found.


Query #1512: g1468.t1 Query ID: lcl|Query_69246 Length: 216

No significant similarity found.


Query #1513: g1469.t1 Query ID: lcl|Query_69247 Length: 216

No significant similarity found.


Query #1514: g1470.t1 Query ID: lcl|Query_69248 Length: 473

No significant similarity found.


Query #1515: g1471.t1 Query ID: lcl|Query_69249 Length: 145

No significant similarity found.


Query #1516: g1472.t1 Query ID: lcl|Query_69250 Length: 293

No significant similarity found.


Query #1517: g1473.t1 Query ID: lcl|Query_69251 Length: 5585

No significant similarity found.


Query #1518: g1474.t1 Query ID: lcl|Query_69252 Length: 296

No significant similarity found.


Query #1519: g1475.t1 Query ID: lcl|Query_69253 Length: 462

No significant similarity found.


Query #1520: g1476.t1 Query ID: lcl|Query_69254 Length: 107

No significant similarity found.


Query #1521: g1477.t1 Query ID: lcl|Query_69255 Length: 1167

No significant similarity found.


Query #1522: g1478.t1 Query ID: lcl|Query_69256 Length: 378

No significant similarity found.


Query #1523: g1479.t1 Query ID: lcl|Query_69257 Length: 316

No significant similarity found.


Query #1524: g1480.t1 Query ID: lcl|Query_69258 Length: 1102

No significant similarity found.


Query #1525: g1481.t1 Query ID: lcl|Query_69259 Length: 1825

No significant similarity found.


Query #1526: g1482.t1 Query ID: lcl|Query_69260 Length: 379

No significant similarity found.


Query #1527: g1483.t1 Query ID: lcl|Query_69261 Length: 353

No significant similarity found.


Query #1528: g1484.t1 Query ID: lcl|Query_69262 Length: 469

No significant similarity found.


Query #1529: g1485.t1 Query ID: lcl|Query_69263 Length: 473

No significant similarity found.


Query #1530: g1486.t1 Query ID: lcl|Query_69264 Length: 197

No significant similarity found.


Query #1531: g1487.t1 Query ID: lcl|Query_69265 Length: 210

No significant similarity found.


Query #1532: g1488.t1 Query ID: lcl|Query_69266 Length: 753

No significant similarity found.


Query #1533: g1489.t1 Query ID: lcl|Query_69267 Length: 435

No significant similarity found.


Query #1534: g1490.t1 Query ID: lcl|Query_69268 Length: 708

No significant similarity found.


Query #1535: g1491.t1 Query ID: lcl|Query_69269 Length: 121

No significant similarity found.


Query #1536: g1492.t1 Query ID: lcl|Query_69270 Length: 173

No significant similarity found.


Query #1537: g1493.t1 Query ID: lcl|Query_69271 Length: 269

No significant similarity found.


Query #1538: g1494.t1 Query ID: lcl|Query_69272 Length: 133

No significant similarity found.


Query #1539: g1495.t1 Query ID: lcl|Query_69273 Length: 389

No significant similarity found.


Query #1540: g1496.t1 Query ID: lcl|Query_69274 Length: 1170

No significant similarity found.


Query #1541: g1497.t1 Query ID: lcl|Query_69275 Length: 303

No significant similarity found.


Query #1542: g1498.t1 Query ID: lcl|Query_69276 Length: 313

No significant similarity found.


Query #1543: g1499.t1 Query ID: lcl|Query_69277 Length: 552

No significant similarity found.


Query #1544: g1500.t1 Query ID: lcl|Query_69278 Length: 441

No significant similarity found.


Query #1545: g1501.t1 Query ID: lcl|Query_69279 Length: 227

No significant similarity found.


Query #1546: g1502.t1 Query ID: lcl|Query_69280 Length: 1052

No significant similarity found.


Query #1547: g1503.t1 Query ID: lcl|Query_69281 Length: 349

No significant similarity found.


Query #1548: g1503.t2 Query ID: lcl|Query_69282 Length: 451

No significant similarity found.


Query #1549: g1504.t1 Query ID: lcl|Query_69283 Length: 786

No significant similarity found.


Query #1550: g1505.t1 Query ID: lcl|Query_69284 Length: 386

No significant similarity found.


Query #1551: g1506.t1 Query ID: lcl|Query_69285 Length: 587

No significant similarity found.


Query #1552: g1507.t1 Query ID: lcl|Query_69286 Length: 93

No significant similarity found.


Query #1553: g1508.t1 Query ID: lcl|Query_69287 Length: 447

No significant similarity found.


Query #1554: g1509.t1 Query ID: lcl|Query_69288 Length: 524

No significant similarity found.


Query #1555: g1510.t1 Query ID: lcl|Query_69289 Length: 169

No significant similarity found.


Query #1556: g1511.t1 Query ID: lcl|Query_69290 Length: 189

No significant similarity found.


Query #1557: g1512.t1 Query ID: lcl|Query_69291 Length: 1093

No significant similarity found.


Query #1558: g1513.t1 Query ID: lcl|Query_69292 Length: 253

No significant similarity found.


Query #1559: g1514.t1 Query ID: lcl|Query_69293 Length: 253

No significant similarity found.


Query #1560: g1515.t1 Query ID: lcl|Query_69294 Length: 137

No significant similarity found.


Query #1561: g1516.t1 Query ID: lcl|Query_69295 Length: 94

No significant similarity found.


Query #1562: g1517.t1 Query ID: lcl|Query_69296 Length: 315

No significant similarity found.


Query #1563: g1518.t1 Query ID: lcl|Query_69297 Length: 219

No significant similarity found.


Query #1564: g1519.t1 Query ID: lcl|Query_69298 Length: 522

No significant similarity found.


Query #1565: g1520.t1 Query ID: lcl|Query_69299 Length: 357

No significant similarity found.


Query #1566: g1521.t1 Query ID: lcl|Query_69300 Length: 438

No significant similarity found.


Query #1567: g1522.t1 Query ID: lcl|Query_69301 Length: 253

No significant similarity found.


Query #1568: g1523.t1 Query ID: lcl|Query_69302 Length: 331

No significant similarity found.


Query #1569: g1524.t1 Query ID: lcl|Query_69303 Length: 139

No significant similarity found.


Query #1570: g1525.t1 Query ID: lcl|Query_69304 Length: 242

No significant similarity found.


Query #1571: g1526.t1 Query ID: lcl|Query_69305 Length: 530

No significant similarity found.


Query #1572: g1527.t1 Query ID: lcl|Query_69306 Length: 495

No significant similarity found.


Query #1573: g1527.t2 Query ID: lcl|Query_69307 Length: 542

No significant similarity found.


Query #1574: g1528.t1 Query ID: lcl|Query_69308 Length: 485

No significant similarity found.


Query #1575: g1529.t1 Query ID: lcl|Query_69309 Length: 156

No significant similarity found.


Query #1576: g1530.t1 Query ID: lcl|Query_69310 Length: 814

No significant similarity found.


Query #1577: g1531.t1 Query ID: lcl|Query_69311 Length: 701

No significant similarity found.


Query #1578: g1532.t1 Query ID: lcl|Query_69312 Length: 448

No significant similarity found.


Query #1579: g1533.t1 Query ID: lcl|Query_69313 Length: 527

No significant similarity found.


Query #1580: g1534.t1 Query ID: lcl|Query_69314 Length: 815

No significant similarity found.


Query #1581: g1535.t1 Query ID: lcl|Query_69315 Length: 452

No significant similarity found.


Query #1582: g1536.t1 Query ID: lcl|Query_69316 Length: 251

No significant similarity found.


Query #1583: g1537.t1 Query ID: lcl|Query_69317 Length: 376

No significant similarity found.


Query #1584: g1538.t1 Query ID: lcl|Query_69318 Length: 147

No significant similarity found.


Query #1585: g1539.t1 Query ID: lcl|Query_69319 Length: 265

No significant similarity found.


Query #1586: g1540.t1 Query ID: lcl|Query_69320 Length: 109

No significant similarity found.


Query #1587: g1541.t1 Query ID: lcl|Query_69321 Length: 291

No significant similarity found.


Query #1588: g1542.t1 Query ID: lcl|Query_69322 Length: 96

No significant similarity found.


Query #1589: g1543.t1 Query ID: lcl|Query_69323 Length: 519

No significant similarity found.


Query #1590: g1544.t1 Query ID: lcl|Query_69324 Length: 502

No significant similarity found.


Query #1591: g1545.t1 Query ID: lcl|Query_69325 Length: 208

No significant similarity found.


Query #1592: g1546.t1 Query ID: lcl|Query_69326 Length: 171

No significant similarity found.


Query #1593: g1547.t1 Query ID: lcl|Query_69327 Length: 848

No significant similarity found.


Query #1594: g1548.t1 Query ID: lcl|Query_69328 Length: 189

No significant similarity found.


Query #1595: g1549.t1 Query ID: lcl|Query_69329 Length: 694

No significant similarity found.


Query #1596: g1550.t1 Query ID: lcl|Query_69330 Length: 528

No significant similarity found.


Query #1597: g1550.t2 Query ID: lcl|Query_69331 Length: 526

No significant similarity found.


Query #1598: g1551.t1 Query ID: lcl|Query_69332 Length: 578

No significant similarity found.


Query #1599: g1552.t1 Query ID: lcl|Query_69333 Length: 596

No significant similarity found.


Query #1600: g1553.t1 Query ID: lcl|Query_69334 Length: 215

No significant similarity found.


Query #1601: g1554.t1 Query ID: lcl|Query_69335 Length: 117

No significant similarity found.


Query #1602: g1555.t1 Query ID: lcl|Query_69336 Length: 586

No significant similarity found.


Query #1603: g1556.t1 Query ID: lcl|Query_69337 Length: 756

No significant similarity found.


Query #1604: g1557.t1 Query ID: lcl|Query_69338 Length: 509

No significant similarity found.


Query #1605: g1558.t1 Query ID: lcl|Query_69339 Length: 412

No significant similarity found.


Query #1606: g1559.t1 Query ID: lcl|Query_69340 Length: 791

No significant similarity found.


Query #1607: g1560.t1 Query ID: lcl|Query_69341 Length: 439

No significant similarity found.


Query #1608: g1561.t1 Query ID: lcl|Query_69342 Length: 754

No significant similarity found.


Query #1609: g1562.t1 Query ID: lcl|Query_69343 Length: 380

No significant similarity found.


Query #1610: g1563.t1 Query ID: lcl|Query_69344 Length: 2462

No significant similarity found.


Query #1611: g1564.t1 Query ID: lcl|Query_69345 Length: 154

No significant similarity found.


Query #1612: g1565.t1 Query ID: lcl|Query_69346 Length: 305

No significant similarity found.


Query #1613: g1566.t1 Query ID: lcl|Query_69347 Length: 501

No significant similarity found.


Query #1614: g1567.t1 Query ID: lcl|Query_69348 Length: 298

No significant similarity found.


Query #1615: g1568.t1 Query ID: lcl|Query_69349 Length: 261

No significant similarity found.


Query #1616: g1569.t1 Query ID: lcl|Query_69350 Length: 398

No significant similarity found.


Query #1617: g1570.t1 Query ID: lcl|Query_69351 Length: 284

No significant similarity found.


Query #1618: g1571.t1 Query ID: lcl|Query_69352 Length: 451

No significant similarity found.


Query #1619: g1572.t1 Query ID: lcl|Query_69353 Length: 351

No significant similarity found.


Query #1620: g1573.t1 Query ID: lcl|Query_69354 Length: 146

No significant similarity found.


Query #1621: g1574.t1 Query ID: lcl|Query_69355 Length: 204

No significant similarity found.


Query #1622: g1575.t1 Query ID: lcl|Query_69356 Length: 385

No significant similarity found.


Query #1623: g1576.t1 Query ID: lcl|Query_69357 Length: 485

No significant similarity found.


Query #1624: g1577.t1 Query ID: lcl|Query_69358 Length: 879

No significant similarity found.


Query #1625: g1578.t1 Query ID: lcl|Query_69359 Length: 582

No significant similarity found.


Query #1626: g1579.t1 Query ID: lcl|Query_69360 Length: 805

No significant similarity found.


Query #1627: g1580.t1 Query ID: lcl|Query_69361 Length: 327

No significant similarity found.


Query #1628: g1581.t1 Query ID: lcl|Query_69362 Length: 157

No significant similarity found.


Query #1629: g1582.t1 Query ID: lcl|Query_69363 Length: 711

No significant similarity found.


Query #1630: g1583.t1 Query ID: lcl|Query_69364 Length: 389

No significant similarity found.


Query #1631: g1584.t1 Query ID: lcl|Query_69365 Length: 217

No significant similarity found.


Query #1632: g1585.t1 Query ID: lcl|Query_69366 Length: 1279

No significant similarity found.


Query #1633: g1586.t1 Query ID: lcl|Query_69367 Length: 690

No significant similarity found.


Query #1634: g1587.t1 Query ID: lcl|Query_69368 Length: 231

No significant similarity found.


Query #1635: g1588.t1 Query ID: lcl|Query_69369 Length: 1168

No significant similarity found.


Query #1636: g1589.t1 Query ID: lcl|Query_69370 Length: 413

No significant similarity found.


Query #1637: g1590.t1 Query ID: lcl|Query_69371 Length: 473

No significant similarity found.


Query #1638: g1591.t1 Query ID: lcl|Query_69372 Length: 596

No significant similarity found.


Query #1639: g1592.t1 Query ID: lcl|Query_69373 Length: 249

No significant similarity found.


Query #1640: g1593.t1 Query ID: lcl|Query_69374 Length: 519

No significant similarity found.


Query #1641: g1594.t1 Query ID: lcl|Query_69375 Length: 845

No significant similarity found.


Query #1642: g1595.t1 Query ID: lcl|Query_69376 Length: 223

No significant similarity found.


Query #1643: g1596.t1 Query ID: lcl|Query_69377 Length: 315

No significant similarity found.


Query #1644: g1596.t2 Query ID: lcl|Query_69378 Length: 314

No significant similarity found.


Query #1645: g1597.t1 Query ID: lcl|Query_69379 Length: 1968

No significant similarity found.


Query #1646: g1598.t1 Query ID: lcl|Query_69380 Length: 532

No significant similarity found.


Query #1647: g1599.t1 Query ID: lcl|Query_69381 Length: 313

No significant similarity found.


Query #1648: g1600.t1 Query ID: lcl|Query_69382 Length: 273

No significant similarity found.


Query #1649: g1601.t1 Query ID: lcl|Query_69383 Length: 287

No significant similarity found.


Query #1650: g1602.t1 Query ID: lcl|Query_69384 Length: 337

No significant similarity found.


Query #1651: g1603.t1 Query ID: lcl|Query_69385 Length: 186

No significant similarity found.


Query #1652: g1604.t1 Query ID: lcl|Query_69386 Length: 411

No significant similarity found.


Query #1653: g1605.t1 Query ID: lcl|Query_69387 Length: 304

No significant similarity found.


Query #1654: g1606.t1 Query ID: lcl|Query_69388 Length: 194

No significant similarity found.


Query #1655: g1607.t1 Query ID: lcl|Query_69389 Length: 365

No significant similarity found.


Query #1656: g1608.t1 Query ID: lcl|Query_69390 Length: 534

No significant similarity found.


Query #1657: g1609.t1 Query ID: lcl|Query_69391 Length: 662

No significant similarity found.


Query #1658: g1610.t1 Query ID: lcl|Query_69392 Length: 464

No significant similarity found.


Query #1659: g1611.t1 Query ID: lcl|Query_69393 Length: 213

No significant similarity found.


Query #1660: g1612.t1 Query ID: lcl|Query_69394 Length: 722

No significant similarity found.


Query #1661: g1613.t1 Query ID: lcl|Query_69395 Length: 186

No significant similarity found.


Query #1662: g1614.t1 Query ID: lcl|Query_69396 Length: 556

No significant similarity found.


Query #1663: g1615.t1 Query ID: lcl|Query_69397 Length: 453

No significant similarity found.


Query #1664: g1616.t1 Query ID: lcl|Query_69398 Length: 212

No significant similarity found.


Query #1665: g1617.t1 Query ID: lcl|Query_69399 Length: 872

No significant similarity found.


Query #1666: g1618.t1 Query ID: lcl|Query_69400 Length: 216

No significant similarity found.


Query #1667: g1619.t1 Query ID: lcl|Query_69401 Length: 1249

No significant similarity found.


Query #1668: g1620.t1 Query ID: lcl|Query_69402 Length: 782

No significant similarity found.


Query #1669: g1621.t1 Query ID: lcl|Query_69403 Length: 269

No significant similarity found.


Query #1670: g1622.t1 Query ID: lcl|Query_69404 Length: 252

No significant similarity found.


Query #1671: g1623.t1 Query ID: lcl|Query_69405 Length: 134

No significant similarity found.


Query #1672: g1624.t1 Query ID: lcl|Query_69406 Length: 554

No significant similarity found.


Query #1673: g1625.t1 Query ID: lcl|Query_69407 Length: 140

No significant similarity found.


Query #1674: g1626.t1 Query ID: lcl|Query_69408 Length: 676

No significant similarity found.


Query #1675: g1627.t1 Query ID: lcl|Query_69409 Length: 217

No significant similarity found.


Query #1676: g1628.t1 Query ID: lcl|Query_69410 Length: 100

No significant similarity found.


Query #1677: g1629.t1 Query ID: lcl|Query_69411 Length: 336

No significant similarity found.


Query #1678: g1630.t1 Query ID: lcl|Query_69412 Length: 521

No significant similarity found.


Query #1679: g1631.t1 Query ID: lcl|Query_69413 Length: 106

No significant similarity found.


Query #1680: g1632.t1 Query ID: lcl|Query_69414 Length: 162

No significant similarity found.


Query #1681: g1633.t1 Query ID: lcl|Query_69415 Length: 180

No significant similarity found.


Query #1682: g1634.t1 Query ID: lcl|Query_69416 Length: 162

No significant similarity found.


Query #1683: g1635.t1 Query ID: lcl|Query_69417 Length: 346

No significant similarity found.


Query #1684: g1636.t1 Query ID: lcl|Query_69418 Length: 208

No significant similarity found.


Query #1685: g1637.t1 Query ID: lcl|Query_69419 Length: 860

No significant similarity found.


Query #1686: g1638.t1 Query ID: lcl|Query_69420 Length: 379

No significant similarity found.


Query #1687: g1639.t1 Query ID: lcl|Query_69421 Length: 469

No significant similarity found.


Query #1688: g1640.t1 Query ID: lcl|Query_69422 Length: 601

No significant similarity found.


Query #1689: g1641.t1 Query ID: lcl|Query_69423 Length: 568

No significant similarity found.


Query #1690: g1642.t1 Query ID: lcl|Query_69424 Length: 738

No significant similarity found.


Query #1691: g1643.t1 Query ID: lcl|Query_69425 Length: 524

No significant similarity found.


Query #1692: g1644.t1 Query ID: lcl|Query_69426 Length: 1031

No significant similarity found.


Query #1693: g1645.t1 Query ID: lcl|Query_69427 Length: 426

No significant similarity found.


Query #1694: g1646.t1 Query ID: lcl|Query_69428 Length: 310

No significant similarity found.


Query #1695: g1647.t1 Query ID: lcl|Query_69429 Length: 1156

No significant similarity found.


Query #1696: g1648.t1 Query ID: lcl|Query_69430 Length: 179

No significant similarity found.


Query #1697: g1649.t1 Query ID: lcl|Query_69431 Length: 93

No significant similarity found.


Query #1698: g1650.t1 Query ID: lcl|Query_69432 Length: 452

No significant similarity found.


Query #1699: g1651.t1 Query ID: lcl|Query_69433 Length: 1395

No significant similarity found.


Query #1700: g1652.t1 Query ID: lcl|Query_69434 Length: 582

No significant similarity found.


Query #1701: g1653.t1 Query ID: lcl|Query_69435 Length: 1196

No significant similarity found.


Query #1702: g1654.t1 Query ID: lcl|Query_69436 Length: 434

No significant similarity found.


Query #1703: g1655.t1 Query ID: lcl|Query_69437 Length: 84

No significant similarity found.


Query #1704: g1656.t1 Query ID: lcl|Query_69438 Length: 667

No significant similarity found.


Query #1705: g1657.t1 Query ID: lcl|Query_69439 Length: 927

No significant similarity found.


Query #1706: g1658.t1 Query ID: lcl|Query_69440 Length: 575

No significant similarity found.


Query #1707: g1659.t1 Query ID: lcl|Query_69441 Length: 172

No significant similarity found.


Query #1708: g1660.t1 Query ID: lcl|Query_69442 Length: 498

No significant similarity found.


Query #1709: g1661.t1 Query ID: lcl|Query_69443 Length: 357

No significant similarity found.


Query #1710: g1662.t1 Query ID: lcl|Query_69444 Length: 1089

No significant similarity found.


Query #1711: g1663.t1 Query ID: lcl|Query_69445 Length: 117

No significant similarity found.


Query #1712: g1664.t1 Query ID: lcl|Query_69446 Length: 1342

No significant similarity found.


Query #1713: g1664.t2 Query ID: lcl|Query_69447 Length: 1807

No significant similarity found.


Query #1714: g1664.t3 Query ID: lcl|Query_69448 Length: 751

No significant similarity found.


Query #1715: g1665.t1 Query ID: lcl|Query_69449 Length: 1342

No significant similarity found.


Query #1716: g1666.t1 Query ID: lcl|Query_69450 Length: 1342

No significant similarity found.


Query #1717: g1667.t1 Query ID: lcl|Query_69451 Length: 186

No significant similarity found.


Query #1718: g1668.t1 Query ID: lcl|Query_69452 Length: 1239

No significant similarity found.


Query #1719: g1669.t1 Query ID: lcl|Query_69453 Length: 523

No significant similarity found.


Query #1720: g1670.t1 Query ID: lcl|Query_69454 Length: 727

No significant similarity found.


Query #1721: g1670.t2 Query ID: lcl|Query_69455 Length: 570

No significant similarity found.


Query #1722: g1671.t1 Query ID: lcl|Query_69456 Length: 1551

No significant similarity found.


Query #1723: g1672.t1 Query ID: lcl|Query_69457 Length: 1294

No significant similarity found.


Query #1724: g1673.t1 Query ID: lcl|Query_69458 Length: 1294

No significant similarity found.


Query #1725: g1674.t1 Query ID: lcl|Query_69459 Length: 323

No significant similarity found.


Query #1726: g1675.t1 Query ID: lcl|Query_69460 Length: 702

No significant similarity found.


Query #1727: g1676.t1 Query ID: lcl|Query_69461 Length: 325

No significant similarity found.


Query #1728: g1676.t2 Query ID: lcl|Query_69462 Length: 522

No significant similarity found.


Query #1729: g1677.t1 Query ID: lcl|Query_69463 Length: 357

No significant similarity found.


Query #1730: g1678.t1 Query ID: lcl|Query_69464 Length: 271

No significant similarity found.


Query #1731: g1678.t2 Query ID: lcl|Query_69465 Length: 272

No significant similarity found.


Query #1732: g1679.t1 Query ID: lcl|Query_69466 Length: 225

No significant similarity found.


Query #1733: g1680.t1 Query ID: lcl|Query_69467 Length: 953

No significant similarity found.


Query #1734: g1681.t1 Query ID: lcl|Query_69468 Length: 157

No significant similarity found.


Query #1735: g1682.t1 Query ID: lcl|Query_69469 Length: 420

No significant similarity found.


Query #1736: g1683.t1 Query ID: lcl|Query_69470 Length: 158

No significant similarity found.


Query #1737: g1684.t1 Query ID: lcl|Query_69471 Length: 533

No significant similarity found.


Query #1738: g1685.t1 Query ID: lcl|Query_69472 Length: 253

No significant similarity found.


Query #1739: g1686.t1 Query ID: lcl|Query_69473 Length: 777

No significant similarity found.


Query #1740: g1687.t1 Query ID: lcl|Query_69474 Length: 235

No significant similarity found.


Query #1741: g1688.t1 Query ID: lcl|Query_69475 Length: 183

No significant similarity found.


Query #1742: g1689.t1 Query ID: lcl|Query_69476 Length: 102

No significant similarity found.


Query #1743: g1689.t2 Query ID: lcl|Query_69477 Length: 243

No significant similarity found.


Query #1744: g1690.t1 Query ID: lcl|Query_69478 Length: 771

No significant similarity found.


Query #1745: g1691.t1 Query ID: lcl|Query_69479 Length: 170

No significant similarity found.


Query #1746: g1692.t1 Query ID: lcl|Query_69480 Length: 597

No significant similarity found.


Query #1747: g1693.t1 Query ID: lcl|Query_69481 Length: 468

No significant similarity found.


Query #1748: g1694.t1 Query ID: lcl|Query_69482 Length: 2550

No significant similarity found.


Query #1749: g1695.t1 Query ID: lcl|Query_69483 Length: 455

No significant similarity found.


Query #1750: g1696.t1 Query ID: lcl|Query_69484 Length: 464

No significant similarity found.


Query #1751: g1696.t2 Query ID: lcl|Query_69485 Length: 458

No significant similarity found.


Query #1752: g1697.t1 Query ID: lcl|Query_69486 Length: 131

No significant similarity found.


Query #1753: g1698.t1 Query ID: lcl|Query_69487 Length: 270

No significant similarity found.


Query #1754: g1699.t1 Query ID: lcl|Query_69488 Length: 1233

No significant similarity found.


Query #1755: g1700.t1 Query ID: lcl|Query_69489 Length: 272

No significant similarity found.


Query #1756: g1701.t1 Query ID: lcl|Query_69490 Length: 932

No significant similarity found.


Query #1757: g1702.t1 Query ID: lcl|Query_69491 Length: 73

No significant similarity found.


Query #1758: g1703.t1 Query ID: lcl|Query_69492 Length: 445

No significant similarity found.


Query #1759: g1704.t1 Query ID: lcl|Query_69493 Length: 284

No significant similarity found.


Query #1760: g1705.t1 Query ID: lcl|Query_69494 Length: 355

No significant similarity found.


Query #1761: g1706.t1 Query ID: lcl|Query_69495 Length: 387

No significant similarity found.


Query #1762: g1707.t1 Query ID: lcl|Query_69496 Length: 698

No significant similarity found.


Query #1763: g1708.t1 Query ID: lcl|Query_69497 Length: 575

No significant similarity found.


Query #1764: g1709.t1 Query ID: lcl|Query_69498 Length: 161

No significant similarity found.


Query #1765: g1710.t1 Query ID: lcl|Query_69499 Length: 373

No significant similarity found.


Query #1766: g1711.t1 Query ID: lcl|Query_69500 Length: 332

No significant similarity found.


Query #1767: g1712.t1 Query ID: lcl|Query_69501 Length: 739

No significant similarity found.


Query #1768: g1713.t1 Query ID: lcl|Query_69502 Length: 307

No significant similarity found.


Query #1769: g1714.t1 Query ID: lcl|Query_69503 Length: 228

No significant similarity found.


Query #1770: g1715.t1 Query ID: lcl|Query_69504 Length: 512

No significant similarity found.


Query #1771: g1716.t1 Query ID: lcl|Query_69505 Length: 505

No significant similarity found.


Query #1772: g1717.t1 Query ID: lcl|Query_69506 Length: 602

No significant similarity found.


Query #1773: g1718.t1 Query ID: lcl|Query_69507 Length: 452

No significant similarity found.


Query #1774: g1719.t1 Query ID: lcl|Query_69508 Length: 271

No significant similarity found.


Query #1775: g1720.t1 Query ID: lcl|Query_69509 Length: 2228

No significant similarity found.


Query #1776: g1721.t1 Query ID: lcl|Query_69510 Length: 259

No significant similarity found.


Query #1777: g1722.t1 Query ID: lcl|Query_69511 Length: 626

No significant similarity found.


Query #1778: g1723.t1 Query ID: lcl|Query_69512 Length: 801

No significant similarity found.


Query #1779: g1724.t1 Query ID: lcl|Query_69513 Length: 694

No significant similarity found.


Query #1780: g1725.t1 Query ID: lcl|Query_69514 Length: 395

No significant similarity found.


Query #1781: g1726.t1 Query ID: lcl|Query_69515 Length: 261

No significant similarity found.


Query #1782: g1727.t1 Query ID: lcl|Query_69516 Length: 78

No significant similarity found.


Query #1783: g1728.t1 Query ID: lcl|Query_69517 Length: 926

No significant similarity found.


Query #1784: g1729.t1 Query ID: lcl|Query_69518 Length: 308

No significant similarity found.


Query #1785: g1730.t1 Query ID: lcl|Query_69519 Length: 482

No significant similarity found.


Query #1786: g1731.t1 Query ID: lcl|Query_69520 Length: 547

No significant similarity found.


Query #1787: g1732.t1 Query ID: lcl|Query_69521 Length: 130

No significant similarity found.


Query #1788: g1733.t1 Query ID: lcl|Query_69522 Length: 741

No significant similarity found.


Query #1789: g1734.t1 Query ID: lcl|Query_69523 Length: 371

No significant similarity found.


Query #1790: g1734.t2 Query ID: lcl|Query_69524 Length: 368

No significant similarity found.


Query #1791: g1735.t1 Query ID: lcl|Query_69525 Length: 128

Sequences producing significant alignments:
                                                                  Scientific      Common                     Max    Total Query   E   Per.   Acc.                        
Description                                                       Name            Name            Taxid      Score  Score cover Value Ident  Len        Accession        
unnamed protein product                                                                           0          21.0   21.0  4%    0.026 100.00 436        Query_78819      


Alignments:

>unnamed protein product
Sequence ID: Query_78819 Length: 436
Range 1: 169 to 174

Score:21.0 bits(42), Expect:0.026, 
Method:Composition-based stats., 
Identities:6/6(100%), Positives:6/6(100%), Gaps:0/6(0%)

Query  87   LGAVIK  92
            LGAVIK
Sbjct  169  LGAVIK  174


Query #1792: g1736.t1 Query ID: lcl|Query_69526 Length: 213

No significant similarity found.


Query #1793: g1737.t1 Query ID: lcl|Query_69527 Length: 285

No significant similarity found.


Query #1794: g1738.t1 Query ID: lcl|Query_69528 Length: 550

No significant similarity found.


Query #1795: g1738.t2 Query ID: lcl|Query_69529 Length: 499

No significant similarity found.


Query #1796: g1739.t1 Query ID: lcl|Query_69530 Length: 1293

No significant similarity found.


Query #1797: g1740.t1 Query ID: lcl|Query_69531 Length: 166

No significant similarity found.


Query #1798: g1741.t1 Query ID: lcl|Query_69532 Length: 324

No significant similarity found.


Query #1799: g1742.t1 Query ID: lcl|Query_69533 Length: 1992

No significant similarity found.


Query #1800: g1743.t1 Query ID: lcl|Query_69534 Length: 223

No significant similarity found.


Query #1801: g1744.t1 Query ID: lcl|Query_69535 Length: 273

No significant similarity found.


Query #1802: g1745.t1 Query ID: lcl|Query_69536 Length: 848

No significant similarity found.


Query #1803: g1746.t1 Query ID: lcl|Query_69537 Length: 144

No significant similarity found.


Query #1804: g1747.t1 Query ID: lcl|Query_69538 Length: 298

No significant similarity found.


Query #1805: g1748.t1 Query ID: lcl|Query_69539 Length: 502

No significant similarity found.


Query #1806: g1749.t1 Query ID: lcl|Query_69540 Length: 83

No significant similarity found.


Query #1807: g1750.t1 Query ID: lcl|Query_69541 Length: 309

No significant similarity found.


Query #1808: g1751.t1 Query ID: lcl|Query_69542 Length: 469

No significant similarity found.


Query #1809: g1752.t1 Query ID: lcl|Query_69543 Length: 101

No significant similarity found.


Query #1810: g1753.t1 Query ID: lcl|Query_69544 Length: 687

No significant similarity found.


Query #1811: g1754.t1 Query ID: lcl|Query_69545 Length: 250

No significant similarity found.


Query #1812: g1755.t1 Query ID: lcl|Query_69546 Length: 293

No significant similarity found.


Query #1813: g1756.t1 Query ID: lcl|Query_69547 Length: 472

No significant similarity found.


Query #1814: g1757.t1 Query ID: lcl|Query_69548 Length: 1681

No significant similarity found.


Query #1815: g1758.t1 Query ID: lcl|Query_69549 Length: 779

No significant similarity found.


Query #1816: g1759.t1 Query ID: lcl|Query_69550 Length: 176

No significant similarity found.


Query #1817: g1760.t1 Query ID: lcl|Query_69551 Length: 243

No significant similarity found.


Query #1818: g1761.t1 Query ID: lcl|Query_69552 Length: 248

No significant similarity found.


Query #1819: g1762.t1 Query ID: lcl|Query_69553 Length: 970

No significant similarity found.


Query #1820: g1763.t1 Query ID: lcl|Query_69554 Length: 994

No significant similarity found.


Query #1821: g1764.t1 Query ID: lcl|Query_69555 Length: 299

No significant similarity found.


Query #1822: g1765.t1 Query ID: lcl|Query_69556 Length: 1669

No significant similarity found.


Query #1823: g1766.t1 Query ID: lcl|Query_69557 Length: 827

No significant similarity found.


Query #1824: g1767.t1 Query ID: lcl|Query_69558 Length: 345

No significant similarity found.


Query #1825: g1768.t1 Query ID: lcl|Query_69559 Length: 627

No significant similarity found.


Query #1826: g1769.t1 Query ID: lcl|Query_69560 Length: 380

No significant similarity found.


Query #1827: g1770.t1 Query ID: lcl|Query_69561 Length: 517

No significant similarity found.


Query #1828: g1771.t1 Query ID: lcl|Query_69562 Length: 1425

No significant similarity found.


Query #1829: g1772.t1 Query ID: lcl|Query_69563 Length: 1741

No significant similarity found.


Query #1830: g1773.t1 Query ID: lcl|Query_69564 Length: 1911

No significant similarity found.


Query #1831: g1774.t1 Query ID: lcl|Query_69565 Length: 291

No significant similarity found.


Query #1832: g1775.t1 Query ID: lcl|Query_69566 Length: 473

No significant similarity found.


Query #1833: g1776.t1 Query ID: lcl|Query_69567 Length: 565

No significant similarity found.


Query #1834: g1777.t1 Query ID: lcl|Query_69568 Length: 211

No significant similarity found.


Query #1835: g1778.t1 Query ID: lcl|Query_69569 Length: 418

No significant similarity found.


Query #1836: g1779.t1 Query ID: lcl|Query_69570 Length: 1334

No significant similarity found.


Query #1837: g1780.t1 Query ID: lcl|Query_69571 Length: 658

No significant similarity found.


Query #1838: g1781.t1 Query ID: lcl|Query_69572 Length: 212

No significant similarity found.


Query #1839: g1782.t1 Query ID: lcl|Query_69573 Length: 526

No significant similarity found.


Query #1840: g1783.t1 Query ID: lcl|Query_69574 Length: 598

No significant similarity found.


Query #1841: g1784.t1 Query ID: lcl|Query_69575 Length: 371

No significant similarity found.


Query #1842: g1785.t1 Query ID: lcl|Query_69576 Length: 1295

No significant similarity found.


Query #1843: g1786.t1 Query ID: lcl|Query_69577 Length: 85

No significant similarity found.


Query #1844: g1787.t1 Query ID: lcl|Query_69578 Length: 556

No significant similarity found.


Query #1845: g1788.t1 Query ID: lcl|Query_69579 Length: 547

No significant similarity found.


Query #1846: g1789.t1 Query ID: lcl|Query_69580 Length: 445

No significant similarity found.


Query #1847: g1790.t1 Query ID: lcl|Query_69581 Length: 740

No significant similarity found.


Query #1848: g1791.t1 Query ID: lcl|Query_69582 Length: 352

No significant similarity found.


Query #1849: g1792.t1 Query ID: lcl|Query_69583 Length: 480

No significant similarity found.


Query #1850: g1793.t1 Query ID: lcl|Query_69584 Length: 251

No significant similarity found.


Query #1851: g1794.t1 Query ID: lcl|Query_69585 Length: 460

No significant similarity found.


Query #1852: g1795.t1 Query ID: lcl|Query_69586 Length: 155

No significant similarity found.


Query #1853: g1796.t1 Query ID: lcl|Query_69587 Length: 206

No significant similarity found.


Query #1854: g1797.t1 Query ID: lcl|Query_69588 Length: 1589

No significant similarity found.


Query #1855: g1798.t1 Query ID: lcl|Query_69589 Length: 496

No significant similarity found.


Query #1856: g1799.t1 Query ID: lcl|Query_69590 Length: 503

No significant similarity found.


Query #1857: g1800.t1 Query ID: lcl|Query_69591 Length: 475

No significant similarity found.


Query #1858: g1801.t1 Query ID: lcl|Query_69592 Length: 664

No significant similarity found.


Query #1859: g1802.t1 Query ID: lcl|Query_69593 Length: 309

No significant similarity found.


Query #1860: g1803.t1 Query ID: lcl|Query_69594 Length: 195

No significant similarity found.


Query #1861: g1804.t1 Query ID: lcl|Query_69595 Length: 1574

No significant similarity found.


Query #1862: g1805.t1 Query ID: lcl|Query_69596 Length: 521

No significant similarity found.


Query #1863: g1806.t1 Query ID: lcl|Query_69597 Length: 304

No significant similarity found.


Query #1864: g1807.t1 Query ID: lcl|Query_69598 Length: 218

No significant similarity found.


Query #1865: g1808.t1 Query ID: lcl|Query_69599 Length: 581

No significant similarity found.


Query #1866: g1809.t1 Query ID: lcl|Query_69600 Length: 244

No significant similarity found.


Query #1867: g1810.t1 Query ID: lcl|Query_69601 Length: 498

No significant similarity found.


Query #1868: g1811.t1 Query ID: lcl|Query_69602 Length: 194

No significant similarity found.


Query #1869: g1812.t1 Query ID: lcl|Query_69603 Length: 344

No significant similarity found.


Query #1870: g1813.t1 Query ID: lcl|Query_69604 Length: 477

No significant similarity found.


Query #1871: g1814.t1 Query ID: lcl|Query_69605 Length: 316

No significant similarity found.


Query #1872: g1815.t1 Query ID: lcl|Query_69606 Length: 190

No significant similarity found.


Query #1873: g1816.t1 Query ID: lcl|Query_69607 Length: 238

No significant similarity found.


Query #1874: g1817.t1 Query ID: lcl|Query_69608 Length: 194

No significant similarity found.


Query #1875: g1818.t1 Query ID: lcl|Query_69609 Length: 240

No significant similarity found.


Query #1876: g1819.t1 Query ID: lcl|Query_69610 Length: 190

No significant similarity found.


Query #1877: g1820.t1 Query ID: lcl|Query_69611 Length: 835

No significant similarity found.


Query #1878: g1821.t1 Query ID: lcl|Query_69612 Length: 518

No significant similarity found.


Query #1879: g1822.t1 Query ID: lcl|Query_69613 Length: 296

No significant similarity found.


Query #1880: g1823.t1 Query ID: lcl|Query_69614 Length: 117

No significant similarity found.


Query #1881: g1824.t1 Query ID: lcl|Query_69615 Length: 558

No significant similarity found.


Query #1882: g1825.t1 Query ID: lcl|Query_69616 Length: 174

No significant similarity found.


Query #1883: g1826.t1 Query ID: lcl|Query_69617 Length: 568

No significant similarity found.


Query #1884: g1827.t1 Query ID: lcl|Query_69618 Length: 775

No significant similarity found.


Query #1885: g1828.t1 Query ID: lcl|Query_69619 Length: 771

No significant similarity found.


Query #1886: g1829.t1 Query ID: lcl|Query_69620 Length: 153

No significant similarity found.


Query #1887: g1830.t1 Query ID: lcl|Query_69621 Length: 78

No significant similarity found.


Query #1888: g1831.t1 Query ID: lcl|Query_69622 Length: 258

No significant similarity found.


Query #1889: g1832.t1 Query ID: lcl|Query_69623 Length: 538

No significant similarity found.


Query #1890: g1833.t1 Query ID: lcl|Query_69624 Length: 760

No significant similarity found.


Query #1891: g1834.t1 Query ID: lcl|Query_69625 Length: 439

No significant similarity found.


Query #1892: g1835.t1 Query ID: lcl|Query_69626 Length: 136

No significant similarity found.


Query #1893: g1836.t1 Query ID: lcl|Query_69627 Length: 637

No significant similarity found.


Query #1894: g1837.t1 Query ID: lcl|Query_69628 Length: 890

No significant similarity found.


Query #1895: g1838.t1 Query ID: lcl|Query_69629 Length: 133

No significant similarity found.


Query #1896: g1839.t1 Query ID: lcl|Query_69630 Length: 287

No significant similarity found.


Query #1897: g1840.t1 Query ID: lcl|Query_69631 Length: 397

No significant similarity found.


Query #1898: g1841.t1 Query ID: lcl|Query_69632 Length: 799

No significant similarity found.


Query #1899: g1842.t1 Query ID: lcl|Query_69633 Length: 1193

No significant similarity found.


Query #1900: g1843.t1 Query ID: lcl|Query_69634 Length: 317

No significant similarity found.


Query #1901: g1844.t1 Query ID: lcl|Query_69635 Length: 383

No significant similarity found.


Query #1902: g1845.t1 Query ID: lcl|Query_69636 Length: 191

No significant similarity found.


Query #1903: g1846.t1 Query ID: lcl|Query_69637 Length: 912

No significant similarity found.


Query #1904: g1847.t1 Query ID: lcl|Query_69638 Length: 200

No significant similarity found.


Query #1905: g1848.t1 Query ID: lcl|Query_69639 Length: 93

No significant similarity found.


Query #1906: g1849.t1 Query ID: lcl|Query_69640 Length: 534

No significant similarity found.


Query #1907: g1850.t1 Query ID: lcl|Query_69641 Length: 203

No significant similarity found.


Query #1908: g1851.t1 Query ID: lcl|Query_69642 Length: 265

No significant similarity found.


Query #1909: g1852.t1 Query ID: lcl|Query_69643 Length: 299

No significant similarity found.


Query #1910: g1853.t1 Query ID: lcl|Query_69644 Length: 346

No significant similarity found.


Query #1911: g1854.t1 Query ID: lcl|Query_69645 Length: 1817

No significant similarity found.


Query #1912: g1855.t1 Query ID: lcl|Query_69646 Length: 758

No significant similarity found.


Query #1913: g1856.t1 Query ID: lcl|Query_69647 Length: 194

No significant similarity found.


Query #1914: g1857.t1 Query ID: lcl|Query_69648 Length: 356

No significant similarity found.


Query #1915: g1858.t1 Query ID: lcl|Query_69649 Length: 198

No significant similarity found.


Query #1916: g1859.t1 Query ID: lcl|Query_69650 Length: 494

No significant similarity found.


Query #1917: g1860.t1 Query ID: lcl|Query_69651 Length: 519

No significant similarity found.


Query #1918: g1861.t1 Query ID: lcl|Query_69652 Length: 217

No significant similarity found.


Query #1919: g1862.t1 Query ID: lcl|Query_69653 Length: 233

No significant similarity found.


Query #1920: g1863.t1 Query ID: lcl|Query_69654 Length: 337

No significant similarity found.


Query #1921: g1864.t1 Query ID: lcl|Query_69655 Length: 372

No significant similarity found.


Query #1922: g1865.t1 Query ID: lcl|Query_69656 Length: 759

No significant similarity found.


Query #1923: g1866.t1 Query ID: lcl|Query_69657 Length: 166

No significant similarity found.


Query #1924: g1867.t1 Query ID: lcl|Query_69658 Length: 237

No significant similarity found.


Query #1925: g1868.t1 Query ID: lcl|Query_69659 Length: 204

No significant similarity found.


Query #1926: g1869.t1 Query ID: lcl|Query_69660 Length: 1154

No significant similarity found.


Query #1927: g1870.t1 Query ID: lcl|Query_69661 Length: 361

No significant similarity found.


Query #1928: g1871.t1 Query ID: lcl|Query_69662 Length: 473

No significant similarity found.


Query #1929: g1872.t1 Query ID: lcl|Query_69663 Length: 255

No significant similarity found.


Query #1930: g1873.t1 Query ID: lcl|Query_69664 Length: 356

No significant similarity found.


Query #1931: g1874.t1 Query ID: lcl|Query_69665 Length: 121

No significant similarity found.


Query #1932: g1875.t1 Query ID: lcl|Query_69666 Length: 166

No significant similarity found.


Query #1933: g1876.t1 Query ID: lcl|Query_69667 Length: 292

No significant similarity found.


Query #1934: g1877.t1 Query ID: lcl|Query_69668 Length: 412

No significant similarity found.


Query #1935: g1878.t1 Query ID: lcl|Query_69669 Length: 427

No significant similarity found.


Query #1936: g1879.t1 Query ID: lcl|Query_69670 Length: 535

No significant similarity found.


Query #1937: g1880.t1 Query ID: lcl|Query_69671 Length: 135

No significant similarity found.


Query #1938: g1881.t1 Query ID: lcl|Query_69672 Length: 1323

No significant similarity found.


Query #1939: g1882.t1 Query ID: lcl|Query_69673 Length: 376

No significant similarity found.


Query #1940: g1883.t1 Query ID: lcl|Query_69674 Length: 556

No significant similarity found.


Query #1941: g1884.t1 Query ID: lcl|Query_69675 Length: 391

No significant similarity found.


Query #1942: g1885.t1 Query ID: lcl|Query_69676 Length: 502

No significant similarity found.


Query #1943: g1886.t1 Query ID: lcl|Query_69677 Length: 237

No significant similarity found.


Query #1944: g1887.t1 Query ID: lcl|Query_69678 Length: 340

No significant similarity found.


Query #1945: g1888.t1 Query ID: lcl|Query_69679 Length: 335

No significant similarity found.


Query #1946: g1889.t1 Query ID: lcl|Query_69680 Length: 360

No significant similarity found.


Query #1947: g1890.t1 Query ID: lcl|Query_69681 Length: 930

No significant similarity found.


Query #1948: g1891.t1 Query ID: lcl|Query_69682 Length: 235

No significant similarity found.


Query #1949: g1892.t1 Query ID: lcl|Query_69683 Length: 447

No significant similarity found.


Query #1950: g1893.t1 Query ID: lcl|Query_69684 Length: 447

No significant similarity found.


Query #1951: g1894.t1 Query ID: lcl|Query_69685 Length: 409

No significant similarity found.


Query #1952: g1895.t1 Query ID: lcl|Query_69686 Length: 170

No significant similarity found.


Query #1953: g1896.t1 Query ID: lcl|Query_69687 Length: 1059

No significant similarity found.


Query #1954: g1897.t1 Query ID: lcl|Query_69688 Length: 1167

No significant similarity found.


Query #1955: g1898.t1 Query ID: lcl|Query_69689 Length: 716

No significant similarity found.


Query #1956: g1899.t1 Query ID: lcl|Query_69690 Length: 543

No significant similarity found.


Query #1957: g1900.t1 Query ID: lcl|Query_69691 Length: 968

No significant similarity found.


Query #1958: g1901.t1 Query ID: lcl|Query_69692 Length: 522

No significant similarity found.


Query #1959: g1902.t1 Query ID: lcl|Query_69693 Length: 507

No significant similarity found.


Query #1960: g1903.t1 Query ID: lcl|Query_69694 Length: 263

No significant similarity found.


Query #1961: g1904.t1 Query ID: lcl|Query_69695 Length: 226

No significant similarity found.


Query #1962: g1905.t1 Query ID: lcl|Query_69696 Length: 3268

No significant similarity found.


Query #1963: g1906.t1 Query ID: lcl|Query_69697 Length: 261

No significant similarity found.


Query #1964: g1907.t1 Query ID: lcl|Query_69698 Length: 460

No significant similarity found.


Query #1965: g1908.t1 Query ID: lcl|Query_69699 Length: 307

No significant similarity found.


Query #1966: g1909.t1 Query ID: lcl|Query_69700 Length: 391

No significant similarity found.


Query #1967: g1910.t1 Query ID: lcl|Query_69701 Length: 208

No significant similarity found.


Query #1968: g1911.t1 Query ID: lcl|Query_69702 Length: 619

No significant similarity found.


Query #1969: g1912.t1 Query ID: lcl|Query_69703 Length: 873

No significant similarity found.


Query #1970: g1913.t1 Query ID: lcl|Query_69704 Length: 1748

No significant similarity found.


Query #1971: g1914.t1 Query ID: lcl|Query_69705 Length: 183

No significant similarity found.


Query #1972: g1915.t1 Query ID: lcl|Query_69706 Length: 514

No significant similarity found.


Query #1973: g1916.t1 Query ID: lcl|Query_69707 Length: 220

No significant similarity found.


Query #1974: g1917.t1 Query ID: lcl|Query_69708 Length: 1256

No significant similarity found.


Query #1975: g1918.t1 Query ID: lcl|Query_69709 Length: 367

No significant similarity found.


Query #1976: g1919.t1 Query ID: lcl|Query_69710 Length: 525

No significant similarity found.


Query #1977: g1920.t1 Query ID: lcl|Query_69711 Length: 601

No significant similarity found.


Query #1978: g1921.t1 Query ID: lcl|Query_69712 Length: 1632

No significant similarity found.


Query #1979: g1922.t1 Query ID: lcl|Query_69713 Length: 151

No significant similarity found.


Query #1980: g1923.t1 Query ID: lcl|Query_69714 Length: 311

No significant similarity found.


Query #1981: g1924.t1 Query ID: lcl|Query_69715 Length: 561

No significant similarity found.


Query #1982: g1925.t1 Query ID: lcl|Query_69716 Length: 225

No significant similarity found.


Query #1983: g1926.t1 Query ID: lcl|Query_69717 Length: 252

No significant similarity found.


Query #1984: g1927.t1 Query ID: lcl|Query_69718 Length: 461

No significant similarity found.


Query #1985: g1928.t1 Query ID: lcl|Query_69719 Length: 77

No significant similarity found.


Query #1986: g1929.t1 Query ID: lcl|Query_69720 Length: 566

No significant similarity found.


Query #1987: g1930.t1 Query ID: lcl|Query_69721 Length: 543

No significant similarity found.


Query #1988: g1931.t1 Query ID: lcl|Query_69722 Length: 970

No significant similarity found.


Query #1989: g1932.t1 Query ID: lcl|Query_69723 Length: 180

No significant similarity found.


Query #1990: g1933.t1 Query ID: lcl|Query_69724 Length: 413

No significant similarity found.


Query #1991: g1934.t1 Query ID: lcl|Query_69725 Length: 82

No significant similarity found.


Query #1992: g1935.t1 Query ID: lcl|Query_69726 Length: 564

No significant similarity found.


Query #1993: g1936.t1 Query ID: lcl|Query_69727 Length: 822

No significant similarity found.


Query #1994: g1937.t1 Query ID: lcl|Query_69728 Length: 542

No significant similarity found.


Query #1995: g1938.t1 Query ID: lcl|Query_69729 Length: 1124

No significant similarity found.


Query #1996: g1939.t1 Query ID: lcl|Query_69730 Length: 503

No significant similarity found.


Query #1997: g1940.t1 Query ID: lcl|Query_69731 Length: 1168

No significant similarity found.


Query #1998: g1941.t1 Query ID: lcl|Query_69732 Length: 958

No significant similarity found.


Query #1999: g1942.t1 Query ID: lcl|Query_69733 Length: 413

No significant similarity found.


Query #2000: g1943.t1 Query ID: lcl|Query_69734 Length: 320

No significant similarity found.


Query #2001: g1944.t1 Query ID: lcl|Query_69735 Length: 417

No significant similarity found.


Query #2002: g1945.t1 Query ID: lcl|Query_69736 Length: 472

No significant similarity found.


Query #2003: g1946.t1 Query ID: lcl|Query_69737 Length: 311

No significant similarity found.


Query #2004: g1947.t1 Query ID: lcl|Query_69738 Length: 303

No significant similarity found.


Query #2005: g1948.t1 Query ID: lcl|Query_69739 Length: 432

No significant similarity found.


Query #2006: g1949.t1 Query ID: lcl|Query_69740 Length: 892

No significant similarity found.


Query #2007: g1950.t1 Query ID: lcl|Query_69741 Length: 265

No significant similarity found.


Query #2008: g1951.t1 Query ID: lcl|Query_69742 Length: 1371

No significant similarity found.


Query #2009: g1952.t1 Query ID: lcl|Query_69743 Length: 229

No significant similarity found.


Query #2010: g1953.t1 Query ID: lcl|Query_69744 Length: 354

No significant similarity found.


Query #2011: g1954.t1 Query ID: lcl|Query_69745 Length: 280

No significant similarity found.


Query #2012: g1955.t1 Query ID: lcl|Query_69746 Length: 422

No significant similarity found.


Query #2013: g1956.t1 Query ID: lcl|Query_69747 Length: 232

No significant similarity found.


Query #2014: g1957.t1 Query ID: lcl|Query_69748 Length: 169

No significant similarity found.


Query #2015: g1958.t1 Query ID: lcl|Query_69749 Length: 150

No significant similarity found.


Query #2016: g1959.t1 Query ID: lcl|Query_69750 Length: 1694

No significant similarity found.


Query #2017: g1960.t1 Query ID: lcl|Query_69751 Length: 572

No significant similarity found.


Query #2018: g1961.t1 Query ID: lcl|Query_69752 Length: 668

No significant similarity found.


Query #2019: g1962.t1 Query ID: lcl|Query_69753 Length: 558

No significant similarity found.


Query #2020: g1963.t1 Query ID: lcl|Query_69754 Length: 498

No significant similarity found.


Query #2021: g1964.t1 Query ID: lcl|Query_69755 Length: 545

No significant similarity found.


Query #2022: g1965.t1 Query ID: lcl|Query_69756 Length: 275

No significant similarity found.


Query #2023: g1966.t1 Query ID: lcl|Query_69757 Length: 221

No significant similarity found.


Query #2024: g1967.t1 Query ID: lcl|Query_69758 Length: 319

No significant similarity found.


Query #2025: g1968.t1 Query ID: lcl|Query_69759 Length: 1351

No significant similarity found.


Query #2026: g1969.t1 Query ID: lcl|Query_69760 Length: 464

No significant similarity found.


Query #2027: g1970.t1 Query ID: lcl|Query_69761 Length: 931

No significant similarity found.


Query #2028: g1971.t1 Query ID: lcl|Query_69762 Length: 404

No significant similarity found.


Query #2029: g1972.t1 Query ID: lcl|Query_69763 Length: 366

No significant similarity found.


Query #2030: g1973.t1 Query ID: lcl|Query_69764 Length: 1704

No significant similarity found.


Query #2031: g1974.t1 Query ID: lcl|Query_69765 Length: 87

No significant similarity found.


Query #2032: g1975.t1 Query ID: lcl|Query_69766 Length: 233

No significant similarity found.


Query #2033: g1976.t1 Query ID: lcl|Query_69767 Length: 300

No significant similarity found.


Query #2034: g1977.t1 Query ID: lcl|Query_69768 Length: 427

No significant similarity found.


Query #2035: g1978.t1 Query ID: lcl|Query_69769 Length: 155

No significant similarity found.


Query #2036: g1979.t1 Query ID: lcl|Query_69770 Length: 360

No significant similarity found.


Query #2037: g1980.t1 Query ID: lcl|Query_69771 Length: 502

No significant similarity found.


Query #2038: g1981.t1 Query ID: lcl|Query_69772 Length: 500

No significant similarity found.


Query #2039: g1982.t1 Query ID: lcl|Query_69773 Length: 163

No significant similarity found.


Query #2040: g1983.t1 Query ID: lcl|Query_69774 Length: 619

No significant similarity found.


Query #2041: g1984.t1 Query ID: lcl|Query_69775 Length: 157

No significant similarity found.


Query #2042: g1985.t1 Query ID: lcl|Query_69776 Length: 269

No significant similarity found.


Query #2043: g1986.t1 Query ID: lcl|Query_69777 Length: 335

No significant similarity found.


Query #2044: g1987.t1 Query ID: lcl|Query_69778 Length: 131

No significant similarity found.


Query #2045: g1988.t1 Query ID: lcl|Query_69779 Length: 225

No significant similarity found.


Query #2046: g1989.t1 Query ID: lcl|Query_69780 Length: 1664

No significant similarity found.


Query #2047: g1990.t1 Query ID: lcl|Query_69781 Length: 980

No significant similarity found.


Query #2048: g1991.t1 Query ID: lcl|Query_69782 Length: 356

No significant similarity found.


Query #2049: g1992.t1 Query ID: lcl|Query_69783 Length: 936

No significant similarity found.


Query #2050: g1993.t1 Query ID: lcl|Query_69784 Length: 252

No significant similarity found.


Query #2051: g1994.t1 Query ID: lcl|Query_69785 Length: 269

No significant similarity found.


Query #2052: g1995.t1 Query ID: lcl|Query_69786 Length: 446

No significant similarity found.


Query #2053: g1996.t1 Query ID: lcl|Query_69787 Length: 1054

No significant similarity found.


Query #2054: g1997.t1 Query ID: lcl|Query_69788 Length: 911

No significant similarity found.


Query #2055: g1998.t1 Query ID: lcl|Query_69789 Length: 744

No significant similarity found.


Query #2056: g1999.t1 Query ID: lcl|Query_69790 Length: 1116

No significant similarity found.


Query #2057: g2000.t1 Query ID: lcl|Query_69791 Length: 873

No significant similarity found.


Query #2058: g2001.t1 Query ID: lcl|Query_69792 Length: 1421

No significant similarity found.


Query #2059: g2002.t1 Query ID: lcl|Query_69793 Length: 867

No significant similarity found.


Query #2060: g2003.t1 Query ID: lcl|Query_69794 Length: 205

No significant similarity found.


Query #2061: g2004.t1 Query ID: lcl|Query_69795 Length: 214

No significant similarity found.


Query #2062: g2005.t1 Query ID: lcl|Query_69796 Length: 379

No significant similarity found.


Query #2063: g2006.t1 Query ID: lcl|Query_69797 Length: 724

No significant similarity found.


Query #2064: g2007.t1 Query ID: lcl|Query_69798 Length: 730

No significant similarity found.


Query #2065: g2008.t1 Query ID: lcl|Query_69799 Length: 670

No significant similarity found.


Query #2066: g2009.t1 Query ID: lcl|Query_69800 Length: 553

No significant similarity found.


Query #2067: g2010.t1 Query ID: lcl|Query_69801 Length: 1205

No significant similarity found.


Query #2068: g2011.t1 Query ID: lcl|Query_69802 Length: 189

No significant similarity found.


Query #2069: g2012.t1 Query ID: lcl|Query_69803 Length: 696

No significant similarity found.


Query #2070: g2013.t1 Query ID: lcl|Query_69804 Length: 370

No significant similarity found.


Query #2071: g2014.t1 Query ID: lcl|Query_69805 Length: 405

No significant similarity found.


Query #2072: g2015.t1 Query ID: lcl|Query_69806 Length: 471

No significant similarity found.


Query #2073: g2016.t1 Query ID: lcl|Query_69807 Length: 639

No significant similarity found.


Query #2074: g2017.t1 Query ID: lcl|Query_69808 Length: 362

No significant similarity found.


Query #2075: g2018.t1 Query ID: lcl|Query_69809 Length: 332

No significant similarity found.


Query #2076: g2019.t1 Query ID: lcl|Query_69810 Length: 498

No significant similarity found.


Query #2077: g2020.t1 Query ID: lcl|Query_69811 Length: 142

No significant similarity found.


Query #2078: g2021.t1 Query ID: lcl|Query_69812 Length: 112

No significant similarity found.


Query #2079: g2022.t1 Query ID: lcl|Query_69813 Length: 436

No significant similarity found.


Query #2080: g2023.t1 Query ID: lcl|Query_69814 Length: 379

No significant similarity found.


Query #2081: g2024.t1 Query ID: lcl|Query_69815 Length: 252

No significant similarity found.


Query #2082: g2025.t1 Query ID: lcl|Query_69816 Length: 417

No significant similarity found.


Query #2083: g2026.t1 Query ID: lcl|Query_69817 Length: 519

No significant similarity found.


Query #2084: g2027.t1 Query ID: lcl|Query_69818 Length: 1011

No significant similarity found.


Query #2085: g2028.t1 Query ID: lcl|Query_69819 Length: 1554

No significant similarity found.


Query #2086: g2029.t1 Query ID: lcl|Query_69820 Length: 270

No significant similarity found.


Query #2087: g2030.t1 Query ID: lcl|Query_69821 Length: 104

No significant similarity found.


Query #2088: g2031.t1 Query ID: lcl|Query_69822 Length: 292

No significant similarity found.


Query #2089: g2032.t1 Query ID: lcl|Query_69823 Length: 366

No significant similarity found.


Query #2090: g2033.t1 Query ID: lcl|Query_69824 Length: 248

No significant similarity found.


Query #2091: g2034.t1 Query ID: lcl|Query_69825 Length: 330

No significant similarity found.


Query #2092: g2035.t1 Query ID: lcl|Query_69826 Length: 138

No significant similarity found.


Query #2093: g2036.t1 Query ID: lcl|Query_69827 Length: 553

No significant similarity found.


Query #2094: g2037.t1 Query ID: lcl|Query_69828 Length: 795

No significant similarity found.


Query #2095: g2038.t1 Query ID: lcl|Query_69829 Length: 487

No significant similarity found.


Query #2096: g2039.t1 Query ID: lcl|Query_69830 Length: 580

No significant similarity found.


Query #2097: g2040.t1 Query ID: lcl|Query_69831 Length: 223

No significant similarity found.


Query #2098: g2041.t1 Query ID: lcl|Query_69832 Length: 122

No significant similarity found.


Query #2099: g2042.t1 Query ID: lcl|Query_69833 Length: 514

No significant similarity found.


Query #2100: g2043.t1 Query ID: lcl|Query_69834 Length: 206

No significant similarity found.


Query #2101: g2044.t1 Query ID: lcl|Query_69835 Length: 421

No significant similarity found.


Query #2102: g2045.t1 Query ID: lcl|Query_69836 Length: 678

No significant similarity found.


Query #2103: g2046.t1 Query ID: lcl|Query_69837 Length: 315

No significant similarity found.


Query #2104: g2047.t1 Query ID: lcl|Query_69838 Length: 657

No significant similarity found.


Query #2105: g2047.t2 Query ID: lcl|Query_69839 Length: 676

No significant similarity found.


Query #2106: g2048.t1 Query ID: lcl|Query_69840 Length: 502

No significant similarity found.


Query #2107: g2049.t1 Query ID: lcl|Query_69841 Length: 532

No significant similarity found.


Query #2108: g2050.t1 Query ID: lcl|Query_69842 Length: 533

No significant similarity found.


Query #2109: g2051.t1 Query ID: lcl|Query_69843 Length: 221

No significant similarity found.


Query #2110: g2052.t1 Query ID: lcl|Query_69844 Length: 247

No significant similarity found.


Query #2111: g2053.t1 Query ID: lcl|Query_69845 Length: 120

No significant similarity found.


Query #2112: g2054.t1 Query ID: lcl|Query_69846 Length: 1529

No significant similarity found.


Query #2113: g2055.t1 Query ID: lcl|Query_69847 Length: 594

No significant similarity found.


Query #2114: g2056.t1 Query ID: lcl|Query_69848 Length: 495

No significant similarity found.


Query #2115: g2057.t1 Query ID: lcl|Query_69849 Length: 171

No significant similarity found.


Query #2116: g2058.t1 Query ID: lcl|Query_69850 Length: 730

No significant similarity found.


Query #2117: g2059.t1 Query ID: lcl|Query_69851 Length: 2013

No significant similarity found.


Query #2118: g2060.t1 Query ID: lcl|Query_69852 Length: 290

No significant similarity found.


Query #2119: g2061.t1 Query ID: lcl|Query_69853 Length: 286

No significant similarity found.


Query #2120: g2062.t1 Query ID: lcl|Query_69854 Length: 304

No significant similarity found.


Query #2121: g2063.t1 Query ID: lcl|Query_69855 Length: 550

No significant similarity found.


Query #2122: g2064.t1 Query ID: lcl|Query_69856 Length: 223

No significant similarity found.


Query #2123: g2065.t1 Query ID: lcl|Query_69857 Length: 365

No significant similarity found.


Query #2124: g2066.t1 Query ID: lcl|Query_69858 Length: 611

No significant similarity found.


Query #2125: g2067.t1 Query ID: lcl|Query_69859 Length: 650

No significant similarity found.


Query #2126: g2068.t1 Query ID: lcl|Query_69860 Length: 1109

No significant similarity found.


Query #2127: g2069.t1 Query ID: lcl|Query_69861 Length: 1625

No significant similarity found.


Query #2128: g2070.t1 Query ID: lcl|Query_69862 Length: 614

No significant similarity found.


Query #2129: g2071.t1 Query ID: lcl|Query_69863 Length: 254

No significant similarity found.


Query #2130: g2072.t1 Query ID: lcl|Query_69864 Length: 559

No significant similarity found.


Query #2131: g2073.t1 Query ID: lcl|Query_69865 Length: 619

No significant similarity found.


Query #2132: g2074.t1 Query ID: lcl|Query_69866 Length: 150

No significant similarity found.


Query #2133: g2075.t1 Query ID: lcl|Query_69867 Length: 418

No significant similarity found.


Query #2134: g2076.t1 Query ID: lcl|Query_69868 Length: 479

No significant similarity found.


Query #2135: g2077.t1 Query ID: lcl|Query_69869 Length: 729

No significant similarity found.


Query #2136: g2078.t1 Query ID: lcl|Query_69870 Length: 546

No significant similarity found.


Query #2137: g2079.t1 Query ID: lcl|Query_69871 Length: 1378

No significant similarity found.


Query #2138: g2080.t1 Query ID: lcl|Query_69872 Length: 146

No significant similarity found.


Query #2139: g2081.t1 Query ID: lcl|Query_69873 Length: 913

No significant similarity found.


Query #2140: g2082.t1 Query ID: lcl|Query_69874 Length: 568

No significant similarity found.


Query #2141: g2083.t1 Query ID: lcl|Query_69875 Length: 486

No significant similarity found.


Query #2142: g2084.t1 Query ID: lcl|Query_69876 Length: 475

No significant similarity found.


Query #2143: g2085.t1 Query ID: lcl|Query_69877 Length: 302

No significant similarity found.


Query #2144: g2086.t1 Query ID: lcl|Query_69878 Length: 827

No significant similarity found.


Query #2145: g2087.t1 Query ID: lcl|Query_69879 Length: 627

No significant similarity found.


Query #2146: g2088.t1 Query ID: lcl|Query_69880 Length: 422

No significant similarity found.


Query #2147: g2089.t1 Query ID: lcl|Query_69881 Length: 548

No significant similarity found.


Query #2148: g2090.t1 Query ID: lcl|Query_69882 Length: 159

No significant similarity found.


Query #2149: g2091.t1 Query ID: lcl|Query_69883 Length: 314

No significant similarity found.


Query #2150: g2092.t1 Query ID: lcl|Query_69884 Length: 474

No significant similarity found.


Query #2151: g2093.t1 Query ID: lcl|Query_69885 Length: 102

No significant similarity found.


Query #2152: g2094.t1 Query ID: lcl|Query_69886 Length: 102

No significant similarity found.


Query #2153: g2095.t1 Query ID: lcl|Query_69887 Length: 102

No significant similarity found.


Query #2154: g2096.t1 Query ID: lcl|Query_69888 Length: 700

No significant similarity found.


Query #2155: g2097.t1 Query ID: lcl|Query_69889 Length: 721

No significant similarity found.


Query #2156: g2098.t1 Query ID: lcl|Query_69890 Length: 255

No significant similarity found.


Query #2157: g2099.t1 Query ID: lcl|Query_69891 Length: 300

No significant similarity found.


Query #2158: g2100.t1 Query ID: lcl|Query_69892 Length: 531

No significant similarity found.


Query #2159: g2101.t1 Query ID: lcl|Query_69893 Length: 208

No significant similarity found.


Query #2160: g2102.t1 Query ID: lcl|Query_69894 Length: 110

No significant similarity found.


Query #2161: g2103.t1 Query ID: lcl|Query_69895 Length: 522

No significant similarity found.


Query #2162: g2104.t1 Query ID: lcl|Query_69896 Length: 202

No significant similarity found.


Query #2163: g2105.t1 Query ID: lcl|Query_69897 Length: 178

No significant similarity found.


Query #2164: g2106.t1 Query ID: lcl|Query_69898 Length: 501

No significant similarity found.


Query #2165: g2107.t1 Query ID: lcl|Query_69899 Length: 111

No significant similarity found.


Query #2166: g2108.t1 Query ID: lcl|Query_69900 Length: 531

No significant similarity found.


Query #2167: g2109.t1 Query ID: lcl|Query_69901 Length: 208

No significant similarity found.


Query #2168: g2110.t1 Query ID: lcl|Query_69902 Length: 178

No significant similarity found.


Query #2169: g2111.t1 Query ID: lcl|Query_69903 Length: 166

No significant similarity found.


Query #2170: g2112.t1 Query ID: lcl|Query_69904 Length: 1799

No significant similarity found.


Query #2171: g2113.t1 Query ID: lcl|Query_69905 Length: 516

No significant similarity found.


Query #2172: g2114.t1 Query ID: lcl|Query_69906 Length: 2545

No significant similarity found.


Query #2173: g2115.t1 Query ID: lcl|Query_69907 Length: 278

No significant similarity found.


Query #2174: g2116.t1 Query ID: lcl|Query_69908 Length: 840

No significant similarity found.


Query #2175: g2117.t1 Query ID: lcl|Query_69909 Length: 232

No significant similarity found.


Query #2176: g2118.t1 Query ID: lcl|Query_69910 Length: 983

No significant similarity found.


Query #2177: g2118.t2 Query ID: lcl|Query_69911 Length: 982

No significant similarity found.


Query #2178: g2119.t1 Query ID: lcl|Query_69912 Length: 1579

No significant similarity found.


Query #2179: g2120.t1 Query ID: lcl|Query_69913 Length: 374

No significant similarity found.


Query #2180: g2121.t1 Query ID: lcl|Query_69914 Length: 199

No significant similarity found.


Query #2181: g2122.t1 Query ID: lcl|Query_69915 Length: 563

No significant similarity found.


Query #2182: g2123.t1 Query ID: lcl|Query_69916 Length: 511

No significant similarity found.


Query #2183: g2124.t1 Query ID: lcl|Query_69917 Length: 895

No significant similarity found.


Query #2184: g2125.t1 Query ID: lcl|Query_69918 Length: 522

No significant similarity found.


Query #2185: g2126.t1 Query ID: lcl|Query_69919 Length: 424

No significant similarity found.


Query #2186: g2127.t1 Query ID: lcl|Query_69920 Length: 310

No significant similarity found.


Query #2187: g2128.t1 Query ID: lcl|Query_69921 Length: 571

No significant similarity found.


Query #2188: g2129.t1 Query ID: lcl|Query_69922 Length: 120

No significant similarity found.


Query #2189: g2130.t1 Query ID: lcl|Query_69923 Length: 244

No significant similarity found.


Query #2190: g2131.t1 Query ID: lcl|Query_69924 Length: 351

No significant similarity found.


Query #2191: g2132.t1 Query ID: lcl|Query_69925 Length: 406

No significant similarity found.


Query #2192: g2133.t1 Query ID: lcl|Query_69926 Length: 1091

No significant similarity found.


Query #2193: g2134.t1 Query ID: lcl|Query_69927 Length: 345

No significant similarity found.


Query #2194: g2135.t1 Query ID: lcl|Query_69928 Length: 204

No significant similarity found.


Query #2195: g2136.t1 Query ID: lcl|Query_69929 Length: 342

No significant similarity found.


Query #2196: g2137.t1 Query ID: lcl|Query_69930 Length: 191

No significant similarity found.


Query #2197: g2138.t1 Query ID: lcl|Query_69931 Length: 803

No significant similarity found.


Query #2198: g2139.t1 Query ID: lcl|Query_69932 Length: 146

No significant similarity found.


Query #2199: g2140.t1 Query ID: lcl|Query_69933 Length: 429

No significant similarity found.


Query #2200: g2141.t1 Query ID: lcl|Query_69934 Length: 481

No significant similarity found.


Query #2201: g2142.t1 Query ID: lcl|Query_69935 Length: 663

No significant similarity found.


Query #2202: g2143.t1 Query ID: lcl|Query_69936 Length: 173

No significant similarity found.


Query #2203: g2144.t1 Query ID: lcl|Query_69937 Length: 597

No significant similarity found.


Query #2204: g2145.t1 Query ID: lcl|Query_69938 Length: 709

No significant similarity found.


Query #2205: g2146.t1 Query ID: lcl|Query_69939 Length: 294

No significant similarity found.


Query #2206: g2147.t1 Query ID: lcl|Query_69940 Length: 347

No significant similarity found.


Query #2207: g2148.t1 Query ID: lcl|Query_69941 Length: 1265

No significant similarity found.


Query #2208: g2149.t1 Query ID: lcl|Query_69942 Length: 675

No significant similarity found.


Query #2209: g2150.t1 Query ID: lcl|Query_69943 Length: 247

No significant similarity found.


Query #2210: g2151.t1 Query ID: lcl|Query_69944 Length: 1294

No significant similarity found.


Query #2211: g2152.t1 Query ID: lcl|Query_69945 Length: 135

No significant similarity found.


Query #2212: g2153.t1 Query ID: lcl|Query_69946 Length: 219

No significant similarity found.


Query #2213: g2154.t1 Query ID: lcl|Query_69947 Length: 1014

No significant similarity found.


Query #2214: g2155.t1 Query ID: lcl|Query_69948 Length: 139

No significant similarity found.


Query #2215: g2156.t1 Query ID: lcl|Query_69949 Length: 105

No significant similarity found.


Query #2216: g2157.t1 Query ID: lcl|Query_69950 Length: 1662

No significant similarity found.


Query #2217: g2158.t1 Query ID: lcl|Query_69951 Length: 733

No significant similarity found.


Query #2218: g2159.t1 Query ID: lcl|Query_69952 Length: 1228

No significant similarity found.


Query #2219: g2160.t1 Query ID: lcl|Query_69953 Length: 109

No significant similarity found.


Query #2220: g2161.t1 Query ID: lcl|Query_69954 Length: 357

No significant similarity found.


Query #2221: g2162.t1 Query ID: lcl|Query_69955 Length: 372

No significant similarity found.


Query #2222: g2163.t1 Query ID: lcl|Query_69956 Length: 642

No significant similarity found.


Query #2223: g2164.t1 Query ID: lcl|Query_69957 Length: 405

No significant similarity found.


Query #2224: g2165.t1 Query ID: lcl|Query_69958 Length: 598

No significant similarity found.


Query #2225: g2166.t1 Query ID: lcl|Query_69959 Length: 450

No significant similarity found.


Query #2226: g2167.t1 Query ID: lcl|Query_69960 Length: 249

No significant similarity found.


Query #2227: g2168.t1 Query ID: lcl|Query_69961 Length: 458

No significant similarity found.


Query #2228: g2169.t1 Query ID: lcl|Query_69962 Length: 200

No significant similarity found.


Query #2229: g2170.t1 Query ID: lcl|Query_69963 Length: 476

No significant similarity found.


Query #2230: g2171.t1 Query ID: lcl|Query_69964 Length: 227

No significant similarity found.


Query #2231: g2172.t1 Query ID: lcl|Query_69965 Length: 454

No significant similarity found.


Query #2232: g2173.t1 Query ID: lcl|Query_69966 Length: 410

No significant similarity found.


Query #2233: g2174.t1 Query ID: lcl|Query_69967 Length: 377

No significant similarity found.


Query #2234: g2175.t1 Query ID: lcl|Query_69968 Length: 322

No significant similarity found.


Query #2235: g2176.t1 Query ID: lcl|Query_69969 Length: 661

No significant similarity found.


Query #2236: g2177.t1 Query ID: lcl|Query_69970 Length: 389

No significant similarity found.


Query #2237: g2178.t1 Query ID: lcl|Query_69971 Length: 213

No significant similarity found.


Query #2238: g2179.t1 Query ID: lcl|Query_69972 Length: 572

No significant similarity found.


Query #2239: g2180.t1 Query ID: lcl|Query_69973 Length: 176

No significant similarity found.


Query #2240: g2181.t1 Query ID: lcl|Query_69974 Length: 395

No significant similarity found.


Query #2241: g2182.t1 Query ID: lcl|Query_69975 Length: 898

No significant similarity found.


Query #2242: g2183.t1 Query ID: lcl|Query_69976 Length: 335

No significant similarity found.


Query #2243: g2184.t1 Query ID: lcl|Query_69977 Length: 1722

No significant similarity found.


Query #2244: g2185.t1 Query ID: lcl|Query_69978 Length: 1123

No significant similarity found.


Query #2245: g2186.t1 Query ID: lcl|Query_69979 Length: 210

No significant similarity found.


Query #2246: g2187.t1 Query ID: lcl|Query_69980 Length: 409

No significant similarity found.


Query #2247: g2187.t2 Query ID: lcl|Query_69981 Length: 448

No significant similarity found.


Query #2248: g2188.t1 Query ID: lcl|Query_69982 Length: 560

No significant similarity found.


Query #2249: g2189.t1 Query ID: lcl|Query_69983 Length: 742

No significant similarity found.


Query #2250: g2190.t1 Query ID: lcl|Query_69984 Length: 856

No significant similarity found.


Query #2251: g2191.t1 Query ID: lcl|Query_69985 Length: 165

No significant similarity found.


Query #2252: g2192.t1 Query ID: lcl|Query_69986 Length: 68

No significant similarity found.


Query #2253: g2193.t1 Query ID: lcl|Query_69987 Length: 261

No significant similarity found.


Query #2254: g2194.t1 Query ID: lcl|Query_69988 Length: 511

No significant similarity found.


Query #2255: g2195.t1 Query ID: lcl|Query_69989 Length: 406

No significant similarity found.


Query #2256: g2196.t1 Query ID: lcl|Query_69990 Length: 188

No significant similarity found.


Query #2257: g2197.t1 Query ID: lcl|Query_69991 Length: 271

No significant similarity found.


Query #2258: g2198.t1 Query ID: lcl|Query_69992 Length: 280

No significant similarity found.


Query #2259: g2199.t1 Query ID: lcl|Query_69993 Length: 749

No significant similarity found.


Query #2260: g2200.t1 Query ID: lcl|Query_69994 Length: 653

No significant similarity found.


Query #2261: g2201.t1 Query ID: lcl|Query_69995 Length: 513

No significant similarity found.


Query #2262: g2202.t1 Query ID: lcl|Query_69996 Length: 618

No significant similarity found.


Query #2263: g2203.t1 Query ID: lcl|Query_69997 Length: 329

No significant similarity found.


Query #2264: g2204.t1 Query ID: lcl|Query_69998 Length: 118

No significant similarity found.


Query #2265: g2205.t1 Query ID: lcl|Query_69999 Length: 324

No significant similarity found.


Query #2266: g2206.t1 Query ID: lcl|Query_70000 Length: 463

No significant similarity found.


Query #2267: g2207.t1 Query ID: lcl|Query_70001 Length: 264

No significant similarity found.


Query #2268: g2208.t1 Query ID: lcl|Query_70002 Length: 231

No significant similarity found.


Query #2269: g2209.t1 Query ID: lcl|Query_70003 Length: 347

No significant similarity found.


Query #2270: g2210.t1 Query ID: lcl|Query_70004 Length: 727

No significant similarity found.


Query #2271: g2211.t1 Query ID: lcl|Query_70005 Length: 399

No significant similarity found.


Query #2272: g2212.t1 Query ID: lcl|Query_70006 Length: 370

No significant similarity found.


Query #2273: g2213.t1 Query ID: lcl|Query_70007 Length: 196

No significant similarity found.


Query #2274: g2214.t1 Query ID: lcl|Query_70008 Length: 113

No significant similarity found.


Query #2275: g2215.t1 Query ID: lcl|Query_70009 Length: 706

No significant similarity found.


Query #2276: g2216.t1 Query ID: lcl|Query_70010 Length: 665

No significant similarity found.


Query #2277: g2217.t1 Query ID: lcl|Query_70011 Length: 256

No significant similarity found.


Query #2278: g2218.t1 Query ID: lcl|Query_70012 Length: 93

No significant similarity found.


Query #2279: g2219.t1 Query ID: lcl|Query_70013 Length: 646

No significant similarity found.


Query #2280: g2220.t1 Query ID: lcl|Query_70014 Length: 164

No significant similarity found.


Query #2281: g2221.t1 Query ID: lcl|Query_70015 Length: 305

No significant similarity found.


Query #2282: g2222.t1 Query ID: lcl|Query_70016 Length: 549

No significant similarity found.


Query #2283: g2223.t1 Query ID: lcl|Query_70017 Length: 500

No significant similarity found.


Query #2284: g2223.t2 Query ID: lcl|Query_70018 Length: 513

No significant similarity found.


Query #2285: g2224.t1 Query ID: lcl|Query_70019 Length: 640

No significant similarity found.


Query #2286: g2225.t1 Query ID: lcl|Query_70020 Length: 781

No significant similarity found.


Query #2287: g2226.t1 Query ID: lcl|Query_70021 Length: 1754

No significant similarity found.


Query #2288: g2227.t1 Query ID: lcl|Query_70022 Length: 848

No significant similarity found.


Query #2289: g2228.t1 Query ID: lcl|Query_70023 Length: 153

Sequences producing significant alignments:
                                                                  Scientific      Common                     Max    Total Query   E   Per.   Acc.                        
Description                                                       Name            Name            Taxid      Score  Score cover Value Ident  Len        Accession        
unnamed protein product                                                                           0          21.4   21.4  54%   0.018 25.51  436        Query_78819      


Alignments:

>unnamed protein product
Sequence ID: Query_78819 Length: 436
Range 1: 4 to 98

Score:21.4 bits(43), Expect:0.018, 
Method:Compositional matrix adjust., 
Identities:25/98(26%), Positives:33/98(33%), Gaps:17/98(17%)

Query  33   PLAQQQQAVRAQRKFAVRAEVPTREG-------------QVDVDELVKDLQTKWDRVENK  79
            P     +A RA R  AVRA  PT E              Q   DEL K  +     +   
Sbjct  4    PVVASRHAGRA-RHVAVRAAGPTSECDCPPTPQAKLPHWQQALDELAKPKESRRLMIAQI  62

Query  80   TSVIVYGAGGIVVLWLAGTIVGAL-NGIPLLPKAFELV  116
             S +       + L      +G L  G  +L   F+ V
Sbjct  63   ASAVRVAIAETIGLAPGDVTIGQLVTGLRML--GFDYV  98


Query #2290: g2228.t2 Query ID: lcl|Query_70024 Length: 151

Sequences producing significant alignments:
                                                                  Scientific      Common                     Max    Total Query   E   Per.   Acc.                        
Description                                                       Name            Name            Taxid      Score  Score cover Value Ident  Len        Accession        
unnamed protein product                                                                           0          21.4   21.4  55%   0.022 25.51  436        Query_78819      


Alignments:

>unnamed protein product
Sequence ID: Query_78819 Length: 436
Range 1: 4 to 98

Score:21.4 bits(43), Expect:0.022, 
Method:Compositional matrix adjust., 
Identities:25/98(26%), Positives:33/98(33%), Gaps:17/98(17%)

Query  33   PLAQQQQAVRAQRKFAVRAEVPTREG-------------QVDVDELVKDLQTKWDRVENK  79
            P     +A RA R  AVRA  PT E              Q   DEL K  +     +   
Sbjct  4    PVVASRHAGRA-RHVAVRAAGPTSECDCPPTPQAKLPHWQQALDELAKPKESRRLMIAQI  62

Query  80   TSVIVYGAGGIVVLWLAGTIVGAL-NGIPLLPKAFELV  116
             S +       + L      +G L  G  +L   F+ V
Sbjct  63   ASAVRVAIAETIGLAPGDVTIGQLVTGLRML--GFDYV  98


Query #2291: g2229.t1 Query ID: lcl|Query_70025 Length: 2513

No significant similarity found.


Query #2292: g2230.t1 Query ID: lcl|Query_70026 Length: 308

No significant similarity found.


Query #2293: g2231.t1 Query ID: lcl|Query_70027 Length: 457

No significant similarity found.


Query #2294: g2232.t1 Query ID: lcl|Query_70028 Length: 358

No significant similarity found.


Query #2295: g2233.t1 Query ID: lcl|Query_70029 Length: 279

No significant similarity found.


Query #2296: g2234.t1 Query ID: lcl|Query_70030 Length: 821

No significant similarity found.


Query #2297: g2235.t1 Query ID: lcl|Query_70031 Length: 313

No significant similarity found.


Query #2298: g2236.t1 Query ID: lcl|Query_70032 Length: 74

No significant similarity found.


Query #2299: g2237.t1 Query ID: lcl|Query_70033 Length: 977

No significant similarity found.


Query #2300: g2238.t1 Query ID: lcl|Query_70034 Length: 358

No significant similarity found.


Query #2301: g2239.t1 Query ID: lcl|Query_70035 Length: 416

No significant similarity found.


Query #2302: g2240.t1 Query ID: lcl|Query_70036 Length: 503

No significant similarity found.


Query #2303: g2241.t1 Query ID: lcl|Query_70037 Length: 773

No significant similarity found.


Query #2304: g2242.t1 Query ID: lcl|Query_70038 Length: 1130

No significant similarity found.


Query #2305: g2243.t1 Query ID: lcl|Query_70039 Length: 1221

No significant similarity found.


Query #2306: g2244.t1 Query ID: lcl|Query_70040 Length: 512

No significant similarity found.


Query #2307: g2245.t1 Query ID: lcl|Query_70041 Length: 540

No significant similarity found.


Query #2308: g2246.t1 Query ID: lcl|Query_70042 Length: 1510

No significant similarity found.


Query #2309: g2247.t1 Query ID: lcl|Query_70043 Length: 397

No significant similarity found.


Query #2310: g2248.t1 Query ID: lcl|Query_70044 Length: 1423

No significant similarity found.


Query #2311: g2249.t1 Query ID: lcl|Query_70045 Length: 558

No significant similarity found.


Query #2312: g2250.t1 Query ID: lcl|Query_70046 Length: 616

No significant similarity found.


Query #2313: g2251.t1 Query ID: lcl|Query_70047 Length: 350

No significant similarity found.


Query #2314: g2252.t1 Query ID: lcl|Query_70048 Length: 683

No significant similarity found.


Query #2315: g2253.t1 Query ID: lcl|Query_70049 Length: 652

No significant similarity found.


Query #2316: g2253.t2 Query ID: lcl|Query_70050 Length: 654

No significant similarity found.


Query #2317: g2254.t1 Query ID: lcl|Query_70051 Length: 862

No significant similarity found.


Query #2318: g2255.t1 Query ID: lcl|Query_70052 Length: 330

No significant similarity found.


Query #2319: g2256.t1 Query ID: lcl|Query_70053 Length: 498

No significant similarity found.


Query #2320: g2257.t1 Query ID: lcl|Query_70054 Length: 218

No significant similarity found.


Query #2321: g2258.t1 Query ID: lcl|Query_70055 Length: 265

No significant similarity found.


Query #2322: g2259.t1 Query ID: lcl|Query_70056 Length: 342

No significant similarity found.


Query #2323: g2260.t1 Query ID: lcl|Query_70057 Length: 303

No significant similarity found.


Query #2324: g2261.t1 Query ID: lcl|Query_70058 Length: 986

No significant similarity found.


Query #2325: g2262.t1 Query ID: lcl|Query_70059 Length: 362

No significant similarity found.


Query #2326: g2263.t1 Query ID: lcl|Query_70060 Length: 382

No significant similarity found.


Query #2327: g2264.t1 Query ID: lcl|Query_70061 Length: 300

No significant similarity found.


Query #2328: g2265.t1 Query ID: lcl|Query_70062 Length: 189

No significant similarity found.


Query #2329: g2266.t1 Query ID: lcl|Query_70063 Length: 1666

No significant similarity found.


Query #2330: g2267.t1 Query ID: lcl|Query_70064 Length: 361

No significant similarity found.


Query #2331: g2268.t1 Query ID: lcl|Query_70065 Length: 1133

No significant similarity found.


Query #2332: g2269.t1 Query ID: lcl|Query_70066 Length: 471

No significant similarity found.


Query #2333: g2270.t1 Query ID: lcl|Query_70067 Length: 538

No significant similarity found.


Query #2334: g2271.t1 Query ID: lcl|Query_70068 Length: 555

No significant similarity found.


Query #2335: g2272.t1 Query ID: lcl|Query_70069 Length: 914

No significant similarity found.


Query #2336: g2273.t1 Query ID: lcl|Query_70070 Length: 80

No significant similarity found.


Query #2337: g2274.t1 Query ID: lcl|Query_70071 Length: 247

No significant similarity found.


Query #2338: g2275.t1 Query ID: lcl|Query_70072 Length: 1316

No significant similarity found.


Query #2339: g2276.t1 Query ID: lcl|Query_70073 Length: 225

No significant similarity found.


Query #2340: g2277.t1 Query ID: lcl|Query_70074 Length: 695

No significant similarity found.


Query #2341: g2278.t1 Query ID: lcl|Query_70075 Length: 511

No significant similarity found.


Query #2342: g2279.t1 Query ID: lcl|Query_70076 Length: 243

No significant similarity found.


Query #2343: g2280.t1 Query ID: lcl|Query_70077 Length: 335

No significant similarity found.


Query #2344: g2281.t1 Query ID: lcl|Query_70078 Length: 321

No significant similarity found.


Query #2345: g2282.t1 Query ID: lcl|Query_70079 Length: 2671

No significant similarity found.


Query #2346: g2283.t1 Query ID: lcl|Query_70080 Length: 434

No significant similarity found.


Query #2347: g2284.t1 Query ID: lcl|Query_70081 Length: 652

No significant similarity found.


Query #2348: g2285.t1 Query ID: lcl|Query_70082 Length: 377

No significant similarity found.


Query #2349: g2286.t1 Query ID: lcl|Query_70083 Length: 314

No significant similarity found.


Query #2350: g2287.t1 Query ID: lcl|Query_70084 Length: 533

No significant similarity found.


Query #2351: g2288.t1 Query ID: lcl|Query_70085 Length: 173

No significant similarity found.


Query #2352: g2289.t1 Query ID: lcl|Query_70086 Length: 173

No significant similarity found.


Query #2353: g2290.t1 Query ID: lcl|Query_70087 Length: 166

No significant similarity found.


Query #2354: g2291.t1 Query ID: lcl|Query_70088 Length: 955

No significant similarity found.


Query #2355: g2292.t1 Query ID: lcl|Query_70089 Length: 444

No significant similarity found.


Query #2356: g2293.t1 Query ID: lcl|Query_70090 Length: 473

No significant similarity found.


Query #2357: g2294.t1 Query ID: lcl|Query_70091 Length: 1383

No significant similarity found.


Query #2358: g2295.t1 Query ID: lcl|Query_70092 Length: 130

No significant similarity found.


Query #2359: g2296.t1 Query ID: lcl|Query_70093 Length: 119

No significant similarity found.


Query #2360: g2297.t1 Query ID: lcl|Query_70094 Length: 256

Sequences producing significant alignments:
                                                                  Scientific      Common                     Max    Total Query   E   Per.   Acc.                        
Description                                                       Name            Name            Taxid      Score  Score cover Value Ident  Len        Accession        
unnamed protein product                                                                           0          21.8   21.8  7%    0.029 52.63  436        Query_78819      


Alignments:

>unnamed protein product
Sequence ID: Query_78819 Length: 436
Range 1: 6 to 24

Score:21.8 bits(44), Expect:0.029, 
Method:Compositional matrix adjust., 
Identities:10/19(53%), Positives:11/19(57%), Gaps:0/19(0%)

Query  15  VGSRQAATPRRLAASAAGP  33
           V SR+A   R  A  AAGP
Sbjct  6   VASRHAGRARHVAVRAAGP  24


Query #2361: g2297.t2 Query ID: lcl|Query_70095 Length: 254

Sequences producing significant alignments:
                                                                  Scientific      Common                     Max    Total Query   E   Per.   Acc.                        
Description                                                       Name            Name            Taxid      Score  Score cover Value Ident  Len        Accession        
unnamed protein product                                                                           0          21.8   21.8  7%    0.026 52.63  436        Query_78819      


Alignments:

>unnamed protein product
Sequence ID: Query_78819 Length: 436
Range 1: 6 to 24

Score:21.8 bits(44), Expect:0.026, 
Method:Compositional matrix adjust., 
Identities:10/19(53%), Positives:11/19(57%), Gaps:0/19(0%)

Query  15  VGSRQAATPRRLAASAAGP  33
           V SR+A   R  A  AAGP
Sbjct  6   VASRHAGRARHVAVRAAGP  24


Query #2362: g2298.t1 Query ID: lcl|Query_70096 Length: 270

No significant similarity found.


Query #2363: g2299.t1 Query ID: lcl|Query_70097 Length: 1202

No significant similarity found.


Query #2364: g2300.t1 Query ID: lcl|Query_70098 Length: 444

No significant similarity found.


Query #2365: g2301.t1 Query ID: lcl|Query_70099 Length: 282

No significant similarity found.


Query #2366: g2302.t1 Query ID: lcl|Query_70100 Length: 591

No significant similarity found.


Query #2367: g2303.t1 Query ID: lcl|Query_70101 Length: 248

No significant similarity found.


Query #2368: g2304.t1 Query ID: lcl|Query_70102 Length: 164

No significant similarity found.


Query #2369: g2305.t1 Query ID: lcl|Query_70103 Length: 417

No significant similarity found.


Query #2370: g2306.t1 Query ID: lcl|Query_70104 Length: 413

No significant similarity found.


Query #2371: g2307.t1 Query ID: lcl|Query_70105 Length: 273

No significant similarity found.


Query #2372: g2308.t1 Query ID: lcl|Query_70106 Length: 731

No significant similarity found.


Query #2373: g2309.t1 Query ID: lcl|Query_70107 Length: 745

No significant similarity found.


Query #2374: g2310.t1 Query ID: lcl|Query_70108 Length: 475

No significant similarity found.


Query #2375: g2311.t1 Query ID: lcl|Query_70109 Length: 555

No significant similarity found.


Query #2376: g2312.t1 Query ID: lcl|Query_70110 Length: 582

No significant similarity found.


Query #2377: g2313.t1 Query ID: lcl|Query_70111 Length: 832

No significant similarity found.


Query #2378: g2314.t1 Query ID: lcl|Query_70112 Length: 1703

No significant similarity found.


Query #2379: g2315.t1 Query ID: lcl|Query_70113 Length: 327

No significant similarity found.


Query #2380: g2316.t1 Query ID: lcl|Query_70114 Length: 101

No significant similarity found.


Query #2381: g2317.t1 Query ID: lcl|Query_70115 Length: 538

No significant similarity found.


Query #2382: g2318.t1 Query ID: lcl|Query_70116 Length: 428

No significant similarity found.


Query #2383: g2319.t1 Query ID: lcl|Query_70117 Length: 453

No significant similarity found.


Query #2384: g2320.t1 Query ID: lcl|Query_70118 Length: 104

No significant similarity found.


Query #2385: g2321.t1 Query ID: lcl|Query_70119 Length: 631

No significant similarity found.


Query #2386: g2322.t1 Query ID: lcl|Query_70120 Length: 294

No significant similarity found.


Query #2387: g2323.t1 Query ID: lcl|Query_70121 Length: 469

No significant similarity found.


Query #2388: g2324.t1 Query ID: lcl|Query_70122 Length: 2440

No significant similarity found.


Query #2389: g2325.t1 Query ID: lcl|Query_70123 Length: 403

No significant similarity found.


Query #2390: g2326.t1 Query ID: lcl|Query_70124 Length: 417

No significant similarity found.


Query #2391: g2327.t1 Query ID: lcl|Query_70125 Length: 347

No significant similarity found.


Query #2392: g2328.t1 Query ID: lcl|Query_70126 Length: 275

No significant similarity found.


Query #2393: g2329.t1 Query ID: lcl|Query_70127 Length: 1239

No significant similarity found.


Query #2394: g2330.t1 Query ID: lcl|Query_70128 Length: 214

No significant similarity found.


Query #2395: g2331.t1 Query ID: lcl|Query_70129 Length: 366

No significant similarity found.


Query #2396: g2332.t1 Query ID: lcl|Query_70130 Length: 89

No significant similarity found.


Query #2397: g2333.t1 Query ID: lcl|Query_70131 Length: 383

No significant similarity found.


Query #2398: g2334.t1 Query ID: lcl|Query_70132 Length: 251

No significant similarity found.


Query #2399: g2335.t1 Query ID: lcl|Query_70133 Length: 217

No significant similarity found.


Query #2400: g2336.t1 Query ID: lcl|Query_70134 Length: 131

No significant similarity found.


Query #2401: g2337.t1 Query ID: lcl|Query_70135 Length: 198

No significant similarity found.


Query #2402: g2338.t1 Query ID: lcl|Query_70136 Length: 861

No significant similarity found.


Query #2403: g2339.t1 Query ID: lcl|Query_70137 Length: 344

No significant similarity found.


Query #2404: g2340.t1 Query ID: lcl|Query_70138 Length: 458

No significant similarity found.


Query #2405: g2341.t1 Query ID: lcl|Query_70139 Length: 352

No significant similarity found.


Query #2406: g2342.t1 Query ID: lcl|Query_70140 Length: 316

No significant similarity found.


Query #2407: g2343.t1 Query ID: lcl|Query_70141 Length: 347

No significant similarity found.


Query #2408: g2344.t1 Query ID: lcl|Query_70142 Length: 383

No significant similarity found.


Query #2409: g2345.t1 Query ID: lcl|Query_70143 Length: 844

No significant similarity found.


Query #2410: g2346.t1 Query ID: lcl|Query_70144 Length: 220

No significant similarity found.


Query #2411: g2347.t1 Query ID: lcl|Query_70145 Length: 170

No significant similarity found.


Query #2412: g2348.t1 Query ID: lcl|Query_70146 Length: 315

No significant similarity found.


Query #2413: g2349.t1 Query ID: lcl|Query_70147 Length: 163

No significant similarity found.


Query #2414: g2350.t1 Query ID: lcl|Query_70148 Length: 552

No significant similarity found.


Query #2415: g2351.t1 Query ID: lcl|Query_70149 Length: 456

No significant similarity found.


Query #2416: g2352.t1 Query ID: lcl|Query_70150 Length: 1084

No significant similarity found.


Query #2417: g2353.t1 Query ID: lcl|Query_70151 Length: 388

No significant similarity found.


Query #2418: g2354.t1 Query ID: lcl|Query_70152 Length: 490

No significant similarity found.


Query #2419: g2355.t1 Query ID: lcl|Query_70153 Length: 318

No significant similarity found.


Query #2420: g2356.t1 Query ID: lcl|Query_70154 Length: 1009

No significant similarity found.


Query #2421: g2357.t1 Query ID: lcl|Query_70155 Length: 956

No significant similarity found.


Query #2422: g2358.t1 Query ID: lcl|Query_70156 Length: 917

No significant similarity found.


Query #2423: g2359.t1 Query ID: lcl|Query_70157 Length: 176

No significant similarity found.


Query #2424: g2360.t1 Query ID: lcl|Query_70158 Length: 469

No significant similarity found.


Query #2425: g2361.t1 Query ID: lcl|Query_70159 Length: 106

No significant similarity found.


Query #2426: g2362.t1 Query ID: lcl|Query_70160 Length: 353

No significant similarity found.


Query #2427: g2363.t1 Query ID: lcl|Query_70161 Length: 279

No significant similarity found.


Query #2428: g2364.t1 Query ID: lcl|Query_70162 Length: 303

No significant similarity found.


Query #2429: g2365.t1 Query ID: lcl|Query_70163 Length: 701

No significant similarity found.


Query #2430: g2366.t1 Query ID: lcl|Query_70164 Length: 387

No significant similarity found.


Query #2431: g2367.t1 Query ID: lcl|Query_70165 Length: 679

No significant similarity found.


Query #2432: g2368.t1 Query ID: lcl|Query_70166 Length: 509

No significant similarity found.


Query #2433: g2369.t1 Query ID: lcl|Query_70167 Length: 338

No significant similarity found.


Query #2434: g2370.t1 Query ID: lcl|Query_70168 Length: 361

No significant similarity found.


Query #2435: g2371.t1 Query ID: lcl|Query_70169 Length: 145

No significant similarity found.


Query #2436: g2372.t1 Query ID: lcl|Query_70170 Length: 521

No significant similarity found.


Query #2437: g2373.t1 Query ID: lcl|Query_70171 Length: 436

No significant similarity found.


Query #2438: g2374.t1 Query ID: lcl|Query_70172 Length: 693

No significant similarity found.


Query #2439: g2375.t1 Query ID: lcl|Query_70173 Length: 133

No significant similarity found.


Query #2440: g2376.t1 Query ID: lcl|Query_70174 Length: 207

No significant similarity found.


Query #2441: g2377.t1 Query ID: lcl|Query_70175 Length: 372

No significant similarity found.


Query #2442: g2378.t1 Query ID: lcl|Query_70176 Length: 393

No significant similarity found.


Query #2443: g2379.t1 Query ID: lcl|Query_70177 Length: 378

No significant similarity found.


Query #2444: g2380.t1 Query ID: lcl|Query_70178 Length: 791

No significant similarity found.


Query #2445: g2381.t1 Query ID: lcl|Query_70179 Length: 387

No significant similarity found.


Query #2446: g2382.t1 Query ID: lcl|Query_70180 Length: 1183

No significant similarity found.


Query #2447: g2383.t1 Query ID: lcl|Query_70181 Length: 148

No significant similarity found.


Query #2448: g2384.t1 Query ID: lcl|Query_70182 Length: 284

No significant similarity found.


Query #2449: g2385.t1 Query ID: lcl|Query_70183 Length: 189

No significant similarity found.


Query #2450: g2386.t1 Query ID: lcl|Query_70184 Length: 666

No significant similarity found.


Query #2451: g2387.t1 Query ID: lcl|Query_70185 Length: 127

No significant similarity found.


Query #2452: g2388.t1 Query ID: lcl|Query_70186 Length: 106

No significant similarity found.


Query #2453: g2389.t1 Query ID: lcl|Query_70187 Length: 142

No significant similarity found.


Query #2454: g2390.t1 Query ID: lcl|Query_70188 Length: 303

No significant similarity found.


Query #2455: g2391.t1 Query ID: lcl|Query_70189 Length: 375

No significant similarity found.


Query #2456: g2392.t1 Query ID: lcl|Query_70190 Length: 248

No significant similarity found.


Query #2457: g2393.t1 Query ID: lcl|Query_70191 Length: 468

No significant similarity found.


Query #2458: g2394.t1 Query ID: lcl|Query_70192 Length: 78

No significant similarity found.


Query #2459: g2395.t1 Query ID: lcl|Query_70193 Length: 115

No significant similarity found.


Query #2460: g2396.t1 Query ID: lcl|Query_70194 Length: 392

No significant similarity found.


Query #2461: g2397.t1 Query ID: lcl|Query_70195 Length: 478

No significant similarity found.


Query #2462: g2398.t1 Query ID: lcl|Query_70196 Length: 310

No significant similarity found.


Query #2463: g2399.t1 Query ID: lcl|Query_70197 Length: 103

No significant similarity found.


Query #2464: g2400.t1 Query ID: lcl|Query_70198 Length: 617

No significant similarity found.


Query #2465: g2401.t1 Query ID: lcl|Query_70199 Length: 551

No significant similarity found.


Query #2466: g2402.t1 Query ID: lcl|Query_70200 Length: 656

No significant similarity found.


Query #2467: g2403.t1 Query ID: lcl|Query_70201 Length: 244

No significant similarity found.


Query #2468: g2404.t1 Query ID: lcl|Query_70202 Length: 628

No significant similarity found.


Query #2469: g2405.t1 Query ID: lcl|Query_70203 Length: 232

No significant similarity found.


Query #2470: g2406.t1 Query ID: lcl|Query_70204 Length: 651

No significant similarity found.


Query #2471: g2407.t1 Query ID: lcl|Query_70205 Length: 217

No significant similarity found.


Query #2472: g2408.t1 Query ID: lcl|Query_70206 Length: 254

No significant similarity found.


Query #2473: g2409.t1 Query ID: lcl|Query_70207 Length: 570

No significant similarity found.


Query #2474: g2410.t1 Query ID: lcl|Query_70208 Length: 425

No significant similarity found.


Query #2475: g2411.t1 Query ID: lcl|Query_70209 Length: 639

No significant similarity found.


Query #2476: g2412.t1 Query ID: lcl|Query_70210 Length: 619

No significant similarity found.


Query #2477: g2413.t1 Query ID: lcl|Query_70211 Length: 213

No significant similarity found.


Query #2478: g2414.t1 Query ID: lcl|Query_70212 Length: 656

No significant similarity found.


Query #2479: g2415.t1 Query ID: lcl|Query_70213 Length: 1122

No significant similarity found.


Query #2480: g2416.t1 Query ID: lcl|Query_70214 Length: 1158

No significant similarity found.


Query #2481: g2417.t1 Query ID: lcl|Query_70215 Length: 1148

No significant similarity found.


Query #2482: g2418.t1 Query ID: lcl|Query_70216 Length: 589

No significant similarity found.


Query #2483: g2419.t1 Query ID: lcl|Query_70217 Length: 176

No significant similarity found.


Query #2484: g2420.t1 Query ID: lcl|Query_70218 Length: 241

No significant similarity found.


Query #2485: g2421.t1 Query ID: lcl|Query_70219 Length: 497

No significant similarity found.


Query #2486: g2422.t1 Query ID: lcl|Query_70220 Length: 530

No significant similarity found.


Query #2487: g2423.t1 Query ID: lcl|Query_70221 Length: 341

No significant similarity found.


Query #2488: g2424.t1 Query ID: lcl|Query_70222 Length: 651

No significant similarity found.


Query #2489: g2425.t1 Query ID: lcl|Query_70223 Length: 1419

No significant similarity found.


Query #2490: g2426.t1 Query ID: lcl|Query_70224 Length: 687

No significant similarity found.


Query #2491: g2427.t1 Query ID: lcl|Query_70225 Length: 586

No significant similarity found.


Query #2492: g2428.t1 Query ID: lcl|Query_70226 Length: 991

No significant similarity found.


Query #2493: g2429.t1 Query ID: lcl|Query_70227 Length: 67

No significant similarity found.


Query #2494: g2430.t1 Query ID: lcl|Query_70228 Length: 320

No significant similarity found.


Query #2495: g2431.t1 Query ID: lcl|Query_70229 Length: 283

No significant similarity found.


Query #2496: g2432.t1 Query ID: lcl|Query_70230 Length: 326

No significant similarity found.


Query #2497: g2433.t1 Query ID: lcl|Query_70231 Length: 270

No significant similarity found.


Query #2498: g2434.t1 Query ID: lcl|Query_70232 Length: 445

No significant similarity found.


Query #2499: g2435.t1 Query ID: lcl|Query_70233 Length: 86

No significant similarity found.


Query #2500: g2436.t1 Query ID: lcl|Query_70234 Length: 139

No significant similarity found.


Query #2501: g2437.t1 Query ID: lcl|Query_70235 Length: 292

No significant similarity found.


Query #2502: g2438.t1 Query ID: lcl|Query_70236 Length: 280

No significant similarity found.


Query #2503: g2439.t1 Query ID: lcl|Query_70237 Length: 326

No significant similarity found.


Query #2504: g2440.t1 Query ID: lcl|Query_70238 Length: 89

No significant similarity found.


Query #2505: g2441.t1 Query ID: lcl|Query_70239 Length: 645

No significant similarity found.


Query #2506: g2442.t1 Query ID: lcl|Query_70240 Length: 238

No significant similarity found.


Query #2507: g2443.t1 Query ID: lcl|Query_70241 Length: 177

No significant similarity found.


Query #2508: g2444.t1 Query ID: lcl|Query_70242 Length: 177

No significant similarity found.


Query #2509: g2445.t1 Query ID: lcl|Query_70243 Length: 177

No significant similarity found.


Query #2510: g2446.t1 Query ID: lcl|Query_70244 Length: 177

No significant similarity found.


Query #2511: g2447.t1 Query ID: lcl|Query_70245 Length: 177

No significant similarity found.


Query #2512: g2448.t1 Query ID: lcl|Query_70246 Length: 177

No significant similarity found.


Query #2513: g2449.t1 Query ID: lcl|Query_70247 Length: 177

No significant similarity found.


Query #2514: g2450.t1 Query ID: lcl|Query_70248 Length: 177

No significant similarity found.


Query #2515: g2451.t1 Query ID: lcl|Query_70249 Length: 676

No significant similarity found.


Query #2516: g2452.t1 Query ID: lcl|Query_70250 Length: 264

No significant similarity found.


Query #2517: g2453.t1 Query ID: lcl|Query_70251 Length: 816

No significant similarity found.


Query #2518: g2453.t2 Query ID: lcl|Query_70252 Length: 964

No significant similarity found.


Query #2519: g2454.t1 Query ID: lcl|Query_70253 Length: 397

No significant similarity found.


Query #2520: g2455.t1 Query ID: lcl|Query_70254 Length: 799

No significant similarity found.


Query #2521: g2456.t1 Query ID: lcl|Query_70255 Length: 134

No significant similarity found.


Query #2522: g2457.t1 Query ID: lcl|Query_70256 Length: 483

No significant similarity found.


Query #2523: g2458.t1 Query ID: lcl|Query_70257 Length: 1043

No significant similarity found.


Query #2524: g2459.t1 Query ID: lcl|Query_70258 Length: 483

No significant similarity found.


Query #2525: g2460.t1 Query ID: lcl|Query_70259 Length: 341

No significant similarity found.


Query #2526: g2461.t1 Query ID: lcl|Query_70260 Length: 178

No significant similarity found.


Query #2527: g2462.t1 Query ID: lcl|Query_70261 Length: 563

No significant similarity found.


Query #2528: g2463.t1 Query ID: lcl|Query_70262 Length: 279

No significant similarity found.


Query #2529: g2464.t1 Query ID: lcl|Query_70263 Length: 215

No significant similarity found.


Query #2530: g2465.t1 Query ID: lcl|Query_70264 Length: 78

No significant similarity found.


Query #2531: g2466.t1 Query ID: lcl|Query_70265 Length: 573

No significant similarity found.


Query #2532: g2467.t1 Query ID: lcl|Query_70266 Length: 499

No significant similarity found.


Query #2533: g2468.t1 Query ID: lcl|Query_70267 Length: 159

No significant similarity found.


Query #2534: g2469.t1 Query ID: lcl|Query_70268 Length: 787

No significant similarity found.


Query #2535: g2470.t1 Query ID: lcl|Query_70269 Length: 520

No significant similarity found.


Query #2536: g2471.t1 Query ID: lcl|Query_70270 Length: 522

No significant similarity found.


Query #2537: g2472.t1 Query ID: lcl|Query_70271 Length: 207

No significant similarity found.


Query #2538: g2473.t1 Query ID: lcl|Query_70272 Length: 200

No significant similarity found.


Query #2539: g2474.t1 Query ID: lcl|Query_70273 Length: 733

No significant similarity found.


Query #2540: g2475.t1 Query ID: lcl|Query_70274 Length: 131

No significant similarity found.


Query #2541: g2476.t1 Query ID: lcl|Query_70275 Length: 299

No significant similarity found.


Query #2542: g2477.t1 Query ID: lcl|Query_70276 Length: 503

No significant similarity found.


Query #2543: g2478.t1 Query ID: lcl|Query_70277 Length: 3465

No significant similarity found.


Query #2544: g2479.t1 Query ID: lcl|Query_70278 Length: 71

No significant similarity found.


Query #2545: g2480.t1 Query ID: lcl|Query_70279 Length: 166

No significant similarity found.


Query #2546: g2481.t1 Query ID: lcl|Query_70280 Length: 185

No significant similarity found.


Query #2547: g2482.t1 Query ID: lcl|Query_70281 Length: 1139

No significant similarity found.


Query #2548: g2483.t1 Query ID: lcl|Query_70282 Length: 531

No significant similarity found.


Query #2549: g2484.t1 Query ID: lcl|Query_70283 Length: 178

No significant similarity found.


Query #2550: g2485.t1 Query ID: lcl|Query_70284 Length: 524

No significant similarity found.


Query #2551: g2486.t1 Query ID: lcl|Query_70285 Length: 1157

No significant similarity found.


Query #2552: g2487.t1 Query ID: lcl|Query_70286 Length: 316

No significant similarity found.


Query #2553: g2488.t1 Query ID: lcl|Query_70287 Length: 233

No significant similarity found.


Query #2554: g2489.t1 Query ID: lcl|Query_70288 Length: 441

No significant similarity found.


Query #2555: g2490.t1 Query ID: lcl|Query_70289 Length: 217

No significant similarity found.


Query #2556: g2491.t1 Query ID: lcl|Query_70290 Length: 256

No significant similarity found.


Query #2557: g2492.t1 Query ID: lcl|Query_70291 Length: 262

No significant similarity found.


Query #2558: g2493.t1 Query ID: lcl|Query_70292 Length: 223

No significant similarity found.


Query #2559: g2494.t1 Query ID: lcl|Query_70293 Length: 139

No significant similarity found.


Query #2560: g2495.t1 Query ID: lcl|Query_70294 Length: 747

No significant similarity found.


Query #2561: g2496.t1 Query ID: lcl|Query_70295 Length: 355

No significant similarity found.


Query #2562: g2497.t1 Query ID: lcl|Query_70296 Length: 857

No significant similarity found.


Query #2563: g2498.t1 Query ID: lcl|Query_70297 Length: 319

Sequences producing significant alignments:
                                                                  Scientific      Common                     Max    Total Query   E   Per.   Acc.                        
Description                                                       Name            Name            Taxid      Score  Score cover Value Ident  Len        Accession        
unnamed protein product                                                                           0          21.4   21.4  23%   0.050 27.27  436        Query_78819      


Alignments:

>unnamed protein product
Sequence ID: Query_78819 Length: 436
Range 1: 25 to 90

Score:21.4 bits(43), Expect:0.050, 
Method:Compositional matrix adjust., 
Identities:21/77(27%), Positives:23/77(29%), Gaps:13/77(16%)

Query  48   TSRCAPEASLQGILASNRRWAEQQVARSPQFFSKLVDTQTPEWLWIG--CSDSRVPANEL  105
            TS C      Q  L     W         Q    L        L I    S  RV   E 
Sbjct  25   TSECDCPPTPQAKLP---HW--------QQALDELAKPKESRRLMIAQIASAVRVAIAET  73

Query  106  LGLGPGEVFVQRNVGNL  122
             GL PG+V +   V  L
Sbjct  74   IGLAPGDVTIGQLVTGL  90


Query #2564: g2499.t1 Query ID: lcl|Query_70298 Length: 271

No significant similarity found.


Query #2565: g2500.t1 Query ID: lcl|Query_70299 Length: 373

No significant similarity found.


Query #2566: g2501.t1 Query ID: lcl|Query_70300 Length: 261

No significant similarity found.


Query #2567: g2502.t1 Query ID: lcl|Query_70301 Length: 116

No significant similarity found.


Query #2568: g2502.t2 Query ID: lcl|Query_70302 Length: 70

No significant similarity found.


Query #2569: g2503.t1 Query ID: lcl|Query_70303 Length: 283

No significant similarity found.


Query #2570: g2504.t1 Query ID: lcl|Query_70304 Length: 327

No significant similarity found.


Query #2571: g2505.t1 Query ID: lcl|Query_70305 Length: 272

No significant similarity found.


Query #2572: g2506.t1 Query ID: lcl|Query_70306 Length: 371

No significant similarity found.


Query #2573: g2507.t1 Query ID: lcl|Query_70307 Length: 272

No significant similarity found.


Query #2574: g2508.t1 Query ID: lcl|Query_70308 Length: 862

No significant similarity found.


Query #2575: g2509.t1 Query ID: lcl|Query_70309 Length: 373

No significant similarity found.


Query #2576: g2510.t1 Query ID: lcl|Query_70310 Length: 931

No significant similarity found.


Query #2577: g2511.t1 Query ID: lcl|Query_70311 Length: 543

No significant similarity found.


Query #2578: g2512.t1 Query ID: lcl|Query_70312 Length: 149

No significant similarity found.


Query #2579: g2513.t1 Query ID: lcl|Query_70313 Length: 1285

No significant similarity found.


Query #2580: g2514.t1 Query ID: lcl|Query_70314 Length: 357

No significant similarity found.


Query #2581: g2515.t1 Query ID: lcl|Query_70315 Length: 123

No significant similarity found.


Query #2582: g2516.t1 Query ID: lcl|Query_70316 Length: 624

No significant similarity found.


Query #2583: g2517.t1 Query ID: lcl|Query_70317 Length: 420

No significant similarity found.


Query #2584: g2518.t1 Query ID: lcl|Query_70318 Length: 414

No significant similarity found.


Query #2585: g2519.t1 Query ID: lcl|Query_70319 Length: 857

No significant similarity found.


Query #2586: g2520.t1 Query ID: lcl|Query_70320 Length: 253

No significant similarity found.


Query #2587: g2521.t1 Query ID: lcl|Query_70321 Length: 116

No significant similarity found.


Query #2588: g2522.t1 Query ID: lcl|Query_70322 Length: 395

No significant similarity found.


Query #2589: g2523.t1 Query ID: lcl|Query_70323 Length: 469

No significant similarity found.


Query #2590: g2524.t1 Query ID: lcl|Query_70324 Length: 495

No significant similarity found.


Query #2591: g2525.t1 Query ID: lcl|Query_70325 Length: 104

No significant similarity found.


Query #2592: g2526.t1 Query ID: lcl|Query_70326 Length: 546

No significant similarity found.


Query #2593: g2527.t1 Query ID: lcl|Query_70327 Length: 424

No significant similarity found.


Query #2594: g2528.t1 Query ID: lcl|Query_70328 Length: 342

No significant similarity found.


Query #2595: g2529.t1 Query ID: lcl|Query_70329 Length: 194

No significant similarity found.


Query #2596: g2530.t1 Query ID: lcl|Query_70330 Length: 460

No significant similarity found.


Query #2597: g2531.t1 Query ID: lcl|Query_70331 Length: 257

No significant similarity found.


Query #2598: g2532.t1 Query ID: lcl|Query_70332 Length: 276

No significant similarity found.


Query #2599: g2533.t1 Query ID: lcl|Query_70333 Length: 708

No significant similarity found.


Query #2600: g2534.t1 Query ID: lcl|Query_70334 Length: 495

No significant similarity found.


Query #2601: g2535.t1 Query ID: lcl|Query_70335 Length: 175

No significant similarity found.


Query #2602: g2536.t1 Query ID: lcl|Query_70336 Length: 477

No significant similarity found.


Query #2603: g2537.t1 Query ID: lcl|Query_70337 Length: 1225

No significant similarity found.


Query #2604: g2538.t1 Query ID: lcl|Query_70338 Length: 465

No significant similarity found.


Query #2605: g2539.t1 Query ID: lcl|Query_70339 Length: 591

No significant similarity found.


Query #2606: g2540.t1 Query ID: lcl|Query_70340 Length: 500

No significant similarity found.


Query #2607: g2541.t1 Query ID: lcl|Query_70341 Length: 213

No significant similarity found.


Query #2608: g2542.t1 Query ID: lcl|Query_70342 Length: 226

No significant similarity found.


Query #2609: g2543.t1 Query ID: lcl|Query_70343 Length: 380

No significant similarity found.


Query #2610: g2544.t1 Query ID: lcl|Query_70344 Length: 1014

No significant similarity found.


Query #2611: g2545.t1 Query ID: lcl|Query_70345 Length: 724

No significant similarity found.


Query #2612: g2546.t1 Query ID: lcl|Query_70346 Length: 1246

No significant similarity found.


Query #2613: g2547.t1 Query ID: lcl|Query_70347 Length: 488

No significant similarity found.


Query #2614: g2548.t1 Query ID: lcl|Query_70348 Length: 409

No significant similarity found.


Query #2615: g2549.t1 Query ID: lcl|Query_70349 Length: 166

No significant similarity found.


Query #2616: g2550.t1 Query ID: lcl|Query_70350 Length: 341

No significant similarity found.


Query #2617: g2551.t1 Query ID: lcl|Query_70351 Length: 1367

No significant similarity found.


Query #2618: g2551.t2 Query ID: lcl|Query_70352 Length: 1305

No significant similarity found.


Query #2619: g2552.t1 Query ID: lcl|Query_70353 Length: 108

No significant similarity found.


Query #2620: g2553.t1 Query ID: lcl|Query_70354 Length: 245

No significant similarity found.


Query #2621: g2554.t1 Query ID: lcl|Query_70355 Length: 654

No significant similarity found.


Query #2622: g2555.t1 Query ID: lcl|Query_70356 Length: 120

No significant similarity found.


Query #2623: g2556.t1 Query ID: lcl|Query_70357 Length: 223

No significant similarity found.


Query #2624: g2557.t1 Query ID: lcl|Query_70358 Length: 499

No significant similarity found.


Query #2625: g2558.t1 Query ID: lcl|Query_70359 Length: 312

No significant similarity found.


Query #2626: g2559.t1 Query ID: lcl|Query_70360 Length: 409

No significant similarity found.


Query #2627: g2560.t1 Query ID: lcl|Query_70361 Length: 276

No significant similarity found.


Query #2628: g2561.t1 Query ID: lcl|Query_70362 Length: 491

No significant similarity found.


Query #2629: g2562.t1 Query ID: lcl|Query_70363 Length: 371

No significant similarity found.


Query #2630: g2563.t1 Query ID: lcl|Query_70364 Length: 585

No significant similarity found.


Query #2631: g2564.t1 Query ID: lcl|Query_70365 Length: 107

No significant similarity found.


Query #2632: g2565.t1 Query ID: lcl|Query_70366 Length: 108

No significant similarity found.


Query #2633: g2566.t1 Query ID: lcl|Query_70367 Length: 99

No significant similarity found.


Query #2634: g2566.t2 Query ID: lcl|Query_70368 Length: 85

No significant similarity found.


Query #2635: g2567.t1 Query ID: lcl|Query_70369 Length: 252

No significant similarity found.


Query #2636: g2568.t1 Query ID: lcl|Query_70370 Length: 463

No significant similarity found.


Query #2637: g2569.t1 Query ID: lcl|Query_70371 Length: 132

No significant similarity found.


Query #2638: g2570.t1 Query ID: lcl|Query_70372 Length: 378

No significant similarity found.


Query #2639: g2571.t1 Query ID: lcl|Query_70373 Length: 298

No significant similarity found.


Query #2640: g2572.t1 Query ID: lcl|Query_70374 Length: 474

No significant similarity found.


Query #2641: g2573.t1 Query ID: lcl|Query_70375 Length: 1082

No significant similarity found.


Query #2642: g2574.t1 Query ID: lcl|Query_70376 Length: 255

No significant similarity found.


Query #2643: g2575.t1 Query ID: lcl|Query_70377 Length: 586

No significant similarity found.


Query #2644: g2576.t1 Query ID: lcl|Query_70378 Length: 629

No significant similarity found.


Query #2645: g2577.t1 Query ID: lcl|Query_70379 Length: 400

No significant similarity found.


Query #2646: g2578.t1 Query ID: lcl|Query_70380 Length: 699

No significant similarity found.


Query #2647: g2578.t2 Query ID: lcl|Query_70381 Length: 704

No significant similarity found.


Query #2648: g2579.t1 Query ID: lcl|Query_70382 Length: 283

No significant similarity found.


Query #2649: g2580.t1 Query ID: lcl|Query_70383 Length: 316

No significant similarity found.


Query #2650: g2581.t1 Query ID: lcl|Query_70384 Length: 297

No significant similarity found.


Query #2651: g2582.t1 Query ID: lcl|Query_70385 Length: 201

No significant similarity found.


Query #2652: g2583.t1 Query ID: lcl|Query_70386 Length: 429

No significant similarity found.


Query #2653: g2584.t1 Query ID: lcl|Query_70387 Length: 469

No significant similarity found.


Query #2654: g2585.t1 Query ID: lcl|Query_70388 Length: 240

No significant similarity found.


Query #2655: g2585.t2 Query ID: lcl|Query_70389 Length: 222

No significant similarity found.


Query #2656: g2586.t1 Query ID: lcl|Query_70390 Length: 557

No significant similarity found.


Query #2657: g2587.t1 Query ID: lcl|Query_70391 Length: 546

No significant similarity found.


Query #2658: g2588.t1 Query ID: lcl|Query_70392 Length: 96

No significant similarity found.


Query #2659: g2589.t1 Query ID: lcl|Query_70393 Length: 267

No significant similarity found.


Query #2660: g2590.t1 Query ID: lcl|Query_70394 Length: 235

No significant similarity found.


Query #2661: g2591.t1 Query ID: lcl|Query_70395 Length: 89

No significant similarity found.


Query #2662: g2592.t1 Query ID: lcl|Query_70396 Length: 423

No significant similarity found.


Query #2663: g2593.t1 Query ID: lcl|Query_70397 Length: 479

No significant similarity found.


Query #2664: g2594.t1 Query ID: lcl|Query_70398 Length: 239

No significant similarity found.


Query #2665: g2595.t1 Query ID: lcl|Query_70399 Length: 291

No significant similarity found.


Query #2666: g2596.t1 Query ID: lcl|Query_70400 Length: 67

No significant similarity found.


Query #2667: g2597.t1 Query ID: lcl|Query_70401 Length: 183

No significant similarity found.


Query #2668: g2598.t1 Query ID: lcl|Query_70402 Length: 642

No significant similarity found.


Query #2669: g2599.t1 Query ID: lcl|Query_70403 Length: 275

No significant similarity found.


Query #2670: g2600.t1 Query ID: lcl|Query_70404 Length: 154

No significant similarity found.


Query #2671: g2601.t1 Query ID: lcl|Query_70405 Length: 120

No significant similarity found.


Query #2672: g2602.t1 Query ID: lcl|Query_70406 Length: 455

No significant similarity found.


Query #2673: g2603.t1 Query ID: lcl|Query_70407 Length: 316

No significant similarity found.


Query #2674: g2604.t1 Query ID: lcl|Query_70408 Length: 376

No significant similarity found.


Query #2675: g2605.t1 Query ID: lcl|Query_70409 Length: 412

No significant similarity found.


Query #2676: g2606.t1 Query ID: lcl|Query_70410 Length: 235

No significant similarity found.


Query #2677: g2607.t1 Query ID: lcl|Query_70411 Length: 154

No significant similarity found.


Query #2678: g2608.t1 Query ID: lcl|Query_70412 Length: 345

No significant similarity found.


Query #2679: g2609.t1 Query ID: lcl|Query_70413 Length: 153

No significant similarity found.


Query #2680: g2610.t1 Query ID: lcl|Query_70414 Length: 419

No significant similarity found.


Query #2681: g2611.t1 Query ID: lcl|Query_70415 Length: 76

No significant similarity found.


Query #2682: g2612.t1 Query ID: lcl|Query_70416 Length: 719

No significant similarity found.


Query #2683: g2613.t1 Query ID: lcl|Query_70417 Length: 104

No significant similarity found.


Query #2684: g2614.t1 Query ID: lcl|Query_70418 Length: 252

No significant similarity found.


Query #2685: g2615.t1 Query ID: lcl|Query_70419 Length: 914

No significant similarity found.


Query #2686: g2616.t1 Query ID: lcl|Query_70420 Length: 195

No significant similarity found.


Query #2687: g2617.t1 Query ID: lcl|Query_70421 Length: 98

No significant similarity found.


Query #2688: g2618.t1 Query ID: lcl|Query_70422 Length: 156

No significant similarity found.


Query #2689: g2619.t1 Query ID: lcl|Query_70423 Length: 817

No significant similarity found.


Query #2690: g2620.t1 Query ID: lcl|Query_70424 Length: 93

No significant similarity found.


Query #2691: g2621.t1 Query ID: lcl|Query_70425 Length: 246

No significant similarity found.


Query #2692: g2622.t1 Query ID: lcl|Query_70426 Length: 648

No significant similarity found.


Query #2693: g2623.t1 Query ID: lcl|Query_70427 Length: 2635

No significant similarity found.


Query #2694: g2624.t1 Query ID: lcl|Query_70428 Length: 496

No significant similarity found.


Query #2695: g2625.t1 Query ID: lcl|Query_70429 Length: 228

No significant similarity found.


Query #2696: g2626.t1 Query ID: lcl|Query_70430 Length: 899

No significant similarity found.


Query #2697: g2627.t1 Query ID: lcl|Query_70431 Length: 100

No significant similarity found.


Query #2698: g2628.t1 Query ID: lcl|Query_70432 Length: 1910

No significant similarity found.


Query #2699: g2629.t1 Query ID: lcl|Query_70433 Length: 899

No significant similarity found.


Query #2700: g2630.t1 Query ID: lcl|Query_70434 Length: 582

No significant similarity found.


Query #2701: g2631.t1 Query ID: lcl|Query_70435 Length: 534

No significant similarity found.


Query #2702: g2632.t1 Query ID: lcl|Query_70436 Length: 628

No significant similarity found.


Query #2703: g2633.t1 Query ID: lcl|Query_70437 Length: 542

No significant similarity found.


Query #2704: g2634.t1 Query ID: lcl|Query_70438 Length: 915

No significant similarity found.


Query #2705: g2635.t1 Query ID: lcl|Query_70439 Length: 304

No significant similarity found.


Query #2706: g2636.t1 Query ID: lcl|Query_70440 Length: 170

No significant similarity found.


Query #2707: g2637.t1 Query ID: lcl|Query_70441 Length: 539

No significant similarity found.


Query #2708: g2637.t2 Query ID: lcl|Query_70442 Length: 513

No significant similarity found.


Query #2709: g2638.t1 Query ID: lcl|Query_70443 Length: 387

No significant similarity found.


Query #2710: g2639.t1 Query ID: lcl|Query_70444 Length: 218

No significant similarity found.


Query #2711: g2640.t1 Query ID: lcl|Query_70445 Length: 190

No significant similarity found.


Query #2712: g2641.t1 Query ID: lcl|Query_70446 Length: 100

No significant similarity found.


Query #2713: g2642.t1 Query ID: lcl|Query_70447 Length: 776

No significant similarity found.


Query #2714: g2643.t1 Query ID: lcl|Query_70448 Length: 436

No significant similarity found.


Query #2715: g2644.t1 Query ID: lcl|Query_70449 Length: 694

No significant similarity found.


Query #2716: g2644.t2 Query ID: lcl|Query_70450 Length: 689

No significant similarity found.


Query #2717: g2645.t1 Query ID: lcl|Query_70451 Length: 539

No significant similarity found.


Query #2718: g2646.t1 Query ID: lcl|Query_70452 Length: 213

No significant similarity found.


Query #2719: g2646.t2 Query ID: lcl|Query_70453 Length: 216

No significant similarity found.


Query #2720: g2647.t1 Query ID: lcl|Query_70454 Length: 752

No significant similarity found.


Query #2721: g2648.t1 Query ID: lcl|Query_70455 Length: 74

No significant similarity found.


Query #2722: g2649.t1 Query ID: lcl|Query_70456 Length: 2960

No significant similarity found.


Query #2723: g2650.t1 Query ID: lcl|Query_70457 Length: 828

No significant similarity found.


Query #2724: g2651.t1 Query ID: lcl|Query_70458 Length: 493

No significant similarity found.


Query #2725: g2651.t2 Query ID: lcl|Query_70459 Length: 828

No significant similarity found.


Query #2726: g2652.t1 Query ID: lcl|Query_70460 Length: 490

No significant similarity found.


Query #2727: g2653.t1 Query ID: lcl|Query_70461 Length: 2843

No significant similarity found.


Query #2728: g2654.t1 Query ID: lcl|Query_70462 Length: 206

No significant similarity found.


Query #2729: g2655.t1 Query ID: lcl|Query_70463 Length: 206

No significant similarity found.


Query #2730: g2656.t1 Query ID: lcl|Query_70464 Length: 269

No significant similarity found.


Query #2731: g2657.t1 Query ID: lcl|Query_70465 Length: 916

No significant similarity found.


Query #2732: g2658.t1 Query ID: lcl|Query_70466 Length: 809

No significant similarity found.


Query #2733: g2659.t1 Query ID: lcl|Query_70467 Length: 100

No significant similarity found.


Query #2734: g2660.t1 Query ID: lcl|Query_70468 Length: 911

No significant similarity found.


Query #2735: g2661.t1 Query ID: lcl|Query_70469 Length: 1451

No significant similarity found.


Query #2736: g2662.t1 Query ID: lcl|Query_70470 Length: 643

No significant similarity found.


Query #2737: g2663.t1 Query ID: lcl|Query_70471 Length: 116

No significant similarity found.


Query #2738: g2664.t1 Query ID: lcl|Query_70472 Length: 298

No significant similarity found.


Query #2739: g2665.t1 Query ID: lcl|Query_70473 Length: 379

No significant similarity found.


Query #2740: g2666.t1 Query ID: lcl|Query_70474 Length: 1405

No significant similarity found.


Query #2741: g2666.t2 Query ID: lcl|Query_70475 Length: 1406

No significant similarity found.


Query #2742: g2667.t1 Query ID: lcl|Query_70476 Length: 1430

No significant similarity found.


Query #2743: g2668.t1 Query ID: lcl|Query_70477 Length: 133

No significant similarity found.


Query #2744: g2669.t1 Query ID: lcl|Query_70478 Length: 270

No significant similarity found.


Query #2745: g2670.t1 Query ID: lcl|Query_70479 Length: 653

No significant similarity found.


Query #2746: g2671.t1 Query ID: lcl|Query_70480 Length: 398

No significant similarity found.


Query #2747: g2672.t1 Query ID: lcl|Query_70481 Length: 280

No significant similarity found.


Query #2748: g2673.t1 Query ID: lcl|Query_70482 Length: 901

No significant similarity found.


Query #2749: g2674.t1 Query ID: lcl|Query_70483 Length: 305

No significant similarity found.


Query #2750: g2675.t1 Query ID: lcl|Query_70484 Length: 111

No significant similarity found.


Query #2751: g2676.t1 Query ID: lcl|Query_70485 Length: 494

No significant similarity found.


Query #2752: g2677.t1 Query ID: lcl|Query_70486 Length: 196

No significant similarity found.


Query #2753: g2678.t1 Query ID: lcl|Query_70487 Length: 1216

No significant similarity found.


Query #2754: g2679.t1 Query ID: lcl|Query_70488 Length: 201

No significant similarity found.


Query #2755: g2680.t1 Query ID: lcl|Query_70489 Length: 607

No significant similarity found.


Query #2756: g2681.t1 Query ID: lcl|Query_70490 Length: 863

No significant similarity found.


Query #2757: g2682.t1 Query ID: lcl|Query_70491 Length: 329

No significant similarity found.


Query #2758: g2683.t1 Query ID: lcl|Query_70492 Length: 276

No significant similarity found.


Query #2759: g2683.t2 Query ID: lcl|Query_70493 Length: 756

No significant similarity found.


Query #2760: g2684.t1 Query ID: lcl|Query_70494 Length: 604

No significant similarity found.


Query #2761: g2685.t1 Query ID: lcl|Query_70495 Length: 213

No significant similarity found.


Query #2762: g2686.t1 Query ID: lcl|Query_70496 Length: 434

No significant similarity found.


Query #2763: g2687.t1 Query ID: lcl|Query_70497 Length: 259

No significant similarity found.


Query #2764: g2688.t1 Query ID: lcl|Query_70498 Length: 175

No significant similarity found.


Query #2765: g2689.t1 Query ID: lcl|Query_70499 Length: 702

No significant similarity found.


Query #2766: g2690.t1 Query ID: lcl|Query_70500 Length: 617

No significant similarity found.


Query #2767: g2691.t1 Query ID: lcl|Query_70501 Length: 510

No significant similarity found.


Query #2768: g2692.t1 Query ID: lcl|Query_70502 Length: 273

No significant similarity found.


Query #2769: g2693.t1 Query ID: lcl|Query_70503 Length: 782

No significant similarity found.


Query #2770: g2694.t1 Query ID: lcl|Query_70504 Length: 572

No significant similarity found.


Query #2771: g2695.t1 Query ID: lcl|Query_70505 Length: 933

No significant similarity found.


Query #2772: g2696.t1 Query ID: lcl|Query_70506 Length: 120

No significant similarity found.


Query #2773: g2697.t1 Query ID: lcl|Query_70507 Length: 451

No significant similarity found.


Query #2774: g2698.t1 Query ID: lcl|Query_70508 Length: 425

No significant similarity found.


Query #2775: g2699.t1 Query ID: lcl|Query_70509 Length: 381

No significant similarity found.


Query #2776: g2700.t1 Query ID: lcl|Query_70510 Length: 428

No significant similarity found.


Query #2777: g2701.t1 Query ID: lcl|Query_70511 Length: 584

No significant similarity found.


Query #2778: g2702.t1 Query ID: lcl|Query_70512 Length: 931

No significant similarity found.


Query #2779: g2703.t1 Query ID: lcl|Query_70513 Length: 427

No significant similarity found.


Query #2780: g2704.t1 Query ID: lcl|Query_70514 Length: 482

No significant similarity found.


Query #2781: g2705.t1 Query ID: lcl|Query_70515 Length: 89

No significant similarity found.


Query #2782: g2706.t1 Query ID: lcl|Query_70516 Length: 697

No significant similarity found.


Query #2783: g2706.t2 Query ID: lcl|Query_70517 Length: 692

No significant similarity found.


Query #2784: g2707.t1 Query ID: lcl|Query_70518 Length: 557

No significant similarity found.


Query #2785: g2707.t2 Query ID: lcl|Query_70519 Length: 558

No significant similarity found.


Query #2786: g2708.t1 Query ID: lcl|Query_70520 Length: 734

No significant similarity found.


Query #2787: g2709.t1 Query ID: lcl|Query_70521 Length: 266

No significant similarity found.


Query #2788: g2710.t1 Query ID: lcl|Query_70522 Length: 222

No significant similarity found.


Query #2789: g2711.t1 Query ID: lcl|Query_70523 Length: 308

No significant similarity found.


Query #2790: g2712.t1 Query ID: lcl|Query_70524 Length: 1035

No significant similarity found.


Query #2791: g2713.t1 Query ID: lcl|Query_70525 Length: 118

No significant similarity found.


Query #2792: g2714.t1 Query ID: lcl|Query_70526 Length: 143

No significant similarity found.


Query #2793: g2715.t1 Query ID: lcl|Query_70527 Length: 329

No significant similarity found.


Query #2794: g2716.t1 Query ID: lcl|Query_70528 Length: 145

No significant similarity found.


Query #2795: g2717.t1 Query ID: lcl|Query_70529 Length: 1402

No significant similarity found.


Query #2796: g2718.t1 Query ID: lcl|Query_70530 Length: 245

No significant similarity found.


Query #2797: g2719.t1 Query ID: lcl|Query_70531 Length: 374

No significant similarity found.


Query #2798: g2720.t1 Query ID: lcl|Query_70532 Length: 1704

No significant similarity found.


Query #2799: g2720.t2 Query ID: lcl|Query_70533 Length: 1708

No significant similarity found.


Query #2800: g2721.t1 Query ID: lcl|Query_70534 Length: 456

No significant similarity found.


Query #2801: g2722.t1 Query ID: lcl|Query_70535 Length: 1107

No significant similarity found.


Query #2802: g2723.t1 Query ID: lcl|Query_70536 Length: 365

No significant similarity found.


Query #2803: g2724.t1 Query ID: lcl|Query_70537 Length: 461

No significant similarity found.


Query #2804: g2725.t1 Query ID: lcl|Query_70538 Length: 385

No significant similarity found.


Query #2805: g2726.t1 Query ID: lcl|Query_70539 Length: 583

No significant similarity found.


Query #2806: g2727.t1 Query ID: lcl|Query_70540 Length: 410

No significant similarity found.


Query #2807: g2728.t1 Query ID: lcl|Query_70541 Length: 158

No significant similarity found.


Query #2808: g2729.t1 Query ID: lcl|Query_70542 Length: 143

No significant similarity found.


Query #2809: g2730.t1 Query ID: lcl|Query_70543 Length: 147

No significant similarity found.


Query #2810: g2731.t1 Query ID: lcl|Query_70544 Length: 411

No significant similarity found.


Query #2811: g2732.t1 Query ID: lcl|Query_70545 Length: 162

No significant similarity found.


Query #2812: g2733.t1 Query ID: lcl|Query_70546 Length: 277

No significant similarity found.


Query #2813: g2734.t1 Query ID: lcl|Query_70547 Length: 185

No significant similarity found.


Query #2814: g2735.t1 Query ID: lcl|Query_70548 Length: 390

No significant similarity found.


Query #2815: g2736.t1 Query ID: lcl|Query_70549 Length: 174

No significant similarity found.


Query #2816: g2737.t1 Query ID: lcl|Query_70550 Length: 421

No significant similarity found.


Query #2817: g2738.t1 Query ID: lcl|Query_70551 Length: 1072

No significant similarity found.


Query #2818: g2739.t1 Query ID: lcl|Query_70552 Length: 85

No significant similarity found.


Query #2819: g2740.t1 Query ID: lcl|Query_70553 Length: 227

No significant similarity found.


Query #2820: g2741.t1 Query ID: lcl|Query_70554 Length: 579

No significant similarity found.


Query #2821: g2742.t1 Query ID: lcl|Query_70555 Length: 602

No significant similarity found.


Query #2822: g2743.t1 Query ID: lcl|Query_70556 Length: 143

No significant similarity found.


Query #2823: g2744.t1 Query ID: lcl|Query_70557 Length: 371

No significant similarity found.


Query #2824: g2745.t1 Query ID: lcl|Query_70558 Length: 370

No significant similarity found.


Query #2825: g2746.t1 Query ID: lcl|Query_70559 Length: 158

No significant similarity found.


Query #2826: g2747.t1 Query ID: lcl|Query_70560 Length: 757

No significant similarity found.


Query #2827: g2747.t2 Query ID: lcl|Query_70561 Length: 759

No significant similarity found.


Query #2828: g2748.t1 Query ID: lcl|Query_70562 Length: 199

No significant similarity found.


Query #2829: g2749.t1 Query ID: lcl|Query_70563 Length: 987

No significant similarity found.


Query #2830: g2750.t1 Query ID: lcl|Query_70564 Length: 928

No significant similarity found.


Query #2831: g2751.t1 Query ID: lcl|Query_70565 Length: 625

No significant similarity found.


Query #2832: g2752.t1 Query ID: lcl|Query_70566 Length: 2212

No significant similarity found.


Query #2833: g2753.t1 Query ID: lcl|Query_70567 Length: 425

No significant similarity found.


Query #2834: g2754.t1 Query ID: lcl|Query_70568 Length: 549

No significant similarity found.


Query #2835: g2755.t1 Query ID: lcl|Query_70569 Length: 348

No significant similarity found.


Query #2836: g2756.t1 Query ID: lcl|Query_70570 Length: 664

No significant similarity found.


Query #2837: g2757.t1 Query ID: lcl|Query_70571 Length: 159

No significant similarity found.


Query #2838: g2758.t1 Query ID: lcl|Query_70572 Length: 821

No significant similarity found.


Query #2839: g2758.t2 Query ID: lcl|Query_70573 Length: 822

No significant similarity found.


Query #2840: g2759.t1 Query ID: lcl|Query_70574 Length: 1018

No significant similarity found.


Query #2841: g2760.t1 Query ID: lcl|Query_70575 Length: 1031

No significant similarity found.


Query #2842: g2761.t1 Query ID: lcl|Query_70576 Length: 289

No significant similarity found.


Query #2843: g2762.t1 Query ID: lcl|Query_70577 Length: 901

No significant similarity found.


Query #2844: g2763.t1 Query ID: lcl|Query_70578 Length: 1011

No significant similarity found.


Query #2845: g2764.t1 Query ID: lcl|Query_70579 Length: 383

No significant similarity found.


Query #2846: g2764.t2 Query ID: lcl|Query_70580 Length: 386

No significant similarity found.


Query #2847: g2765.t1 Query ID: lcl|Query_70581 Length: 311

No significant similarity found.


Query #2848: g2766.t1 Query ID: lcl|Query_70582 Length: 535

No significant similarity found.


Query #2849: g2767.t1 Query ID: lcl|Query_70583 Length: 851

No significant similarity found.


Query #2850: g2768.t1 Query ID: lcl|Query_70584 Length: 202

No significant similarity found.


Query #2851: g2769.t1 Query ID: lcl|Query_70585 Length: 661

No significant similarity found.


Query #2852: g2770.t1 Query ID: lcl|Query_70586 Length: 450

No significant similarity found.


Query #2853: g2771.t1 Query ID: lcl|Query_70587 Length: 602

No significant similarity found.


Query #2854: g2772.t1 Query ID: lcl|Query_70588 Length: 455

No significant similarity found.


Query #2855: g2773.t1 Query ID: lcl|Query_70589 Length: 466

No significant similarity found.


Query #2856: g2774.t1 Query ID: lcl|Query_70590 Length: 126

No significant similarity found.


Query #2857: g2775.t1 Query ID: lcl|Query_70591 Length: 1448

No significant similarity found.


Query #2858: g2776.t1 Query ID: lcl|Query_70592 Length: 241

No significant similarity found.


Query #2859: g2777.t1 Query ID: lcl|Query_70593 Length: 160

No significant similarity found.


Query #2860: g2778.t1 Query ID: lcl|Query_70594 Length: 110

No significant similarity found.


Query #2861: g2779.t1 Query ID: lcl|Query_70595 Length: 90

No significant similarity found.


Query #2862: g2780.t1 Query ID: lcl|Query_70596 Length: 153

No significant similarity found.


Query #2863: g2781.t1 Query ID: lcl|Query_70597 Length: 604

No significant similarity found.


Query #2864: g2782.t1 Query ID: lcl|Query_70598 Length: 1393

No significant similarity found.


Query #2865: g2783.t1 Query ID: lcl|Query_70599 Length: 594

No significant similarity found.


Query #2866: g2784.t1 Query ID: lcl|Query_70600 Length: 921

No significant similarity found.


Query #2867: g2785.t1 Query ID: lcl|Query_70601 Length: 413

No significant similarity found.


Query #2868: g2786.t1 Query ID: lcl|Query_70602 Length: 102

No significant similarity found.


Query #2869: g2787.t1 Query ID: lcl|Query_70603 Length: 1448

No significant similarity found.


Query #2870: g2788.t1 Query ID: lcl|Query_70604 Length: 349

No significant similarity found.


Query #2871: g2789.t1 Query ID: lcl|Query_70605 Length: 249

No significant similarity found.


Query #2872: g2790.t1 Query ID: lcl|Query_70606 Length: 507

No significant similarity found.


Query #2873: g2791.t1 Query ID: lcl|Query_70607 Length: 537

No significant similarity found.


Query #2874: g2792.t1 Query ID: lcl|Query_70608 Length: 108

No significant similarity found.


Query #2875: g2793.t1 Query ID: lcl|Query_70609 Length: 1034

No significant similarity found.


Query #2876: g2794.t1 Query ID: lcl|Query_70610 Length: 344

No significant similarity found.


Query #2877: g2795.t1 Query ID: lcl|Query_70611 Length: 498

No significant similarity found.


Query #2878: g2796.t1 Query ID: lcl|Query_70612 Length: 296

No significant similarity found.


Query #2879: g2797.t1 Query ID: lcl|Query_70613 Length: 378

No significant similarity found.


Query #2880: g2797.t2 Query ID: lcl|Query_70614 Length: 384

No significant similarity found.


Query #2881: g2798.t1 Query ID: lcl|Query_70615 Length: 599

No significant similarity found.


Query #2882: g2799.t1 Query ID: lcl|Query_70616 Length: 2305

No significant similarity found.


Query #2883: g2800.t1 Query ID: lcl|Query_70617 Length: 1020

No significant similarity found.


Query #2884: g2801.t1 Query ID: lcl|Query_70618 Length: 546

No significant similarity found.


Query #2885: g2802.t1 Query ID: lcl|Query_70619 Length: 510

No significant similarity found.


Query #2886: g2803.t1 Query ID: lcl|Query_70620 Length: 111

No significant similarity found.


Query #2887: g2804.t1 Query ID: lcl|Query_70621 Length: 877

No significant similarity found.


Query #2888: g2805.t1 Query ID: lcl|Query_70622 Length: 588

No significant similarity found.


Query #2889: g2806.t1 Query ID: lcl|Query_70623 Length: 426

No significant similarity found.


Query #2890: g2807.t1 Query ID: lcl|Query_70624 Length: 330

No significant similarity found.


Query #2891: g2808.t1 Query ID: lcl|Query_70625 Length: 1959

No significant similarity found.


Query #2892: g2809.t1 Query ID: lcl|Query_70626 Length: 172

No significant similarity found.


Query #2893: g2810.t1 Query ID: lcl|Query_70627 Length: 182

No significant similarity found.


Query #2894: g2811.t1 Query ID: lcl|Query_70628 Length: 454

No significant similarity found.


Query #2895: g2812.t1 Query ID: lcl|Query_70629 Length: 72

No significant similarity found.


Query #2896: g2813.t1 Query ID: lcl|Query_70630 Length: 80

No significant similarity found.


Query #2897: g2814.t1 Query ID: lcl|Query_70631 Length: 212

No significant similarity found.


Query #2898: g2815.t1 Query ID: lcl|Query_70632 Length: 662

No significant similarity found.


Query #2899: g2816.t1 Query ID: lcl|Query_70633 Length: 306

No significant similarity found.


Query #2900: g2817.t1 Query ID: lcl|Query_70634 Length: 607

No significant similarity found.


Query #2901: g2818.t1 Query ID: lcl|Query_70635 Length: 263

No significant similarity found.


Query #2902: g2819.t1 Query ID: lcl|Query_70636 Length: 416

No significant similarity found.


Query #2903: g2820.t1 Query ID: lcl|Query_70637 Length: 223

No significant similarity found.


Query #2904: g2821.t1 Query ID: lcl|Query_70638 Length: 1633

No significant similarity found.


Query #2905: g2822.t1 Query ID: lcl|Query_70639 Length: 685

No significant similarity found.


Query #2906: g2823.t1 Query ID: lcl|Query_70640 Length: 229

No significant similarity found.


Query #2907: g2824.t1 Query ID: lcl|Query_70641 Length: 75

No significant similarity found.


Query #2908: g2825.t1 Query ID: lcl|Query_70642 Length: 364

No significant similarity found.


Query #2909: g2826.t1 Query ID: lcl|Query_70643 Length: 423

No significant similarity found.


Query #2910: g2827.t1 Query ID: lcl|Query_70644 Length: 330

No significant similarity found.


Query #2911: g2828.t1 Query ID: lcl|Query_70645 Length: 314

No significant similarity found.


Query #2912: g2829.t1 Query ID: lcl|Query_70646 Length: 378

No significant similarity found.


Query #2913: g2830.t1 Query ID: lcl|Query_70647 Length: 523

No significant similarity found.


Query #2914: g2830.t2 Query ID: lcl|Query_70648 Length: 449

No significant similarity found.


Query #2915: g2831.t1 Query ID: lcl|Query_70649 Length: 583

No significant similarity found.


Query #2916: g2832.t1 Query ID: lcl|Query_70650 Length: 165

No significant similarity found.


Query #2917: g2833.t1 Query ID: lcl|Query_70651 Length: 108

No significant similarity found.


Query #2918: g2834.t1 Query ID: lcl|Query_70652 Length: 575

No significant similarity found.


Query #2919: g2835.t1 Query ID: lcl|Query_70653 Length: 719

No significant similarity found.


Query #2920: g2836.t1 Query ID: lcl|Query_70654 Length: 437

No significant similarity found.


Query #2921: g2837.t1 Query ID: lcl|Query_70655 Length: 223

No significant similarity found.


Query #2922: g2838.t1 Query ID: lcl|Query_70656 Length: 170

No significant similarity found.


Query #2923: g2839.t1 Query ID: lcl|Query_70657 Length: 516

No significant similarity found.


Query #2924: g2840.t1 Query ID: lcl|Query_70658 Length: 810

No significant similarity found.


Query #2925: g2841.t1 Query ID: lcl|Query_70659 Length: 151

No significant similarity found.


Query #2926: g2842.t1 Query ID: lcl|Query_70660 Length: 345

No significant similarity found.


Query #2927: g2842.t2 Query ID: lcl|Query_70661 Length: 346

No significant similarity found.


Query #2928: g2843.t1 Query ID: lcl|Query_70662 Length: 383

No significant similarity found.


Query #2929: g2844.t1 Query ID: lcl|Query_70663 Length: 1133

No significant similarity found.


Query #2930: g2845.t1 Query ID: lcl|Query_70664 Length: 641

No significant similarity found.


Query #2931: g2845.t2 Query ID: lcl|Query_70665 Length: 325

No significant similarity found.


Query #2932: g2846.t1 Query ID: lcl|Query_70666 Length: 603

No significant similarity found.


Query #2933: g2847.t1 Query ID: lcl|Query_70667 Length: 220

No significant similarity found.


Query #2934: g2848.t1 Query ID: lcl|Query_70668 Length: 322

No significant similarity found.


Query #2935: g2849.t1 Query ID: lcl|Query_70669 Length: 449

No significant similarity found.


Query #2936: g2850.t1 Query ID: lcl|Query_70670 Length: 117

No significant similarity found.


Query #2937: g2851.t1 Query ID: lcl|Query_70671 Length: 77

No significant similarity found.


Query #2938: g2852.t1 Query ID: lcl|Query_70672 Length: 334

No significant similarity found.


Query #2939: g2853.t1 Query ID: lcl|Query_70673 Length: 397

No significant similarity found.


Query #2940: g2854.t1 Query ID: lcl|Query_70674 Length: 632

No significant similarity found.


Query #2941: g2855.t1 Query ID: lcl|Query_70675 Length: 412

No significant similarity found.


Query #2942: g2856.t1 Query ID: lcl|Query_70676 Length: 255

Sequences producing significant alignments:
                                                                  Scientific      Common                     Max    Total Query   E   Per.   Acc.                        
Description                                                       Name            Name            Taxid      Score  Score cover Value Ident  Len        Accession        
unnamed protein product                                                                           0          22.3   22.3  16%   0.020 41.30  436        Query_78819      


Alignments:

>unnamed protein product
Sequence ID: Query_78819 Length: 436
Range 1: 46 to 91

Score:22.3 bits(45), Expect:0.020, 
Method:Compositional matrix adjust., 
Identities:19/46(41%), Positives:19/46(41%), Gaps:4/46(8%)

Query  103  DGLLETQEPYR-MLAQRGTEELVAGAAAERLLP---VIPQLVMGLR  144
            D L    E  R M AQ      VA A    L P    I QLV GLR
Sbjct  46   DELAKPKESRRLMIAQIASAVRVAIAETIGLAPGDVTIGQLVTGLR  91


Query #2943: g2857.t1 Query ID: lcl|Query_70677 Length: 252

No significant similarity found.


Query #2944: g2858.t1 Query ID: lcl|Query_70678 Length: 976

No significant similarity found.


Query #2945: g2859.t1 Query ID: lcl|Query_70679 Length: 732

Sequences producing significant alignments:
                                                                  Scientific      Common                     Max    Total Query   E   Per.   Acc.                        
Description                                                       Name            Name            Taxid      Score  Score cover Value Ident  Len        Accession        
unnamed protein product                                                                           0          26.1   26.1  10%   0.004 24.24  436        Query_78819      


Alignments:

>unnamed protein product
Sequence ID: Query_78819 Length: 436
Range 1: 77 to 175

Score:26.1 bits(54), Expect:0.004, 
Method:Compositional matrix adjust., 
Identities:24/99(24%), Positives:29/99(29%), Gaps:23/99(23%)

Query  494  ASGSVSMDELVNGLDRLGYDIRVD--------EME-------HLMQRVDVNQDGEIQLTE  538
            A G V   +LV GL  LG+D   D         ME        L    +   + E  L  
Sbjct  77   APGDVTIGQLVTGLRMLGFDYVFDTLFGADLTIMEEGTELLHRLQDHLEQHPNKEEPLPM  136

Query  539  FVAGLVDWKALQNDSQ--------WGRWVQMAFDRLDKN  569
            F      W A+   S              QM      KN
Sbjct  137  FTSCCPGWVAMVEKSNPELIPYLSSCKSPQMMLGAVIKN  175


Query #2946: g2859.t2 Query ID: lcl|Query_70680 Length: 730

Sequences producing significant alignments:
                                                                  Scientific      Common                     Max    Total Query   E   Per.   Acc.                        
Description                                                       Name            Name            Taxid      Score  Score cover Value Ident  Len        Accession        
unnamed protein product                                                                           0          26.1   26.1  10%   0.004 24.24  436        Query_78819      


Alignments:

>unnamed protein product
Sequence ID: Query_78819 Length: 436
Range 1: 77 to 175

Score:26.1 bits(54), Expect:0.004, 
Method:Compositional matrix adjust., 
Identities:24/99(24%), Positives:29/99(29%), Gaps:23/99(23%)

Query  494  ASGSVSMDELVNGLDRLGYDIRVD--------EME-------HLMQRVDVNQDGEIQLTE  538
            A G V   +LV GL  LG+D   D         ME        L    +   + E  L  
Sbjct  77   APGDVTIGQLVTGLRMLGFDYVFDTLFGADLTIMEEGTELLHRLQDHLEQHPNKEEPLPM  136

Query  539  FVAGLVDWKALQNDSQ--------WGRWVQMAFDRLDKN  569
            F      W A+   S              QM      KN
Sbjct  137  FTSCCPGWVAMVEKSNPELIPYLSSCKSPQMMLGAVIKN  175


Query #2947: g2860.t1 Query ID: lcl|Query_70681 Length: 95

No significant similarity found.


Query #2948: g2861.t1 Query ID: lcl|Query_70682 Length: 308

No significant similarity found.


Query #2949: g2862.t1 Query ID: lcl|Query_70683 Length: 116

No significant similarity found.


Query #2950: g2863.t1 Query ID: lcl|Query_70684 Length: 1066

No significant similarity found.


Query #2951: g2864.t1 Query ID: lcl|Query_70685 Length: 473

No significant similarity found.


Query #2952: g2865.t1 Query ID: lcl|Query_70686 Length: 158

No significant similarity found.


Query #2953: g2866.t1 Query ID: lcl|Query_70687 Length: 91

No significant similarity found.


Query #2954: g2867.t1 Query ID: lcl|Query_70688 Length: 275

No significant similarity found.


Query #2955: g2868.t1 Query ID: lcl|Query_70689 Length: 173

No significant similarity found.


Query #2956: g2869.t1 Query ID: lcl|Query_70690 Length: 819

No significant similarity found.


Query #2957: g2870.t1 Query ID: lcl|Query_70691 Length: 1954

No significant similarity found.


Query #2958: g2871.t1 Query ID: lcl|Query_70692 Length: 114

No significant similarity found.


Query #2959: g2872.t1 Query ID: lcl|Query_70693 Length: 371

No significant similarity found.


Query #2960: g2873.t1 Query ID: lcl|Query_70694 Length: 231

No significant similarity found.


Query #2961: g2874.t1 Query ID: lcl|Query_70695 Length: 547

No significant similarity found.


Query #2962: g2875.t1 Query ID: lcl|Query_70696 Length: 885

No significant similarity found.


Query #2963: g2876.t1 Query ID: lcl|Query_70697 Length: 322

No significant similarity found.


Query #2964: g2877.t1 Query ID: lcl|Query_70698 Length: 643

No significant similarity found.


Query #2965: g2878.t1 Query ID: lcl|Query_70699 Length: 1038

No significant similarity found.


Query #2966: g2878.t2 Query ID: lcl|Query_70700 Length: 1056

No significant similarity found.


Query #2967: g2879.t1 Query ID: lcl|Query_70701 Length: 237

No significant similarity found.


Query #2968: g2880.t1 Query ID: lcl|Query_70702 Length: 1456

No significant similarity found.


Query #2969: g2881.t1 Query ID: lcl|Query_70703 Length: 160

No significant similarity found.


Query #2970: g2882.t1 Query ID: lcl|Query_70704 Length: 234

No significant similarity found.


Query #2971: g2882.t2 Query ID: lcl|Query_70705 Length: 159

No significant similarity found.


Query #2972: g2883.t1 Query ID: lcl|Query_70706 Length: 423

No significant similarity found.


Query #2973: g2884.t1 Query ID: lcl|Query_70707 Length: 548

No significant similarity found.


Query #2974: g2885.t1 Query ID: lcl|Query_70708 Length: 397

No significant similarity found.


Query #2975: g2886.t1 Query ID: lcl|Query_70709 Length: 495

No significant similarity found.


Query #2976: g2887.t1 Query ID: lcl|Query_70710 Length: 362

No significant similarity found.


Query #2977: g2888.t1 Query ID: lcl|Query_70711 Length: 271

No significant similarity found.


Query #2978: g2889.t1 Query ID: lcl|Query_70712 Length: 680

No significant similarity found.


Query #2979: g2890.t1 Query ID: lcl|Query_70713 Length: 271

No significant similarity found.


Query #2980: g2891.t1 Query ID: lcl|Query_70714 Length: 195

No significant similarity found.


Query #2981: g2892.t1 Query ID: lcl|Query_70715 Length: 502

No significant similarity found.


Query #2982: g2893.t1 Query ID: lcl|Query_70716 Length: 452

No significant similarity found.


Query #2983: g2894.t1 Query ID: lcl|Query_70717 Length: 167

No significant similarity found.


Query #2984: g2895.t1 Query ID: lcl|Query_70718 Length: 701

No significant similarity found.


Query #2985: g2896.t1 Query ID: lcl|Query_70719 Length: 1953

No significant similarity found.


Query #2986: g2896.t2 Query ID: lcl|Query_70720 Length: 1965

No significant similarity found.


Query #2987: g2897.t1 Query ID: lcl|Query_70721 Length: 145

No significant similarity found.


Query #2988: g2898.t1 Query ID: lcl|Query_70722 Length: 950

No significant similarity found.


Query #2989: g2899.t1 Query ID: lcl|Query_70723 Length: 383

No significant similarity found.


Query #2990: g2900.t1 Query ID: lcl|Query_70724 Length: 420

No significant similarity found.


Query #2991: g2901.t1 Query ID: lcl|Query_70725 Length: 375

No significant similarity found.


Query #2992: g2902.t1 Query ID: lcl|Query_70726 Length: 241

No significant similarity found.


Query #2993: g2903.t1 Query ID: lcl|Query_70727 Length: 221

No significant similarity found.


Query #2994: g2904.t1 Query ID: lcl|Query_70728 Length: 93

No significant similarity found.


Query #2995: g2905.t1 Query ID: lcl|Query_70729 Length: 533

No significant similarity found.


Query #2996: g2906.t1 Query ID: lcl|Query_70730 Length: 591

No significant similarity found.


Query #2997: g2907.t1 Query ID: lcl|Query_70731 Length: 251

No significant similarity found.


Query #2998: g2908.t1 Query ID: lcl|Query_70732 Length: 230

No significant similarity found.


Query #2999: g2909.t1 Query ID: lcl|Query_70733 Length: 1607

No significant similarity found.


Query #3000: g2910.t1 Query ID: lcl|Query_70734 Length: 273

No significant similarity found.


Query #3001: g2911.t1 Query ID: lcl|Query_70735 Length: 706

No significant similarity found.


Query #3002: g2912.t1 Query ID: lcl|Query_70736 Length: 696

No significant similarity found.


Query #3003: g2913.t1 Query ID: lcl|Query_70737 Length: 1630

No significant similarity found.


Query #3004: g2914.t1 Query ID: lcl|Query_70738 Length: 188

No significant similarity found.


Query #3005: g2915.t1 Query ID: lcl|Query_70739 Length: 4104

No significant similarity found.


Query #3006: g2916.t1 Query ID: lcl|Query_70740 Length: 263

Sequences producing significant alignments:
                                                                  Scientific      Common                     Max    Total Query   E   Per.   Acc.                        
Description                                                       Name            Name            Taxid      Score  Score cover Value Ident  Len        Accession        
unnamed protein product                                                                           0          25.7   25.7  9%    0.002 56.00  436        Query_78819      


Alignments:

>unnamed protein product
Sequence ID: Query_78819 Length: 436
Range 1: 57 to 81

Score:25.7 bits(53), Expect:0.002, 
Method:Compositional matrix adjust., 
Identities:14/25(56%), Positives:16/25(64%), Gaps:0/25(0%)

Query  202  LAAPQIAQANAQAVAQATGLAPGDV  226
            L   QIA A   A+A+  GLAPGDV
Sbjct  57   LMIAQIASAVRVAIAETIGLAPGDV  81


Query #3007: g2917.t1 Query ID: lcl|Query_70741 Length: 761

No significant similarity found.


Query #3008: g2918.t1 Query ID: lcl|Query_70742 Length: 307

No significant similarity found.


Query #3009: g2919.t1 Query ID: lcl|Query_70743 Length: 860

No significant similarity found.


Query #3010: g2920.t1 Query ID: lcl|Query_70744 Length: 234

No significant similarity found.


Query #3011: g2921.t1 Query ID: lcl|Query_70745 Length: 242

No significant similarity found.


Query #3012: g2922.t1 Query ID: lcl|Query_70746 Length: 267

No significant similarity found.


Query #3013: g2923.t1 Query ID: lcl|Query_70747 Length: 460

No significant similarity found.


Query #3014: g2924.t1 Query ID: lcl|Query_70748 Length: 474

No significant similarity found.


Query #3015: g2925.t1 Query ID: lcl|Query_70749 Length: 414

No significant similarity found.


Query #3016: g2926.t1 Query ID: lcl|Query_70750 Length: 924

No significant similarity found.


Query #3017: g2927.t1 Query ID: lcl|Query_70751 Length: 1213

No significant similarity found.


Query #3018: g2928.t1 Query ID: lcl|Query_70752 Length: 444

No significant similarity found.


Query #3019: g2929.t1 Query ID: lcl|Query_70753 Length: 277

No significant similarity found.


Query #3020: g2930.t1 Query ID: lcl|Query_70754 Length: 749

No significant similarity found.


Query #3021: g2931.t1 Query ID: lcl|Query_70755 Length: 637

No significant similarity found.


Query #3022: g2932.t1 Query ID: lcl|Query_70756 Length: 268

No significant similarity found.


Query #3023: g2933.t1 Query ID: lcl|Query_70757 Length: 244

No significant similarity found.


Query #3024: g2934.t1 Query ID: lcl|Query_70758 Length: 413

No significant similarity found.


Query #3025: g2935.t1 Query ID: lcl|Query_70759 Length: 104

No significant similarity found.


Query #3026: g2936.t1 Query ID: lcl|Query_70760 Length: 216

No significant similarity found.


Query #3027: g2937.t1 Query ID: lcl|Query_70761 Length: 403

No significant similarity found.


Query #3028: g2938.t1 Query ID: lcl|Query_70762 Length: 272

No significant similarity found.


Query #3029: g2939.t1 Query ID: lcl|Query_70763 Length: 431

No significant similarity found.


Query #3030: g2940.t1 Query ID: lcl|Query_70764 Length: 1518

No significant similarity found.


Query #3031: g2941.t1 Query ID: lcl|Query_70765 Length: 194

No significant similarity found.


Query #3032: g2942.t1 Query ID: lcl|Query_70766 Length: 1664

No significant similarity found.


Query #3033: g2943.t1 Query ID: lcl|Query_70767 Length: 425

No significant similarity found.


Query #3034: g2944.t1 Query ID: lcl|Query_70768 Length: 335

No significant similarity found.


Query #3035: g2945.t1 Query ID: lcl|Query_70769 Length: 556

No significant similarity found.


Query #3036: g2946.t1 Query ID: lcl|Query_70770 Length: 785

No significant similarity found.


Query #3037: g2947.t1 Query ID: lcl|Query_70771 Length: 387

No significant similarity found.


Query #3038: g2948.t1 Query ID: lcl|Query_70772 Length: 346

No significant similarity found.


Query #3039: g2949.t1 Query ID: lcl|Query_70773 Length: 395

No significant similarity found.


Query #3040: g2950.t1 Query ID: lcl|Query_70774 Length: 228

No significant similarity found.


Query #3041: g2951.t1 Query ID: lcl|Query_70775 Length: 416

No significant similarity found.


Query #3042: g2952.t1 Query ID: lcl|Query_70776 Length: 141

No significant similarity found.


Query #3043: g2953.t1 Query ID: lcl|Query_70777 Length: 1721

No significant similarity found.


Query #3044: g2954.t1 Query ID: lcl|Query_70778 Length: 362

No significant similarity found.


Query #3045: g2955.t1 Query ID: lcl|Query_70779 Length: 1067

No significant similarity found.


Query #3046: g2956.t1 Query ID: lcl|Query_70780 Length: 248

No significant similarity found.


Query #3047: g2957.t1 Query ID: lcl|Query_70781 Length: 214

No significant similarity found.


Query #3048: g2958.t1 Query ID: lcl|Query_70782 Length: 183

No significant similarity found.


Query #3049: g2959.t1 Query ID: lcl|Query_70783 Length: 1249

No significant similarity found.


Query #3050: g2960.t1 Query ID: lcl|Query_70784 Length: 450

No significant similarity found.


Query #3051: g2961.t1 Query ID: lcl|Query_70785 Length: 671

No significant similarity found.


Query #3052: g2962.t1 Query ID: lcl|Query_70786 Length: 570

No significant similarity found.


Query #3053: g2963.t1 Query ID: lcl|Query_70787 Length: 167

No significant similarity found.


Query #3054: g2964.t1 Query ID: lcl|Query_70788 Length: 285

No significant similarity found.


Query #3055: g2965.t1 Query ID: lcl|Query_70789 Length: 308

No significant similarity found.


Query #3056: g2966.t1 Query ID: lcl|Query_70790 Length: 314

No significant similarity found.


Query #3057: g2967.t1 Query ID: lcl|Query_70791 Length: 212

No significant similarity found.


Query #3058: g2968.t1 Query ID: lcl|Query_70792 Length: 257

No significant similarity found.


Query #3059: g2969.t1 Query ID: lcl|Query_70793 Length: 573

No significant similarity found.


Query #3060: g2970.t1 Query ID: lcl|Query_70794 Length: 180

No significant similarity found.


Query #3061: g2971.t1 Query ID: lcl|Query_70795 Length: 115

No significant similarity found.


Query #3062: g2972.t1 Query ID: lcl|Query_70796 Length: 263

No significant similarity found.


Query #3063: g2973.t1 Query ID: lcl|Query_70797 Length: 254

No significant similarity found.


Query #3064: g2974.t1 Query ID: lcl|Query_70798 Length: 1800

No significant similarity found.


Query #3065: g2975.t1 Query ID: lcl|Query_70799 Length: 136

No significant similarity found.


Query #3066: g2976.t1 Query ID: lcl|Query_70800 Length: 226

No significant similarity found.


Query #3067: g2977.t1 Query ID: lcl|Query_70801 Length: 405

No significant similarity found.


Query #3068: g2978.t1 Query ID: lcl|Query_70802 Length: 502

No significant similarity found.


Query #3069: g2979.t1 Query ID: lcl|Query_70803 Length: 417

No significant similarity found.


Query #3070: g2980.t1 Query ID: lcl|Query_70804 Length: 648

No significant similarity found.


Query #3071: g2981.t1 Query ID: lcl|Query_70805 Length: 318

No significant similarity found.


Query #3072: g2982.t1 Query ID: lcl|Query_70806 Length: 984

No significant similarity found.


Query #3073: g2983.t1 Query ID: lcl|Query_70807 Length: 344

No significant similarity found.


Query #3074: g2984.t1 Query ID: lcl|Query_70808 Length: 637

Sequences producing significant alignments:
                                                                  Scientific      Common                     Max    Total Query   E   Per.   Acc.                        
Description                                                       Name            Name            Taxid      Score  Score cover Value Ident  Len        Accession        
unnamed protein product                                                                           0          25.7   25.7  5%    0.005 37.14  436        Query_78819      


Alignments:

>unnamed protein product
Sequence ID: Query_78819 Length: 436
Range 1: 34 to 68

Score:25.7 bits(53), Expect:0.005, 
Method:Compositional matrix adjust., 
Identities:13/35(37%), Positives:13/35(37%), Gaps:0/35(0%)

Query  374  SQAEFESWQRALKEQGRPQVSRRTVKDTYARMVKA  408
             QA    WQ AL E   P  SRR      A  V  
Sbjct  34   PQAKLPHWQQALDELAKPKESRRLMIAQIASAVRV  68


Query #3075: g2985.t1 Query ID: lcl|Query_70809 Length: 613

No significant similarity found.


Query #3076: g2986.t1 Query ID: lcl|Query_70810 Length: 160

No significant similarity found.


Query #3077: g2987.t1 Query ID: lcl|Query_70811 Length: 151

No significant similarity found.


Query #3078: g2988.t1 Query ID: lcl|Query_70812 Length: 215

No significant similarity found.


Query #3079: g2989.t1 Query ID: lcl|Query_70813 Length: 244

No significant similarity found.


Query #3080: g2990.t1 Query ID: lcl|Query_70814 Length: 169

No significant similarity found.


Query #3081: g2991.t1 Query ID: lcl|Query_70815 Length: 116

No significant similarity found.


Query #3082: g2992.t1 Query ID: lcl|Query_70816 Length: 232

No significant similarity found.


Query #3083: g2993.t1 Query ID: lcl|Query_70817 Length: 287

No significant similarity found.


Query #3084: g2994.t1 Query ID: lcl|Query_70818 Length: 145

No significant similarity found.


Query #3085: g2995.t1 Query ID: lcl|Query_70819 Length: 101

No significant similarity found.


Query #3086: g2996.t1 Query ID: lcl|Query_70820 Length: 115

No significant similarity found.


Query #3087: g2997.t1 Query ID: lcl|Query_70821 Length: 371

No significant similarity found.


Query #3088: g2998.t1 Query ID: lcl|Query_70822 Length: 576

No significant similarity found.


Query #3089: g2999.t1 Query ID: lcl|Query_70823 Length: 845

No significant similarity found.


Query #3090: g3000.t1 Query ID: lcl|Query_70824 Length: 934

No significant similarity found.


Query #3091: g3001.t1 Query ID: lcl|Query_70825 Length: 395

No significant similarity found.


Query #3092: g3002.t1 Query ID: lcl|Query_70826 Length: 272

No significant similarity found.


Query #3093: g3003.t1 Query ID: lcl|Query_70827 Length: 132

No significant similarity found.


Query #3094: g3004.t1 Query ID: lcl|Query_70828 Length: 512

No significant similarity found.


Query #3095: g3005.t1 Query ID: lcl|Query_70829 Length: 1034

No significant similarity found.


Query #3096: g3006.t1 Query ID: lcl|Query_70830 Length: 461

No significant similarity found.


Query #3097: g3007.t1 Query ID: lcl|Query_70831 Length: 615

No significant similarity found.


Query #3098: g3008.t1 Query ID: lcl|Query_70832 Length: 432

No significant similarity found.


Query #3099: g3009.t1 Query ID: lcl|Query_70833 Length: 85

No significant similarity found.


Query #3100: g3010.t1 Query ID: lcl|Query_70834 Length: 687

No significant similarity found.


Query #3101: g3011.t1 Query ID: lcl|Query_70835 Length: 650

No significant similarity found.


Query #3102: g3012.t1 Query ID: lcl|Query_70836 Length: 242

No significant similarity found.


Query #3103: g3013.t1 Query ID: lcl|Query_70837 Length: 807

No significant similarity found.


Query #3104: g3014.t1 Query ID: lcl|Query_70838 Length: 152

No significant similarity found.


Query #3105: g3015.t1 Query ID: lcl|Query_70839 Length: 150

No significant similarity found.


Query #3106: g3016.t1 Query ID: lcl|Query_70840 Length: 356

No significant similarity found.


Query #3107: g3016.t2 Query ID: lcl|Query_70841 Length: 375

No significant similarity found.


Query #3108: g3017.t1 Query ID: lcl|Query_70842 Length: 600

No significant similarity found.


Query #3109: g3017.t2 Query ID: lcl|Query_70843 Length: 619

No significant similarity found.


Query #3110: g3018.t1 Query ID: lcl|Query_70844 Length: 567

No significant similarity found.


Query #3111: g3019.t1 Query ID: lcl|Query_70845 Length: 188

Sequences producing significant alignments:
                                                                  Scientific      Common                     Max    Total Query   E   Per.   Acc.                        
Description                                                       Name            Name            Taxid      Score  Score cover Value Ident  Len        Accession        
unnamed protein product                                                                           0          21.4   21.4  23%   0.025 28.85  436        Query_78819      


Alignments:

>unnamed protein product
Sequence ID: Query_78819 Length: 436
Range 1: 294 to 345

Score:21.4 bits(43), Expect:0.025, 
Method:Compositional matrix adjust., 
Identities:15/52(29%), Positives:19/52(36%), Gaps:7/52(13%)

Query  53   GNDKIMNFEITLKP-DEGLYK------GGAFLFTFAVPTGYPHDPPKVKCVT  97
            G + I   EITLKP D+  +K      G       AV  G       +K   
Sbjct  294  GLEGIKEAEITLKPGDDSPFKAFAGADGQGITLKIAVANGLGNAKKLIKSLS  345


Query #3112: g3020.t1 Query ID: lcl|Query_70846 Length: 838

No significant similarity found.


Query #3113: g3021.t1 Query ID: lcl|Query_70847 Length: 528

No significant similarity found.


Query #3114: g3022.t1 Query ID: lcl|Query_70848 Length: 368

No significant similarity found.


Query #3115: g3023.t1 Query ID: lcl|Query_70849 Length: 144

No significant similarity found.


Query #3116: g3024.t1 Query ID: lcl|Query_70850 Length: 1087

No significant similarity found.


Query #3117: g3025.t1 Query ID: lcl|Query_70851 Length: 813

No significant similarity found.


Query #3118: g3026.t1 Query ID: lcl|Query_70852 Length: 1238

No significant similarity found.


Query #3119: g3027.t1 Query ID: lcl|Query_70853 Length: 257

No significant similarity found.


Query #3120: g3028.t1 Query ID: lcl|Query_70854 Length: 422

No significant similarity found.


Query #3121: g3029.t1 Query ID: lcl|Query_70855 Length: 867

No significant similarity found.


Query #3122: g3030.t1 Query ID: lcl|Query_70856 Length: 77

No significant similarity found.


Query #3123: g3031.t1 Query ID: lcl|Query_70857 Length: 1123

No significant similarity found.


Query #3124: g3032.t1 Query ID: lcl|Query_70858 Length: 675

No significant similarity found.


Query #3125: g3033.t1 Query ID: lcl|Query_70859 Length: 385

No significant similarity found.


Query #3126: g3034.t1 Query ID: lcl|Query_70860 Length: 1135

No significant similarity found.


Query #3127: g3035.t1 Query ID: lcl|Query_70861 Length: 428

No significant similarity found.


Query #3128: g3036.t1 Query ID: lcl|Query_70862 Length: 100

No significant similarity found.


Query #3129: g3037.t1 Query ID: lcl|Query_70863 Length: 105

No significant similarity found.


Query #3130: g3038.t1 Query ID: lcl|Query_70864 Length: 144

No significant similarity found.


Query #3131: g3039.t1 Query ID: lcl|Query_70865 Length: 122

No significant similarity found.


Query #3132: g3040.t1 Query ID: lcl|Query_70866 Length: 125

No significant similarity found.


Query #3133: g3041.t1 Query ID: lcl|Query_70867 Length: 230

No significant similarity found.


Query #3134: g3042.t1 Query ID: lcl|Query_70868 Length: 648

No significant similarity found.


Query #3135: g3043.t1 Query ID: lcl|Query_70869 Length: 474

No significant similarity found.


Query #3136: g3044.t1 Query ID: lcl|Query_70870 Length: 99

No significant similarity found.


Query #3137: g3045.t1 Query ID: lcl|Query_70871 Length: 208

No significant similarity found.


Query #3138: g3046.t1 Query ID: lcl|Query_70872 Length: 917

No significant similarity found.


Query #3139: g3047.t1 Query ID: lcl|Query_70873 Length: 345

No significant similarity found.


Query #3140: g3048.t1 Query ID: lcl|Query_70874 Length: 814

No significant similarity found.


Query #3141: g3049.t1 Query ID: lcl|Query_70875 Length: 517

No significant similarity found.


Query #3142: g3050.t1 Query ID: lcl|Query_70876 Length: 1029

No significant similarity found.


Query #3143: g3051.t1 Query ID: lcl|Query_70877 Length: 602

No significant similarity found.


Query #3144: g3052.t1 Query ID: lcl|Query_70878 Length: 315

No significant similarity found.


Query #3145: g3053.t1 Query ID: lcl|Query_70879 Length: 187

No significant similarity found.


Query #3146: g3054.t1 Query ID: lcl|Query_70880 Length: 110

No significant similarity found.


Query #3147: g3055.t1 Query ID: lcl|Query_70881 Length: 558

No significant similarity found.


Query #3148: g3056.t1 Query ID: lcl|Query_70882 Length: 223

No significant similarity found.


Query #3149: g3057.t1 Query ID: lcl|Query_70883 Length: 1289

No significant similarity found.


Query #3150: g3058.t1 Query ID: lcl|Query_70884 Length: 114

No significant similarity found.


Query #3151: g3059.t1 Query ID: lcl|Query_70885 Length: 222

No significant similarity found.


Query #3152: g3060.t1 Query ID: lcl|Query_70886 Length: 198

No significant similarity found.


Query #3153: g3061.t1 Query ID: lcl|Query_70887 Length: 234

No significant similarity found.


Query #3154: g3062.t1 Query ID: lcl|Query_70888 Length: 1992

No significant similarity found.


Query #3155: g3063.t1 Query ID: lcl|Query_70889 Length: 313

No significant similarity found.


Query #3156: g3064.t1 Query ID: lcl|Query_70890 Length: 601

No significant similarity found.


Query #3157: g3065.t1 Query ID: lcl|Query_70891 Length: 373

No significant similarity found.


Query #3158: g3066.t1 Query ID: lcl|Query_70892 Length: 328

No significant similarity found.


Query #3159: g3067.t1 Query ID: lcl|Query_70893 Length: 471

No significant similarity found.


Query #3160: g3068.t1 Query ID: lcl|Query_70894 Length: 832

No significant similarity found.


Query #3161: g3069.t1 Query ID: lcl|Query_70895 Length: 321

No significant similarity found.


Query #3162: g3070.t1 Query ID: lcl|Query_70896 Length: 183

No significant similarity found.


Query #3163: g3071.t1 Query ID: lcl|Query_70897 Length: 262

No significant similarity found.


Query #3164: g3072.t1 Query ID: lcl|Query_70898 Length: 510

No significant similarity found.


Query #3165: g3073.t1 Query ID: lcl|Query_70899 Length: 1183

No significant similarity found.


Query #3166: g3074.t1 Query ID: lcl|Query_70900 Length: 787

No significant similarity found.


Query #3167: g3075.t1 Query ID: lcl|Query_70901 Length: 374

No significant similarity found.


Query #3168: g3076.t1 Query ID: lcl|Query_70902 Length: 210

No significant similarity found.


Query #3169: g3077.t1 Query ID: lcl|Query_70903 Length: 744

No significant similarity found.


Query #3170: g3078.t1 Query ID: lcl|Query_70904 Length: 141

No significant similarity found.


Query #3171: g3079.t1 Query ID: lcl|Query_70905 Length: 383

No significant similarity found.


Query #3172: g3080.t1 Query ID: lcl|Query_70906 Length: 379

No significant similarity found.


Query #3173: g3081.t1 Query ID: lcl|Query_70907 Length: 754

No significant similarity found.


Query #3174: g3082.t1 Query ID: lcl|Query_70908 Length: 165

No significant similarity found.


Query #3175: g3083.t1 Query ID: lcl|Query_70909 Length: 691

No significant similarity found.


Query #3176: g3084.t1 Query ID: lcl|Query_70910 Length: 2931

No significant similarity found.


Query #3177: g3085.t1 Query ID: lcl|Query_70911 Length: 1302

No significant similarity found.


Query #3178: g3086.t1 Query ID: lcl|Query_70912 Length: 567

No significant similarity found.


Query #3179: g3087.t1 Query ID: lcl|Query_70913 Length: 174

No significant similarity found.


Query #3180: g3088.t1 Query ID: lcl|Query_70914 Length: 562

No significant similarity found.


Query #3181: g3089.t1 Query ID: lcl|Query_70915 Length: 565

No significant similarity found.


Query #3182: g3089.t2 Query ID: lcl|Query_70916 Length: 97

No significant similarity found.


Query #3183: g3090.t1 Query ID: lcl|Query_70917 Length: 505

No significant similarity found.


Query #3184: g3091.t1 Query ID: lcl|Query_70918 Length: 472

No significant similarity found.


Query #3185: g3092.t1 Query ID: lcl|Query_70919 Length: 523

No significant similarity found.


Query #3186: g3093.t1 Query ID: lcl|Query_70920 Length: 627

No significant similarity found.


Query #3187: g3094.t1 Query ID: lcl|Query_70921 Length: 370

No significant similarity found.


Query #3188: g3095.t1 Query ID: lcl|Query_70922 Length: 520

No significant similarity found.


Query #3189: g3096.t1 Query ID: lcl|Query_70923 Length: 1638

No significant similarity found.


Query #3190: g3096.t2 Query ID: lcl|Query_70924 Length: 675

No significant similarity found.


Query #3191: g3096.t3 Query ID: lcl|Query_70925 Length: 809

No significant similarity found.


Query #3192: g3097.t1 Query ID: lcl|Query_70926 Length: 710

No significant similarity found.


Query #3193: g3098.t1 Query ID: lcl|Query_70927 Length: 982

No significant similarity found.


Query #3194: g3099.t1 Query ID: lcl|Query_70928 Length: 520

No significant similarity found.


Query #3195: g3100.t1 Query ID: lcl|Query_70929 Length: 842

No significant similarity found.


Query #3196: g3101.t1 Query ID: lcl|Query_70930 Length: 520

No significant similarity found.


Query #3197: g3102.t1 Query ID: lcl|Query_70931 Length: 809

No significant similarity found.


Query #3198: g3103.t1 Query ID: lcl|Query_70932 Length: 2664

No significant similarity found.


Query #3199: g3104.t1 Query ID: lcl|Query_70933 Length: 323

No significant similarity found.


Query #3200: g3105.t1 Query ID: lcl|Query_70934 Length: 436

No significant similarity found.


Query #3201: g3106.t1 Query ID: lcl|Query_70935 Length: 285

No significant similarity found.


Query #3202: g3107.t1 Query ID: lcl|Query_70936 Length: 222

No significant similarity found.


Query #3203: g3108.t1 Query ID: lcl|Query_70937 Length: 1376

No significant similarity found.


Query #3204: g3109.t1 Query ID: lcl|Query_70938 Length: 831

No significant similarity found.


Query #3205: g3110.t1 Query ID: lcl|Query_70939 Length: 356

No significant similarity found.


Query #3206: g3111.t1 Query ID: lcl|Query_70940 Length: 1492

No significant similarity found.


Query #3207: g3112.t1 Query ID: lcl|Query_70941 Length: 274

No significant similarity found.


Query #3208: g3113.t1 Query ID: lcl|Query_70942 Length: 193

No significant similarity found.


Query #3209: g3114.t1 Query ID: lcl|Query_70943 Length: 141

No significant similarity found.


Query #3210: g3115.t1 Query ID: lcl|Query_70944 Length: 227

No significant similarity found.


Query #3211: g3116.t1 Query ID: lcl|Query_70945 Length: 104

No significant similarity found.


Query #3212: g3117.t1 Query ID: lcl|Query_70946 Length: 395

No significant similarity found.


Query #3213: g3118.t1 Query ID: lcl|Query_70947 Length: 873

No significant similarity found.


Query #3214: g3119.t1 Query ID: lcl|Query_70948 Length: 1460

No significant similarity found.


Query #3215: g3120.t1 Query ID: lcl|Query_70949 Length: 186

No significant similarity found.


Query #3216: g3121.t1 Query ID: lcl|Query_70950 Length: 734

No significant similarity found.


Query #3217: g3122.t1 Query ID: lcl|Query_70951 Length: 67

No significant similarity found.


Query #3218: g3122.t2 Query ID: lcl|Query_70952 Length: 72

No significant similarity found.


Query #3219: g3123.t1 Query ID: lcl|Query_70953 Length: 295

No significant similarity found.


Query #3220: g3124.t1 Query ID: lcl|Query_70954 Length: 569

No significant similarity found.


Query #3221: g3125.t1 Query ID: lcl|Query_70955 Length: 275

No significant similarity found.


Query #3222: g3126.t1 Query ID: lcl|Query_70956 Length: 519

No significant similarity found.


Query #3223: g3127.t1 Query ID: lcl|Query_70957 Length: 306

No significant similarity found.


Query #3224: g3128.t1 Query ID: lcl|Query_70958 Length: 613

No significant similarity found.


Query #3225: g3129.t1 Query ID: lcl|Query_70959 Length: 579

No significant similarity found.


Query #3226: g3130.t1 Query ID: lcl|Query_70960 Length: 552

No significant similarity found.


Query #3227: g3131.t1 Query ID: lcl|Query_70961 Length: 540

No significant similarity found.


Query #3228: g3132.t1 Query ID: lcl|Query_70962 Length: 587

No significant similarity found.


Query #3229: g3133.t1 Query ID: lcl|Query_70963 Length: 176

No significant similarity found.


Query #3230: g3134.t1 Query ID: lcl|Query_70964 Length: 567

No significant similarity found.


Query #3231: g3135.t1 Query ID: lcl|Query_70965 Length: 390

No significant similarity found.


Query #3232: g3136.t1 Query ID: lcl|Query_70966 Length: 832

No significant similarity found.


Query #3233: g3137.t1 Query ID: lcl|Query_70967 Length: 536

No significant similarity found.


Query #3234: g3138.t1 Query ID: lcl|Query_70968 Length: 187

No significant similarity found.


Query #3235: g3139.t1 Query ID: lcl|Query_70969 Length: 151

No significant similarity found.


Query #3236: g3140.t1 Query ID: lcl|Query_70970 Length: 1072

No significant similarity found.


Query #3237: g3141.t1 Query ID: lcl|Query_70971 Length: 899

No significant similarity found.


Query #3238: g3142.t1 Query ID: lcl|Query_70972 Length: 228

No significant similarity found.


Query #3239: g3143.t1 Query ID: lcl|Query_70973 Length: 122

No significant similarity found.


Query #3240: g3144.t1 Query ID: lcl|Query_70974 Length: 760

No significant similarity found.


Query #3241: g3145.t1 Query ID: lcl|Query_70975 Length: 433

No significant similarity found.


Query #3242: g3146.t1 Query ID: lcl|Query_70976 Length: 150

No significant similarity found.


Query #3243: g3147.t1 Query ID: lcl|Query_70977 Length: 525

No significant similarity found.


Query #3244: g3148.t1 Query ID: lcl|Query_70978 Length: 641

No significant similarity found.


Query #3245: g3149.t1 Query ID: lcl|Query_70979 Length: 416

No significant similarity found.


Query #3246: g3150.t1 Query ID: lcl|Query_70980 Length: 279

No significant similarity found.


Query #3247: g3151.t1 Query ID: lcl|Query_70981 Length: 1101

No significant similarity found.


Query #3248: g3152.t1 Query ID: lcl|Query_70982 Length: 181

No significant similarity found.


Query #3249: g3153.t1 Query ID: lcl|Query_70983 Length: 418

No significant similarity found.


Query #3250: g3154.t1 Query ID: lcl|Query_70984 Length: 103

No significant similarity found.


Query #3251: g3155.t1 Query ID: lcl|Query_70985 Length: 274

No significant similarity found.


Query #3252: g3156.t1 Query ID: lcl|Query_70986 Length: 645

No significant similarity found.


Query #3253: g3157.t1 Query ID: lcl|Query_70987 Length: 332

No significant similarity found.


Query #3254: g3158.t1 Query ID: lcl|Query_70988 Length: 145

No significant similarity found.


Query #3255: g3159.t1 Query ID: lcl|Query_70989 Length: 319

No significant similarity found.


Query #3256: g3160.t1 Query ID: lcl|Query_70990 Length: 370

No significant similarity found.


Query #3257: g3161.t1 Query ID: lcl|Query_70991 Length: 449

No significant similarity found.


Query #3258: g3162.t1 Query ID: lcl|Query_70992 Length: 330

No significant similarity found.


Query #3259: g3163.t1 Query ID: lcl|Query_70993 Length: 1059

No significant similarity found.


Query #3260: g3164.t1 Query ID: lcl|Query_70994 Length: 750

No significant similarity found.


Query #3261: g3165.t1 Query ID: lcl|Query_70995 Length: 201

No significant similarity found.


Query #3262: g3166.t1 Query ID: lcl|Query_70996 Length: 260

No significant similarity found.


Query #3263: g3167.t1 Query ID: lcl|Query_70997 Length: 322

No significant similarity found.


Query #3264: g3168.t1 Query ID: lcl|Query_70998 Length: 236

No significant similarity found.


Query #3265: g3169.t1 Query ID: lcl|Query_70999 Length: 475

No significant similarity found.


Query #3266: g3170.t1 Query ID: lcl|Query_71000 Length: 403

No significant similarity found.


Query #3267: g3171.t1 Query ID: lcl|Query_71001 Length: 183

No significant similarity found.


Query #3268: g3172.t1 Query ID: lcl|Query_71002 Length: 1682

No significant similarity found.


Query #3269: g3173.t1 Query ID: lcl|Query_71003 Length: 1001

No significant similarity found.


Query #3270: g3174.t1 Query ID: lcl|Query_71004 Length: 188

No significant similarity found.


Query #3271: g3175.t1 Query ID: lcl|Query_71005 Length: 531

No significant similarity found.


Query #3272: g3176.t1 Query ID: lcl|Query_71006 Length: 357

No significant similarity found.


Query #3273: g3177.t1 Query ID: lcl|Query_71007 Length: 212

No significant similarity found.


Query #3274: g3178.t1 Query ID: lcl|Query_71008 Length: 668

No significant similarity found.


Query #3275: g3178.t2 Query ID: lcl|Query_71009 Length: 695

No significant similarity found.


Query #3276: g3179.t1 Query ID: lcl|Query_71010 Length: 380

No significant similarity found.


Query #3277: g3180.t1 Query ID: lcl|Query_71011 Length: 178

No significant similarity found.


Query #3278: g3181.t1 Query ID: lcl|Query_71012 Length: 598

No significant similarity found.


Query #3279: g3182.t1 Query ID: lcl|Query_71013 Length: 471

No significant similarity found.


Query #3280: g3183.t1 Query ID: lcl|Query_71014 Length: 356

No significant similarity found.


Query #3281: g3184.t1 Query ID: lcl|Query_71015 Length: 1220

No significant similarity found.


Query #3282: g3185.t1 Query ID: lcl|Query_71016 Length: 566

No significant similarity found.


Query #3283: g3186.t1 Query ID: lcl|Query_71017 Length: 334

No significant similarity found.


Query #3284: g3187.t1 Query ID: lcl|Query_71018 Length: 518

No significant similarity found.


Query #3285: g3188.t1 Query ID: lcl|Query_71019 Length: 188

No significant similarity found.


Query #3286: g3189.t1 Query ID: lcl|Query_71020 Length: 752

No significant similarity found.


Query #3287: g3190.t1 Query ID: lcl|Query_71021 Length: 425

No significant similarity found.


Query #3288: g3191.t1 Query ID: lcl|Query_71022 Length: 1093

No significant similarity found.


Query #3289: g3192.t1 Query ID: lcl|Query_71023 Length: 670

No significant similarity found.


Query #3290: g3193.t1 Query ID: lcl|Query_71024 Length: 509

No significant similarity found.


Query #3291: g3194.t1 Query ID: lcl|Query_71025 Length: 86

No significant similarity found.


Query #3292: g3195.t1 Query ID: lcl|Query_71026 Length: 181

No significant similarity found.


Query #3293: g3195.t2 Query ID: lcl|Query_71027 Length: 156

No significant similarity found.


Query #3294: g3196.t1 Query ID: lcl|Query_71028 Length: 688

No significant similarity found.


Query #3295: g3197.t1 Query ID: lcl|Query_71029 Length: 366

No significant similarity found.


Query #3296: g3198.t1 Query ID: lcl|Query_71030 Length: 133

No significant similarity found.


Query #3297: g3199.t1 Query ID: lcl|Query_71031 Length: 664

No significant similarity found.


Query #3298: g3200.t1 Query ID: lcl|Query_71032 Length: 569

No significant similarity found.


Query #3299: g3201.t1 Query ID: lcl|Query_71033 Length: 110

No significant similarity found.


Query #3300: g3202.t1 Query ID: lcl|Query_71034 Length: 89

Sequences producing significant alignments:
                                                                  Scientific      Common                     Max    Total Query   E   Per.   Acc.                        
Description                                                       Name            Name            Taxid      Score  Score cover Value Ident  Len        Accession        
unnamed protein product                                                                           0          23.5   23.5  7%    0.002 100.00 436        Query_78819      


Alignments:

>unnamed protein product
Sequence ID: Query_78819 Length: 436
Range 1: 20 to 26

Score:23.5 bits(48), Expect:0.002, 
Method:Composition-based stats., 
Identities:7/7(100%), Positives:7/7(100%), Gaps:0/7(0%)

Query  77  RAAGPTS  83
           RAAGPTS
Sbjct  20  RAAGPTS  26


Query #3301: g3203.t1 Query ID: lcl|Query_71035 Length: 450

No significant similarity found.


Query #3302: g3204.t1 Query ID: lcl|Query_71036 Length: 400

No significant similarity found.


Query #3303: g3205.t1 Query ID: lcl|Query_71037 Length: 246

No significant similarity found.


Query #3304: g3206.t1 Query ID: lcl|Query_71038 Length: 744

No significant similarity found.


Query #3305: g3207.t1 Query ID: lcl|Query_71039 Length: 1002

No significant similarity found.


Query #3306: g3208.t1 Query ID: lcl|Query_71040 Length: 101

Sequences producing significant alignments:
                                                                  Scientific      Common                     Max    Total Query   E   Per.   Acc.                        
Description                                                       Name            Name            Taxid      Score  Score cover Value Ident  Len        Accession        
unnamed protein product                                                                           0          21.4   21.4  15%   0.014 56.25  436        Query_78819      


Alignments:

>unnamed protein product
Sequence ID: Query_78819 Length: 436
Range 1: 13 to 24

Score:21.4 bits(43), Expect:0.014, 
Method:Composition-based stats., 
Identities:9/16(56%), Positives:9/16(56%), Gaps:4/16(25%)

Query  21  RAAESRRGVVVRASGP  36
           RA    R V VRA GP
Sbjct  13  RA----RHVAVRAAGP  24


Query #3307: g3209.t1 Query ID: lcl|Query_71041 Length: 622

No significant similarity found.


Query #3308: g3210.t1 Query ID: lcl|Query_71042 Length: 366

No significant similarity found.


Query #3309: g3211.t1 Query ID: lcl|Query_71043 Length: 405

No significant similarity found.


Query #3310: g3212.t1 Query ID: lcl|Query_71044 Length: 535

No significant similarity found.


Query #3311: g3213.t1 Query ID: lcl|Query_71045 Length: 827

No significant similarity found.


Query #3312: g3214.t1 Query ID: lcl|Query_71046 Length: 121

No significant similarity found.


Query #3313: g3215.t1 Query ID: lcl|Query_71047 Length: 409

No significant similarity found.


Query #3314: g3216.t1 Query ID: lcl|Query_71048 Length: 1100

No significant similarity found.


Query #3315: g3217.t1 Query ID: lcl|Query_71049 Length: 811

No significant similarity found.


Query #3316: g3218.t1 Query ID: lcl|Query_71050 Length: 149

No significant similarity found.


Query #3317: g3219.t1 Query ID: lcl|Query_71051 Length: 416

No significant similarity found.


Query #3318: g3220.t1 Query ID: lcl|Query_71052 Length: 221

No significant similarity found.


Query #3319: g3221.t1 Query ID: lcl|Query_71053 Length: 491

No significant similarity found.


Query #3320: g3222.t1 Query ID: lcl|Query_71054 Length: 1687

No significant similarity found.


Query #3321: g3223.t1 Query ID: lcl|Query_71055 Length: 409

No significant similarity found.


Query #3322: g3224.t1 Query ID: lcl|Query_71056 Length: 441

No significant similarity found.


Query #3323: g3225.t1 Query ID: lcl|Query_71057 Length: 403

No significant similarity found.


Query #3324: g3226.t1 Query ID: lcl|Query_71058 Length: 494

No significant similarity found.


Query #3325: g3227.t1 Query ID: lcl|Query_71059 Length: 374

No significant similarity found.


Query #3326: g3228.t1 Query ID: lcl|Query_71060 Length: 519

No significant similarity found.


Query #3327: g3229.t1 Query ID: lcl|Query_71061 Length: 803

No significant similarity found.


Query #3328: g3229.t2 Query ID: lcl|Query_71062 Length: 800

No significant similarity found.


Query #3329: g3230.t1 Query ID: lcl|Query_71063 Length: 241

No significant similarity found.


Query #3330: g3231.t1 Query ID: lcl|Query_71064 Length: 662

No significant similarity found.


Query #3331: g3232.t1 Query ID: lcl|Query_71065 Length: 877

No significant similarity found.


Query #3332: g3233.t1 Query ID: lcl|Query_71066 Length: 488

No significant similarity found.


Query #3333: g3234.t1 Query ID: lcl|Query_71067 Length: 346

No significant similarity found.


Query #3334: g3235.t1 Query ID: lcl|Query_71068 Length: 773

No significant similarity found.


Query #3335: g3236.t1 Query ID: lcl|Query_71069 Length: 270

No significant similarity found.


Query #3336: g3237.t1 Query ID: lcl|Query_71070 Length: 571

No significant similarity found.


Query #3337: g3238.t1 Query ID: lcl|Query_71071 Length: 690

No significant similarity found.


Query #3338: g3239.t1 Query ID: lcl|Query_71072 Length: 373

No significant similarity found.


Query #3339: g3240.t1 Query ID: lcl|Query_71073 Length: 200

No significant similarity found.


Query #3340: g3241.t1 Query ID: lcl|Query_71074 Length: 1020

No significant similarity found.


Query #3341: g3242.t1 Query ID: lcl|Query_71075 Length: 225

No significant similarity found.


Query #3342: g3243.t1 Query ID: lcl|Query_71076 Length: 541

No significant similarity found.


Query #3343: g3244.t1 Query ID: lcl|Query_71077 Length: 435

No significant similarity found.


Query #3344: g3245.t1 Query ID: lcl|Query_71078 Length: 234

No significant similarity found.


Query #3345: g3246.t1 Query ID: lcl|Query_71079 Length: 231

No significant similarity found.


Query #3346: g3247.t1 Query ID: lcl|Query_71080 Length: 465

No significant similarity found.


Query #3347: g3248.t1 Query ID: lcl|Query_71081 Length: 217

No significant similarity found.


Query #3348: g3249.t1 Query ID: lcl|Query_71082 Length: 542

No significant similarity found.


Query #3349: g3250.t1 Query ID: lcl|Query_71083 Length: 598

No significant similarity found.


Query #3350: g3251.t1 Query ID: lcl|Query_71084 Length: 601

No significant similarity found.


Query #3351: g3252.t1 Query ID: lcl|Query_71085 Length: 434

No significant similarity found.


Query #3352: g3253.t1 Query ID: lcl|Query_71086 Length: 458

No significant similarity found.


Query #3353: g3254.t1 Query ID: lcl|Query_71087 Length: 863

No significant similarity found.


Query #3354: g3254.t2 Query ID: lcl|Query_71088 Length: 854

No significant similarity found.


Query #3355: g3255.t1 Query ID: lcl|Query_71089 Length: 462

No significant similarity found.


Query #3356: g3256.t1 Query ID: lcl|Query_71090 Length: 584

No significant similarity found.


Query #3357: g3257.t1 Query ID: lcl|Query_71091 Length: 520

No significant similarity found.


Query #3358: g3258.t1 Query ID: lcl|Query_71092 Length: 1122

No significant similarity found.


Query #3359: g3259.t1 Query ID: lcl|Query_71093 Length: 323

No significant similarity found.


Query #3360: g3260.t1 Query ID: lcl|Query_71094 Length: 138

No significant similarity found.


Query #3361: g3261.t1 Query ID: lcl|Query_71095 Length: 1658

No significant similarity found.


Query #3362: g3262.t1 Query ID: lcl|Query_71096 Length: 555

No significant similarity found.


Query #3363: g3262.t2 Query ID: lcl|Query_71097 Length: 556

No significant similarity found.


Query #3364: g3263.t1 Query ID: lcl|Query_71098 Length: 1069

No significant similarity found.


Query #3365: g3264.t1 Query ID: lcl|Query_71099 Length: 2017

No significant similarity found.


Query #3366: g3265.t1 Query ID: lcl|Query_71100 Length: 338

No significant similarity found.


Query #3367: g3266.t1 Query ID: lcl|Query_71101 Length: 522

No significant similarity found.


Query #3368: g3267.t1 Query ID: lcl|Query_71102 Length: 352

No significant similarity found.


Query #3369: g3268.t1 Query ID: lcl|Query_71103 Length: 157

No significant similarity found.


Query #3370: g3269.t1 Query ID: lcl|Query_71104 Length: 210

No significant similarity found.


Query #3371: g3270.t1 Query ID: lcl|Query_71105 Length: 1001

No significant similarity found.


Query #3372: g3271.t1 Query ID: lcl|Query_71106 Length: 146

No significant similarity found.


Query #3373: g3272.t1 Query ID: lcl|Query_71107 Length: 128

No significant similarity found.


Query #3374: g3273.t1 Query ID: lcl|Query_71108 Length: 1124

No significant similarity found.


Query #3375: g3274.t1 Query ID: lcl|Query_71109 Length: 889

No significant similarity found.


Query #3376: g3275.t1 Query ID: lcl|Query_71110 Length: 229

No significant similarity found.


Query #3377: g3276.t1 Query ID: lcl|Query_71111 Length: 251

No significant similarity found.


Query #3378: g3277.t1 Query ID: lcl|Query_71112 Length: 334

No significant similarity found.


Query #3379: g3278.t1 Query ID: lcl|Query_71113 Length: 339

No significant similarity found.


Query #3380: g3279.t1 Query ID: lcl|Query_71114 Length: 130

No significant similarity found.


Query #3381: g3280.t1 Query ID: lcl|Query_71115 Length: 363

No significant similarity found.


Query #3382: g3280.t2 Query ID: lcl|Query_71116 Length: 329

No significant similarity found.


Query #3383: g3281.t1 Query ID: lcl|Query_71117 Length: 586

No significant similarity found.


Query #3384: g3282.t1 Query ID: lcl|Query_71118 Length: 416

No significant similarity found.


Query #3385: g3283.t1 Query ID: lcl|Query_71119 Length: 167

No significant similarity found.


Query #3386: g3284.t1 Query ID: lcl|Query_71120 Length: 199

No significant similarity found.


Query #3387: g3285.t1 Query ID: lcl|Query_71121 Length: 1116

No significant similarity found.


Query #3388: g3286.t1 Query ID: lcl|Query_71122 Length: 154

No significant similarity found.


Query #3389: g3287.t1 Query ID: lcl|Query_71123 Length: 1572

No significant similarity found.


Query #3390: g3288.t1 Query ID: lcl|Query_71124 Length: 696

No significant similarity found.


Query #3391: g3289.t1 Query ID: lcl|Query_71125 Length: 302

No significant similarity found.


Query #3392: g3290.t1 Query ID: lcl|Query_71126 Length: 300

No significant similarity found.


Query #3393: g3291.t1 Query ID: lcl|Query_71127 Length: 309

No significant similarity found.


Query #3394: g3292.t1 Query ID: lcl|Query_71128 Length: 2668

No significant similarity found.


Query #3395: g3293.t1 Query ID: lcl|Query_71129 Length: 199

No significant similarity found.


Query #3396: g3294.t1 Query ID: lcl|Query_71130 Length: 330

No significant similarity found.


Query #3397: g3295.t1 Query ID: lcl|Query_71131 Length: 1517

No significant similarity found.


Query #3398: g3296.t1 Query ID: lcl|Query_71132 Length: 2573

No significant similarity found.


Query #3399: g3297.t1 Query ID: lcl|Query_71133 Length: 267

No significant similarity found.


Query #3400: g3298.t1 Query ID: lcl|Query_71134 Length: 347

No significant similarity found.


Query #3401: g3299.t1 Query ID: lcl|Query_71135 Length: 463

No significant similarity found.


Query #3402: g3300.t1 Query ID: lcl|Query_71136 Length: 92

No significant similarity found.


Query #3403: g3301.t1 Query ID: lcl|Query_71137 Length: 981

No significant similarity found.


Query #3404: g3302.t1 Query ID: lcl|Query_71138 Length: 532

No significant similarity found.


Query #3405: g3303.t1 Query ID: lcl|Query_71139 Length: 280

No significant similarity found.


Query #3406: g3304.t1 Query ID: lcl|Query_71140 Length: 270

No significant similarity found.


Query #3407: g3305.t1 Query ID: lcl|Query_71141 Length: 228

No significant similarity found.


Query #3408: g3306.t1 Query ID: lcl|Query_71142 Length: 1012

No significant similarity found.


Query #3409: g3307.t1 Query ID: lcl|Query_71143 Length: 475

No significant similarity found.


Query #3410: g3308.t1 Query ID: lcl|Query_71144 Length: 563

No significant similarity found.


Query #3411: g3309.t1 Query ID: lcl|Query_71145 Length: 466

No significant similarity found.


Query #3412: g3310.t1 Query ID: lcl|Query_71146 Length: 201

No significant similarity found.


Query #3413: g3311.t1 Query ID: lcl|Query_71147 Length: 80

No significant similarity found.


Query #3414: g3312.t1 Query ID: lcl|Query_71148 Length: 581

No significant similarity found.


Query #3415: g3313.t1 Query ID: lcl|Query_71149 Length: 331

No significant similarity found.


Query #3416: g3314.t1 Query ID: lcl|Query_71150 Length: 577

No significant similarity found.


Query #3417: g3315.t1 Query ID: lcl|Query_71151 Length: 297

No significant similarity found.


Query #3418: g3316.t1 Query ID: lcl|Query_71152 Length: 845

No significant similarity found.


Query #3419: g3317.t1 Query ID: lcl|Query_71153 Length: 458

No significant similarity found.


Query #3420: g3318.t1 Query ID: lcl|Query_71154 Length: 403

No significant similarity found.


Query #3421: g3319.t1 Query ID: lcl|Query_71155 Length: 668

No significant similarity found.


Query #3422: g3319.t2 Query ID: lcl|Query_71156 Length: 670

No significant similarity found.


Query #3423: g3320.t1 Query ID: lcl|Query_71157 Length: 323

No significant similarity found.


Query #3424: g3321.t1 Query ID: lcl|Query_71158 Length: 215

No significant similarity found.


Query #3425: g3322.t1 Query ID: lcl|Query_71159 Length: 211

No significant similarity found.


Query #3426: g3323.t1 Query ID: lcl|Query_71160 Length: 542

No significant similarity found.


Query #3427: g3324.t1 Query ID: lcl|Query_71161 Length: 167

No significant similarity found.


Query #3428: g3325.t1 Query ID: lcl|Query_71162 Length: 400

No significant similarity found.


Query #3429: g3326.t1 Query ID: lcl|Query_71163 Length: 324

No significant similarity found.


Query #3430: g3327.t1 Query ID: lcl|Query_71164 Length: 142

No significant similarity found.


Query #3431: g3327.t2 Query ID: lcl|Query_71165 Length: 191

No significant similarity found.


Query #3432: g3328.t1 Query ID: lcl|Query_71166 Length: 286

No significant similarity found.


Query #3433: g3329.t1 Query ID: lcl|Query_71167 Length: 501

No significant similarity found.


Query #3434: g3330.t1 Query ID: lcl|Query_71168 Length: 394

No significant similarity found.


Query #3435: g3331.t1 Query ID: lcl|Query_71169 Length: 107

No significant similarity found.


Query #3436: g3332.t1 Query ID: lcl|Query_71170 Length: 1189

No significant similarity found.


Query #3437: g3333.t1 Query ID: lcl|Query_71171 Length: 439

No significant similarity found.


Query #3438: g3334.t1 Query ID: lcl|Query_71172 Length: 491

No significant similarity found.


Query #3439: g3335.t1 Query ID: lcl|Query_71173 Length: 1096

No significant similarity found.


Query #3440: g3336.t1 Query ID: lcl|Query_71174 Length: 608

No significant similarity found.


Query #3441: g3337.t1 Query ID: lcl|Query_71175 Length: 604

No significant similarity found.


Query #3442: g3338.t1 Query ID: lcl|Query_71176 Length: 1328

No significant similarity found.


Query #3443: g3339.t1 Query ID: lcl|Query_71177 Length: 232

No significant similarity found.


Query #3444: g3340.t1 Query ID: lcl|Query_71178 Length: 790

No significant similarity found.


Query #3445: g3341.t1 Query ID: lcl|Query_71179 Length: 411

No significant similarity found.


Query #3446: g3342.t1 Query ID: lcl|Query_71180 Length: 316

No significant similarity found.


Query #3447: g3343.t1 Query ID: lcl|Query_71181 Length: 689

No significant similarity found.


Query #3448: g3344.t1 Query ID: lcl|Query_71182 Length: 216

No significant similarity found.


Query #3449: g3345.t1 Query ID: lcl|Query_71183 Length: 79

No significant similarity found.


Query #3450: g3346.t1 Query ID: lcl|Query_71184 Length: 1141

No significant similarity found.


Query #3451: g3347.t1 Query ID: lcl|Query_71185 Length: 604

No significant similarity found.


Query #3452: g3348.t1 Query ID: lcl|Query_71186 Length: 528

No significant similarity found.


Query #3453: g3349.t1 Query ID: lcl|Query_71187 Length: 184

No significant similarity found.


Query #3454: g3350.t1 Query ID: lcl|Query_71188 Length: 507

No significant similarity found.


Query #3455: g3351.t1 Query ID: lcl|Query_71189 Length: 348

No significant similarity found.


Query #3456: g3352.t1 Query ID: lcl|Query_71190 Length: 922

No significant similarity found.


Query #3457: g3353.t1 Query ID: lcl|Query_71191 Length: 837

No significant similarity found.


Query #3458: g3354.t1 Query ID: lcl|Query_71192 Length: 979

No significant similarity found.


Query #3459: g3355.t1 Query ID: lcl|Query_71193 Length: 699

No significant similarity found.


Query #3460: g3356.t1 Query ID: lcl|Query_71194 Length: 752

No significant similarity found.


Query #3461: g3357.t1 Query ID: lcl|Query_71195 Length: 1885

No significant similarity found.


Query #3462: g3358.t1 Query ID: lcl|Query_71196 Length: 460

No significant similarity found.


Query #3463: g3359.t1 Query ID: lcl|Query_71197 Length: 1076

No significant similarity found.


Query #3464: g3360.t1 Query ID: lcl|Query_71198 Length: 989

No significant similarity found.


Query #3465: g3361.t1 Query ID: lcl|Query_71199 Length: 406

No significant similarity found.


Query #3466: g3362.t1 Query ID: lcl|Query_71200 Length: 452

No significant similarity found.


Query #3467: g3363.t1 Query ID: lcl|Query_71201 Length: 287

No significant similarity found.


Query #3468: g3364.t1 Query ID: lcl|Query_71202 Length: 264

No significant similarity found.


Query #3469: g3365.t1 Query ID: lcl|Query_71203 Length: 146

No significant similarity found.


Query #3470: g3366.t1 Query ID: lcl|Query_71204 Length: 449

No significant similarity found.


Query #3471: g3367.t1 Query ID: lcl|Query_71205 Length: 180

No significant similarity found.


Query #3472: g3368.t1 Query ID: lcl|Query_71206 Length: 322

No significant similarity found.


Query #3473: g3369.t1 Query ID: lcl|Query_71207 Length: 351

No significant similarity found.


Query #3474: g3370.t1 Query ID: lcl|Query_71208 Length: 519

No significant similarity found.


Query #3475: g3371.t1 Query ID: lcl|Query_71209 Length: 274

No significant similarity found.


Query #3476: g3372.t1 Query ID: lcl|Query_71210 Length: 700

No significant similarity found.


Query #3477: g3373.t1 Query ID: lcl|Query_71211 Length: 321

No significant similarity found.


Query #3478: g3374.t1 Query ID: lcl|Query_71212 Length: 1194

No significant similarity found.


Query #3479: g3375.t1 Query ID: lcl|Query_71213 Length: 471

No significant similarity found.


Query #3480: g3376.t1 Query ID: lcl|Query_71214 Length: 680

No significant similarity found.


Query #3481: g3377.t1 Query ID: lcl|Query_71215 Length: 803

No significant similarity found.


Query #3482: g3378.t1 Query ID: lcl|Query_71216 Length: 617

No significant similarity found.


Query #3483: g3379.t1 Query ID: lcl|Query_71217 Length: 117

No significant similarity found.


Query #3484: g3380.t1 Query ID: lcl|Query_71218 Length: 1130

No significant similarity found.


Query #3485: g3381.t1 Query ID: lcl|Query_71219 Length: 427

No significant similarity found.


Query #3486: g3382.t1 Query ID: lcl|Query_71220 Length: 245

No significant similarity found.


Query #3487: g3383.t1 Query ID: lcl|Query_71221 Length: 1012

No significant similarity found.


Query #3488: g3384.t1 Query ID: lcl|Query_71222 Length: 402

No significant similarity found.


Query #3489: g3385.t1 Query ID: lcl|Query_71223 Length: 363

No significant similarity found.


Query #3490: g3386.t1 Query ID: lcl|Query_71224 Length: 389

No significant similarity found.


Query #3491: g3387.t1 Query ID: lcl|Query_71225 Length: 897

No significant similarity found.


Query #3492: g3388.t1 Query ID: lcl|Query_71226 Length: 429

No significant similarity found.


Query #3493: g3389.t1 Query ID: lcl|Query_71227 Length: 290

No significant similarity found.


Query #3494: g3390.t1 Query ID: lcl|Query_71228 Length: 286

No significant similarity found.


Query #3495: g3391.t1 Query ID: lcl|Query_71229 Length: 298

No significant similarity found.


Query #3496: g3392.t1 Query ID: lcl|Query_71230 Length: 1241

No significant similarity found.


Query #3497: g3393.t1 Query ID: lcl|Query_71231 Length: 468

No significant similarity found.


Query #3498: g3394.t1 Query ID: lcl|Query_71232 Length: 527

No significant similarity found.


Query #3499: g3395.t1 Query ID: lcl|Query_71233 Length: 434

No significant similarity found.


Query #3500: g3396.t1 Query ID: lcl|Query_71234 Length: 313

No significant similarity found.


Query #3501: g3397.t1 Query ID: lcl|Query_71235 Length: 103

No significant similarity found.


Query #3502: g3398.t1 Query ID: lcl|Query_71236 Length: 296

No significant similarity found.


Query #3503: g3399.t1 Query ID: lcl|Query_71237 Length: 664

No significant similarity found.


Query #3504: g3400.t1 Query ID: lcl|Query_71238 Length: 2447

No significant similarity found.


Query #3505: g3401.t1 Query ID: lcl|Query_71239 Length: 322

No significant similarity found.


Query #3506: g3402.t1 Query ID: lcl|Query_71240 Length: 501

No significant similarity found.


Query #3507: g3403.t1 Query ID: lcl|Query_71241 Length: 449

No significant similarity found.


Query #3508: g3404.t1 Query ID: lcl|Query_71242 Length: 402

No significant similarity found.


Query #3509: g3405.t1 Query ID: lcl|Query_71243 Length: 541

No significant similarity found.


Query #3510: g3406.t1 Query ID: lcl|Query_71244 Length: 331

No significant similarity found.


Query #3511: g3407.t1 Query ID: lcl|Query_71245 Length: 788

No significant similarity found.


Query #3512: g3408.t1 Query ID: lcl|Query_71246 Length: 723

No significant similarity found.


Query #3513: g3408.t2 Query ID: lcl|Query_71247 Length: 722

No significant similarity found.


Query #3514: g3409.t1 Query ID: lcl|Query_71248 Length: 119

No significant similarity found.


Query #3515: g3410.t1 Query ID: lcl|Query_71249 Length: 783

No significant similarity found.


Query #3516: g3411.t1 Query ID: lcl|Query_71250 Length: 444

No significant similarity found.


Query #3517: g3412.t1 Query ID: lcl|Query_71251 Length: 208

No significant similarity found.


Query #3518: g3413.t1 Query ID: lcl|Query_71252 Length: 1280

No significant similarity found.


Query #3519: g3413.t2 Query ID: lcl|Query_71253 Length: 1281

No significant similarity found.


Query #3520: g3414.t1 Query ID: lcl|Query_71254 Length: 367

No significant similarity found.


Query #3521: g3415.t1 Query ID: lcl|Query_71255 Length: 1557

No significant similarity found.


Query #3522: g3416.t1 Query ID: lcl|Query_71256 Length: 578

No significant similarity found.


Query #3523: g3417.t1 Query ID: lcl|Query_71257 Length: 222

No significant similarity found.


Query #3524: g3418.t1 Query ID: lcl|Query_71258 Length: 227

No significant similarity found.


Query #3525: g3419.t1 Query ID: lcl|Query_71259 Length: 479

No significant similarity found.


Query #3526: g3420.t1 Query ID: lcl|Query_71260 Length: 559

No significant similarity found.


Query #3527: g3421.t1 Query ID: lcl|Query_71261 Length: 173

No significant similarity found.


Query #3528: g3422.t1 Query ID: lcl|Query_71262 Length: 111

No significant similarity found.


Query #3529: g3423.t1 Query ID: lcl|Query_71263 Length: 269

No significant similarity found.


Query #3530: g3424.t1 Query ID: lcl|Query_71264 Length: 694

No significant similarity found.


Query #3531: g3425.t1 Query ID: lcl|Query_71265 Length: 819

No significant similarity found.


Query #3532: g3426.t1 Query ID: lcl|Query_71266 Length: 492

No significant similarity found.


Query #3533: g3427.t1 Query ID: lcl|Query_71267 Length: 581

No significant similarity found.


Query #3534: g3428.t1 Query ID: lcl|Query_71268 Length: 761

No significant similarity found.


Query #3535: g3429.t1 Query ID: lcl|Query_71269 Length: 83

No significant similarity found.


Query #3536: g3430.t1 Query ID: lcl|Query_71270 Length: 1656

No significant similarity found.


Query #3537: g3431.t1 Query ID: lcl|Query_71271 Length: 360

No significant similarity found.


Query #3538: g3432.t1 Query ID: lcl|Query_71272 Length: 185

No significant similarity found.


Query #3539: g3433.t1 Query ID: lcl|Query_71273 Length: 196

No significant similarity found.


Query #3540: g3434.t1 Query ID: lcl|Query_71274 Length: 139

No significant similarity found.


Query #3541: g3435.t1 Query ID: lcl|Query_71275 Length: 360

No significant similarity found.


Query #3542: g3436.t1 Query ID: lcl|Query_71276 Length: 301

No significant similarity found.


Query #3543: g3437.t1 Query ID: lcl|Query_71277 Length: 449

No significant similarity found.


Query #3544: g3438.t1 Query ID: lcl|Query_71278 Length: 377

No significant similarity found.


Query #3545: g3439.t1 Query ID: lcl|Query_71279 Length: 368

No significant similarity found.


Query #3546: g3440.t1 Query ID: lcl|Query_71280 Length: 287

No significant similarity found.


Query #3547: g3441.t1 Query ID: lcl|Query_71281 Length: 451

No significant similarity found.


Query #3548: g3442.t1 Query ID: lcl|Query_71282 Length: 642

No significant similarity found.


Query #3549: g3443.t1 Query ID: lcl|Query_71283 Length: 629

No significant similarity found.


Query #3550: g3444.t1 Query ID: lcl|Query_71284 Length: 725

No significant similarity found.


Query #3551: g3445.t1 Query ID: lcl|Query_71285 Length: 359

No significant similarity found.


Query #3552: g3446.t1 Query ID: lcl|Query_71286 Length: 879

No significant similarity found.


Query #3553: g3447.t1 Query ID: lcl|Query_71287 Length: 374

No significant similarity found.


Query #3554: g3448.t1 Query ID: lcl|Query_71288 Length: 1163

No significant similarity found.


Query #3555: g3449.t1 Query ID: lcl|Query_71289 Length: 791

No significant similarity found.


Query #3556: g3450.t1 Query ID: lcl|Query_71290 Length: 1262

No significant similarity found.


Query #3557: g3451.t1 Query ID: lcl|Query_71291 Length: 541

No significant similarity found.


Query #3558: g3452.t1 Query ID: lcl|Query_71292 Length: 228

No significant similarity found.


Query #3559: g3453.t1 Query ID: lcl|Query_71293 Length: 244

No significant similarity found.


Query #3560: g3454.t1 Query ID: lcl|Query_71294 Length: 435

No significant similarity found.


Query #3561: g3455.t1 Query ID: lcl|Query_71295 Length: 640

No significant similarity found.


Query #3562: g3456.t1 Query ID: lcl|Query_71296 Length: 524

No significant similarity found.


Query #3563: g3457.t1 Query ID: lcl|Query_71297 Length: 832

No significant similarity found.


Query #3564: g3458.t1 Query ID: lcl|Query_71298 Length: 381

No significant similarity found.


Query #3565: g3459.t1 Query ID: lcl|Query_71299 Length: 211

No significant similarity found.


Query #3566: g3460.t1 Query ID: lcl|Query_71300 Length: 737

No significant similarity found.


Query #3567: g3461.t1 Query ID: lcl|Query_71301 Length: 1538

No significant similarity found.


Query #3568: g3462.t1 Query ID: lcl|Query_71302 Length: 284

No significant similarity found.


Query #3569: g3463.t1 Query ID: lcl|Query_71303 Length: 798

No significant similarity found.


Query #3570: g3464.t1 Query ID: lcl|Query_71304 Length: 1534

No significant similarity found.


Query #3571: g3465.t1 Query ID: lcl|Query_71305 Length: 344

No significant similarity found.


Query #3572: g3466.t1 Query ID: lcl|Query_71306 Length: 447

No significant similarity found.


Query #3573: g3467.t1 Query ID: lcl|Query_71307 Length: 511

No significant similarity found.


Query #3574: g3468.t1 Query ID: lcl|Query_71308 Length: 388

No significant similarity found.


Query #3575: g3469.t1 Query ID: lcl|Query_71309 Length: 348

No significant similarity found.


Query #3576: g3470.t1 Query ID: lcl|Query_71310 Length: 349

No significant similarity found.


Query #3577: g3471.t1 Query ID: lcl|Query_71311 Length: 185

No significant similarity found.


Query #3578: g3472.t1 Query ID: lcl|Query_71312 Length: 483

No significant similarity found.


Query #3579: g3473.t1 Query ID: lcl|Query_71313 Length: 223

No significant similarity found.


Query #3580: g3474.t1 Query ID: lcl|Query_71314 Length: 843

No significant similarity found.


Query #3581: g3475.t1 Query ID: lcl|Query_71315 Length: 558

No significant similarity found.


Query #3582: g3476.t1 Query ID: lcl|Query_71316 Length: 72

No significant similarity found.


Query #3583: g3477.t1 Query ID: lcl|Query_71317 Length: 284

No significant similarity found.


Query #3584: g3478.t1 Query ID: lcl|Query_71318 Length: 178

No significant similarity found.


Query #3585: g3479.t1 Query ID: lcl|Query_71319 Length: 282

No significant similarity found.


Query #3586: g3480.t1 Query ID: lcl|Query_71320 Length: 540

No significant similarity found.


Query #3587: g3481.t1 Query ID: lcl|Query_71321 Length: 376

No significant similarity found.


Query #3588: g3482.t1 Query ID: lcl|Query_71322 Length: 420

No significant similarity found.


Query #3589: g3483.t1 Query ID: lcl|Query_71323 Length: 632

No significant similarity found.


Query #3590: g3484.t1 Query ID: lcl|Query_71324 Length: 1127

No significant similarity found.


Query #3591: g3485.t1 Query ID: lcl|Query_71325 Length: 490

No significant similarity found.


Query #3592: g3486.t1 Query ID: lcl|Query_71326 Length: 478

No significant similarity found.


Query #3593: g3487.t1 Query ID: lcl|Query_71327 Length: 478

No significant similarity found.


Query #3594: g3488.t1 Query ID: lcl|Query_71328 Length: 1336

No significant similarity found.


Query #3595: g3489.t1 Query ID: lcl|Query_71329 Length: 812

No significant similarity found.


Query #3596: g3490.t1 Query ID: lcl|Query_71330 Length: 845

No significant similarity found.


Query #3597: g3491.t1 Query ID: lcl|Query_71331 Length: 128

No significant similarity found.


Query #3598: g3492.t1 Query ID: lcl|Query_71332 Length: 394

No significant similarity found.


Query #3599: g3493.t1 Query ID: lcl|Query_71333 Length: 382

No significant similarity found.


Query #3600: g3494.t1 Query ID: lcl|Query_71334 Length: 286

No significant similarity found.


Query #3601: g3495.t1 Query ID: lcl|Query_71335 Length: 311

No significant similarity found.


Query #3602: g3496.t1 Query ID: lcl|Query_71336 Length: 324

No significant similarity found.


Query #3603: g3497.t1 Query ID: lcl|Query_71337 Length: 693

No significant similarity found.


Query #3604: g3498.t1 Query ID: lcl|Query_71338 Length: 253

No significant similarity found.


Query #3605: g3499.t1 Query ID: lcl|Query_71339 Length: 634

No significant similarity found.


Query #3606: g3500.t1 Query ID: lcl|Query_71340 Length: 125

No significant similarity found.


Query #3607: g3501.t1 Query ID: lcl|Query_71341 Length: 572

No significant similarity found.


Query #3608: g3502.t1 Query ID: lcl|Query_71342 Length: 633

No significant similarity found.


Query #3609: g3503.t1 Query ID: lcl|Query_71343 Length: 557

No significant similarity found.


Query #3610: g3504.t1 Query ID: lcl|Query_71344 Length: 486

No significant similarity found.


Query #3611: g3505.t1 Query ID: lcl|Query_71345 Length: 2393

No significant similarity found.


Query #3612: g3506.t1 Query ID: lcl|Query_71346 Length: 395

No significant similarity found.


Query #3613: g3507.t1 Query ID: lcl|Query_71347 Length: 1509

No significant similarity found.


Query #3614: g3508.t1 Query ID: lcl|Query_71348 Length: 115

No significant similarity found.


Query #3615: g3509.t1 Query ID: lcl|Query_71349 Length: 595

No significant similarity found.


Query #3616: g3510.t1 Query ID: lcl|Query_71350 Length: 460

No significant similarity found.


Query #3617: g3511.t1 Query ID: lcl|Query_71351 Length: 359

No significant similarity found.


Query #3618: g3512.t1 Query ID: lcl|Query_71352 Length: 283

No significant similarity found.


Query #3619: g3513.t1 Query ID: lcl|Query_71353 Length: 1604

No significant similarity found.


Query #3620: g3514.t1 Query ID: lcl|Query_71354 Length: 2278

No significant similarity found.


Query #3621: g3515.t1 Query ID: lcl|Query_71355 Length: 400

No significant similarity found.


Query #3622: g3516.t1 Query ID: lcl|Query_71356 Length: 512

No significant similarity found.


Query #3623: g3517.t1 Query ID: lcl|Query_71357 Length: 324

No significant similarity found.


Query #3624: g3518.t1 Query ID: lcl|Query_71358 Length: 594

No significant similarity found.


Query #3625: g3519.t1 Query ID: lcl|Query_71359 Length: 507

No significant similarity found.


Query #3626: g3520.t1 Query ID: lcl|Query_71360 Length: 641

No significant similarity found.


Query #3627: g3521.t1 Query ID: lcl|Query_71361 Length: 340

No significant similarity found.


Query #3628: g3522.t1 Query ID: lcl|Query_71362 Length: 1421

No significant similarity found.


Query #3629: g3522.t2 Query ID: lcl|Query_71363 Length: 1420

No significant similarity found.


Query #3630: g3523.t1 Query ID: lcl|Query_71364 Length: 190

No significant similarity found.


Query #3631: g3524.t1 Query ID: lcl|Query_71365 Length: 392

No significant similarity found.


Query #3632: g3525.t1 Query ID: lcl|Query_71366 Length: 985

No significant similarity found.


Query #3633: g3526.t1 Query ID: lcl|Query_71367 Length: 793

No significant similarity found.


Query #3634: g3527.t1 Query ID: lcl|Query_71368 Length: 182

No significant similarity found.


Query #3635: g3528.t1 Query ID: lcl|Query_71369 Length: 187

No significant similarity found.


Query #3636: g3529.t1 Query ID: lcl|Query_71370 Length: 1279

No significant similarity found.


Query #3637: g3530.t1 Query ID: lcl|Query_71371 Length: 716

No significant similarity found.


Query #3638: g3531.t1 Query ID: lcl|Query_71372 Length: 499

No significant similarity found.


Query #3639: g3532.t1 Query ID: lcl|Query_71373 Length: 541

No significant similarity found.


Query #3640: g3533.t1 Query ID: lcl|Query_71374 Length: 162

No significant similarity found.


Query #3641: g3534.t1 Query ID: lcl|Query_71375 Length: 469

No significant similarity found.


Query #3642: g3535.t1 Query ID: lcl|Query_71376 Length: 290

No significant similarity found.


Query #3643: g3536.t1 Query ID: lcl|Query_71377 Length: 625

No significant similarity found.


Query #3644: g3537.t1 Query ID: lcl|Query_71378 Length: 674

No significant similarity found.


Query #3645: g3538.t1 Query ID: lcl|Query_71379 Length: 929

No significant similarity found.


Query #3646: g3539.t1 Query ID: lcl|Query_71380 Length: 515

No significant similarity found.


Query #3647: g3539.t2 Query ID: lcl|Query_71381 Length: 516

No significant similarity found.


Query #3648: g3540.t1 Query ID: lcl|Query_71382 Length: 956

No significant similarity found.


Query #3649: g3541.t1 Query ID: lcl|Query_71383 Length: 486

No significant similarity found.


Query #3650: g3542.t1 Query ID: lcl|Query_71384 Length: 168

No significant similarity found.


Query #3651: g3543.t1 Query ID: lcl|Query_71385 Length: 450

No significant similarity found.


Query #3652: g3544.t1 Query ID: lcl|Query_71386 Length: 826

No significant similarity found.


Query #3653: g3545.t1 Query ID: lcl|Query_71387 Length: 369

No significant similarity found.


Query #3654: g3546.t1 Query ID: lcl|Query_71388 Length: 336

No significant similarity found.


Query #3655: g3547.t1 Query ID: lcl|Query_71389 Length: 567

No significant similarity found.


Query #3656: g3548.t1 Query ID: lcl|Query_71390 Length: 347

No significant similarity found.


Query #3657: g3549.t1 Query ID: lcl|Query_71391 Length: 1211

No significant similarity found.


Query #3658: g3550.t1 Query ID: lcl|Query_71392 Length: 328

No significant similarity found.


Query #3659: g3551.t1 Query ID: lcl|Query_71393 Length: 442

No significant similarity found.


Query #3660: g3552.t1 Query ID: lcl|Query_71394 Length: 698

No significant similarity found.


Query #3661: g3553.t1 Query ID: lcl|Query_71395 Length: 1221

No significant similarity found.


Query #3662: g3554.t1 Query ID: lcl|Query_71396 Length: 287

No significant similarity found.


Query #3663: g3555.t1 Query ID: lcl|Query_71397 Length: 362

No significant similarity found.


Query #3664: g3556.t1 Query ID: lcl|Query_71398 Length: 66

No significant similarity found.


Query #3665: g3557.t1 Query ID: lcl|Query_71399 Length: 323

No significant similarity found.


Query #3666: g3558.t1 Query ID: lcl|Query_71400 Length: 261

No significant similarity found.


Query #3667: g3559.t1 Query ID: lcl|Query_71401 Length: 178

No significant similarity found.


Query #3668: g3560.t1 Query ID: lcl|Query_71402 Length: 400

No significant similarity found.


Query #3669: g3561.t1 Query ID: lcl|Query_71403 Length: 324

No significant similarity found.


Query #3670: g3562.t1 Query ID: lcl|Query_71404 Length: 174

No significant similarity found.


Query #3671: g3563.t1 Query ID: lcl|Query_71405 Length: 1963

No significant similarity found.


Query #3672: g3564.t1 Query ID: lcl|Query_71406 Length: 303

No significant similarity found.


Query #3673: g3565.t1 Query ID: lcl|Query_71407 Length: 259

No significant similarity found.


Query #3674: g3566.t1 Query ID: lcl|Query_71408 Length: 619

No significant similarity found.


Query #3675: g3567.t1 Query ID: lcl|Query_71409 Length: 417

No significant similarity found.


Query #3676: g3568.t1 Query ID: lcl|Query_71410 Length: 623

No significant similarity found.


Query #3677: g3569.t1 Query ID: lcl|Query_71411 Length: 618

No significant similarity found.


Query #3678: g3570.t1 Query ID: lcl|Query_71412 Length: 566

No significant similarity found.


Query #3679: g3571.t1 Query ID: lcl|Query_71413 Length: 139

No significant similarity found.


Query #3680: g3572.t1 Query ID: lcl|Query_71414 Length: 261

No significant similarity found.


Query #3681: g3573.t1 Query ID: lcl|Query_71415 Length: 283

No significant similarity found.


Query #3682: g3573.t2 Query ID: lcl|Query_71416 Length: 282

No significant similarity found.


Query #3683: g3574.t1 Query ID: lcl|Query_71417 Length: 99

No significant similarity found.


Query #3684: g3575.t1 Query ID: lcl|Query_71418 Length: 1125

No significant similarity found.


Query #3685: g3576.t1 Query ID: lcl|Query_71419 Length: 191

No significant similarity found.


Query #3686: g3577.t1 Query ID: lcl|Query_71420 Length: 70

No significant similarity found.


Query #3687: g3578.t1 Query ID: lcl|Query_71421 Length: 1647

No significant similarity found.


Query #3688: g3579.t1 Query ID: lcl|Query_71422 Length: 652

No significant similarity found.


Query #3689: g3580.t1 Query ID: lcl|Query_71423 Length: 463

No significant similarity found.


Query #3690: g3581.t1 Query ID: lcl|Query_71424 Length: 546

No significant similarity found.


Query #3691: g3581.t2 Query ID: lcl|Query_71425 Length: 517

No significant similarity found.


Query #3692: g3582.t1 Query ID: lcl|Query_71426 Length: 733

No significant similarity found.


Query #3693: g3583.t1 Query ID: lcl|Query_71427 Length: 383

No significant similarity found.


Query #3694: g3584.t1 Query ID: lcl|Query_71428 Length: 68

No significant similarity found.


Query #3695: g3585.t1 Query ID: lcl|Query_71429 Length: 520

No significant similarity found.


Query #3696: g3586.t1 Query ID: lcl|Query_71430 Length: 256

No significant similarity found.


Query #3697: g3587.t1 Query ID: lcl|Query_71431 Length: 106

No significant similarity found.


Query #3698: g3588.t1 Query ID: lcl|Query_71432 Length: 523

No significant similarity found.


Query #3699: g3589.t1 Query ID: lcl|Query_71433 Length: 489

No significant similarity found.


Query #3700: g3590.t1 Query ID: lcl|Query_71434 Length: 562

No significant similarity found.


Query #3701: g3591.t1 Query ID: lcl|Query_71435 Length: 219

No significant similarity found.


Query #3702: g3592.t1 Query ID: lcl|Query_71436 Length: 252

No significant similarity found.


Query #3703: g3593.t1 Query ID: lcl|Query_71437 Length: 453

No significant similarity found.


Query #3704: g3594.t1 Query ID: lcl|Query_71438 Length: 132

No significant similarity found.


Query #3705: g3595.t1 Query ID: lcl|Query_71439 Length: 644

No significant similarity found.


Query #3706: g3596.t1 Query ID: lcl|Query_71440 Length: 922

No significant similarity found.


Query #3707: g3597.t1 Query ID: lcl|Query_71441 Length: 886

No significant similarity found.


Query #3708: g3598.t1 Query ID: lcl|Query_71442 Length: 277

No significant similarity found.


Query #3709: g3599.t1 Query ID: lcl|Query_71443 Length: 511

No significant similarity found.


Query #3710: g3600.t1 Query ID: lcl|Query_71444 Length: 614

No significant similarity found.


Query #3711: g3601.t1 Query ID: lcl|Query_71445 Length: 1408

No significant similarity found.


Query #3712: g3601.t2 Query ID: lcl|Query_71446 Length: 1407

No significant similarity found.


Query #3713: g3602.t1 Query ID: lcl|Query_71447 Length: 2071

No significant similarity found.


Query #3714: g3603.t1 Query ID: lcl|Query_71448 Length: 165

No significant similarity found.


Query #3715: g3604.t1 Query ID: lcl|Query_71449 Length: 481

No significant similarity found.


Query #3716: g3605.t1 Query ID: lcl|Query_71450 Length: 244

No significant similarity found.


Query #3717: g3606.t1 Query ID: lcl|Query_71451 Length: 392

No significant similarity found.


Query #3718: g3607.t1 Query ID: lcl|Query_71452 Length: 116

No significant similarity found.


Query #3719: g3608.t1 Query ID: lcl|Query_71453 Length: 596

No significant similarity found.


Query #3720: g3609.t1 Query ID: lcl|Query_71454 Length: 354

No significant similarity found.


Query #3721: g3610.t1 Query ID: lcl|Query_71455 Length: 170

No significant similarity found.


Query #3722: g3611.t1 Query ID: lcl|Query_71456 Length: 204

No significant similarity found.


Query #3723: g3612.t1 Query ID: lcl|Query_71457 Length: 736

No significant similarity found.


Query #3724: g3613.t1 Query ID: lcl|Query_71458 Length: 428

No significant similarity found.


Query #3725: g3614.t1 Query ID: lcl|Query_71459 Length: 387

No significant similarity found.


Query #3726: g3615.t1 Query ID: lcl|Query_71460 Length: 318

No significant similarity found.


Query #3727: g3616.t1 Query ID: lcl|Query_71461 Length: 347

No significant similarity found.


Query #3728: g3617.t1 Query ID: lcl|Query_71462 Length: 563

No significant similarity found.


Query #3729: g3618.t1 Query ID: lcl|Query_71463 Length: 606

No significant similarity found.


Query #3730: g3619.t1 Query ID: lcl|Query_71464 Length: 123

No significant similarity found.


Query #3731: g3620.t1 Query ID: lcl|Query_71465 Length: 420

No significant similarity found.


Query #3732: g3621.t1 Query ID: lcl|Query_71466 Length: 143

No significant similarity found.


Query #3733: g3622.t1 Query ID: lcl|Query_71467 Length: 843

No significant similarity found.


Query #3734: g3623.t1 Query ID: lcl|Query_71468 Length: 727

No significant similarity found.


Query #3735: g3624.t1 Query ID: lcl|Query_71469 Length: 472

No significant similarity found.


Query #3736: g3625.t1 Query ID: lcl|Query_71470 Length: 198

No significant similarity found.


Query #3737: g3626.t1 Query ID: lcl|Query_71471 Length: 1189

No significant similarity found.


Query #3738: g3627.t1 Query ID: lcl|Query_71472 Length: 104

No significant similarity found.


Query #3739: g3628.t1 Query ID: lcl|Query_71473 Length: 448

No significant similarity found.


Query #3740: g3629.t1 Query ID: lcl|Query_71474 Length: 730

No significant similarity found.


Query #3741: g3630.t1 Query ID: lcl|Query_71475 Length: 669

No significant similarity found.


Query #3742: g3631.t1 Query ID: lcl|Query_71476 Length: 190

No significant similarity found.


Query #3743: g3632.t1 Query ID: lcl|Query_71477 Length: 1086

No significant similarity found.


Query #3744: g3633.t1 Query ID: lcl|Query_71478 Length: 90

No significant similarity found.


Query #3745: g3634.t1 Query ID: lcl|Query_71479 Length: 606

No significant similarity found.


Query #3746: g3635.t1 Query ID: lcl|Query_71480 Length: 308

No significant similarity found.


Query #3747: g3636.t1 Query ID: lcl|Query_71481 Length: 214

No significant similarity found.


Query #3748: g3637.t1 Query ID: lcl|Query_71482 Length: 692

No significant similarity found.


Query #3749: g3637.t2 Query ID: lcl|Query_71483 Length: 535

No significant similarity found.


Query #3750: g3638.t1 Query ID: lcl|Query_71484 Length: 220

No significant similarity found.


Query #3751: g3639.t1 Query ID: lcl|Query_71485 Length: 464

No significant similarity found.


Query #3752: g3640.t1 Query ID: lcl|Query_71486 Length: 2102

No significant similarity found.


Query #3753: g3641.t1 Query ID: lcl|Query_71487 Length: 338

No significant similarity found.


Query #3754: g3642.t1 Query ID: lcl|Query_71488 Length: 532

No significant similarity found.


Query #3755: g3643.t1 Query ID: lcl|Query_71489 Length: 207

No significant similarity found.


Query #3756: g3644.t1 Query ID: lcl|Query_71490 Length: 335

No significant similarity found.


Query #3757: g3645.t1 Query ID: lcl|Query_71491 Length: 575

No significant similarity found.


Query #3758: g3646.t1 Query ID: lcl|Query_71492 Length: 1626

No significant similarity found.


Query #3759: g3647.t1 Query ID: lcl|Query_71493 Length: 2059

No significant similarity found.


Query #3760: g3648.t1 Query ID: lcl|Query_71494 Length: 425

No significant similarity found.


Query #3761: g3649.t1 Query ID: lcl|Query_71495 Length: 1169

No significant similarity found.


Query #3762: g3650.t1 Query ID: lcl|Query_71496 Length: 611

No significant similarity found.


Query #3763: g3651.t1 Query ID: lcl|Query_71497 Length: 218

No significant similarity found.


Query #3764: g3652.t1 Query ID: lcl|Query_71498 Length: 1710

No significant similarity found.


Query #3765: g3653.t1 Query ID: lcl|Query_71499 Length: 963

No significant similarity found.


Query #3766: g3654.t1 Query ID: lcl|Query_71500 Length: 677

No significant similarity found.


Query #3767: g3655.t1 Query ID: lcl|Query_71501 Length: 608

No significant similarity found.


Query #3768: g3656.t1 Query ID: lcl|Query_71502 Length: 202

No significant similarity found.


Query #3769: g3657.t1 Query ID: lcl|Query_71503 Length: 1183

No significant similarity found.


Query #3770: g3658.t1 Query ID: lcl|Query_71504 Length: 1078

No significant similarity found.


Query #3771: g3659.t1 Query ID: lcl|Query_71505 Length: 276

No significant similarity found.


Query #3772: g3660.t1 Query ID: lcl|Query_71506 Length: 430

No significant similarity found.


Query #3773: g3661.t1 Query ID: lcl|Query_71507 Length: 463

No significant similarity found.


Query #3774: g3662.t1 Query ID: lcl|Query_71508 Length: 625

No significant similarity found.


Query #3775: g3663.t1 Query ID: lcl|Query_71509 Length: 199

No significant similarity found.


Query #3776: g3664.t1 Query ID: lcl|Query_71510 Length: 433

No significant similarity found.


Query #3777: g3665.t1 Query ID: lcl|Query_71511 Length: 216

No significant similarity found.


Query #3778: g3666.t1 Query ID: lcl|Query_71512 Length: 370

No significant similarity found.


Query #3779: g3667.t1 Query ID: lcl|Query_71513 Length: 242

No significant similarity found.


Query #3780: g3668.t1 Query ID: lcl|Query_71514 Length: 390

No significant similarity found.


Query #3781: g3669.t1 Query ID: lcl|Query_71515 Length: 224

No significant similarity found.


Query #3782: g3670.t1 Query ID: lcl|Query_71516 Length: 169

No significant similarity found.


Query #3783: g3671.t1 Query ID: lcl|Query_71517 Length: 1269

No significant similarity found.


Query #3784: g3672.t1 Query ID: lcl|Query_71518 Length: 375

No significant similarity found.


Query #3785: g3673.t1 Query ID: lcl|Query_71519 Length: 1342

No significant similarity found.


Query #3786: g3674.t1 Query ID: lcl|Query_71520 Length: 454

No significant similarity found.


Query #3787: g3675.t1 Query ID: lcl|Query_71521 Length: 160

No significant similarity found.


Query #3788: g3675.t2 Query ID: lcl|Query_71522 Length: 151

No significant similarity found.


Query #3789: g3676.t1 Query ID: lcl|Query_71523 Length: 294

No significant similarity found.


Query #3790: g3677.t1 Query ID: lcl|Query_71524 Length: 948

Sequences producing significant alignments:
                                                                  Scientific      Common                     Max    Total Query   E   Per.   Acc.                        
Description                                                       Name            Name            Taxid      Score  Score cover Value Ident  Len        Accession        
unnamed protein product                                                                           0          23.1   23.1  9%    0.039 22.92  436        Query_78819      


Alignments:

>unnamed protein product
Sequence ID: Query_78819 Length: 436
Range 1: 101 to 183

Score:23.1 bits(47), Expect:0.039, 
Method:Compositional matrix adjust., 
Identities:22/96(23%), Positives:28/96(29%), Gaps:17/96(17%)

Query  382  TLSGGGVEVAAADGAPLLQRLQDFLGVAGLVHSSAAQEQSQQQEQQQRRQA----GRLQL  437
            TL G    +   +G  LL+RLQD L            EQ    E+          G   +
Sbjct  101  TLFGADLTIME-EGTELLHRLQDHL------------EQHPNKEEPLPMFTSCCPGWVAM  147

Query  438  HQESGSGRSSWASGGARPAAAAAAAAAHTHAQQAAA  473
             + S        S    P     A      AQQ   
Sbjct  148  VEKSNPELIPYLSSCKSPQMMLGAVIKNYYAQQVGV  183


Query #3791: g3678.t1 Query ID: lcl|Query_71525 Length: 212

No significant similarity found.


Query #3792: g3679.t1 Query ID: lcl|Query_71526 Length: 510

No significant similarity found.


Query #3793: g3680.t1 Query ID: lcl|Query_71527 Length: 174

No significant similarity found.


Query #3794: g3681.t1 Query ID: lcl|Query_71528 Length: 348

No significant similarity found.


Query #3795: g3682.t1 Query ID: lcl|Query_71529 Length: 130

No significant similarity found.


Query #3796: g3683.t1 Query ID: lcl|Query_71530 Length: 675

No significant similarity found.


Query #3797: g3684.t1 Query ID: lcl|Query_71531 Length: 505

No significant similarity found.


Query #3798: g3685.t1 Query ID: lcl|Query_71532 Length: 648

No significant similarity found.


Query #3799: g3686.t1 Query ID: lcl|Query_71533 Length: 365

No significant similarity found.


Query #3800: g3687.t1 Query ID: lcl|Query_71534 Length: 387

No significant similarity found.


Query #3801: g3688.t1 Query ID: lcl|Query_71535 Length: 367

No significant similarity found.


Query #3802: g3689.t1 Query ID: lcl|Query_71536 Length: 738

No significant similarity found.


Query #3803: g3690.t1 Query ID: lcl|Query_71537 Length: 633

No significant similarity found.


Query #3804: g3691.t1 Query ID: lcl|Query_71538 Length: 465

No significant similarity found.


Query #3805: g3692.t1 Query ID: lcl|Query_71539 Length: 685

No significant similarity found.


Query #3806: g3693.t1 Query ID: lcl|Query_71540 Length: 668

No significant similarity found.


Query #3807: g3694.t1 Query ID: lcl|Query_71541 Length: 1983

No significant similarity found.


Query #3808: g3695.t1 Query ID: lcl|Query_71542 Length: 285

No significant similarity found.


Query #3809: g3696.t1 Query ID: lcl|Query_71543 Length: 264

No significant similarity found.


Query #3810: g3697.t1 Query ID: lcl|Query_71544 Length: 106

No significant similarity found.


Query #3811: g3698.t1 Query ID: lcl|Query_71545 Length: 268

No significant similarity found.


Query #3812: g3699.t1 Query ID: lcl|Query_71546 Length: 978

No significant similarity found.


Query #3813: g3700.t1 Query ID: lcl|Query_71547 Length: 531

No significant similarity found.


Query #3814: g3701.t1 Query ID: lcl|Query_71548 Length: 735

No significant similarity found.


Query #3815: g3702.t1 Query ID: lcl|Query_71549 Length: 859

No significant similarity found.


Query #3816: g3703.t1 Query ID: lcl|Query_71550 Length: 314

No significant similarity found.


Query #3817: g3704.t1 Query ID: lcl|Query_71551 Length: 819

No significant similarity found.


Query #3818: g3705.t1 Query ID: lcl|Query_71552 Length: 243

No significant similarity found.


Query #3819: g3706.t1 Query ID: lcl|Query_71553 Length: 313

No significant similarity found.


Query #3820: g3707.t1 Query ID: lcl|Query_71554 Length: 127

No significant similarity found.


Query #3821: g3708.t1 Query ID: lcl|Query_71555 Length: 226

No significant similarity found.


Query #3822: g3709.t1 Query ID: lcl|Query_71556 Length: 587

No significant similarity found.


Query #3823: g3710.t1 Query ID: lcl|Query_71557 Length: 520

No significant similarity found.


Query #3824: g3711.t1 Query ID: lcl|Query_71558 Length: 759

No significant similarity found.


Query #3825: g3712.t1 Query ID: lcl|Query_71559 Length: 726

No significant similarity found.


Query #3826: g3713.t1 Query ID: lcl|Query_71560 Length: 664

No significant similarity found.


Query #3827: g3714.t1 Query ID: lcl|Query_71561 Length: 847

No significant similarity found.


Query #3828: g3715.t1 Query ID: lcl|Query_71562 Length: 305

No significant similarity found.


Query #3829: g3716.t1 Query ID: lcl|Query_71563 Length: 400

No significant similarity found.


Query #3830: g3717.t1 Query ID: lcl|Query_71564 Length: 338

No significant similarity found.


Query #3831: g3718.t1 Query ID: lcl|Query_71565 Length: 120

No significant similarity found.


Query #3832: g3719.t1 Query ID: lcl|Query_71566 Length: 67

No significant similarity found.


Query #3833: g3720.t1 Query ID: lcl|Query_71567 Length: 393

No significant similarity found.


Query #3834: g3721.t1 Query ID: lcl|Query_71568 Length: 256

No significant similarity found.


Query #3835: g3722.t1 Query ID: lcl|Query_71569 Length: 537

No significant similarity found.


Query #3836: g3723.t1 Query ID: lcl|Query_71570 Length: 207

No significant similarity found.


Query #3837: g3724.t1 Query ID: lcl|Query_71571 Length: 385

No significant similarity found.


Query #3838: g3725.t1 Query ID: lcl|Query_71572 Length: 338

No significant similarity found.


Query #3839: g3726.t1 Query ID: lcl|Query_71573 Length: 755

No significant similarity found.


Query #3840: g3727.t1 Query ID: lcl|Query_71574 Length: 158

No significant similarity found.


Query #3841: g3728.t1 Query ID: lcl|Query_71575 Length: 191

No significant similarity found.


Query #3842: g3729.t1 Query ID: lcl|Query_71576 Length: 195

No significant similarity found.


Query #3843: g3730.t1 Query ID: lcl|Query_71577 Length: 853

No significant similarity found.


Query #3844: g3731.t1 Query ID: lcl|Query_71578 Length: 300

No significant similarity found.


Query #3845: g3732.t1 Query ID: lcl|Query_71579 Length: 73

No significant similarity found.


Query #3846: g3733.t1 Query ID: lcl|Query_71580 Length: 694

No significant similarity found.


Query #3847: g3734.t1 Query ID: lcl|Query_71581 Length: 489

No significant similarity found.


Query #3848: g3735.t1 Query ID: lcl|Query_71582 Length: 430

No significant similarity found.


Query #3849: g3736.t1 Query ID: lcl|Query_71583 Length: 590

No significant similarity found.


Query #3850: g3737.t1 Query ID: lcl|Query_71584 Length: 177

No significant similarity found.


Query #3851: g3738.t1 Query ID: lcl|Query_71585 Length: 225

No significant similarity found.


Query #3852: g3739.t1 Query ID: lcl|Query_71586 Length: 390

No significant similarity found.


Query #3853: g3740.t1 Query ID: lcl|Query_71587 Length: 418

No significant similarity found.


Query #3854: g3741.t1 Query ID: lcl|Query_71588 Length: 767

No significant similarity found.


Query #3855: g3742.t1 Query ID: lcl|Query_71589 Length: 546

No significant similarity found.


Query #3856: g3743.t1 Query ID: lcl|Query_71590 Length: 821

No significant similarity found.


Query #3857: g3744.t1 Query ID: lcl|Query_71591 Length: 822

No significant similarity found.


Query #3858: g3745.t1 Query ID: lcl|Query_71592 Length: 112

No significant similarity found.


Query #3859: g3746.t1 Query ID: lcl|Query_71593 Length: 932

No significant similarity found.


Query #3860: g3747.t1 Query ID: lcl|Query_71594 Length: 290

No significant similarity found.


Query #3861: g3748.t1 Query ID: lcl|Query_71595 Length: 89

No significant similarity found.


Query #3862: g3749.t1 Query ID: lcl|Query_71596 Length: 331

No significant similarity found.


Query #3863: g3750.t1 Query ID: lcl|Query_71597 Length: 596

No significant similarity found.


Query #3864: g3751.t1 Query ID: lcl|Query_71598 Length: 807

No significant similarity found.


Query #3865: g3752.t1 Query ID: lcl|Query_71599 Length: 608

No significant similarity found.


Query #3866: g3753.t1 Query ID: lcl|Query_71600 Length: 720

No significant similarity found.


Query #3867: g3754.t1 Query ID: lcl|Query_71601 Length: 103

No significant similarity found.


Query #3868: g3755.t1 Query ID: lcl|Query_71602 Length: 136

No significant similarity found.


Query #3869: g3756.t1 Query ID: lcl|Query_71603 Length: 205

No significant similarity found.


Query #3870: g3757.t1 Query ID: lcl|Query_71604 Length: 230

No significant similarity found.


Query #3871: g3758.t1 Query ID: lcl|Query_71605 Length: 290

No significant similarity found.


Query #3872: g3759.t1 Query ID: lcl|Query_71606 Length: 136

No significant similarity found.


Query #3873: g3760.t1 Query ID: lcl|Query_71607 Length: 103

No significant similarity found.


Query #3874: g3761.t1 Query ID: lcl|Query_71608 Length: 705

No significant similarity found.


Query #3875: g3762.t1 Query ID: lcl|Query_71609 Length: 393

No significant similarity found.


Query #3876: g3763.t1 Query ID: lcl|Query_71610 Length: 428

No significant similarity found.


Query #3877: g3764.t1 Query ID: lcl|Query_71611 Length: 188

No significant similarity found.


Query #3878: g3765.t1 Query ID: lcl|Query_71612 Length: 424

No significant similarity found.


Query #3879: g3766.t1 Query ID: lcl|Query_71613 Length: 1284

No significant similarity found.


Query #3880: g3767.t1 Query ID: lcl|Query_71614 Length: 207

No significant similarity found.


Query #3881: g3768.t1 Query ID: lcl|Query_71615 Length: 1405

No significant similarity found.


Query #3882: g3769.t1 Query ID: lcl|Query_71616 Length: 883

No significant similarity found.


Query #3883: g3770.t1 Query ID: lcl|Query_71617 Length: 1279

No significant similarity found.


Query #3884: g3771.t1 Query ID: lcl|Query_71618 Length: 238

No significant similarity found.


Query #3885: g3772.t1 Query ID: lcl|Query_71619 Length: 1071

No significant similarity found.


Query #3886: g3773.t1 Query ID: lcl|Query_71620 Length: 401

No significant similarity found.


Query #3887: g3774.t1 Query ID: lcl|Query_71621 Length: 220

No significant similarity found.


Query #3888: g3775.t1 Query ID: lcl|Query_71622 Length: 614

No significant similarity found.


Query #3889: g3776.t1 Query ID: lcl|Query_71623 Length: 868

No significant similarity found.


Query #3890: g3777.t1 Query ID: lcl|Query_71624 Length: 670

No significant similarity found.


Query #3891: g3778.t1 Query ID: lcl|Query_71625 Length: 396

No significant similarity found.


Query #3892: g3779.t1 Query ID: lcl|Query_71626 Length: 347

No significant similarity found.


Query #3893: g3780.t1 Query ID: lcl|Query_71627 Length: 581

No significant similarity found.


Query #3894: g3781.t1 Query ID: lcl|Query_71628 Length: 249

No significant similarity found.


Query #3895: g3782.t1 Query ID: lcl|Query_71629 Length: 275

No significant similarity found.


Query #3896: g3783.t1 Query ID: lcl|Query_71630 Length: 685

No significant similarity found.


Query #3897: g3784.t1 Query ID: lcl|Query_71631 Length: 682

No significant similarity found.


Query #3898: g3785.t1 Query ID: lcl|Query_71632 Length: 341

No significant similarity found.


Query #3899: g3786.t1 Query ID: lcl|Query_71633 Length: 554

No significant similarity found.


Query #3900: g3787.t1 Query ID: lcl|Query_71634 Length: 238

No significant similarity found.


Query #3901: g3788.t1 Query ID: lcl|Query_71635 Length: 1065

No significant similarity found.


Query #3902: g3789.t1 Query ID: lcl|Query_71636 Length: 232

No significant similarity found.


Query #3903: g3789.t2 Query ID: lcl|Query_71637 Length: 745

No significant similarity found.


Query #3904: g3790.t1 Query ID: lcl|Query_71638 Length: 136

No significant similarity found.


Query #3905: g3791.t1 Query ID: lcl|Query_71639 Length: 173

No significant similarity found.


Query #3906: g3792.t1 Query ID: lcl|Query_71640 Length: 105

No significant similarity found.


Query #3907: g3793.t1 Query ID: lcl|Query_71641 Length: 746

No significant similarity found.


Query #3908: g3794.t1 Query ID: lcl|Query_71642 Length: 627

No significant similarity found.


Query #3909: g3795.t1 Query ID: lcl|Query_71643 Length: 197

No significant similarity found.


Query #3910: g3795.t2 Query ID: lcl|Query_71644 Length: 171

No significant similarity found.


Query #3911: g3796.t1 Query ID: lcl|Query_71645 Length: 311

No significant similarity found.


Query #3912: g3797.t1 Query ID: lcl|Query_71646 Length: 600

No significant similarity found.


Query #3913: g3798.t1 Query ID: lcl|Query_71647 Length: 197

No significant similarity found.


Query #3914: g3798.t2 Query ID: lcl|Query_71648 Length: 171

No significant similarity found.


Query #3915: g3799.t1 Query ID: lcl|Query_71649 Length: 357

No significant similarity found.


Query #3916: g3800.t1 Query ID: lcl|Query_71650 Length: 721

No significant similarity found.


Query #3917: g3801.t1 Query ID: lcl|Query_71651 Length: 369

No significant similarity found.


Query #3918: g3802.t1 Query ID: lcl|Query_71652 Length: 503

No significant similarity found.


Query #3919: g3803.t1 Query ID: lcl|Query_71653 Length: 136

No significant similarity found.


Query #3920: g3804.t1 Query ID: lcl|Query_71654 Length: 794

No significant similarity found.


Query #3921: g3805.t1 Query ID: lcl|Query_71655 Length: 154

No significant similarity found.


Query #3922: g3806.t1 Query ID: lcl|Query_71656 Length: 1430

No significant similarity found.


Query #3923: g3807.t1 Query ID: lcl|Query_71657 Length: 470

No significant similarity found.


Query #3924: g3808.t1 Query ID: lcl|Query_71658 Length: 667

No significant similarity found.


Query #3925: g3809.t1 Query ID: lcl|Query_71659 Length: 244

No significant similarity found.


Query #3926: g3810.t1 Query ID: lcl|Query_71660 Length: 140

No significant similarity found.


Query #3927: g3811.t1 Query ID: lcl|Query_71661 Length: 435

No significant similarity found.


Query #3928: g3812.t1 Query ID: lcl|Query_71662 Length: 679

No significant similarity found.


Query #3929: g3813.t1 Query ID: lcl|Query_71663 Length: 316
[truncated: 740,554 more chars]
