# Supplementary material for: Predicting the Structure of Enzymes with Metal Cofactors: The Example of [FeFe] Hydrogenases
Source: Int J Mol Sci. 2024 Mar 25;25(7):3663. doi: 10.3390/ijms25073663 (PMC11011570; doi:10.3390/ijms25073663)
Supplement: Supplementary file 1 [file ijms-25-03663-s001.zip › ijms-2857370-SM/Blast_Clustal_Alignments/Chlorella_Vulg211_11P_Nuclear_Protein_Pam30_Alignment/C.Variabilis.txt]

RID: BJNXP7RY11N	
Job Title:A				
Program:  
Subject:None ID: lcl|Query_352145(amino acid) Length: 717
Query #1: g1.t1 Query ID: lcl|Query_341061 Length: 265

No significant similarity found.


Query #2: g2.t1 Query ID: lcl|Query_341062 Length: 332

No significant similarity found.


Query #3: g3.t1 Query ID: lcl|Query_341063 Length: 2311

No significant similarity found.


Query #4: g4.t1 Query ID: lcl|Query_341064 Length: 245

No significant similarity found.


Query #5: g5.t1 Query ID: lcl|Query_341065 Length: 427

No significant similarity found.


Query #6: g6.t1 Query ID: lcl|Query_341066 Length: 472

No significant similarity found.


Query #7: g7.t1 Query ID: lcl|Query_341067 Length: 89

No significant similarity found.


Query #8: g8.t1 Query ID: lcl|Query_341068 Length: 409

No significant similarity found.


Query #9: g9.t1 Query ID: lcl|Query_341069 Length: 1767

No significant similarity found.


Query #10: g10.t1 Query ID: lcl|Query_341070 Length: 107

No significant similarity found.


Query #11: g11.t1 Query ID: lcl|Query_341071 Length: 1087

No significant similarity found.


Query #12: g12.t1 Query ID: lcl|Query_341072 Length: 350

No significant similarity found.


Query #13: g13.t1 Query ID: lcl|Query_341073 Length: 1863

No significant similarity found.


Query #14: g14.t1 Query ID: lcl|Query_341074 Length: 478

No significant similarity found.


Query #15: g15.t1 Query ID: lcl|Query_341075 Length: 1601

No significant similarity found.


Query #16: g16.t1 Query ID: lcl|Query_341076 Length: 1102

No significant similarity found.


Query #17: g17.t1 Query ID: lcl|Query_341077 Length: 147

No significant similarity found.


Query #18: g18.t1 Query ID: lcl|Query_341078 Length: 765

No significant similarity found.


Query #19: g19.t1 Query ID: lcl|Query_341079 Length: 277

No significant similarity found.


Query #20: g20.t1 Query ID: lcl|Query_341080 Length: 1585

No significant similarity found.


Query #21: g21.t1 Query ID: lcl|Query_341081 Length: 120

No significant similarity found.


Query #22: g22.t1 Query ID: lcl|Query_341082 Length: 590

No significant similarity found.


Query #23: g23.t1 Query ID: lcl|Query_341083 Length: 136

No significant similarity found.


Query #24: g24.t1 Query ID: lcl|Query_341084 Length: 123

No significant similarity found.


Query #25: g25.t1 Query ID: lcl|Query_341085 Length: 340

No significant similarity found.


Query #26: g26.t1 Query ID: lcl|Query_341086 Length: 343

No significant similarity found.


Query #27: g27.t1 Query ID: lcl|Query_341087 Length: 542

No significant similarity found.


Query #28: g28.t1 Query ID: lcl|Query_341088 Length: 350

No significant similarity found.


Query #29: g29.t1 Query ID: lcl|Query_341089 Length: 153

No significant similarity found.


Query #30: g30.t1 Query ID: lcl|Query_341090 Length: 211

No significant similarity found.


Query #31: g31.t1 Query ID: lcl|Query_341091 Length: 88

No significant similarity found.


Query #32: g32.t1 Query ID: lcl|Query_341092 Length: 103

No significant similarity found.


Query #33: g33.t1 Query ID: lcl|Query_341093 Length: 193

No significant similarity found.


Query #34: g34.t1 Query ID: lcl|Query_341094 Length: 144

No significant similarity found.


Query #35: g35.t1 Query ID: lcl|Query_341095 Length: 73

No significant similarity found.


Query #36: g36.t1 Query ID: lcl|Query_341096 Length: 284

No significant similarity found.


Query #37: g37.t1 Query ID: lcl|Query_341097 Length: 259

No significant similarity found.


Query #38: g38.t1 Query ID: lcl|Query_341098 Length: 144

No significant similarity found.


Query #39: g39.t1 Query ID: lcl|Query_341099 Length: 1158

No significant similarity found.


Query #40: g40.t1 Query ID: lcl|Query_341100 Length: 753

No significant similarity found.


Query #41: g41.t1 Query ID: lcl|Query_341101 Length: 228

No significant similarity found.


Query #42: g42.t1 Query ID: lcl|Query_341102 Length: 429

No significant similarity found.


Query #43: g43.t1 Query ID: lcl|Query_341103 Length: 294

No significant similarity found.


Query #44: g44.t1 Query ID: lcl|Query_341104 Length: 348

No significant similarity found.


Query #45: g45.t1 Query ID: lcl|Query_341105 Length: 1085

No significant similarity found.


Query #46: g46.t1 Query ID: lcl|Query_341106 Length: 565

No significant similarity found.


Query #47: g47.t1 Query ID: lcl|Query_341107 Length: 131

No significant similarity found.


Query #48: g48.t1 Query ID: lcl|Query_341108 Length: 553

No significant similarity found.


Query #49: g49.t1 Query ID: lcl|Query_341109 Length: 157

No significant similarity found.


Query #50: g50.t1 Query ID: lcl|Query_341110 Length: 421

No significant similarity found.


Query #51: g51.t1 Query ID: lcl|Query_341111 Length: 521

No significant similarity found.


Query #52: g52.t1 Query ID: lcl|Query_341112 Length: 774

No significant similarity found.


Query #53: g53.t1 Query ID: lcl|Query_341113 Length: 131

No significant similarity found.


Query #54: g54.t1 Query ID: lcl|Query_341114 Length: 1187

No significant similarity found.


Query #55: g55.t1 Query ID: lcl|Query_341115 Length: 788

No significant similarity found.


Query #56: g55.t2 Query ID: lcl|Query_341116 Length: 790

No significant similarity found.


Query #57: g56.t1 Query ID: lcl|Query_341117 Length: 236

No significant similarity found.


Query #58: g57.t1 Query ID: lcl|Query_341118 Length: 431

No significant similarity found.


Query #59: g58.t1 Query ID: lcl|Query_341119 Length: 262

No significant similarity found.


Query #60: g59.t1 Query ID: lcl|Query_341120 Length: 363

No significant similarity found.


Query #61: g60.t1 Query ID: lcl|Query_341121 Length: 386

No significant similarity found.


Query #62: g61.t1 Query ID: lcl|Query_341122 Length: 364

No significant similarity found.


Query #63: g62.t1 Query ID: lcl|Query_341123 Length: 488

No significant similarity found.


Query #64: g63.t1 Query ID: lcl|Query_341124 Length: 243

No significant similarity found.


Query #65: g64.t1 Query ID: lcl|Query_341125 Length: 381

No significant similarity found.


Query #66: g65.t1 Query ID: lcl|Query_341126 Length: 537

No significant similarity found.


Query #67: g66.t1 Query ID: lcl|Query_341127 Length: 254

No significant similarity found.


Query #68: g67.t1 Query ID: lcl|Query_341128 Length: 455

No significant similarity found.


Query #69: g68.t1 Query ID: lcl|Query_341129 Length: 443

No significant similarity found.


Query #70: g69.t1 Query ID: lcl|Query_341130 Length: 330

No significant similarity found.


Query #71: g70.t1 Query ID: lcl|Query_341131 Length: 346

No significant similarity found.


Query #72: g71.t1 Query ID: lcl|Query_341132 Length: 458

No significant similarity found.


Query #73: g72.t1 Query ID: lcl|Query_341133 Length: 509

No significant similarity found.


Query #74: g73.t1 Query ID: lcl|Query_341134 Length: 487

No significant similarity found.


Query #75: g74.t1 Query ID: lcl|Query_341135 Length: 884

No significant similarity found.


Query #76: g75.t1 Query ID: lcl|Query_341136 Length: 333

No significant similarity found.


Query #77: g76.t1 Query ID: lcl|Query_341137 Length: 265

No significant similarity found.


Query #78: g77.t1 Query ID: lcl|Query_341138 Length: 442

No significant similarity found.


Query #79: g78.t1 Query ID: lcl|Query_341139 Length: 134

No significant similarity found.


Query #80: g79.t1 Query ID: lcl|Query_341140 Length: 218

No significant similarity found.


Query #81: g80.t1 Query ID: lcl|Query_341141 Length: 417

No significant similarity found.


Query #82: g81.t1 Query ID: lcl|Query_341142 Length: 435

No significant similarity found.


Query #83: g82.t1 Query ID: lcl|Query_341143 Length: 532

No significant similarity found.


Query #84: g83.t1 Query ID: lcl|Query_341144 Length: 101

No significant similarity found.


Query #85: g84.t1 Query ID: lcl|Query_341145 Length: 2372

No significant similarity found.


Query #86: g85.t1 Query ID: lcl|Query_341146 Length: 432

No significant similarity found.


Query #87: g86.t1 Query ID: lcl|Query_341147 Length: 148

No significant similarity found.


Query #88: g87.t1 Query ID: lcl|Query_341148 Length: 499

No significant similarity found.


Query #89: g88.t1 Query ID: lcl|Query_341149 Length: 426

No significant similarity found.


Query #90: g89.t1 Query ID: lcl|Query_341150 Length: 338

No significant similarity found.


Query #91: g90.t1 Query ID: lcl|Query_341151 Length: 1726

No significant similarity found.


Query #92: g91.t1 Query ID: lcl|Query_341152 Length: 493

No significant similarity found.


Query #93: g92.t1 Query ID: lcl|Query_341153 Length: 443

No significant similarity found.


Query #94: g93.t1 Query ID: lcl|Query_341154 Length: 594

No significant similarity found.


Query #95: g93.t2 Query ID: lcl|Query_341155 Length: 617

No significant similarity found.


Query #96: g94.t1 Query ID: lcl|Query_341156 Length: 686

No significant similarity found.


Query #97: g95.t1 Query ID: lcl|Query_341157 Length: 1718

No significant similarity found.


Query #98: g96.t1 Query ID: lcl|Query_341158 Length: 104

No significant similarity found.


Query #99: g97.t1 Query ID: lcl|Query_341159 Length: 118

No significant similarity found.


Query #100: g98.t1 Query ID: lcl|Query_341160 Length: 138

No significant similarity found.


Query #101: g99.t1 Query ID: lcl|Query_341161 Length: 297

No significant similarity found.


Query #102: g99.t2 Query ID: lcl|Query_341162 Length: 273

No significant similarity found.


Query #103: g100.t1 Query ID: lcl|Query_341163 Length: 180

No significant similarity found.


Query #104: g101.t1 Query ID: lcl|Query_341164 Length: 144

No significant similarity found.


Query #105: g102.t1 Query ID: lcl|Query_341165 Length: 109

No significant similarity found.


Query #106: g103.t1 Query ID: lcl|Query_341166 Length: 174

No significant similarity found.


Query #107: g104.t1 Query ID: lcl|Query_341167 Length: 87

No significant similarity found.


Query #108: g105.t1 Query ID: lcl|Query_341168 Length: 172

No significant similarity found.


Query #109: g106.t1 Query ID: lcl|Query_341169 Length: 249

No significant similarity found.


Query #110: g107.t1 Query ID: lcl|Query_341170 Length: 146

No significant similarity found.


Query #111: g108.t1 Query ID: lcl|Query_341171 Length: 365

No significant similarity found.


Query #112: g109.t1 Query ID: lcl|Query_341172 Length: 218

No significant similarity found.


Query #113: g110.t1 Query ID: lcl|Query_341173 Length: 252

No significant similarity found.


Query #114: g111.t1 Query ID: lcl|Query_341174 Length: 150

No significant similarity found.


Query #115: g112.t1 Query ID: lcl|Query_341175 Length: 428

No significant similarity found.


Query #116: g113.t1 Query ID: lcl|Query_341176 Length: 652

No significant similarity found.


Query #117: g114.t1 Query ID: lcl|Query_341177 Length: 559

No significant similarity found.


Query #118: g115.t1 Query ID: lcl|Query_341178 Length: 852

No significant similarity found.


Query #119: g116.t1 Query ID: lcl|Query_341179 Length: 424

No significant similarity found.


Query #120: g117.t1 Query ID: lcl|Query_341180 Length: 318

No significant similarity found.


Query #121: g118.t1 Query ID: lcl|Query_341181 Length: 270

No significant similarity found.


Query #122: g119.t1 Query ID: lcl|Query_341182 Length: 208

No significant similarity found.


Query #123: g120.t1 Query ID: lcl|Query_341183 Length: 141

No significant similarity found.


Query #124: g121.t1 Query ID: lcl|Query_341184 Length: 319

No significant similarity found.


Query #125: g122.t1 Query ID: lcl|Query_341185 Length: 1035

No significant similarity found.


Query #126: g123.t1 Query ID: lcl|Query_341186 Length: 1010

No significant similarity found.


Query #127: g124.t1 Query ID: lcl|Query_341187 Length: 505

No significant similarity found.


Query #128: g125.t1 Query ID: lcl|Query_341188 Length: 607

No significant similarity found.


Query #129: g126.t1 Query ID: lcl|Query_341189 Length: 1014

No significant similarity found.


Query #130: g127.t1 Query ID: lcl|Query_341190 Length: 428

No significant similarity found.


Query #131: g128.t1 Query ID: lcl|Query_341191 Length: 607

No significant similarity found.


Query #132: g129.t1 Query ID: lcl|Query_341192 Length: 358

No significant similarity found.


Query #133: g129.t2 Query ID: lcl|Query_341193 Length: 553

No significant similarity found.


Query #134: g130.t1 Query ID: lcl|Query_341194 Length: 630

No significant similarity found.


Query #135: g131.t1 Query ID: lcl|Query_341195 Length: 475

No significant similarity found.


Query #136: g132.t1 Query ID: lcl|Query_341196 Length: 472

No significant similarity found.


Query #137: g133.t1 Query ID: lcl|Query_341197 Length: 709

No significant similarity found.


Query #138: g134.t1 Query ID: lcl|Query_341198 Length: 595

No significant similarity found.


Query #139: g135.t1 Query ID: lcl|Query_341199 Length: 351

No significant similarity found.


Query #140: g136.t1 Query ID: lcl|Query_341200 Length: 581

No significant similarity found.


Query #141: g137.t1 Query ID: lcl|Query_341201 Length: 82

No significant similarity found.


Query #142: g138.t1 Query ID: lcl|Query_341202 Length: 160

No significant similarity found.


Query #143: g139.t1 Query ID: lcl|Query_341203 Length: 287

No significant similarity found.


Query #144: g140.t1 Query ID: lcl|Query_341204 Length: 423

No significant similarity found.


Query #145: g141.t1 Query ID: lcl|Query_341205 Length: 198

No significant similarity found.


Query #146: g142.t1 Query ID: lcl|Query_341206 Length: 125

No significant similarity found.


Query #147: g143.t1 Query ID: lcl|Query_341207 Length: 274

No significant similarity found.


Query #148: g144.t1 Query ID: lcl|Query_341208 Length: 190

No significant similarity found.


Query #149: g145.t1 Query ID: lcl|Query_341209 Length: 723

No significant similarity found.


Query #150: g146.t1 Query ID: lcl|Query_341210 Length: 385

No significant similarity found.


Query #151: g147.t1 Query ID: lcl|Query_341211 Length: 532

No significant similarity found.


Query #152: g148.t1 Query ID: lcl|Query_341212 Length: 592

No significant similarity found.


Query #153: g149.t1 Query ID: lcl|Query_341213 Length: 434

No significant similarity found.


Query #154: g150.t1 Query ID: lcl|Query_341214 Length: 764

No significant similarity found.


Query #155: g151.t1 Query ID: lcl|Query_341215 Length: 408

No significant similarity found.


Query #156: g152.t1 Query ID: lcl|Query_341216 Length: 428

No significant similarity found.


Query #157: g153.t1 Query ID: lcl|Query_341217 Length: 384

No significant similarity found.


Query #158: g154.t1 Query ID: lcl|Query_341218 Length: 328

No significant similarity found.


Query #159: g154.t2 Query ID: lcl|Query_341219 Length: 314

No significant similarity found.


Query #160: g155.t1 Query ID: lcl|Query_341220 Length: 495

No significant similarity found.


Query #161: g156.t1 Query ID: lcl|Query_341221 Length: 1614

No significant similarity found.


Query #162: g157.t1 Query ID: lcl|Query_341222 Length: 227

No significant similarity found.


Query #163: g158.t1 Query ID: lcl|Query_341223 Length: 1057

No significant similarity found.


Query #164: g159.t1 Query ID: lcl|Query_341224 Length: 882

No significant similarity found.


Query #165: g160.t1 Query ID: lcl|Query_341225 Length: 275

No significant similarity found.


Query #166: g161.t1 Query ID: lcl|Query_341226 Length: 255

No significant similarity found.


Query #167: g162.t1 Query ID: lcl|Query_341227 Length: 621

No significant similarity found.


Query #168: g163.t1 Query ID: lcl|Query_341228 Length: 470

No significant similarity found.


Query #169: g164.t1 Query ID: lcl|Query_341229 Length: 804

No significant similarity found.


Query #170: g165.t1 Query ID: lcl|Query_341230 Length: 390

No significant similarity found.


Query #171: g166.t1 Query ID: lcl|Query_341231 Length: 847

No significant similarity found.


Query #172: g167.t1 Query ID: lcl|Query_341232 Length: 513

No significant similarity found.


Query #173: g168.t1 Query ID: lcl|Query_341233 Length: 548

No significant similarity found.


Query #174: g169.t1 Query ID: lcl|Query_341234 Length: 914

No significant similarity found.


Query #175: g170.t1 Query ID: lcl|Query_341235 Length: 1535

No significant similarity found.


Query #176: g171.t1 Query ID: lcl|Query_341236 Length: 418

No significant similarity found.


Query #177: g172.t1 Query ID: lcl|Query_341237 Length: 110

No significant similarity found.


Query #178: g173.t1 Query ID: lcl|Query_341238 Length: 80

No significant similarity found.


Query #179: g174.t1 Query ID: lcl|Query_341239 Length: 317

No significant similarity found.


Query #180: g175.t1 Query ID: lcl|Query_341240 Length: 92

No significant similarity found.


Query #181: g176.t1 Query ID: lcl|Query_341241 Length: 612

No significant similarity found.


Query #182: g177.t1 Query ID: lcl|Query_341242 Length: 1044

No significant similarity found.


Query #183: g178.t1 Query ID: lcl|Query_341243 Length: 139

No significant similarity found.


Query #184: g179.t1 Query ID: lcl|Query_341244 Length: 337

No significant similarity found.


Query #185: g180.t1 Query ID: lcl|Query_341245 Length: 250

No significant similarity found.


Query #186: g181.t1 Query ID: lcl|Query_341246 Length: 225

No significant similarity found.


Query #187: g182.t1 Query ID: lcl|Query_341247 Length: 220

No significant similarity found.


Query #188: g183.t1 Query ID: lcl|Query_341248 Length: 220

No significant similarity found.


Query #189: g184.t1 Query ID: lcl|Query_341249 Length: 220

No significant similarity found.


Query #190: g185.t1 Query ID: lcl|Query_341250 Length: 220

No significant similarity found.


Query #191: g186.t1 Query ID: lcl|Query_341251 Length: 220

No significant similarity found.


Query #192: g187.t1 Query ID: lcl|Query_341252 Length: 220

No significant similarity found.


Query #193: g188.t1 Query ID: lcl|Query_341253 Length: 430

No significant similarity found.


Query #194: g189.t1 Query ID: lcl|Query_341254 Length: 173

No significant similarity found.


Query #195: g190.t1 Query ID: lcl|Query_341255 Length: 362

No significant similarity found.


Query #196: g191.t1 Query ID: lcl|Query_341256 Length: 160

No significant similarity found.


Query #197: g192.t1 Query ID: lcl|Query_341257 Length: 234

No significant similarity found.


Query #198: g193.t1 Query ID: lcl|Query_341258 Length: 289

No significant similarity found.


Query #199: g194.t1 Query ID: lcl|Query_341259 Length: 423

No significant similarity found.


Query #200: g195.t1 Query ID: lcl|Query_341260 Length: 1181

No significant similarity found.


Query #201: g196.t1 Query ID: lcl|Query_341261 Length: 462

No significant similarity found.


Query #202: g197.t1 Query ID: lcl|Query_341262 Length: 921

No significant similarity found.


Query #203: g198.t1 Query ID: lcl|Query_341263 Length: 631

No significant similarity found.


Query #204: g199.t1 Query ID: lcl|Query_341264 Length: 273

No significant similarity found.


Query #205: g200.t1 Query ID: lcl|Query_341265 Length: 395

No significant similarity found.


Query #206: g201.t1 Query ID: lcl|Query_341266 Length: 351

No significant similarity found.


Query #207: g202.t1 Query ID: lcl|Query_341267 Length: 275

No significant similarity found.


Query #208: g203.t1 Query ID: lcl|Query_341268 Length: 209

No significant similarity found.


Query #209: g204.t1 Query ID: lcl|Query_341269 Length: 412

No significant similarity found.


Query #210: g205.t1 Query ID: lcl|Query_341270 Length: 156

No significant similarity found.


Query #211: g206.t1 Query ID: lcl|Query_341271 Length: 574

No significant similarity found.


Query #212: g206.t2 Query ID: lcl|Query_341272 Length: 576

No significant similarity found.


Query #213: g207.t1 Query ID: lcl|Query_341273 Length: 516

No significant similarity found.


Query #214: g208.t1 Query ID: lcl|Query_341274 Length: 589

No significant similarity found.


Query #215: g209.t1 Query ID: lcl|Query_341275 Length: 171

No significant similarity found.


Query #216: g210.t1 Query ID: lcl|Query_341276 Length: 416

No significant similarity found.


Query #217: g211.t1 Query ID: lcl|Query_341277 Length: 296

No significant similarity found.


Query #218: g212.t1 Query ID: lcl|Query_341278 Length: 366

No significant similarity found.


Query #219: g213.t1 Query ID: lcl|Query_341279 Length: 319

No significant similarity found.


Query #220: g214.t1 Query ID: lcl|Query_341280 Length: 885

No significant similarity found.


Query #221: g215.t1 Query ID: lcl|Query_341281 Length: 993

No significant similarity found.


Query #222: g216.t1 Query ID: lcl|Query_341282 Length: 738

No significant similarity found.


Query #223: g217.t1 Query ID: lcl|Query_341283 Length: 2073

No significant similarity found.


Query #224: g218.t1 Query ID: lcl|Query_341284 Length: 1053

No significant similarity found.


Query #225: g219.t1 Query ID: lcl|Query_341285 Length: 592

No significant similarity found.


Query #226: g220.t1 Query ID: lcl|Query_341286 Length: 599

No significant similarity found.


Query #227: g221.t1 Query ID: lcl|Query_341287 Length: 352

No significant similarity found.


Query #228: g222.t1 Query ID: lcl|Query_341288 Length: 355

No significant similarity found.


Query #229: g223.t1 Query ID: lcl|Query_341289 Length: 855

No significant similarity found.


Query #230: g224.t1 Query ID: lcl|Query_341290 Length: 513

No significant similarity found.


Query #231: g225.t1 Query ID: lcl|Query_341291 Length: 508

No significant similarity found.


Query #232: g226.t1 Query ID: lcl|Query_341292 Length: 222

No significant similarity found.


Query #233: g227.t1 Query ID: lcl|Query_341293 Length: 1374

No significant similarity found.


Query #234: g228.t1 Query ID: lcl|Query_341294 Length: 1116

No significant similarity found.


Query #235: g229.t1 Query ID: lcl|Query_341295 Length: 1755

No significant similarity found.


Query #236: g230.t1 Query ID: lcl|Query_341296 Length: 236

No significant similarity found.


Query #237: g231.t1 Query ID: lcl|Query_341297 Length: 416

No significant similarity found.


Query #238: g232.t1 Query ID: lcl|Query_341298 Length: 550

No significant similarity found.


Query #239: g233.t1 Query ID: lcl|Query_341299 Length: 426

No significant similarity found.


Query #240: g234.t1 Query ID: lcl|Query_341300 Length: 338

No significant similarity found.


Query #241: g235.t1 Query ID: lcl|Query_341301 Length: 345

No significant similarity found.


Query #242: g236.t1 Query ID: lcl|Query_341302 Length: 289

No significant similarity found.


Query #243: g237.t1 Query ID: lcl|Query_341303 Length: 470

No significant similarity found.


Query #244: g238.t1 Query ID: lcl|Query_341304 Length: 601

No significant similarity found.


Query #245: g239.t1 Query ID: lcl|Query_341305 Length: 319

No significant similarity found.


Query #246: g240.t1 Query ID: lcl|Query_341306 Length: 651

No significant similarity found.


Query #247: g241.t1 Query ID: lcl|Query_341307 Length: 809

No significant similarity found.


Query #248: g242.t1 Query ID: lcl|Query_341308 Length: 340

No significant similarity found.


Query #249: g243.t1 Query ID: lcl|Query_341309 Length: 374

No significant similarity found.


Query #250: g244.t1 Query ID: lcl|Query_341310 Length: 227

No significant similarity found.


Query #251: g245.t1 Query ID: lcl|Query_341311 Length: 1077

No significant similarity found.


Query #252: g246.t1 Query ID: lcl|Query_341312 Length: 181

Sequences producing significant alignments:
                                                                  Scientific      Common                     Max    Total Query   E   Per.   Acc.                        
Description                                                       Name            Name            Taxid      Score  Score cover Value Ident  Len        Accession        
unnamed protein product                                                                           0          23.1   23.1  9%    0.013 54.17  717        Query_352145     


Alignments:

>unnamed protein product
Sequence ID: Query_352145 Length: 717
Range 1: 73 to 93

Score:23.1 bits(47), Expect:0.013, 
Method:Composition-based stats., 
Identities:13/24(54%), Positives:13/24(54%), Gaps:10/24(41%)

Query  41  EAGGPPA-VP-----PRLP-TPAT  57
           EAG   A VP     PRLP TP T
Sbjct  73  EAG---AYVPTLCTHPRLPTTPGT  93


Query #253: g247.t1 Query ID: lcl|Query_341313 Length: 897

No significant similarity found.


Query #254: g248.t1 Query ID: lcl|Query_341314 Length: 241

No significant similarity found.


Query #255: g249.t1 Query ID: lcl|Query_341315 Length: 385

No significant similarity found.


Query #256: g250.t1 Query ID: lcl|Query_341316 Length: 358

No significant similarity found.


Query #257: g251.t1 Query ID: lcl|Query_341317 Length: 233

No significant similarity found.


Query #258: g252.t1 Query ID: lcl|Query_341318 Length: 261

No significant similarity found.


Query #259: g253.t1 Query ID: lcl|Query_341319 Length: 1342

No significant similarity found.


Query #260: g254.t1 Query ID: lcl|Query_341320 Length: 162

No significant similarity found.


Query #261: g255.t1 Query ID: lcl|Query_341321 Length: 712

No significant similarity found.


Query #262: g256.t1 Query ID: lcl|Query_341322 Length: 280

No significant similarity found.


Query #263: g257.t1 Query ID: lcl|Query_341323 Length: 721

No significant similarity found.


Query #264: g258.t1 Query ID: lcl|Query_341324 Length: 1177

No significant similarity found.


Query #265: g259.t1 Query ID: lcl|Query_341325 Length: 143

No significant similarity found.


Query #266: g260.t1 Query ID: lcl|Query_341326 Length: 353

No significant similarity found.


Query #267: g261.t1 Query ID: lcl|Query_341327 Length: 369

No significant similarity found.


Query #268: g262.t1 Query ID: lcl|Query_341328 Length: 199

No significant similarity found.


Query #269: g263.t1 Query ID: lcl|Query_341329 Length: 514

No significant similarity found.


Query #270: g264.t1 Query ID: lcl|Query_341330 Length: 491

No significant similarity found.


Query #271: g265.t1 Query ID: lcl|Query_341331 Length: 541

No significant similarity found.


Query #272: g266.t1 Query ID: lcl|Query_341332 Length: 1011

No significant similarity found.


Query #273: g267.t1 Query ID: lcl|Query_341333 Length: 928

No significant similarity found.


Query #274: g268.t1 Query ID: lcl|Query_341334 Length: 1000

No significant similarity found.


Query #275: g269.t1 Query ID: lcl|Query_341335 Length: 337

No significant similarity found.


Query #276: g270.t1 Query ID: lcl|Query_341336 Length: 499

No significant similarity found.


Query #277: g271.t1 Query ID: lcl|Query_341337 Length: 99

No significant similarity found.


Query #278: g272.t1 Query ID: lcl|Query_341338 Length: 169

No significant similarity found.


Query #279: g273.t1 Query ID: lcl|Query_341339 Length: 111

No significant similarity found.


Query #280: g274.t1 Query ID: lcl|Query_341340 Length: 917

No significant similarity found.


Query #281: g275.t1 Query ID: lcl|Query_341341 Length: 231

No significant similarity found.


Query #282: g276.t1 Query ID: lcl|Query_341342 Length: 18322

No significant similarity found.


Query #283: g277.t1 Query ID: lcl|Query_341343 Length: 98

No significant similarity found.


Query #284: g278.t1 Query ID: lcl|Query_341344 Length: 198

No significant similarity found.


Query #285: g279.t1 Query ID: lcl|Query_341345 Length: 1358

No significant similarity found.


Query #286: g279.t2 Query ID: lcl|Query_341346 Length: 1336

No significant similarity found.


Query #287: g280.t1 Query ID: lcl|Query_341347 Length: 276

No significant similarity found.


Query #288: g281.t1 Query ID: lcl|Query_341348 Length: 360

No significant similarity found.


Query #289: g282.t1 Query ID: lcl|Query_341349 Length: 541

No significant similarity found.


Query #290: g283.t1 Query ID: lcl|Query_341350 Length: 144

No significant similarity found.


Query #291: g284.t1 Query ID: lcl|Query_341351 Length: 456

No significant similarity found.


Query #292: g285.t1 Query ID: lcl|Query_341352 Length: 441

No significant similarity found.


Query #293: g286.t1 Query ID: lcl|Query_341353 Length: 524

No significant similarity found.


Query #294: g287.t1 Query ID: lcl|Query_341354 Length: 420

No significant similarity found.


Query #295: g288.t1 Query ID: lcl|Query_341355 Length: 1228

No significant similarity found.


Query #296: g289.t1 Query ID: lcl|Query_341356 Length: 207

No significant similarity found.


Query #297: g290.t1 Query ID: lcl|Query_341357 Length: 784

No significant similarity found.


Query #298: g291.t1 Query ID: lcl|Query_341358 Length: 941

No significant similarity found.


Query #299: g292.t1 Query ID: lcl|Query_341359 Length: 1004

No significant similarity found.


Query #300: g293.t1 Query ID: lcl|Query_341360 Length: 222

No significant similarity found.


Query #301: g294.t1 Query ID: lcl|Query_341361 Length: 417

No significant similarity found.


Query #302: g295.t1 Query ID: lcl|Query_341362 Length: 272

No significant similarity found.


Query #303: g296.t1 Query ID: lcl|Query_341363 Length: 937

No significant similarity found.


Query #304: g297.t1 Query ID: lcl|Query_341364 Length: 336

No significant similarity found.


Query #305: g298.t1 Query ID: lcl|Query_341365 Length: 343

No significant similarity found.


Query #306: g299.t1 Query ID: lcl|Query_341366 Length: 453

No significant similarity found.


Query #307: g300.t1 Query ID: lcl|Query_341367 Length: 534

No significant similarity found.


Query #308: g301.t1 Query ID: lcl|Query_341368 Length: 378

No significant similarity found.


Query #309: g302.t1 Query ID: lcl|Query_341369 Length: 423

No significant similarity found.


Query #310: g303.t1 Query ID: lcl|Query_341370 Length: 604

No significant similarity found.


Query #311: g304.t1 Query ID: lcl|Query_341371 Length: 204

No significant similarity found.


Query #312: g305.t1 Query ID: lcl|Query_341372 Length: 344

No significant similarity found.


Query #313: g306.t1 Query ID: lcl|Query_341373 Length: 150

No significant similarity found.


Query #314: g307.t1 Query ID: lcl|Query_341374 Length: 188

No significant similarity found.


Query #315: g308.t1 Query ID: lcl|Query_341375 Length: 481

Sequences producing significant alignments:
                                                                  Scientific      Common                     Max    Total Query   E   Per.   Acc.                        
Description                                                       Name            Name            Taxid      Score  Score cover Value Ident  Len        Accession        
unnamed protein product                                                                           0          24.8   24.8  5%    0.010 50.00  717        Query_352145     


Alignments:

>unnamed protein product
Sequence ID: Query_352145 Length: 717
Range 1: 384 to 409

Score:24.8 bits(51), Expect:0.010, 
Method:Compositional matrix adjust., 
Identities:14/28(50%), Positives:14/28(50%), Gaps:3/28(10%)

Query  304  LPPFTSCRPSWLSSSLV-PAVTVLIPLL  330
            LP FTSC P W    LV      LIP L
Sbjct  384  LPMFTSCCPAWI--NLVEKSYPELIPHL  409


Query #316: g309.t1 Query ID: lcl|Query_341376 Length: 103

No significant similarity found.


Query #317: g310.t1 Query ID: lcl|Query_341377 Length: 637

No significant similarity found.


Query #318: g311.t1 Query ID: lcl|Query_341378 Length: 337

No significant similarity found.


Query #319: g312.t1 Query ID: lcl|Query_341379 Length: 384

No significant similarity found.


Query #320: g313.t1 Query ID: lcl|Query_341380 Length: 259

No significant similarity found.


Query #321: g314.t1 Query ID: lcl|Query_341381 Length: 99

No significant similarity found.


Query #322: g315.t1 Query ID: lcl|Query_341382 Length: 691

No significant similarity found.


Query #323: g316.t1 Query ID: lcl|Query_341383 Length: 1688

No significant similarity found.


Query #324: g317.t1 Query ID: lcl|Query_341384 Length: 322

No significant similarity found.


Query #325: g318.t1 Query ID: lcl|Query_341385 Length: 528

No significant similarity found.


Query #326: g319.t1 Query ID: lcl|Query_341386 Length: 1304

No significant similarity found.


Query #327: g320.t1 Query ID: lcl|Query_341387 Length: 292

No significant similarity found.


Query #328: g321.t1 Query ID: lcl|Query_341388 Length: 115

No significant similarity found.


Query #329: g322.t1 Query ID: lcl|Query_341389 Length: 453

No significant similarity found.


Query #330: g323.t1 Query ID: lcl|Query_341390 Length: 224

No significant similarity found.


Query #331: g324.t1 Query ID: lcl|Query_341391 Length: 146

No significant similarity found.


Query #332: g325.t1 Query ID: lcl|Query_341392 Length: 626

No significant similarity found.


Query #333: g325.t2 Query ID: lcl|Query_341393 Length: 623

No significant similarity found.


Query #334: g326.t1 Query ID: lcl|Query_341394 Length: 763

No significant similarity found.


Query #335: g327.t1 Query ID: lcl|Query_341395 Length: 1126

No significant similarity found.


Query #336: g328.t1 Query ID: lcl|Query_341396 Length: 1308

No significant similarity found.


Query #337: g329.t1 Query ID: lcl|Query_341397 Length: 291

No significant similarity found.


Query #338: g330.t1 Query ID: lcl|Query_341398 Length: 336

No significant similarity found.


Query #339: g331.t1 Query ID: lcl|Query_341399 Length: 687

No significant similarity found.


Query #340: g332.t1 Query ID: lcl|Query_341400 Length: 304

No significant similarity found.


Query #341: g333.t1 Query ID: lcl|Query_341401 Length: 268

No significant similarity found.


Query #342: g334.t1 Query ID: lcl|Query_341402 Length: 195

No significant similarity found.


Query #343: g335.t1 Query ID: lcl|Query_341403 Length: 296

No significant similarity found.


Query #344: g336.t1 Query ID: lcl|Query_341404 Length: 458

No significant similarity found.


Query #345: g337.t1 Query ID: lcl|Query_341405 Length: 529

No significant similarity found.


Query #346: g338.t1 Query ID: lcl|Query_341406 Length: 524

No significant similarity found.


Query #347: g339.t1 Query ID: lcl|Query_341407 Length: 444

No significant similarity found.


Query #348: g340.t1 Query ID: lcl|Query_341408 Length: 2357

No significant similarity found.


Query #349: g341.t1 Query ID: lcl|Query_341409 Length: 508

No significant similarity found.


Query #350: g342.t1 Query ID: lcl|Query_341410 Length: 223

No significant similarity found.


Query #351: g343.t1 Query ID: lcl|Query_341411 Length: 259

No significant similarity found.


Query #352: g344.t1 Query ID: lcl|Query_341412 Length: 939

No significant similarity found.


Query #353: g345.t1 Query ID: lcl|Query_341413 Length: 399

No significant similarity found.


Query #354: g346.t1 Query ID: lcl|Query_341414 Length: 329

No significant similarity found.


Query #355: g347.t1 Query ID: lcl|Query_341415 Length: 468

No significant similarity found.


Query #356: g348.t1 Query ID: lcl|Query_341416 Length: 269

No significant similarity found.


Query #357: g349.t1 Query ID: lcl|Query_341417 Length: 633

No significant similarity found.


Query #358: g350.t1 Query ID: lcl|Query_341418 Length: 497

No significant similarity found.


Query #359: g351.t1 Query ID: lcl|Query_341419 Length: 1175

No significant similarity found.


Query #360: g352.t1 Query ID: lcl|Query_341420 Length: 1394

No significant similarity found.


Query #361: g353.t1 Query ID: lcl|Query_341421 Length: 297

No significant similarity found.


Query #362: g354.t1 Query ID: lcl|Query_341422 Length: 101

No significant similarity found.


Query #363: g355.t1 Query ID: lcl|Query_341423 Length: 1724

No significant similarity found.


Query #364: g356.t1 Query ID: lcl|Query_341424 Length: 814

No significant similarity found.


Query #365: g357.t1 Query ID: lcl|Query_341425 Length: 329

No significant similarity found.


Query #366: g358.t1 Query ID: lcl|Query_341426 Length: 423

No significant similarity found.


Query #367: g359.t1 Query ID: lcl|Query_341427 Length: 122

No significant similarity found.


Query #368: g360.t1 Query ID: lcl|Query_341428 Length: 465

No significant similarity found.


Query #369: g361.t1 Query ID: lcl|Query_341429 Length: 300

No significant similarity found.


Query #370: g362.t1 Query ID: lcl|Query_341430 Length: 490

No significant similarity found.


Query #371: g363.t1 Query ID: lcl|Query_341431 Length: 933

No significant similarity found.


Query #372: g364.t1 Query ID: lcl|Query_341432 Length: 1070

No significant similarity found.


Query #373: g365.t1 Query ID: lcl|Query_341433 Length: 248

No significant similarity found.


Query #374: g366.t1 Query ID: lcl|Query_341434 Length: 417

No significant similarity found.


Query #375: g367.t1 Query ID: lcl|Query_341435 Length: 458

No significant similarity found.


Query #376: g368.t1 Query ID: lcl|Query_341436 Length: 344

No significant similarity found.


Query #377: g369.t1 Query ID: lcl|Query_341437 Length: 1318

No significant similarity found.


Query #378: g370.t1 Query ID: lcl|Query_341438 Length: 3001

No significant similarity found.


Query #379: g370.t2 Query ID: lcl|Query_341439 Length: 2999

No significant similarity found.


Query #380: g371.t1 Query ID: lcl|Query_341440 Length: 305

No significant similarity found.


Query #381: g372.t1 Query ID: lcl|Query_341441 Length: 991

No significant similarity found.


Query #382: g373.t1 Query ID: lcl|Query_341442 Length: 284

No significant similarity found.


Query #383: g374.t1 Query ID: lcl|Query_341443 Length: 7090

No significant similarity found.


Query #384: g375.t1 Query ID: lcl|Query_341444 Length: 1224

No significant similarity found.


Query #385: g376.t1 Query ID: lcl|Query_341445 Length: 583

No significant similarity found.


Query #386: g377.t1 Query ID: lcl|Query_341446 Length: 699

No significant similarity found.


Query #387: g378.t1 Query ID: lcl|Query_341447 Length: 764

No significant similarity found.


Query #388: g379.t1 Query ID: lcl|Query_341448 Length: 414

No significant similarity found.


Query #389: g380.t1 Query ID: lcl|Query_341449 Length: 602

No significant similarity found.


Query #390: g381.t1 Query ID: lcl|Query_341450 Length: 465

No significant similarity found.


Query #391: g382.t1 Query ID: lcl|Query_341451 Length: 366

No significant similarity found.


Query #392: g383.t1 Query ID: lcl|Query_341452 Length: 508

No significant similarity found.


Query #393: g384.t1 Query ID: lcl|Query_341453 Length: 210

No significant similarity found.


Query #394: g385.t1 Query ID: lcl|Query_341454 Length: 332

No significant similarity found.


Query #395: g386.t1 Query ID: lcl|Query_341455 Length: 429

No significant similarity found.


Query #396: g387.t1 Query ID: lcl|Query_341456 Length: 231

No significant similarity found.


Query #397: g388.t1 Query ID: lcl|Query_341457 Length: 496

No significant similarity found.


Query #398: g389.t1 Query ID: lcl|Query_341458 Length: 640

No significant similarity found.


Query #399: g390.t1 Query ID: lcl|Query_341459 Length: 293

No significant similarity found.


Query #400: g391.t1 Query ID: lcl|Query_341460 Length: 380

No significant similarity found.


Query #401: g392.t1 Query ID: lcl|Query_341461 Length: 474

No significant similarity found.


Query #402: g393.t1 Query ID: lcl|Query_341462 Length: 545

No significant similarity found.


Query #403: g394.t1 Query ID: lcl|Query_341463 Length: 240

No significant similarity found.


Query #404: g395.t1 Query ID: lcl|Query_341464 Length: 1392

No significant similarity found.


Query #405: g396.t1 Query ID: lcl|Query_341465 Length: 84

No significant similarity found.


Query #406: g397.t1 Query ID: lcl|Query_341466 Length: 327

No significant similarity found.


Query #407: g398.t1 Query ID: lcl|Query_341467 Length: 678

No significant similarity found.


Query #408: g399.t1 Query ID: lcl|Query_341468 Length: 705

No significant similarity found.


Query #409: g400.t1 Query ID: lcl|Query_341469 Length: 534

No significant similarity found.


Query #410: g401.t1 Query ID: lcl|Query_341470 Length: 2579

No significant similarity found.


Query #411: g402.t1 Query ID: lcl|Query_341471 Length: 280

No significant similarity found.


Query #412: g403.t1 Query ID: lcl|Query_341472 Length: 1441

No significant similarity found.


Query #413: g404.t1 Query ID: lcl|Query_341473 Length: 352

No significant similarity found.


Query #414: g405.t1 Query ID: lcl|Query_341474 Length: 2691

No significant similarity found.


Query #415: g406.t1 Query ID: lcl|Query_341475 Length: 302

No significant similarity found.


Query #416: g407.t1 Query ID: lcl|Query_341476 Length: 563

No significant similarity found.


Query #417: g408.t1 Query ID: lcl|Query_341477 Length: 252

No significant similarity found.


Query #418: g409.t1 Query ID: lcl|Query_341478 Length: 600

No significant similarity found.


Query #419: g410.t1 Query ID: lcl|Query_341479 Length: 416

No significant similarity found.


Query #420: g411.t1 Query ID: lcl|Query_341480 Length: 2537

No significant similarity found.


Query #421: g412.t1 Query ID: lcl|Query_341481 Length: 527

No significant similarity found.


Query #422: g413.t1 Query ID: lcl|Query_341482 Length: 691

No significant similarity found.


Query #423: g414.t1 Query ID: lcl|Query_341483 Length: 481

No significant similarity found.


Query #424: g415.t1 Query ID: lcl|Query_341484 Length: 471

No significant similarity found.


Query #425: g416.t1 Query ID: lcl|Query_341485 Length: 1263

No significant similarity found.


Query #426: g417.t1 Query ID: lcl|Query_341486 Length: 919

No significant similarity found.


Query #427: g418.t1 Query ID: lcl|Query_341487 Length: 164

No significant similarity found.


Query #428: g419.t1 Query ID: lcl|Query_341488 Length: 227

No significant similarity found.


Query #429: g420.t1 Query ID: lcl|Query_341489 Length: 652

No significant similarity found.


Query #430: g421.t1 Query ID: lcl|Query_341490 Length: 663

No significant similarity found.


Query #431: g422.t1 Query ID: lcl|Query_341491 Length: 714

No significant similarity found.


Query #432: g423.t1 Query ID: lcl|Query_341492 Length: 526

No significant similarity found.


Query #433: g424.t1 Query ID: lcl|Query_341493 Length: 1413

No significant similarity found.


Query #434: g425.t1 Query ID: lcl|Query_341494 Length: 1340

No significant similarity found.


Query #435: g426.t1 Query ID: lcl|Query_341495 Length: 287

No significant similarity found.


Query #436: g427.t1 Query ID: lcl|Query_341496 Length: 1052

No significant similarity found.


Query #437: g427.t2 Query ID: lcl|Query_341497 Length: 1068

No significant similarity found.


Query #438: g428.t1 Query ID: lcl|Query_341498 Length: 106

No significant similarity found.


Query #439: g429.t1 Query ID: lcl|Query_341499 Length: 985

No significant similarity found.


Query #440: g430.t1 Query ID: lcl|Query_341500 Length: 326

No significant similarity found.


Query #441: g431.t1 Query ID: lcl|Query_341501 Length: 407

No significant similarity found.


Query #442: g432.t1 Query ID: lcl|Query_341502 Length: 225

No significant similarity found.


Query #443: g433.t1 Query ID: lcl|Query_341503 Length: 500

No significant similarity found.


Query #444: g434.t1 Query ID: lcl|Query_341504 Length: 119

No significant similarity found.


Query #445: g435.t1 Query ID: lcl|Query_341505 Length: 605

No significant similarity found.


Query #446: g436.t1 Query ID: lcl|Query_341506 Length: 154

No significant similarity found.


Query #447: g437.t1 Query ID: lcl|Query_341507 Length: 168

No significant similarity found.


Query #448: g438.t1 Query ID: lcl|Query_341508 Length: 844

No significant similarity found.


Query #449: g439.t1 Query ID: lcl|Query_341509 Length: 139

No significant similarity found.


Query #450: g440.t1 Query ID: lcl|Query_341510 Length: 157

No significant similarity found.


Query #451: g441.t1 Query ID: lcl|Query_341511 Length: 599

No significant similarity found.


Query #452: g442.t1 Query ID: lcl|Query_341512 Length: 342

No significant similarity found.


Query #453: g443.t1 Query ID: lcl|Query_341513 Length: 706

No significant similarity found.


Query #454: g444.t1 Query ID: lcl|Query_341514 Length: 276

No significant similarity found.


Query #455: g445.t1 Query ID: lcl|Query_341515 Length: 444

No significant similarity found.


Query #456: g446.t1 Query ID: lcl|Query_341516 Length: 901

No significant similarity found.


Query #457: g447.t1 Query ID: lcl|Query_341517 Length: 205

No significant similarity found.


Query #458: g448.t1 Query ID: lcl|Query_341518 Length: 360

No significant similarity found.


Query #459: g449.t1 Query ID: lcl|Query_341519 Length: 352

No significant similarity found.


Query #460: g450.t1 Query ID: lcl|Query_341520 Length: 235

No significant similarity found.


Query #461: g451.t1 Query ID: lcl|Query_341521 Length: 368

No significant similarity found.


Query #462: g452.t1 Query ID: lcl|Query_341522 Length: 335

No significant similarity found.


Query #463: g453.t1 Query ID: lcl|Query_341523 Length: 481

No significant similarity found.


Query #464: g454.t1 Query ID: lcl|Query_341524 Length: 738

No significant similarity found.


Query #465: g455.t1 Query ID: lcl|Query_341525 Length: 280

No significant similarity found.


Query #466: g456.t1 Query ID: lcl|Query_341526 Length: 844

No significant similarity found.


Query #467: g457.t1 Query ID: lcl|Query_341527 Length: 413

No significant similarity found.


Query #468: g458.t1 Query ID: lcl|Query_341528 Length: 717

No significant similarity found.


Query #469: g459.t1 Query ID: lcl|Query_341529 Length: 354

No significant similarity found.


Query #470: g460.t1 Query ID: lcl|Query_341530 Length: 496

No significant similarity found.


Query #471: g461.t1 Query ID: lcl|Query_341531 Length: 362

No significant similarity found.


Query #472: g462.t1 Query ID: lcl|Query_341532 Length: 523

No significant similarity found.


Query #473: g463.t1 Query ID: lcl|Query_341533 Length: 1210

No significant similarity found.


Query #474: g464.t1 Query ID: lcl|Query_341534 Length: 338

No significant similarity found.


Query #475: g465.t1 Query ID: lcl|Query_341535 Length: 338

No significant similarity found.


Query #476: g466.t1 Query ID: lcl|Query_341536 Length: 753

No significant similarity found.


Query #477: g467.t1 Query ID: lcl|Query_341537 Length: 139

No significant similarity found.


Query #478: g468.t1 Query ID: lcl|Query_341538 Length: 93

No significant similarity found.


Query #479: g469.t1 Query ID: lcl|Query_341539 Length: 87

No significant similarity found.


Query #480: g470.t1 Query ID: lcl|Query_341540 Length: 278

No significant similarity found.


Query #481: g471.t1 Query ID: lcl|Query_341541 Length: 267

No significant similarity found.


Query #482: g472.t1 Query ID: lcl|Query_341542 Length: 219

No significant similarity found.


Query #483: g473.t1 Query ID: lcl|Query_341543 Length: 414

No significant similarity found.


Query #484: g474.t1 Query ID: lcl|Query_341544 Length: 449

No significant similarity found.


Query #485: g475.t1 Query ID: lcl|Query_341545 Length: 133

No significant similarity found.


Query #486: g476.t1 Query ID: lcl|Query_341546 Length: 230

No significant similarity found.


Query #487: g477.t1 Query ID: lcl|Query_341547 Length: 301

No significant similarity found.


Query #488: g478.t1 Query ID: lcl|Query_341548 Length: 558

No significant similarity found.


Query #489: g479.t1 Query ID: lcl|Query_341549 Length: 318

No significant similarity found.


Query #490: g480.t1 Query ID: lcl|Query_341550 Length: 565

No significant similarity found.


Query #491: g481.t1 Query ID: lcl|Query_341551 Length: 3257

No significant similarity found.


Query #492: g482.t1 Query ID: lcl|Query_341552 Length: 167

No significant similarity found.


Query #493: g483.t1 Query ID: lcl|Query_341553 Length: 252

No significant similarity found.


Query #494: g484.t1 Query ID: lcl|Query_341554 Length: 1151

No significant similarity found.


Query #495: g485.t1 Query ID: lcl|Query_341555 Length: 1270

No significant similarity found.


Query #496: g486.t1 Query ID: lcl|Query_341556 Length: 480

No significant similarity found.


Query #497: g487.t1 Query ID: lcl|Query_341557 Length: 1473

No significant similarity found.


Query #498: g488.t1 Query ID: lcl|Query_341558 Length: 612

No significant similarity found.


Query #499: g489.t1 Query ID: lcl|Query_341559 Length: 223

No significant similarity found.


Query #500: g490.t1 Query ID: lcl|Query_341560 Length: 523

No significant similarity found.


Query #501: g491.t1 Query ID: lcl|Query_341561 Length: 442

No significant similarity found.


Query #502: g492.t1 Query ID: lcl|Query_341562 Length: 718

No significant similarity found.


Query #503: g493.t1 Query ID: lcl|Query_341563 Length: 775

No significant similarity found.


Query #504: g494.t1 Query ID: lcl|Query_341564 Length: 581

No significant similarity found.


Query #505: g495.t1 Query ID: lcl|Query_341565 Length: 247

No significant similarity found.


Query #506: g496.t1 Query ID: lcl|Query_341566 Length: 219

No significant similarity found.


Query #507: g497.t1 Query ID: lcl|Query_341567 Length: 178

No significant similarity found.


Query #508: g498.t1 Query ID: lcl|Query_341568 Length: 247

No significant similarity found.


Query #509: g499.t1 Query ID: lcl|Query_341569 Length: 623

No significant similarity found.


Query #510: g500.t1 Query ID: lcl|Query_341570 Length: 378

No significant similarity found.


Query #511: g501.t1 Query ID: lcl|Query_341571 Length: 345

No significant similarity found.


Query #512: g502.t1 Query ID: lcl|Query_341572 Length: 265

No significant similarity found.


Query #513: g503.t1 Query ID: lcl|Query_341573 Length: 86

No significant similarity found.


Query #514: g504.t1 Query ID: lcl|Query_341574 Length: 1466

No significant similarity found.


Query #515: g505.t1 Query ID: lcl|Query_341575 Length: 408

No significant similarity found.


Query #516: g506.t1 Query ID: lcl|Query_341576 Length: 291

No significant similarity found.


Query #517: g507.t1 Query ID: lcl|Query_341577 Length: 141

No significant similarity found.


Query #518: g508.t1 Query ID: lcl|Query_341578 Length: 681

No significant similarity found.


Query #519: g509.t1 Query ID: lcl|Query_341579 Length: 465

No significant similarity found.


Query #520: g510.t1 Query ID: lcl|Query_341580 Length: 151

No significant similarity found.


Query #521: g511.t1 Query ID: lcl|Query_341581 Length: 285

No significant similarity found.


Query #522: g511.t2 Query ID: lcl|Query_341582 Length: 284

No significant similarity found.


Query #523: g512.t1 Query ID: lcl|Query_341583 Length: 1207

No significant similarity found.


Query #524: g513.t1 Query ID: lcl|Query_341584 Length: 2116

No significant similarity found.


Query #525: g514.t1 Query ID: lcl|Query_341585 Length: 446

No significant similarity found.


Query #526: g515.t1 Query ID: lcl|Query_341586 Length: 2762

No significant similarity found.


Query #527: g516.t1 Query ID: lcl|Query_341587 Length: 3340

No significant similarity found.


Query #528: g517.t1 Query ID: lcl|Query_341588 Length: 2070

No significant similarity found.


Query #529: g518.t1 Query ID: lcl|Query_341589 Length: 385

No significant similarity found.


Query #530: g519.t1 Query ID: lcl|Query_341590 Length: 705

No significant similarity found.


Query #531: g520.t1 Query ID: lcl|Query_341591 Length: 388

No significant similarity found.


Query #532: g521.t1 Query ID: lcl|Query_341592 Length: 331

No significant similarity found.


Query #533: g522.t1 Query ID: lcl|Query_341593 Length: 1055

No significant similarity found.


Query #534: g523.t1 Query ID: lcl|Query_341594 Length: 384

No significant similarity found.


Query #535: g524.t1 Query ID: lcl|Query_341595 Length: 1635

No significant similarity found.


Query #536: g525.t1 Query ID: lcl|Query_341596 Length: 1028

No significant similarity found.


Query #537: g526.t1 Query ID: lcl|Query_341597 Length: 151

No significant similarity found.


Query #538: g527.t1 Query ID: lcl|Query_341598 Length: 495

No significant similarity found.


Query #539: g528.t1 Query ID: lcl|Query_341599 Length: 770

No significant similarity found.


Query #540: g529.t1 Query ID: lcl|Query_341600 Length: 629

No significant similarity found.


Query #541: g530.t1 Query ID: lcl|Query_341601 Length: 779

No significant similarity found.


Query #542: g531.t1 Query ID: lcl|Query_341602 Length: 515

No significant similarity found.


Query #543: g532.t1 Query ID: lcl|Query_341603 Length: 583

No significant similarity found.


Query #544: g533.t1 Query ID: lcl|Query_341604 Length: 587

No significant similarity found.


Query #545: g534.t1 Query ID: lcl|Query_341605 Length: 2010

No significant similarity found.


Query #546: g535.t1 Query ID: lcl|Query_341606 Length: 1135

No significant similarity found.


Query #547: g536.t1 Query ID: lcl|Query_341607 Length: 293

No significant similarity found.


Query #548: g537.t1 Query ID: lcl|Query_341608 Length: 365

No significant similarity found.


Query #549: g538.t1 Query ID: lcl|Query_341609 Length: 138

No significant similarity found.


Query #550: g539.t1 Query ID: lcl|Query_341610 Length: 111

No significant similarity found.


Query #551: g540.t1 Query ID: lcl|Query_341611 Length: 439

No significant similarity found.


Query #552: g541.t1 Query ID: lcl|Query_341612 Length: 287

No significant similarity found.


Query #553: g542.t1 Query ID: lcl|Query_341613 Length: 1791

No significant similarity found.


Query #554: g543.t1 Query ID: lcl|Query_341614 Length: 352

No significant similarity found.


Query #555: g544.t1 Query ID: lcl|Query_341615 Length: 1458

No significant similarity found.


Query #556: g545.t1 Query ID: lcl|Query_341616 Length: 167

No significant similarity found.


Query #557: g546.t1 Query ID: lcl|Query_341617 Length: 351

No significant similarity found.


Query #558: g546.t2 Query ID: lcl|Query_341618 Length: 350

No significant similarity found.


Query #559: g547.t1 Query ID: lcl|Query_341619 Length: 581

No significant similarity found.


Query #560: g548.t1 Query ID: lcl|Query_341620 Length: 794

No significant similarity found.


Query #561: g549.t1 Query ID: lcl|Query_341621 Length: 196

No significant similarity found.


Query #562: g550.t1 Query ID: lcl|Query_341622 Length: 352

No significant similarity found.


Query #563: g551.t1 Query ID: lcl|Query_341623 Length: 546

No significant similarity found.


Query #564: g552.t1 Query ID: lcl|Query_341624 Length: 391

No significant similarity found.


Query #565: g553.t1 Query ID: lcl|Query_341625 Length: 959

No significant similarity found.


Query #566: g554.t1 Query ID: lcl|Query_341626 Length: 981

No significant similarity found.


Query #567: g555.t1 Query ID: lcl|Query_341627 Length: 178

No significant similarity found.


Query #568: g556.t1 Query ID: lcl|Query_341628 Length: 309

No significant similarity found.


Query #569: g557.t1 Query ID: lcl|Query_341629 Length: 129

No significant similarity found.


Query #570: g558.t1 Query ID: lcl|Query_341630 Length: 863

No significant similarity found.


Query #571: g559.t1 Query ID: lcl|Query_341631 Length: 239

No significant similarity found.


Query #572: g560.t1 Query ID: lcl|Query_341632 Length: 934

No significant similarity found.


Query #573: g561.t1 Query ID: lcl|Query_341633 Length: 670

No significant similarity found.


Query #574: g562.t1 Query ID: lcl|Query_341634 Length: 241

No significant similarity found.


Query #575: g563.t1 Query ID: lcl|Query_341635 Length: 112

No significant similarity found.


Query #576: g564.t1 Query ID: lcl|Query_341636 Length: 363

No significant similarity found.


Query #577: g565.t1 Query ID: lcl|Query_341637 Length: 559

No significant similarity found.


Query #578: g566.t1 Query ID: lcl|Query_341638 Length: 365

No significant similarity found.


Query #579: g567.t1 Query ID: lcl|Query_341639 Length: 269

No significant similarity found.


Query #580: g568.t1 Query ID: lcl|Query_341640 Length: 282

No significant similarity found.


Query #581: g569.t1 Query ID: lcl|Query_341641 Length: 1407

No significant similarity found.


Query #582: g570.t1 Query ID: lcl|Query_341642 Length: 692

No significant similarity found.


Query #583: g571.t1 Query ID: lcl|Query_341643 Length: 1057

No significant similarity found.


Query #584: g572.t1 Query ID: lcl|Query_341644 Length: 242

No significant similarity found.


Query #585: g573.t1 Query ID: lcl|Query_341645 Length: 341

No significant similarity found.


Query #586: g574.t1 Query ID: lcl|Query_341646 Length: 761

No significant similarity found.


Query #587: g575.t1 Query ID: lcl|Query_341647 Length: 636

No significant similarity found.


Query #588: g576.t1 Query ID: lcl|Query_341648 Length: 198

No significant similarity found.


Query #589: g577.t1 Query ID: lcl|Query_341649 Length: 192

No significant similarity found.


Query #590: g578.t1 Query ID: lcl|Query_341650 Length: 218

No significant similarity found.


Query #591: g579.t1 Query ID: lcl|Query_341651 Length: 140

No significant similarity found.


Query #592: g580.t1 Query ID: lcl|Query_341652 Length: 95

No significant similarity found.


Query #593: g581.t1 Query ID: lcl|Query_341653 Length: 103

No significant similarity found.


Query #594: g582.t1 Query ID: lcl|Query_341654 Length: 80

No significant similarity found.


Query #595: g583.t1 Query ID: lcl|Query_341655 Length: 1187

No significant similarity found.


Query #596: g584.t1 Query ID: lcl|Query_341656 Length: 131

No significant similarity found.


Query #597: g585.t1 Query ID: lcl|Query_341657 Length: 269

No significant similarity found.


Query #598: g586.t1 Query ID: lcl|Query_341658 Length: 249

No significant similarity found.


Query #599: g587.t1 Query ID: lcl|Query_341659 Length: 333

No significant similarity found.


Query #600: g588.t1 Query ID: lcl|Query_341660 Length: 117

No significant similarity found.


Query #601: g589.t1 Query ID: lcl|Query_341661 Length: 921

No significant similarity found.


Query #602: g590.t1 Query ID: lcl|Query_341662 Length: 100

No significant similarity found.


Query #603: g591.t1 Query ID: lcl|Query_341663 Length: 595

No significant similarity found.


Query #604: g591.t2 Query ID: lcl|Query_341664 Length: 493

No significant similarity found.


Query #605: g591.t3 Query ID: lcl|Query_341665 Length: 441

No significant similarity found.


Query #606: g591.t4 Query ID: lcl|Query_341666 Length: 359

No significant similarity found.


Query #607: g592.t1 Query ID: lcl|Query_341667 Length: 979

No significant similarity found.


Query #608: g593.t1 Query ID: lcl|Query_341668 Length: 213

No significant similarity found.


Query #609: g594.t1 Query ID: lcl|Query_341669 Length: 994

No significant similarity found.


Query #610: g595.t1 Query ID: lcl|Query_341670 Length: 216

No significant similarity found.


Query #611: g596.t1 Query ID: lcl|Query_341671 Length: 129

No significant similarity found.


Query #612: g597.t1 Query ID: lcl|Query_341672 Length: 868

No significant similarity found.


Query #613: g597.t2 Query ID: lcl|Query_341673 Length: 867

No significant similarity found.


Query #614: g598.t1 Query ID: lcl|Query_341674 Length: 88

No significant similarity found.


Query #615: g599.t1 Query ID: lcl|Query_341675 Length: 397

No significant similarity found.


Query #616: g600.t1 Query ID: lcl|Query_341676 Length: 95

No significant similarity found.


Query #617: g601.t1 Query ID: lcl|Query_341677 Length: 420

No significant similarity found.


Query #618: g602.t1 Query ID: lcl|Query_341678 Length: 619

No significant similarity found.


Query #619: g603.t1 Query ID: lcl|Query_341679 Length: 540

No significant similarity found.


Query #620: g604.t1 Query ID: lcl|Query_341680 Length: 285

No significant similarity found.


Query #621: g605.t1 Query ID: lcl|Query_341681 Length: 792

No significant similarity found.


Query #622: g606.t1 Query ID: lcl|Query_341682 Length: 132

No significant similarity found.


Query #623: g607.t1 Query ID: lcl|Query_341683 Length: 435

No significant similarity found.


Query #624: g608.t1 Query ID: lcl|Query_341684 Length: 1126

No significant similarity found.


Query #625: g609.t1 Query ID: lcl|Query_341685 Length: 533

No significant similarity found.


Query #626: g610.t1 Query ID: lcl|Query_341686 Length: 448

No significant similarity found.


Query #627: g611.t1 Query ID: lcl|Query_341687 Length: 676

No significant similarity found.


Query #628: g612.t1 Query ID: lcl|Query_341688 Length: 72

No significant similarity found.


Query #629: g613.t1 Query ID: lcl|Query_341689 Length: 274

No significant similarity found.


Query #630: g614.t1 Query ID: lcl|Query_341690 Length: 309

No significant similarity found.


Query #631: g615.t1 Query ID: lcl|Query_341691 Length: 300

No significant similarity found.


Query #632: g616.t1 Query ID: lcl|Query_341692 Length: 161

No significant similarity found.


Query #633: g617.t1 Query ID: lcl|Query_341693 Length: 443

No significant similarity found.


Query #634: g618.t1 Query ID: lcl|Query_341694 Length: 439

No significant similarity found.


Query #635: g619.t1 Query ID: lcl|Query_341695 Length: 490

No significant similarity found.


Query #636: g620.t1 Query ID: lcl|Query_341696 Length: 469

No significant similarity found.


Query #637: g621.t1 Query ID: lcl|Query_341697 Length: 719

No significant similarity found.


Query #638: g622.t1 Query ID: lcl|Query_341698 Length: 556

No significant similarity found.


Query #639: g623.t1 Query ID: lcl|Query_341699 Length: 140

No significant similarity found.


Query #640: g624.t1 Query ID: lcl|Query_341700 Length: 540

No significant similarity found.


Query #641: g625.t1 Query ID: lcl|Query_341701 Length: 239

No significant similarity found.


Query #642: g626.t1 Query ID: lcl|Query_341702 Length: 278

No significant similarity found.


Query #643: g627.t1 Query ID: lcl|Query_341703 Length: 241

No significant similarity found.


Query #644: g628.t1 Query ID: lcl|Query_341704 Length: 596

No significant similarity found.


Query #645: g629.t1 Query ID: lcl|Query_341705 Length: 1348

No significant similarity found.


Query #646: g630.t1 Query ID: lcl|Query_341706 Length: 535

No significant similarity found.


Query #647: g631.t1 Query ID: lcl|Query_341707 Length: 161

No significant similarity found.


Query #648: g632.t1 Query ID: lcl|Query_341708 Length: 389

No significant similarity found.


Query #649: g633.t1 Query ID: lcl|Query_341709 Length: 712

No significant similarity found.


Query #650: g634.t1 Query ID: lcl|Query_341710 Length: 433

No significant similarity found.


Query #651: g635.t1 Query ID: lcl|Query_341711 Length: 462

No significant similarity found.


Query #652: g636.t1 Query ID: lcl|Query_341712 Length: 1101

No significant similarity found.


Query #653: g637.t1 Query ID: lcl|Query_341713 Length: 563

No significant similarity found.


Query #654: g638.t1 Query ID: lcl|Query_341714 Length: 326

No significant similarity found.


Query #655: g639.t1 Query ID: lcl|Query_341715 Length: 390

No significant similarity found.


Query #656: g640.t1 Query ID: lcl|Query_341716 Length: 553

No significant similarity found.


Query #657: g641.t1 Query ID: lcl|Query_341717 Length: 713

No significant similarity found.


Query #658: g642.t1 Query ID: lcl|Query_341718 Length: 256

No significant similarity found.


Query #659: g643.t1 Query ID: lcl|Query_341719 Length: 147

No significant similarity found.


Query #660: g644.t1 Query ID: lcl|Query_341720 Length: 176

No significant similarity found.


Query #661: g645.t1 Query ID: lcl|Query_341721 Length: 781

No significant similarity found.


Query #662: g646.t1 Query ID: lcl|Query_341722 Length: 711

No significant similarity found.


Query #663: g647.t1 Query ID: lcl|Query_341723 Length: 436

No significant similarity found.


Query #664: g648.t1 Query ID: lcl|Query_341724 Length: 268

No significant similarity found.


Query #665: g649.t1 Query ID: lcl|Query_341725 Length: 413

No significant similarity found.


Query #666: g650.t1 Query ID: lcl|Query_341726 Length: 130

No significant similarity found.


Query #667: g651.t1 Query ID: lcl|Query_341727 Length: 330

No significant similarity found.


Query #668: g652.t1 Query ID: lcl|Query_341728 Length: 320

No significant similarity found.


Query #669: g653.t1 Query ID: lcl|Query_341729 Length: 208

No significant similarity found.


Query #670: g654.t1 Query ID: lcl|Query_341730 Length: 520

No significant similarity found.


Query #671: g655.t1 Query ID: lcl|Query_341731 Length: 500

No significant similarity found.


Query #672: g656.t1 Query ID: lcl|Query_341732 Length: 524

No significant similarity found.


Query #673: g657.t1 Query ID: lcl|Query_341733 Length: 79

No significant similarity found.


Query #674: g658.t1 Query ID: lcl|Query_341734 Length: 864

No significant similarity found.


Query #675: g659.t1 Query ID: lcl|Query_341735 Length: 1017

No significant similarity found.


Query #676: g660.t1 Query ID: lcl|Query_341736 Length: 149

No significant similarity found.


Query #677: g661.t1 Query ID: lcl|Query_341737 Length: 119

No significant similarity found.


Query #678: g662.t1 Query ID: lcl|Query_341738 Length: 297

No significant similarity found.


Query #679: g663.t1 Query ID: lcl|Query_341739 Length: 125

No significant similarity found.


Query #680: g664.t1 Query ID: lcl|Query_341740 Length: 232

No significant similarity found.


Query #681: g665.t1 Query ID: lcl|Query_341741 Length: 693

No significant similarity found.


Query #682: g666.t1 Query ID: lcl|Query_341742 Length: 326

No significant similarity found.


Query #683: g667.t1 Query ID: lcl|Query_341743 Length: 489

No significant similarity found.


Query #684: g668.t1 Query ID: lcl|Query_341744 Length: 242

No significant similarity found.


Query #685: g669.t1 Query ID: lcl|Query_341745 Length: 246

No significant similarity found.


Query #686: g670.t1 Query ID: lcl|Query_341746 Length: 486

No significant similarity found.


Query #687: g671.t1 Query ID: lcl|Query_341747 Length: 998

No significant similarity found.


Query #688: g672.t1 Query ID: lcl|Query_341748 Length: 737

No significant similarity found.


Query #689: g673.t1 Query ID: lcl|Query_341749 Length: 168

No significant similarity found.


Query #690: g674.t1 Query ID: lcl|Query_341750 Length: 959

No significant similarity found.


Query #691: g675.t1 Query ID: lcl|Query_341751 Length: 475

No significant similarity found.


Query #692: g676.t1 Query ID: lcl|Query_341752 Length: 356

No significant similarity found.


Query #693: g677.t1 Query ID: lcl|Query_341753 Length: 247

No significant similarity found.


Query #694: g678.t1 Query ID: lcl|Query_341754 Length: 779

No significant similarity found.


Query #695: g679.t1 Query ID: lcl|Query_341755 Length: 161

No significant similarity found.


Query #696: g680.t1 Query ID: lcl|Query_341756 Length: 288

No significant similarity found.


Query #697: g681.t1 Query ID: lcl|Query_341757 Length: 272

Sequences producing significant alignments:
                                                                  Scientific      Common                     Max    Total Query   E   Per.   Acc.                        
Description                                                       Name            Name            Taxid      Score  Score cover Value Ident  Len        Accession        
unnamed protein product                                                                           0          28.6   28.6  14%   4e-04 40.43  717        Query_352145     


Alignments:

>unnamed protein product
Sequence ID: Query_352145 Length: 717
Range 1: 78 to 123

Score:28.6 bits(60), Expect:4e-04, 
Method:Compositional matrix adjust., 
Identities:19/47(40%), Positives:19/47(40%), Gaps:9/47(19%)

Query  216  VATVC--------PGYCSTSMSSFGGSQSAEAGADTPAWLAVEVPAA  254
            V T C        PG C   M   GG Q   A A TPAW   EV  A
Sbjct  78   VPTLCTHPRLPTTPGTCRICMVETGGGQLKPACA-TPAWEGMEVQTA  123


Query #698: g682.t1 Query ID: lcl|Query_341758 Length: 970

No significant similarity found.


Query #699: g683.t1 Query ID: lcl|Query_341759 Length: 109

No significant similarity found.


Query #700: g684.t1 Query ID: lcl|Query_341760 Length: 260

No significant similarity found.


Query #701: g685.t1 Query ID: lcl|Query_341761 Length: 791

No significant similarity found.


Query #702: g686.t1 Query ID: lcl|Query_341762 Length: 415

No significant similarity found.


Query #703: g687.t1 Query ID: lcl|Query_341763 Length: 928

No significant similarity found.


Query #704: g687.t2 Query ID: lcl|Query_341764 Length: 931

No significant similarity found.


Query #705: g688.t1 Query ID: lcl|Query_341765 Length: 231

No significant similarity found.


Query #706: g689.t1 Query ID: lcl|Query_341766 Length: 202

No significant similarity found.


Query #707: g690.t1 Query ID: lcl|Query_341767 Length: 335

No significant similarity found.


Query #708: g691.t1 Query ID: lcl|Query_341768 Length: 1191

No significant similarity found.


Query #709: g692.t1 Query ID: lcl|Query_341769 Length: 349

No significant similarity found.


Query #710: g693.t1 Query ID: lcl|Query_341770 Length: 202

No significant similarity found.


Query #711: g694.t1 Query ID: lcl|Query_341771 Length: 447

No significant similarity found.


Query #712: g695.t1 Query ID: lcl|Query_341772 Length: 1105

No significant similarity found.


Query #713: g696.t1 Query ID: lcl|Query_341773 Length: 462

No significant similarity found.


Query #714: g697.t1 Query ID: lcl|Query_341774 Length: 447

No significant similarity found.


Query #715: g698.t1 Query ID: lcl|Query_341775 Length: 232

No significant similarity found.


Query #716: g699.t1 Query ID: lcl|Query_341776 Length: 836

No significant similarity found.


Query #717: g700.t1 Query ID: lcl|Query_341777 Length: 788

No significant similarity found.


Query #718: g701.t1 Query ID: lcl|Query_341778 Length: 306

No significant similarity found.


Query #719: g702.t1 Query ID: lcl|Query_341779 Length: 311

No significant similarity found.


Query #720: g703.t1 Query ID: lcl|Query_341780 Length: 325

No significant similarity found.


Query #721: g703.t2 Query ID: lcl|Query_341781 Length: 524

No significant similarity found.


Query #722: g704.t1 Query ID: lcl|Query_341782 Length: 548

No significant similarity found.


Query #723: g705.t1 Query ID: lcl|Query_341783 Length: 102

No significant similarity found.


Query #724: g706.t1 Query ID: lcl|Query_341784 Length: 817

No significant similarity found.


Query #725: g707.t1 Query ID: lcl|Query_341785 Length: 830

No significant similarity found.


Query #726: g708.t1 Query ID: lcl|Query_341786 Length: 336

No significant similarity found.


Query #727: g709.t1 Query ID: lcl|Query_341787 Length: 219

No significant similarity found.


Query #728: g710.t1 Query ID: lcl|Query_341788 Length: 260

No significant similarity found.


Query #729: g711.t1 Query ID: lcl|Query_341789 Length: 868

No significant similarity found.


Query #730: g712.t1 Query ID: lcl|Query_341790 Length: 597

No significant similarity found.


Query #731: g713.t1 Query ID: lcl|Query_341791 Length: 324

No significant similarity found.


Query #732: g714.t1 Query ID: lcl|Query_341792 Length: 577

No significant similarity found.


Query #733: g715.t1 Query ID: lcl|Query_341793 Length: 218

No significant similarity found.


Query #734: g716.t1 Query ID: lcl|Query_341794 Length: 204

No significant similarity found.


Query #735: g717.t1 Query ID: lcl|Query_341795 Length: 1337

No significant similarity found.


Query #736: g718.t1 Query ID: lcl|Query_341796 Length: 190

No significant similarity found.


Query #737: g719.t1 Query ID: lcl|Query_341797 Length: 637

No significant similarity found.


Query #738: g720.t1 Query ID: lcl|Query_341798 Length: 900

No significant similarity found.


Query #739: g721.t1 Query ID: lcl|Query_341799 Length: 113

No significant similarity found.


Query #740: g722.t1 Query ID: lcl|Query_341800 Length: 798

No significant similarity found.


Query #741: g722.t2 Query ID: lcl|Query_341801 Length: 803

No significant similarity found.


Query #742: g723.t1 Query ID: lcl|Query_341802 Length: 491

No significant similarity found.


Query #743: g724.t1 Query ID: lcl|Query_341803 Length: 622

No significant similarity found.


Query #744: g725.t1 Query ID: lcl|Query_341804 Length: 479

No significant similarity found.


Query #745: g726.t1 Query ID: lcl|Query_341805 Length: 215

No significant similarity found.


Query #746: g727.t1 Query ID: lcl|Query_341806 Length: 455

No significant similarity found.


Query #747: g728.t1 Query ID: lcl|Query_341807 Length: 128

No significant similarity found.


Query #748: g729.t1 Query ID: lcl|Query_341808 Length: 142

No significant similarity found.


Query #749: g730.t1 Query ID: lcl|Query_341809 Length: 125

No significant similarity found.


Query #750: g731.t1 Query ID: lcl|Query_341810 Length: 599

No significant similarity found.


Query #751: g732.t1 Query ID: lcl|Query_341811 Length: 554

No significant similarity found.


Query #752: g733.t1 Query ID: lcl|Query_341812 Length: 211

No significant similarity found.


Query #753: g734.t1 Query ID: lcl|Query_341813 Length: 142

No significant similarity found.


Query #754: g735.t1 Query ID: lcl|Query_341814 Length: 282

No significant similarity found.


Query #755: g736.t1 Query ID: lcl|Query_341815 Length: 897

No significant similarity found.


Query #756: g737.t1 Query ID: lcl|Query_341816 Length: 196

No significant similarity found.


Query #757: g738.t1 Query ID: lcl|Query_341817 Length: 919

No significant similarity found.


Query #758: g739.t1 Query ID: lcl|Query_341818 Length: 552

No significant similarity found.


Query #759: g740.t1 Query ID: lcl|Query_341819 Length: 102

No significant similarity found.


Query #760: g741.t1 Query ID: lcl|Query_341820 Length: 141

No significant similarity found.


Query #761: g742.t1 Query ID: lcl|Query_341821 Length: 103

No significant similarity found.


Query #762: g743.t1 Query ID: lcl|Query_341822 Length: 598

No significant similarity found.


Query #763: g744.t1 Query ID: lcl|Query_341823 Length: 185

No significant similarity found.


Query #764: g745.t1 Query ID: lcl|Query_341824 Length: 315

No significant similarity found.


Query #765: g746.t1 Query ID: lcl|Query_341825 Length: 185

No significant similarity found.


Query #766: g747.t1 Query ID: lcl|Query_341826 Length: 425

No significant similarity found.


Query #767: g748.t1 Query ID: lcl|Query_341827 Length: 809

No significant similarity found.


Query #768: g749.t1 Query ID: lcl|Query_341828 Length: 530

No significant similarity found.


Query #769: g750.t1 Query ID: lcl|Query_341829 Length: 322

No significant similarity found.


Query #770: g751.t1 Query ID: lcl|Query_341830 Length: 235

No significant similarity found.


Query #771: g752.t1 Query ID: lcl|Query_341831 Length: 222

No significant similarity found.


Query #772: g753.t1 Query ID: lcl|Query_341832 Length: 485

No significant similarity found.


Query #773: g754.t1 Query ID: lcl|Query_341833 Length: 1261

No significant similarity found.


Query #774: g755.t1 Query ID: lcl|Query_341834 Length: 218

No significant similarity found.


Query #775: g756.t1 Query ID: lcl|Query_341835 Length: 1569

No significant similarity found.


Query #776: g757.t1 Query ID: lcl|Query_341836 Length: 497

No significant similarity found.


Query #777: g758.t1 Query ID: lcl|Query_341837 Length: 189

No significant similarity found.


Query #778: g759.t1 Query ID: lcl|Query_341838 Length: 234

No significant similarity found.


Query #779: g760.t1 Query ID: lcl|Query_341839 Length: 496

No significant similarity found.


Query #780: g761.t1 Query ID: lcl|Query_341840 Length: 1361

No significant similarity found.


Query #781: g762.t1 Query ID: lcl|Query_341841 Length: 352

No significant similarity found.


Query #782: g763.t1 Query ID: lcl|Query_341842 Length: 278

No significant similarity found.


Query #783: g764.t1 Query ID: lcl|Query_341843 Length: 175

No significant similarity found.


Query #784: g765.t1 Query ID: lcl|Query_341844 Length: 209

Sequences producing significant alignments:
                                                                  Scientific      Common                     Max    Total Query   E   Per.   Acc.                        
Description                                                       Name            Name            Taxid      Score  Score cover Value Ident  Len        Accession        
unnamed protein product                                                                           0          21.8   21.8  13%   0.040 36.84  717        Query_352145     


Alignments:

>unnamed protein product
Sequence ID: Query_352145 Length: 717
Range 1: 11 to 40

Score:21.8 bits(44), Expect:0.040, 
Method:Composition-based stats., 
Identities:14/38(37%), Positives:15/38(39%), Gaps:17/38(44%)

Query  153  SPEQNLQLLSGAVETDDADAR---------LAPLASSA  181
            SP+Q L LL   V      AR         L  LA SA
Sbjct  11   SPDQALRLL--GV------ARAICVGLSRSLPALAASA  40


Query #785: g765.t2 Query ID: lcl|Query_341845 Length: 210

Sequences producing significant alignments:
                                                                  Scientific      Common                     Max    Total Query   E   Per.   Acc.                        
Description                                                       Name            Name            Taxid      Score  Score cover Value Ident  Len        Accession        
unnamed protein product                                                                           0          21.8   21.8  13%   0.040 36.84  717        Query_352145     


Alignments:

>unnamed protein product
Sequence ID: Query_352145 Length: 717
Range 1: 11 to 40

Score:21.8 bits(44), Expect:0.040, 
Method:Composition-based stats., 
Identities:14/38(37%), Positives:15/38(39%), Gaps:17/38(44%)

Query  154  SPEQNLQLLSGAVETDDADAR---------LAPLASSA  182
            SP+Q L LL   V      AR         L  LA SA
Sbjct  11   SPDQALRLL--GV------ARAICVGLSRSLPALAASA  40


Query #786: g766.t1 Query ID: lcl|Query_341846 Length: 453

No significant similarity found.


Query #787: g767.t1 Query ID: lcl|Query_341847 Length: 344

No significant similarity found.


Query #788: g768.t1 Query ID: lcl|Query_341848 Length: 504

No significant similarity found.


Query #789: g769.t1 Query ID: lcl|Query_341849 Length: 497

No significant similarity found.


Query #790: g770.t1 Query ID: lcl|Query_341850 Length: 586

No significant similarity found.


Query #791: g771.t1 Query ID: lcl|Query_341851 Length: 529

No significant similarity found.


Query #792: g772.t1 Query ID: lcl|Query_341852 Length: 94

No significant similarity found.


Query #793: g773.t1 Query ID: lcl|Query_341853 Length: 360

No significant similarity found.


Query #794: g774.t1 Query ID: lcl|Query_341854 Length: 2574

No significant similarity found.


Query #795: g775.t1 Query ID: lcl|Query_341855 Length: 355

No significant similarity found.


Query #796: g776.t1 Query ID: lcl|Query_341856 Length: 891

No significant similarity found.


Query #797: g777.t1 Query ID: lcl|Query_341857 Length: 809

No significant similarity found.


Query #798: g778.t1 Query ID: lcl|Query_341858 Length: 355

No significant similarity found.


Query #799: g779.t1 Query ID: lcl|Query_341859 Length: 237

No significant similarity found.


Query #800: g780.t1 Query ID: lcl|Query_341860 Length: 398

No significant similarity found.


Query #801: g780.t2 Query ID: lcl|Query_341861 Length: 179

No significant similarity found.


Query #802: g781.t1 Query ID: lcl|Query_341862 Length: 680

No significant similarity found.


Query #803: g782.t1 Query ID: lcl|Query_341863 Length: 1303

No significant similarity found.


Query #804: g783.t1 Query ID: lcl|Query_341864 Length: 105

No significant similarity found.


Query #805: g784.t1 Query ID: lcl|Query_341865 Length: 523

No significant similarity found.


Query #806: g785.t1 Query ID: lcl|Query_341866 Length: 1269

No significant similarity found.


Query #807: g786.t1 Query ID: lcl|Query_341867 Length: 190

No significant similarity found.


Query #808: g787.t1 Query ID: lcl|Query_341868 Length: 523

No significant similarity found.


Query #809: g788.t1 Query ID: lcl|Query_341869 Length: 809

No significant similarity found.


Query #810: g789.t1 Query ID: lcl|Query_341870 Length: 936

No significant similarity found.


Query #811: g790.t1 Query ID: lcl|Query_341871 Length: 540

No significant similarity found.


Query #812: g791.t1 Query ID: lcl|Query_341872 Length: 219

No significant similarity found.


Query #813: g792.t1 Query ID: lcl|Query_341873 Length: 409

No significant similarity found.


Query #814: g793.t1 Query ID: lcl|Query_341874 Length: 336

No significant similarity found.


Query #815: g794.t1 Query ID: lcl|Query_341875 Length: 249

No significant similarity found.


Query #816: g795.t1 Query ID: lcl|Query_341876 Length: 284

No significant similarity found.


Query #817: g796.t1 Query ID: lcl|Query_341877 Length: 540

No significant similarity found.


Query #818: g797.t1 Query ID: lcl|Query_341878 Length: 221

No significant similarity found.


Query #819: g798.t1 Query ID: lcl|Query_341879 Length: 809

No significant similarity found.


Query #820: g799.t1 Query ID: lcl|Query_341880 Length: 1266

No significant similarity found.


Query #821: g800.t1 Query ID: lcl|Query_341881 Length: 499

No significant similarity found.


Query #822: g801.t1 Query ID: lcl|Query_341882 Length: 294

No significant similarity found.


Query #823: g802.t1 Query ID: lcl|Query_341883 Length: 270

No significant similarity found.


Query #824: g803.t1 Query ID: lcl|Query_341884 Length: 809

No significant similarity found.


Query #825: g804.t1 Query ID: lcl|Query_341885 Length: 1643

No significant similarity found.


Query #826: g805.t1 Query ID: lcl|Query_341886 Length: 526

No significant similarity found.


Query #827: g806.t1 Query ID: lcl|Query_341887 Length: 219

No significant similarity found.


Query #828: g807.t1 Query ID: lcl|Query_341888 Length: 268

No significant similarity found.


Query #829: g808.t1 Query ID: lcl|Query_341889 Length: 320

No significant similarity found.


Query #830: g809.t1 Query ID: lcl|Query_341890 Length: 123

No significant similarity found.


Query #831: g810.t1 Query ID: lcl|Query_341891 Length: 269

No significant similarity found.


Query #832: g811.t1 Query ID: lcl|Query_341892 Length: 1074

No significant similarity found.


Query #833: g812.t1 Query ID: lcl|Query_341893 Length: 434

No significant similarity found.


Query #834: g813.t1 Query ID: lcl|Query_341894 Length: 522

No significant similarity found.


Query #835: g814.t1 Query ID: lcl|Query_341895 Length: 620

No significant similarity found.


Query #836: g815.t1 Query ID: lcl|Query_341896 Length: 228

No significant similarity found.


Query #837: g816.t1 Query ID: lcl|Query_341897 Length: 587

No significant similarity found.


Query #838: g817.t1 Query ID: lcl|Query_341898 Length: 453

No significant similarity found.


Query #839: g818.t1 Query ID: lcl|Query_341899 Length: 285

No significant similarity found.


Query #840: g819.t1 Query ID: lcl|Query_341900 Length: 1162

No significant similarity found.


Query #841: g820.t1 Query ID: lcl|Query_341901 Length: 370

No significant similarity found.


Query #842: g821.t1 Query ID: lcl|Query_341902 Length: 573

No significant similarity found.


Query #843: g822.t1 Query ID: lcl|Query_341903 Length: 219

No significant similarity found.


Query #844: g823.t1 Query ID: lcl|Query_341904 Length: 202

No significant similarity found.


Query #845: g824.t1 Query ID: lcl|Query_341905 Length: 400

No significant similarity found.


Query #846: g825.t1 Query ID: lcl|Query_341906 Length: 1223

No significant similarity found.


Query #847: g826.t1 Query ID: lcl|Query_341907 Length: 527

No significant similarity found.


Query #848: g827.t1 Query ID: lcl|Query_341908 Length: 238

No significant similarity found.


Query #849: g828.t1 Query ID: lcl|Query_341909 Length: 513

No significant similarity found.


Query #850: g829.t1 Query ID: lcl|Query_341910 Length: 167

No significant similarity found.


Query #851: g830.t1 Query ID: lcl|Query_341911 Length: 200

No significant similarity found.


Query #852: g831.t1 Query ID: lcl|Query_341912 Length: 142

No significant similarity found.


Query #853: g832.t1 Query ID: lcl|Query_341913 Length: 600

No significant similarity found.


Query #854: g833.t1 Query ID: lcl|Query_341914 Length: 199

No significant similarity found.


Query #855: g834.t1 Query ID: lcl|Query_341915 Length: 530

No significant similarity found.


Query #856: g835.t1 Query ID: lcl|Query_341916 Length: 132

No significant similarity found.


Query #857: g836.t1 Query ID: lcl|Query_341917 Length: 1399

No significant similarity found.


Query #858: g837.t1 Query ID: lcl|Query_341918 Length: 317

No significant similarity found.


Query #859: g838.t1 Query ID: lcl|Query_341919 Length: 1174

No significant similarity found.


Query #860: g838.t2 Query ID: lcl|Query_341920 Length: 1167

No significant similarity found.


Query #861: g839.t1 Query ID: lcl|Query_341921 Length: 697

No significant similarity found.


Query #862: g840.t1 Query ID: lcl|Query_341922 Length: 458

No significant similarity found.


Query #863: g841.t1 Query ID: lcl|Query_341923 Length: 994

No significant similarity found.


Query #864: g842.t1 Query ID: lcl|Query_341924 Length: 457

No significant similarity found.


Query #865: g843.t1 Query ID: lcl|Query_341925 Length: 209

No significant similarity found.


Query #866: g844.t1 Query ID: lcl|Query_341926 Length: 298

No significant similarity found.


Query #867: g845.t1 Query ID: lcl|Query_341927 Length: 320

No significant similarity found.


Query #868: g846.t1 Query ID: lcl|Query_341928 Length: 247

No significant similarity found.


Query #869: g847.t1 Query ID: lcl|Query_341929 Length: 687

No significant similarity found.


Query #870: g848.t1 Query ID: lcl|Query_341930 Length: 324

No significant similarity found.


Query #871: g849.t1 Query ID: lcl|Query_341931 Length: 118

No significant similarity found.


Query #872: g850.t1 Query ID: lcl|Query_341932 Length: 375

No significant similarity found.


Query #873: g851.t1 Query ID: lcl|Query_341933 Length: 685

No significant similarity found.


Query #874: g852.t1 Query ID: lcl|Query_341934 Length: 514

No significant similarity found.


Query #875: g853.t1 Query ID: lcl|Query_341935 Length: 262

No significant similarity found.


Query #876: g854.t1 Query ID: lcl|Query_341936 Length: 430

No significant similarity found.


Query #877: g855.t1 Query ID: lcl|Query_341937 Length: 816

No significant similarity found.


Query #878: g856.t1 Query ID: lcl|Query_341938 Length: 427

No significant similarity found.


Query #879: g857.t1 Query ID: lcl|Query_341939 Length: 348

No significant similarity found.


Query #880: g858.t1 Query ID: lcl|Query_341940 Length: 230

No significant similarity found.


Query #881: g859.t1 Query ID: lcl|Query_341941 Length: 1719

No significant similarity found.


Query #882: g860.t1 Query ID: lcl|Query_341942 Length: 223

No significant similarity found.


Query #883: g861.t1 Query ID: lcl|Query_341943 Length: 366

No significant similarity found.


Query #884: g862.t1 Query ID: lcl|Query_341944 Length: 634

No significant similarity found.


Query #885: g863.t1 Query ID: lcl|Query_341945 Length: 533

No significant similarity found.


Query #886: g864.t1 Query ID: lcl|Query_341946 Length: 84

No significant similarity found.


Query #887: g865.t1 Query ID: lcl|Query_341947 Length: 183

No significant similarity found.


Query #888: g866.t1 Query ID: lcl|Query_341948 Length: 1073

No significant similarity found.


Query #889: g867.t1 Query ID: lcl|Query_341949 Length: 438

No significant similarity found.


Query #890: g868.t1 Query ID: lcl|Query_341950 Length: 1417

No significant similarity found.


Query #891: g869.t1 Query ID: lcl|Query_341951 Length: 1165

No significant similarity found.


Query #892: g870.t1 Query ID: lcl|Query_341952 Length: 510

No significant similarity found.


Query #893: g871.t1 Query ID: lcl|Query_341953 Length: 717

No significant similarity found.


Query #894: g871.t2 Query ID: lcl|Query_341954 Length: 718

No significant similarity found.


Query #895: g872.t1 Query ID: lcl|Query_341955 Length: 638

No significant similarity found.


Query #896: g873.t1 Query ID: lcl|Query_341956 Length: 344

No significant similarity found.


Query #897: g874.t1 Query ID: lcl|Query_341957 Length: 656

No significant similarity found.


Query #898: g875.t1 Query ID: lcl|Query_341958 Length: 434

No significant similarity found.


Query #899: g876.t1 Query ID: lcl|Query_341959 Length: 350

No significant similarity found.


Query #900: g877.t1 Query ID: lcl|Query_341960 Length: 128

No significant similarity found.


Query #901: g878.t1 Query ID: lcl|Query_341961 Length: 606

No significant similarity found.


Query #902: g878.t2 Query ID: lcl|Query_341962 Length: 633

No significant similarity found.


Query #903: g879.t1 Query ID: lcl|Query_341963 Length: 100

No significant similarity found.


Query #904: g880.t1 Query ID: lcl|Query_341964 Length: 343

No significant similarity found.


Query #905: g881.t1 Query ID: lcl|Query_341965 Length: 604

No significant similarity found.


Query #906: g882.t1 Query ID: lcl|Query_341966 Length: 192

No significant similarity found.


Query #907: g883.t1 Query ID: lcl|Query_341967 Length: 1113

No significant similarity found.


Query #908: g884.t1 Query ID: lcl|Query_341968 Length: 983

No significant similarity found.


Query #909: g885.t1 Query ID: lcl|Query_341969 Length: 190

No significant similarity found.


Query #910: g886.t1 Query ID: lcl|Query_341970 Length: 247

No significant similarity found.


Query #911: g887.t1 Query ID: lcl|Query_341971 Length: 728

Sequences producing significant alignments:
                                                                  Scientific      Common                     Max    Total Query   E   Per.   Acc.                        
Description                                                       Name            Name            Taxid      Score  Score cover Value Ident  Len        Accession        
unnamed protein product                                                                           0          101    101   29%   1e-25 30.38  717        Query_352145     


Alignments:

>unnamed protein product
Sequence ID: Query_352145 Length: 717
Range 1: 31 to 264

Score:101 bits(232), Expect:1e-25, 
Method:Compositional matrix adjust., 
Identities:72/237(30%), Positives:89/237(37%), Gaps:26/237(10%)

Query  23   RGLSAQPAPADDGMVEVF------VNGQATKVARGSNVLQACDAAGVDIPRFCYHQRL-S  75
            R L A  A A+    E +      VNG    V  G  VL AC  AG  +P  C H RL  
Sbjct  31   RSLPALAASAEQ-FAEQYPKLKLKVNGREVTVPEGTSVLNACREAGAYVPTLCTHPRLPT  89

Query  76   IAGNCRMCLVEVEKSP-KPVASCAMPAAPGMVIRTHTPLVKKAREGVMELLLINHPLDCP  134
              G CR C+VE      KP   CA PA  GM + T T  V     GV+ L+  NHP DC 
Sbjct  90   TPGTCRICMVETGGGQLKP--ACATPAWEGMEVQTATDKVQESIRGVLSLMKANHPSDCM  147

Query  135  ICDQGGECDLQD------------QSMVFGSDRSRFTEVKRAVSDKNLGPLVKTVMTRCI  182
             CD  G C+ QD                +  +     +                 +  CI
Sbjct  148  NCDASGRCEFQDLISRYNVKDVLPKLKTYSHEWDAEVQADFEHFHDSSSTALTLDLEKCI  207

Query  183  HCTRCIRFAKEVAGTDDLGITGRGRDAEVGTYVDKLL---TSELSGNVIDLCPVGAL  236
             C RC+    +V   + LG   R R A  G  ++  L        G     CPVGA 
Sbjct  208  KCGRCVTMCGQVQQMNVLGMINRSRMAHPGVLIEEALDHSKCIECGQCSSVCPVGAI  264


Query #912: g888.t1 Query ID: lcl|Query_341972 Length: 338

No significant similarity found.


Query #913: g889.t1 Query ID: lcl|Query_341973 Length: 303

No significant similarity found.


Query #914: g890.t1 Query ID: lcl|Query_341974 Length: 340

No significant similarity found.


Query #915: g891.t1 Query ID: lcl|Query_341975 Length: 159

No significant similarity found.


Query #916: g892.t1 Query ID: lcl|Query_341976 Length: 351

No significant similarity found.


Query #917: g893.t1 Query ID: lcl|Query_341977 Length: 93

No significant similarity found.


Query #918: g894.t1 Query ID: lcl|Query_341978 Length: 750

No significant similarity found.


Query #919: g895.t1 Query ID: lcl|Query_341979 Length: 429

No significant similarity found.


Query #920: g896.t1 Query ID: lcl|Query_341980 Length: 380

Sequences producing significant alignments:
                                                                  Scientific      Common                     Max    Total Query   E   Per.   Acc.                        
Description                                                       Name            Name            Taxid      Score  Score cover Value Ident  Len        Accession        
unnamed protein product                                                                           0          24.8   24.8  20%   0.010 27.03  717        Query_352145     


Alignments:

>unnamed protein product
Sequence ID: Query_352145 Length: 717
Range 1: 431 to 536

Score:24.8 bits(51), Expect:0.010, 
Method:Compositional matrix adjust., 
Identities:30/111(27%), Positives:34/111(30%), Gaps:39/111(35%)

Query  258  KGL---DASLVGVVPYTAIRLST-----------YDA--------------LKAVWRRST  289
            KGL   D  LVG+ P TA    T           YD                K +   S 
Sbjct  431  KGLKPEDVCLVGIMPCTAKKHETERKEFRNENGAYDCDYVITTREFGHMLRHKKIPMPSL  490

Query  290  GRKDIDS------GAALAFGAVAGVISAVATYPLEVARRRMMAGAPYSNVA  334
               + D       GAA  FGA  GV  A      E+A     AG P     
Sbjct  491  KPEEFDNPLGEATGAAALFGATGGVMEAAIRTAYEIA-----AGEPLPKLE  536


Query #921: g897.t1 Query ID: lcl|Query_341981 Length: 745

No significant similarity found.


Query #922: g898.t1 Query ID: lcl|Query_341982 Length: 124

No significant similarity found.


Query #923: g899.t1 Query ID: lcl|Query_341983 Length: 1823

No significant similarity found.


Query #924: g900.t1 Query ID: lcl|Query_341984 Length: 554

No significant similarity found.


Query #925: g901.t1 Query ID: lcl|Query_341985 Length: 357

No significant similarity found.


Query #926: g902.t1 Query ID: lcl|Query_341986 Length: 134

No significant similarity found.


Query #927: g903.t1 Query ID: lcl|Query_341987 Length: 1013

No significant similarity found.


Query #928: g904.t1 Query ID: lcl|Query_341988 Length: 320

No significant similarity found.


Query #929: g905.t1 Query ID: lcl|Query_341989 Length: 156

No significant similarity found.


Query #930: g906.t1 Query ID: lcl|Query_341990 Length: 178

No significant similarity found.


Query #931: g907.t1 Query ID: lcl|Query_341991 Length: 148

No significant similarity found.


Query #932: g907.t2 Query ID: lcl|Query_341992 Length: 94

No significant similarity found.


Query #933: g908.t1 Query ID: lcl|Query_341993 Length: 124

No significant similarity found.


Query #934: g909.t1 Query ID: lcl|Query_341994 Length: 148

No significant similarity found.


Query #935: g910.t1 Query ID: lcl|Query_341995 Length: 148

No significant similarity found.


Query #936: g911.t1 Query ID: lcl|Query_341996 Length: 105

No significant similarity found.


Query #937: g912.t1 Query ID: lcl|Query_341997 Length: 124

No significant similarity found.


Query #938: g913.t1 Query ID: lcl|Query_341998 Length: 521

No significant similarity found.


Query #939: g914.t1 Query ID: lcl|Query_341999 Length: 499

No significant similarity found.


Query #940: g915.t1 Query ID: lcl|Query_342000 Length: 404

No significant similarity found.


Query #941: g916.t1 Query ID: lcl|Query_342001 Length: 660

No significant similarity found.


Query #942: g917.t1 Query ID: lcl|Query_342002 Length: 448

No significant similarity found.


Query #943: g918.t1 Query ID: lcl|Query_342003 Length: 609

No significant similarity found.


Query #944: g919.t1 Query ID: lcl|Query_342004 Length: 247

No significant similarity found.


Query #945: g920.t1 Query ID: lcl|Query_342005 Length: 327

No significant similarity found.


Query #946: g921.t1 Query ID: lcl|Query_342006 Length: 219

No significant similarity found.


Query #947: g922.t1 Query ID: lcl|Query_342007 Length: 288

No significant similarity found.


Query #948: g923.t1 Query ID: lcl|Query_342008 Length: 295

No significant similarity found.


Query #949: g924.t1 Query ID: lcl|Query_342009 Length: 683

No significant similarity found.


Query #950: g925.t1 Query ID: lcl|Query_342010 Length: 561

No significant similarity found.


Query #951: g926.t1 Query ID: lcl|Query_342011 Length: 670

No significant similarity found.


Query #952: g927.t1 Query ID: lcl|Query_342012 Length: 168

No significant similarity found.


Query #953: g928.t1 Query ID: lcl|Query_342013 Length: 371

No significant similarity found.


Query #954: g929.t1 Query ID: lcl|Query_342014 Length: 146

No significant similarity found.


Query #955: g930.t1 Query ID: lcl|Query_342015 Length: 627

No significant similarity found.


Query #956: g931.t1 Query ID: lcl|Query_342016 Length: 398

No significant similarity found.


Query #957: g932.t1 Query ID: lcl|Query_342017 Length: 1575

No significant similarity found.


Query #958: g933.t1 Query ID: lcl|Query_342018 Length: 77

No significant similarity found.


Query #959: g934.t1 Query ID: lcl|Query_342019 Length: 259

No significant similarity found.


Query #960: g935.t1 Query ID: lcl|Query_342020 Length: 404

No significant similarity found.


Query #961: g936.t1 Query ID: lcl|Query_342021 Length: 477

No significant similarity found.


Query #962: g937.t1 Query ID: lcl|Query_342022 Length: 637

No significant similarity found.


Query #963: g938.t1 Query ID: lcl|Query_342023 Length: 489

No significant similarity found.


Query #964: g939.t1 Query ID: lcl|Query_342024 Length: 923

No significant similarity found.


Query #965: g940.t1 Query ID: lcl|Query_342025 Length: 614

No significant similarity found.


Query #966: g941.t1 Query ID: lcl|Query_342026 Length: 604

No significant similarity found.


Query #967: g942.t1 Query ID: lcl|Query_342027 Length: 357

No significant similarity found.


Query #968: g943.t1 Query ID: lcl|Query_342028 Length: 503

No significant similarity found.


Query #969: g944.t1 Query ID: lcl|Query_342029 Length: 1238

No significant similarity found.


Query #970: g945.t1 Query ID: lcl|Query_342030 Length: 1465

No significant similarity found.


Query #971: g946.t1 Query ID: lcl|Query_342031 Length: 386

No significant similarity found.


Query #972: g947.t1 Query ID: lcl|Query_342032 Length: 166

No significant similarity found.


Query #973: g948.t1 Query ID: lcl|Query_342033 Length: 498

No significant similarity found.


Query #974: g949.t1 Query ID: lcl|Query_342034 Length: 172

No significant similarity found.


Query #975: g950.t1 Query ID: lcl|Query_342035 Length: 1055

No significant similarity found.


Query #976: g951.t1 Query ID: lcl|Query_342036 Length: 1003

No significant similarity found.


Query #977: g952.t1 Query ID: lcl|Query_342037 Length: 504

No significant similarity found.


Query #978: g953.t1 Query ID: lcl|Query_342038 Length: 455

No significant similarity found.


Query #979: g954.t1 Query ID: lcl|Query_342039 Length: 121

Sequences producing significant alignments:
                                                                  Scientific      Common                     Max    Total Query   E   Per.   Acc.                        
Description                                                       Name            Name            Taxid      Score  Score cover Value Ident  Len        Accession        
unnamed protein product                                                                           0          21.4   21.4  9%    0.029 69.23  717        Query_352145     


Alignments:

>unnamed protein product
Sequence ID: Query_352145 Length: 717
Range 1: 495 to 507

Score:21.4 bits(43), Expect:0.029, 
Method:Composition-based stats., 
Identities:9/13(69%), Positives:9/13(69%), Gaps:1/13(7%)

Query  73   FDNAQ-EAVGAAA  84
            FDN   EA GAAA
Sbjct  495  FDNPLGEATGAAA  507


Query #980: g955.t1 Query ID: lcl|Query_342040 Length: 1384

No significant similarity found.


Query #981: g956.t1 Query ID: lcl|Query_342041 Length: 883

No significant similarity found.


Query #982: g957.t1 Query ID: lcl|Query_342042 Length: 240

No significant similarity found.


Query #983: g958.t1 Query ID: lcl|Query_342043 Length: 109

No significant similarity found.


Query #984: g959.t1 Query ID: lcl|Query_342044 Length: 632

No significant similarity found.


Query #985: g960.t1 Query ID: lcl|Query_342045 Length: 415

No significant similarity found.


Query #986: g961.t1 Query ID: lcl|Query_342046 Length: 483

No significant similarity found.


Query #987: g962.t1 Query ID: lcl|Query_342047 Length: 428

No significant similarity found.


Query #988: g963.t1 Query ID: lcl|Query_342048 Length: 261

No significant similarity found.


Query #989: g964.t1 Query ID: lcl|Query_342049 Length: 890

No significant similarity found.


Query #990: g965.t1 Query ID: lcl|Query_342050 Length: 885

No significant similarity found.


Query #991: g966.t1 Query ID: lcl|Query_342051 Length: 769

No significant similarity found.


Query #992: g967.t1 Query ID: lcl|Query_342052 Length: 482

No significant similarity found.


Query #993: g968.t1 Query ID: lcl|Query_342053 Length: 602

No significant similarity found.


Query #994: g969.t1 Query ID: lcl|Query_342054 Length: 232

No significant similarity found.


Query #995: g970.t1 Query ID: lcl|Query_342055 Length: 945

No significant similarity found.


Query #996: g971.t1 Query ID: lcl|Query_342056 Length: 1202

No significant similarity found.


Query #997: g972.t1 Query ID: lcl|Query_342057 Length: 419

No significant similarity found.


Query #998: g973.t1 Query ID: lcl|Query_342058 Length: 84

Sequences producing significant alignments:
                                                                  Scientific      Common                     Max    Total Query   E   Per.   Acc.                        
Description                                                       Name            Name            Taxid      Score  Score cover Value Ident  Len        Accession        
unnamed protein product                                                                           0          20.6   20.6  21%   0.033 45.45  717        Query_352145     


Alignments:

>unnamed protein product
Sequence ID: Query_352145 Length: 717
Range 1: 555 to 576

Score:20.6 bits(41), Expect:0.033, 
Method:Composition-based stats., 
Identities:10/22(45%), Positives:12/22(54%), Gaps:4/22(18%)

Query  47   AEET----GVSGIEVQVSQASG  64
            A +T    GV G E+ V  ASG
Sbjct  555  ANDTTLKAGVAGKEIRVAVASG  576


Query #999: g974.t1 Query ID: lcl|Query_342059 Length: 523

No significant similarity found.


Query #1000: g975.t1 Query ID: lcl|Query_342060 Length: 348

No significant similarity found.


Query #1001: g976.t1 Query ID: lcl|Query_342061 Length: 225

No significant similarity found.


Query #1002: g977.t1 Query ID: lcl|Query_342062 Length: 205

No significant similarity found.


Query #1003: g978.t1 Query ID: lcl|Query_342063 Length: 897

No significant similarity found.


Query #1004: g979.t1 Query ID: lcl|Query_342064 Length: 775

No significant similarity found.


Query #1005: g980.t1 Query ID: lcl|Query_342065 Length: 571

No significant similarity found.


Query #1006: g981.t1 Query ID: lcl|Query_342066 Length: 796

No significant similarity found.


Query #1007: g982.t1 Query ID: lcl|Query_342067 Length: 528

No significant similarity found.


Query #1008: g983.t1 Query ID: lcl|Query_342068 Length: 230

No significant similarity found.


Query #1009: g984.t1 Query ID: lcl|Query_342069 Length: 830

No significant similarity found.


Query #1010: g985.t1 Query ID: lcl|Query_342070 Length: 1941

No significant similarity found.


Query #1011: g986.t1 Query ID: lcl|Query_342071 Length: 359

No significant similarity found.


Query #1012: g987.t1 Query ID: lcl|Query_342072 Length: 888

No significant similarity found.


Query #1013: g987.t2 Query ID: lcl|Query_342073 Length: 882

No significant similarity found.


Query #1014: g988.t1 Query ID: lcl|Query_342074 Length: 522

No significant similarity found.


Query #1015: g989.t1 Query ID: lcl|Query_342075 Length: 300

No significant similarity found.


Query #1016: g990.t1 Query ID: lcl|Query_342076 Length: 587

No significant similarity found.


Query #1017: g991.t1 Query ID: lcl|Query_342077 Length: 548

No significant similarity found.


Query #1018: g992.t1 Query ID: lcl|Query_342078 Length: 537

No significant similarity found.


Query #1019: g993.t1 Query ID: lcl|Query_342079 Length: 750

No significant similarity found.


Query #1020: g994.t1 Query ID: lcl|Query_342080 Length: 262

No significant similarity found.


Query #1021: g995.t1 Query ID: lcl|Query_342081 Length: 130

No significant similarity found.


Query #1022: g996.t1 Query ID: lcl|Query_342082 Length: 352

No significant similarity found.


Query #1023: g997.t1 Query ID: lcl|Query_342083 Length: 126

No significant similarity found.


Query #1024: g998.t1 Query ID: lcl|Query_342084 Length: 785

No significant similarity found.


Query #1025: g999.t1 Query ID: lcl|Query_342085 Length: 375

No significant similarity found.


Query #1026: g999.t2 Query ID: lcl|Query_342086 Length: 382

No significant similarity found.


Query #1027: g1000.t1 Query ID: lcl|Query_342087 Length: 1259

No significant similarity found.


Query #1028: g1000.t2 Query ID: lcl|Query_342088 Length: 1246

No significant similarity found.


Query #1029: g1001.t1 Query ID: lcl|Query_342089 Length: 299

No significant similarity found.


Query #1030: g1002.t1 Query ID: lcl|Query_342090 Length: 263

No significant similarity found.


Query #1031: g1003.t1 Query ID: lcl|Query_342091 Length: 376

No significant similarity found.


Query #1032: g1004.t1 Query ID: lcl|Query_342092 Length: 454

No significant similarity found.


Query #1033: g1005.t1 Query ID: lcl|Query_342093 Length: 1387

No significant similarity found.


Query #1034: g1006.t1 Query ID: lcl|Query_342094 Length: 857

No significant similarity found.


Query #1035: g1007.t1 Query ID: lcl|Query_342095 Length: 1193

No significant similarity found.


Query #1036: g1007.t2 Query ID: lcl|Query_342096 Length: 1194

No significant similarity found.


Query #1037: g1008.t1 Query ID: lcl|Query_342097 Length: 347

No significant similarity found.


Query #1038: g1009.t1 Query ID: lcl|Query_342098 Length: 460

No significant similarity found.


Query #1039: g1010.t1 Query ID: lcl|Query_342099 Length: 314

No significant similarity found.


Query #1040: g1011.t1 Query ID: lcl|Query_342100 Length: 187

No significant similarity found.


Query #1041: g1012.t1 Query ID: lcl|Query_342101 Length: 293

No significant similarity found.


Query #1042: g1013.t1 Query ID: lcl|Query_342102 Length: 115

No significant similarity found.


Query #1043: g1014.t1 Query ID: lcl|Query_342103 Length: 418

No significant similarity found.


Query #1044: g1015.t1 Query ID: lcl|Query_342104 Length: 134

No significant similarity found.


Query #1045: g1016.t1 Query ID: lcl|Query_342105 Length: 235

No significant similarity found.


Query #1046: g1017.t1 Query ID: lcl|Query_342106 Length: 148

No significant similarity found.


Query #1047: g1018.t1 Query ID: lcl|Query_342107 Length: 477

No significant similarity found.


Query #1048: g1019.t1 Query ID: lcl|Query_342108 Length: 239

No significant similarity found.


Query #1049: g1020.t1 Query ID: lcl|Query_342109 Length: 996

No significant similarity found.


Query #1050: g1021.t1 Query ID: lcl|Query_342110 Length: 312

No significant similarity found.


Query #1051: g1021.t2 Query ID: lcl|Query_342111 Length: 314

No significant similarity found.


Query #1052: g1022.t1 Query ID: lcl|Query_342112 Length: 464

No significant similarity found.


Query #1053: g1023.t1 Query ID: lcl|Query_342113 Length: 559

No significant similarity found.


Query #1054: g1024.t1 Query ID: lcl|Query_342114 Length: 405

No significant similarity found.


Query #1055: g1025.t1 Query ID: lcl|Query_342115 Length: 284

No significant similarity found.


Query #1056: g1026.t1 Query ID: lcl|Query_342116 Length: 206

No significant similarity found.


Query #1057: g1027.t1 Query ID: lcl|Query_342117 Length: 855

No significant similarity found.


Query #1058: g1028.t1 Query ID: lcl|Query_342118 Length: 249

No significant similarity found.


Query #1059: g1029.t1 Query ID: lcl|Query_342119 Length: 864

No significant similarity found.


Query #1060: g1030.t1 Query ID: lcl|Query_342120 Length: 321

No significant similarity found.


Query #1061: g1031.t1 Query ID: lcl|Query_342121 Length: 931

No significant similarity found.


Query #1062: g1032.t1 Query ID: lcl|Query_342122 Length: 1324

No significant similarity found.


Query #1063: g1033.t1 Query ID: lcl|Query_342123 Length: 157

No significant similarity found.


Query #1064: g1034.t1 Query ID: lcl|Query_342124 Length: 327

No significant similarity found.


Query #1065: g1034.t2 Query ID: lcl|Query_342125 Length: 326

No significant similarity found.


Query #1066: g1035.t1 Query ID: lcl|Query_342126 Length: 197

No significant similarity found.


Query #1067: g1036.t1 Query ID: lcl|Query_342127 Length: 389

No significant similarity found.


Query #1068: g1037.t1 Query ID: lcl|Query_342128 Length: 1603

No significant similarity found.


Query #1069: g1038.t1 Query ID: lcl|Query_342129 Length: 707

No significant similarity found.


Query #1070: g1039.t1 Query ID: lcl|Query_342130 Length: 389

No significant similarity found.


Query #1071: g1040.t1 Query ID: lcl|Query_342131 Length: 371

No significant similarity found.


Query #1072: g1041.t1 Query ID: lcl|Query_342132 Length: 783

No significant similarity found.


Query #1073: g1042.t1 Query ID: lcl|Query_342133 Length: 198

No significant similarity found.


Query #1074: g1043.t1 Query ID: lcl|Query_342134 Length: 331

No significant similarity found.


Query #1075: g1044.t1 Query ID: lcl|Query_342135 Length: 383

No significant similarity found.


Query #1076: g1045.t1 Query ID: lcl|Query_342136 Length: 251

No significant similarity found.


Query #1077: g1045.t2 Query ID: lcl|Query_342137 Length: 265

No significant similarity found.


Query #1078: g1046.t1 Query ID: lcl|Query_342138 Length: 1228

No significant similarity found.


Query #1079: g1047.t1 Query ID: lcl|Query_342139 Length: 581

No significant similarity found.


Query #1080: g1048.t1 Query ID: lcl|Query_342140 Length: 247

No significant similarity found.


Query #1081: g1049.t1 Query ID: lcl|Query_342141 Length: 946

No significant similarity found.


Query #1082: g1050.t1 Query ID: lcl|Query_342142 Length: 179

No significant similarity found.


Query #1083: g1051.t1 Query ID: lcl|Query_342143 Length: 313

No significant similarity found.


Query #1084: g1052.t1 Query ID: lcl|Query_342144 Length: 529

No significant similarity found.


Query #1085: g1053.t1 Query ID: lcl|Query_342145 Length: 2133

No significant similarity found.


Query #1086: g1054.t1 Query ID: lcl|Query_342146 Length: 83

No significant similarity found.


Query #1087: g1055.t1 Query ID: lcl|Query_342147 Length: 982

No significant similarity found.


Query #1088: g1056.t1 Query ID: lcl|Query_342148 Length: 304

No significant similarity found.


Query #1089: g1057.t1 Query ID: lcl|Query_342149 Length: 474

No significant similarity found.


Query #1090: g1058.t1 Query ID: lcl|Query_342150 Length: 320

No significant similarity found.


Query #1091: g1059.t1 Query ID: lcl|Query_342151 Length: 814

No significant similarity found.


Query #1092: g1060.t1 Query ID: lcl|Query_342152 Length: 100

No significant similarity found.


Query #1093: g1061.t1 Query ID: lcl|Query_342153 Length: 316

No significant similarity found.


Query #1094: g1062.t1 Query ID: lcl|Query_342154 Length: 408

No significant similarity found.


Query #1095: g1063.t1 Query ID: lcl|Query_342155 Length: 880

No significant similarity found.


Query #1096: g1064.t1 Query ID: lcl|Query_342156 Length: 176

No significant similarity found.


Query #1097: g1065.t1 Query ID: lcl|Query_342157 Length: 515

No significant similarity found.


Query #1098: g1066.t1 Query ID: lcl|Query_342158 Length: 375

No significant similarity found.


Query #1099: g1067.t1 Query ID: lcl|Query_342159 Length: 292

No significant similarity found.


Query #1100: g1068.t1 Query ID: lcl|Query_342160 Length: 121

No significant similarity found.


Query #1101: g1069.t1 Query ID: lcl|Query_342161 Length: 395

No significant similarity found.


Query #1102: g1070.t1 Query ID: lcl|Query_342162 Length: 1119

No significant similarity found.


Query #1103: g1071.t1 Query ID: lcl|Query_342163 Length: 505

No significant similarity found.


Query #1104: g1072.t1 Query ID: lcl|Query_342164 Length: 269

No significant similarity found.


Query #1105: g1073.t1 Query ID: lcl|Query_342165 Length: 981

No significant similarity found.


Query #1106: g1074.t1 Query ID: lcl|Query_342166 Length: 267

No significant similarity found.


Query #1107: g1075.t1 Query ID: lcl|Query_342167 Length: 191

No significant similarity found.


Query #1108: g1076.t1 Query ID: lcl|Query_342168 Length: 136

No significant similarity found.


Query #1109: g1077.t1 Query ID: lcl|Query_342169 Length: 1236

No significant similarity found.


Query #1110: g1078.t1 Query ID: lcl|Query_342170 Length: 280

No significant similarity found.


Query #1111: g1078.t2 Query ID: lcl|Query_342171 Length: 296

No significant similarity found.


Query #1112: g1079.t1 Query ID: lcl|Query_342172 Length: 460

No significant similarity found.


Query #1113: g1080.t1 Query ID: lcl|Query_342173 Length: 431

No significant similarity found.


Query #1114: g1081.t1 Query ID: lcl|Query_342174 Length: 353

No significant similarity found.


Query #1115: g1082.t1 Query ID: lcl|Query_342175 Length: 145

No significant similarity found.


Query #1116: g1083.t1 Query ID: lcl|Query_342176 Length: 99

No significant similarity found.


Query #1117: g1084.t1 Query ID: lcl|Query_342177 Length: 868

No significant similarity found.


Query #1118: g1085.t1 Query ID: lcl|Query_342178 Length: 155

No significant similarity found.


Query #1119: g1086.t1 Query ID: lcl|Query_342179 Length: 303

No significant similarity found.


Query #1120: g1087.t1 Query ID: lcl|Query_342180 Length: 338

No significant similarity found.


Query #1121: g1088.t1 Query ID: lcl|Query_342181 Length: 239

No significant similarity found.


Query #1122: g1089.t1 Query ID: lcl|Query_342182 Length: 123

No significant similarity found.


Query #1123: g1090.t1 Query ID: lcl|Query_342183 Length: 1125

No significant similarity found.


Query #1124: g1091.t1 Query ID: lcl|Query_342184 Length: 151

No significant similarity found.


Query #1125: g1092.t1 Query ID: lcl|Query_342185 Length: 247

No significant similarity found.


Query #1126: g1093.t1 Query ID: lcl|Query_342186 Length: 420

No significant similarity found.


Query #1127: g1094.t1 Query ID: lcl|Query_342187 Length: 809

No significant similarity found.


Query #1128: g1095.t1 Query ID: lcl|Query_342188 Length: 854

No significant similarity found.


Query #1129: g1096.t1 Query ID: lcl|Query_342189 Length: 304

No significant similarity found.


Query #1130: g1097.t1 Query ID: lcl|Query_342190 Length: 957

No significant similarity found.


Query #1131: g1097.t2 Query ID: lcl|Query_342191 Length: 960

No significant similarity found.


Query #1132: g1098.t1 Query ID: lcl|Query_342192 Length: 323

No significant similarity found.


Query #1133: g1099.t1 Query ID: lcl|Query_342193 Length: 609

No significant similarity found.


Query #1134: g1100.t1 Query ID: lcl|Query_342194 Length: 1532

No significant similarity found.


Query #1135: g1101.t1 Query ID: lcl|Query_342195 Length: 432

No significant similarity found.


Query #1136: g1102.t1 Query ID: lcl|Query_342196 Length: 959

No significant similarity found.


Query #1137: g1103.t1 Query ID: lcl|Query_342197 Length: 389

No significant similarity found.


Query #1138: g1104.t1 Query ID: lcl|Query_342198 Length: 341

No significant similarity found.


Query #1139: g1105.t1 Query ID: lcl|Query_342199 Length: 259

No significant similarity found.


Query #1140: g1106.t1 Query ID: lcl|Query_342200 Length: 296

No significant similarity found.


Query #1141: g1107.t1 Query ID: lcl|Query_342201 Length: 368

No significant similarity found.


Query #1142: g1108.t1 Query ID: lcl|Query_342202 Length: 744

No significant similarity found.


Query #1143: g1109.t1 Query ID: lcl|Query_342203 Length: 659

No significant similarity found.


Query #1144: g1110.t1 Query ID: lcl|Query_342204 Length: 291

No significant similarity found.


Query #1145: g1111.t1 Query ID: lcl|Query_342205 Length: 1214

No significant similarity found.


Query #1146: g1112.t1 Query ID: lcl|Query_342206 Length: 435

No significant similarity found.


Query #1147: g1113.t1 Query ID: lcl|Query_342207 Length: 294

No significant similarity found.


Query #1148: g1114.t1 Query ID: lcl|Query_342208 Length: 520

No significant similarity found.


Query #1149: g1115.t1 Query ID: lcl|Query_342209 Length: 440

No significant similarity found.


Query #1150: g1116.t1 Query ID: lcl|Query_342210 Length: 199

No significant similarity found.


Query #1151: g1117.t1 Query ID: lcl|Query_342211 Length: 402

No significant similarity found.


Query #1152: g1118.t1 Query ID: lcl|Query_342212 Length: 386

No significant similarity found.


Query #1153: g1119.t1 Query ID: lcl|Query_342213 Length: 684

No significant similarity found.


Query #1154: g1120.t1 Query ID: lcl|Query_342214 Length: 349

No significant similarity found.


Query #1155: g1121.t1 Query ID: lcl|Query_342215 Length: 337

No significant similarity found.


Query #1156: g1122.t1 Query ID: lcl|Query_342216 Length: 530

No significant similarity found.


Query #1157: g1123.t1 Query ID: lcl|Query_342217 Length: 2416

No significant similarity found.


Query #1158: g1124.t1 Query ID: lcl|Query_342218 Length: 626

No significant similarity found.


Query #1159: g1125.t1 Query ID: lcl|Query_342219 Length: 450

No significant similarity found.


Query #1160: g1126.t1 Query ID: lcl|Query_342220 Length: 469

No significant similarity found.


Query #1161: g1127.t1 Query ID: lcl|Query_342221 Length: 227

No significant similarity found.


Query #1162: g1128.t1 Query ID: lcl|Query_342222 Length: 502

No significant similarity found.


Query #1163: g1129.t1 Query ID: lcl|Query_342223 Length: 1080

No significant similarity found.


Query #1164: g1130.t1 Query ID: lcl|Query_342224 Length: 537

No significant similarity found.


Query #1165: g1131.t1 Query ID: lcl|Query_342225 Length: 451

No significant similarity found.


Query #1166: g1132.t1 Query ID: lcl|Query_342226 Length: 562

No significant similarity found.


Query #1167: g1133.t1 Query ID: lcl|Query_342227 Length: 241

No significant similarity found.


Query #1168: g1134.t1 Query ID: lcl|Query_342228 Length: 235

No significant similarity found.


Query #1169: g1135.t1 Query ID: lcl|Query_342229 Length: 290

No significant similarity found.


Query #1170: g1136.t1 Query ID: lcl|Query_342230 Length: 203

No significant similarity found.


Query #1171: g1137.t1 Query ID: lcl|Query_342231 Length: 252

No significant similarity found.


Query #1172: g1138.t1 Query ID: lcl|Query_342232 Length: 487

No significant similarity found.


Query #1173: g1139.t1 Query ID: lcl|Query_342233 Length: 86

No significant similarity found.


Query #1174: g1140.t1 Query ID: lcl|Query_342234 Length: 395

No significant similarity found.


Query #1175: g1141.t1 Query ID: lcl|Query_342235 Length: 1176

No significant similarity found.


Query #1176: g1142.t1 Query ID: lcl|Query_342236 Length: 208

No significant similarity found.


Query #1177: g1143.t1 Query ID: lcl|Query_342237 Length: 1761

No significant similarity found.


Query #1178: g1144.t1 Query ID: lcl|Query_342238 Length: 566

No significant similarity found.


Query #1179: g1145.t1 Query ID: lcl|Query_342239 Length: 627

No significant similarity found.


Query #1180: g1146.t1 Query ID: lcl|Query_342240 Length: 271

No significant similarity found.


Query #1181: g1147.t1 Query ID: lcl|Query_342241 Length: 211

No significant similarity found.


Query #1182: g1148.t1 Query ID: lcl|Query_342242 Length: 894

No significant similarity found.


Query #1183: g1149.t1 Query ID: lcl|Query_342243 Length: 186

No significant similarity found.


Query #1184: g1150.t1 Query ID: lcl|Query_342244 Length: 688

No significant similarity found.


Query #1185: g1151.t1 Query ID: lcl|Query_342245 Length: 955

No significant similarity found.


Query #1186: g1152.t1 Query ID: lcl|Query_342246 Length: 231

No significant similarity found.


Query #1187: g1153.t1 Query ID: lcl|Query_342247 Length: 1299

No significant similarity found.


Query #1188: g1153.t2 Query ID: lcl|Query_342248 Length: 1242

No significant similarity found.


Query #1189: g1154.t1 Query ID: lcl|Query_342249 Length: 501

No significant similarity found.


Query #1190: g1155.t1 Query ID: lcl|Query_342250 Length: 1023

No significant similarity found.


Query #1191: g1156.t1 Query ID: lcl|Query_342251 Length: 348

No significant similarity found.


Query #1192: g1157.t1 Query ID: lcl|Query_342252 Length: 634

No significant similarity found.


Query #1193: g1158.t1 Query ID: lcl|Query_342253 Length: 429

No significant similarity found.


Query #1194: g1159.t1 Query ID: lcl|Query_342254 Length: 537

No significant similarity found.


Query #1195: g1160.t1 Query ID: lcl|Query_342255 Length: 1687

No significant similarity found.


Query #1196: g1161.t1 Query ID: lcl|Query_342256 Length: 554

No significant similarity found.


Query #1197: g1162.t1 Query ID: lcl|Query_342257 Length: 335

No significant similarity found.


Query #1198: g1163.t1 Query ID: lcl|Query_342258 Length: 421

No significant similarity found.


Query #1199: g1164.t1 Query ID: lcl|Query_342259 Length: 322

No significant similarity found.


Query #1200: g1165.t1 Query ID: lcl|Query_342260 Length: 211

No significant similarity found.


Query #1201: g1166.t1 Query ID: lcl|Query_342261 Length: 761

No significant similarity found.


Query #1202: g1167.t1 Query ID: lcl|Query_342262 Length: 150

No significant similarity found.


Query #1203: g1168.t1 Query ID: lcl|Query_342263 Length: 443

No significant similarity found.


Query #1204: g1169.t1 Query ID: lcl|Query_342264 Length: 469

No significant similarity found.


Query #1205: g1170.t1 Query ID: lcl|Query_342265 Length: 1173

No significant similarity found.


Query #1206: g1171.t1 Query ID: lcl|Query_342266 Length: 124

No significant similarity found.


Query #1207: g1172.t1 Query ID: lcl|Query_342267 Length: 299

No significant similarity found.


Query #1208: g1173.t1 Query ID: lcl|Query_342268 Length: 144

No significant similarity found.


Query #1209: g1174.t1 Query ID: lcl|Query_342269 Length: 254

No significant similarity found.


Query #1210: g1175.t1 Query ID: lcl|Query_342270 Length: 1979

No significant similarity found.


Query #1211: g1175.t2 Query ID: lcl|Query_342271 Length: 1980

No significant similarity found.


Query #1212: g1176.t1 Query ID: lcl|Query_342272 Length: 81

No significant similarity found.


Query #1213: g1177.t1 Query ID: lcl|Query_342273 Length: 1177

No significant similarity found.


Query #1214: g1178.t1 Query ID: lcl|Query_342274 Length: 1171

No significant similarity found.


Query #1215: g1179.t1 Query ID: lcl|Query_342275 Length: 463

No significant similarity found.


Query #1216: g1180.t1 Query ID: lcl|Query_342276 Length: 185

No significant similarity found.


Query #1217: g1181.t1 Query ID: lcl|Query_342277 Length: 115

No significant similarity found.


Query #1218: g1182.t1 Query ID: lcl|Query_342278 Length: 239

No significant similarity found.


Query #1219: g1183.t1 Query ID: lcl|Query_342279 Length: 622

No significant similarity found.


Query #1220: g1184.t1 Query ID: lcl|Query_342280 Length: 223

Sequences producing significant alignments:
                                                                  Scientific      Common                     Max    Total Query   E   Per.   Acc.                        
Description                                                       Name            Name            Taxid      Score  Score cover Value Ident  Len        Accession        
unnamed protein product                                                                           0          23.1   23.1  51%   0.015 28.06  717        Query_352145     


Alignments:

>unnamed protein product
Sequence ID: Query_352145 Length: 717
Range 1: 2 to 138

Score:23.1 bits(47), Expect:0.015, 
Method:Compositional matrix adjust., 
Identities:39/139(28%), Positives:43/139(30%), Gaps:26/139(18%)

Query  108  EQHVPGFLQRCDD-LRNAGVSRVLCVAVSD-----AAAADAWAE---KLSLGDGSKIQVV  158
            E  V   LQ  D  LR  GV R  CV  S      AA A+  AE   KL L        V
Sbjct  2    EALVRRGLQSPDQALRLLGVARAICVGLSRSLPALAASAEQFAEQYPKLKLKVNGREVTV  61

Query  159  TDPN---------AAFTRFLGMELAPPGAPGPRSQRYAAVVDDGVLLKVCVDKSPGE---  206
             +            A+   L      P  PG    R   V   G  LK        E   
Sbjct  62   PEGTSVLNACREAGAYVPTLCTHPRLPTTPGTC--RICMVETGGGQLKPACATPAWEGME  119

Query  207  ---AKASSADSIMQVLAAM  222
               A     +SI  VL  M
Sbjct  120  VQTATDKVQESIRGVLSLM  138


Query #1221: g1185.t1 Query ID: lcl|Query_342281 Length: 531

No significant similarity found.


Query #1222: g1186.t1 Query ID: lcl|Query_342282 Length: 791

No significant similarity found.


Query #1223: g1187.t1 Query ID: lcl|Query_342283 Length: 908

No significant similarity found.


Query #1224: g1188.t1 Query ID: lcl|Query_342284 Length: 530

No significant similarity found.


Query #1225: g1189.t1 Query ID: lcl|Query_342285 Length: 608

No significant similarity found.


Query #1226: g1190.t1 Query ID: lcl|Query_342286 Length: 367

No significant similarity found.


Query #1227: g1191.t1 Query ID: lcl|Query_342287 Length: 1012

No significant similarity found.


Query #1228: g1192.t1 Query ID: lcl|Query_342288 Length: 363

No significant similarity found.


Query #1229: g1192.t2 Query ID: lcl|Query_342289 Length: 352

No significant similarity found.


Query #1230: g1193.t1 Query ID: lcl|Query_342290 Length: 501

No significant similarity found.


Query #1231: g1194.t1 Query ID: lcl|Query_342291 Length: 75

Sequences producing significant alignments:
                                                                  Scientific      Common                     Max    Total Query   E   Per.   Acc.                        
Description                                                       Name            Name            Taxid      Score  Score cover Value Ident  Len        Accession        
unnamed protein product                                                                           0          20.6   20.6  10%   0.029 63.64  717        Query_352145     


Alignments:

>unnamed protein product
Sequence ID: Query_352145 Length: 717
Range 1: 619 to 629

Score:20.6 bits(41), Expect:0.029, 
Method:Composition-based stats., 
Identities:7/11(64%), Positives:7/11(63%), Gaps:3/11(27%)

Query  47   DEVLKR---IY  54
            D VLKR   IY
Sbjct  619  DAVLKRMGAIY  629


Query #1232: g1195.t1 Query ID: lcl|Query_342292 Length: 439

No significant similarity found.


Query #1233: g1196.t1 Query ID: lcl|Query_342293 Length: 308

No significant similarity found.


Query #1234: g1197.t1 Query ID: lcl|Query_342294 Length: 452

No significant similarity found.


Query #1235: g1198.t1 Query ID: lcl|Query_342295 Length: 298

No significant similarity found.


Query #1236: g1199.t1 Query ID: lcl|Query_342296 Length: 384

No significant similarity found.


Query #1237: g1200.t1 Query ID: lcl|Query_342297 Length: 897

No significant similarity found.


Query #1238: g1201.t1 Query ID: lcl|Query_342298 Length: 1158

No significant similarity found.


Query #1239: g1202.t1 Query ID: lcl|Query_342299 Length: 86

No significant similarity found.


Query #1240: g1203.t1 Query ID: lcl|Query_342300 Length: 160

No significant similarity found.


Query #1241: g1204.t1 Query ID: lcl|Query_342301 Length: 1039

No significant similarity found.


Query #1242: g1205.t1 Query ID: lcl|Query_342302 Length: 404

No significant similarity found.


Query #1243: g1206.t1 Query ID: lcl|Query_342303 Length: 992

No significant similarity found.


Query #1244: g1207.t1 Query ID: lcl|Query_342304 Length: 425

No significant similarity found.


Query #1245: g1208.t1 Query ID: lcl|Query_342305 Length: 227

No significant similarity found.


Query #1246: g1209.t1 Query ID: lcl|Query_342306 Length: 564

No significant similarity found.


Query #1247: g1210.t1 Query ID: lcl|Query_342307 Length: 600

No significant similarity found.


Query #1248: g1211.t1 Query ID: lcl|Query_342308 Length: 660

No significant similarity found.


Query #1249: g1212.t1 Query ID: lcl|Query_342309 Length: 1602

No significant similarity found.


Query #1250: g1213.t1 Query ID: lcl|Query_342310 Length: 766

No significant similarity found.


Query #1251: g1214.t1 Query ID: lcl|Query_342311 Length: 1087

No significant similarity found.


Query #1252: g1215.t1 Query ID: lcl|Query_342312 Length: 97

No significant similarity found.


Query #1253: g1216.t1 Query ID: lcl|Query_342313 Length: 179

No significant similarity found.


Query #1254: g1217.t1 Query ID: lcl|Query_342314 Length: 97

No significant similarity found.


Query #1255: g1218.t1 Query ID: lcl|Query_342315 Length: 180

No significant similarity found.


Query #1256: g1219.t1 Query ID: lcl|Query_342316 Length: 858

No significant similarity found.


Query #1257: g1220.t1 Query ID: lcl|Query_342317 Length: 861

No significant similarity found.


Query #1258: g1221.t1 Query ID: lcl|Query_342318 Length: 176

No significant similarity found.


Query #1259: g1222.t1 Query ID: lcl|Query_342319 Length: 1168

No significant similarity found.


Query #1260: g1223.t1 Query ID: lcl|Query_342320 Length: 160

No significant similarity found.


Query #1261: g1224.t1 Query ID: lcl|Query_342321 Length: 687

No significant similarity found.


Query #1262: g1225.t1 Query ID: lcl|Query_342322 Length: 600

No significant similarity found.


Query #1263: g1226.t1 Query ID: lcl|Query_342323 Length: 757

No significant similarity found.


Query #1264: g1227.t1 Query ID: lcl|Query_342324 Length: 569

No significant similarity found.


Query #1265: g1228.t1 Query ID: lcl|Query_342325 Length: 131

No significant similarity found.


Query #1266: g1229.t1 Query ID: lcl|Query_342326 Length: 1366

No significant similarity found.


Query #1267: g1230.t1 Query ID: lcl|Query_342327 Length: 914

No significant similarity found.


Query #1268: g1231.t1 Query ID: lcl|Query_342328 Length: 2260

No significant similarity found.


Query #1269: g1232.t1 Query ID: lcl|Query_342329 Length: 869

No significant similarity found.


Query #1270: g1233.t1 Query ID: lcl|Query_342330 Length: 208

No significant similarity found.


Query #1271: g1234.t1 Query ID: lcl|Query_342331 Length: 423

No significant similarity found.


Query #1272: g1235.t1 Query ID: lcl|Query_342332 Length: 785

No significant similarity found.


Query #1273: g1236.t1 Query ID: lcl|Query_342333 Length: 764

No significant similarity found.


Query #1274: g1237.t1 Query ID: lcl|Query_342334 Length: 998

No significant similarity found.


Query #1275: g1238.t1 Query ID: lcl|Query_342335 Length: 988

No significant similarity found.


Query #1276: g1239.t1 Query ID: lcl|Query_342336 Length: 150

No significant similarity found.


Query #1277: g1240.t1 Query ID: lcl|Query_342337 Length: 2140

No significant similarity found.


Query #1278: g1241.t1 Query ID: lcl|Query_342338 Length: 280

No significant similarity found.


Query #1279: g1242.t1 Query ID: lcl|Query_342339 Length: 452

No significant similarity found.


Query #1280: g1243.t1 Query ID: lcl|Query_342340 Length: 523

No significant similarity found.


Query #1281: g1244.t1 Query ID: lcl|Query_342341 Length: 3299

No significant similarity found.


Query #1282: g1245.t1 Query ID: lcl|Query_342342 Length: 314

No significant similarity found.


Query #1283: g1246.t1 Query ID: lcl|Query_342343 Length: 218

No significant similarity found.


Query #1284: g1247.t1 Query ID: lcl|Query_342344 Length: 370

No significant similarity found.


Query #1285: g1248.t1 Query ID: lcl|Query_342345 Length: 244

No significant similarity found.


Query #1286: g1249.t1 Query ID: lcl|Query_342346 Length: 82

No significant similarity found.


Query #1287: g1250.t1 Query ID: lcl|Query_342347 Length: 722

No significant similarity found.


Query #1288: g1251.t1 Query ID: lcl|Query_342348 Length: 192

No significant similarity found.


Query #1289: g1252.t1 Query ID: lcl|Query_342349 Length: 253

No significant similarity found.


Query #1290: g1253.t1 Query ID: lcl|Query_342350 Length: 163

No significant similarity found.


Query #1291: g1254.t1 Query ID: lcl|Query_342351 Length: 80

No significant similarity found.


Query #1292: g1255.t1 Query ID: lcl|Query_342352 Length: 299

No significant similarity found.


Query #1293: g1256.t1 Query ID: lcl|Query_342353 Length: 259

No significant similarity found.


Query #1294: g1257.t1 Query ID: lcl|Query_342354 Length: 253

No significant similarity found.


Query #1295: g1258.t1 Query ID: lcl|Query_342355 Length: 1711

No significant similarity found.


Query #1296: g1259.t1 Query ID: lcl|Query_342356 Length: 262

No significant similarity found.


Query #1297: g1260.t1 Query ID: lcl|Query_342357 Length: 249

No significant similarity found.


Query #1298: g1261.t1 Query ID: lcl|Query_342358 Length: 550

No significant similarity found.


Query #1299: g1262.t1 Query ID: lcl|Query_342359 Length: 131

No significant similarity found.


Query #1300: g1263.t1 Query ID: lcl|Query_342360 Length: 107

No significant similarity found.


Query #1301: g1264.t1 Query ID: lcl|Query_342361 Length: 1821

No significant similarity found.


Query #1302: g1265.t1 Query ID: lcl|Query_342362 Length: 237

No significant similarity found.


Query #1303: g1266.t1 Query ID: lcl|Query_342363 Length: 953

No significant similarity found.


Query #1304: g1267.t1 Query ID: lcl|Query_342364 Length: 494

No significant similarity found.


Query #1305: g1268.t1 Query ID: lcl|Query_342365 Length: 314

No significant similarity found.


Query #1306: g1269.t1 Query ID: lcl|Query_342366 Length: 268

No significant similarity found.


Query #1307: g1270.t1 Query ID: lcl|Query_342367 Length: 154

No significant similarity found.


Query #1308: g1271.t1 Query ID: lcl|Query_342368 Length: 542

No significant similarity found.


Query #1309: g1272.t1 Query ID: lcl|Query_342369 Length: 1121

No significant similarity found.


Query #1310: g1273.t1 Query ID: lcl|Query_342370 Length: 403

No significant similarity found.


Query #1311: g1274.t1 Query ID: lcl|Query_342371 Length: 173

No significant similarity found.


Query #1312: g1275.t1 Query ID: lcl|Query_342372 Length: 331

No significant similarity found.


Query #1313: g1276.t1 Query ID: lcl|Query_342373 Length: 196

No significant similarity found.


Query #1314: g1277.t1 Query ID: lcl|Query_342374 Length: 186

No significant similarity found.


Query #1315: g1278.t1 Query ID: lcl|Query_342375 Length: 1432

No significant similarity found.


Query #1316: g1279.t1 Query ID: lcl|Query_342376 Length: 1075

No significant similarity found.


Query #1317: g1280.t1 Query ID: lcl|Query_342377 Length: 76

No significant similarity found.


Query #1318: g1281.t1 Query ID: lcl|Query_342378 Length: 520

No significant similarity found.


Query #1319: g1282.t1 Query ID: lcl|Query_342379 Length: 202

No significant similarity found.


Query #1320: g1283.t1 Query ID: lcl|Query_342380 Length: 726

No significant similarity found.


Query #1321: g1283.t2 Query ID: lcl|Query_342381 Length: 725

No significant similarity found.


Query #1322: g1284.t1 Query ID: lcl|Query_342382 Length: 658

No significant similarity found.


Query #1323: g1285.t1 Query ID: lcl|Query_342383 Length: 1195

No significant similarity found.


Query #1324: g1286.t1 Query ID: lcl|Query_342384 Length: 930

No significant similarity found.


Query #1325: g1287.t1 Query ID: lcl|Query_342385 Length: 931

No significant similarity found.


Query #1326: g1288.t1 Query ID: lcl|Query_342386 Length: 374

No significant similarity found.


Query #1327: g1289.t1 Query ID: lcl|Query_342387 Length: 368

No significant similarity found.


Query #1328: g1289.t2 Query ID: lcl|Query_342388 Length: 89

No significant similarity found.


Query #1329: g1290.t1 Query ID: lcl|Query_342389 Length: 314

No significant similarity found.


Query #1330: g1291.t1 Query ID: lcl|Query_342390 Length: 190

No significant similarity found.


Query #1331: g1292.t1 Query ID: lcl|Query_342391 Length: 452

No significant similarity found.


Query #1332: g1293.t1 Query ID: lcl|Query_342392 Length: 269

No significant similarity found.


Query #1333: g1294.t1 Query ID: lcl|Query_342393 Length: 154

No significant similarity found.


Query #1334: g1295.t1 Query ID: lcl|Query_342394 Length: 495

No significant similarity found.


Query #1335: g1296.t1 Query ID: lcl|Query_342395 Length: 1084

No significant similarity found.


Query #1336: g1297.t1 Query ID: lcl|Query_342396 Length: 238

No significant similarity found.


Query #1337: g1298.t1 Query ID: lcl|Query_342397 Length: 220

No significant similarity found.


Query #1338: g1299.t1 Query ID: lcl|Query_342398 Length: 308

No significant similarity found.


Query #1339: g1300.t1 Query ID: lcl|Query_342399 Length: 362

No significant similarity found.


Query #1340: g1301.t1 Query ID: lcl|Query_342400 Length: 544

No significant similarity found.


Query #1341: g1302.t1 Query ID: lcl|Query_342401 Length: 508

No significant similarity found.


Query #1342: g1303.t1 Query ID: lcl|Query_342402 Length: 248

No significant similarity found.


Query #1343: g1304.t1 Query ID: lcl|Query_342403 Length: 737

No significant similarity found.


Query #1344: g1305.t1 Query ID: lcl|Query_342404 Length: 348

No significant similarity found.


Query #1345: g1306.t1 Query ID: lcl|Query_342405 Length: 319

No significant similarity found.


Query #1346: g1307.t1 Query ID: lcl|Query_342406 Length: 559

No significant similarity found.


Query #1347: g1308.t1 Query ID: lcl|Query_342407 Length: 337

No significant similarity found.


Query #1348: g1309.t1 Query ID: lcl|Query_342408 Length: 728

No significant similarity found.


Query #1349: g1310.t1 Query ID: lcl|Query_342409 Length: 593

No significant similarity found.


Query #1350: g1311.t1 Query ID: lcl|Query_342410 Length: 845

No significant similarity found.


Query #1351: g1312.t1 Query ID: lcl|Query_342411 Length: 951

No significant similarity found.


Query #1352: g1313.t1 Query ID: lcl|Query_342412 Length: 268

No significant similarity found.


Query #1353: g1314.t1 Query ID: lcl|Query_342413 Length: 905

No significant similarity found.


Query #1354: g1315.t1 Query ID: lcl|Query_342414 Length: 162

No significant similarity found.


Query #1355: g1316.t1 Query ID: lcl|Query_342415 Length: 88

No significant similarity found.


Query #1356: g1317.t1 Query ID: lcl|Query_342416 Length: 78

No significant similarity found.


Query #1357: g1318.t1 Query ID: lcl|Query_342417 Length: 483

No significant similarity found.


Query #1358: g1319.t1 Query ID: lcl|Query_342418 Length: 502

No significant similarity found.


Query #1359: g1320.t1 Query ID: lcl|Query_342419 Length: 537

No significant similarity found.


Query #1360: g1320.t2 Query ID: lcl|Query_342420 Length: 538

No significant similarity found.


Query #1361: g1321.t1 Query ID: lcl|Query_342421 Length: 289

No significant similarity found.


Query #1362: g1322.t1 Query ID: lcl|Query_342422 Length: 186

No significant similarity found.


Query #1363: g1323.t1 Query ID: lcl|Query_342423 Length: 804

No significant similarity found.


Query #1364: g1324.t1 Query ID: lcl|Query_342424 Length: 1078

No significant similarity found.


Query #1365: g1325.t1 Query ID: lcl|Query_342425 Length: 1523

No significant similarity found.


Query #1366: g1326.t1 Query ID: lcl|Query_342426 Length: 444

No significant similarity found.


Query #1367: g1327.t1 Query ID: lcl|Query_342427 Length: 393

No significant similarity found.


Query #1368: g1328.t1 Query ID: lcl|Query_342428 Length: 193

No significant similarity found.


Query #1369: g1329.t1 Query ID: lcl|Query_342429 Length: 355

No significant similarity found.


Query #1370: g1330.t1 Query ID: lcl|Query_342430 Length: 963

No significant similarity found.


Query #1371: g1331.t1 Query ID: lcl|Query_342431 Length: 262

No significant similarity found.


Query #1372: g1332.t1 Query ID: lcl|Query_342432 Length: 814

No significant similarity found.


Query #1373: g1333.t1 Query ID: lcl|Query_342433 Length: 364

No significant similarity found.


Query #1374: g1334.t1 Query ID: lcl|Query_342434 Length: 161

No significant similarity found.


Query #1375: g1335.t1 Query ID: lcl|Query_342435 Length: 609

No significant similarity found.


Query #1376: g1336.t1 Query ID: lcl|Query_342436 Length: 289

No significant similarity found.


Query #1377: g1337.t1 Query ID: lcl|Query_342437 Length: 604

No significant similarity found.


Query #1378: g1338.t1 Query ID: lcl|Query_342438 Length: 437

No significant similarity found.


Query #1379: g1339.t1 Query ID: lcl|Query_342439 Length: 252

No significant similarity found.


Query #1380: g1340.t1 Query ID: lcl|Query_342440 Length: 528

No significant similarity found.


Query #1381: g1341.t1 Query ID: lcl|Query_342441 Length: 867

No significant similarity found.


Query #1382: g1342.t1 Query ID: lcl|Query_342442 Length: 574

No significant similarity found.


Query #1383: g1343.t1 Query ID: lcl|Query_342443 Length: 457

No significant similarity found.


Query #1384: g1344.t1 Query ID: lcl|Query_342444 Length: 434

No significant similarity found.


Query #1385: g1345.t1 Query ID: lcl|Query_342445 Length: 432

No significant similarity found.


Query #1386: g1346.t1 Query ID: lcl|Query_342446 Length: 469

No significant similarity found.


Query #1387: g1347.t1 Query ID: lcl|Query_342447 Length: 216

No significant similarity found.


Query #1388: g1348.t1 Query ID: lcl|Query_342448 Length: 224

No significant similarity found.


Query #1389: g1349.t1 Query ID: lcl|Query_342449 Length: 1604

No significant similarity found.


Query #1390: g1350.t1 Query ID: lcl|Query_342450 Length: 444

No significant similarity found.


Query #1391: g1351.t1 Query ID: lcl|Query_342451 Length: 108

No significant similarity found.


Query #1392: g1352.t1 Query ID: lcl|Query_342452 Length: 1027

No significant similarity found.


Query #1393: g1353.t1 Query ID: lcl|Query_342453 Length: 245

No significant similarity found.


Query #1394: g1354.t1 Query ID: lcl|Query_342454 Length: 164

No significant similarity found.


Query #1395: g1355.t1 Query ID: lcl|Query_342455 Length: 488

No significant similarity found.


Query #1396: g1356.t1 Query ID: lcl|Query_342456 Length: 1447

No significant similarity found.


Query #1397: g1357.t1 Query ID: lcl|Query_342457 Length: 389

No significant similarity found.


Query #1398: g1358.t1 Query ID: lcl|Query_342458 Length: 402

No significant similarity found.


Query #1399: g1359.t1 Query ID: lcl|Query_342459 Length: 1010

No significant similarity found.


Query #1400: g1360.t1 Query ID: lcl|Query_342460 Length: 158

No significant similarity found.


Query #1401: g1361.t1 Query ID: lcl|Query_342461 Length: 158

No significant similarity found.


Query #1402: g1362.t1 Query ID: lcl|Query_342462 Length: 957

No significant similarity found.


Query #1403: g1363.t1 Query ID: lcl|Query_342463 Length: 405

No significant similarity found.


Query #1404: g1364.t1 Query ID: lcl|Query_342464 Length: 631

No significant similarity found.


Query #1405: g1365.t1 Query ID: lcl|Query_342465 Length: 948

No significant similarity found.


Query #1406: g1366.t1 Query ID: lcl|Query_342466 Length: 215

No significant similarity found.


Query #1407: g1367.t1 Query ID: lcl|Query_342467 Length: 404

No significant similarity found.


Query #1408: g1368.t1 Query ID: lcl|Query_342468 Length: 421

No significant similarity found.


Query #1409: g1369.t1 Query ID: lcl|Query_342469 Length: 618

No significant similarity found.


Query #1410: g1370.t1 Query ID: lcl|Query_342470 Length: 649

No significant similarity found.


Query #1411: g1371.t1 Query ID: lcl|Query_342471 Length: 407

No significant similarity found.


Query #1412: g1372.t1 Query ID: lcl|Query_342472 Length: 330

No significant similarity found.


Query #1413: g1373.t1 Query ID: lcl|Query_342473 Length: 602

No significant similarity found.


Query #1414: g1374.t1 Query ID: lcl|Query_342474 Length: 400

No significant similarity found.


Query #1415: g1375.t1 Query ID: lcl|Query_342475 Length: 611

No significant similarity found.


Query #1416: g1376.t1 Query ID: lcl|Query_342476 Length: 605

No significant similarity found.


Query #1417: g1377.t1 Query ID: lcl|Query_342477 Length: 467

No significant similarity found.


Query #1418: g1378.t1 Query ID: lcl|Query_342478 Length: 725

No significant similarity found.


Query #1419: g1379.t1 Query ID: lcl|Query_342479 Length: 549

Sequences producing significant alignments:
                                                                  Scientific      Common                     Max    Total Query   E   Per.   Acc.                        
Description                                                       Name            Name            Taxid      Score  Score cover Value Ident  Len        Accession        
unnamed protein product                                                                           0          146    146   86%   1e-39 27.79  717        Query_352145     


Alignments:

>unnamed protein product
Sequence ID: Query_352145 Length: 717
Range 1: 241 to 670

Score:146 bits(338), Expect:1e-39, 
Method:Compositional matrix adjust., 
Identities:137/493(28%), Positives:164/493(33%), Gaps:82/493(16%)

Query  62   DEAIKVSLHDCLACSGCVT-SAEAVLLQHQSAGELLQRLADPDWTVVVSLSPQSIAALAA  120
            +EA   S   C  C  C          +H    + L  L +     VV   P        
Sbjct  241  EEALDHS--KCIECGQCSSVCPVGAIVEHSEWRQVLDALENKQKVMVVQTAPSVRVSIGE  298

Query  121  VHRLSSAEC-AARLTAFLRHLGVAAVFDIAAARQVALAEAAREFLQR----YRSSRGGST  175
               L         + A  R LG   VFD          E   E LQR     R       
Sbjct  299  ELGLAPGTVETGQMVAAQRALGFDYVFDSDFSADLTIMEEGTELLQRLGAAWRAETAAQD  358

Query  176  AEAAAAAGQDAAGGGDDMDVDRPKPSSDGHRNAVGGGSPGPLPMLASACPGWVCYAEKTH  235
            A A   A      G  +           GH        PGPLPM  S CP W+   EK  
Sbjct  359  AAAGSWAAAKQGHGEGE---------AHGH-------APGPLPMFTSCCPAWINLVEKSY  402

Query  236  GDHVLPYIATGKSPQAVLGTLVKRQWCAAAGLAPDRVYHCSVMPCYDKKLEGARDDFWLP  295
             +   P     KSPQ  +G  VK  W    GL P+ V    +MPC  KK E  R +F   
Sbjct  403  PE-LIPHLSSCKSPQMMMGAVVKHYWAKKKGLKPEDVCLVGIMPCTAKKHETERKEFR-N  460

Query  296  GTSVPETDCVLATTELQELLEQRQADLHSLQGIPFDAILPAAAAAAAAPSGTRASSSGGS  355
                 + D V  T E   +L +    + SL    FD  L  A  AAA    T        
Sbjct  461  ENGAYDCDYVITTREFGHMLRHKKIPMPSLKPEEFDNPLGEATGAAALFGAT--------  512

Query  356  SAQHDTVQLPTSSSSGSGSGVTATASSGSGGYLEHVFRSAARELFGLELPPGPLPVKVGR  415
                                         GG +E   R A     G  LP   L V   R
Sbjct  513  -----------------------------GGVMEAAIRTAYEIAAGEPLP--KLEVEAVR  541

Query  416  NAD-LRE--LSLEAPDGTV--------LRFAAAYGFRNIQGLMRKVKLGRCEYDYVEVMA  464
                  E  L L A D T          R A A G  N   L+  +  G   YD+VEVMA
Sbjct  542  GVKGVKEATLTLPANDTTLKAGVAGKEIRVAVASGIGNARHLLQRIQAGEAHYDFVEVMA  601

Query  465  CPSGCLNGGGQPKPTAKQTPAQLLEQLEELYAAGGIAA--RPEADPALQQLYMSFVQGEP  522
            CP GC  GGGQPK    + P   L  +   Y      A      +P  +  Y  F  G+P
Sbjct  602  CPGGCIGGGGQPK---THDPDAVLKRMGAIYQVDKSLALRKSHENPSIHKIYAEFL-GQP  657

Query  523  GSQAAHQLMHTHY  535
            G +  H L+HTHY
Sbjct  658  GGELSHKLLHTHY  670


Query #1420: g1380.t1 Query ID: lcl|Query_342480 Length: 332

No significant similarity found.


Query #1421: g1381.t1 Query ID: lcl|Query_342481 Length: 317

No significant similarity found.


Query #1422: g1382.t1 Query ID: lcl|Query_342482 Length: 361

No significant similarity found.


Query #1423: g1383.t1 Query ID: lcl|Query_342483 Length: 386

No significant similarity found.


Query #1424: g1384.t1 Query ID: lcl|Query_342484 Length: 172

No significant similarity found.


Query #1425: g1385.t1 Query ID: lcl|Query_342485 Length: 172

No significant similarity found.


Query #1426: g1386.t1 Query ID: lcl|Query_342486 Length: 78

No significant similarity found.


Query #1427: g1387.t1 Query ID: lcl|Query_342487 Length: 78

No significant similarity found.


Query #1428: g1388.t1 Query ID: lcl|Query_342488 Length: 218

No significant similarity found.


Query #1429: g1389.t1 Query ID: lcl|Query_342489 Length: 1708

No significant similarity found.


Query #1430: g1390.t1 Query ID: lcl|Query_342490 Length: 890

Sequences producing significant alignments:
                                                                  Scientific      Common                     Max    Total Query   E   Per.   Acc.                        
Description                                                       Name            Name            Taxid      Score  Score cover Value Ident  Len        Accession        
unnamed protein product                                                                           0          28.2   28.2  2%    0.002 53.57  717        Query_352145     


Alignments:

>unnamed protein product
Sequence ID: Query_352145 Length: 717
Range 1: 26 to 53

Score:28.2 bits(59), Expect:0.002, 
Method:Compositional matrix adjust., 
Identities:15/28(54%), Positives:15/28(53%), Gaps:2/28(7%)

Query  165  CVELARNLPGLA--AEAAAEGYSQLREK  190
            CV L R LP LA  AE  AE Y  L  K
Sbjct  26   CVGLSRSLPALAASAEQFAEQYPKLKLK  53


Query #1431: g1391.t1 Query ID: lcl|Query_342491 Length: 180

No significant similarity found.


Query #1432: g1392.t1 Query ID: lcl|Query_342492 Length: 156

No significant similarity found.


Query #1433: g1393.t1 Query ID: lcl|Query_342493 Length: 184

No significant similarity found.


Query #1434: g1394.t1 Query ID: lcl|Query_342494 Length: 530

No significant similarity found.


Query #1435: g1395.t1 Query ID: lcl|Query_342495 Length: 279

No significant similarity found.


Query #1436: g1396.t1 Query ID: lcl|Query_342496 Length: 837

No significant similarity found.


Query #1437: g1397.t1 Query ID: lcl|Query_342497 Length: 576

No significant similarity found.


Query #1438: g1398.t1 Query ID: lcl|Query_342498 Length: 535

No significant similarity found.


Query #1439: g1398.t2 Query ID: lcl|Query_342499 Length: 533

No significant similarity found.


Query #1440: g1399.t1 Query ID: lcl|Query_342500 Length: 216

No significant similarity found.


Query #1441: g1400.t1 Query ID: lcl|Query_342501 Length: 313

No significant similarity found.


Query #1442: g1400.t2 Query ID: lcl|Query_342502 Length: 337

No significant similarity found.


Query #1443: g1401.t1 Query ID: lcl|Query_342503 Length: 308

No significant similarity found.


Query #1444: g1402.t1 Query ID: lcl|Query_342504 Length: 275

No significant similarity found.


Query #1445: g1403.t1 Query ID: lcl|Query_342505 Length: 273

No significant similarity found.


Query #1446: g1404.t1 Query ID: lcl|Query_342506 Length: 168

No significant similarity found.


Query #1447: g1405.t1 Query ID: lcl|Query_342507 Length: 159

No significant similarity found.


Query #1448: g1406.t1 Query ID: lcl|Query_342508 Length: 927

No significant similarity found.


Query #1449: g1407.t1 Query ID: lcl|Query_342509 Length: 521

No significant similarity found.


Query #1450: g1408.t1 Query ID: lcl|Query_342510 Length: 1208

No significant similarity found.


Query #1451: g1409.t1 Query ID: lcl|Query_342511 Length: 387

No significant similarity found.


Query #1452: g1410.t1 Query ID: lcl|Query_342512 Length: 476

No significant similarity found.


Query #1453: g1411.t1 Query ID: lcl|Query_342513 Length: 427

No significant similarity found.


Query #1454: g1412.t1 Query ID: lcl|Query_342514 Length: 223

No significant similarity found.


Query #1455: g1413.t1 Query ID: lcl|Query_342515 Length: 405

No significant similarity found.


Query #1456: g1414.t1 Query ID: lcl|Query_342516 Length: 292

No significant similarity found.


Query #1457: g1415.t1 Query ID: lcl|Query_342517 Length: 550

No significant similarity found.


Query #1458: g1416.t1 Query ID: lcl|Query_342518 Length: 518

No significant similarity found.


Query #1459: g1417.t1 Query ID: lcl|Query_342519 Length: 221

No significant similarity found.


Query #1460: g1418.t1 Query ID: lcl|Query_342520 Length: 919

No significant similarity found.


Query #1461: g1419.t1 Query ID: lcl|Query_342521 Length: 261

No significant similarity found.


Query #1462: g1420.t1 Query ID: lcl|Query_342522 Length: 337

No significant similarity found.


Query #1463: g1421.t1 Query ID: lcl|Query_342523 Length: 785

No significant similarity found.


Query #1464: g1422.t1 Query ID: lcl|Query_342524 Length: 111

No significant similarity found.


Query #1465: g1423.t1 Query ID: lcl|Query_342525 Length: 221

No significant similarity found.


Query #1466: g1424.t1 Query ID: lcl|Query_342526 Length: 88

No significant similarity found.


Query #1467: g1425.t1 Query ID: lcl|Query_342527 Length: 389

No significant similarity found.


Query #1468: g1426.t1 Query ID: lcl|Query_342528 Length: 108

No significant similarity found.


Query #1469: g1427.t1 Query ID: lcl|Query_342529 Length: 417

No significant similarity found.


Query #1470: g1428.t1 Query ID: lcl|Query_342530 Length: 136

No significant similarity found.


Query #1471: g1429.t1 Query ID: lcl|Query_342531 Length: 288

No significant similarity found.


Query #1472: g1430.t1 Query ID: lcl|Query_342532 Length: 1520

No significant similarity found.


Query #1473: g1431.t1 Query ID: lcl|Query_342533 Length: 627

No significant similarity found.


Query #1474: g1432.t1 Query ID: lcl|Query_342534 Length: 309

No significant similarity found.


Query #1475: g1433.t1 Query ID: lcl|Query_342535 Length: 469

No significant similarity found.


Query #1476: g1434.t1 Query ID: lcl|Query_342536 Length: 226

No significant similarity found.


Query #1477: g1435.t1 Query ID: lcl|Query_342537 Length: 2322

No significant similarity found.


Query #1478: g1436.t1 Query ID: lcl|Query_342538 Length: 114

No significant similarity found.


Query #1479: g1437.t1 Query ID: lcl|Query_342539 Length: 676

No significant similarity found.


Query #1480: g1437.t2 Query ID: lcl|Query_342540 Length: 692

No significant similarity found.


Query #1481: g1438.t1 Query ID: lcl|Query_342541 Length: 505

No significant similarity found.


Query #1482: g1439.t1 Query ID: lcl|Query_342542 Length: 340

No significant similarity found.


Query #1483: g1440.t1 Query ID: lcl|Query_342543 Length: 218

No significant similarity found.


Query #1484: g1440.t2 Query ID: lcl|Query_342544 Length: 217

No significant similarity found.


Query #1485: g1441.t1 Query ID: lcl|Query_342545 Length: 612

No significant similarity found.


Query #1486: g1442.t1 Query ID: lcl|Query_342546 Length: 2138

No significant similarity found.


Query #1487: g1443.t1 Query ID: lcl|Query_342547 Length: 508

No significant similarity found.


Query #1488: g1444.t1 Query ID: lcl|Query_342548 Length: 218

No significant similarity found.


Query #1489: g1445.t1 Query ID: lcl|Query_342549 Length: 363

No significant similarity found.


Query #1490: g1446.t1 Query ID: lcl|Query_342550 Length: 501

No significant similarity found.


Query #1491: g1447.t1 Query ID: lcl|Query_342551 Length: 608

No significant similarity found.


Query #1492: g1448.t1 Query ID: lcl|Query_342552 Length: 771

No significant similarity found.


Query #1493: g1449.t1 Query ID: lcl|Query_342553 Length: 390

No significant similarity found.


Query #1494: g1450.t1 Query ID: lcl|Query_342554 Length: 234

No significant similarity found.


Query #1495: g1451.t1 Query ID: lcl|Query_342555 Length: 737

No significant similarity found.


Query #1496: g1452.t1 Query ID: lcl|Query_342556 Length: 312

No significant similarity found.


Query #1497: g1453.t1 Query ID: lcl|Query_342557 Length: 300

No significant similarity found.


Query #1498: g1454.t1 Query ID: lcl|Query_342558 Length: 296

No significant similarity found.


Query #1499: g1455.t1 Query ID: lcl|Query_342559 Length: 1038

No significant similarity found.


Query #1500: g1456.t1 Query ID: lcl|Query_342560 Length: 895

No significant similarity found.


Query #1501: g1457.t1 Query ID: lcl|Query_342561 Length: 1108

No significant similarity found.


Query #1502: g1458.t1 Query ID: lcl|Query_342562 Length: 176

No significant similarity found.


Query #1503: g1459.t1 Query ID: lcl|Query_342563 Length: 264

No significant similarity found.


Query #1504: g1460.t1 Query ID: lcl|Query_342564 Length: 337

No significant similarity found.


Query #1505: g1461.t1 Query ID: lcl|Query_342565 Length: 307

No significant similarity found.


Query #1506: g1462.t1 Query ID: lcl|Query_342566 Length: 595

No significant similarity found.


Query #1507: g1463.t1 Query ID: lcl|Query_342567 Length: 217

No significant similarity found.


Query #1508: g1464.t1 Query ID: lcl|Query_342568 Length: 513

No significant similarity found.


Query #1509: g1465.t1 Query ID: lcl|Query_342569 Length: 333

No significant similarity found.


Query #1510: g1466.t1 Query ID: lcl|Query_342570 Length: 214

No significant similarity found.


Query #1511: g1467.t1 Query ID: lcl|Query_342571 Length: 261

No significant similarity found.


Query #1512: g1468.t1 Query ID: lcl|Query_342572 Length: 216

No significant similarity found.


Query #1513: g1469.t1 Query ID: lcl|Query_342573 Length: 216

No significant similarity found.


Query #1514: g1470.t1 Query ID: lcl|Query_342574 Length: 473

No significant similarity found.


Query #1515: g1471.t1 Query ID: lcl|Query_342575 Length: 145

No significant similarity found.


Query #1516: g1472.t1 Query ID: lcl|Query_342576 Length: 293

No significant similarity found.


Query #1517: g1473.t1 Query ID: lcl|Query_342577 Length: 5585

No significant similarity found.


Query #1518: g1474.t1 Query ID: lcl|Query_342578 Length: 296

No significant similarity found.


Query #1519: g1475.t1 Query ID: lcl|Query_342579 Length: 462

No significant similarity found.


Query #1520: g1476.t1 Query ID: lcl|Query_342580 Length: 107

No significant similarity found.


Query #1521: g1477.t1 Query ID: lcl|Query_342581 Length: 1167

No significant similarity found.


Query #1522: g1478.t1 Query ID: lcl|Query_342582 Length: 378

No significant similarity found.


Query #1523: g1479.t1 Query ID: lcl|Query_342583 Length: 316

No significant similarity found.


Query #1524: g1480.t1 Query ID: lcl|Query_342584 Length: 1102

No significant similarity found.


Query #1525: g1481.t1 Query ID: lcl|Query_342585 Length: 1825

No significant similarity found.


Query #1526: g1482.t1 Query ID: lcl|Query_342586 Length: 379

No significant similarity found.


Query #1527: g1483.t1 Query ID: lcl|Query_342587 Length: 353

No significant similarity found.


Query #1528: g1484.t1 Query ID: lcl|Query_342588 Length: 469

No significant similarity found.


Query #1529: g1485.t1 Query ID: lcl|Query_342589 Length: 473

No significant similarity found.


Query #1530: g1486.t1 Query ID: lcl|Query_342590 Length: 197

No significant similarity found.


Query #1531: g1487.t1 Query ID: lcl|Query_342591 Length: 210

No significant similarity found.


Query #1532: g1488.t1 Query ID: lcl|Query_342592 Length: 753

No significant similarity found.


Query #1533: g1489.t1 Query ID: lcl|Query_342593 Length: 435

No significant similarity found.


Query #1534: g1490.t1 Query ID: lcl|Query_342594 Length: 708

No significant similarity found.


Query #1535: g1491.t1 Query ID: lcl|Query_342595 Length: 121

No significant similarity found.


Query #1536: g1492.t1 Query ID: lcl|Query_342596 Length: 173

No significant similarity found.


Query #1537: g1493.t1 Query ID: lcl|Query_342597 Length: 269

No significant similarity found.


Query #1538: g1494.t1 Query ID: lcl|Query_342598 Length: 133

No significant similarity found.


Query #1539: g1495.t1 Query ID: lcl|Query_342599 Length: 389

No significant similarity found.


Query #1540: g1496.t1 Query ID: lcl|Query_342600 Length: 1170

No significant similarity found.


Query #1541: g1497.t1 Query ID: lcl|Query_342601 Length: 303

No significant similarity found.


Query #1542: g1498.t1 Query ID: lcl|Query_342602 Length: 313

No significant similarity found.


Query #1543: g1499.t1 Query ID: lcl|Query_342603 Length: 552

No significant similarity found.


Query #1544: g1500.t1 Query ID: lcl|Query_342604 Length: 441

No significant similarity found.


Query #1545: g1501.t1 Query ID: lcl|Query_342605 Length: 227

No significant similarity found.


Query #1546: g1502.t1 Query ID: lcl|Query_342606 Length: 1052

No significant similarity found.


Query #1547: g1503.t1 Query ID: lcl|Query_342607 Length: 349

No significant similarity found.


Query #1548: g1503.t2 Query ID: lcl|Query_342608 Length: 451

No significant similarity found.


Query #1549: g1504.t1 Query ID: lcl|Query_342609 Length: 786

No significant similarity found.


Query #1550: g1505.t1 Query ID: lcl|Query_342610 Length: 386

No significant similarity found.


Query #1551: g1506.t1 Query ID: lcl|Query_342611 Length: 587

No significant similarity found.


Query #1552: g1507.t1 Query ID: lcl|Query_342612 Length: 93

No significant similarity found.


Query #1553: g1508.t1 Query ID: lcl|Query_342613 Length: 447

No significant similarity found.


Query #1554: g1509.t1 Query ID: lcl|Query_342614 Length: 524

No significant similarity found.


Query #1555: g1510.t1 Query ID: lcl|Query_342615 Length: 169

No significant similarity found.


Query #1556: g1511.t1 Query ID: lcl|Query_342616 Length: 189

No significant similarity found.


Query #1557: g1512.t1 Query ID: lcl|Query_342617 Length: 1093

No significant similarity found.


Query #1558: g1513.t1 Query ID: lcl|Query_342618 Length: 253

No significant similarity found.


Query #1559: g1514.t1 Query ID: lcl|Query_342619 Length: 253

No significant similarity found.


Query #1560: g1515.t1 Query ID: lcl|Query_342620 Length: 137

No significant similarity found.


Query #1561: g1516.t1 Query ID: lcl|Query_342621 Length: 94

No significant similarity found.


Query #1562: g1517.t1 Query ID: lcl|Query_342622 Length: 315

No significant similarity found.


Query #1563: g1518.t1 Query ID: lcl|Query_342623 Length: 219

No significant similarity found.


Query #1564: g1519.t1 Query ID: lcl|Query_342624 Length: 522

No significant similarity found.


Query #1565: g1520.t1 Query ID: lcl|Query_342625 Length: 357

No significant similarity found.


Query #1566: g1521.t1 Query ID: lcl|Query_342626 Length: 438

No significant similarity found.


Query #1567: g1522.t1 Query ID: lcl|Query_342627 Length: 253

No significant similarity found.


Query #1568: g1523.t1 Query ID: lcl|Query_342628 Length: 331

No significant similarity found.


Query #1569: g1524.t1 Query ID: lcl|Query_342629 Length: 139

No significant similarity found.


Query #1570: g1525.t1 Query ID: lcl|Query_342630 Length: 242

No significant similarity found.


Query #1571: g1526.t1 Query ID: lcl|Query_342631 Length: 530

No significant similarity found.


Query #1572: g1527.t1 Query ID: lcl|Query_342632 Length: 495

No significant similarity found.


Query #1573: g1527.t2 Query ID: lcl|Query_342633 Length: 542

No significant similarity found.


Query #1574: g1528.t1 Query ID: lcl|Query_342634 Length: 485

No significant similarity found.


Query #1575: g1529.t1 Query ID: lcl|Query_342635 Length: 156

No significant similarity found.


Query #1576: g1530.t1 Query ID: lcl|Query_342636 Length: 814

No significant similarity found.


Query #1577: g1531.t1 Query ID: lcl|Query_342637 Length: 701

No significant similarity found.


Query #1578: g1532.t1 Query ID: lcl|Query_342638 Length: 448

No significant similarity found.


Query #1579: g1533.t1 Query ID: lcl|Query_342639 Length: 527

No significant similarity found.


Query #1580: g1534.t1 Query ID: lcl|Query_342640 Length: 815

No significant similarity found.


Query #1581: g1535.t1 Query ID: lcl|Query_342641 Length: 452

No significant similarity found.


Query #1582: g1536.t1 Query ID: lcl|Query_342642 Length: 251

No significant similarity found.


Query #1583: g1537.t1 Query ID: lcl|Query_342643 Length: 376

No significant similarity found.


Query #1584: g1538.t1 Query ID: lcl|Query_342644 Length: 147

No significant similarity found.


Query #1585: g1539.t1 Query ID: lcl|Query_342645 Length: 265

No significant similarity found.


Query #1586: g1540.t1 Query ID: lcl|Query_342646 Length: 109

No significant similarity found.


Query #1587: g1541.t1 Query ID: lcl|Query_342647 Length: 291

No significant similarity found.


Query #1588: g1542.t1 Query ID: lcl|Query_342648 Length: 96

No significant similarity found.


Query #1589: g1543.t1 Query ID: lcl|Query_342649 Length: 519

No significant similarity found.


Query #1590: g1544.t1 Query ID: lcl|Query_342650 Length: 502

No significant similarity found.


Query #1591: g1545.t1 Query ID: lcl|Query_342651 Length: 208

No significant similarity found.


Query #1592: g1546.t1 Query ID: lcl|Query_342652 Length: 171

No significant similarity found.


Query #1593: g1547.t1 Query ID: lcl|Query_342653 Length: 848

No significant similarity found.


Query #1594: g1548.t1 Query ID: lcl|Query_342654 Length: 189

No significant similarity found.


Query #1595: g1549.t1 Query ID: lcl|Query_342655 Length: 694

No significant similarity found.


Query #1596: g1550.t1 Query ID: lcl|Query_342656 Length: 528

No significant similarity found.


Query #1597: g1550.t2 Query ID: lcl|Query_342657 Length: 526

No significant similarity found.


Query #1598: g1551.t1 Query ID: lcl|Query_342658 Length: 578

No significant similarity found.


Query #1599: g1552.t1 Query ID: lcl|Query_342659 Length: 596

No significant similarity found.


Query #1600: g1553.t1 Query ID: lcl|Query_342660 Length: 215

No significant similarity found.


Query #1601: g1554.t1 Query ID: lcl|Query_342661 Length: 117

No significant similarity found.


Query #1602: g1555.t1 Query ID: lcl|Query_342662 Length: 586

No significant similarity found.


Query #1603: g1556.t1 Query ID: lcl|Query_342663 Length: 756

No significant similarity found.


Query #1604: g1557.t1 Query ID: lcl|Query_342664 Length: 509

No significant similarity found.


Query #1605: g1558.t1 Query ID: lcl|Query_342665 Length: 412

No significant similarity found.


Query #1606: g1559.t1 Query ID: lcl|Query_342666 Length: 791

No significant similarity found.


Query #1607: g1560.t1 Query ID: lcl|Query_342667 Length: 439

No significant similarity found.


Query #1608: g1561.t1 Query ID: lcl|Query_342668 Length: 754

No significant similarity found.


Query #1609: g1562.t1 Query ID: lcl|Query_342669 Length: 380

No significant similarity found.


Query #1610: g1563.t1 Query ID: lcl|Query_342670 Length: 2462

No significant similarity found.


Query #1611: g1564.t1 Query ID: lcl|Query_342671 Length: 154

No significant similarity found.


Query #1612: g1565.t1 Query ID: lcl|Query_342672 Length: 305

No significant similarity found.


Query #1613: g1566.t1 Query ID: lcl|Query_342673 Length: 501

No significant similarity found.


Query #1614: g1567.t1 Query ID: lcl|Query_342674 Length: 298

No significant similarity found.


Query #1615: g1568.t1 Query ID: lcl|Query_342675 Length: 261

No significant similarity found.


Query #1616: g1569.t1 Query ID: lcl|Query_342676 Length: 398

No significant similarity found.


Query #1617: g1570.t1 Query ID: lcl|Query_342677 Length: 284

No significant similarity found.


Query #1618: g1571.t1 Query ID: lcl|Query_342678 Length: 451

No significant similarity found.


Query #1619: g1572.t1 Query ID: lcl|Query_342679 Length: 351

No significant similarity found.


Query #1620: g1573.t1 Query ID: lcl|Query_342680 Length: 146

No significant similarity found.


Query #1621: g1574.t1 Query ID: lcl|Query_342681 Length: 204

No significant similarity found.


Query #1622: g1575.t1 Query ID: lcl|Query_342682 Length: 385

No significant similarity found.


Query #1623: g1576.t1 Query ID: lcl|Query_342683 Length: 485

No significant similarity found.


Query #1624: g1577.t1 Query ID: lcl|Query_342684 Length: 879

No significant similarity found.


Query #1625: g1578.t1 Query ID: lcl|Query_342685 Length: 582

No significant similarity found.


Query #1626: g1579.t1 Query ID: lcl|Query_342686 Length: 805

No significant similarity found.


Query #1627: g1580.t1 Query ID: lcl|Query_342687 Length: 327

No significant similarity found.


Query #1628: g1581.t1 Query ID: lcl|Query_342688 Length: 157

No significant similarity found.


Query #1629: g1582.t1 Query ID: lcl|Query_342689 Length: 711

No significant similarity found.


Query #1630: g1583.t1 Query ID: lcl|Query_342690 Length: 389

No significant similarity found.


Query #1631: g1584.t1 Query ID: lcl|Query_342691 Length: 217

No significant similarity found.


Query #1632: g1585.t1 Query ID: lcl|Query_342692 Length: 1279

No significant similarity found.


Query #1633: g1586.t1 Query ID: lcl|Query_342693 Length: 690

No significant similarity found.


Query #1634: g1587.t1 Query ID: lcl|Query_342694 Length: 231

No significant similarity found.


Query #1635: g1588.t1 Query ID: lcl|Query_342695 Length: 1168

No significant similarity found.


Query #1636: g1589.t1 Query ID: lcl|Query_342696 Length: 413

No significant similarity found.


Query #1637: g1590.t1 Query ID: lcl|Query_342697 Length: 473

No significant similarity found.


Query #1638: g1591.t1 Query ID: lcl|Query_342698 Length: 596

No significant similarity found.


Query #1639: g1592.t1 Query ID: lcl|Query_342699 Length: 249

No significant similarity found.


Query #1640: g1593.t1 Query ID: lcl|Query_342700 Length: 519

No significant similarity found.


Query #1641: g1594.t1 Query ID: lcl|Query_342701 Length: 845

No significant similarity found.


Query #1642: g1595.t1 Query ID: lcl|Query_342702 Length: 223

No significant similarity found.


Query #1643: g1596.t1 Query ID: lcl|Query_342703 Length: 315

No significant similarity found.


Query #1644: g1596.t2 Query ID: lcl|Query_342704 Length: 314

No significant similarity found.


Query #1645: g1597.t1 Query ID: lcl|Query_342705 Length: 1968

No significant similarity found.


Query #1646: g1598.t1 Query ID: lcl|Query_342706 Length: 532

No significant similarity found.


Query #1647: g1599.t1 Query ID: lcl|Query_342707 Length: 313

No significant similarity found.


Query #1648: g1600.t1 Query ID: lcl|Query_342708 Length: 273

No significant similarity found.


Query #1649: g1601.t1 Query ID: lcl|Query_342709 Length: 287

No significant similarity found.


Query #1650: g1602.t1 Query ID: lcl|Query_342710 Length: 337

No significant similarity found.


Query #1651: g1603.t1 Query ID: lcl|Query_342711 Length: 186

No significant similarity found.


Query #1652: g1604.t1 Query ID: lcl|Query_342712 Length: 411

No significant similarity found.


Query #1653: g1605.t1 Query ID: lcl|Query_342713 Length: 304

No significant similarity found.


Query #1654: g1606.t1 Query ID: lcl|Query_342714 Length: 194

No significant similarity found.


Query #1655: g1607.t1 Query ID: lcl|Query_342715 Length: 365

No significant similarity found.


Query #1656: g1608.t1 Query ID: lcl|Query_342716 Length: 534

No significant similarity found.


Query #1657: g1609.t1 Query ID: lcl|Query_342717 Length: 662

No significant similarity found.


Query #1658: g1610.t1 Query ID: lcl|Query_342718 Length: 464

No significant similarity found.


Query #1659: g1611.t1 Query ID: lcl|Query_342719 Length: 213

No significant similarity found.


Query #1660: g1612.t1 Query ID: lcl|Query_342720 Length: 722

No significant similarity found.


Query #1661: g1613.t1 Query ID: lcl|Query_342721 Length: 186

No significant similarity found.


Query #1662: g1614.t1 Query ID: lcl|Query_342722 Length: 556

No significant similarity found.


Query #1663: g1615.t1 Query ID: lcl|Query_342723 Length: 453

No significant similarity found.


Query #1664: g1616.t1 Query ID: lcl|Query_342724 Length: 212

No significant similarity found.


Query #1665: g1617.t1 Query ID: lcl|Query_342725 Length: 872

No significant similarity found.


Query #1666: g1618.t1 Query ID: lcl|Query_342726 Length: 216

No significant similarity found.


Query #1667: g1619.t1 Query ID: lcl|Query_342727 Length: 1249

No significant similarity found.


Query #1668: g1620.t1 Query ID: lcl|Query_342728 Length: 782

No significant similarity found.


Query #1669: g1621.t1 Query ID: lcl|Query_342729 Length: 269

No significant similarity found.


Query #1670: g1622.t1 Query ID: lcl|Query_342730 Length: 252

No significant similarity found.


Query #1671: g1623.t1 Query ID: lcl|Query_342731 Length: 134

No significant similarity found.


Query #1672: g1624.t1 Query ID: lcl|Query_342732 Length: 554

No significant similarity found.


Query #1673: g1625.t1 Query ID: lcl|Query_342733 Length: 140

No significant similarity found.


Query #1674: g1626.t1 Query ID: lcl|Query_342734 Length: 676

No significant similarity found.


Query #1675: g1627.t1 Query ID: lcl|Query_342735 Length: 217

No significant similarity found.


Query #1676: g1628.t1 Query ID: lcl|Query_342736 Length: 100

No significant similarity found.


Query #1677: g1629.t1 Query ID: lcl|Query_342737 Length: 336

No significant similarity found.


Query #1678: g1630.t1 Query ID: lcl|Query_342738 Length: 521

No significant similarity found.


Query #1679: g1631.t1 Query ID: lcl|Query_342739 Length: 106

No significant similarity found.


Query #1680: g1632.t1 Query ID: lcl|Query_342740 Length: 162

No significant similarity found.


Query #1681: g1633.t1 Query ID: lcl|Query_342741 Length: 180

No significant similarity found.


Query #1682: g1634.t1 Query ID: lcl|Query_342742 Length: 162

No significant similarity found.


Query #1683: g1635.t1 Query ID: lcl|Query_342743 Length: 346

No significant similarity found.


Query #1684: g1636.t1 Query ID: lcl|Query_342744 Length: 208

No significant similarity found.


Query #1685: g1637.t1 Query ID: lcl|Query_342745 Length: 860

No significant similarity found.


Query #1686: g1638.t1 Query ID: lcl|Query_342746 Length: 379

No significant similarity found.


Query #1687: g1639.t1 Query ID: lcl|Query_342747 Length: 469

No significant similarity found.


Query #1688: g1640.t1 Query ID: lcl|Query_342748 Length: 601

No significant similarity found.


Query #1689: g1641.t1 Query ID: lcl|Query_342749 Length: 568

No significant similarity found.


Query #1690: g1642.t1 Query ID: lcl|Query_342750 Length: 738

No significant similarity found.


Query #1691: g1643.t1 Query ID: lcl|Query_342751 Length: 524

No significant similarity found.


Query #1692: g1644.t1 Query ID: lcl|Query_342752 Length: 1031

No significant similarity found.


Query #1693: g1645.t1 Query ID: lcl|Query_342753 Length: 426

No significant similarity found.


Query #1694: g1646.t1 Query ID: lcl|Query_342754 Length: 310

No significant similarity found.


Query #1695: g1647.t1 Query ID: lcl|Query_342755 Length: 1156

No significant similarity found.


Query #1696: g1648.t1 Query ID: lcl|Query_342756 Length: 179

No significant similarity found.


Query #1697: g1649.t1 Query ID: lcl|Query_342757 Length: 93

No significant similarity found.


Query #1698: g1650.t1 Query ID: lcl|Query_342758 Length: 452

No significant similarity found.


Query #1699: g1651.t1 Query ID: lcl|Query_342759 Length: 1395

No significant similarity found.


Query #1700: g1652.t1 Query ID: lcl|Query_342760 Length: 582

No significant similarity found.


Query #1701: g1653.t1 Query ID: lcl|Query_342761 Length: 1196

No significant similarity found.


Query #1702: g1654.t1 Query ID: lcl|Query_342762 Length: 434

No significant similarity found.


Query #1703: g1655.t1 Query ID: lcl|Query_342763 Length: 84

No significant similarity found.


Query #1704: g1656.t1 Query ID: lcl|Query_342764 Length: 667

No significant similarity found.


Query #1705: g1657.t1 Query ID: lcl|Query_342765 Length: 927

No significant similarity found.


Query #1706: g1658.t1 Query ID: lcl|Query_342766 Length: 575

No significant similarity found.


Query #1707: g1659.t1 Query ID: lcl|Query_342767 Length: 172

No significant similarity found.


Query #1708: g1660.t1 Query ID: lcl|Query_342768 Length: 498

No significant similarity found.


Query #1709: g1661.t1 Query ID: lcl|Query_342769 Length: 357

No significant similarity found.


Query #1710: g1662.t1 Query ID: lcl|Query_342770 Length: 1089

No significant similarity found.


Query #1711: g1663.t1 Query ID: lcl|Query_342771 Length: 117

No significant similarity found.


Query #1712: g1664.t1 Query ID: lcl|Query_342772 Length: 1342

No significant similarity found.


Query #1713: g1664.t2 Query ID: lcl|Query_342773 Length: 1807

No significant similarity found.


Query #1714: g1664.t3 Query ID: lcl|Query_342774 Length: 751

No significant similarity found.


Query #1715: g1665.t1 Query ID: lcl|Query_342775 Length: 1342

No significant similarity found.


Query #1716: g1666.t1 Query ID: lcl|Query_342776 Length: 1342

No significant similarity found.


Query #1717: g1667.t1 Query ID: lcl|Query_342777 Length: 186

No significant similarity found.


Query #1718: g1668.t1 Query ID: lcl|Query_342778 Length: 1239

No significant similarity found.


Query #1719: g1669.t1 Query ID: lcl|Query_342779 Length: 523

No significant similarity found.


Query #1720: g1670.t1 Query ID: lcl|Query_342780 Length: 727

No significant similarity found.


Query #1721: g1670.t2 Query ID: lcl|Query_342781 Length: 570

No significant similarity found.


Query #1722: g1671.t1 Query ID: lcl|Query_342782 Length: 1551

No significant similarity found.


Query #1723: g1672.t1 Query ID: lcl|Query_342783 Length: 1294

No significant similarity found.


Query #1724: g1673.t1 Query ID: lcl|Query_342784 Length: 1294

No significant similarity found.


Query #1725: g1674.t1 Query ID: lcl|Query_342785 Length: 323

No significant similarity found.


Query #1726: g1675.t1 Query ID: lcl|Query_342786 Length: 702

No significant similarity found.


Query #1727: g1676.t1 Query ID: lcl|Query_342787 Length: 325

No significant similarity found.


Query #1728: g1676.t2 Query ID: lcl|Query_342788 Length: 522

No significant similarity found.


Query #1729: g1677.t1 Query ID: lcl|Query_342789 Length: 357

No significant similarity found.


Query #1730: g1678.t1 Query ID: lcl|Query_342790 Length: 271

No significant similarity found.


Query #1731: g1678.t2 Query ID: lcl|Query_342791 Length: 272

No significant similarity found.


Query #1732: g1679.t1 Query ID: lcl|Query_342792 Length: 225

No significant similarity found.


Query #1733: g1680.t1 Query ID: lcl|Query_342793 Length: 953

No significant similarity found.


Query #1734: g1681.t1 Query ID: lcl|Query_342794 Length: 157

No significant similarity found.


Query #1735: g1682.t1 Query ID: lcl|Query_342795 Length: 420

No significant similarity found.


Query #1736: g1683.t1 Query ID: lcl|Query_342796 Length: 158

No significant similarity found.


Query #1737: g1684.t1 Query ID: lcl|Query_342797 Length: 533

No significant similarity found.


Query #1738: g1685.t1 Query ID: lcl|Query_342798 Length: 253

No significant similarity found.


Query #1739: g1686.t1 Query ID: lcl|Query_342799 Length: 777

No significant similarity found.


Query #1740: g1687.t1 Query ID: lcl|Query_342800 Length: 235

No significant similarity found.


Query #1741: g1688.t1 Query ID: lcl|Query_342801 Length: 183

No significant similarity found.


Query #1742: g1689.t1 Query ID: lcl|Query_342802 Length: 102

No significant similarity found.


Query #1743: g1689.t2 Query ID: lcl|Query_342803 Length: 243

No significant similarity found.


Query #1744: g1690.t1 Query ID: lcl|Query_342804 Length: 771

No significant similarity found.


Query #1745: g1691.t1 Query ID: lcl|Query_342805 Length: 170

No significant similarity found.


Query #1746: g1692.t1 Query ID: lcl|Query_342806 Length: 597

No significant similarity found.


Query #1747: g1693.t1 Query ID: lcl|Query_342807 Length: 468

No significant similarity found.


Query #1748: g1694.t1 Query ID: lcl|Query_342808 Length: 2550

No significant similarity found.


Query #1749: g1695.t1 Query ID: lcl|Query_342809 Length: 455

No significant similarity found.


Query #1750: g1696.t1 Query ID: lcl|Query_342810 Length: 464

No significant similarity found.


Query #1751: g1696.t2 Query ID: lcl|Query_342811 Length: 458

No significant similarity found.


Query #1752: g1697.t1 Query ID: lcl|Query_342812 Length: 131

No significant similarity found.


Query #1753: g1698.t1 Query ID: lcl|Query_342813 Length: 270

Sequences producing significant alignments:
                                                                  Scientific      Common                     Max    Total Query   E   Per.   Acc.                        
Description                                                       Name            Name            Taxid      Score  Score cover Value Ident  Len        Accession        
unnamed protein product                                                                           0          22.3   22.3  22%   0.033 42.19  717        Query_352145     


Alignments:

>unnamed protein product
Sequence ID: Query_352145 Length: 717
Range 1: 1 to 55

Score:22.3 bits(45), Expect:0.033, 
Method:Compositional matrix adjust., 
Identities:27/64(42%), Positives:28/64(43%), Gaps:12/64(18%)

Query  82   MEALVKRGELLPD-AL-ILRVIRE-HVMESRSKGTERFLLDGFPRTADQAAALEQIADVQ  138
            MEALV RG   PD AL  L V R   V  SRS       L      A+Q A  EQ     
Sbjct  1    MEALVRRGLQSPDQALRLLGVARAICVGLSRS-------LPALAASAEQFA--EQYPKLK  51

Query  139  LAVN  142
            L VN
Sbjct  52   LKVN  55


Query #1754: g1699.t1 Query ID: lcl|Query_342814 Length: 1233

No significant similarity found.


Query #1755: g1700.t1 Query ID: lcl|Query_342815 Length: 272

No significant similarity found.


Query #1756: g1701.t1 Query ID: lcl|Query_342816 Length: 932

No significant similarity found.


Query #1757: g1702.t1 Query ID: lcl|Query_342817 Length: 73

No significant similarity found.


Query #1758: g1703.t1 Query ID: lcl|Query_342818 Length: 445

No significant similarity found.


Query #1759: g1704.t1 Query ID: lcl|Query_342819 Length: 284

No significant similarity found.


Query #1760: g1705.t1 Query ID: lcl|Query_342820 Length: 355

No significant similarity found.


Query #1761: g1706.t1 Query ID: lcl|Query_342821 Length: 387

No significant similarity found.


Query #1762: g1707.t1 Query ID: lcl|Query_342822 Length: 698

No significant similarity found.


Query #1763: g1708.t1 Query ID: lcl|Query_342823 Length: 575

No significant similarity found.


Query #1764: g1709.t1 Query ID: lcl|Query_342824 Length: 161

No significant similarity found.


Query #1765: g1710.t1 Query ID: lcl|Query_342825 Length: 373

No significant similarity found.


Query #1766: g1711.t1 Query ID: lcl|Query_342826 Length: 332

No significant similarity found.


Query #1767: g1712.t1 Query ID: lcl|Query_342827 Length: 739

No significant similarity found.


Query #1768: g1713.t1 Query ID: lcl|Query_342828 Length: 307

No significant similarity found.


Query #1769: g1714.t1 Query ID: lcl|Query_342829 Length: 228

No significant similarity found.


Query #1770: g1715.t1 Query ID: lcl|Query_342830 Length: 512

No significant similarity found.


Query #1771: g1716.t1 Query ID: lcl|Query_342831 Length: 505

No significant similarity found.


Query #1772: g1717.t1 Query ID: lcl|Query_342832 Length: 602

No significant similarity found.


Query #1773: g1718.t1 Query ID: lcl|Query_342833 Length: 452

No significant similarity found.


Query #1774: g1719.t1 Query ID: lcl|Query_342834 Length: 271

No significant similarity found.


Query #1775: g1720.t1 Query ID: lcl|Query_342835 Length: 2228

No significant similarity found.


Query #1776: g1721.t1 Query ID: lcl|Query_342836 Length: 259

No significant similarity found.


Query #1777: g1722.t1 Query ID: lcl|Query_342837 Length: 626

No significant similarity found.


Query #1778: g1723.t1 Query ID: lcl|Query_342838 Length: 801

No significant similarity found.


Query #1779: g1724.t1 Query ID: lcl|Query_342839 Length: 694

No significant similarity found.


Query #1780: g1725.t1 Query ID: lcl|Query_342840 Length: 395

No significant similarity found.


Query #1781: g1726.t1 Query ID: lcl|Query_342841 Length: 261

No significant similarity found.


Query #1782: g1727.t1 Query ID: lcl|Query_342842 Length: 78

No significant similarity found.


Query #1783: g1728.t1 Query ID: lcl|Query_342843 Length: 926

No significant similarity found.


Query #1784: g1729.t1 Query ID: lcl|Query_342844 Length: 308

No significant similarity found.


Query #1785: g1730.t1 Query ID: lcl|Query_342845 Length: 482

No significant similarity found.


Query #1786: g1731.t1 Query ID: lcl|Query_342846 Length: 547

No significant similarity found.


Query #1787: g1732.t1 Query ID: lcl|Query_342847 Length: 130

No significant similarity found.


Query #1788: g1733.t1 Query ID: lcl|Query_342848 Length: 741

No significant similarity found.


Query #1789: g1734.t1 Query ID: lcl|Query_342849 Length: 371

No significant similarity found.


Query #1790: g1734.t2 Query ID: lcl|Query_342850 Length: 368

No significant similarity found.


Query #1791: g1735.t1 Query ID: lcl|Query_342851 Length: 128

No significant similarity found.


Query #1792: g1736.t1 Query ID: lcl|Query_342852 Length: 213

No significant similarity found.


Query #1793: g1737.t1 Query ID: lcl|Query_342853 Length: 285

No significant similarity found.


Query #1794: g1738.t1 Query ID: lcl|Query_342854 Length: 550

No significant similarity found.


Query #1795: g1738.t2 Query ID: lcl|Query_342855 Length: 499

No significant similarity found.


Query #1796: g1739.t1 Query ID: lcl|Query_342856 Length: 1293

No significant similarity found.


Query #1797: g1740.t1 Query ID: lcl|Query_342857 Length: 166

No significant similarity found.


Query #1798: g1741.t1 Query ID: lcl|Query_342858 Length: 324

No significant similarity found.


Query #1799: g1742.t1 Query ID: lcl|Query_342859 Length: 1992

No significant similarity found.


Query #1800: g1743.t1 Query ID: lcl|Query_342860 Length: 223

No significant similarity found.


Query #1801: g1744.t1 Query ID: lcl|Query_342861 Length: 273

No significant similarity found.


Query #1802: g1745.t1 Query ID: lcl|Query_342862 Length: 848

No significant similarity found.


Query #1803: g1746.t1 Query ID: lcl|Query_342863 Length: 144

No significant similarity found.


Query #1804: g1747.t1 Query ID: lcl|Query_342864 Length: 298

No significant similarity found.


Query #1805: g1748.t1 Query ID: lcl|Query_342865 Length: 502

No significant similarity found.


Query #1806: g1749.t1 Query ID: lcl|Query_342866 Length: 83

No significant similarity found.


Query #1807: g1750.t1 Query ID: lcl|Query_342867 Length: 309

No significant similarity found.


Query #1808: g1751.t1 Query ID: lcl|Query_342868 Length: 469

No significant similarity found.


Query #1809: g1752.t1 Query ID: lcl|Query_342869 Length: 101

No significant similarity found.


Query #1810: g1753.t1 Query ID: lcl|Query_342870 Length: 687

No significant similarity found.


Query #1811: g1754.t1 Query ID: lcl|Query_342871 Length: 250

No significant similarity found.


Query #1812: g1755.t1 Query ID: lcl|Query_342872 Length: 293

No significant similarity found.


Query #1813: g1756.t1 Query ID: lcl|Query_342873 Length: 472

No significant similarity found.


Query #1814: g1757.t1 Query ID: lcl|Query_342874 Length: 1681

No significant similarity found.


Query #1815: g1758.t1 Query ID: lcl|Query_342875 Length: 779

No significant similarity found.


Query #1816: g1759.t1 Query ID: lcl|Query_342876 Length: 176

No significant similarity found.


Query #1817: g1760.t1 Query ID: lcl|Query_342877 Length: 243

No significant similarity found.


Query #1818: g1761.t1 Query ID: lcl|Query_342878 Length: 248

No significant similarity found.


Query #1819: g1762.t1 Query ID: lcl|Query_342879 Length: 970

No significant similarity found.


Query #1820: g1763.t1 Query ID: lcl|Query_342880 Length: 994

No significant similarity found.


Query #1821: g1764.t1 Query ID: lcl|Query_342881 Length: 299

No significant similarity found.


Query #1822: g1765.t1 Query ID: lcl|Query_342882 Length: 1669

No significant similarity found.


Query #1823: g1766.t1 Query ID: lcl|Query_342883 Length: 827

No significant similarity found.


Query #1824: g1767.t1 Query ID: lcl|Query_342884 Length: 345

No significant similarity found.


Query #1825: g1768.t1 Query ID: lcl|Query_342885 Length: 627

No significant similarity found.


Query #1826: g1769.t1 Query ID: lcl|Query_342886 Length: 380

No significant similarity found.


Query #1827: g1770.t1 Query ID: lcl|Query_342887 Length: 517

No significant similarity found.


Query #1828: g1771.t1 Query ID: lcl|Query_342888 Length: 1425

No significant similarity found.


Query #1829: g1772.t1 Query ID: lcl|Query_342889 Length: 1741

No significant similarity found.


Query #1830: g1773.t1 Query ID: lcl|Query_342890 Length: 1911

No significant similarity found.


Query #1831: g1774.t1 Query ID: lcl|Query_342891 Length: 291

No significant similarity found.


Query #1832: g1775.t1 Query ID: lcl|Query_342892 Length: 473

No significant similarity found.


Query #1833: g1776.t1 Query ID: lcl|Query_342893 Length: 565

No significant similarity found.


Query #1834: g1777.t1 Query ID: lcl|Query_342894 Length: 211

No significant similarity found.


Query #1835: g1778.t1 Query ID: lcl|Query_342895 Length: 418

No significant similarity found.


Query #1836: g1779.t1 Query ID: lcl|Query_342896 Length: 1334

No significant similarity found.


Query #1837: g1780.t1 Query ID: lcl|Query_342897 Length: 658

No significant similarity found.


Query #1838: g1781.t1 Query ID: lcl|Query_342898 Length: 212

No significant similarity found.


Query #1839: g1782.t1 Query ID: lcl|Query_342899 Length: 526

No significant similarity found.


Query #1840: g1783.t1 Query ID: lcl|Query_342900 Length: 598

No significant similarity found.


Query #1841: g1784.t1 Query ID: lcl|Query_342901 Length: 371

No significant similarity found.


Query #1842: g1785.t1 Query ID: lcl|Query_342902 Length: 1295

No significant similarity found.


Query #1843: g1786.t1 Query ID: lcl|Query_342903 Length: 85

No significant similarity found.


Query #1844: g1787.t1 Query ID: lcl|Query_342904 Length: 556

No significant similarity found.


Query #1845: g1788.t1 Query ID: lcl|Query_342905 Length: 547

No significant similarity found.


Query #1846: g1789.t1 Query ID: lcl|Query_342906 Length: 445

No significant similarity found.


Query #1847: g1790.t1 Query ID: lcl|Query_342907 Length: 740

No significant similarity found.


Query #1848: g1791.t1 Query ID: lcl|Query_342908 Length: 352

No significant similarity found.


Query #1849: g1792.t1 Query ID: lcl|Query_342909 Length: 480

No significant similarity found.


Query #1850: g1793.t1 Query ID: lcl|Query_342910 Length: 251

No significant similarity found.


Query #1851: g1794.t1 Query ID: lcl|Query_342911 Length: 460

No significant similarity found.


Query #1852: g1795.t1 Query ID: lcl|Query_342912 Length: 155

No significant similarity found.


Query #1853: g1796.t1 Query ID: lcl|Query_342913 Length: 206

No significant similarity found.


Query #1854: g1797.t1 Query ID: lcl|Query_342914 Length: 1589

No significant similarity found.


Query #1855: g1798.t1 Query ID: lcl|Query_342915 Length: 496

No significant similarity found.


Query #1856: g1799.t1 Query ID: lcl|Query_342916 Length: 503

No significant similarity found.


Query #1857: g1800.t1 Query ID: lcl|Query_342917 Length: 475

No significant similarity found.


Query #1858: g1801.t1 Query ID: lcl|Query_342918 Length: 664

No significant similarity found.


Query #1859: g1802.t1 Query ID: lcl|Query_342919 Length: 309

No significant similarity found.


Query #1860: g1803.t1 Query ID: lcl|Query_342920 Length: 195

No significant similarity found.


Query #1861: g1804.t1 Query ID: lcl|Query_342921 Length: 1574

No significant similarity found.


Query #1862: g1805.t1 Query ID: lcl|Query_342922 Length: 521

No significant similarity found.


Query #1863: g1806.t1 Query ID: lcl|Query_342923 Length: 304

No significant similarity found.


Query #1864: g1807.t1 Query ID: lcl|Query_342924 Length: 218

No significant similarity found.


Query #1865: g1808.t1 Query ID: lcl|Query_342925 Length: 581

No significant similarity found.


Query #1866: g1809.t1 Query ID: lcl|Query_342926 Length: 244

No significant similarity found.


Query #1867: g1810.t1 Query ID: lcl|Query_342927 Length: 498

No significant similarity found.


Query #1868: g1811.t1 Query ID: lcl|Query_342928 Length: 194

No significant similarity found.


Query #1869: g1812.t1 Query ID: lcl|Query_342929 Length: 344

No significant similarity found.


Query #1870: g1813.t1 Query ID: lcl|Query_342930 Length: 477

No significant similarity found.


Query #1871: g1814.t1 Query ID: lcl|Query_342931 Length: 316

No significant similarity found.


Query #1872: g1815.t1 Query ID: lcl|Query_342932 Length: 190

No significant similarity found.


Query #1873: g1816.t1 Query ID: lcl|Query_342933 Length: 238

No significant similarity found.


Query #1874: g1817.t1 Query ID: lcl|Query_342934 Length: 194

No significant similarity found.


Query #1875: g1818.t1 Query ID: lcl|Query_342935 Length: 240

No significant similarity found.


Query #1876: g1819.t1 Query ID: lcl|Query_342936 Length: 190

No significant similarity found.


Query #1877: g1820.t1 Query ID: lcl|Query_342937 Length: 835

No significant similarity found.


Query #1878: g1821.t1 Query ID: lcl|Query_342938 Length: 518

No significant similarity found.


Query #1879: g1822.t1 Query ID: lcl|Query_342939 Length: 296

No significant similarity found.


Query #1880: g1823.t1 Query ID: lcl|Query_342940 Length: 117

No significant similarity found.


Query #1881: g1824.t1 Query ID: lcl|Query_342941 Length: 558

No significant similarity found.


Query #1882: g1825.t1 Query ID: lcl|Query_342942 Length: 174

No significant similarity found.


Query #1883: g1826.t1 Query ID: lcl|Query_342943 Length: 568

No significant similarity found.


Query #1884: g1827.t1 Query ID: lcl|Query_342944 Length: 775

No significant similarity found.


Query #1885: g1828.t1 Query ID: lcl|Query_342945 Length: 771

No significant similarity found.


Query #1886: g1829.t1 Query ID: lcl|Query_342946 Length: 153

No significant similarity found.


Query #1887: g1830.t1 Query ID: lcl|Query_342947 Length: 78

No significant similarity found.


Query #1888: g1831.t1 Query ID: lcl|Query_342948 Length: 258

No significant similarity found.


Query #1889: g1832.t1 Query ID: lcl|Query_342949 Length: 538

No significant similarity found.


Query #1890: g1833.t1 Query ID: lcl|Query_342950 Length: 760

No significant similarity found.


Query #1891: g1834.t1 Query ID: lcl|Query_342951 Length: 439

No significant similarity found.


Query #1892: g1835.t1 Query ID: lcl|Query_342952 Length: 136

No significant similarity found.


Query #1893: g1836.t1 Query ID: lcl|Query_342953 Length: 637

No significant similarity found.


Query #1894: g1837.t1 Query ID: lcl|Query_342954 Length: 890

No significant similarity found.


Query #1895: g1838.t1 Query ID: lcl|Query_342955 Length: 133

No significant similarity found.


Query #1896: g1839.t1 Query ID: lcl|Query_342956 Length: 287

No significant similarity found.


Query #1897: g1840.t1 Query ID: lcl|Query_342957 Length: 397

No significant similarity found.


Query #1898: g1841.t1 Query ID: lcl|Query_342958 Length: 799

No significant similarity found.


Query #1899: g1842.t1 Query ID: lcl|Query_342959 Length: 1193

No significant similarity found.


Query #1900: g1843.t1 Query ID: lcl|Query_342960 Length: 317

No significant similarity found.


Query #1901: g1844.t1 Query ID: lcl|Query_342961 Length: 383

No significant similarity found.


Query #1902: g1845.t1 Query ID: lcl|Query_342962 Length: 191

No significant similarity found.


Query #1903: g1846.t1 Query ID: lcl|Query_342963 Length: 912

No significant similarity found.


Query #1904: g1847.t1 Query ID: lcl|Query_342964 Length: 200

No significant similarity found.


Query #1905: g1848.t1 Query ID: lcl|Query_342965 Length: 93

No significant similarity found.


Query #1906: g1849.t1 Query ID: lcl|Query_342966 Length: 534

No significant similarity found.


Query #1907: g1850.t1 Query ID: lcl|Query_342967 Length: 203

No significant similarity found.


Query #1908: g1851.t1 Query ID: lcl|Query_342968 Length: 265

No significant similarity found.


Query #1909: g1852.t1 Query ID: lcl|Query_342969 Length: 299

No significant similarity found.


Query #1910: g1853.t1 Query ID: lcl|Query_342970 Length: 346

No significant similarity found.


Query #1911: g1854.t1 Query ID: lcl|Query_342971 Length: 1817

No significant similarity found.


Query #1912: g1855.t1 Query ID: lcl|Query_342972 Length: 758

No significant similarity found.


Query #1913: g1856.t1 Query ID: lcl|Query_342973 Length: 194

No significant similarity found.


Query #1914: g1857.t1 Query ID: lcl|Query_342974 Length: 356

No significant similarity found.


Query #1915: g1858.t1 Query ID: lcl|Query_342975 Length: 198

No significant similarity found.


Query #1916: g1859.t1 Query ID: lcl|Query_342976 Length: 494

No significant similarity found.


Query #1917: g1860.t1 Query ID: lcl|Query_342977 Length: 519

No significant similarity found.


Query #1918: g1861.t1 Query ID: lcl|Query_342978 Length: 217

No significant similarity found.


Query #1919: g1862.t1 Query ID: lcl|Query_342979 Length: 233

No significant similarity found.


Query #1920: g1863.t1 Query ID: lcl|Query_342980 Length: 337

No significant similarity found.


Query #1921: g1864.t1 Query ID: lcl|Query_342981 Length: 372

No significant similarity found.


Query #1922: g1865.t1 Query ID: lcl|Query_342982 Length: 759

No significant similarity found.


Query #1923: g1866.t1 Query ID: lcl|Query_342983 Length: 166

No significant similarity found.


Query #1924: g1867.t1 Query ID: lcl|Query_342984 Length: 237

No significant similarity found.


Query #1925: g1868.t1 Query ID: lcl|Query_342985 Length: 204

No significant similarity found.


Query #1926: g1869.t1 Query ID: lcl|Query_342986 Length: 1154

No significant similarity found.


Query #1927: g1870.t1 Query ID: lcl|Query_342987 Length: 361

No significant similarity found.


Query #1928: g1871.t1 Query ID: lcl|Query_342988 Length: 473

No significant similarity found.


Query #1929: g1872.t1 Query ID: lcl|Query_342989 Length: 255

No significant similarity found.


Query #1930: g1873.t1 Query ID: lcl|Query_342990 Length: 356

No significant similarity found.


Query #1931: g1874.t1 Query ID: lcl|Query_342991 Length: 121

No significant similarity found.


Query #1932: g1875.t1 Query ID: lcl|Query_342992 Length: 166

No significant similarity found.


Query #1933: g1876.t1 Query ID: lcl|Query_342993 Length: 292

No significant similarity found.


Query #1934: g1877.t1 Query ID: lcl|Query_342994 Length: 412

No significant similarity found.


Query #1935: g1878.t1 Query ID: lcl|Query_342995 Length: 427

No significant similarity found.


Query #1936: g1879.t1 Query ID: lcl|Query_342996 Length: 535

No significant similarity found.


Query #1937: g1880.t1 Query ID: lcl|Query_342997 Length: 135

No significant similarity found.


Query #1938: g1881.t1 Query ID: lcl|Query_342998 Length: 1323

No significant similarity found.


Query #1939: g1882.t1 Query ID: lcl|Query_342999 Length: 376

No significant similarity found.


Query #1940: g1883.t1 Query ID: lcl|Query_343000 Length: 556

No significant similarity found.


Query #1941: g1884.t1 Query ID: lcl|Query_343001 Length: 391

No significant similarity found.


Query #1942: g1885.t1 Query ID: lcl|Query_343002 Length: 502

No significant similarity found.


Query #1943: g1886.t1 Query ID: lcl|Query_343003 Length: 237

No significant similarity found.


Query #1944: g1887.t1 Query ID: lcl|Query_343004 Length: 340

No significant similarity found.


Query #1945: g1888.t1 Query ID: lcl|Query_343005 Length: 335

No significant similarity found.


Query #1946: g1889.t1 Query ID: lcl|Query_343006 Length: 360

No significant similarity found.


Query #1947: g1890.t1 Query ID: lcl|Query_343007 Length: 930

No significant similarity found.


Query #1948: g1891.t1 Query ID: lcl|Query_343008 Length: 235

No significant similarity found.


Query #1949: g1892.t1 Query ID: lcl|Query_343009 Length: 447

No significant similarity found.


Query #1950: g1893.t1 Query ID: lcl|Query_343010 Length: 447

No significant similarity found.


Query #1951: g1894.t1 Query ID: lcl|Query_343011 Length: 409

No significant similarity found.


Query #1952: g1895.t1 Query ID: lcl|Query_343012 Length: 170

No significant similarity found.


Query #1953: g1896.t1 Query ID: lcl|Query_343013 Length: 1059

No significant similarity found.


Query #1954: g1897.t1 Query ID: lcl|Query_343014 Length: 1167

No significant similarity found.


Query #1955: g1898.t1 Query ID: lcl|Query_343015 Length: 716

No significant similarity found.


Query #1956: g1899.t1 Query ID: lcl|Query_343016 Length: 543

No significant similarity found.


Query #1957: g1900.t1 Query ID: lcl|Query_343017 Length: 968

No significant similarity found.


Query #1958: g1901.t1 Query ID: lcl|Query_343018 Length: 522

No significant similarity found.


Query #1959: g1902.t1 Query ID: lcl|Query_343019 Length: 507

No significant similarity found.


Query #1960: g1903.t1 Query ID: lcl|Query_343020 Length: 263

No significant similarity found.


Query #1961: g1904.t1 Query ID: lcl|Query_343021 Length: 226

No significant similarity found.


Query #1962: g1905.t1 Query ID: lcl|Query_343022 Length: 3268

No significant similarity found.


Query #1963: g1906.t1 Query ID: lcl|Query_343023 Length: 261

No significant similarity found.


Query #1964: g1907.t1 Query ID: lcl|Query_343024 Length: 460

No significant similarity found.


Query #1965: g1908.t1 Query ID: lcl|Query_343025 Length: 307

No significant similarity found.


Query #1966: g1909.t1 Query ID: lcl|Query_343026 Length: 391

No significant similarity found.


Query #1967: g1910.t1 Query ID: lcl|Query_343027 Length: 208

No significant similarity found.


Query #1968: g1911.t1 Query ID: lcl|Query_343028 Length: 619

No significant similarity found.


Query #1969: g1912.t1 Query ID: lcl|Query_343029 Length: 873

Sequences producing significant alignments:
                                                                  Scientific      Common                     Max    Total Query   E   Per.   Acc.                        
Description                                                       Name            Name            Taxid      Score  Score cover Value Ident  Len        Accession        
unnamed protein product                                                                           0          29.5   29.5  10%   9e-04 30.30  717        Query_352145     


Alignments:

>unnamed protein product
Sequence ID: Query_352145 Length: 717
Range 1: 62 to 154

Score:29.5 bits(62), Expect:9e-04, 
Method:Compositional matrix adjust., 
Identities:30/99(30%), Positives:34/99(34%), Gaps:15/99(15%)

Query  319  PQFTSRESLRRLFGEYGTVSSCYLPRHPTNPGACRGFAFV-----QFKNSFAADAAFRAL  373
            P+ TS     R  G Y     C  PR PT PG CR    V     Q K       A  A 
Sbjct  62   PEGTSVLNACREAGAYVP-TLCTHPRLPTTPGTCR-ICMVETGGGQLK----PACATPAW  115

Query  374  DDTE-HTGIGKLLISF---TNPVKADEHQQRMASGAGGR  408
            +  E +T   K   S        KA+     M   A GR
Sbjct  116  EGMEVQTATDKVQESIRGVLSLMKANHPSDCMNCDASGR  154


Query #1970: g1913.t1 Query ID: lcl|Query_343030 Length: 1748

No significant similarity found.


Query #1971: g1914.t1 Query ID: lcl|Query_343031 Length: 183

No significant similarity found.


Query #1972: g1915.t1 Query ID: lcl|Query_343032 Length: 514

No significant similarity found.


Query #1973: g1916.t1 Query ID: lcl|Query_343033 Length: 220

No significant similarity found.


Query #1974: g1917.t1 Query ID: lcl|Query_343034 Length: 1256

No significant similarity found.


Query #1975: g1918.t1 Query ID: lcl|Query_343035 Length: 367

No significant similarity found.


Query #1976: g1919.t1 Query ID: lcl|Query_343036 Length: 525

No significant similarity found.


Query #1977: g1920.t1 Query ID: lcl|Query_343037 Length: 601

No significant similarity found.


Query #1978: g1921.t1 Query ID: lcl|Query_343038 Length: 1632

No significant similarity found.


Query #1979: g1922.t1 Query ID: lcl|Query_343039 Length: 151

No significant similarity found.


Query #1980: g1923.t1 Query ID: lcl|Query_343040 Length: 311

No significant similarity found.


Query #1981: g1924.t1 Query ID: lcl|Query_343041 Length: 561

No significant similarity found.


Query #1982: g1925.t1 Query ID: lcl|Query_343042 Length: 225

No significant similarity found.


Query #1983: g1926.t1 Query ID: lcl|Query_343043 Length: 252

No significant similarity found.


Query #1984: g1927.t1 Query ID: lcl|Query_343044 Length: 461

No significant similarity found.


Query #1985: g1928.t1 Query ID: lcl|Query_343045 Length: 77

No significant similarity found.


Query #1986: g1929.t1 Query ID: lcl|Query_343046 Length: 566

No significant similarity found.


Query #1987: g1930.t1 Query ID: lcl|Query_343047 Length: 543

No significant similarity found.


Query #1988: g1931.t1 Query ID: lcl|Query_343048 Length: 970

No significant similarity found.


Query #1989: g1932.t1 Query ID: lcl|Query_343049 Length: 180

No significant similarity found.


Query #1990: g1933.t1 Query ID: lcl|Query_343050 Length: 413

No significant similarity found.


Query #1991: g1934.t1 Query ID: lcl|Query_343051 Length: 82

No significant similarity found.


Query #1992: g1935.t1 Query ID: lcl|Query_343052 Length: 564

No significant similarity found.


Query #1993: g1936.t1 Query ID: lcl|Query_343053 Length: 822

No significant similarity found.


Query #1994: g1937.t1 Query ID: lcl|Query_343054 Length: 542

No significant similarity found.


Query #1995: g1938.t1 Query ID: lcl|Query_343055 Length: 1124

No significant similarity found.


Query #1996: g1939.t1 Query ID: lcl|Query_343056 Length: 503

No significant similarity found.


Query #1997: g1940.t1 Query ID: lcl|Query_343057 Length: 1168

No significant similarity found.


Query #1998: g1941.t1 Query ID: lcl|Query_343058 Length: 958

No significant similarity found.


Query #1999: g1942.t1 Query ID: lcl|Query_343059 Length: 413

No significant similarity found.


Query #2000: g1943.t1 Query ID: lcl|Query_343060 Length: 320

No significant similarity found.


Query #2001: g1944.t1 Query ID: lcl|Query_343061 Length: 417

No significant similarity found.


Query #2002: g1945.t1 Query ID: lcl|Query_343062 Length: 472

No significant similarity found.


Query #2003: g1946.t1 Query ID: lcl|Query_343063 Length: 311

No significant similarity found.


Query #2004: g1947.t1 Query ID: lcl|Query_343064 Length: 303

No significant similarity found.


Query #2005: g1948.t1 Query ID: lcl|Query_343065 Length: 432

No significant similarity found.


Query #2006: g1949.t1 Query ID: lcl|Query_343066 Length: 892

No significant similarity found.


Query #2007: g1950.t1 Query ID: lcl|Query_343067 Length: 265

No significant similarity found.


Query #2008: g1951.t1 Query ID: lcl|Query_343068 Length: 1371

No significant similarity found.


Query #2009: g1952.t1 Query ID: lcl|Query_343069 Length: 229

No significant similarity found.


Query #2010: g1953.t1 Query ID: lcl|Query_343070 Length: 354

No significant similarity found.


Query #2011: g1954.t1 Query ID: lcl|Query_343071 Length: 280

No significant similarity found.


Query #2012: g1955.t1 Query ID: lcl|Query_343072 Length: 422

No significant similarity found.


Query #2013: g1956.t1 Query ID: lcl|Query_343073 Length: 232

No significant similarity found.


Query #2014: g1957.t1 Query ID: lcl|Query_343074 Length: 169

No significant similarity found.


Query #2015: g1958.t1 Query ID: lcl|Query_343075 Length: 150

No significant similarity found.


Query #2016: g1959.t1 Query ID: lcl|Query_343076 Length: 1694

No significant similarity found.


Query #2017: g1960.t1 Query ID: lcl|Query_343077 Length: 572

No significant similarity found.


Query #2018: g1961.t1 Query ID: lcl|Query_343078 Length: 668

No significant similarity found.


Query #2019: g1962.t1 Query ID: lcl|Query_343079 Length: 558

No significant similarity found.


Query #2020: g1963.t1 Query ID: lcl|Query_343080 Length: 498

No significant similarity found.


Query #2021: g1964.t1 Query ID: lcl|Query_343081 Length: 545

No significant similarity found.


Query #2022: g1965.t1 Query ID: lcl|Query_343082 Length: 275

No significant similarity found.


Query #2023: g1966.t1 Query ID: lcl|Query_343083 Length: 221

No significant similarity found.


Query #2024: g1967.t1 Query ID: lcl|Query_343084 Length: 319

No significant similarity found.


Query #2025: g1968.t1 Query ID: lcl|Query_343085 Length: 1351

No significant similarity found.


Query #2026: g1969.t1 Query ID: lcl|Query_343086 Length: 464

No significant similarity found.


Query #2027: g1970.t1 Query ID: lcl|Query_343087 Length: 931

No significant similarity found.


Query #2028: g1971.t1 Query ID: lcl|Query_343088 Length: 404

No significant similarity found.


Query #2029: g1972.t1 Query ID: lcl|Query_343089 Length: 366

No significant similarity found.


Query #2030: g1973.t1 Query ID: lcl|Query_343090 Length: 1704

No significant similarity found.


Query #2031: g1974.t1 Query ID: lcl|Query_343091 Length: 87

No significant similarity found.


Query #2032: g1975.t1 Query ID: lcl|Query_343092 Length: 233

No significant similarity found.


Query #2033: g1976.t1 Query ID: lcl|Query_343093 Length: 300

No significant similarity found.


Query #2034: g1977.t1 Query ID: lcl|Query_343094 Length: 427

No significant similarity found.


Query #2035: g1978.t1 Query ID: lcl|Query_343095 Length: 155

No significant similarity found.


Query #2036: g1979.t1 Query ID: lcl|Query_343096 Length: 360

No significant similarity found.


Query #2037: g1980.t1 Query ID: lcl|Query_343097 Length: 502

No significant similarity found.


Query #2038: g1981.t1 Query ID: lcl|Query_343098 Length: 500

No significant similarity found.


Query #2039: g1982.t1 Query ID: lcl|Query_343099 Length: 163

No significant similarity found.


Query #2040: g1983.t1 Query ID: lcl|Query_343100 Length: 619

No significant similarity found.


Query #2041: g1984.t1 Query ID: lcl|Query_343101 Length: 157

No significant similarity found.


Query #2042: g1985.t1 Query ID: lcl|Query_343102 Length: 269

No significant similarity found.


Query #2043: g1986.t1 Query ID: lcl|Query_343103 Length: 335

No significant similarity found.


Query #2044: g1987.t1 Query ID: lcl|Query_343104 Length: 131

No significant similarity found.


Query #2045: g1988.t1 Query ID: lcl|Query_343105 Length: 225

No significant similarity found.


Query #2046: g1989.t1 Query ID: lcl|Query_343106 Length: 1664

No significant similarity found.


Query #2047: g1990.t1 Query ID: lcl|Query_343107 Length: 980

No significant similarity found.


Query #2048: g1991.t1 Query ID: lcl|Query_343108 Length: 356

No significant similarity found.


Query #2049: g1992.t1 Query ID: lcl|Query_343109 Length: 936

No significant similarity found.


Query #2050: g1993.t1 Query ID: lcl|Query_343110 Length: 252

No significant similarity found.


Query #2051: g1994.t1 Query ID: lcl|Query_343111 Length: 269

No significant similarity found.


Query #2052: g1995.t1 Query ID: lcl|Query_343112 Length: 446

No significant similarity found.


Query #2053: g1996.t1 Query ID: lcl|Query_343113 Length: 1054

No significant similarity found.


Query #2054: g1997.t1 Query ID: lcl|Query_343114 Length: 911

No significant similarity found.


Query #2055: g1998.t1 Query ID: lcl|Query_343115 Length: 744

No significant similarity found.


Query #2056: g1999.t1 Query ID: lcl|Query_343116 Length: 1116

No significant similarity found.


Query #2057: g2000.t1 Query ID: lcl|Query_343117 Length: 873

No significant similarity found.


Query #2058: g2001.t1 Query ID: lcl|Query_343118 Length: 1421

No significant similarity found.


Query #2059: g2002.t1 Query ID: lcl|Query_343119 Length: 867

No significant similarity found.


Query #2060: g2003.t1 Query ID: lcl|Query_343120 Length: 205

No significant similarity found.


Query #2061: g2004.t1 Query ID: lcl|Query_343121 Length: 214

No significant similarity found.


Query #2062: g2005.t1 Query ID: lcl|Query_343122 Length: 379

No significant similarity found.


Query #2063: g2006.t1 Query ID: lcl|Query_343123 Length: 724

No significant similarity found.


Query #2064: g2007.t1 Query ID: lcl|Query_343124 Length: 730

No significant similarity found.


Query #2065: g2008.t1 Query ID: lcl|Query_343125 Length: 670

No significant similarity found.


Query #2066: g2009.t1 Query ID: lcl|Query_343126 Length: 553

No significant similarity found.


Query #2067: g2010.t1 Query ID: lcl|Query_343127 Length: 1205

No significant similarity found.


Query #2068: g2011.t1 Query ID: lcl|Query_343128 Length: 189

No significant similarity found.


Query #2069: g2012.t1 Query ID: lcl|Query_343129 Length: 696

No significant similarity found.


Query #2070: g2013.t1 Query ID: lcl|Query_343130 Length: 370

No significant similarity found.


Query #2071: g2014.t1 Query ID: lcl|Query_343131 Length: 405

No significant similarity found.


Query #2072: g2015.t1 Query ID: lcl|Query_343132 Length: 471

No significant similarity found.


Query #2073: g2016.t1 Query ID: lcl|Query_343133 Length: 639

No significant similarity found.


Query #2074: g2017.t1 Query ID: lcl|Query_343134 Length: 362

No significant similarity found.


Query #2075: g2018.t1 Query ID: lcl|Query_343135 Length: 332

No significant similarity found.


Query #2076: g2019.t1 Query ID: lcl|Query_343136 Length: 498

No significant similarity found.


Query #2077: g2020.t1 Query ID: lcl|Query_343137 Length: 142

No significant similarity found.


Query #2078: g2021.t1 Query ID: lcl|Query_343138 Length: 112

No significant similarity found.


Query #2079: g2022.t1 Query ID: lcl|Query_343139 Length: 436

No significant similarity found.


Query #2080: g2023.t1 Query ID: lcl|Query_343140 Length: 379

No significant similarity found.


Query #2081: g2024.t1 Query ID: lcl|Query_343141 Length: 252

No significant similarity found.


Query #2082: g2025.t1 Query ID: lcl|Query_343142 Length: 417

No significant similarity found.


Query #2083: g2026.t1 Query ID: lcl|Query_343143 Length: 519

No significant similarity found.


Query #2084: g2027.t1 Query ID: lcl|Query_343144 Length: 1011

No significant similarity found.


Query #2085: g2028.t1 Query ID: lcl|Query_343145 Length: 1554

No significant similarity found.


Query #2086: g2029.t1 Query ID: lcl|Query_343146 Length: 270

No significant similarity found.


Query #2087: g2030.t1 Query ID: lcl|Query_343147 Length: 104

No significant similarity found.


Query #2088: g2031.t1 Query ID: lcl|Query_343148 Length: 292

No significant similarity found.


Query #2089: g2032.t1 Query ID: lcl|Query_343149 Length: 366

No significant similarity found.


Query #2090: g2033.t1 Query ID: lcl|Query_343150 Length: 248

No significant similarity found.


Query #2091: g2034.t1 Query ID: lcl|Query_343151 Length: 330

No significant similarity found.


Query #2092: g2035.t1 Query ID: lcl|Query_343152 Length: 138

No significant similarity found.


Query #2093: g2036.t1 Query ID: lcl|Query_343153 Length: 553

No significant similarity found.


Query #2094: g2037.t1 Query ID: lcl|Query_343154 Length: 795

No significant similarity found.


Query #2095: g2038.t1 Query ID: lcl|Query_343155 Length: 487

No significant similarity found.


Query #2096: g2039.t1 Query ID: lcl|Query_343156 Length: 580

No significant similarity found.


Query #2097: g2040.t1 Query ID: lcl|Query_343157 Length: 223

No significant similarity found.


Query #2098: g2041.t1 Query ID: lcl|Query_343158 Length: 122

No significant similarity found.


Query #2099: g2042.t1 Query ID: lcl|Query_343159 Length: 514

No significant similarity found.


Query #2100: g2043.t1 Query ID: lcl|Query_343160 Length: 206

No significant similarity found.


Query #2101: g2044.t1 Query ID: lcl|Query_343161 Length: 421

No significant similarity found.


Query #2102: g2045.t1 Query ID: lcl|Query_343162 Length: 678

No significant similarity found.


Query #2103: g2046.t1 Query ID: lcl|Query_343163 Length: 315

No significant similarity found.


Query #2104: g2047.t1 Query ID: lcl|Query_343164 Length: 657

No significant similarity found.


Query #2105: g2047.t2 Query ID: lcl|Query_343165 Length: 676

No significant similarity found.


Query #2106: g2048.t1 Query ID: lcl|Query_343166 Length: 502

No significant similarity found.


Query #2107: g2049.t1 Query ID: lcl|Query_343167 Length: 532

No significant similarity found.


Query #2108: g2050.t1 Query ID: lcl|Query_343168 Length: 533

No significant similarity found.


Query #2109: g2051.t1 Query ID: lcl|Query_343169 Length: 221

No significant similarity found.


Query #2110: g2052.t1 Query ID: lcl|Query_343170 Length: 247

No significant similarity found.


Query #2111: g2053.t1 Query ID: lcl|Query_343171 Length: 120

No significant similarity found.


Query #2112: g2054.t1 Query ID: lcl|Query_343172 Length: 1529

No significant similarity found.


Query #2113: g2055.t1 Query ID: lcl|Query_343173 Length: 594

No significant similarity found.


Query #2114: g2056.t1 Query ID: lcl|Query_343174 Length: 495

No significant similarity found.


Query #2115: g2057.t1 Query ID: lcl|Query_343175 Length: 171

No significant similarity found.


Query #2116: g2058.t1 Query ID: lcl|Query_343176 Length: 730

No significant similarity found.


Query #2117: g2059.t1 Query ID: lcl|Query_343177 Length: 2013

No significant similarity found.


Query #2118: g2060.t1 Query ID: lcl|Query_343178 Length: 290

No significant similarity found.


Query #2119: g2061.t1 Query ID: lcl|Query_343179 Length: 286

No significant similarity found.


Query #2120: g2062.t1 Query ID: lcl|Query_343180 Length: 304

No significant similarity found.


Query #2121: g2063.t1 Query ID: lcl|Query_343181 Length: 550

No significant similarity found.


Query #2122: g2064.t1 Query ID: lcl|Query_343182 Length: 223

No significant similarity found.


Query #2123: g2065.t1 Query ID: lcl|Query_343183 Length: 365

No significant similarity found.


Query #2124: g2066.t1 Query ID: lcl|Query_343184 Length: 611

No significant similarity found.


Query #2125: g2067.t1 Query ID: lcl|Query_343185 Length: 650

No significant similarity found.


Query #2126: g2068.t1 Query ID: lcl|Query_343186 Length: 1109

No significant similarity found.


Query #2127: g2069.t1 Query ID: lcl|Query_343187 Length: 1625

No significant similarity found.


Query #2128: g2070.t1 Query ID: lcl|Query_343188 Length: 614

No significant similarity found.


Query #2129: g2071.t1 Query ID: lcl|Query_343189 Length: 254

No significant similarity found.


Query #2130: g2072.t1 Query ID: lcl|Query_343190 Length: 559

No significant similarity found.


Query #2131: g2073.t1 Query ID: lcl|Query_343191 Length: 619

No significant similarity found.


Query #2132: g2074.t1 Query ID: lcl|Query_343192 Length: 150

No significant similarity found.


Query #2133: g2075.t1 Query ID: lcl|Query_343193 Length: 418

No significant similarity found.


Query #2134: g2076.t1 Query ID: lcl|Query_343194 Length: 479

No significant similarity found.


Query #2135: g2077.t1 Query ID: lcl|Query_343195 Length: 729

No significant similarity found.


Query #2136: g2078.t1 Query ID: lcl|Query_343196 Length: 546

No significant similarity found.


Query #2137: g2079.t1 Query ID: lcl|Query_343197 Length: 1378

No significant similarity found.


Query #2138: g2080.t1 Query ID: lcl|Query_343198 Length: 146

No significant similarity found.


Query #2139: g2081.t1 Query ID: lcl|Query_343199 Length: 913

No significant similarity found.


Query #2140: g2082.t1 Query ID: lcl|Query_343200 Length: 568

No significant similarity found.


Query #2141: g2083.t1 Query ID: lcl|Query_343201 Length: 486

No significant similarity found.


Query #2142: g2084.t1 Query ID: lcl|Query_343202 Length: 475

No significant similarity found.


Query #2143: g2085.t1 Query ID: lcl|Query_343203 Length: 302

No significant similarity found.


Query #2144: g2086.t1 Query ID: lcl|Query_343204 Length: 827

No significant similarity found.


Query #2145: g2087.t1 Query ID: lcl|Query_343205 Length: 627

No significant similarity found.


Query #2146: g2088.t1 Query ID: lcl|Query_343206 Length: 422

No significant similarity found.


Query #2147: g2089.t1 Query ID: lcl|Query_343207 Length: 548

No significant similarity found.


Query #2148: g2090.t1 Query ID: lcl|Query_343208 Length: 159

No significant similarity found.


Query #2149: g2091.t1 Query ID: lcl|Query_343209 Length: 314

No significant similarity found.


Query #2150: g2092.t1 Query ID: lcl|Query_343210 Length: 474

No significant similarity found.


Query #2151: g2093.t1 Query ID: lcl|Query_343211 Length: 102

No significant similarity found.


Query #2152: g2094.t1 Query ID: lcl|Query_343212 Length: 102

No significant similarity found.


Query #2153: g2095.t1 Query ID: lcl|Query_343213 Length: 102

No significant similarity found.


Query #2154: g2096.t1 Query ID: lcl|Query_343214 Length: 700

No significant similarity found.


Query #2155: g2097.t1 Query ID: lcl|Query_343215 Length: 721

No significant similarity found.


Query #2156: g2098.t1 Query ID: lcl|Query_343216 Length: 255

No significant similarity found.


Query #2157: g2099.t1 Query ID: lcl|Query_343217 Length: 300

No significant similarity found.


Query #2158: g2100.t1 Query ID: lcl|Query_343218 Length: 531

No significant similarity found.


Query #2159: g2101.t1 Query ID: lcl|Query_343219 Length: 208

No significant similarity found.


Query #2160: g2102.t1 Query ID: lcl|Query_343220 Length: 110

No significant similarity found.


Query #2161: g2103.t1 Query ID: lcl|Query_343221 Length: 522

No significant similarity found.


Query #2162: g2104.t1 Query ID: lcl|Query_343222 Length: 202

No significant similarity found.


Query #2163: g2105.t1 Query ID: lcl|Query_343223 Length: 178

No significant similarity found.


Query #2164: g2106.t1 Query ID: lcl|Query_343224 Length: 501

No significant similarity found.


Query #2165: g2107.t1 Query ID: lcl|Query_343225 Length: 111

No significant similarity found.


Query #2166: g2108.t1 Query ID: lcl|Query_343226 Length: 531

No significant similarity found.


Query #2167: g2109.t1 Query ID: lcl|Query_343227 Length: 208

No significant similarity found.


Query #2168: g2110.t1 Query ID: lcl|Query_343228 Length: 178

No significant similarity found.


Query #2169: g2111.t1 Query ID: lcl|Query_343229 Length: 166

No significant similarity found.


Query #2170: g2112.t1 Query ID: lcl|Query_343230 Length: 1799

No significant similarity found.


Query #2171: g2113.t1 Query ID: lcl|Query_343231 Length: 516

No significant similarity found.


Query #2172: g2114.t1 Query ID: lcl|Query_343232 Length: 2545

No significant similarity found.


Query #2173: g2115.t1 Query ID: lcl|Query_343233 Length: 278

No significant similarity found.


Query #2174: g2116.t1 Query ID: lcl|Query_343234 Length: 840

No significant similarity found.


Query #2175: g2117.t1 Query ID: lcl|Query_343235 Length: 232

No significant similarity found.


Query #2176: g2118.t1 Query ID: lcl|Query_343236 Length: 983

No significant similarity found.


Query #2177: g2118.t2 Query ID: lcl|Query_343237 Length: 982

No significant similarity found.


Query #2178: g2119.t1 Query ID: lcl|Query_343238 Length: 1579

No significant similarity found.


Query #2179: g2120.t1 Query ID: lcl|Query_343239 Length: 374

No significant similarity found.


Query #2180: g2121.t1 Query ID: lcl|Query_343240 Length: 199

No significant similarity found.


Query #2181: g2122.t1 Query ID: lcl|Query_343241 Length: 563

No significant similarity found.


Query #2182: g2123.t1 Query ID: lcl|Query_343242 Length: 511

No significant similarity found.


Query #2183: g2124.t1 Query ID: lcl|Query_343243 Length: 895

No significant similarity found.


Query #2184: g2125.t1 Query ID: lcl|Query_343244 Length: 522

No significant similarity found.


Query #2185: g2126.t1 Query ID: lcl|Query_343245 Length: 424

No significant similarity found.


Query #2186: g2127.t1 Query ID: lcl|Query_343246 Length: 310

No significant similarity found.


Query #2187: g2128.t1 Query ID: lcl|Query_343247 Length: 571

No significant similarity found.


Query #2188: g2129.t1 Query ID: lcl|Query_343248 Length: 120

No significant similarity found.


Query #2189: g2130.t1 Query ID: lcl|Query_343249 Length: 244

No significant similarity found.


Query #2190: g2131.t1 Query ID: lcl|Query_343250 Length: 351

No significant similarity found.


Query #2191: g2132.t1 Query ID: lcl|Query_343251 Length: 406

No significant similarity found.


Query #2192: g2133.t1 Query ID: lcl|Query_343252 Length: 1091

No significant similarity found.


Query #2193: g2134.t1 Query ID: lcl|Query_343253 Length: 345

No significant similarity found.


Query #2194: g2135.t1 Query ID: lcl|Query_343254 Length: 204

No significant similarity found.


Query #2195: g2136.t1 Query ID: lcl|Query_343255 Length: 342

No significant similarity found.


Query #2196: g2137.t1 Query ID: lcl|Query_343256 Length: 191

No significant similarity found.


Query #2197: g2138.t1 Query ID: lcl|Query_343257 Length: 803

No significant similarity found.


Query #2198: g2139.t1 Query ID: lcl|Query_343258 Length: 146

No significant similarity found.


Query #2199: g2140.t1 Query ID: lcl|Query_343259 Length: 429

No significant similarity found.


Query #2200: g2141.t1 Query ID: lcl|Query_343260 Length: 481

No significant similarity found.


Query #2201: g2142.t1 Query ID: lcl|Query_343261 Length: 663

No significant similarity found.


Query #2202: g2143.t1 Query ID: lcl|Query_343262 Length: 173

No significant similarity found.


Query #2203: g2144.t1 Query ID: lcl|Query_343263 Length: 597

Sequences producing significant alignments:
                                                                  Scientific      Common                     Max    Total Query   E   Per.   Acc.                        
Description                                                       Name            Name            Taxid      Score  Score cover Value Ident  Len        Accession        
unnamed protein product                                                                           0          23.1   23.1  9%    0.040 31.15  717        Query_352145     


Alignments:

>unnamed protein product
Sequence ID: Query_352145 Length: 717
Range 1: 266 to 324

Score:23.1 bits(47), Expect:0.040, 
Method:Compositional matrix adjust., 
Identities:19/61(31%), Positives:19/61(31%), Gaps:4/61(6%)

Query  455  EH--WRLKVADFNLSKILSTAQTGSSVNTAGGANNPIWLAPEIVEGGQATAKSDVFAFGL  512
            EH  WR               QT  SV    G      LAP  VE GQ  A      F  
Sbjct  266  EHSEWRQVLDALENKQKVMVVQTAPSVRVSIGEE--LGLAPGTVETGQMVAAQRALGFDY  323

Query  513  V  513
            V
Sbjct  324  V  324


Query #2204: g2145.t1 Query ID: lcl|Query_343264 Length: 709

No significant similarity found.


Query #2205: g2146.t1 Query ID: lcl|Query_343265 Length: 294

No significant similarity found.


Query #2206: g2147.t1 Query ID: lcl|Query_343266 Length: 347

No significant similarity found.


Query #2207: g2148.t1 Query ID: lcl|Query_343267 Length: 1265

No significant similarity found.


Query #2208: g2149.t1 Query ID: lcl|Query_343268 Length: 675

No significant similarity found.


Query #2209: g2150.t1 Query ID: lcl|Query_343269 Length: 247

No significant similarity found.


Query #2210: g2151.t1 Query ID: lcl|Query_343270 Length: 1294

No significant similarity found.


Query #2211: g2152.t1 Query ID: lcl|Query_343271 Length: 135

No significant similarity found.


Query #2212: g2153.t1 Query ID: lcl|Query_343272 Length: 219

No significant similarity found.


Query #2213: g2154.t1 Query ID: lcl|Query_343273 Length: 1014

No significant similarity found.


Query #2214: g2155.t1 Query ID: lcl|Query_343274 Length: 139

No significant similarity found.


Query #2215: g2156.t1 Query ID: lcl|Query_343275 Length: 105

No significant similarity found.


Query #2216: g2157.t1 Query ID: lcl|Query_343276 Length: 1662

No significant similarity found.


Query #2217: g2158.t1 Query ID: lcl|Query_343277 Length: 733

No significant similarity found.


Query #2218: g2159.t1 Query ID: lcl|Query_343278 Length: 1228

No significant similarity found.


Query #2219: g2160.t1 Query ID: lcl|Query_343279 Length: 109

No significant similarity found.


Query #2220: g2161.t1 Query ID: lcl|Query_343280 Length: 357

No significant similarity found.


Query #2221: g2162.t1 Query ID: lcl|Query_343281 Length: 372

No significant similarity found.


Query #2222: g2163.t1 Query ID: lcl|Query_343282 Length: 642

No significant similarity found.


Query #2223: g2164.t1 Query ID: lcl|Query_343283 Length: 405

No significant similarity found.


Query #2224: g2165.t1 Query ID: lcl|Query_343284 Length: 598

No significant similarity found.


Query #2225: g2166.t1 Query ID: lcl|Query_343285 Length: 450

No significant similarity found.


Query #2226: g2167.t1 Query ID: lcl|Query_343286 Length: 249

No significant similarity found.


Query #2227: g2168.t1 Query ID: lcl|Query_343287 Length: 458

No significant similarity found.


Query #2228: g2169.t1 Query ID: lcl|Query_343288 Length: 200

No significant similarity found.


Query #2229: g2170.t1 Query ID: lcl|Query_343289 Length: 476

No significant similarity found.


Query #2230: g2171.t1 Query ID: lcl|Query_343290 Length: 227

No significant similarity found.


Query #2231: g2172.t1 Query ID: lcl|Query_343291 Length: 454

No significant similarity found.


Query #2232: g2173.t1 Query ID: lcl|Query_343292 Length: 410

No significant similarity found.


Query #2233: g2174.t1 Query ID: lcl|Query_343293 Length: 377

No significant similarity found.


Query #2234: g2175.t1 Query ID: lcl|Query_343294 Length: 322

No significant similarity found.


Query #2235: g2176.t1 Query ID: lcl|Query_343295 Length: 661

No significant similarity found.


Query #2236: g2177.t1 Query ID: lcl|Query_343296 Length: 389

No significant similarity found.


Query #2237: g2178.t1 Query ID: lcl|Query_343297 Length: 213

No significant similarity found.


Query #2238: g2179.t1 Query ID: lcl|Query_343298 Length: 572

No significant similarity found.


Query #2239: g2180.t1 Query ID: lcl|Query_343299 Length: 176

No significant similarity found.


Query #2240: g2181.t1 Query ID: lcl|Query_343300 Length: 395

No significant similarity found.


Query #2241: g2182.t1 Query ID: lcl|Query_343301 Length: 898

No significant similarity found.


Query #2242: g2183.t1 Query ID: lcl|Query_343302 Length: 335

No significant similarity found.


Query #2243: g2184.t1 Query ID: lcl|Query_343303 Length: 1722

No significant similarity found.


Query #2244: g2185.t1 Query ID: lcl|Query_343304 Length: 1123

No significant similarity found.


Query #2245: g2186.t1 Query ID: lcl|Query_343305 Length: 210

No significant similarity found.


Query #2246: g2187.t1 Query ID: lcl|Query_343306 Length: 409

No significant similarity found.


Query #2247: g2187.t2 Query ID: lcl|Query_343307 Length: 448

No significant similarity found.


Query #2248: g2188.t1 Query ID: lcl|Query_343308 Length: 560

No significant similarity found.


Query #2249: g2189.t1 Query ID: lcl|Query_343309 Length: 742

No significant similarity found.


Query #2250: g2190.t1 Query ID: lcl|Query_343310 Length: 856

No significant similarity found.


Query #2251: g2191.t1 Query ID: lcl|Query_343311 Length: 165

No significant similarity found.


Query #2252: g2192.t1 Query ID: lcl|Query_343312 Length: 68

No significant similarity found.


Query #2253: g2193.t1 Query ID: lcl|Query_343313 Length: 261

No significant similarity found.


Query #2254: g2194.t1 Query ID: lcl|Query_343314 Length: 511

No significant similarity found.


Query #2255: g2195.t1 Query ID: lcl|Query_343315 Length: 406

No significant similarity found.


Query #2256: g2196.t1 Query ID: lcl|Query_343316 Length: 188

No significant similarity found.


Query #2257: g2197.t1 Query ID: lcl|Query_343317 Length: 271

No significant similarity found.


Query #2258: g2198.t1 Query ID: lcl|Query_343318 Length: 280

No significant similarity found.


Query #2259: g2199.t1 Query ID: lcl|Query_343319 Length: 749

No significant similarity found.


Query #2260: g2200.t1 Query ID: lcl|Query_343320 Length: 653

No significant similarity found.


Query #2261: g2201.t1 Query ID: lcl|Query_343321 Length: 513

No significant similarity found.


Query #2262: g2202.t1 Query ID: lcl|Query_343322 Length: 618

No significant similarity found.


Query #2263: g2203.t1 Query ID: lcl|Query_343323 Length: 329

No significant similarity found.


Query #2264: g2204.t1 Query ID: lcl|Query_343324 Length: 118

No significant similarity found.


Query #2265: g2205.t1 Query ID: lcl|Query_343325 Length: 324

No significant similarity found.


Query #2266: g2206.t1 Query ID: lcl|Query_343326 Length: 463

No significant similarity found.


Query #2267: g2207.t1 Query ID: lcl|Query_343327 Length: 264

No significant similarity found.


Query #2268: g2208.t1 Query ID: lcl|Query_343328 Length: 231

No significant similarity found.


Query #2269: g2209.t1 Query ID: lcl|Query_343329 Length: 347

No significant similarity found.


Query #2270: g2210.t1 Query ID: lcl|Query_343330 Length: 727

No significant similarity found.


Query #2271: g2211.t1 Query ID: lcl|Query_343331 Length: 399

No significant similarity found.


Query #2272: g2212.t1 Query ID: lcl|Query_343332 Length: 370

No significant similarity found.


Query #2273: g2213.t1 Query ID: lcl|Query_343333 Length: 196

No significant similarity found.


Query #2274: g2214.t1 Query ID: lcl|Query_343334 Length: 113

No significant similarity found.


Query #2275: g2215.t1 Query ID: lcl|Query_343335 Length: 706

No significant similarity found.


Query #2276: g2216.t1 Query ID: lcl|Query_343336 Length: 665

No significant similarity found.


Query #2277: g2217.t1 Query ID: lcl|Query_343337 Length: 256

No significant similarity found.


Query #2278: g2218.t1 Query ID: lcl|Query_343338 Length: 93

No significant similarity found.


Query #2279: g2219.t1 Query ID: lcl|Query_343339 Length: 646

No significant similarity found.


Query #2280: g2220.t1 Query ID: lcl|Query_343340 Length: 164

No significant similarity found.


Query #2281: g2221.t1 Query ID: lcl|Query_343341 Length: 305

No significant similarity found.


Query #2282: g2222.t1 Query ID: lcl|Query_343342 Length: 549

No significant similarity found.


Query #2283: g2223.t1 Query ID: lcl|Query_343343 Length: 500

No significant similarity found.


Query #2284: g2223.t2 Query ID: lcl|Query_343344 Length: 513

No significant similarity found.


Query #2285: g2224.t1 Query ID: lcl|Query_343345 Length: 640

No significant similarity found.


Query #2286: g2225.t1 Query ID: lcl|Query_343346 Length: 781

No significant similarity found.


Query #2287: g2226.t1 Query ID: lcl|Query_343347 Length: 1754

No significant similarity found.


Query #2288: g2227.t1 Query ID: lcl|Query_343348 Length: 848

No significant similarity found.


Query #2289: g2228.t1 Query ID: lcl|Query_343349 Length: 153

No significant similarity found.


Query #2290: g2228.t2 Query ID: lcl|Query_343350 Length: 151

No significant similarity found.


Query #2291: g2229.t1 Query ID: lcl|Query_343351 Length: 2513

No significant similarity found.


Query #2292: g2230.t1 Query ID: lcl|Query_343352 Length: 308

No significant similarity found.


Query #2293: g2231.t1 Query ID: lcl|Query_343353 Length: 457

No significant similarity found.


Query #2294: g2232.t1 Query ID: lcl|Query_343354 Length: 358

No significant similarity found.


Query #2295: g2233.t1 Query ID: lcl|Query_343355 Length: 279

No significant similarity found.


Query #2296: g2234.t1 Query ID: lcl|Query_343356 Length: 821

No significant similarity found.


Query #2297: g2235.t1 Query ID: lcl|Query_343357 Length: 313

No significant similarity found.


Query #2298: g2236.t1 Query ID: lcl|Query_343358 Length: 74

No significant similarity found.


Query #2299: g2237.t1 Query ID: lcl|Query_343359 Length: 977

No significant similarity found.


Query #2300: g2238.t1 Query ID: lcl|Query_343360 Length: 358

No significant similarity found.


Query #2301: g2239.t1 Query ID: lcl|Query_343361 Length: 416

No significant similarity found.


Query #2302: g2240.t1 Query ID: lcl|Query_343362 Length: 503

No significant similarity found.


Query #2303: g2241.t1 Query ID: lcl|Query_343363 Length: 773

No significant similarity found.


Query #2304: g2242.t1 Query ID: lcl|Query_343364 Length: 1130

No significant similarity found.


Query #2305: g2243.t1 Query ID: lcl|Query_343365 Length: 1221

No significant similarity found.


Query #2306: g2244.t1 Query ID: lcl|Query_343366 Length: 512

No significant similarity found.


Query #2307: g2245.t1 Query ID: lcl|Query_343367 Length: 540

No significant similarity found.


Query #2308: g2246.t1 Query ID: lcl|Query_343368 Length: 1510

No significant similarity found.


Query #2309: g2247.t1 Query ID: lcl|Query_343369 Length: 397

No significant similarity found.


Query #2310: g2248.t1 Query ID: lcl|Query_343370 Length: 1423

No significant similarity found.


Query #2311: g2249.t1 Query ID: lcl|Query_343371 Length: 558

No significant similarity found.


Query #2312: g2250.t1 Query ID: lcl|Query_343372 Length: 616

No significant similarity found.


Query #2313: g2251.t1 Query ID: lcl|Query_343373 Length: 350

No significant similarity found.


Query #2314: g2252.t1 Query ID: lcl|Query_343374 Length: 683

No significant similarity found.


Query #2315: g2253.t1 Query ID: lcl|Query_343375 Length: 652

No significant similarity found.


Query #2316: g2253.t2 Query ID: lcl|Query_343376 Length: 654

No significant similarity found.


Query #2317: g2254.t1 Query ID: lcl|Query_343377 Length: 862

No significant similarity found.


Query #2318: g2255.t1 Query ID: lcl|Query_343378 Length: 330

No significant similarity found.


Query #2319: g2256.t1 Query ID: lcl|Query_343379 Length: 498

No significant similarity found.


Query #2320: g2257.t1 Query ID: lcl|Query_343380 Length: 218

No significant similarity found.


Query #2321: g2258.t1 Query ID: lcl|Query_343381 Length: 265

No significant similarity found.


Query #2322: g2259.t1 Query ID: lcl|Query_343382 Length: 342

No significant similarity found.


Query #2323: g2260.t1 Query ID: lcl|Query_343383 Length: 303

No significant similarity found.


Query #2324: g2261.t1 Query ID: lcl|Query_343384 Length: 986

No significant similarity found.


Query #2325: g2262.t1 Query ID: lcl|Query_343385 Length: 362

No significant similarity found.


Query #2326: g2263.t1 Query ID: lcl|Query_343386 Length: 382

No significant similarity found.


Query #2327: g2264.t1 Query ID: lcl|Query_343387 Length: 300

No significant similarity found.


Query #2328: g2265.t1 Query ID: lcl|Query_343388 Length: 189

No significant similarity found.


Query #2329: g2266.t1 Query ID: lcl|Query_343389 Length: 1666

No significant similarity found.


Query #2330: g2267.t1 Query ID: lcl|Query_343390 Length: 361

No significant similarity found.


Query #2331: g2268.t1 Query ID: lcl|Query_343391 Length: 1133

No significant similarity found.


Query #2332: g2269.t1 Query ID: lcl|Query_343392 Length: 471

No significant similarity found.


Query #2333: g2270.t1 Query ID: lcl|Query_343393 Length: 538

No significant similarity found.


Query #2334: g2271.t1 Query ID: lcl|Query_343394 Length: 555

No significant similarity found.


Query #2335: g2272.t1 Query ID: lcl|Query_343395 Length: 914

No significant similarity found.


Query #2336: g2273.t1 Query ID: lcl|Query_343396 Length: 80

No significant similarity found.


Query #2337: g2274.t1 Query ID: lcl|Query_343397 Length: 247

No significant similarity found.


Query #2338: g2275.t1 Query ID: lcl|Query_343398 Length: 1316

No significant similarity found.


Query #2339: g2276.t1 Query ID: lcl|Query_343399 Length: 225

No significant similarity found.


Query #2340: g2277.t1 Query ID: lcl|Query_343400 Length: 695

No significant similarity found.


Query #2341: g2278.t1 Query ID: lcl|Query_343401 Length: 511

No significant similarity found.


Query #2342: g2279.t1 Query ID: lcl|Query_343402 Length: 243

No significant similarity found.


Query #2343: g2280.t1 Query ID: lcl|Query_343403 Length: 335

No significant similarity found.


Query #2344: g2281.t1 Query ID: lcl|Query_343404 Length: 321

No significant similarity found.


Query #2345: g2282.t1 Query ID: lcl|Query_343405 Length: 2671

No significant similarity found.


Query #2346: g2283.t1 Query ID: lcl|Query_343406 Length: 434

No significant similarity found.


Query #2347: g2284.t1 Query ID: lcl|Query_343407 Length: 652

No significant similarity found.


Query #2348: g2285.t1 Query ID: lcl|Query_343408 Length: 377

No significant similarity found.


Query #2349: g2286.t1 Query ID: lcl|Query_343409 Length: 314

No significant similarity found.


Query #2350: g2287.t1 Query ID: lcl|Query_343410 Length: 533

No significant similarity found.


Query #2351: g2288.t1 Query ID: lcl|Query_343411 Length: 173

No significant similarity found.


Query #2352: g2289.t1 Query ID: lcl|Query_343412 Length: 173

No significant similarity found.


Query #2353: g2290.t1 Query ID: lcl|Query_343413 Length: 166

No significant similarity found.


Query #2354: g2291.t1 Query ID: lcl|Query_343414 Length: 955

No significant similarity found.


Query #2355: g2292.t1 Query ID: lcl|Query_343415 Length: 444

No significant similarity found.


Query #2356: g2293.t1 Query ID: lcl|Query_343416 Length: 473

No significant similarity found.


Query #2357: g2294.t1 Query ID: lcl|Query_343417 Length: 1383

No significant similarity found.


Query #2358: g2295.t1 Query ID: lcl|Query_343418 Length: 130

No significant similarity found.


Query #2359: g2296.t1 Query ID: lcl|Query_343419 Length: 119

No significant similarity found.


Query #2360: g2297.t1 Query ID: lcl|Query_343420 Length: 256

No significant similarity found.


Query #2361: g2297.t2 Query ID: lcl|Query_343421 Length: 254

No significant similarity found.


Query #2362: g2298.t1 Query ID: lcl|Query_343422 Length: 270

No significant similarity found.


Query #2363: g2299.t1 Query ID: lcl|Query_343423 Length: 1202

No significant similarity found.


Query #2364: g2300.t1 Query ID: lcl|Query_343424 Length: 444

No significant similarity found.


Query #2365: g2301.t1 Query ID: lcl|Query_343425 Length: 282

No significant similarity found.


Query #2366: g2302.t1 Query ID: lcl|Query_343426 Length: 591

No significant similarity found.


Query #2367: g2303.t1 Query ID: lcl|Query_343427 Length: 248

No significant similarity found.


Query #2368: g2304.t1 Query ID: lcl|Query_343428 Length: 164

No significant similarity found.


Query #2369: g2305.t1 Query ID: lcl|Query_343429 Length: 417

No significant similarity found.


Query #2370: g2306.t1 Query ID: lcl|Query_343430 Length: 413

No significant similarity found.


Query #2371: g2307.t1 Query ID: lcl|Query_343431 Length: 273

No significant similarity found.


Query #2372: g2308.t1 Query ID: lcl|Query_343432 Length: 731

No significant similarity found.


Query #2373: g2309.t1 Query ID: lcl|Query_343433 Length: 745

No significant similarity found.


Query #2374: g2310.t1 Query ID: lcl|Query_343434 Length: 475

No significant similarity found.


Query #2375: g2311.t1 Query ID: lcl|Query_343435 Length: 555

No significant similarity found.


Query #2376: g2312.t1 Query ID: lcl|Query_343436 Length: 582

No significant similarity found.


Query #2377: g2313.t1 Query ID: lcl|Query_343437 Length: 832

No significant similarity found.


Query #2378: g2314.t1 Query ID: lcl|Query_343438 Length: 1703

No significant similarity found.


Query #2379: g2315.t1 Query ID: lcl|Query_343439 Length: 327

No significant similarity found.


Query #2380: g2316.t1 Query ID: lcl|Query_343440 Length: 101

No significant similarity found.


Query #2381: g2317.t1 Query ID: lcl|Query_343441 Length: 538

No significant similarity found.


Query #2382: g2318.t1 Query ID: lcl|Query_343442 Length: 428

No significant similarity found.


Query #2383: g2319.t1 Query ID: lcl|Query_343443 Length: 453

No significant similarity found.


Query #2384: g2320.t1 Query ID: lcl|Query_343444 Length: 104

No significant similarity found.


Query #2385: g2321.t1 Query ID: lcl|Query_343445 Length: 631

No significant similarity found.


Query #2386: g2322.t1 Query ID: lcl|Query_343446 Length: 294

No significant similarity found.


Query #2387: g2323.t1 Query ID: lcl|Query_343447 Length: 469

No significant similarity found.


Query #2388: g2324.t1 Query ID: lcl|Query_343448 Length: 2440

No significant similarity found.


Query #2389: g2325.t1 Query ID: lcl|Query_343449 Length: 403

No significant similarity found.


Query #2390: g2326.t1 Query ID: lcl|Query_343450 Length: 417

No significant similarity found.


Query #2391: g2327.t1 Query ID: lcl|Query_343451 Length: 347

No significant similarity found.


Query #2392: g2328.t1 Query ID: lcl|Query_343452 Length: 275

No significant similarity found.


Query #2393: g2329.t1 Query ID: lcl|Query_343453 Length: 1239

No significant similarity found.


Query #2394: g2330.t1 Query ID: lcl|Query_343454 Length: 214

No significant similarity found.


Query #2395: g2331.t1 Query ID: lcl|Query_343455 Length: 366

No significant similarity found.


Query #2396: g2332.t1 Query ID: lcl|Query_343456 Length: 89

No significant similarity found.


Query #2397: g2333.t1 Query ID: lcl|Query_343457 Length: 383

No significant similarity found.


Query #2398: g2334.t1 Query ID: lcl|Query_343458 Length: 251

No significant similarity found.


Query #2399: g2335.t1 Query ID: lcl|Query_343459 Length: 217

No significant similarity found.


Query #2400: g2336.t1 Query ID: lcl|Query_343460 Length: 131

No significant similarity found.


Query #2401: g2337.t1 Query ID: lcl|Query_343461 Length: 198

No significant similarity found.


Query #2402: g2338.t1 Query ID: lcl|Query_343462 Length: 861

No significant similarity found.


Query #2403: g2339.t1 Query ID: lcl|Query_343463 Length: 344

No significant similarity found.


Query #2404: g2340.t1 Query ID: lcl|Query_343464 Length: 458

No significant similarity found.


Query #2405: g2341.t1 Query ID: lcl|Query_343465 Length: 352

No significant similarity found.


Query #2406: g2342.t1 Query ID: lcl|Query_343466 Length: 316

Sequences producing significant alignments:
                                                                  Scientific      Common                     Max    Total Query   E   Per.   Acc.                        
Description                                                       Name            Name            Taxid      Score  Score cover Value Ident  Len        Accession        
unnamed protein product                                                                           0          22.3   22.3  7%    0.039 44.00  717        Query_352145     


Alignments:

>unnamed protein product
Sequence ID: Query_352145 Length: 717
Range 1: 399 to 423

Score:22.3 bits(45), Expect:0.039, 
Method:Compositional matrix adjust., 
Identities:11/25(44%), Positives:12/25(48%), Gaps:0/25(0%)

Query  77   EFSYQEMIAHLPACALPTAPKKALV  101
            E SY E+I HL  C  P     A V
Sbjct  399  EKSYPELIPHLSSCKSPQMMMGAVV  423


Query #2407: g2343.t1 Query ID: lcl|Query_343467 Length: 347

No significant similarity found.


Query #2408: g2344.t1 Query ID: lcl|Query_343468 Length: 383

No significant similarity found.


Query #2409: g2345.t1 Query ID: lcl|Query_343469 Length: 844

No significant similarity found.


Query #2410: g2346.t1 Query ID: lcl|Query_343470 Length: 220

No significant similarity found.


Query #2411: g2347.t1 Query ID: lcl|Query_343471 Length: 170

No significant similarity found.


Query #2412: g2348.t1 Query ID: lcl|Query_343472 Length: 315

No significant similarity found.


Query #2413: g2349.t1 Query ID: lcl|Query_343473 Length: 163

No significant similarity found.


Query #2414: g2350.t1 Query ID: lcl|Query_343474 Length: 552

No significant similarity found.


Query #2415: g2351.t1 Query ID: lcl|Query_343475 Length: 456

No significant similarity found.


Query #2416: g2352.t1 Query ID: lcl|Query_343476 Length: 1084

No significant similarity found.


Query #2417: g2353.t1 Query ID: lcl|Query_343477 Length: 388

No significant similarity found.


Query #2418: g2354.t1 Query ID: lcl|Query_343478 Length: 490

No significant similarity found.


Query #2419: g2355.t1 Query ID: lcl|Query_343479 Length: 318

No significant similarity found.


Query #2420: g2356.t1 Query ID: lcl|Query_343480 Length: 1009

No significant similarity found.


Query #2421: g2357.t1 Query ID: lcl|Query_343481 Length: 956

No significant similarity found.


Query #2422: g2358.t1 Query ID: lcl|Query_343482 Length: 917

No significant similarity found.


Query #2423: g2359.t1 Query ID: lcl|Query_343483 Length: 176

No significant similarity found.


Query #2424: g2360.t1 Query ID: lcl|Query_343484 Length: 469

No significant similarity found.


Query #2425: g2361.t1 Query ID: lcl|Query_343485 Length: 106

No significant similarity found.


Query #2426: g2362.t1 Query ID: lcl|Query_343486 Length: 353

No significant similarity found.


Query #2427: g2363.t1 Query ID: lcl|Query_343487 Length: 279

No significant similarity found.


Query #2428: g2364.t1 Query ID: lcl|Query_343488 Length: 303

No significant similarity found.


Query #2429: g2365.t1 Query ID: lcl|Query_343489 Length: 701

No significant similarity found.


Query #2430: g2366.t1 Query ID: lcl|Query_343490 Length: 387

No significant similarity found.


Query #2431: g2367.t1 Query ID: lcl|Query_343491 Length: 679

No significant similarity found.


Query #2432: g2368.t1 Query ID: lcl|Query_343492 Length: 509

No significant similarity found.


Query #2433: g2369.t1 Query ID: lcl|Query_343493 Length: 338

No significant similarity found.


Query #2434: g2370.t1 Query ID: lcl|Query_343494 Length: 361

No significant similarity found.


Query #2435: g2371.t1 Query ID: lcl|Query_343495 Length: 145

No significant similarity found.


Query #2436: g2372.t1 Query ID: lcl|Query_343496 Length: 521

No significant similarity found.


Query #2437: g2373.t1 Query ID: lcl|Query_343497 Length: 436

No significant similarity found.


Query #2438: g2374.t1 Query ID: lcl|Query_343498 Length: 693

No significant similarity found.


Query #2439: g2375.t1 Query ID: lcl|Query_343499 Length: 133

No significant similarity found.


Query #2440: g2376.t1 Query ID: lcl|Query_343500 Length: 207

No significant similarity found.


Query #2441: g2377.t1 Query ID: lcl|Query_343501 Length: 372

No significant similarity found.


Query #2442: g2378.t1 Query ID: lcl|Query_343502 Length: 393

No significant similarity found.


Query #2443: g2379.t1 Query ID: lcl|Query_343503 Length: 378

No significant similarity found.


Query #2444: g2380.t1 Query ID: lcl|Query_343504 Length: 791

No significant similarity found.


Query #2445: g2381.t1 Query ID: lcl|Query_343505 Length: 387

No significant similarity found.


Query #2446: g2382.t1 Query ID: lcl|Query_343506 Length: 1183

No significant similarity found.


Query #2447: g2383.t1 Query ID: lcl|Query_343507 Length: 148

No significant similarity found.


Query #2448: g2384.t1 Query ID: lcl|Query_343508 Length: 284

No significant similarity found.


Query #2449: g2385.t1 Query ID: lcl|Query_343509 Length: 189

No significant similarity found.


Query #2450: g2386.t1 Query ID: lcl|Query_343510 Length: 666

No significant similarity found.


Query #2451: g2387.t1 Query ID: lcl|Query_343511 Length: 127

No significant similarity found.


Query #2452: g2388.t1 Query ID: lcl|Query_343512 Length: 106

No significant similarity found.


Query #2453: g2389.t1 Query ID: lcl|Query_343513 Length: 142

No significant similarity found.


Query #2454: g2390.t1 Query ID: lcl|Query_343514 Length: 303

No significant similarity found.


Query #2455: g2391.t1 Query ID: lcl|Query_343515 Length: 375

No significant similarity found.


Query #2456: g2392.t1 Query ID: lcl|Query_343516 Length: 248

No significant similarity found.


Query #2457: g2393.t1 Query ID: lcl|Query_343517 Length: 468

No significant similarity found.


Query #2458: g2394.t1 Query ID: lcl|Query_343518 Length: 78

No significant similarity found.


Query #2459: g2395.t1 Query ID: lcl|Query_343519 Length: 115

No significant similarity found.


Query #2460: g2396.t1 Query ID: lcl|Query_343520 Length: 392

No significant similarity found.


Query #2461: g2397.t1 Query ID: lcl|Query_343521 Length: 478

No significant similarity found.


Query #2462: g2398.t1 Query ID: lcl|Query_343522 Length: 310

No significant similarity found.


Query #2463: g2399.t1 Query ID: lcl|Query_343523 Length: 103

No significant similarity found.


Query #2464: g2400.t1 Query ID: lcl|Query_343524 Length: 617

No significant similarity found.


Query #2465: g2401.t1 Query ID: lcl|Query_343525 Length: 551

No significant similarity found.


Query #2466: g2402.t1 Query ID: lcl|Query_343526 Length: 656

No significant similarity found.


Query #2467: g2403.t1 Query ID: lcl|Query_343527 Length: 244

No significant similarity found.


Query #2468: g2404.t1 Query ID: lcl|Query_343528 Length: 628

No significant similarity found.


Query #2469: g2405.t1 Query ID: lcl|Query_343529 Length: 232

No significant similarity found.


Query #2470: g2406.t1 Query ID: lcl|Query_343530 Length: 651

No significant similarity found.


Query #2471: g2407.t1 Query ID: lcl|Query_343531 Length: 217

No significant similarity found.


Query #2472: g2408.t1 Query ID: lcl|Query_343532 Length: 254

No significant similarity found.


Query #2473: g2409.t1 Query ID: lcl|Query_343533 Length: 570

No significant similarity found.


Query #2474: g2410.t1 Query ID: lcl|Query_343534 Length: 425

No significant similarity found.


Query #2475: g2411.t1 Query ID: lcl|Query_343535 Length: 639

No significant similarity found.


Query #2476: g2412.t1 Query ID: lcl|Query_343536 Length: 619

No significant similarity found.


Query #2477: g2413.t1 Query ID: lcl|Query_343537 Length: 213

No significant similarity found.


Query #2478: g2414.t1 Query ID: lcl|Query_343538 Length: 656

No significant similarity found.


Query #2479: g2415.t1 Query ID: lcl|Query_343539 Length: 1122

No significant similarity found.


Query #2480: g2416.t1 Query ID: lcl|Query_343540 Length: 1158

No significant similarity found.


Query #2481: g2417.t1 Query ID: lcl|Query_343541 Length: 1148

No significant similarity found.


Query #2482: g2418.t1 Query ID: lcl|Query_343542 Length: 589

No significant similarity found.


Query #2483: g2419.t1 Query ID: lcl|Query_343543 Length: 176

No significant similarity found.


Query #2484: g2420.t1 Query ID: lcl|Query_343544 Length: 241

No significant similarity found.


Query #2485: g2421.t1 Query ID: lcl|Query_343545 Length: 497

No significant similarity found.


Query #2486: g2422.t1 Query ID: lcl|Query_343546 Length: 530

No significant similarity found.


Query #2487: g2423.t1 Query ID: lcl|Query_343547 Length: 341

No significant similarity found.


Query #2488: g2424.t1 Query ID: lcl|Query_343548 Length: 651

No significant similarity found.


Query #2489: g2425.t1 Query ID: lcl|Query_343549 Length: 1419

No significant similarity found.


Query #2490: g2426.t1 Query ID: lcl|Query_343550 Length: 687

No significant similarity found.


Query #2491: g2427.t1 Query ID: lcl|Query_343551 Length: 586

No significant similarity found.


Query #2492: g2428.t1 Query ID: lcl|Query_343552 Length: 991

No significant similarity found.


Query #2493: g2429.t1 Query ID: lcl|Query_343553 Length: 67

No significant similarity found.


Query #2494: g2430.t1 Query ID: lcl|Query_343554 Length: 320

No significant similarity found.


Query #2495: g2431.t1 Query ID: lcl|Query_343555 Length: 283

No significant similarity found.


Query #2496: g2432.t1 Query ID: lcl|Query_343556 Length: 326

No significant similarity found.


Query #2497: g2433.t1 Query ID: lcl|Query_343557 Length: 270

No significant similarity found.


Query #2498: g2434.t1 Query ID: lcl|Query_343558 Length: 445

No significant similarity found.


Query #2499: g2435.t1 Query ID: lcl|Query_343559 Length: 86

No significant similarity found.


Query #2500: g2436.t1 Query ID: lcl|Query_343560 Length: 139

No significant similarity found.


Query #2501: g2437.t1 Query ID: lcl|Query_343561 Length: 292

No significant similarity found.


Query #2502: g2438.t1 Query ID: lcl|Query_343562 Length: 280

No significant similarity found.


Query #2503: g2439.t1 Query ID: lcl|Query_343563 Length: 326

No significant similarity found.


Query #2504: g2440.t1 Query ID: lcl|Query_343564 Length: 89

No significant similarity found.


Query #2505: g2441.t1 Query ID: lcl|Query_343565 Length: 645

No significant similarity found.


Query #2506: g2442.t1 Query ID: lcl|Query_343566 Length: 238

No significant similarity found.


Query #2507: g2443.t1 Query ID: lcl|Query_343567 Length: 177

No significant similarity found.


Query #2508: g2444.t1 Query ID: lcl|Query_343568 Length: 177

No significant similarity found.


Query #2509: g2445.t1 Query ID: lcl|Query_343569 Length: 177

No significant similarity found.


Query #2510: g2446.t1 Query ID: lcl|Query_343570 Length: 177

No significant similarity found.


Query #2511: g2447.t1 Query ID: lcl|Query_343571 Length: 177

No significant similarity found.


Query #2512: g2448.t1 Query ID: lcl|Query_343572 Length: 177

No significant similarity found.


Query #2513: g2449.t1 Query ID: lcl|Query_343573 Length: 177

No significant similarity found.


Query #2514: g2450.t1 Query ID: lcl|Query_343574 Length: 177

No significant similarity found.


Query #2515: g2451.t1 Query ID: lcl|Query_343575 Length: 676

No significant similarity found.


Query #2516: g2452.t1 Query ID: lcl|Query_343576 Length: 264

No significant similarity found.


Query #2517: g2453.t1 Query ID: lcl|Query_343577 Length: 816

No significant similarity found.


Query #2518: g2453.t2 Query ID: lcl|Query_343578 Length: 964

No significant similarity found.


Query #2519: g2454.t1 Query ID: lcl|Query_343579 Length: 397

No significant similarity found.


Query #2520: g2455.t1 Query ID: lcl|Query_343580 Length: 799

No significant similarity found.


Query #2521: g2456.t1 Query ID: lcl|Query_343581 Length: 134

No significant similarity found.


Query #2522: g2457.t1 Query ID: lcl|Query_343582 Length: 483

No significant similarity found.


Query #2523: g2458.t1 Query ID: lcl|Query_343583 Length: 1043

No significant similarity found.


Query #2524: g2459.t1 Query ID: lcl|Query_343584 Length: 483

No significant similarity found.


Query #2525: g2460.t1 Query ID: lcl|Query_343585 Length: 341

No significant similarity found.


Query #2526: g2461.t1 Query ID: lcl|Query_343586 Length: 178

No significant similarity found.


Query #2527: g2462.t1 Query ID: lcl|Query_343587 Length: 563

No significant similarity found.


Query #2528: g2463.t1 Query ID: lcl|Query_343588 Length: 279

No significant similarity found.


Query #2529: g2464.t1 Query ID: lcl|Query_343589 Length: 215

No significant similarity found.


Query #2530: g2465.t1 Query ID: lcl|Query_343590 Length: 78

No significant similarity found.


Query #2531: g2466.t1 Query ID: lcl|Query_343591 Length: 573

No significant similarity found.


Query #2532: g2467.t1 Query ID: lcl|Query_343592 Length: 499

No significant similarity found.


Query #2533: g2468.t1 Query ID: lcl|Query_343593 Length: 159

No significant similarity found.


Query #2534: g2469.t1 Query ID: lcl|Query_343594 Length: 787

No significant similarity found.


Query #2535: g2470.t1 Query ID: lcl|Query_343595 Length: 520

No significant similarity found.


Query #2536: g2471.t1 Query ID: lcl|Query_343596 Length: 522

No significant similarity found.


Query #2537: g2472.t1 Query ID: lcl|Query_343597 Length: 207

No significant similarity found.


Query #2538: g2473.t1 Query ID: lcl|Query_343598 Length: 200

No significant similarity found.


Query #2539: g2474.t1 Query ID: lcl|Query_343599 Length: 733

No significant similarity found.


Query #2540: g2475.t1 Query ID: lcl|Query_343600 Length: 131

No significant similarity found.


Query #2541: g2476.t1 Query ID: lcl|Query_343601 Length: 299

No significant similarity found.


Query #2542: g2477.t1 Query ID: lcl|Query_343602 Length: 503

No significant similarity found.


Query #2543: g2478.t1 Query ID: lcl|Query_343603 Length: 3465

No significant similarity found.


Query #2544: g2479.t1 Query ID: lcl|Query_343604 Length: 71

No significant similarity found.


Query #2545: g2480.t1 Query ID: lcl|Query_343605 Length: 166

No significant similarity found.


Query #2546: g2481.t1 Query ID: lcl|Query_343606 Length: 185

No significant similarity found.


Query #2547: g2482.t1 Query ID: lcl|Query_343607 Length: 1139

No significant similarity found.


Query #2548: g2483.t1 Query ID: lcl|Query_343608 Length: 531

No significant similarity found.


Query #2549: g2484.t1 Query ID: lcl|Query_343609 Length: 178

Sequences producing significant alignments:
                                                                  Scientific      Common                     Max    Total Query   E   Per.   Acc.                        
Description                                                       Name            Name            Taxid      Score  Score cover Value Ident  Len        Accession        
unnamed protein product                                                                           0          21.4   21.4  8%    0.040 56.25  717        Query_352145     


Alignments:

>unnamed protein product
Sequence ID: Query_352145 Length: 717
Range 1: 502 to 514

Score:21.4 bits(43), Expect:0.040, 
Method:Composition-based stats., 
Identities:9/16(56%), Positives:9/16(56%), Gaps:3/16(18%)

Query  91   AVGTSAFDQLFGAAGG  106
            A G  A   LFGA GG
Sbjct  502  ATGAAA---LFGATGG  514


Query #2550: g2485.t1 Query ID: lcl|Query_343610 Length: 524

No significant similarity found.


Query #2551: g2486.t1 Query ID: lcl|Query_343611 Length: 1157

No significant similarity found.


Query #2552: g2487.t1 Query ID: lcl|Query_343612 Length: 316

No significant similarity found.


Query #2553: g2488.t1 Query ID: lcl|Query_343613 Length: 233

No significant similarity found.


Query #2554: g2489.t1 Query ID: lcl|Query_343614 Length: 441

No significant similarity found.


Query #2555: g2490.t1 Query ID: lcl|Query_343615 Length: 217

No significant similarity found.


Query #2556: g2491.t1 Query ID: lcl|Query_343616 Length: 256

No significant similarity found.


Query #2557: g2492.t1 Query ID: lcl|Query_343617 Length: 262

No significant similarity found.


Query #2558: g2493.t1 Query ID: lcl|Query_343618 Length: 223

No significant similarity found.


Query #2559: g2494.t1 Query ID: lcl|Query_343619 Length: 139

No significant similarity found.


Query #2560: g2495.t1 Query ID: lcl|Query_343620 Length: 747

No significant similarity found.


Query #2561: g2496.t1 Query ID: lcl|Query_343621 Length: 355

No significant similarity found.


Query #2562: g2497.t1 Query ID: lcl|Query_343622 Length: 857

No significant similarity found.


Query #2563: g2498.t1 Query ID: lcl|Query_343623 Length: 319

No significant similarity found.


Query #2564: g2499.t1 Query ID: lcl|Query_343624 Length: 271

No significant similarity found.


Query #2565: g2500.t1 Query ID: lcl|Query_343625 Length: 373

No significant similarity found.


Query #2566: g2501.t1 Query ID: lcl|Query_343626 Length: 261

No significant similarity found.


Query #2567: g2502.t1 Query ID: lcl|Query_343627 Length: 116

No significant similarity found.


Query #2568: g2502.t2 Query ID: lcl|Query_343628 Length: 70

No significant similarity found.


Query #2569: g2503.t1 Query ID: lcl|Query_343629 Length: 283

No significant similarity found.


Query #2570: g2504.t1 Query ID: lcl|Query_343630 Length: 327

No significant similarity found.


Query #2571: g2505.t1 Query ID: lcl|Query_343631 Length: 272

No significant similarity found.


Query #2572: g2506.t1 Query ID: lcl|Query_343632 Length: 371

No significant similarity found.


Query #2573: g2507.t1 Query ID: lcl|Query_343633 Length: 272

No significant similarity found.


Query #2574: g2508.t1 Query ID: lcl|Query_343634 Length: 862

No significant similarity found.


Query #2575: g2509.t1 Query ID: lcl|Query_343635 Length: 373

No significant similarity found.


Query #2576: g2510.t1 Query ID: lcl|Query_343636 Length: 931

No significant similarity found.


Query #2577: g2511.t1 Query ID: lcl|Query_343637 Length: 543

No significant similarity found.


Query #2578: g2512.t1 Query ID: lcl|Query_343638 Length: 149

No significant similarity found.


Query #2579: g2513.t1 Query ID: lcl|Query_343639 Length: 1285

No significant similarity found.


Query #2580: g2514.t1 Query ID: lcl|Query_343640 Length: 357

No significant similarity found.


Query #2581: g2515.t1 Query ID: lcl|Query_343641 Length: 123

No significant similarity found.


Query #2582: g2516.t1 Query ID: lcl|Query_343642 Length: 624

No significant similarity found.


Query #2583: g2517.t1 Query ID: lcl|Query_343643 Length: 420

No significant similarity found.


Query #2584: g2518.t1 Query ID: lcl|Query_343644 Length: 414

No significant similarity found.


Query #2585: g2519.t1 Query ID: lcl|Query_343645 Length: 857

No significant similarity found.


Query #2586: g2520.t1 Query ID: lcl|Query_343646 Length: 253

No significant similarity found.


Query #2587: g2521.t1 Query ID: lcl|Query_343647 Length: 116

No significant similarity found.


Query #2588: g2522.t1 Query ID: lcl|Query_343648 Length: 395

No significant similarity found.


Query #2589: g2523.t1 Query ID: lcl|Query_343649 Length: 469

No significant similarity found.


Query #2590: g2524.t1 Query ID: lcl|Query_343650 Length: 495

No significant similarity found.


Query #2591: g2525.t1 Query ID: lcl|Query_343651 Length: 104

Sequences producing significant alignments:
                                                                  Scientific      Common                     Max    Total Query   E   Per.   Acc.                        
Description                                                       Name            Name            Taxid      Score  Score cover Value Ident  Len        Accession        
unnamed protein product                                                                           0          23.1   23.1  26%   0.007 39.29  717        Query_352145     


Alignments:

>unnamed protein product
Sequence ID: Query_352145 Length: 717
Range 1: 557 to 584

Score:23.1 bits(47), Expect:0.007, 
Method:Compositional matrix adjust., 
Identities:11/28(39%), Positives:12/28(42%), Gaps:0/28(0%)

Query  75   ETTFEYGVPPMGTGTFACRGIGSAYHLL  102
            +TT   GV           GIG A HLL
Sbjct  557  DTTLKAGVAGKEIRVAVASGIGNARHLL  584


Query #2592: g2526.t1 Query ID: lcl|Query_343652 Length: 546

No significant similarity found.


Query #2593: g2527.t1 Query ID: lcl|Query_343653 Length: 424

No significant similarity found.


Query #2594: g2528.t1 Query ID: lcl|Query_343654 Length: 342

Sequences producing significant alignments:
                                                                  Scientific      Common                     Max    Total Query   E   Per.   Acc.                        
Description                                                       Name            Name            Taxid      Score  Score cover Value Ident  Len        Accession        
unnamed protein product                                                                           0          24.8   24.8  59%   0.007 25.47  717        Query_352145     


Alignments:

>unnamed protein product
Sequence ID: Query_352145 Length: 717
Range 1: 61 to 244

Score:24.8 bits(51), Expect:0.007, 
Method:Compositional matrix adjust., 
Identities:54/212(25%), Positives:63/212(29%), Gaps:38/212(17%)

Query  70   VADGAS-LSLALGGGAAVAALSAALVMTDPQKRRSQQMQETGGNELEAVKKYFDTAGFER  128
            V +G S L      GA V  L     +          M ETGG +L   K    T     
Sbjct  61   VPEGTSVLNACREAGAYVPTLCTHPRLPTTPGTCRICMVETGGGQL---KPACATPA---  114

Query  129  WNKIYGETDEVNKVQMDIRNGHAQTVEKVLRWVDEEGGVEGTTICDAG--CGTGSLAIPL  186
            W     +T   +KVQ  IR         VL         +    CDA   C    L    
Sbjct  115  WEGMEVQT-ATDKVQESIRG--------VLSLMKANHPSDCMN-CDASGRCEFQDLISRY  164

Query  187  ALRGATVSASDISSSMAGEAQRRYEAAVANGAKAPKVAPKFETLDLESC--SGRYNTVCC  244
                        S     E Q  +E        A        TLDLE C   GR  T C 
Sbjct  165  NVKDVLPKLKTYSHEWDAEVQADFEHFHDSSSTAL-------TLDLEKCIKCGRCVTMCG  217

Query  245  LDVMIHYPQDKVDGMVQ-----HLASLAEERL  271
                 +  Q  V GM+      H   L EE L
Sbjct  218  -----QVQQMNVLGMINRSRMAHPGVLIEEAL  244


Query #2595: g2529.t1 Query ID: lcl|Query_343655 Length: 194

No significant similarity found.


Query #2596: g2530.t1 Query ID: lcl|Query_343656 Length: 460

No significant similarity found.


Query #2597: g2531.t1 Query ID: lcl|Query_343657 Length: 257

No significant similarity found.


Query #2598: g2532.t1 Query ID: lcl|Query_343658 Length: 276

No significant similarity found.


Query #2599: g2533.t1 Query ID: lcl|Query_343659 Length: 708

No significant similarity found.


Query #2600: g2534.t1 Query ID: lcl|Query_343660 Length: 495

No significant similarity found.


Query #2601: g2535.t1 Query ID: lcl|Query_343661 Length: 175

No significant similarity found.


Query #2602: g2536.t1 Query ID: lcl|Query_343662 Length: 477

No significant similarity found.


Query #2603: g2537.t1 Query ID: lcl|Query_343663 Length: 1225

No significant similarity found.


Query #2604: g2538.t1 Query ID: lcl|Query_343664 Length: 465

No significant similarity found.


Query #2605: g2539.t1 Query ID: lcl|Query_343665 Length: 591

No significant similarity found.


Query #2606: g2540.t1 Query ID: lcl|Query_343666 Length: 500

No significant similarity found.


Query #2607: g2541.t1 Query ID: lcl|Query_343667 Length: 213

No significant similarity found.


Query #2608: g2542.t1 Query ID: lcl|Query_343668 Length: 226

No significant similarity found.


Query #2609: g2543.t1 Query ID: lcl|Query_343669 Length: 380

No significant similarity found.


Query #2610: g2544.t1 Query ID: lcl|Query_343670 Length: 1014

No significant similarity found.


Query #2611: g2545.t1 Query ID: lcl|Query_343671 Length: 724

No significant similarity found.


Query #2612: g2546.t1 Query ID: lcl|Query_343672 Length: 1246

No significant similarity found.


Query #2613: g2547.t1 Query ID: lcl|Query_343673 Length: 488

No significant similarity found.


Query #2614: g2548.t1 Query ID: lcl|Query_343674 Length: 409

No significant similarity found.


Query #2615: g2549.t1 Query ID: lcl|Query_343675 Length: 166

No significant similarity found.


Query #2616: g2550.t1 Query ID: lcl|Query_343676 Length: 341

No significant similarity found.


Query #2617: g2551.t1 Query ID: lcl|Query_343677 Length: 1367

No significant similarity found.


Query #2618: g2551.t2 Query ID: lcl|Query_343678 Length: 1305

No significant similarity found.


Query #2619: g2552.t1 Query ID: lcl|Query_343679 Length: 108

No significant similarity found.


Query #2620: g2553.t1 Query ID: lcl|Query_343680 Length: 245

No significant similarity found.


Query #2621: g2554.t1 Query ID: lcl|Query_343681 Length: 654

No significant similarity found.


Query #2622: g2555.t1 Query ID: lcl|Query_343682 Length: 120

No significant similarity found.


Query #2623: g2556.t1 Query ID: lcl|Query_343683 Length: 223

No significant similarity found.


Query #2624: g2557.t1 Query ID: lcl|Query_343684 Length: 499

No significant similarity found.


Query #2625: g2558.t1 Query ID: lcl|Query_343685 Length: 312

No significant similarity found.


Query #2626: g2559.t1 Query ID: lcl|Query_343686 Length: 409

No significant similarity found.


Query #2627: g2560.t1 Query ID: lcl|Query_343687 Length: 276

No significant similarity found.


Query #2628: g2561.t1 Query ID: lcl|Query_343688 Length: 491

No significant similarity found.


Query #2629: g2562.t1 Query ID: lcl|Query_343689 Length: 371

No significant similarity found.


Query #2630: g2563.t1 Query ID: lcl|Query_343690 Length: 585

No significant similarity found.


Query #2631: g2564.t1 Query ID: lcl|Query_343691 Length: 107

No significant similarity found.


Query #2632: g2565.t1 Query ID: lcl|Query_343692 Length: 108

Sequences producing significant alignments:
                                                                  Scientific      Common                     Max    Total Query   E   Per.   Acc.                        
Description                                                       Name            Name            Taxid      Score  Score cover Value Ident  Len        Accession        
unnamed protein product                                                                           0          23.1   23.1  15%   0.008 57.89  717        Query_352145     


Alignments:

>unnamed protein product
Sequence ID: Query_352145 Length: 717
Range 1: 124 to 139

Score:23.1 bits(47), Expect:0.008, 
Method:Composition-based stats., 
Identities:11/19(58%), Positives:11/19(57%), Gaps:5/19(26%)

Query  7    TKKAQESINSR--LALVMK  23
            T K QESI  R  L L MK
Sbjct  124  TDKVQESI--RGVLSL-MK  139


Query #2633: g2566.t1 Query ID: lcl|Query_343693 Length: 99

No significant similarity found.


Query #2634: g2566.t2 Query ID: lcl|Query_343694 Length: 85

No significant similarity found.


Query #2635: g2567.t1 Query ID: lcl|Query_343695 Length: 252

No significant similarity found.


Query #2636: g2568.t1 Query ID: lcl|Query_343696 Length: 463

No significant similarity found.


Query #2637: g2569.t1 Query ID: lcl|Query_343697 Length: 132

No significant similarity found.


Query #2638: g2570.t1 Query ID: lcl|Query_343698 Length: 378

No significant similarity found.


Query #2639: g2571.t1 Query ID: lcl|Query_343699 Length: 298

No significant similarity found.


Query #2640: g2572.t1 Query ID: lcl|Query_343700 Length: 474

No significant similarity found.


Query #2641: g2573.t1 Query ID: lcl|Query_343701 Length: 1082

No significant similarity found.


Query #2642: g2574.t1 Query ID: lcl|Query_343702 Length: 255

No significant similarity found.


Query #2643: g2575.t1 Query ID: lcl|Query_343703 Length: 586

No significant similarity found.


Query #2644: g2576.t1 Query ID: lcl|Query_343704 Length: 629

No significant similarity found.


Query #2645: g2577.t1 Query ID: lcl|Query_343705 Length: 400

No significant similarity found.


Query #2646: g2578.t1 Query ID: lcl|Query_343706 Length: 699

No significant similarity found.


Query #2647: g2578.t2 Query ID: lcl|Query_343707 Length: 704

No significant similarity found.


Query #2648: g2579.t1 Query ID: lcl|Query_343708 Length: 283

No significant similarity found.


Query #2649: g2580.t1 Query ID: lcl|Query_343709 Length: 316

No significant similarity found.


Query #2650: g2581.t1 Query ID: lcl|Query_343710 Length: 297

No significant similarity found.


Query #2651: g2582.t1 Query ID: lcl|Query_343711 Length: 201

No significant similarity found.


Query #2652: g2583.t1 Query ID: lcl|Query_343712 Length: 429

No significant similarity found.


Query #2653: g2584.t1 Query ID: lcl|Query_343713 Length: 469

No significant similarity found.


Query #2654: g2585.t1 Query ID: lcl|Query_343714 Length: 240

No significant similarity found.


Query #2655: g2585.t2 Query ID: lcl|Query_343715 Length: 222

No significant similarity found.


Query #2656: g2586.t1 Query ID: lcl|Query_343716 Length: 557

No significant similarity found.


Query #2657: g2587.t1 Query ID: lcl|Query_343717 Length: 546

Sequences producing significant alignments:
                                                                  Scientific      Common                     Max    Total Query   E   Per.   Acc.                        
Description                                                       Name            Name            Taxid      Score  Score cover Value Ident  Len        Accession        
unnamed protein product                                                                           0          25.7   25.7  3%    0.006 52.63  717        Query_352145     


Alignments:

>unnamed protein product
Sequence ID: Query_352145 Length: 717
Range 1: 66 to 84

Score:25.7 bits(53), Expect:0.006, 
Method:Compositional matrix adjust., 
Identities:10/19(53%), Positives:10/19(52%), Gaps:0/19(0%)

Query  298  AVFWVSCEAGTYVRTLCVH  316
             V     EAG YV TLC H
Sbjct  66   SVLNACREAGAYVPTLCTH  84


Query #2658: g2588.t1 Query ID: lcl|Query_343718 Length: 96

No significant similarity found.


Query #2659: g2589.t1 Query ID: lcl|Query_343719 Length: 267

No significant similarity found.


Query #2660: g2590.t1 Query ID: lcl|Query_343720 Length: 235

No significant similarity found.


Query #2661: g2591.t1 Query ID: lcl|Query_343721 Length: 89

No significant similarity found.


Query #2662: g2592.t1 Query ID: lcl|Query_343722 Length: 423

No significant similarity found.


Query #2663: g2593.t1 Query ID: lcl|Query_343723 Length: 479

No significant similarity found.


Query #2664: g2594.t1 Query ID: lcl|Query_343724 Length: 239

No significant similarity found.


Query #2665: g2595.t1 Query ID: lcl|Query_343725 Length: 291

No significant similarity found.


Query #2666: g2596.t1 Query ID: lcl|Query_343726 Length: 67

No significant similarity found.


Query #2667: g2597.t1 Query ID: lcl|Query_343727 Length: 183

No significant similarity found.


Query #2668: g2598.t1 Query ID: lcl|Query_343728 Length: 642

No significant similarity found.


Query #2669: g2599.t1 Query ID: lcl|Query_343729 Length: 275

No significant similarity found.


Query #2670: g2600.t1 Query ID: lcl|Query_343730 Length: 154

No significant similarity found.


Query #2671: g2601.t1 Query ID: lcl|Query_343731 Length: 120

No significant similarity found.


Query #2672: g2602.t1 Query ID: lcl|Query_343732 Length: 455

No significant similarity found.


Query #2673: g2603.t1 Query ID: lcl|Query_343733 Length: 316

Sequences producing significant alignments:
                                                                  Scientific      Common                     Max    Total Query   E   Per.   Acc.                        
Description                                                       Name            Name            Taxid      Score  Score cover Value Ident  Len        Accession        
unnamed protein product                                                                           0          22.7   22.7  25%   0.035 26.51  717        Query_352145     


Alignments:

>unnamed protein product
Sequence ID: Query_352145 Length: 717
Range 1: 632 to 712

Score:22.7 bits(46), Expect:0.035, 
Method:Compositional matrix adjust., 
Identities:22/83(27%), Positives:26/83(31%), Gaps:6/83(7%)

Query  113  ENFFLLRGNHECASINRIYG-FYDECKRRYNIRLWKT-FTD-CFNCLP-VAALVDEKILC  168
            +    LR  HE  SI  IY  F  +        L  T +TD   + LP V  L       
Sbjct  632  DKSLALRKSHENPSIHKIYAEFLGQPGGELSHKLLHTHYTDHSVDTLPSVRELGGSGEVA  691

Query  169  MHGGLSPELKSLEQIKRIPRPTD  191
                L          KRI    D
Sbjct  692  KRAALTAA--GEMRYKRIAMVGD  712


Query #2674: g2604.t1 Query ID: lcl|Query_343734 Length: 376

No significant similarity found.


Query #2675: g2605.t1 Query ID: lcl|Query_343735 Length: 412

No significant similarity found.


Query #2676: g2606.t1 Query ID: lcl|Query_343736 Length: 235

No significant similarity found.


Query #2677: g2607.t1 Query ID: lcl|Query_343737 Length: 154

No significant similarity found.


Query #2678: g2608.t1 Query ID: lcl|Query_343738 Length: 345

No significant similarity found.


Query #2679: g2609.t1 Query ID: lcl|Query_343739 Length: 153

No significant similarity found.


Query #2680: g2610.t1 Query ID: lcl|Query_343740 Length: 419

No significant similarity found.


Query #2681: g2611.t1 Query ID: lcl|Query_343741 Length: 76

No significant similarity found.


Query #2682: g2612.t1 Query ID: lcl|Query_343742 Length: 719

No significant similarity found.


Query #2683: g2613.t1 Query ID: lcl|Query_343743 Length: 104

No significant similarity found.


Query #2684: g2614.t1 Query ID: lcl|Query_343744 Length: 252

No significant similarity found.


Query #2685: g2615.t1 Query ID: lcl|Query_343745 Length: 914

No significant similarity found.


Query #2686: g2616.t1 Query ID: lcl|Query_343746 Length: 195

No significant similarity found.


Query #2687: g2617.t1 Query ID: lcl|Query_343747 Length: 98

No significant similarity found.


Query #2688: g2618.t1 Query ID: lcl|Query_343748 Length: 156

Sequences producing significant alignments:
                                                                  Scientific      Common                     Max    Total Query   E   Per.   Acc.                        
Description                                                       Name            Name            Taxid      Score  Score cover Value Ident  Len        Accession        
unnamed protein product                                                                           0          21.4   21.4  14%   0.041 45.45  717        Query_352145     


Alignments:

>unnamed protein product
Sequence ID: Query_352145 Length: 717
Range 1: 441 to 458

Score:21.4 bits(43), Expect:0.041, 
Method:Compositional matrix adjust., 
Identities:10/22(45%), Positives:11/22(50%), Gaps:4/22(18%)

Query  72   VGFTPCTARDMRHEFSTTWRDF  93
            VG  PCTA    HE  T   +F
Sbjct  441  VGIMPCTAK--KHE--TERKEF  458


Query #2689: g2619.t1 Query ID: lcl|Query_343749 Length: 817

No significant similarity found.


Query #2690: g2620.t1 Query ID: lcl|Query_343750 Length: 93

No significant similarity found.


Query #2691: g2621.t1 Query ID: lcl|Query_343751 Length: 246

No significant similarity found.


Query #2692: g2622.t1 Query ID: lcl|Query_343752 Length: 648

No significant similarity found.


Query #2693: g2623.t1 Query ID: lcl|Query_343753 Length: 2635

No significant similarity found.


Query #2694: g2624.t1 Query ID: lcl|Query_343754 Length: 496

No significant similarity found.


Query #2695: g2625.t1 Query ID: lcl|Query_343755 Length: 228

No significant similarity found.


Query #2696: g2626.t1 Query ID: lcl|Query_343756 Length: 899

No significant similarity found.


Query #2697: g2627.t1 Query ID: lcl|Query_343757 Length: 100

No significant similarity found.


Query #2698: g2628.t1 Query ID: lcl|Query_343758 Length: 1910

No significant similarity found.


Query #2699: g2629.t1 Query ID: lcl|Query_343759 Length: 899

No significant similarity found.


Query #2700: g2630.t1 Query ID: lcl|Query_343760 Length: 582

No significant similarity found.


Query #2701: g2631.t1 Query ID: lcl|Query_343761 Length: 534

No significant similarity found.


Query #2702: g2632.t1 Query ID: lcl|Query_343762 Length: 628

No significant similarity found.


Query #2703: g2633.t1 Query ID: lcl|Query_343763 Length: 542

No significant similarity found.


Query #2704: g2634.t1 Query ID: lcl|Query_343764 Length: 915

No significant similarity found.


Query #2705: g2635.t1 Query ID: lcl|Query_343765 Length: 304

No significant similarity found.


Query #2706: g2636.t1 Query ID: lcl|Query_343766 Length: 170

No significant similarity found.


Query #2707: g2637.t1 Query ID: lcl|Query_343767 Length: 539

No significant similarity found.


Query #2708: g2637.t2 Query ID: lcl|Query_343768 Length: 513

No significant similarity found.


Query #2709: g2638.t1 Query ID: lcl|Query_343769 Length: 387

No significant similarity found.


Query #2710: g2639.t1 Query ID: lcl|Query_343770 Length: 218

No significant similarity found.


Query #2711: g2640.t1 Query ID: lcl|Query_343771 Length: 190

No significant similarity found.


Query #2712: g2641.t1 Query ID: lcl|Query_343772 Length: 100

No significant similarity found.


Query #2713: g2642.t1 Query ID: lcl|Query_343773 Length: 776

No significant similarity found.


Query #2714: g2643.t1 Query ID: lcl|Query_343774 Length: 436

No significant similarity found.


Query #2715: g2644.t1 Query ID: lcl|Query_343775 Length: 694

No significant similarity found.


Query #2716: g2644.t2 Query ID: lcl|Query_343776 Length: 689

No significant similarity found.


Query #2717: g2645.t1 Query ID: lcl|Query_343777 Length: 539

No significant similarity found.


Query #2718: g2646.t1 Query ID: lcl|Query_343778 Length: 213

No significant similarity found.


Query #2719: g2646.t2 Query ID: lcl|Query_343779 Length: 216

No significant similarity found.


Query #2720: g2647.t1 Query ID: lcl|Query_343780 Length: 752

No significant similarity found.


Query #2721: g2648.t1 Query ID: lcl|Query_343781 Length: 74

No significant similarity found.


Query #2722: g2649.t1 Query ID: lcl|Query_343782 Length: 2960

No significant similarity found.


Query #2723: g2650.t1 Query ID: lcl|Query_343783 Length: 828

No significant similarity found.


Query #2724: g2651.t1 Query ID: lcl|Query_343784 Length: 493

No significant similarity found.


Query #2725: g2651.t2 Query ID: lcl|Query_343785 Length: 828

No significant similarity found.


Query #2726: g2652.t1 Query ID: lcl|Query_343786 Length: 490

No significant similarity found.


Query #2727: g2653.t1 Query ID: lcl|Query_343787 Length: 2843

No significant similarity found.


Query #2728: g2654.t1 Query ID: lcl|Query_343788 Length: 206

No significant similarity found.


Query #2729: g2655.t1 Query ID: lcl|Query_343789 Length: 206

No significant similarity found.


Query #2730: g2656.t1 Query ID: lcl|Query_343790 Length: 269

No significant similarity found.


Query #2731: g2657.t1 Query ID: lcl|Query_343791 Length: 916

No significant similarity found.


Query #2732: g2658.t1 Query ID: lcl|Query_343792 Length: 809

No significant similarity found.


Query #2733: g2659.t1 Query ID: lcl|Query_343793 Length: 100

No significant similarity found.


Query #2734: g2660.t1 Query ID: lcl|Query_343794 Length: 911

No significant similarity found.


Query #2735: g2661.t1 Query ID: lcl|Query_343795 Length: 1451

No significant similarity found.


Query #2736: g2662.t1 Query ID: lcl|Query_343796 Length: 643

No significant similarity found.


Query #2737: g2663.t1 Query ID: lcl|Query_343797 Length: 116

No significant similarity found.


Query #2738: g2664.t1 Query ID: lcl|Query_343798 Length: 298

No significant similarity found.


Query #2739: g2665.t1 Query ID: lcl|Query_343799 Length: 379

No significant similarity found.


Query #2740: g2666.t1 Query ID: lcl|Query_343800 Length: 1405

No significant similarity found.


Query #2741: g2666.t2 Query ID: lcl|Query_343801 Length: 1406

No significant similarity found.


Query #2742: g2667.t1 Query ID: lcl|Query_343802 Length: 1430

No significant similarity found.


Query #2743: g2668.t1 Query ID: lcl|Query_343803 Length: 133

No significant similarity found.


Query #2744: g2669.t1 Query ID: lcl|Query_343804 Length: 270

No significant similarity found.


Query #2745: g2670.t1 Query ID: lcl|Query_343805 Length: 653

No significant similarity found.


Query #2746: g2671.t1 Query ID: lcl|Query_343806 Length: 398

No significant similarity found.


Query #2747: g2672.t1 Query ID: lcl|Query_343807 Length: 280

No significant similarity found.


Query #2748: g2673.t1 Query ID: lcl|Query_343808 Length: 901

No significant similarity found.


Query #2749: g2674.t1 Query ID: lcl|Query_343809 Length: 305

No significant similarity found.


Query #2750: g2675.t1 Query ID: lcl|Query_343810 Length: 111

No significant similarity found.


Query #2751: g2676.t1 Query ID: lcl|Query_343811 Length: 494

No significant similarity found.


Query #2752: g2677.t1 Query ID: lcl|Query_343812 Length: 196

No significant similarity found.


Query #2753: g2678.t1 Query ID: lcl|Query_343813 Length: 1216

No significant similarity found.


Query #2754: g2679.t1 Query ID: lcl|Query_343814 Length: 201

No significant similarity found.


Query #2755: g2680.t1 Query ID: lcl|Query_343815 Length: 607

No significant similarity found.


Query #2756: g2681.t1 Query ID: lcl|Query_343816 Length: 863

No significant similarity found.


Query #2757: g2682.t1 Query ID: lcl|Query_343817 Length: 329

No significant similarity found.


Query #2758: g2683.t1 Query ID: lcl|Query_343818 Length: 276

No significant similarity found.


Query #2759: g2683.t2 Query ID: lcl|Query_343819 Length: 756

No significant similarity found.


Query #2760: g2684.t1 Query ID: lcl|Query_343820 Length: 604

No significant similarity found.


Query #2761: g2685.t1 Query ID: lcl|Query_343821 Length: 213

No significant similarity found.


Query #2762: g2686.t1 Query ID: lcl|Query_343822 Length: 434

No significant similarity found.


Query #2763: g2687.t1 Query ID: lcl|Query_343823 Length: 259

No significant similarity found.


Query #2764: g2688.t1 Query ID: lcl|Query_343824 Length: 175

No significant similarity found.


Query #2765: g2689.t1 Query ID: lcl|Query_343825 Length: 702

No significant similarity found.


Query #2766: g2690.t1 Query ID: lcl|Query_343826 Length: 617

No significant similarity found.


Query #2767: g2691.t1 Query ID: lcl|Query_343827 Length: 510

No significant similarity found.


Query #2768: g2692.t1 Query ID: lcl|Query_343828 Length: 273

No significant similarity found.


Query #2769: g2693.t1 Query ID: lcl|Query_343829 Length: 782

No significant similarity found.


Query #2770: g2694.t1 Query ID: lcl|Query_343830 Length: 572

No significant similarity found.


Query #2771: g2695.t1 Query ID: lcl|Query_343831 Length: 933

No significant similarity found.


Query #2772: g2696.t1 Query ID: lcl|Query_343832 Length: 120

No significant similarity found.


Query #2773: g2697.t1 Query ID: lcl|Query_343833 Length: 451

No significant similarity found.


Query #2774: g2698.t1 Query ID: lcl|Query_343834 Length: 425

No significant similarity found.


Query #2775: g2699.t1 Query ID: lcl|Query_343835 Length: 381

No significant similarity found.


Query #2776: g2700.t1 Query ID: lcl|Query_343836 Length: 428

No significant similarity found.


Query #2777: g2701.t1 Query ID: lcl|Query_343837 Length: 584

No significant similarity found.


Query #2778: g2702.t1 Query ID: lcl|Query_343838 Length: 931

No significant similarity found.


Query #2779: g2703.t1 Query ID: lcl|Query_343839 Length: 427

No significant similarity found.


Query #2780: g2704.t1 Query ID: lcl|Query_343840 Length: 482

No significant similarity found.


Query #2781: g2705.t1 Query ID: lcl|Query_343841 Length: 89

No significant similarity found.


Query #2782: g2706.t1 Query ID: lcl|Query_343842 Length: 697

No significant similarity found.


Query #2783: g2706.t2 Query ID: lcl|Query_343843 Length: 692

No significant similarity found.


Query #2784: g2707.t1 Query ID: lcl|Query_343844 Length: 557

No significant similarity found.


Query #2785: g2707.t2 Query ID: lcl|Query_343845 Length: 558

No significant similarity found.


Query #2786: g2708.t1 Query ID: lcl|Query_343846 Length: 734

No significant similarity found.


Query #2787: g2709.t1 Query ID: lcl|Query_343847 Length: 266

No significant similarity found.


Query #2788: g2710.t1 Query ID: lcl|Query_343848 Length: 222

No significant similarity found.


Query #2789: g2711.t1 Query ID: lcl|Query_343849 Length: 308

Sequences producing significant alignments:
                                                                  Scientific      Common                     Max    Total Query   E   Per.   Acc.                        
Description                                                       Name            Name            Taxid      Score  Score cover Value Ident  Len        Accession        
unnamed protein product                                                                           0          22.3   22.3  5%    0.042 47.06  717        Query_352145     


Alignments:

>unnamed protein product
Sequence ID: Query_352145 Length: 717
Range 1: 669 to 685

Score:22.3 bits(45), Expect:0.042, 
Method:Compositional matrix adjust., 
Identities:8/17(47%), Positives:8/17(47%), Gaps:0/17(0%)

Query  118  RYAGNAVDTVPTFRYLG  134
             Y    VDT P  R LG
Sbjct  669  HYTDHSVDTLPSVRELG  685


Query #2790: g2712.t1 Query ID: lcl|Query_343850 Length: 1035

No significant similarity found.


Query #2791: g2713.t1 Query ID: lcl|Query_343851 Length: 118

No significant similarity found.


Query #2792: g2714.t1 Query ID: lcl|Query_343852 Length: 143

No significant similarity found.


Query #2793: g2715.t1 Query ID: lcl|Query_343853 Length: 329

No significant similarity found.


Query #2794: g2716.t1 Query ID: lcl|Query_343854 Length: 145

No significant similarity found.


Query #2795: g2717.t1 Query ID: lcl|Query_343855 Length: 1402

No significant similarity found.


Query #2796: g2718.t1 Query ID: lcl|Query_343856 Length: 245

No significant similarity found.


Query #2797: g2719.t1 Query ID: lcl|Query_343857 Length: 374

No significant similarity found.


Query #2798: g2720.t1 Query ID: lcl|Query_343858 Length: 1704

No significant similarity found.


Query #2799: g2720.t2 Query ID: lcl|Query_343859 Length: 1708

No significant similarity found.


Query #2800: g2721.t1 Query ID: lcl|Query_343860 Length: 456

No significant similarity found.


Query #2801: g2722.t1 Query ID: lcl|Query_343861 Length: 1107

No significant similarity found.


Query #2802: g2723.t1 Query ID: lcl|Query_343862 Length: 365

No significant similarity found.


Query #2803: g2724.t1 Query ID: lcl|Query_343863 Length: 461

No significant similarity found.


Query #2804: g2725.t1 Query ID: lcl|Query_343864 Length: 385

No significant similarity found.


Query #2805: g2726.t1 Query ID: lcl|Query_343865 Length: 583

No significant similarity found.


Query #2806: g2727.t1 Query ID: lcl|Query_343866 Length: 410

No significant similarity found.


Query #2807: g2728.t1 Query ID: lcl|Query_343867 Length: 158

No significant similarity found.


Query #2808: g2729.t1 Query ID: lcl|Query_343868 Length: 143

No significant similarity found.


Query #2809: g2730.t1 Query ID: lcl|Query_343869 Length: 147

No significant similarity found.


Query #2810: g2731.t1 Query ID: lcl|Query_343870 Length: 411

No significant similarity found.


Query #2811: g2732.t1 Query ID: lcl|Query_343871 Length: 162

No significant similarity found.


Query #2812: g2733.t1 Query ID: lcl|Query_343872 Length: 277

No significant similarity found.


Query #2813: g2734.t1 Query ID: lcl|Query_343873 Length: 185

No significant similarity found.


Query #2814: g2735.t1 Query ID: lcl|Query_343874 Length: 390

No significant similarity found.


Query #2815: g2736.t1 Query ID: lcl|Query_343875 Length: 174

No significant similarity found.


Query #2816: g2737.t1 Query ID: lcl|Query_343876 Length: 421

No significant similarity found.


Query #2817: g2738.t1 Query ID: lcl|Query_343877 Length: 1072

No significant similarity found.


Query #2818: g2739.t1 Query ID: lcl|Query_343878 Length: 85

No significant similarity found.


Query #2819: g2740.t1 Query ID: lcl|Query_343879 Length: 227

No significant similarity found.


Query #2820: g2741.t1 Query ID: lcl|Query_343880 Length: 579

No significant similarity found.


Query #2821: g2742.t1 Query ID: lcl|Query_343881 Length: 602

No significant similarity found.


Query #2822: g2743.t1 Query ID: lcl|Query_343882 Length: 143

No significant similarity found.


Query #2823: g2744.t1 Query ID: lcl|Query_343883 Length: 371

No significant similarity found.


Query #2824: g2745.t1 Query ID: lcl|Query_343884 Length: 370

No significant similarity found.


Query #2825: g2746.t1 Query ID: lcl|Query_343885 Length: 158

No significant similarity found.


Query #2826: g2747.t1 Query ID: lcl|Query_343886 Length: 757

No significant similarity found.


Query #2827: g2747.t2 Query ID: lcl|Query_343887 Length: 759

No significant similarity found.


Query #2828: g2748.t1 Query ID: lcl|Query_343888 Length: 199

No significant similarity found.


Query #2829: g2749.t1 Query ID: lcl|Query_343889 Length: 987

No significant similarity found.


Query #2830: g2750.t1 Query ID: lcl|Query_343890 Length: 928

No significant similarity found.


Query #2831: g2751.t1 Query ID: lcl|Query_343891 Length: 625

No significant similarity found.


Query #2832: g2752.t1 Query ID: lcl|Query_343892 Length: 2212

No significant similarity found.


Query #2833: g2753.t1 Query ID: lcl|Query_343893 Length: 425

No significant similarity found.


Query #2834: g2754.t1 Query ID: lcl|Query_343894 Length: 549

No significant similarity found.


Query #2835: g2755.t1 Query ID: lcl|Query_343895 Length: 348

No significant similarity found.


Query #2836: g2756.t1 Query ID: lcl|Query_343896 Length: 664

No significant similarity found.


Query #2837: g2757.t1 Query ID: lcl|Query_343897 Length: 159

No significant similarity found.


Query #2838: g2758.t1 Query ID: lcl|Query_343898 Length: 821

No significant similarity found.


Query #2839: g2758.t2 Query ID: lcl|Query_343899 Length: 822

No significant similarity found.


Query #2840: g2759.t1 Query ID: lcl|Query_343900 Length: 1018

No significant similarity found.


Query #2841: g2760.t1 Query ID: lcl|Query_343901 Length: 1031

No significant similarity found.


Query #2842: g2761.t1 Query ID: lcl|Query_343902 Length: 289

No significant similarity found.


Query #2843: g2762.t1 Query ID: lcl|Query_343903 Length: 901

No significant similarity found.


Query #2844: g2763.t1 Query ID: lcl|Query_343904 Length: 1011

No significant similarity found.


Query #2845: g2764.t1 Query ID: lcl|Query_343905 Length: 383

No significant similarity found.


Query #2846: g2764.t2 Query ID: lcl|Query_343906 Length: 386

No significant similarity found.


Query #2847: g2765.t1 Query ID: lcl|Query_343907 Length: 311

No significant similarity found.


Query #2848: g2766.t1 Query ID: lcl|Query_343908 Length: 535

No significant similarity found.


Query #2849: g2767.t1 Query ID: lcl|Query_343909 Length: 851

No significant similarity found.


Query #2850: g2768.t1 Query ID: lcl|Query_343910 Length: 202

No significant similarity found.


Query #2851: g2769.t1 Query ID: lcl|Query_343911 Length: 661

No significant similarity found.


Query #2852: g2770.t1 Query ID: lcl|Query_343912 Length: 450

No significant similarity found.


Query #2853: g2771.t1 Query ID: lcl|Query_343913 Length: 602

No significant similarity found.


Query #2854: g2772.t1 Query ID: lcl|Query_343914 Length: 455

No significant similarity found.


Query #2855: g2773.t1 Query ID: lcl|Query_343915 Length: 466

No significant similarity found.


Query #2856: g2774.t1 Query ID: lcl|Query_343916 Length: 126

No significant similarity found.


Query #2857: g2775.t1 Query ID: lcl|Query_343917 Length: 1448

No significant similarity found.


Query #2858: g2776.t1 Query ID: lcl|Query_343918 Length: 241

No significant similarity found.


Query #2859: g2777.t1 Query ID: lcl|Query_343919 Length: 160

No significant similarity found.


Query #2860: g2778.t1 Query ID: lcl|Query_343920 Length: 110

No significant similarity found.


Query #2861: g2779.t1 Query ID: lcl|Query_343921 Length: 90

No significant similarity found.


Query #2862: g2780.t1 Query ID: lcl|Query_343922 Length: 153

No significant similarity found.


Query #2863: g2781.t1 Query ID: lcl|Query_343923 Length: 604

No significant similarity found.


Query #2864: g2782.t1 Query ID: lcl|Query_343924 Length: 1393

No significant similarity found.


Query #2865: g2783.t1 Query ID: lcl|Query_343925 Length: 594

No significant similarity found.


Query #2866: g2784.t1 Query ID: lcl|Query_343926 Length: 921

No significant similarity found.


Query #2867: g2785.t1 Query ID: lcl|Query_343927 Length: 413

No significant similarity found.


Query #2868: g2786.t1 Query ID: lcl|Query_343928 Length: 102

No significant similarity found.


Query #2869: g2787.t1 Query ID: lcl|Query_343929 Length: 1448

No significant similarity found.


Query #2870: g2788.t1 Query ID: lcl|Query_343930 Length: 349

No significant similarity found.


Query #2871: g2789.t1 Query ID: lcl|Query_343931 Length: 249

No significant similarity found.


Query #2872: g2790.t1 Query ID: lcl|Query_343932 Length: 507

No significant similarity found.


Query #2873: g2791.t1 Query ID: lcl|Query_343933 Length: 537

No significant similarity found.


Query #2874: g2792.t1 Query ID: lcl|Query_343934 Length: 108

No significant similarity found.


Query #2875: g2793.t1 Query ID: lcl|Query_343935 Length: 1034

No significant similarity found.


Query #2876: g2794.t1 Query ID: lcl|Query_343936 Length: 344

No significant similarity found.


Query #2877: g2795.t1 Query ID: lcl|Query_343937 Length: 498

No significant similarity found.


Query #2878: g2796.t1 Query ID: lcl|Query_343938 Length: 296

No significant similarity found.


Query #2879: g2797.t1 Query ID: lcl|Query_343939 Length: 378

No significant similarity found.


Query #2880: g2797.t2 Query ID: lcl|Query_343940 Length: 384

No significant similarity found.


Query #2881: g2798.t1 Query ID: lcl|Query_343941 Length: 599

No significant similarity found.


Query #2882: g2799.t1 Query ID: lcl|Query_343942 Length: 2305

No significant similarity found.


Query #2883: g2800.t1 Query ID: lcl|Query_343943 Length: 1020

No significant similarity found.


Query #2884: g2801.t1 Query ID: lcl|Query_343944 Length: 546

No significant similarity found.


Query #2885: g2802.t1 Query ID: lcl|Query_343945 Length: 510

No significant similarity found.


Query #2886: g2803.t1 Query ID: lcl|Query_343946 Length: 111

No significant similarity found.


Query #2887: g2804.t1 Query ID: lcl|Query_343947 Length: 877

No significant similarity found.


Query #2888: g2805.t1 Query ID: lcl|Query_343948 Length: 588

No significant similarity found.


Query #2889: g2806.t1 Query ID: lcl|Query_343949 Length: 426

No significant similarity found.


Query #2890: g2807.t1 Query ID: lcl|Query_343950 Length: 330

No significant similarity found.


Query #2891: g2808.t1 Query ID: lcl|Query_343951 Length: 1959

No significant similarity found.


Query #2892: g2809.t1 Query ID: lcl|Query_343952 Length: 172

No significant similarity found.


Query #2893: g2810.t1 Query ID: lcl|Query_343953 Length: 182

No significant similarity found.


Query #2894: g2811.t1 Query ID: lcl|Query_343954 Length: 454

No significant similarity found.


Query #2895: g2812.t1 Query ID: lcl|Query_343955 Length: 72

No significant similarity found.


Query #2896: g2813.t1 Query ID: lcl|Query_343956 Length: 80

No significant similarity found.


Query #2897: g2814.t1 Query ID: lcl|Query_343957 Length: 212

No significant similarity found.


Query #2898: g2815.t1 Query ID: lcl|Query_343958 Length: 662

No significant similarity found.


Query #2899: g2816.t1 Query ID: lcl|Query_343959 Length: 306

No significant similarity found.


Query #2900: g2817.t1 Query ID: lcl|Query_343960 Length: 607

No significant similarity found.


Query #2901: g2818.t1 Query ID: lcl|Query_343961 Length: 263

No significant similarity found.


Query #2902: g2819.t1 Query ID: lcl|Query_343962 Length: 416

No significant similarity found.


Query #2903: g2820.t1 Query ID: lcl|Query_343963 Length: 223

No significant similarity found.


Query #2904: g2821.t1 Query ID: lcl|Query_343964 Length: 1633

No significant similarity found.


Query #2905: g2822.t1 Query ID: lcl|Query_343965 Length: 685

No significant similarity found.


Query #2906: g2823.t1 Query ID: lcl|Query_343966 Length: 229

No significant similarity found.


Query #2907: g2824.t1 Query ID: lcl|Query_343967 Length: 75

No significant similarity found.


Query #2908: g2825.t1 Query ID: lcl|Query_343968 Length: 364

Sequences producing significant alignments:
                                                                  Scientific      Common                     Max    Total Query   E   Per.   Acc.                        
Description                                                       Name            Name            Taxid      Score  Score cover Value Ident  Len        Accession        
unnamed protein product                                                                           0          22.3   22.3  3%    0.049 58.33  717        Query_352145     


Alignments:

>unnamed protein product
Sequence ID: Query_352145 Length: 717
Range 1: 179 to 190

Score:22.3 bits(45), Expect:0.049, 
Method:Compositional matrix adjust., 
Identities:7/12(58%), Positives:9/12(75%), Gaps:0/12(0%)

Query  25   QWDAEVGGDFQD  36
            +WDAEV  DF+ 
Sbjct  179  EWDAEVQADFEH  190


Query #2909: g2826.t1 Query ID: lcl|Query_343969 Length: 423

No significant similarity found.


Query #2910: g2827.t1 Query ID: lcl|Query_343970 Length: 330

No significant similarity found.


Query #2911: g2828.t1 Query ID: lcl|Query_343971 Length: 314

No significant similarity found.


Query #2912: g2829.t1 Query ID: lcl|Query_343972 Length: 378

No significant similarity found.


Query #2913: g2830.t1 Query ID: lcl|Query_343973 Length: 523

No significant similarity found.


Query #2914: g2830.t2 Query ID: lcl|Query_343974 Length: 449

No significant similarity found.


Query #2915: g2831.t1 Query ID: lcl|Query_343975 Length: 583

No significant similarity found.


Query #2916: g2832.t1 Query ID: lcl|Query_343976 Length: 165

No significant similarity found.


Query #2917: g2833.t1 Query ID: lcl|Query_343977 Length: 108

No significant similarity found.


Query #2918: g2834.t1 Query ID: lcl|Query_343978 Length: 575

No significant similarity found.


Query #2919: g2835.t1 Query ID: lcl|Query_343979 Length: 719

No significant similarity found.


Query #2920: g2836.t1 Query ID: lcl|Query_343980 Length: 437

No significant similarity found.


Query #2921: g2837.t1 Query ID: lcl|Query_343981 Length: 223

No significant similarity found.


Query #2922: g2838.t1 Query ID: lcl|Query_343982 Length: 170

No significant similarity found.


Query #2923: g2839.t1 Query ID: lcl|Query_343983 Length: 516

No significant similarity found.


Query #2924: g2840.t1 Query ID: lcl|Query_343984 Length: 810

No significant similarity found.


Query #2925: g2841.t1 Query ID: lcl|Query_343985 Length: 151

No significant similarity found.


Query #2926: g2842.t1 Query ID: lcl|Query_343986 Length: 345

No significant similarity found.


Query #2927: g2842.t2 Query ID: lcl|Query_343987 Length: 346

No significant similarity found.


Query #2928: g2843.t1 Query ID: lcl|Query_343988 Length: 383

No significant similarity found.


Query #2929: g2844.t1 Query ID: lcl|Query_343989 Length: 1133

No significant similarity found.


Query #2930: g2845.t1 Query ID: lcl|Query_343990 Length: 641

No significant similarity found.


Query #2931: g2845.t2 Query ID: lcl|Query_343991 Length: 325

No significant similarity found.


Query #2932: g2846.t1 Query ID: lcl|Query_343992 Length: 603

No significant similarity found.


Query #2933: g2847.t1 Query ID: lcl|Query_343993 Length: 220

No significant similarity found.


Query #2934: g2848.t1 Query ID: lcl|Query_343994 Length: 322

No significant similarity found.


Query #2935: g2849.t1 Query ID: lcl|Query_343995 Length: 449

No significant similarity found.


Query #2936: g2850.t1 Query ID: lcl|Query_343996 Length: 117

No significant similarity found.


Query #2937: g2851.t1 Query ID: lcl|Query_343997 Length: 77

No significant similarity found.


Query #2938: g2852.t1 Query ID: lcl|Query_343998 Length: 334

No significant similarity found.


Query #2939: g2853.t1 Query ID: lcl|Query_343999 Length: 397

No significant similarity found.


Query #2940: g2854.t1 Query ID: lcl|Query_344000 Length: 632

No significant similarity found.


Query #2941: g2855.t1 Query ID: lcl|Query_344001 Length: 412

No significant similarity found.


Query #2942: g2856.t1 Query ID: lcl|Query_344002 Length: 255

No significant similarity found.


Query #2943: g2857.t1 Query ID: lcl|Query_344003 Length: 252

No significant similarity found.


Query #2944: g2858.t1 Query ID: lcl|Query_344004 Length: 976

No significant similarity found.


Query #2945: g2859.t1 Query ID: lcl|Query_344005 Length: 732

No significant similarity found.


Query #2946: g2859.t2 Query ID: lcl|Query_344006 Length: 730

No significant similarity found.


Query #2947: g2860.t1 Query ID: lcl|Query_344007 Length: 95

No significant similarity found.


Query #2948: g2861.t1 Query ID: lcl|Query_344008 Length: 308

No significant similarity found.


Query #2949: g2862.t1 Query ID: lcl|Query_344009 Length: 116

No significant similarity found.


Query #2950: g2863.t1 Query ID: lcl|Query_344010 Length: 1066

No significant similarity found.


Query #2951: g2864.t1 Query ID: lcl|Query_344011 Length: 473

No significant similarity found.


Query #2952: g2865.t1 Query ID: lcl|Query_344012 Length: 158

No significant similarity found.


Query #2953: g2866.t1 Query ID: lcl|Query_344013 Length: 91

No significant similarity found.


Query #2954: g2867.t1 Query ID: lcl|Query_344014 Length: 275

No significant similarity found.


Query #2955: g2868.t1 Query ID: lcl|Query_344015 Length: 173

No significant similarity found.


Query #2956: g2869.t1 Query ID: lcl|Query_344016 Length: 819

No significant similarity found.


Query #2957: g2870.t1 Query ID: lcl|Query_344017 Length: 1954

No significant similarity found.


Query #2958: g2871.t1 Query ID: lcl|Query_344018 Length: 114

No significant similarity found.


Query #2959: g2872.t1 Query ID: lcl|Query_344019 Length: 371

No significant similarity found.


Query #2960: g2873.t1 Query ID: lcl|Query_344020 Length: 231

No significant similarity found.


Query #2961: g2874.t1 Query ID: lcl|Query_344021 Length: 547

No significant similarity found.


Query #2962: g2875.t1 Query ID: lcl|Query_344022 Length: 885

No significant similarity found.


Query #2963: g2876.t1 Query ID: lcl|Query_344023 Length: 322

No significant similarity found.


Query #2964: g2877.t1 Query ID: lcl|Query_344024 Length: 643

No significant similarity found.


Query #2965: g2878.t1 Query ID: lcl|Query_344025 Length: 1038

No significant similarity found.


Query #2966: g2878.t2 Query ID: lcl|Query_344026 Length: 1056

No significant similarity found.


Query #2967: g2879.t1 Query ID: lcl|Query_344027 Length: 237

No significant similarity found.


Query #2968: g2880.t1 Query ID: lcl|Query_344028 Length: 1456

No significant similarity found.


Query #2969: g2881.t1 Query ID: lcl|Query_344029 Length: 160

No significant similarity found.


Query #2970: g2882.t1 Query ID: lcl|Query_344030 Length: 234

No significant similarity found.


Query #2971: g2882.t2 Query ID: lcl|Query_344031 Length: 159

No significant similarity found.


Query #2972: g2883.t1 Query ID: lcl|Query_344032 Length: 423

No significant similarity found.


Query #2973: g2884.t1 Query ID: lcl|Query_344033 Length: 548

No significant similarity found.


Query #2974: g2885.t1 Query ID: lcl|Query_344034 Length: 397

No significant similarity found.


Query #2975: g2886.t1 Query ID: lcl|Query_344035 Length: 495

No significant similarity found.


Query #2976: g2887.t1 Query ID: lcl|Query_344036 Length: 362

No significant similarity found.


Query #2977: g2888.t1 Query ID: lcl|Query_344037 Length: 271

No significant similarity found.


Query #2978: g2889.t1 Query ID: lcl|Query_344038 Length: 680

No significant similarity found.


Query #2979: g2890.t1 Query ID: lcl|Query_344039 Length: 271

Sequences producing significant alignments:
                                                                  Scientific      Common                     Max    Total Query   E   Per.   Acc.                        
Description                                                       Name            Name            Taxid      Score  Score cover Value Ident  Len        Accession        
unnamed protein product                                                                           0          21.8   21.8  7%    0.044 45.45  717        Query_352145     


Alignments:

>unnamed protein product
Sequence ID: Query_352145 Length: 717
Range 1: 324 to 345

Score:21.8 bits(44), Expect:0.044, 
Method:Compositional matrix adjust., 
Identities:10/22(45%), Positives:13/22(59%), Gaps:1/22(4%)

Query  172  VFESGYKDDLT-REEAMDLVAR  192
            VF+S +  DLT  EE  +L  R
Sbjct  324  VFDSDFSADLTIMEEGTELLQR  345


Query #2980: g2891.t1 Query ID: lcl|Query_344040 Length: 195

No significant similarity found.


Query #2981: g2892.t1 Query ID: lcl|Query_344041 Length: 502

No significant similarity found.


Query #2982: g2893.t1 Query ID: lcl|Query_344042 Length: 452

No significant similarity found.


Query #2983: g2894.t1 Query ID: lcl|Query_344043 Length: 167

No significant similarity found.


Query #2984: g2895.t1 Query ID: lcl|Query_344044 Length: 701

No significant similarity found.


Query #2985: g2896.t1 Query ID: lcl|Query_344045 Length: 1953

No significant similarity found.


Query #2986: g2896.t2 Query ID: lcl|Query_344046 Length: 1965

No significant similarity found.


Query #2987: g2897.t1 Query ID: lcl|Query_344047 Length: 145

No significant similarity found.


Query #2988: g2898.t1 Query ID: lcl|Query_344048 Length: 950

No significant similarity found.


Query #2989: g2899.t1 Query ID: lcl|Query_344049 Length: 383

No significant similarity found.


Query #2990: g2900.t1 Query ID: lcl|Query_344050 Length: 420

No significant similarity found.


Query #2991: g2901.t1 Query ID: lcl|Query_344051 Length: 375

No significant similarity found.


Query #2992: g2902.t1 Query ID: lcl|Query_344052 Length: 241

No significant similarity found.


Query #2993: g2903.t1 Query ID: lcl|Query_344053 Length: 221

No significant similarity found.


Query #2994: g2904.t1 Query ID: lcl|Query_344054 Length: 93

No significant similarity found.


Query #2995: g2905.t1 Query ID: lcl|Query_344055 Length: 533

No significant similarity found.


Query #2996: g2906.t1 Query ID: lcl|Query_344056 Length: 591

No significant similarity found.


Query #2997: g2907.t1 Query ID: lcl|Query_344057 Length: 251

No significant similarity found.


Query #2998: g2908.t1 Query ID: lcl|Query_344058 Length: 230

No significant similarity found.


Query #2999: g2909.t1 Query ID: lcl|Query_344059 Length: 1607

No significant similarity found.


Query #3000: g2910.t1 Query ID: lcl|Query_344060 Length: 273

No significant similarity found.


Query #3001: g2911.t1 Query ID: lcl|Query_344061 Length: 706

No significant similarity found.


Query #3002: g2912.t1 Query ID: lcl|Query_344062 Length: 696

No significant similarity found.


Query #3003: g2913.t1 Query ID: lcl|Query_344063 Length: 1630

No significant similarity found.


Query #3004: g2914.t1 Query ID: lcl|Query_344064 Length: 188

No significant similarity found.


Query #3005: g2915.t1 Query ID: lcl|Query_344065 Length: 4104

No significant similarity found.


Query #3006: g2916.t1 Query ID: lcl|Query_344066 Length: 263

No significant similarity found.


Query #3007: g2917.t1 Query ID: lcl|Query_344067 Length: 761

No significant similarity found.


Query #3008: g2918.t1 Query ID: lcl|Query_344068 Length: 307

No significant similarity found.


Query #3009: g2919.t1 Query ID: lcl|Query_344069 Length: 860

No significant similarity found.


Query #3010: g2920.t1 Query ID: lcl|Query_344070 Length: 234

No significant similarity found.


Query #3011: g2921.t1 Query ID: lcl|Query_344071 Length: 242

No significant similarity found.


Query #3012: g2922.t1 Query ID: lcl|Query_344072 Length: 267

No significant similarity found.


Query #3013: g2923.t1 Query ID: lcl|Query_344073 Length: 460

No significant similarity found.


Query #3014: g2924.t1 Query ID: lcl|Query_344074 Length: 474

No significant similarity found.


Query #3015: g2925.t1 Query ID: lcl|Query_344075 Length: 414

No significant similarity found.


Query #3016: g2926.t1 Query ID: lcl|Query_344076 Length: 924

No significant similarity found.


Query #3017: g2927.t1 Query ID: lcl|Query_344077 Length: 1213

No significant similarity found.


Query #3018: g2928.t1 Query ID: lcl|Query_344078 Length: 444

No significant similarity found.


Query #3019: g2929.t1 Query ID: lcl|Query_344079 Length: 277

No significant similarity found.


Query #3020: g2930.t1 Query ID: lcl|Query_344080 Length: 749

No significant similarity found.


Query #3021: g2931.t1 Query ID: lcl|Query_344081 Length: 637

No significant similarity found.


Query #3022: g2932.t1 Query ID: lcl|Query_344082 Length: 268

No significant similarity found.


Query #3023: g2933.t1 Query ID: lcl|Query_344083 Length: 244

No significant similarity found.


Query #3024: g2934.t1 Query ID: lcl|Query_344084 Length: 413

No significant similarity found.


Query #3025: g2935.t1 Query ID: lcl|Query_344085 Length: 104

No significant similarity found.


Query #3026: g2936.t1 Query ID: lcl|Query_344086 Length: 216

No significant similarity found.


Query #3027: g2937.t1 Query ID: lcl|Query_344087 Length: 403

No significant similarity found.


Query #3028: g2938.t1 Query ID: lcl|Query_344088 Length: 272

No significant similarity found.


Query #3029: g2939.t1 Query ID: lcl|Query_344089 Length: 431

No significant similarity found.


Query #3030: g2940.t1 Query ID: lcl|Query_344090 Length: 1518

No significant similarity found.


Query #3031: g2941.t1 Query ID: lcl|Query_344091 Length: 194

No significant similarity found.


Query #3032: g2942.t1 Query ID: lcl|Query_344092 Length: 1664

No significant similarity found.


Query #3033: g2943.t1 Query ID: lcl|Query_344093 Length: 425

No significant similarity found.


Query #3034: g2944.t1 Query ID: lcl|Query_344094 Length: 335

No significant similarity found.


Query #3035: g2945.t1 Query ID: lcl|Query_344095 Length: 556

No significant similarity found.


Query #3036: g2946.t1 Query ID: lcl|Query_344096 Length: 785

No significant similarity found.


Query #3037: g2947.t1 Query ID: lcl|Query_344097 Length: 387

No significant similarity found.


Query #3038: g2948.t1 Query ID: lcl|Query_344098 Length: 346

No significant similarity found.


Query #3039: g2949.t1 Query ID: lcl|Query_344099 Length: 395

No significant similarity found.


Query #3040: g2950.t1 Query ID: lcl|Query_344100 Length: 228

No significant similarity found.


Query #3041: g2951.t1 Query ID: lcl|Query_344101 Length: 416

No significant similarity found.


Query #3042: g2952.t1 Query ID: lcl|Query_344102 Length: 141

No significant similarity found.


Query #3043: g2953.t1 Query ID: lcl|Query_344103 Length: 1721

No significant similarity found.


Query #3044: g2954.t1 Query ID: lcl|Query_344104 Length: 362

No significant similarity found.


Query #3045: g2955.t1 Query ID: lcl|Query_344105 Length: 1067

No significant similarity found.


Query #3046: g2956.t1 Query ID: lcl|Query_344106 Length: 248

No significant similarity found.


Query #3047: g2957.t1 Query ID: lcl|Query_344107 Length: 214

No significant similarity found.


Query #3048: g2958.t1 Query ID: lcl|Query_344108 Length: 183

No significant similarity found.


Query #3049: g2959.t1 Query ID: lcl|Query_344109 Length: 1249

No significant similarity found.


Query #3050: g2960.t1 Query ID: lcl|Query_344110 Length: 450

No significant similarity found.


Query #3051: g2961.t1 Query ID: lcl|Query_344111 Length: 671

No significant similarity found.


Query #3052: g2962.t1 Query ID: lcl|Query_344112 Length: 570

No significant similarity found.


Query #3053: g2963.t1 Query ID: lcl|Query_344113 Length: 167

No significant similarity found.


Query #3054: g2964.t1 Query ID: lcl|Query_344114 Length: 285

No significant similarity found.


Query #3055: g2965.t1 Query ID: lcl|Query_344115 Length: 308

No significant similarity found.


Query #3056: g2966.t1 Query ID: lcl|Query_344116 Length: 314

No significant similarity found.


Query #3057: g2967.t1 Query ID: lcl|Query_344117 Length: 212

No significant similarity found.


Query #3058: g2968.t1 Query ID: lcl|Query_344118 Length: 257

No significant similarity found.


Query #3059: g2969.t1 Query ID: lcl|Query_344119 Length: 573

No significant similarity found.


Query #3060: g2970.t1 Query ID: lcl|Query_344120 Length: 180

No significant similarity found.


Query #3061: g2971.t1 Query ID: lcl|Query_344121 Length: 115

No significant similarity found.


Query #3062: g2972.t1 Query ID: lcl|Query_344122 Length: 263

No significant similarity found.


Query #3063: g2973.t1 Query ID: lcl|Query_344123 Length: 254

No significant similarity found.


Query #3064: g2974.t1 Query ID: lcl|Query_344124 Length: 1800

No significant similarity found.


Query #3065: g2975.t1 Query ID: lcl|Query_344125 Length: 136

No significant similarity found.


Query #3066: g2976.t1 Query ID: lcl|Query_344126 Length: 226

No significant similarity found.


Query #3067: g2977.t1 Query ID: lcl|Query_344127 Length: 405

No significant similarity found.


Query #3068: g2978.t1 Query ID: lcl|Query_344128 Length: 502

No significant similarity found.


Query #3069: g2979.t1 Query ID: lcl|Query_344129 Length: 417

No significant similarity found.


Query #3070: g2980.t1 Query ID: lcl|Query_344130 Length: 648

No significant similarity found.


Query #3071: g2981.t1 Query ID: lcl|Query_344131 Length: 318

No significant similarity found.


Query #3072: g2982.t1 Query ID: lcl|Query_344132 Length: 984

No significant similarity found.


Query #3073: g2983.t1 Query ID: lcl|Query_344133 Length: 344

No significant similarity found.


Query #3074: g2984.t1 Query ID: lcl|Query_344134 Length: 637

No significant similarity found.


Query #3075: g2985.t1 Query ID: lcl|Query_344135 Length: 613

No significant similarity found.


Query #3076: g2986.t1 Query ID: lcl|Query_344136 Length: 160

No significant similarity found.


Query #3077: g2987.t1 Query ID: lcl|Query_344137 Length: 151

No significant similarity found.


Query #3078: g2988.t1 Query ID: lcl|Query_344138 Length: 215

No significant similarity found.


Query #3079: g2989.t1 Query ID: lcl|Query_344139 Length: 244

No significant similarity found.


Query #3080: g2990.t1 Query ID: lcl|Query_344140 Length: 169

No significant similarity found.


Query #3081: g2991.t1 Query ID: lcl|Query_344141 Length: 116

No significant similarity found.


Query #3082: g2992.t1 Query ID: lcl|Query_344142 Length: 232

No significant similarity found.


Query #3083: g2993.t1 Query ID: lcl|Query_344143 Length: 287

No significant similarity found.


Query #3084: g2994.t1 Query ID: lcl|Query_344144 Length: 145

No significant similarity found.


Query #3085: g2995.t1 Query ID: lcl|Query_344145 Length: 101

No significant similarity found.


Query #3086: g2996.t1 Query ID: lcl|Query_344146 Length: 115

No significant similarity found.


Query #3087: g2997.t1 Query ID: lcl|Query_344147 Length: 371

No significant similarity found.


Query #3088: g2998.t1 Query ID: lcl|Query_344148 Length: 576

No significant similarity found.


Query #3089: g2999.t1 Query ID: lcl|Query_344149 Length: 845

No significant similarity found.


Query #3090: g3000.t1 Query ID: lcl|Query_344150 Length: 934

No significant similarity found.


Query #3091: g3001.t1 Query ID: lcl|Query_344151 Length: 395

No significant similarity found.


Query #3092: g3002.t1 Query ID: lcl|Query_344152 Length: 272

No significant similarity found.


Query #3093: g3003.t1 Query ID: lcl|Query_344153 Length: 132

No significant similarity found.


Query #3094: g3004.t1 Query ID: lcl|Query_344154 Length: 512

No significant similarity found.


Query #3095: g3005.t1 Query ID: lcl|Query_344155 Length: 1034

No significant similarity found.


Query #3096: g3006.t1 Query ID: lcl|Query_344156 Length: 461

No significant similarity found.


Query #3097: g3007.t1 Query ID: lcl|Query_344157 Length: 615

No significant similarity found.


Query #3098: g3008.t1 Query ID: lcl|Query_344158 Length: 432

No significant similarity found.


Query #3099: g3009.t1 Query ID: lcl|Query_344159 Length: 85

No significant similarity found.


Query #3100: g3010.t1 Query ID: lcl|Query_344160 Length: 687

No significant similarity found.


Query #3101: g3011.t1 Query ID: lcl|Query_344161 Length: 650

No significant similarity found.


Query #3102: g3012.t1 Query ID: lcl|Query_344162 Length: 242

No significant similarity found.


Query #3103: g3013.t1 Query ID: lcl|Query_344163 Length: 807

No significant similarity found.


Query #3104: g3014.t1 Query ID: lcl|Query_344164 Length: 152

No significant similarity found.


Query #3105: g3015.t1 Query ID: lcl|Query_344165 Length: 150

No significant similarity found.


Query #3106: g3016.t1 Query ID: lcl|Query_344166 Length: 356

No significant similarity found.


Query #3107: g3016.t2 Query ID: lcl|Query_344167 Length: 375

No significant similarity found.


Query #3108: g3017.t1 Query ID: lcl|Query_344168 Length: 600

No significant similarity found.


Query #3109: g3017.t2 Query ID: lcl|Query_344169 Length: 619

No significant similarity found.


Query #3110: g3018.t1 Query ID: lcl|Query_344170 Length: 567

No significant similarity found.


Query #3111: g3019.t1 Query ID: lcl|Query_344171 Length: 188

No significant similarity found.


Query #3112: g3020.t1 Query ID: lcl|Query_344172 Length: 838

No significant similarity found.


Query #3113: g3021.t1 Query ID: lcl|Query_344173 Length: 528

Sequences producing significant alignments:
                                                                  Scientific      Common                     Max    Total Query   E   Per.   Acc.                        
Description                                                       Name            Name            Taxid      Score  Score cover Value Ident  Len        Accession        
unnamed protein product                                                                           0          24.4   24.4  8%    0.016 37.50  717        Query_352145     


Alignments:

>unnamed protein product
Sequence ID: Query_352145 Length: 717
Range 1: 481 to 522

Score:24.4 bits(50), Expect:0.016, 
Method:Compositional matrix adjust., 
Identities:18/48(38%), Positives:21/48(43%), Gaps:7/48(14%)

Query  309  RHTRVDMAALGLS-RANPLGDAEDAAAMPCANPSTGAAGGAAGATSRS  355
            RH  + M  L      NPLG+A  AAA+       GA GG   A  R 
Sbjct  481  RHKKIPMPSLKPEEFDNPLGEATGAAAL------FGATGGVMEAAIRT  522


Query #3114: g3022.t1 Query ID: lcl|Query_344174 Length: 368

No significant similarity found.


Query #3115: g3023.t1 Query ID: lcl|Query_344175 Length: 144

No significant similarity found.


Query #3116: g3024.t1 Query ID: lcl|Query_344176 Length: 1087

No significant similarity found.


Query #3117: g3025.t1 Query ID: lcl|Query_344177 Length: 813

No significant similarity found.


Query #3118: g3026.t1 Query ID: lcl|Query_344178 Length: 1238

No significant similarity found.


Query #3119: g3027.t1 Query ID: lcl|Query_344179 Length: 257

No significant similarity found.


Query #3120: g3028.t1 Query ID: lcl|Query_344180 Length: 422

No significant similarity found.


Query #3121: g3029.t1 Query ID: lcl|Query_344181 Length: 867

No significant similarity found.


Query #3122: g3030.t1 Query ID: lcl|Query_344182 Length: 77

No significant similarity found.


Query #3123: g3031.t1 Query ID: lcl|Query_344183 Length: 1123

No significant similarity found.


Query #3124: g3032.t1 Query ID: lcl|Query_344184 Length: 675

No significant similarity found.


Query #3125: g3033.t1 Query ID: lcl|Query_344185 Length: 385

No significant similarity found.


Query #3126: g3034.t1 Query ID: lcl|Query_344186 Length: 1135

No significant similarity found.


Query #3127: g3035.t1 Query ID: lcl|Query_344187 Length: 428

No significant similarity found.


Query #3128: g3036.t1 Query ID: lcl|Query_344188 Length: 100

No significant similarity found.


Query #3129: g3037.t1 Query ID: lcl|Query_344189 Length: 105

No significant similarity found.


Query #3130: g3038.t1 Query ID: lcl|Query_344190 Length: 144

No significant similarity found.


Query #3131: g3039.t1 Query ID: lcl|Query_344191 Length: 122

No significant similarity found.


Query #3132: g3040.t1 Query ID: lcl|Query_344192 Length: 125

No significant similarity found.


Query #3133: g3041.t1 Query ID: lcl|Query_344193 Length: 230

No significant similarity found.


Query #3134: g3042.t1 Query ID: lcl|Query_344194 Length: 648

No significant similarity found.


Query #3135: g3043.t1 Query ID: lcl|Query_344195 Length: 474

No significant similarity found.


Query #3136: g3044.t1 Query ID: lcl|Query_344196 Length: 99

No significant similarity found.


Query #3137: g3045.t1 Query ID: lcl|Query_344197 Length: 208

No significant similarity found.


Query #3138: g3046.t1 Query ID: lcl|Query_344198 Length: 917

No significant similarity found.


Query #3139: g3047.t1 Query ID: lcl|Query_344199 Length: 345

No significant similarity found.


Query #3140: g3048.t1 Query ID: lcl|Query_344200 Length: 814

No significant similarity found.


Query #3141: g3049.t1 Query ID: lcl|Query_344201 Length: 517

No significant similarity found.


Query #3142: g3050.t1 Query ID: lcl|Query_344202 Length: 1029

No significant similarity found.


Query #3143: g3051.t1 Query ID: lcl|Query_344203 Length: 602

No significant similarity found.


Query #3144: g3052.t1 Query ID: lcl|Query_344204 Length: 315

No significant similarity found.


Query #3145: g3053.t1 Query ID: lcl|Query_344205 Length: 187

No significant similarity found.


Query #3146: g3054.t1 Query ID: lcl|Query_344206 Length: 110

No significant similarity found.


Query #3147: g3055.t1 Query ID: lcl|Query_344207 Length: 558

No significant similarity found.


Query #3148: g3056.t1 Query ID: lcl|Query_344208 Length: 223

No significant similarity found.


Query #3149: g3057.t1 Query ID: lcl|Query_344209 Length: 1289

No significant similarity found.


Query #3150: g3058.t1 Query ID: lcl|Query_344210 Length: 114

No significant similarity found.


Query #3151: g3059.t1 Query ID: lcl|Query_344211 Length: 222

No significant similarity found.


Query #3152: g3060.t1 Query ID: lcl|Query_344212 Length: 198

No significant similarity found.


Query #3153: g3061.t1 Query ID: lcl|Query_344213 Length: 234

No significant similarity found.


Query #3154: g3062.t1 Query ID: lcl|Query_344214 Length: 1992

No significant similarity found.


Query #3155: g3063.t1 Query ID: lcl|Query_344215 Length: 313

No significant similarity found.


Query #3156: g3064.t1 Query ID: lcl|Query_344216 Length: 601

No significant similarity found.


Query #3157: g3065.t1 Query ID: lcl|Query_344217 Length: 373

No significant similarity found.


Query #3158: g3066.t1 Query ID: lcl|Query_344218 Length: 328

No significant similarity found.


Query #3159: g3067.t1 Query ID: lcl|Query_344219 Length: 471

No significant similarity found.


Query #3160: g3068.t1 Query ID: lcl|Query_344220 Length: 832

No significant similarity found.


Query #3161: g3069.t1 Query ID: lcl|Query_344221 Length: 321

No significant similarity found.


Query #3162: g3070.t1 Query ID: lcl|Query_344222 Length: 183

No significant similarity found.


Query #3163: g3071.t1 Query ID: lcl|Query_344223 Length: 262

No significant similarity found.


Query #3164: g3072.t1 Query ID: lcl|Query_344224 Length: 510

Sequences producing significant alignments:
                                                                  Scientific      Common                     Max    Total Query   E   Per.   Acc.                        
Description                                                       Name            Name            Taxid      Score  Score cover Value Ident  Len        Accession        
unnamed protein product                                                                           0          22.7   22.7  11%   0.049 26.47  717        Query_352145     


Alignments:

>unnamed protein product
Sequence ID: Query_352145 Length: 717
Range 1: 221 to 284

Score:22.7 bits(46), Expect:0.049, 
Method:Compositional matrix adjust., 
Identities:18/68(26%), Positives:23/68(33%), Gaps:11/68(16%)

Query  406  HIYPFAMYSYGVMPPPRV-VEKAIGEKRIIGFSPVGIALCPELDVGAIVE------GIED  458
            +     M     M  P V +E A      I         CP   VGAIVE        + 
Sbjct  221  QMNVLGMINRSRMAHPGVLIEEALDHSKCIECGQCS-SVCP---VGAIVEHSEWRQVLDA  276

Query  459  KDAKQKAL  466
             + KQK +
Sbjct  277  LENKQKVM  284


Query #3165: g3073.t1 Query ID: lcl|Query_344225 Length: 1183

No significant similarity found.


Query #3166: g3074.t1 Query ID: lcl|Query_344226 Length: 787

No significant similarity found.


Query #3167: g3075.t1 Query ID: lcl|Query_344227 Length: 374

No significant similarity found.


Query #3168: g3076.t1 Query ID: lcl|Query_344228 Length: 210

No significant similarity found.


Query #3169: g3077.t1 Query ID: lcl|Query_344229 Length: 744

No significant similarity found.


Query #3170: g3078.t1 Query ID: lcl|Query_344230 Length: 141

No significant similarity found.


Query #3171: g3079.t1 Query ID: lcl|Query_344231 Length: 383

No significant similarity found.


Query #3172: g3080.t1 Query ID: lcl|Query_344232 Length: 379

No significant similarity found.


Query #3173: g3081.t1 Query ID: lcl|Query_344233 Length: 754

No significant similarity found.


Query #3174: g3082.t1 Query ID: lcl|Query_344234 Length: 165

No significant similarity found.


Query #3175: g3083.t1 Query ID: lcl|Query_344235 Length: 691

No significant similarity found.


Query #3176: g3084.t1 Query ID: lcl|Query_344236 Length: 2931

No significant similarity found.


Query #3177: g3085.t1 Query ID: lcl|Query_344237 Length: 1302

No significant similarity found.


Query #3178: g3086.t1 Query ID: lcl|Query_344238 Length: 567

Sequences producing significant alignments:
                                                                  Scientific      Common                     Max    Total Query   E   Per.   Acc.                        
Description                                                       Name            Name            Taxid      Score  Score cover Value Ident  Len        Accession        
unnamed protein product                                                                           0          24.4   24.4  7%    0.020 38.10  717        Query_352145     


Alignments:

>unnamed protein product
Sequence ID: Query_352145 Length: 717
Range 1: 34 to 75

Score:24.4 bits(50), Expect:0.020, 
Method:Compositional matrix adjust., 
Identities:16/42(38%), Positives:16/42(38%), Gaps:0/42(0%)

Query  231  AAQAAAAEQLAGQQQQLEQQLASLMLEVPELQAVLSDSSSAG  272
             A AA AEQ A Q   L          VPE   VL     AG
Sbjct  34   PALAASAEQFAEQYPKLKLKVNGREVTVPEGTSVLNACREAG  75


Query #3179: g3087.t1 Query ID: lcl|Query_344239 Length: 174

No significant similarity found.


Query #3180: g3088.t1 Query ID: lcl|Query_344240 Length: 562

No significant similarity found.


Query #3181: g3089.t1 Query ID: lcl|Query_344241 Length: 565

No significant similarity found.


Query #3182: g3089.t2 Query ID: lcl|Query_344242 Length: 97

No significant similarity found.


Query #3183: g3090.t1 Query ID: lcl|Query_344243 Length: 505

No significant similarity found.


Query #3184: g3091.t1 Query ID: lcl|Query_344244 Length: 472

No significant similarity found.


Query #3185: g3092.t1 Query ID: lcl|Query_344245 Length: 523

No significant similarity found.


Query #3186: g3093.t1 Query ID: lcl|Query_344246 Length: 627

No significant similarity found.


Query #3187: g3094.t1 Query ID: lcl|Query_344247 Length: 370

No significant similarity found.


Query #3188: g3095.t1 Query ID: lcl|Query_344248 Length: 520

No significant similarity found.


Query #3189: g3096.t1 Query ID: lcl|Query_344249 Length: 1638

No significant similarity found.


Query #3190: g3096.t2 Query ID: lcl|Query_344250 Length: 675

No significant similarity found.


Query #3191: g3096.t3 Query ID: lcl|Query_344251 Length: 809

No significant similarity found.


Query #3192: g3097.t1 Query ID: lcl|Query_344252 Length: 710

No significant similarity found.


Query #3193: g3098.t1 Query ID: lcl|Query_344253 Length: 982

No significant similarity found.


Query #3194: g3099.t1 Query ID: lcl|Query_344254 Length: 520

No significant similarity found.


Query #3195: g3100.t1 Query ID: lcl|Query_344255 Length: 842

No significant similarity found.


Query #3196: g3101.t1 Query ID: lcl|Query_344256 Length: 520

No significant similarity found.


Query #3197: g3102.t1 Query ID: lcl|Query_344257 Length: 809

No significant similarity found.


Query #3198: g3103.t1 Query ID: lcl|Query_344258 Length: 2664

No significant similarity found.


Query #3199: g3104.t1 Query ID: lcl|Query_344259 Length: 323

No significant similarity found.


Query #3200: g3105.t1 Query ID: lcl|Query_344260 Length: 436

No significant similarity found.


Query #3201: g3106.t1 Query ID: lcl|Query_344261 Length: 285

No significant similarity found.


Query #3202: g3107.t1 Query ID: lcl|Query_344262 Length: 222

No significant similarity found.


Query #3203: g3108.t1 Query ID: lcl|Query_344263 Length: 1376

No significant similarity found.


Query #3204: g3109.t1 Query ID: lcl|Query_344264 Length: 831

No significant similarity found.


Query #3205: g3110.t1 Query ID: lcl|Query_344265 Length: 356

No significant similarity found.


Query #3206: g3111.t1 Query ID: lcl|Query_344266 Length: 1492

No significant similarity found.


Query #3207: g3112.t1 Query ID: lcl|Query_344267 Length: 274

No significant similarity found.


Query #3208: g3113.t1 Query ID: lcl|Query_344268 Length: 193

No significant similarity found.


Query #3209: g3114.t1 Query ID: lcl|Query_344269 Length: 141

No significant similarity found.


Query #3210: g3115.t1 Query ID: lcl|Query_344270 Length: 227

No significant similarity found.


Query #3211: g3116.t1 Query ID: lcl|Query_344271 Length: 104

No significant similarity found.


Query #3212: g3117.t1 Query ID: lcl|Query_344272 Length: 395

No significant similarity found.


Query #3213: g3118.t1 Query ID: lcl|Query_344273 Length: 873

No significant similarity found.


Query #3214: g3119.t1 Query ID: lcl|Query_344274 Length: 1460

No significant similarity found.


Query #3215: g3120.t1 Query ID: lcl|Query_344275 Length: 186

No significant similarity found.


Query #3216: g3121.t1 Query ID: lcl|Query_344276 Length: 734

No significant similarity found.


Query #3217: g3122.t1 Query ID: lcl|Query_344277 Length: 67

No significant similarity found.


Query #3218: g3122.t2 Query ID: lcl|Query_344278 Length: 72

No significant similarity found.


Query #3219: g3123.t1 Query ID: lcl|Query_344279 Length: 295

No significant similarity found.


Query #3220: g3124.t1 Query ID: lcl|Query_344280 Length: 569

No significant similarity found.


Query #3221: g3125.t1 Query ID: lcl|Query_344281 Length: 275

No significant similarity found.


Query #3222: g3126.t1 Query ID: lcl|Query_344282 Length: 519

No significant similarity found.


Query #3223: g3127.t1 Query ID: lcl|Query_344283 Length: 306

No significant similarity found.


Query #3224: g3128.t1 Query ID: lcl|Query_344284 Length: 613

No significant similarity found.


Query #3225: g3129.t1 Query ID: lcl|Query_344285 Length: 579

No significant similarity found.


Query #3226: g3130.t1 Query ID: lcl|Query_344286 Length: 552

No significant similarity found.


Query #3227: g3131.t1 Query ID: lcl|Query_344287 Length: 540

No significant similarity found.


Query #3228: g3132.t1 Query ID: lcl|Query_344288 Length: 587

No significant similarity found.


Query #3229: g3133.t1 Query ID: lcl|Query_344289 Length: 176

No significant similarity found.


Query #3230: g3134.t1 Query ID: lcl|Query_344290 Length: 567

No significant similarity found.


Query #3231: g3135.t1 Query ID: lcl|Query_344291 Length: 390

No significant similarity found.


Query #3232: g3136.t1 Query ID: lcl|Query_344292 Length: 832

No significant similarity found.


Query #3233: g3137.t1 Query ID: lcl|Query_344293 Length: 536

No significant similarity found.


Query #3234: g3138.t1 Query ID: lcl|Query_344294 Length: 187

No significant similarity found.


Query #3235: g3139.t1 Query ID: lcl|Query_344295 Length: 151

No significant similarity found.


Query #3236: g3140.t1 Query ID: lcl|Query_344296 Length: 1072

No significant similarity found.


Query #3237: g3141.t1 Query ID: lcl|Query_344297 Length: 899

No significant similarity found.


Query #3238: g3142.t1 Query ID: lcl|Query_344298 Length: 228

No significant similarity found.


Query #3239: g3143.t1 Query ID: lcl|Query_344299 Length: 122

No significant similarity found.


Query #3240: g3144.t1 Query ID: lcl|Query_344300 Length: 760

No significant similarity found.


Query #3241: g3145.t1 Query ID: lcl|Query_344301 Length: 433

No significant similarity found.


Query #3242: g3146.t1 Query ID: lcl|Query_344302 Length: 150

No significant similarity found.


Query #3243: g3147.t1 Query ID: lcl|Query_344303 Length: 525

No significant similarity found.


Query #3244: g3148.t1 Query ID: lcl|Query_344304 Length: 641

No significant similarity found.


Query #3245: g3149.t1 Query ID: lcl|Query_344305 Length: 416

No significant similarity found.


Query #3246: g3150.t1 Query ID: lcl|Query_344306 Length: 279

No significant similarity found.


Query #3247: g3151.t1 Query ID: lcl|Query_344307 Length: 1101

No significant similarity found.


Query #3248: g3152.t1 Query ID: lcl|Query_344308 Length: 181

No significant similarity found.


Query #3249: g3153.t1 Query ID: lcl|Query_344309 Length: 418

No significant similarity found.


Query #3250: g3154.t1 Query ID: lcl|Query_344310 Length: 103

No significant similarity found.


Query #3251: g3155.t1 Query ID: lcl|Query_344311 Length: 274

No significant similarity found.


Query #3252: g3156.t1 Query ID: lcl|Query_344312 Length: 645

No significant similarity found.


Query #3253: g3157.t1 Query ID: lcl|Query_344313 Length: 332

No significant similarity found.


Query #3254: g3158.t1 Query ID: lcl|Query_344314 Length: 145

No significant similarity found.


Query #3255: g3159.t1 Query ID: lcl|Query_344315 Length: 319

No significant similarity found.


Query #3256: g3160.t1 Query ID: lcl|Query_344316 Length: 370

No significant similarity found.


Query #3257: g3161.t1 Query ID: lcl|Query_344317 Length: 449

No significant similarity found.


Query #3258: g3162.t1 Query ID: lcl|Query_344318 Length: 330

No significant similarity found.


Query #3259: g3163.t1 Query ID: lcl|Query_344319 Length: 1059

No significant similarity found.


Query #3260: g3164.t1 Query ID: lcl|Query_344320 Length: 750

No significant similarity found.


Query #3261: g3165.t1 Query ID: lcl|Query_344321 Length: 201

No significant similarity found.


Query #3262: g3166.t1 Query ID: lcl|Query_344322 Length: 260

No significant similarity found.


Query #3263: g3167.t1 Query ID: lcl|Query_344323 Length: 322

No significant similarity found.


Query #3264: g3168.t1 Query ID: lcl|Query_344324 Length: 236

No significant similarity found.


Query #3265: g3169.t1 Query ID: lcl|Query_344325 Length: 475

No significant similarity found.


Query #3266: g3170.t1 Query ID: lcl|Query_344326 Length: 403

No significant similarity found.


Query #3267: g3171.t1 Query ID: lcl|Query_344327 Length: 183

No significant similarity found.


Query #3268: g3172.t1 Query ID: lcl|Query_344328 Length: 1682

No significant similarity found.


Query #3269: g3173.t1 Query ID: lcl|Query_344329 Length: 1001

No significant similarity found.


Query #3270: g3174.t1 Query ID: lcl|Query_344330 Length: 188

No significant similarity found.


Query #3271: g3175.t1 Query ID: lcl|Query_344331 Length: 531

No significant similarity found.


Query #3272: g3176.t1 Query ID: lcl|Query_344332 Length: 357

No significant similarity found.


Query #3273: g3177.t1 Query ID: lcl|Query_344333 Length: 212

No significant similarity found.


Query #3274: g3178.t1 Query ID: lcl|Query_344334 Length: 668

No significant similarity found.


Query #3275: g3178.t2 Query ID: lcl|Query_344335 Length: 695

No significant similarity found.


Query #3276: g3179.t1 Query ID: lcl|Query_344336 Length: 380

No significant similarity found.


Query #3277: g3180.t1 Query ID: lcl|Query_344337 Length: 178

No significant similarity found.


Query #3278: g3181.t1 Query ID: lcl|Query_344338 Length: 598

No significant similarity found.


Query #3279: g3182.t1 Query ID: lcl|Query_344339 Length: 471

No significant similarity found.


Query #3280: g3183.t1 Query ID: lcl|Query_344340 Length: 356

No significant similarity found.


Query #3281: g3184.t1 Query ID: lcl|Query_344341 Length: 1220

No significant similarity found.


Query #3282: g3185.t1 Query ID: lcl|Query_344342 Length: 566

No significant similarity found.


Query #3283: g3186.t1 Query ID: lcl|Query_344343 Length: 334

No significant similarity found.


Query #3284: g3187.t1 Query ID: lcl|Query_344344 Length: 518

No significant similarity found.


Query #3285: g3188.t1 Query ID: lcl|Query_344345 Length: 188

No significant similarity found.


Query #3286: g3189.t1 Query ID: lcl|Query_344346 Length: 752

No significant similarity found.


Query #3287: g3190.t1 Query ID: lcl|Query_344347 Length: 425

No significant similarity found.


Query #3288: g3191.t1 Query ID: lcl|Query_344348 Length: 1093

No significant similarity found.


Query #3289: g3192.t1 Query ID: lcl|Query_344349 Length: 670

No significant similarity found.


Query #3290: g3193.t1 Query ID: lcl|Query_344350 Length: 509

No significant similarity found.


Query #3291: g3194.t1 Query ID: lcl|Query_344351 Length: 86

No significant similarity found.


Query #3292: g3195.t1 Query ID: lcl|Query_344352 Length: 181

No significant similarity found.


Query #3293: g3195.t2 Query ID: lcl|Query_344353 Length: 156

No significant similarity found.


Query #3294: g3196.t1 Query ID: lcl|Query_344354 Length: 688

No significant similarity found.


Query #3295: g3197.t1 Query ID: lcl|Query_344355 Length: 366

No significant similarity found.


Query #3296: g3198.t1 Query ID: lcl|Query_344356 Length: 133

No significant similarity found.


Query #3297: g3199.t1 Query ID: lcl|Query_344357 Length: 664

No significant similarity found.


Query #3298: g3200.t1 Query ID: lcl|Query_344358 Length: 569

No significant similarity found.


Query #3299: g3201.t1 Query ID: lcl|Query_344359 Length: 110

No significant similarity found.


Query #3300: g3202.t1 Query ID: lcl|Query_344360 Length: 89

No significant similarity found.


Query #3301: g3203.t1 Query ID: lcl|Query_344361 Length: 450

No significant similarity found.


Query #3302: g3204.t1 Query ID: lcl|Query_344362 Length: 400

No significant similarity found.


Query #3303: g3205.t1 Query ID: lcl|Query_344363 Length: 246

No significant similarity found.


Query #3304: g3206.t1 Query ID: lcl|Query_344364 Length: 744

No significant similarity found.


Query #3305: g3207.t1 Query ID: lcl|Query_344365 Length: 1002

No significant similarity found.


Query #3306: g3208.t1 Query ID: lcl|Query_344366 Length: 101

No significant similarity found.


Query #3307: g3209.t1 Query ID: lcl|Query_344367 Length: 622

No significant similarity found.


Query #3308: g3210.t1 Query ID: lcl|Query_344368 Length: 366

No significant similarity found.


Query #3309: g3211.t1 Query ID: lcl|Query_344369 Length: 405

No significant similarity found.


Query #3310: g3212.t1 Query ID: lcl|Query_344370 Length: 535

No significant similarity found.


Query #3311: g3213.t1 Query ID: lcl|Query_344371 Length: 827

No significant similarity found.


Query #3312: g3214.t1 Query ID: lcl|Query_344372 Length: 121

No significant similarity found.


Query #3313: g3215.t1 Query ID: lcl|Query_344373 Length: 409

No significant similarity found.


Query #3314: g3216.t1 Query ID: lcl|Query_344374 Length: 1100

No significant similarity found.


Query #3315: g3217.t1 Query ID: lcl|Query_344375 Length: 811

No significant similarity found.


Query #3316: g3218.t1 Query ID: lcl|Query_344376 Length: 149

No significant similarity found.


Query #3317: g3219.t1 Query ID: lcl|Query_344377 Length: 416

No significant similarity found.


Query #3318: g3220.t1 Query ID: lcl|Query_344378 Length: 221

No significant similarity found.


Query #3319: g3221.t1 Query ID: lcl|Query_344379 Length: 491

No significant similarity found.


Query #3320: g3222.t1 Query ID: lcl|Query_344380 Length: 1687

No significant similarity found.


Query #3321: g3223.t1 Query ID: lcl|Query_344381 Length: 409

No significant similarity found.


Query #3322: g3224.t1 Query ID: lcl|Query_344382 Length: 441

No significant similarity found.


Query #3323: g3225.t1 Query ID: lcl|Query_344383 Length: 403

No significant similarity found.


Query #3324: g3226.t1 Query ID: lcl|Query_344384 Length: 494

No significant similarity found.


Query #3325: g3227.t1 Query ID: lcl|Query_344385 Length: 374

No significant similarity found.


Query #3326: g3228.t1 Query ID: lcl|Query_344386 Length: 519

No significant similarity found.


Query #3327: g3229.t1 Query ID: lcl|Query_344387 Length: 803

No significant similarity found.


Query #3328: g3229.t2 Query ID: lcl|Query_344388 Length: 800

No significant similarity found.


Query #3329: g3230.t1 Query ID: lcl|Query_344389 Length: 241

No significant similarity found.


Query #3330: g3231.t1 Query ID: lcl|Query_344390 Length: 662

No significant similarity found.


Query #3331: g3232.t1 Query ID: lcl|Query_344391 Length: 877

No significant similarity found.


Query #3332: g3233.t1 Query ID: lcl|Query_344392 Length: 488

No significant similarity found.


Query #3333: g3234.t1 Query ID: lcl|Query_344393 Length: 346

No significant similarity found.


Query #3334: g3235.t1 Query ID: lcl|Query_344394 Length: 773

No significant similarity found.


Query #3335: g3236.t1 Query ID: lcl|Query_344395 Length: 270

No significant similarity found.


Query #3336: g3237.t1 Query ID: lcl|Query_344396 Length: 571

No significant similarity found.


Query #3337: g3238.t1 Query ID: lcl|Query_344397 Length: 690

No significant similarity found.


Query #3338: g3239.t1 Query ID: lcl|Query_344398 Length: 373

No significant similarity found.


Query #3339: g3240.t1 Query ID: lcl|Query_344399 Length: 200

No significant similarity found.


Query #3340: g3241.t1 Query ID: lcl|Query_344400 Length: 1020

No significant similarity found.


Query #3341: g3242.t1 Query ID: lcl|Query_344401 Length: 225

No significant similarity found.


Query #3342: g3243.t1 Query ID: lcl|Query_344402 Length: 541

No significant similarity found.


Query #3343: g3244.t1 Query ID: lcl|Query_344403 Length: 435

No significant similarity found.


Query #3344: g3245.t1 Query ID: lcl|Query_344404 Length: 234

No significant similarity found.


Query #3345: g3246.t1 Query ID: lcl|Query_344405 Length: 231

No significant similarity found.


Query #3346: g3247.t1 Query ID: lcl|Query_344406 Length: 465

No significant similarity found.


Query #3347: g3248.t1 Query ID: lcl|Query_344407 Length: 217

No significant similarity found.


Query #3348: g3249.t1 Query ID: lcl|Query_344408 Length: 542

No significant similarity found.


Query #3349: g3250.t1 Query ID: lcl|Query_344409 Length: 598

No significant similarity found.


Query #3350: g3251.t1 Query ID: lcl|Query_344410 Length: 601

No significant similarity found.


Query #3351: g3252.t1 Query ID: lcl|Query_344411 Length: 434

No significant similarity found.


Query #3352: g3253.t1 Query ID: lcl|Query_344412 Length: 458

No significant similarity found.


Query #3353: g3254.t1 Query ID: lcl|Query_344413 Length: 863

No significant similarity found.


Query #3354: g3254.t2 Query ID: lcl|Query_344414 Length: 854

No significant similarity found.


Query #3355: g3255.t1 Query ID: lcl|Query_344415 Length: 462

No significant similarity found.


Query #3356: g3256.t1 Query ID: lcl|Query_344416 Length: 584

No significant similarity found.


Query #3357: g3257.t1 Query ID: lcl|Query_344417 Length: 520

No significant similarity found.


Query #3358: g3258.t1 Query ID: lcl|Query_344418 Length: 1122

No significant similarity found.


Query #3359: g3259.t1 Query ID: lcl|Query_344419 Length: 323

No significant similarity found.


Query #3360: g3260.t1 Query ID: lcl|Query_344420 Length: 138

No significant similarity found.


Query #3361: g3261.t1 Query ID: lcl|Query_344421 Length: 1658

No significant similarity found.


Query #3362: g3262.t1 Query ID: lcl|Query_344422 Length: 555

No significant similarity found.


Query #3363: g3262.t2 Query ID: lcl|Query_344423 Length: 556

No significant similarity found.


Query #3364: g3263.t1 Query ID: lcl|Query_344424 Length: 1069

No significant similarity found.


Query #3365: g3264.t1 Query ID: lcl|Query_344425 Length: 2017

No significant similarity found.


Query #3366: g3265.t1 Query ID: lcl|Query_344426 Length: 338

No significant similarity found.


Query #3367: g3266.t1 Query ID: lcl|Query_344427 Length: 522

No significant similarity found.


Query #3368: g3267.t1 Query ID: lcl|Query_344428 Length: 352

No significant similarity found.


Query #3369: g3268.t1 Query ID: lcl|Query_344429 Length: 157

Sequences producing significant alignments:
                                                                  Scientific      Common                     Max    Total Query   E   Per.   Acc.                        
Description                                                       Name            Name            Taxid      Score  Score cover Value Ident  Len        Accession        
unnamed protein product                                                                           0          21.4   21.4  5%    0.033 66.67  717        Query_352145     


Alignments:

>unnamed protein product
Sequence ID: Query_352145 Length: 717
Range 1: 40 to 48

Score:21.4 bits(43), Expect:0.033, 
Method:Composition-based stats., 
Identities:6/9(67%), Positives:7/9(77%), Gaps:0/9(0%)

Query  106  ATEFSEQYP  114
            A +F EQYP
Sbjct  40   AEQFAEQYP  48


Query #3370: g3269.t1 Query ID: lcl|Query_344430 Length: 210

No significant similarity found.


Query #3371: g3270.t1 Query ID: lcl|Query_344431 Length: 1001

No significant similarity found.


Query #3372: g3271.t1 Query ID: lcl|Query_344432 Length: 146

No significant similarity found.


Query #3373: g3272.t1 Query ID: lcl|Query_344433 Length: 128

No significant similarity found.


Query #3374: g3273.t1 Query ID: lcl|Query_344434 Length: 1124

No significant similarity found.


Query #3375: g3274.t1 Query ID: lcl|Query_344435 Length: 889

No significant similarity found.


Query #3376: g3275.t1 Query ID: lcl|Query_344436 Length: 229

No significant similarity found.


Query #3377: g3276.t1 Query ID: lcl|Query_344437 Length: 251

No significant similarity found.


Query #3378: g3277.t1 Query ID: lcl|Query_344438 Length: 334

No significant similarity found.


Query #3379: g3278.t1 Query ID: lcl|Query_344439 Length: 339

No significant similarity found.


Query #3380: g3279.t1 Query ID: lcl|Query_344440 Length: 130

No significant similarity found.


Query #3381: g3280.t1 Query ID: lcl|Query_344441 Length: 363

No significant similarity found.


Query #3382: g3280.t2 Query ID: lcl|Query_344442 Length: 329

No significant similarity found.


Query #3383: g3281.t1 Query ID: lcl|Query_344443 Length: 586

No significant similarity found.


Query #3384: g3282.t1 Query ID: lcl|Query_344444 Length: 416

No significant similarity found.


Query #3385: g3283.t1 Query ID: lcl|Query_344445 Length: 167

No significant similarity found.


Query #3386: g3284.t1 Query ID: lcl|Query_344446 Length: 199

No significant similarity found.


Query #3387: g3285.t1 Query ID: lcl|Query_344447 Length: 1116

No significant similarity found.


Query #3388: g3286.t1 Query ID: lcl|Query_344448 Length: 154

No significant similarity found.


Query #3389: g3287.t1 Query ID: lcl|Query_344449 Length: 1572

No significant similarity found.


Query #3390: g3288.t1 Query ID: lcl|Query_344450 Length: 696

No significant similarity found.


Query #3391: g3289.t1 Query ID: lcl|Query_344451 Length: 302

No significant similarity found.


Query #3392: g3290.t1 Query ID: lcl|Query_344452 Length: 300

No significant similarity found.


Query #3393: g3291.t1 Query ID: lcl|Query_344453 Length: 309

Sequences producing significant alignments:
                                                                  Scientific      Common                     Max    Total Query   E   Per.   Acc.                        
Description                                                       Name            Name            Taxid      Score  Score cover Value Ident  Len        Accession        
unnamed protein product                                                                           0          22.7   22.7  6%    0.030 70.00  717        Query_352145     


Alignments:

>unnamed protein product
Sequence ID: Query_352145 Length: 717
Range 1: 24 to 42

Score:22.7 bits(46), Expect:0.030, 
Method:Compositional matrix adjust., 
Identities:14/20(70%), Positives:14/20(70%), Gaps:1/20(5%)

Query  242  APCPGLMRALPAVLAHSAEQ  261
            A C GL R LPA LA SAEQ
Sbjct  24   AICVGLSRSLPA-LAASAEQ  42


Query #3394: g3292.t1 Query ID: lcl|Query_344454 Length: 2668

No significant similarity found.


Query #3395: g3293.t1 Query ID: lcl|Query_344455 Length: 199

No significant similarity found.


Query #3396: g3294.t1 Query ID: lcl|Query_344456 Length: 330

No significant similarity found.


Query #3397: g3295.t1 Query ID: lcl|Query_344457 Length: 1517

No significant similarity found.


Query #3398: g3296.t1 Query ID: lcl|Query_344458 Length: 2573

No significant similarity found.


Query #3399: g3297.t1 Query ID: lcl|Query_344459 Length: 267

No significant similarity found.


Query #3400: g3298.t1 Query ID: lcl|Query_344460 Length: 347

No significant similarity found.


Query #3401: g3299.t1 Query ID: lcl|Query_344461 Length: 463

No significant similarity found.


Query #3402: g3300.t1 Query ID: lcl|Query_344462 Length: 92

No significant similarity found.


Query #3403: g3301.t1 Query ID: lcl|Query_344463 Length: 981

No significant similarity found.


Query #3404: g3302.t1 Query ID: lcl|Query_344464 Length: 532

No significant similarity found.


Query #3405: g3303.t1 Query ID: lcl|Query_344465 Length: 280

No significant similarity found.


Query #3406: g3304.t1 Query ID: lcl|Query_344466 Length: 270

No significant similarity found.


Query #3407: g3305.t1 Query ID: lcl|Query_344467 Length: 228

No significant similarity found.


Query #3408: g3306.t1 Query ID: lcl|Query_344468 Length: 1012

No significant similarity found.


Query #3409: g3307.t1 Query ID: lcl|Query_344469 Length: 475

No significant similarity found.


Query #3410: g3308.t1 Query ID: lcl|Query_344470 Length: 563

No significant similarity found.


Query #3411: g3309.t1 Query ID: lcl|Query_344471 Length: 466

No significant similarity found.


Query #3412: g3310.t1 Query ID: lcl|Query_344472 Length: 201

No significant similarity found.


Query #3413: g3311.t1 Query ID: lcl|Query_344473 Length: 80

No significant similarity found.


Query #3414: g3312.t1 Query ID: lcl|Query_344474 Length: 581

No significant similarity found.


Query #3415: g3313.t1 Query ID: lcl|Query_344475 Length: 331

No significant similarity found.


Query #3416: g3314.t1 Query ID: lcl|Query_344476 Length: 577

No significant similarity found.


Query #3417: g3315.t1 Query ID: lcl|Query_344477 Length: 297

No significant similarity found.


Query #3418: g3316.t1 Query ID: lcl|Query_344478 Length: 845

No significant similarity found.


Query #3419: g3317.t1 Query ID: lcl|Query_344479 Length: 458

No significant similarity found.


Query #3420: g3318.t1 Query ID: lcl|Query_344480 Length: 403

No significant similarity found.


Query #3421: g3319.t1 Query ID: lcl|Query_344481 Length: 668

No significant similarity found.


Query #3422: g3319.t2 Query ID: lcl|Query_344482 Length: 670

No significant similarity found.


Query #3423: g3320.t1 Query ID: lcl|Query_344483 Length: 323

No significant similarity found.


Query #3424: g3321.t1 Query ID: lcl|Query_344484 Length: 215

No significant similarity found.


Query #3425: g3322.t1 Query ID: lcl|Query_344485 Length: 211

No significant similarity found.


Query #3426: g3323.t1 Query ID: lcl|Query_344486 Length: 542

No significant similarity found.


Query #3427: g3324.t1 Query ID: lcl|Query_344487 Length: 167

No significant similarity found.


Query #3428: g3325.t1 Query ID: lcl|Query_344488 Length: 400

No significant similarity found.


Query #3429: g3326.t1 Query ID: lcl|Query_344489 Length: 324

No significant similarity found.


Query #3430: g3327.t1 Query ID: lcl|Query_344490 Length: 142

No significant similarity found.


Query #3431: g3327.t2 Query ID: lcl|Query_344491 Length: 191

No significant similarity found.


Query #3432: g3328.t1 Query ID: lcl|Query_344492 Length: 286

No significant similarity found.


Query #3433: g3329.t1 Query ID: lcl|Query_344493 Length: 501

No significant similarity found.


Query #3434: g3330.t1 Query ID: lcl|Query_344494 Length: 394

No significant similarity found.


Query #3435: g3331.t1 Query ID: lcl|Query_344495 Length: 107

No significant similarity found.


Query #3436: g3332.t1 Query ID: lcl|Query_344496 Length: 1189

No significant similarity found.


Query #3437: g3333.t1 Query ID: lcl|Query_344497 Length: 439

No significant similarity found.


Query #3438: g3334.t1 Query ID: lcl|Query_344498 Length: 491

No significant similarity found.


Query #3439: g3335.t1 Query ID: lcl|Query_344499 Length: 1096

No significant similarity found.


Query #3440: g3336.t1 Query ID: lcl|Query_344500 Length: 608

No significant similarity found.


Query #3441: g3337.t1 Query ID: lcl|Query_344501 Length: 604

No significant similarity found.


Query #3442: g3338.t1 Query ID: lcl|Query_344502 Length: 1328

No significant similarity found.


Query #3443: g3339.t1 Query ID: lcl|Query_344503 Length: 232

No significant similarity found.


Query #3444: g3340.t1 Query ID: lcl|Query_344504 Length: 790

No significant similarity found.


Query #3445: g3341.t1 Query ID: lcl|Query_344505 Length: 411

No significant similarity found.


Query #3446: g3342.t1 Query ID: lcl|Query_344506 Length: 316

No significant similarity found.


Query #3447: g3343.t1 Query ID: lcl|Query_344507 Length: 689

No significant similarity found.


Query #3448: g3344.t1 Query ID: lcl|Query_344508 Length: 216

No significant similarity found.


Query #3449: g3345.t1 Query ID: lcl|Query_344509 Length: 79

No significant similarity found.


Query #3450: g3346.t1 Query ID: lcl|Query_344510 Length: 1141

No significant similarity found.


Query #3451: g3347.t1 Query ID: lcl|Query_344511 Length: 604

No significant similarity found.


Query #3452: g3348.t1 Query ID: lcl|Query_344512 Length: 528

No significant similarity found.


Query #3453: g3349.t1 Query ID: lcl|Query_344513 Length: 184

No significant similarity found.


Query #3454: g3350.t1 Query ID: lcl|Query_344514 Length: 507

No significant similarity found.


Query #3455: g3351.t1 Query ID: lcl|Query_344515 Length: 348

No significant similarity found.


Query #3456: g3352.t1 Query ID: lcl|Query_344516 Length: 922

No significant similarity found.


Query #3457: g3353.t1 Query ID: lcl|Query_344517 Length: 837

No significant similarity found.


Query #3458: g3354.t1 Query ID: lcl|Query_344518 Length: 979

No significant similarity found.


Query #3459: g3355.t1 Query ID: lcl|Query_344519 Length: 699

No significant similarity found.


Query #3460: g3356.t1 Query ID: lcl|Query_344520 Length: 752

No significant similarity found.


Query #3461: g3357.t1 Query ID: lcl|Query_344521 Length: 1885

No significant similarity found.


Query #3462: g3358.t1 Query ID: lcl|Query_344522 Length: 460

No significant similarity found.


Query #3463: g3359.t1 Query ID: lcl|Query_344523 Length: 1076

No significant similarity found.


Query #3464: g3360.t1 Query ID: lcl|Query_344524 Length: 989

No significant similarity found.


Query #3465: g3361.t1 Query ID: lcl|Query_344525 Length: 406

No significant similarity found.


Query #3466: g3362.t1 Query ID: lcl|Query_344526 Length: 452

No significant similarity found.


Query #3467: g3363.t1 Query ID: lcl|Query_344527 Length: 287

No significant similarity found.


Query #3468: g3364.t1 Query ID: lcl|Query_344528 Length: 264

No significant similarity found.


Query #3469: g3365.t1 Query ID: lcl|Query_344529 Length: 146

No significant similarity found.


Query #3470: g3366.t1 Query ID: lcl|Query_344530 Length: 449

No significant similarity found.


Query #3471: g3367.t1 Query ID: lcl|Query_344531 Length: 180

No significant similarity found.


Query #3472: g3368.t1 Query ID: lcl|Query_344532 Length: 322

No significant similarity found.


Query #3473: g3369.t1 Query ID: lcl|Query_344533 Length: 351

No significant similarity found.


Query #3474: g3370.t1 Query ID: lcl|Query_344534 Length: 519

No significant similarity found.


Query #3475: g3371.t1 Query ID: lcl|Query_344535 Length: 274

No significant similarity found.


Query #3476: g3372.t1 Query ID: lcl|Query_344536 Length: 700

No significant similarity found.


Query #3477: g3373.t1 Query ID: lcl|Query_344537 Length: 321

No significant similarity found.


Query #3478: g3374.t1 Query ID: lcl|Query_344538 Length: 1194

No significant similarity found.


Query #3479: g3375.t1 Query ID: lcl|Query_344539 Length: 471

No significant similarity found.


Query #3480: g3376.t1 Query ID: lcl|Query_344540 Length: 680

No significant similarity found.


Query #3481: g3377.t1 Query ID: lcl|Query_344541 Length: 803

No significant similarity found.


Query #3482: g3378.t1 Query ID: lcl|Query_344542 Length: 617

No significant similarity found.


Query #3483: g3379.t1 Query ID: lcl|Query_344543 Length: 117

No significant similarity found.


Query #3484: g3380.t1 Query ID: lcl|Query_344544 Length: 1130

No significant similarity found.


Query #3485: g3381.t1 Query ID: lcl|Query_344545 Length: 427

No significant similarity found.


Query #3486: g3382.t1 Query ID: lcl|Query_344546 Length: 245

No significant similarity found.


Query #3487: g3383.t1 Query ID: lcl|Query_344547 Length: 1012

No significant similarity found.


Query #3488: g3384.t1 Query ID: lcl|Query_344548 Length: 402

No significant similarity found.


Query #3489: g3385.t1 Query ID: lcl|Query_344549 Length: 363

No significant similarity found.


Query #3490: g3386.t1 Query ID: lcl|Query_344550 Length: 389

No significant similarity found.


Query #3491: g3387.t1 Query ID: lcl|Query_344551 Length: 897

No significant similarity found.


Query #3492: g3388.t1 Query ID: lcl|Query_344552 Length: 429

No significant similarity found.


Query #3493: g3389.t1 Query ID: lcl|Query_344553 Length: 290

No significant similarity found.


Query #3494: g3390.t1 Query ID: lcl|Query_344554 Length: 286

No significant similarity found.


Query #3495: g3391.t1 Query ID: lcl|Query_344555 Length: 298

No significant similarity found.


Query #3496: g3392.t1 Query ID: lcl|Query_344556 Length: 1241

No significant similarity found.


Query #3497: g3393.t1 Query ID: lcl|Query_344557 Length: 468

No significant similarity found.


Query #3498: g3394.t1 Query ID: lcl|Query_344558 Length: 527

No significant similarity found.


Query #3499: g3395.t1 Query ID: lcl|Query_344559 Length: 434

No significant similarity found.


Query #3500: g3396.t1 Query ID: lcl|Query_344560 Length: 313

No significant similarity found.


Query #3501: g3397.t1 Query ID: lcl|Query_344561 Length: 103

No significant similarity found.


Query #3502: g3398.t1 Query ID: lcl|Query_344562 Length: 296

No significant similarity found.


Query #3503: g3399.t1 Query ID: lcl|Query_344563 Length: 664

No significant similarity found.


Query #3504: g3400.t1 Query ID: lcl|Query_344564 Length: 2447

No significant similarity found.


Query #3505: g3401.t1 Query ID: lcl|Query_344565 Length: 322

No significant similarity found.


Query #3506: g3402.t1 Query ID: lcl|Query_344566 Length: 501

No significant similarity found.


Query #3507: g3403.t1 Query ID: lcl|Query_344567 Length: 449

No significant similarity found.


Query #3508: g3404.t1 Query ID: lcl|Query_344568 Length: 402

No significant similarity found.


Query #3509: g3405.t1 Query ID: lcl|Query_344569 Length: 541

No significant similarity found.


Query #3510: g3406.t1 Query ID: lcl|Query_344570 Length: 331

No significant similarity found.


Query #3511: g3407.t1 Query ID: lcl|Query_344571 Length: 788

No significant similarity found.


Query #3512: g3408.t1 Query ID: lcl|Query_344572 Length: 723

No significant similarity found.


Query #3513: g3408.t2 Query ID: lcl|Query_344573 Length: 722

No significant similarity found.


Query #3514: g3409.t1 Query ID: lcl|Query_344574 Length: 119

No significant similarity found.


Query #3515: g3410.t1 Query ID: lcl|Query_344575 Length: 783

No significant similarity found.


Query #3516: g3411.t1 Query ID: lcl|Query_344576 Length: 444

No significant similarity found.


Query #3517: g3412.t1 Query ID: lcl|Query_344577 Length: 208

No significant similarity found.


Query #3518: g3413.t1 Query ID: lcl|Query_344578 Length: 1280

No significant similarity found.


Query #3519: g3413.t2 Query ID: lcl|Query_344579 Length: 1281

No significant similarity found.


Query #3520: g3414.t1 Query ID: lcl|Query_344580 Length: 367

No significant similarity found.


Query #3521: g3415.t1 Query ID: lcl|Query_344581 Length: 1557

No significant similarity found.


Query #3522: g3416.t1 Query ID: lcl|Query_344582 Length: 578

No significant similarity found.


Query #3523: g3417.t1 Query ID: lcl|Query_344583 Length: 222

No significant similarity found.


Query #3524: g3418.t1 Query ID: lcl|Query_344584 Length: 227

No significant similarity found.


Query #3525: g3419.t1 Query ID: lcl|Query_344585 Length: 479

No significant similarity found.


Query #3526: g3420.t1 Query ID: lcl|Query_344586 Length: 559

No significant similarity found.


Query #3527: g3421.t1 Query ID: lcl|Query_344587 Length: 173

No significant similarity found.


Query #3528: g3422.t1 Query ID: lcl|Query_344588 Length: 111

No significant similarity found.


Query #3529: g3423.t1 Query ID: lcl|Query_344589 Length: 269

No significant similarity found.


Query #3530: g3424.t1 Query ID: lcl|Query_344590 Length: 694

No significant similarity found.


Query #3531: g3425.t1 Query ID: lcl|Query_344591 Length: 819

No significant similarity found.


Query #3532: g3426.t1 Query ID: lcl|Query_344592 Length: 492

No significant similarity found.


Query #3533: g3427.t1 Query ID: lcl|Query_344593 Length: 581

No significant similarity found.


Query #3534: g3428.t1 Query ID: lcl|Query_344594 Length: 761

No significant similarity found.


Query #3535: g3429.t1 Query ID: lcl|Query_344595 Length: 83

No significant similarity found.


Query #3536: g3430.t1 Query ID: lcl|Query_344596 Length: 1656

No significant similarity found.


Query #3537: g3431.t1 Query ID: lcl|Query_344597 Length: 360

No significant similarity found.


Query #3538: g3432.t1 Query ID: lcl|Query_344598 Length: 185

No significant similarity found.


Query #3539: g3433.t1 Query ID: lcl|Query_344599 Length: 196

No significant similarity found.


Query #3540: g3434.t1 Query ID: lcl|Query_344600 Length: 139

No significant similarity found.


Query #3541: g3435.t1 Query ID: lcl|Query_344601 Length: 360

No significant similarity found.


Query #3542: g3436.t1 Query ID: lcl|Query_344602 Length: 301

No significant similarity found.


Query #3543: g3437.t1 Query ID: lcl|Query_344603 Length: 449

No significant similarity found.


Query #3544: g3438.t1 Query ID: lcl|Query_344604 Length: 377

No significant similarity found.


Query #3545: g3439.t1 Query ID: lcl|Query_344605 Length: 368

No significant similarity found.


Query #3546: g3440.t1 Query ID: lcl|Query_344606 Length: 287

No significant similarity found.


Query #3547: g3441.t1 Query ID: lcl|Query_344607 Length: 451

No significant similarity found.


Query #3548: g3442.t1 Query ID: lcl|Query_344608 Length: 642

No significant similarity found.


Query #3549: g3443.t1 Query ID: lcl|Query_344609 Length: 629

No significant similarity found.


Query #3550: g3444.t1 Query ID: lcl|Query_344610 Length: 725

No significant similarity found.


Query #3551: g3445.t1 Query ID: lcl|Query_344611 Length: 359

No significant similarity found.


Query #3552: g3446.t1 Query ID: lcl|Query_344612 Length: 879

No significant similarity found.


Query #3553: g3447.t1 Query ID: lcl|Query_344613 Length: 374

No significant similarity found.


Query #3554: g3448.t1 Query ID: lcl|Query_344614 Length: 1163

No significant similarity found.


Query #3555: g3449.t1 Query ID: lcl|Query_344615 Length: 791

No significant similarity found.


Query #3556: g3450.t1 Query ID: lcl|Query_344616 Length: 1262

No significant similarity found.


Query #3557: g3451.t1 Query ID: lcl|Query_344617 Length: 541

No significant similarity found.


Query #3558: g3452.t1 Query ID: lcl|Query_344618 Length: 228

No significant similarity found.


Query #3559: g3453.t1 Query ID: lcl|Query_344619 Length: 244

No significant similarity found.


Query #3560: g3454.t1 Query ID: lcl|Query_344620 Length: 435

No significant similarity found.


Query #3561: g3455.t1 Query ID: lcl|Query_344621 Length: 640

No significant similarity found.


Query #3562: g3456.t1 Query ID: lcl|Query_344622 Length: 524

No significant similarity found.


Query #3563: g3457.t1 Query ID: lcl|Query_344623 Length: 832

No significant similarity found.


Query #3564: g3458.t1 Query ID: lcl|Query_344624 Length: 381

No significant similarity found.


Query #3565: g3459.t1 Query ID: lcl|Query_344625 Length: 211

No significant similarity found.


Query #3566: g3460.t1 Query ID: lcl|Query_344626 Length: 737

No significant similarity found.


Query #3567: g3461.t1 Query ID: lcl|Query_344627 Length: 1538

No significant similarity found.


Query #3568: g3462.t1 Query ID: lcl|Query_344628 Length: 284

No significant similarity found.


Query #3569: g3463.t1 Query ID: lcl|Query_344629 Length: 798

No significant similarity found.


Query #3570: g3464.t1 Query ID: lcl|Query_344630 Length: 1534

No significant similarity found.


Query #3571: g3465.t1 Query ID: lcl|Query_344631 Length: 344

No significant similarity found.


Query #3572: g3466.t1 Query ID: lcl|Query_344632 Length: 447

No significant similarity found.


Query #3573: g3467.t1 Query ID: lcl|Query_344633 Length: 511

No significant similarity found.


Query #3574: g3468.t1 Query ID: lcl|Query_344634 Length: 388

No significant similarity found.


Query #3575: g3469.t1 Query ID: lcl|Query_344635 Length: 348

No significant similarity found.


Query #3576: g3470.t1 Query ID: lcl|Query_344636 Length: 349

No significant similarity found.


Query #3577: g3471.t1 Query ID: lcl|Query_344637 Length: 185

No significant similarity found.


Query #3578: g3472.t1 Query ID: lcl|Query_344638 Length: 483

No significant similarity found.


Query #3579: g3473.t1 Query ID: lcl|Query_344639 Length: 223

No significant similarity found.


Query #3580: g3474.t1 Query ID: lcl|Query_344640 Length: 843

No significant similarity found.


Query #3581: g3475.t1 Query ID: lcl|Query_344641 Length: 558

No significant similarity found.


Query #3582: g3476.t1 Query ID: lcl|Query_344642 Length: 72

No significant similarity found.


Query #3583: g3477.t1 Query ID: lcl|Query_344643 Length: 284

No significant similarity found.


Query #3584: g3478.t1 Query ID: lcl|Query_344644 Length: 178

No significant similarity found.


Query #3585: g3479.t1 Query ID: lcl|Query_344645 Length: 282

No significant similarity found.


Query #3586: g3480.t1 Query ID: lcl|Query_344646 Length: 540

No significant similarity found.


Query #3587: g3481.t1 Query ID: lcl|Query_344647 Length: 376

No significant similarity found.


Query #3588: g3482.t1 Query ID: lcl|Query_344648 Length: 420

No significant similarity found.


Query #3589: g3483.t1 Query ID: lcl|Query_344649 Length: 632

No significant similarity found.


Query #3590: g3484.t1 Query ID: lcl|Query_344650 Length: 1127

No significant similarity found.


Query #3591: g3485.t1 Query ID: lcl|Query_344651 Length: 490

No significant similarity found.


Query #3592: g3486.t1 Query ID: lcl|Query_344652 Length: 478

No significant similarity found.


Query #3593: g3487.t1 Query ID: lcl|Query_344653 Length: 478

No significant similarity found.


Query #3594: g3488.t1 Query ID: lcl|Query_344654 Length: 1336

No significant similarity found.


Query #3595: g3489.t1 Query ID: lcl|Query_344655 Length: 812

No significant similarity found.


Query #3596: g3490.t1 Query ID: lcl|Query_344656 Length: 845

No significant similarity found.


Query #3597: g3491.t1 Query ID: lcl|Query_344657 Length: 128

No significant similarity found.


Query #3598: g3492.t1 Query ID: lcl|Query_344658 Length: 394

No significant similarity found.


Query #3599: g3493.t1 Query ID: lcl|Query_344659 Length: 382

No significant similarity found.


Query #3600: g3494.t1 Query ID: lcl|Query_344660 Length: 286

No significant similarity found.


Query #3601: g3495.t1 Query ID: lcl|Query_344661 Length: 311

No significant similarity found.


Query #3602: g3496.t1 Query ID: lcl|Query_344662 Length: 324

No significant similarity found.


Query #3603: g3497.t1 Query ID: lcl|Query_344663 Length: 693

No significant similarity found.


Query #3604: g3498.t1 Query ID: lcl|Query_344664 Length: 253

No significant similarity found.


Query #3605: g3499.t1 Query ID: lcl|Query_344665 Length: 634

No significant similarity found.


Query #3606: g3500.t1 Query ID: lcl|Query_344666 Length: 125

No significant similarity found.


Query #3607: g3501.t1 Query ID: lcl|Query_344667 Length: 572

No significant similarity found.


Query #3608: g3502.t1 Query ID: lcl|Query_344668 Length: 633

No significant similarity found.


Query #3609: g3503.t1 Query ID: lcl|Query_344669 Length: 557

No significant similarity found.


Query #3610: g3504.t1 Query ID: lcl|Query_344670 Length: 486

No significant similarity found.


Query #3611: g3505.t1 Query ID: lcl|Query_344671 Length: 2393

No significant similarity found.


Query #3612: g3506.t1 Query ID: lcl|Query_344672 Length: 395

No significant similarity found.


Query #3613: g3507.t1 Query ID: lcl|Query_344673 Length: 1509

No significant similarity found.


Query #3614: g3508.t1 Query ID: lcl|Query_344674 Length: 115

No significant similarity found.


Query #3615: g3509.t1 Query ID: lcl|Query_344675 Length: 595

No significant similarity found.


Query #3616: g3510.t1 Query ID: lcl|Query_344676 Length: 460

No significant similarity found.


Query #3617: g3511.t1 Query ID: lcl|Query_344677 Length: 359

No significant similarity found.


Query #3618: g3512.t1 Query ID: lcl|Query_344678 Length: 283

No significant similarity found.


Query #3619: g3513.t1 Query ID: lcl|Query_344679 Length: 1604

No significant similarity found.


Query #3620: g3514.t1 Query ID: lcl|Query_344680 Length: 2278

No significant similarity found.


Query #3621: g3515.t1 Query ID: lcl|Query_344681 Length: 400

No significant similarity found.


Query #3622: g3516.t1 Query ID: lcl|Query_344682 Length: 512

No significant similarity found.


Query #3623: g3517.t1 Query ID: lcl|Query_344683 Length: 324

No significant similarity found.


Query #3624: g3518.t1 Query ID: lcl|Query_344684 Length: 594

No significant similarity found.


Query #3625: g3519.t1 Query ID: lcl|Query_344685 Length: 507

No significant similarity found.


Query #3626: g3520.t1 Query ID: lcl|Query_344686 Length: 641

No significant similarity found.


Query #3627: g3521.t1 Query ID: lcl|Query_344687 Length: 340

No significant similarity found.


Query #3628: g3522.t1 Query ID: lcl|Query_344688 Length: 1421

No significant similarity found.


Query #3629: g3522.t2 Query ID: lcl|Query_344689 Length: 1420

No significant similarity found.


Query #3630: g3523.t1 Query ID: lcl|Query_344690 Length: 190

No significant similarity found.


Query #3631: g3524.t1 Query ID: lcl|Query_344691 Length: 392

No significant similarity found.


Query #3632: g3525.t1 Query ID: lcl|Query_344692 Length: 985

No significant similarity found.


Query #3633: g3526.t1 Query ID: lcl|Query_344693 Length: 793

No significant similarity found.


Query #3634: g3527.t1 Query ID: lcl|Query_344694 Length: 182

No significant similarity found.


Query #3635: g3528.t1 Query ID: lcl|Query_344695 Length: 187

No significant similarity found.


Query #3636: g3529.t1 Query ID: lcl|Query_344696 Length: 1279

No significant similarity found.


Query #3637: g3530.t1 Query ID: lcl|Query_344697 Length: 716

No significant similarity found.


Query #3638: g3531.t1 Query ID: lcl|Query_344698 Length: 499

No significant similarity found.


Query #3639: g3532.t1 Query ID: lcl|Query_344699 Length: 541

No significant similarity found.


Query #3640: g3533.t1 Query ID: lcl|Query_344700 Length: 162

No significant similarity found.


Query #3641: g3534.t1 Query ID: lcl|Query_344701 Length: 469

No significant similarity found.


Query #3642: g3535.t1 Query ID: lcl|Query_344702 Length: 290

No significant similarity found.


Query #3643: g3536.t1 Query ID: lcl|Query_344703 Length: 625

No significant similarity found.


Query #3644: g3537.t1 Query ID: lcl|Query_344704 Length: 674

No significant similarity found.


Query #3645: g3538.t1 Query ID: lcl|Query_344705 Length: 929

No significant similarity found.


Query #3646: g3539.t1 Query ID: lcl|Query_344706 Length: 515

No significant similarity found.


Query #3647: g3539.t2 Query ID: lcl|Query_344707 Length: 516

No significant similarity found.


Query #3648: g3540.t1 Query ID: lcl|Query_344708 Length: 956

No significant similarity found.


Query #3649: g3541.t1 Query ID: lcl|Query_344709 Length: 486

No significant similarity found.


Query #3650: g3542.t1 Query ID: lcl|Query_344710 Length: 168

Sequences producing significant alignments:
                                                                  Scientific      Common                     Max    Total Query   E   Per.   Acc.                        
Description                                                       Name            Name            Taxid      Score  Score cover Value Ident  Len        Accession        
unnamed protein product                                                                           0          23.1   23.1  10%   0.010 52.94  717        Query_352145     


Alignments:

>unnamed protein product
Sequence ID: Query_352145 Length: 717
Range 1: 19 to 35

Score:23.1 bits(47), Expect:0.010, 
Method:Compositional matrix adjust., 
Identities:9/17(53%), Positives:9/17(52%), Gaps:0/17(0%)

Query  137  FGVAHALCLGLAPWLAA  153
             GVA A C GL   L A
Sbjct  19   LGVARAICVGLSRSLPA  35


Query #3651: g3543.t1 Query ID: lcl|Query_344711 Length: 450

No significant similarity found.


Query #3652: g3544.t1 Query ID: lcl|Query_344712 Length: 826

No significant similarity found.


Query #3653: g3545.t1 Query ID: lcl|Query_344713 Length: 369

No significant similarity found.


Query #3654: g3546.t1 Query ID: lcl|Query_344714 Length: 336

No significant similarity found.


Query #3655: g3547.t1 Query ID: lcl|Query_344715 Length: 567

No significant similarity found.


Query #3656: g3548.t1 Query ID: lcl|Query_344716 Length: 347

No significant similarity found.


Query #3657: g3549.t1 Query ID: lcl|Query_344717 Length: 1211

No significant similarity found.


Query #3658: g3550.t1 Query ID: lcl|Query_344718 Length: 328

No significant similarity found.


Query #3659: g3551.t1 Query ID: lcl|Query_344719 Length: 442

No significant similarity found.


Query #3660: g3552.t1 Query ID: lcl|Query_344720 Length: 698

No significant similarity found.


Query #3661: g3553.t1 Query ID: lcl|Query_344721 Length: 1221

No significant similarity found.


Query #3662: g3554.t1 Query ID: lcl|Query_344722 Length: 287

No significant similarity found.


Query #3663: g3555.t1 Query ID: lcl|Query_344723 Length: 362

No significant similarity found.


Query #3664: g3556.t1 Query ID: lcl|Query_344724 Length: 66

No significant similarity found.


Query #3665: g3557.t1 Query ID: lcl|Query_344725 Length: 323

No significant similarity found.


Query #3666: g3558.t1 Query ID: lcl|Query_344726 Length: 261

No significant similarity found.


Query #3667: g3559.t1 Query ID: lcl|Query_344727 Length: 178

No significant similarity found.


Query #3668: g3560.t1 Query ID: lcl|Query_344728 Length: 400

No significant similarity found.


Query #3669: g3561.t1 Query ID: lcl|Query_344729 Length: 324

No significant similarity found.


Query #3670: g3562.t1 Query ID: lcl|Query_344730 Length: 174

No significant similarity found.


Query #3671: g3563.t1 Query ID: lcl|Query_344731 Length: 1963

No significant similarity found.


Query #3672: g3564.t1 Query ID: lcl|Query_344732 Length: 303

No significant similarity found.


Query #3673: g3565.t1 Query ID: lcl|Query_344733 Length: 259

No significant similarity found.


Query #3674: g3566.t1 Query ID: lcl|Query_344734 Length: 619

No significant similarity found.


Query #3675: g3567.t1 Query ID: lcl|Query_344735 Length: 417

No significant similarity found.


Query #3676: g3568.t1 Query ID: lcl|Query_344736 Length: 623

No significant similarity found.


Query #3677: g3569.t1 Query ID: lcl|Query_344737 Length: 618

No significant similarity found.


Query #3678: g3570.t1 Query ID: lcl|Query_344738 Length: 566

No significant similarity found.


Query #3679: g3571.t1 Query ID: lcl|Query_344739 Length: 139

No significant similarity found.


Query #3680: g3572.t1 Query ID: lcl|Query_344740 Length: 261

No significant similarity found.


Query #3681: g3573.t1 Query ID: lcl|Query_344741 Length: 283

No significant similarity found.


Query #3682: g3573.t2 Query ID: lcl|Query_344742 Length: 282

No significant similarity found.


Query #3683: g3574.t1 Query ID: lcl|Query_344743 Length: 99

No significant similarity found.


Query #3684: g3575.t1 Query ID: lcl|Query_344744 Length: 1125

No significant similarity found.


Query #3685: g3576.t1 Query ID: lcl|Query_344745 Length: 191

No significant similarity found.


Query #3686: g3577.t1 Query ID: lcl|Query_344746 Length: 70

No significant similarity found.


Query #3687: g3578.t1 Query ID: lcl|Query_344747 Length: 1647

No significant similarity found.


Query #3688: g3579.t1 Query ID: lcl|Query_344748 Length: 652

No significant similarity found.


Query #3689: g3580.t1 Query ID: lcl|Query_344749 Length: 463

No significant similarity found.


Query #3690: g3581.t1 Query ID: lcl|Query_344750 Length: 546

No significant similarity found.


Query #3691: g3581.t2 Query ID: lcl|Query_344751 Length: 517

No significant similarity found.


Query #3692: g3582.t1 Query ID: lcl|Query_344752 Length: 733

No significant similarity found.


Query #3693: g3583.t1 Query ID: lcl|Query_344753 Length: 383

No significant similarity found.


Query #3694: g3584.t1 Query ID: lcl|Query_344754 Length: 68

No significant similarity found.


Query #3695: g3585.t1 Query ID: lcl|Query_344755 Length: 520

No significant similarity found.


Query #3696: g3586.t1 Query ID: lcl|Query_344756 Length: 256

No significant similarity found.


Query #3697: g3587.t1 Query ID: lcl|Query_344757 Length: 106

No significant similarity found.


Query #3698: g3588.t1 Query ID: lcl|Query_344758 Length: 523

No significant similarity found.


Query #3699: g3589.t1 Query ID: lcl|Query_344759 Length: 489

No significant similarity found.


Query #3700: g3590.t1 Query ID: lcl|Query_344760 Length: 562

No significant similarity found.


Query #3701: g3591.t1 Query ID: lcl|Query_344761 Length: 219

No significant similarity found.


Query #3702: g3592.t1 Query ID: lcl|Query_344762 Length: 252

No significant similarity found.


Query #3703: g3593.t1 Query ID: lcl|Query_344763 Length: 453

No significant similarity found.


Query #3704: g3594.t1 Query ID: lcl|Query_344764 Length: 132

No significant similarity found.


Query #3705: g3595.t1 Query ID: lcl|Query_344765 Length: 644

No significant similarity found.


Query #3706: g3596.t1 Query ID: lcl|Query_344766 Length: 922

No significant similarity found.


Query #3707: g3597.t1 Query ID: lcl|Query_344767 Length: 886

No significant similarity found.


Query #3708: g3598.t1 Query ID: lcl|Query_344768 Length: 277

No significant similarity found.


Query #3709: g3599.t1 Query ID: lcl|Query_344769 Length: 511

No significant similarity found.


Query #3710: g3600.t1 Query ID: lcl|Query_344770 Length: 614

No significant similarity found.


Query #3711: g3601.t1 Query ID: lcl|Query_344771 Length: 1408

No significant similarity found.


Query #3712: g3601.t2 Query ID: lcl|Query_344772 Length: 1407

No significant similarity found.


Query #3713: g3602.t1 Query ID: lcl|Query_344773 Length: 2071

No significant similarity found.


Query #3714: g3603.t1 Query ID: lcl|Query_344774 Length: 165

No significant similarity found.


Query #3715: g3604.t1 Query ID: lcl|Query_344775 Length: 481

No significant similarity found.


Query #3716: g3605.t1 Query ID: lcl|Query_344776 Length: 244

No significant similarity found.


Query #3717: g3606.t1 Query ID: lcl|Query_344777 Length: 392

No significant similarity found.


Query #3718: g3607.t1 Query ID: lcl|Query_344778 Length: 116

No significant similarity found.


Query #3719: g3608.t1 Query ID: lcl|Query_344779 Length: 596

No significant similarity found.


Query #3720: g3609.t1 Query ID: lcl|Query_344780 Length: 354

No significant similarity found.


Query #3721: g3610.t1 Query ID: lcl|Query_344781 Length: 170

No significant similarity found.


Query #3722: g3611.t1 Query ID: lcl|Query_344782 Length: 204

No significant similarity found.


Query #3723: g3612.t1 Query ID: lcl|Query_344783 Length: 736

No significant similarity found.


Query #3724: g3613.t1 Query ID: lcl|Query_344784 Length: 428

No significant similarity found.


Query #3725: g3614.t1 Query ID: lcl|Query_344785 Length: 387

No significant similarity found.


Query #3726: g3615.t1 Query ID: lcl|Query_344786 Length: 318

No significant similarity found.


Query #3727: g3616.t1 Query ID: lcl|Query_344787 Length: 347

No significant similarity found.


Query #3728: g3617.t1 Query ID: lcl|Query_344788 Length: 563

No significant similarity found.


Query #3729: g3618.t1 Query ID: lcl|Query_344789 Length: 606

No significant similarity found.


Query #3730: g3619.t1 Query ID: lcl|Query_344790 Length: 123

No significant similarity found.


Query #3731: g3620.t1 Query ID: lcl|Query_344791 Length: 420

No significant similarity found.


Query #3732: g3621.t1 Query ID: lcl|Query_344792 Length: 143

No significant similarity found.


Query #3733: g3622.t1 Query ID: lcl|Query_344793 Length: 843

No significant similarity found.


Query #3734: g3623.t1 Query ID: lcl|Query_344794 Length: 727

No significant similarity found.


Query #3735: g3624.t1 Query ID: lcl|Query_344795 Length: 472

No significant similarity found.


Query #3736: g3625.t1 Query ID: lcl|Query_344796 Length: 198

No significant similarity found.


Query #3737: g3626.t1 Query ID: lcl|Query_344797 Length: 1189

No significant similarity found.


Query #3738: g3627.t1 Query ID: lcl|Query_344798 Length: 104

No significant similarity found.


Query #3739: g3628.t1 Query ID: lcl|Query_344799 Length: 448

No significant similarity found.


Query #3740: g3629.t1 Query ID: lcl|Query_344800 Length: 730

No significant similarity found.


Query #3741: g3630.t1 Query ID: lcl|Query_344801 Length: 669

Sequences producing significant alignments:
                                                                  Scientific      Common                     Max    Total Query   E   Per.   Acc.                        
Description                                                       Name            Name            Taxid      Score  Score cover Value Ident  Len        Accession        
unnamed protein product                                                                           0          28.6   28.6  9%    0.001 33.33  717        Query_352145     


Alignments:

>unnamed protein product
Sequence ID: Query_352145 Length: 717
Range 1: 527 to 584

Score:28.6 bits(60), Expect:0.001, 
Method:Compositional matrix adjust., 
Identities:21/63(33%), Positives:25/63(39%), Gaps:5/63(7%)

Query  439  AAGEALWQLHTALCRCICSVAAGSMPMPAISVSPLYQVLAAAVYVSAAQPSAADGVGGAR  498
            AAGE L  L     R +  V    + +PA         L A V         A G+G AR
Sbjct  527  AAGEPLPKLEVEAVRGVKGVKEATLTLPANDTT-----LKAGVAGKEIRVAVASGIGNAR  581

Query  499  HLL  501
            HLL
Sbjct  582  HLL  584


Query #3742: g3631.t1 Query ID: lcl|Query_344802 Length: 190

No significant similarity found.


Query #3743: g3632.t1 Query ID: lcl|Query_344803 Length: 1086

No significant similarity found.


Query #3744: g3633.t1 Query ID: lcl|Query_344804 Length: 90

No significant similarity found.


Query #3745: g3634.t1 Query ID: lcl|Query_344805 Length: 606

No significant similarity found.


Query #3746: g3635.t1 Query ID: lcl|Query_344806 Length: 308

No significant similarity found.


Query #3747: g3636.t1 Query ID: lcl|Query_344807 Length: 214

No significant similarity found.


Query #3748: g3637.t1 Query ID: lcl|Query_344808 Length: 692

No significant similarity found.


Query #3749: g3637.t2 Query ID: lcl|Query_344809 Length: 535

No significant similarity found.


Query #3750: g3638.t1 Query ID: lcl|Query_344810 Length: 220

No significant similarity found.


Query #3751: g3639.t1 Query ID: lcl|Query_344811 Length: 464

No significant similarity found.


Query #3752: g3640.t1 Query ID: lcl|Query_344812 Length: 2102

No significant similarity found.


Query #3753: g3641.t1 Query ID: lcl|Query_344813 Length: 338

Sequences producing significant alignments:
                                                                  Scientific      Common                     Max    Total Query   E   Per.   Acc.                        
Description                                                       Name            Name            Taxid      Score  Score cover Value Ident  Len        Accession        
unnamed protein product                                                                           0          22.3   22.3  6%    0.041 42.31  717        Query_352145     


Alignments:

>unnamed protein product
Sequence ID: Query_352145 Length: 717
Range 1: 62 to 87

Score:22.3 bits(45), Expect:0.041, 
Method:Compositional matrix adjust., 
Identities:11/26(42%), Positives:13/26(50%), Gaps:3/26(11%)

Query  204  PETNGVMEACRETGA---TLVAYSPM  226
            PE   V+ ACRE GA   TL     +
Sbjct  62   PEGTSVLNACREAGAYVPTLCTHPRL  87


Query #3754: g3642.t1 Query ID: lcl|Query_344814 Length: 532

No significant similarity found.


Query #3755: g3643.t1 Query ID: lcl|Query_344815 Length: 207

No significant similarity found.


Query #3756: g3644.t1 Query ID: lcl|Query_344816 Length: 335

No significant similarity found.


Query #3757: g3645.t1 Query ID: lcl|Query_344817 Length: 575

No significant similarity found.


Query #3758: g3646.t1 Query ID: lcl|Query_344818 Length: 1626

No significant similarity found.


Query #3759: g3647.t1 Query ID: lcl|Query_344819 Length: 2059

No significant similarity found.


Query #3760: g3648.t1 Query ID: lcl|Query_344820 Length: 425

No significant similarity found.


Query #3761: g3649.t1 Query ID: lcl|Query_344821 Length: 1169

No significant similarity found.


Query #3762: g3650.t1 Query ID: lcl|Query_344822 Length: 611

No significant similarity found.


Query #3763: g3651.t1 Query ID: lcl|Query_344823 Length: 218

No significant similarity found.


Query #3764: g3652.t1 Query ID: lcl|Query_344824 Length: 1710

No significant similarity found.


Query #3765: g3653.t1 Query ID: lcl|Query_344825 Length: 963

No significant similarity found.


Query #3766: g3654.t1 Query ID: lcl|Query_344826 Length: 677

No significant similarity found.


Query #3767: g3655.t1 Query ID: lcl|Query_344827 Length: 608

No significant similarity found.


Query #3768: g3656.t1 Query ID: lcl|Query_344828 Length: 202

No significant similarity found.


Query #3769: g3657.t1 Query ID: lcl|Query_344829 Length: 1183

No significant similarity found.


Query #3770: g3658.t1 Query ID: lcl|Query_344830 Length: 1078

No significant similarity found.


Query #3771: g3659.t1 Query ID: lcl|Query_344831 Length: 276

No significant similarity found.


Query #3772: g3660.t1 Query ID: lcl|Query_344832 Length: 430

No significant similarity found.


Query #3773: g3661.t1 Query ID: lcl|Query_344833 Length: 463
[truncated: 764,350 more chars]
