# Supplementary material for: Predicting the Structure of Enzymes with Metal Cofactors: The Example of [FeFe] Hydrogenases
Source: Int J Mol Sci. 2024 Mar 25;25(7):3663. doi: 10.3390/ijms25073663 (PMC11011570; doi:10.3390/ijms25073663)
Supplement: Supplementary file 1 [file ijms-25-03663-s001.zip › ijms-2857370-SM/Blast_Clustal_Alignments/Chlorella_Vulg211_11P_Nuclear_Protein_Pam30_Alignment/Dd.txt]

RID: 0K3WMPZS114	
Job Title: g1.t1 				
Program:  
Subject:None ID: lcl|Query_40837(amino acid) Length: 421
Query #1: g1.t1 Query ID: lcl|Query_29753 Length: 265

No significant similarity found.


Query #2: g2.t1 Query ID: lcl|Query_29754 Length: 332

No significant similarity found.


Query #3: g3.t1 Query ID: lcl|Query_29755 Length: 2311

No significant similarity found.


Query #4: g4.t1 Query ID: lcl|Query_29756 Length: 245

No significant similarity found.


Query #5: g5.t1 Query ID: lcl|Query_29757 Length: 427

No significant similarity found.


Query #6: g6.t1 Query ID: lcl|Query_29758 Length: 472

No significant similarity found.


Query #7: g7.t1 Query ID: lcl|Query_29759 Length: 89

No significant similarity found.


Query #8: g8.t1 Query ID: lcl|Query_29760 Length: 409

No significant similarity found.


Query #9: g9.t1 Query ID: lcl|Query_29761 Length: 1767

No significant similarity found.


Query #10: g10.t1 Query ID: lcl|Query_29762 Length: 107

No significant similarity found.


Query #11: g11.t1 Query ID: lcl|Query_29763 Length: 1087

No significant similarity found.


Query #12: g12.t1 Query ID: lcl|Query_29764 Length: 350

No significant similarity found.


Query #13: g13.t1 Query ID: lcl|Query_29765 Length: 1863

No significant similarity found.


Query #14: g14.t1 Query ID: lcl|Query_29766 Length: 478

No significant similarity found.


Query #15: g15.t1 Query ID: lcl|Query_29767 Length: 1601

No significant similarity found.


Query #16: g16.t1 Query ID: lcl|Query_29768 Length: 1102

No significant similarity found.


Query #17: g17.t1 Query ID: lcl|Query_29769 Length: 147

No significant similarity found.


Query #18: g18.t1 Query ID: lcl|Query_29770 Length: 765

No significant similarity found.


Query #19: g19.t1 Query ID: lcl|Query_29771 Length: 277

No significant similarity found.


Query #20: g20.t1 Query ID: lcl|Query_29772 Length: 1585

No significant similarity found.


Query #21: g21.t1 Query ID: lcl|Query_29773 Length: 120

No significant similarity found.


Query #22: g22.t1 Query ID: lcl|Query_29774 Length: 590

No significant similarity found.


Query #23: g23.t1 Query ID: lcl|Query_29775 Length: 136

No significant similarity found.


Query #24: g24.t1 Query ID: lcl|Query_29776 Length: 123

No significant similarity found.


Query #25: g25.t1 Query ID: lcl|Query_29777 Length: 340

No significant similarity found.


Query #26: g26.t1 Query ID: lcl|Query_29778 Length: 343

No significant similarity found.


Query #27: g27.t1 Query ID: lcl|Query_29779 Length: 542

No significant similarity found.


Query #28: g28.t1 Query ID: lcl|Query_29780 Length: 350

No significant similarity found.


Query #29: g29.t1 Query ID: lcl|Query_29781 Length: 153

No significant similarity found.


Query #30: g30.t1 Query ID: lcl|Query_29782 Length: 211

No significant similarity found.


Query #31: g31.t1 Query ID: lcl|Query_29783 Length: 88

No significant similarity found.


Query #32: g32.t1 Query ID: lcl|Query_29784 Length: 103

No significant similarity found.


Query #33: g33.t1 Query ID: lcl|Query_29785 Length: 193

No significant similarity found.


Query #34: g34.t1 Query ID: lcl|Query_29786 Length: 144

No significant similarity found.


Query #35: g35.t1 Query ID: lcl|Query_29787 Length: 73

No significant similarity found.


Query #36: g36.t1 Query ID: lcl|Query_29788 Length: 284

No significant similarity found.


Query #37: g37.t1 Query ID: lcl|Query_29789 Length: 259

No significant similarity found.


Query #38: g38.t1 Query ID: lcl|Query_29790 Length: 144

No significant similarity found.


Query #39: g39.t1 Query ID: lcl|Query_29791 Length: 1158

No significant similarity found.


Query #40: g40.t1 Query ID: lcl|Query_29792 Length: 753

No significant similarity found.


Query #41: g41.t1 Query ID: lcl|Query_29793 Length: 228

No significant similarity found.


Query #42: g42.t1 Query ID: lcl|Query_29794 Length: 429

No significant similarity found.


Query #43: g43.t1 Query ID: lcl|Query_29795 Length: 294

No significant similarity found.


Query #44: g44.t1 Query ID: lcl|Query_29796 Length: 348

No significant similarity found.


Query #45: g45.t1 Query ID: lcl|Query_29797 Length: 1085

No significant similarity found.


Query #46: g46.t1 Query ID: lcl|Query_29798 Length: 565

No significant similarity found.


Query #47: g47.t1 Query ID: lcl|Query_29799 Length: 131

No significant similarity found.


Query #48: g48.t1 Query ID: lcl|Query_29800 Length: 553

No significant similarity found.


Query #49: g49.t1 Query ID: lcl|Query_29801 Length: 157

No significant similarity found.


Query #50: g50.t1 Query ID: lcl|Query_29802 Length: 421

No significant similarity found.


Query #51: g51.t1 Query ID: lcl|Query_29803 Length: 521

No significant similarity found.


Query #52: g52.t1 Query ID: lcl|Query_29804 Length: 774

No significant similarity found.


Query #53: g53.t1 Query ID: lcl|Query_29805 Length: 131

No significant similarity found.


Query #54: g54.t1 Query ID: lcl|Query_29806 Length: 1187

No significant similarity found.


Query #55: g55.t1 Query ID: lcl|Query_29807 Length: 788

No significant similarity found.


Query #56: g55.t2 Query ID: lcl|Query_29808 Length: 790

No significant similarity found.


Query #57: g56.t1 Query ID: lcl|Query_29809 Length: 236

No significant similarity found.


Query #58: g57.t1 Query ID: lcl|Query_29810 Length: 431

No significant similarity found.


Query #59: g58.t1 Query ID: lcl|Query_29811 Length: 262

No significant similarity found.


Query #60: g59.t1 Query ID: lcl|Query_29812 Length: 363

No significant similarity found.


Query #61: g60.t1 Query ID: lcl|Query_29813 Length: 386

No significant similarity found.


Query #62: g61.t1 Query ID: lcl|Query_29814 Length: 364

No significant similarity found.


Query #63: g62.t1 Query ID: lcl|Query_29815 Length: 488

No significant similarity found.


Query #64: g63.t1 Query ID: lcl|Query_29816 Length: 243

No significant similarity found.


Query #65: g64.t1 Query ID: lcl|Query_29817 Length: 381

No significant similarity found.


Query #66: g65.t1 Query ID: lcl|Query_29818 Length: 537

No significant similarity found.


Query #67: g66.t1 Query ID: lcl|Query_29819 Length: 254

No significant similarity found.


Query #68: g67.t1 Query ID: lcl|Query_29820 Length: 455

No significant similarity found.


Query #69: g68.t1 Query ID: lcl|Query_29821 Length: 443

No significant similarity found.


Query #70: g69.t1 Query ID: lcl|Query_29822 Length: 330

No significant similarity found.


Query #71: g70.t1 Query ID: lcl|Query_29823 Length: 346

No significant similarity found.


Query #72: g71.t1 Query ID: lcl|Query_29824 Length: 458

No significant similarity found.


Query #73: g72.t1 Query ID: lcl|Query_29825 Length: 509

No significant similarity found.


Query #74: g73.t1 Query ID: lcl|Query_29826 Length: 487

No significant similarity found.


Query #75: g74.t1 Query ID: lcl|Query_29827 Length: 884

No significant similarity found.


Query #76: g75.t1 Query ID: lcl|Query_29828 Length: 333

No significant similarity found.


Query #77: g76.t1 Query ID: lcl|Query_29829 Length: 265

No significant similarity found.


Query #78: g77.t1 Query ID: lcl|Query_29830 Length: 442

No significant similarity found.


Query #79: g78.t1 Query ID: lcl|Query_29831 Length: 134

No significant similarity found.


Query #80: g79.t1 Query ID: lcl|Query_29832 Length: 218

No significant similarity found.


Query #81: g80.t1 Query ID: lcl|Query_29833 Length: 417

No significant similarity found.


Query #82: g81.t1 Query ID: lcl|Query_29834 Length: 435

No significant similarity found.


Query #83: g82.t1 Query ID: lcl|Query_29835 Length: 532

No significant similarity found.


Query #84: g83.t1 Query ID: lcl|Query_29836 Length: 101

No significant similarity found.


Query #85: g84.t1 Query ID: lcl|Query_29837 Length: 2372

No significant similarity found.


Query #86: g85.t1 Query ID: lcl|Query_29838 Length: 432

No significant similarity found.


Query #87: g86.t1 Query ID: lcl|Query_29839 Length: 148

No significant similarity found.


Query #88: g87.t1 Query ID: lcl|Query_29840 Length: 499

No significant similarity found.


Query #89: g88.t1 Query ID: lcl|Query_29841 Length: 426

No significant similarity found.


Query #90: g89.t1 Query ID: lcl|Query_29842 Length: 338

No significant similarity found.


Query #91: g90.t1 Query ID: lcl|Query_29843 Length: 1726

No significant similarity found.


Query #92: g91.t1 Query ID: lcl|Query_29844 Length: 493

No significant similarity found.


Query #93: g92.t1 Query ID: lcl|Query_29845 Length: 443

No significant similarity found.


Query #94: g93.t1 Query ID: lcl|Query_29846 Length: 594

No significant similarity found.


Query #95: g93.t2 Query ID: lcl|Query_29847 Length: 617

No significant similarity found.


Query #96: g94.t1 Query ID: lcl|Query_29848 Length: 686

No significant similarity found.


Query #97: g95.t1 Query ID: lcl|Query_29849 Length: 1718

No significant similarity found.


Query #98: g96.t1 Query ID: lcl|Query_29850 Length: 104

No significant similarity found.


Query #99: g97.t1 Query ID: lcl|Query_29851 Length: 118

No significant similarity found.


Query #100: g98.t1 Query ID: lcl|Query_29852 Length: 138

No significant similarity found.


Query #101: g99.t1 Query ID: lcl|Query_29853 Length: 297

No significant similarity found.


Query #102: g99.t2 Query ID: lcl|Query_29854 Length: 273

No significant similarity found.


Query #103: g100.t1 Query ID: lcl|Query_29855 Length: 180

No significant similarity found.


Query #104: g101.t1 Query ID: lcl|Query_29856 Length: 144

No significant similarity found.


Query #105: g102.t1 Query ID: lcl|Query_29857 Length: 109

No significant similarity found.


Query #106: g103.t1 Query ID: lcl|Query_29858 Length: 174

No significant similarity found.


Query #107: g104.t1 Query ID: lcl|Query_29859 Length: 87

No significant similarity found.


Query #108: g105.t1 Query ID: lcl|Query_29860 Length: 172

No significant similarity found.


Query #109: g106.t1 Query ID: lcl|Query_29861 Length: 249

No significant similarity found.


Query #110: g107.t1 Query ID: lcl|Query_29862 Length: 146

No significant similarity found.


Query #111: g108.t1 Query ID: lcl|Query_29863 Length: 365

No significant similarity found.


Query #112: g109.t1 Query ID: lcl|Query_29864 Length: 218

No significant similarity found.


Query #113: g110.t1 Query ID: lcl|Query_29865 Length: 252

No significant similarity found.


Query #114: g111.t1 Query ID: lcl|Query_29866 Length: 150

No significant similarity found.


Query #115: g112.t1 Query ID: lcl|Query_29867 Length: 428

No significant similarity found.


Query #116: g113.t1 Query ID: lcl|Query_29868 Length: 652

No significant similarity found.


Query #117: g114.t1 Query ID: lcl|Query_29869 Length: 559

No significant similarity found.


Query #118: g115.t1 Query ID: lcl|Query_29870 Length: 852

No significant similarity found.


Query #119: g116.t1 Query ID: lcl|Query_29871 Length: 424

No significant similarity found.


Query #120: g117.t1 Query ID: lcl|Query_29872 Length: 318

No significant similarity found.


Query #121: g118.t1 Query ID: lcl|Query_29873 Length: 270

No significant similarity found.


Query #122: g119.t1 Query ID: lcl|Query_29874 Length: 208

No significant similarity found.


Query #123: g120.t1 Query ID: lcl|Query_29875 Length: 141

No significant similarity found.


Query #124: g121.t1 Query ID: lcl|Query_29876 Length: 319

No significant similarity found.


Query #125: g122.t1 Query ID: lcl|Query_29877 Length: 1035

No significant similarity found.


Query #126: g123.t1 Query ID: lcl|Query_29878 Length: 1010

No significant similarity found.


Query #127: g124.t1 Query ID: lcl|Query_29879 Length: 505

No significant similarity found.


Query #128: g125.t1 Query ID: lcl|Query_29880 Length: 607

No significant similarity found.


Query #129: g126.t1 Query ID: lcl|Query_29881 Length: 1014

No significant similarity found.


Query #130: g127.t1 Query ID: lcl|Query_29882 Length: 428

No significant similarity found.


Query #131: g128.t1 Query ID: lcl|Query_29883 Length: 607

No significant similarity found.


Query #132: g129.t1 Query ID: lcl|Query_29884 Length: 358

No significant similarity found.


Query #133: g129.t2 Query ID: lcl|Query_29885 Length: 553

No significant similarity found.


Query #134: g130.t1 Query ID: lcl|Query_29886 Length: 630

No significant similarity found.


Query #135: g131.t1 Query ID: lcl|Query_29887 Length: 475

No significant similarity found.


Query #136: g132.t1 Query ID: lcl|Query_29888 Length: 472

No significant similarity found.


Query #137: g133.t1 Query ID: lcl|Query_29889 Length: 709

No significant similarity found.


Query #138: g134.t1 Query ID: lcl|Query_29890 Length: 595

No significant similarity found.


Query #139: g135.t1 Query ID: lcl|Query_29891 Length: 351

No significant similarity found.


Query #140: g136.t1 Query ID: lcl|Query_29892 Length: 581

No significant similarity found.


Query #141: g137.t1 Query ID: lcl|Query_29893 Length: 82

No significant similarity found.


Query #142: g138.t1 Query ID: lcl|Query_29894 Length: 160

No significant similarity found.


Query #143: g139.t1 Query ID: lcl|Query_29895 Length: 287

No significant similarity found.


Query #144: g140.t1 Query ID: lcl|Query_29896 Length: 423

No significant similarity found.


Query #145: g141.t1 Query ID: lcl|Query_29897 Length: 198

No significant similarity found.


Query #146: g142.t1 Query ID: lcl|Query_29898 Length: 125

No significant similarity found.


Query #147: g143.t1 Query ID: lcl|Query_29899 Length: 274

No significant similarity found.


Query #148: g144.t1 Query ID: lcl|Query_29900 Length: 190

No significant similarity found.


Query #149: g145.t1 Query ID: lcl|Query_29901 Length: 723

No significant similarity found.


Query #150: g146.t1 Query ID: lcl|Query_29902 Length: 385

No significant similarity found.


Query #151: g147.t1 Query ID: lcl|Query_29903 Length: 532

No significant similarity found.


Query #152: g148.t1 Query ID: lcl|Query_29904 Length: 592

No significant similarity found.


Query #153: g149.t1 Query ID: lcl|Query_29905 Length: 434

No significant similarity found.


Query #154: g150.t1 Query ID: lcl|Query_29906 Length: 764

No significant similarity found.


Query #155: g151.t1 Query ID: lcl|Query_29907 Length: 408

No significant similarity found.


Query #156: g152.t1 Query ID: lcl|Query_29908 Length: 428

No significant similarity found.


Query #157: g153.t1 Query ID: lcl|Query_29909 Length: 384

No significant similarity found.


Query #158: g154.t1 Query ID: lcl|Query_29910 Length: 328

No significant similarity found.


Query #159: g154.t2 Query ID: lcl|Query_29911 Length: 314

No significant similarity found.


Query #160: g155.t1 Query ID: lcl|Query_29912 Length: 495

No significant similarity found.


Query #161: g156.t1 Query ID: lcl|Query_29913 Length: 1614

No significant similarity found.


Query #162: g157.t1 Query ID: lcl|Query_29914 Length: 227

No significant similarity found.


Query #163: g158.t1 Query ID: lcl|Query_29915 Length: 1057

No significant similarity found.


Query #164: g159.t1 Query ID: lcl|Query_29916 Length: 882

No significant similarity found.


Query #165: g160.t1 Query ID: lcl|Query_29917 Length: 275

No significant similarity found.


Query #166: g161.t1 Query ID: lcl|Query_29918 Length: 255

No significant similarity found.


Query #167: g162.t1 Query ID: lcl|Query_29919 Length: 621

No significant similarity found.


Query #168: g163.t1 Query ID: lcl|Query_29920 Length: 470

No significant similarity found.


Query #169: g164.t1 Query ID: lcl|Query_29921 Length: 804

No significant similarity found.


Query #170: g165.t1 Query ID: lcl|Query_29922 Length: 390

No significant similarity found.


Query #171: g166.t1 Query ID: lcl|Query_29923 Length: 847

No significant similarity found.


Query #172: g167.t1 Query ID: lcl|Query_29924 Length: 513

No significant similarity found.


Query #173: g168.t1 Query ID: lcl|Query_29925 Length: 548

No significant similarity found.


Query #174: g169.t1 Query ID: lcl|Query_29926 Length: 914

Sequences producing significant alignments:
                                                                  Scientific      Common                     Max    Total Query   E   Per.   Acc.                        
Description                                                       Name            Name            Taxid      Score  Score cover Value Ident  Len        Accession        
unnamed protein product                                                                           0          25.7   25.7  7%    0.007 28.36  421        Query_40837      


Alignments:

>unnamed protein product
Sequence ID: Query_40837 Length: 421
Range 1: 105 to 169

Score:25.7 bits(53), Expect:0.007, 
Method:Compositional matrix adjust., 
Identities:19/67(28%), Positives:24/67(35%), Gaps:3/67(4%)

Query  336  LPGLAMSRSLGDLYAHSVG-VSAEPILNTYTLGERDLFLILATDGLWDIMDNEEAADFVE  394
            +P  A    LGD +   VG V     L    L          T+   D+   EE  +FVE
Sbjct  105  MPAPAVRYALGDAFGMPVGSVTTGKMLAA--LQKLGFAHCWDTEFTADVTIWEEGSEFVE  162

Query  395  RYKGRRD  401
            R     D
Sbjct  163  RLTKKSD  169


Query #175: g170.t1 Query ID: lcl|Query_29927 Length: 1535

No significant similarity found.


Query #176: g171.t1 Query ID: lcl|Query_29928 Length: 418

No significant similarity found.


Query #177: g172.t1 Query ID: lcl|Query_29929 Length: 110

No significant similarity found.


Query #178: g173.t1 Query ID: lcl|Query_29930 Length: 80

No significant similarity found.


Query #179: g174.t1 Query ID: lcl|Query_29931 Length: 317

No significant similarity found.


Query #180: g175.t1 Query ID: lcl|Query_29932 Length: 92

No significant similarity found.


Query #181: g176.t1 Query ID: lcl|Query_29933 Length: 612

No significant similarity found.


Query #182: g177.t1 Query ID: lcl|Query_29934 Length: 1044

No significant similarity found.


Query #183: g178.t1 Query ID: lcl|Query_29935 Length: 139

No significant similarity found.


Query #184: g179.t1 Query ID: lcl|Query_29936 Length: 337

No significant similarity found.


Query #185: g180.t1 Query ID: lcl|Query_29937 Length: 250

No significant similarity found.


Query #186: g181.t1 Query ID: lcl|Query_29938 Length: 225

No significant similarity found.


Query #187: g182.t1 Query ID: lcl|Query_29939 Length: 220

No significant similarity found.


Query #188: g183.t1 Query ID: lcl|Query_29940 Length: 220

No significant similarity found.


Query #189: g184.t1 Query ID: lcl|Query_29941 Length: 220

No significant similarity found.


Query #190: g185.t1 Query ID: lcl|Query_29942 Length: 220

No significant similarity found.


Query #191: g186.t1 Query ID: lcl|Query_29943 Length: 220

No significant similarity found.


Query #192: g187.t1 Query ID: lcl|Query_29944 Length: 220

No significant similarity found.


Query #193: g188.t1 Query ID: lcl|Query_29945 Length: 430

No significant similarity found.


Query #194: g189.t1 Query ID: lcl|Query_29946 Length: 173

No significant similarity found.


Query #195: g190.t1 Query ID: lcl|Query_29947 Length: 362

No significant similarity found.


Query #196: g191.t1 Query ID: lcl|Query_29948 Length: 160

No significant similarity found.


Query #197: g192.t1 Query ID: lcl|Query_29949 Length: 234

No significant similarity found.


Query #198: g193.t1 Query ID: lcl|Query_29950 Length: 289

No significant similarity found.


Query #199: g194.t1 Query ID: lcl|Query_29951 Length: 423

No significant similarity found.


Query #200: g195.t1 Query ID: lcl|Query_29952 Length: 1181

No significant similarity found.


Query #201: g196.t1 Query ID: lcl|Query_29953 Length: 462

No significant similarity found.


Query #202: g197.t1 Query ID: lcl|Query_29954 Length: 921

No significant similarity found.


Query #203: g198.t1 Query ID: lcl|Query_29955 Length: 631

No significant similarity found.


Query #204: g199.t1 Query ID: lcl|Query_29956 Length: 273

No significant similarity found.


Query #205: g200.t1 Query ID: lcl|Query_29957 Length: 395

No significant similarity found.


Query #206: g201.t1 Query ID: lcl|Query_29958 Length: 351

No significant similarity found.


Query #207: g202.t1 Query ID: lcl|Query_29959 Length: 275

No significant similarity found.


Query #208: g203.t1 Query ID: lcl|Query_29960 Length: 209

No significant similarity found.


Query #209: g204.t1 Query ID: lcl|Query_29961 Length: 412

No significant similarity found.


Query #210: g205.t1 Query ID: lcl|Query_29962 Length: 156

No significant similarity found.


Query #211: g206.t1 Query ID: lcl|Query_29963 Length: 574

No significant similarity found.


Query #212: g206.t2 Query ID: lcl|Query_29964 Length: 576

No significant similarity found.


Query #213: g207.t1 Query ID: lcl|Query_29965 Length: 516

No significant similarity found.


Query #214: g208.t1 Query ID: lcl|Query_29966 Length: 589

No significant similarity found.


Query #215: g209.t1 Query ID: lcl|Query_29967 Length: 171

No significant similarity found.


Query #216: g210.t1 Query ID: lcl|Query_29968 Length: 416

No significant similarity found.


Query #217: g211.t1 Query ID: lcl|Query_29969 Length: 296

No significant similarity found.


Query #218: g212.t1 Query ID: lcl|Query_29970 Length: 366

No significant similarity found.


Query #219: g213.t1 Query ID: lcl|Query_29971 Length: 319

No significant similarity found.


Query #220: g214.t1 Query ID: lcl|Query_29972 Length: 885

No significant similarity found.


Query #221: g215.t1 Query ID: lcl|Query_29973 Length: 993

No significant similarity found.


Query #222: g216.t1 Query ID: lcl|Query_29974 Length: 738

No significant similarity found.


Query #223: g217.t1 Query ID: lcl|Query_29975 Length: 2073

No significant similarity found.


Query #224: g218.t1 Query ID: lcl|Query_29976 Length: 1053

No significant similarity found.


Query #225: g219.t1 Query ID: lcl|Query_29977 Length: 592

No significant similarity found.


Query #226: g220.t1 Query ID: lcl|Query_29978 Length: 599

No significant similarity found.


Query #227: g221.t1 Query ID: lcl|Query_29979 Length: 352

No significant similarity found.


Query #228: g222.t1 Query ID: lcl|Query_29980 Length: 355

No significant similarity found.


Query #229: g223.t1 Query ID: lcl|Query_29981 Length: 855

No significant similarity found.


Query #230: g224.t1 Query ID: lcl|Query_29982 Length: 513

No significant similarity found.


Query #231: g225.t1 Query ID: lcl|Query_29983 Length: 508

No significant similarity found.


Query #232: g226.t1 Query ID: lcl|Query_29984 Length: 222

No significant similarity found.


Query #233: g227.t1 Query ID: lcl|Query_29985 Length: 1374

No significant similarity found.


Query #234: g228.t1 Query ID: lcl|Query_29986 Length: 1116

No significant similarity found.


Query #235: g229.t1 Query ID: lcl|Query_29987 Length: 1755

No significant similarity found.


Query #236: g230.t1 Query ID: lcl|Query_29988 Length: 236

No significant similarity found.


Query #237: g231.t1 Query ID: lcl|Query_29989 Length: 416

No significant similarity found.


Query #238: g232.t1 Query ID: lcl|Query_29990 Length: 550

No significant similarity found.


Query #239: g233.t1 Query ID: lcl|Query_29991 Length: 426

No significant similarity found.


Query #240: g234.t1 Query ID: lcl|Query_29992 Length: 338

No significant similarity found.


Query #241: g235.t1 Query ID: lcl|Query_29993 Length: 345

No significant similarity found.


Query #242: g236.t1 Query ID: lcl|Query_29994 Length: 289

No significant similarity found.


Query #243: g237.t1 Query ID: lcl|Query_29995 Length: 470

No significant similarity found.


Query #244: g238.t1 Query ID: lcl|Query_29996 Length: 601

No significant similarity found.


Query #245: g239.t1 Query ID: lcl|Query_29997 Length: 319

No significant similarity found.


Query #246: g240.t1 Query ID: lcl|Query_29998 Length: 651

No significant similarity found.


Query #247: g241.t1 Query ID: lcl|Query_29999 Length: 809

No significant similarity found.


Query #248: g242.t1 Query ID: lcl|Query_30000 Length: 340

No significant similarity found.


Query #249: g243.t1 Query ID: lcl|Query_30001 Length: 374

No significant similarity found.


Query #250: g244.t1 Query ID: lcl|Query_30002 Length: 227

No significant similarity found.


Query #251: g245.t1 Query ID: lcl|Query_30003 Length: 1077

No significant similarity found.


Query #252: g246.t1 Query ID: lcl|Query_30004 Length: 181

No significant similarity found.


Query #253: g247.t1 Query ID: lcl|Query_30005 Length: 897

No significant similarity found.


Query #254: g248.t1 Query ID: lcl|Query_30006 Length: 241

No significant similarity found.


Query #255: g249.t1 Query ID: lcl|Query_30007 Length: 385

No significant similarity found.


Query #256: g250.t1 Query ID: lcl|Query_30008 Length: 358

No significant similarity found.


Query #257: g251.t1 Query ID: lcl|Query_30009 Length: 233

No significant similarity found.


Query #258: g252.t1 Query ID: lcl|Query_30010 Length: 261

No significant similarity found.


Query #259: g253.t1 Query ID: lcl|Query_30011 Length: 1342

No significant similarity found.


Query #260: g254.t1 Query ID: lcl|Query_30012 Length: 162

No significant similarity found.


Query #261: g255.t1 Query ID: lcl|Query_30013 Length: 712

No significant similarity found.


Query #262: g256.t1 Query ID: lcl|Query_30014 Length: 280

No significant similarity found.


Query #263: g257.t1 Query ID: lcl|Query_30015 Length: 721

No significant similarity found.


Query #264: g258.t1 Query ID: lcl|Query_30016 Length: 1177

No significant similarity found.


Query #265: g259.t1 Query ID: lcl|Query_30017 Length: 143

No significant similarity found.


Query #266: g260.t1 Query ID: lcl|Query_30018 Length: 353

No significant similarity found.


Query #267: g261.t1 Query ID: lcl|Query_30019 Length: 369

No significant similarity found.


Query #268: g262.t1 Query ID: lcl|Query_30020 Length: 199

No significant similarity found.


Query #269: g263.t1 Query ID: lcl|Query_30021 Length: 514

No significant similarity found.


Query #270: g264.t1 Query ID: lcl|Query_30022 Length: 491

No significant similarity found.


Query #271: g265.t1 Query ID: lcl|Query_30023 Length: 541

No significant similarity found.


Query #272: g266.t1 Query ID: lcl|Query_30024 Length: 1011

No significant similarity found.


Query #273: g267.t1 Query ID: lcl|Query_30025 Length: 928

No significant similarity found.


Query #274: g268.t1 Query ID: lcl|Query_30026 Length: 1000

No significant similarity found.


Query #275: g269.t1 Query ID: lcl|Query_30027 Length: 337

No significant similarity found.


Query #276: g270.t1 Query ID: lcl|Query_30028 Length: 499

No significant similarity found.


Query #277: g271.t1 Query ID: lcl|Query_30029 Length: 99

No significant similarity found.


Query #278: g272.t1 Query ID: lcl|Query_30030 Length: 169

No significant similarity found.


Query #279: g273.t1 Query ID: lcl|Query_30031 Length: 111

No significant similarity found.


Query #280: g274.t1 Query ID: lcl|Query_30032 Length: 917

No significant similarity found.


Query #281: g275.t1 Query ID: lcl|Query_30033 Length: 231

No significant similarity found.


Query #282: g276.t1 Query ID: lcl|Query_30034 Length: 18322

No significant similarity found.


Query #283: g277.t1 Query ID: lcl|Query_30035 Length: 98

No significant similarity found.


Query #284: g278.t1 Query ID: lcl|Query_30036 Length: 198

No significant similarity found.


Query #285: g279.t1 Query ID: lcl|Query_30037 Length: 1358

No significant similarity found.


Query #286: g279.t2 Query ID: lcl|Query_30038 Length: 1336

No significant similarity found.


Query #287: g280.t1 Query ID: lcl|Query_30039 Length: 276

No significant similarity found.


Query #288: g281.t1 Query ID: lcl|Query_30040 Length: 360

No significant similarity found.


Query #289: g282.t1 Query ID: lcl|Query_30041 Length: 541

No significant similarity found.


Query #290: g283.t1 Query ID: lcl|Query_30042 Length: 144

No significant similarity found.


Query #291: g284.t1 Query ID: lcl|Query_30043 Length: 456

No significant similarity found.


Query #292: g285.t1 Query ID: lcl|Query_30044 Length: 441

No significant similarity found.


Query #293: g286.t1 Query ID: lcl|Query_30045 Length: 524

No significant similarity found.


Query #294: g287.t1 Query ID: lcl|Query_30046 Length: 420

No significant similarity found.


Query #295: g288.t1 Query ID: lcl|Query_30047 Length: 1228

No significant similarity found.


Query #296: g289.t1 Query ID: lcl|Query_30048 Length: 207

No significant similarity found.


Query #297: g290.t1 Query ID: lcl|Query_30049 Length: 784

No significant similarity found.


Query #298: g291.t1 Query ID: lcl|Query_30050 Length: 941

No significant similarity found.


Query #299: g292.t1 Query ID: lcl|Query_30051 Length: 1004

No significant similarity found.


Query #300: g293.t1 Query ID: lcl|Query_30052 Length: 222

No significant similarity found.


Query #301: g294.t1 Query ID: lcl|Query_30053 Length: 417

No significant similarity found.


Query #302: g295.t1 Query ID: lcl|Query_30054 Length: 272

No significant similarity found.


Query #303: g296.t1 Query ID: lcl|Query_30055 Length: 937

No significant similarity found.


Query #304: g297.t1 Query ID: lcl|Query_30056 Length: 336

No significant similarity found.


Query #305: g298.t1 Query ID: lcl|Query_30057 Length: 343

No significant similarity found.


Query #306: g299.t1 Query ID: lcl|Query_30058 Length: 453

No significant similarity found.


Query #307: g300.t1 Query ID: lcl|Query_30059 Length: 534

No significant similarity found.


Query #308: g301.t1 Query ID: lcl|Query_30060 Length: 378

No significant similarity found.


Query #309: g302.t1 Query ID: lcl|Query_30061 Length: 423

No significant similarity found.


Query #310: g303.t1 Query ID: lcl|Query_30062 Length: 604

No significant similarity found.


Query #311: g304.t1 Query ID: lcl|Query_30063 Length: 204

No significant similarity found.


Query #312: g305.t1 Query ID: lcl|Query_30064 Length: 344

No significant similarity found.


Query #313: g306.t1 Query ID: lcl|Query_30065 Length: 150

No significant similarity found.


Query #314: g307.t1 Query ID: lcl|Query_30066 Length: 188

No significant similarity found.


Query #315: g308.t1 Query ID: lcl|Query_30067 Length: 481

Sequences producing significant alignments:
                                                                  Scientific      Common                     Max    Total Query   E   Per.   Acc.                        
Description                                                       Name            Name            Taxid      Score  Score cover Value Ident  Len        Accession        
unnamed protein product                                                                           0          24.0   24.0  2%    0.012 72.73  421        Query_40837      


Alignments:

>unnamed protein product
Sequence ID: Query_40837 Length: 421
Range 1: 172 to 182

Score:24.0 bits(49), Expect:0.012, 
Method:Compositional matrix adjust., 
Identities:8/11(73%), Positives:8/11(72%), Gaps:0/11(0%)

Query  304  LPPFTSCRPSW  314
            LP FTSC P W
Sbjct  172  LPQFTSCCPGW  182


Query #316: g309.t1 Query ID: lcl|Query_30068 Length: 103

No significant similarity found.


Query #317: g310.t1 Query ID: lcl|Query_30069 Length: 637

No significant similarity found.


Query #318: g311.t1 Query ID: lcl|Query_30070 Length: 337

No significant similarity found.


Query #319: g312.t1 Query ID: lcl|Query_30071 Length: 384

No significant similarity found.


Query #320: g313.t1 Query ID: lcl|Query_30072 Length: 259

No significant similarity found.


Query #321: g314.t1 Query ID: lcl|Query_30073 Length: 99

No significant similarity found.


Query #322: g315.t1 Query ID: lcl|Query_30074 Length: 691

No significant similarity found.


Query #323: g316.t1 Query ID: lcl|Query_30075 Length: 1688

No significant similarity found.


Query #324: g317.t1 Query ID: lcl|Query_30076 Length: 322

No significant similarity found.


Query #325: g318.t1 Query ID: lcl|Query_30077 Length: 528

No significant similarity found.


Query #326: g319.t1 Query ID: lcl|Query_30078 Length: 1304

No significant similarity found.


Query #327: g320.t1 Query ID: lcl|Query_30079 Length: 292

No significant similarity found.


Query #328: g321.t1 Query ID: lcl|Query_30080 Length: 115

No significant similarity found.


Query #329: g322.t1 Query ID: lcl|Query_30081 Length: 453

No significant similarity found.


Query #330: g323.t1 Query ID: lcl|Query_30082 Length: 224

No significant similarity found.


Query #331: g324.t1 Query ID: lcl|Query_30083 Length: 146

No significant similarity found.


Query #332: g325.t1 Query ID: lcl|Query_30084 Length: 626

No significant similarity found.


Query #333: g325.t2 Query ID: lcl|Query_30085 Length: 623

No significant similarity found.


Query #334: g326.t1 Query ID: lcl|Query_30086 Length: 763

No significant similarity found.


Query #335: g327.t1 Query ID: lcl|Query_30087 Length: 1126

No significant similarity found.


Query #336: g328.t1 Query ID: lcl|Query_30088 Length: 1308

No significant similarity found.


Query #337: g329.t1 Query ID: lcl|Query_30089 Length: 291

No significant similarity found.


Query #338: g330.t1 Query ID: lcl|Query_30090 Length: 336

No significant similarity found.


Query #339: g331.t1 Query ID: lcl|Query_30091 Length: 687

No significant similarity found.


Query #340: g332.t1 Query ID: lcl|Query_30092 Length: 304

No significant similarity found.


Query #341: g333.t1 Query ID: lcl|Query_30093 Length: 268

No significant similarity found.


Query #342: g334.t1 Query ID: lcl|Query_30094 Length: 195

No significant similarity found.


Query #343: g335.t1 Query ID: lcl|Query_30095 Length: 296

No significant similarity found.


Query #344: g336.t1 Query ID: lcl|Query_30096 Length: 458

No significant similarity found.


Query #345: g337.t1 Query ID: lcl|Query_30097 Length: 529

No significant similarity found.


Query #346: g338.t1 Query ID: lcl|Query_30098 Length: 524

No significant similarity found.


Query #347: g339.t1 Query ID: lcl|Query_30099 Length: 444

No significant similarity found.


Query #348: g340.t1 Query ID: lcl|Query_30100 Length: 2357

No significant similarity found.


Query #349: g341.t1 Query ID: lcl|Query_30101 Length: 508

No significant similarity found.


Query #350: g342.t1 Query ID: lcl|Query_30102 Length: 223

No significant similarity found.


Query #351: g343.t1 Query ID: lcl|Query_30103 Length: 259

No significant similarity found.


Query #352: g344.t1 Query ID: lcl|Query_30104 Length: 939

No significant similarity found.


Query #353: g345.t1 Query ID: lcl|Query_30105 Length: 399

No significant similarity found.


Query #354: g346.t1 Query ID: lcl|Query_30106 Length: 329

No significant similarity found.


Query #355: g347.t1 Query ID: lcl|Query_30107 Length: 468

No significant similarity found.


Query #356: g348.t1 Query ID: lcl|Query_30108 Length: 269

No significant similarity found.


Query #357: g349.t1 Query ID: lcl|Query_30109 Length: 633

No significant similarity found.


Query #358: g350.t1 Query ID: lcl|Query_30110 Length: 497

No significant similarity found.


Query #359: g351.t1 Query ID: lcl|Query_30111 Length: 1175

No significant similarity found.


Query #360: g352.t1 Query ID: lcl|Query_30112 Length: 1394

No significant similarity found.


Query #361: g353.t1 Query ID: lcl|Query_30113 Length: 297

No significant similarity found.


Query #362: g354.t1 Query ID: lcl|Query_30114 Length: 101

No significant similarity found.


Query #363: g355.t1 Query ID: lcl|Query_30115 Length: 1724

No significant similarity found.


Query #364: g356.t1 Query ID: lcl|Query_30116 Length: 814

No significant similarity found.


Query #365: g357.t1 Query ID: lcl|Query_30117 Length: 329

No significant similarity found.


Query #366: g358.t1 Query ID: lcl|Query_30118 Length: 423

No significant similarity found.


Query #367: g359.t1 Query ID: lcl|Query_30119 Length: 122

No significant similarity found.


Query #368: g360.t1 Query ID: lcl|Query_30120 Length: 465

No significant similarity found.


Query #369: g361.t1 Query ID: lcl|Query_30121 Length: 300

No significant similarity found.


Query #370: g362.t1 Query ID: lcl|Query_30122 Length: 490

No significant similarity found.


Query #371: g363.t1 Query ID: lcl|Query_30123 Length: 933

No significant similarity found.


Query #372: g364.t1 Query ID: lcl|Query_30124 Length: 1070

No significant similarity found.


Query #373: g365.t1 Query ID: lcl|Query_30125 Length: 248

No significant similarity found.


Query #374: g366.t1 Query ID: lcl|Query_30126 Length: 417

No significant similarity found.


Query #375: g367.t1 Query ID: lcl|Query_30127 Length: 458

No significant similarity found.


Query #376: g368.t1 Query ID: lcl|Query_30128 Length: 344

No significant similarity found.


Query #377: g369.t1 Query ID: lcl|Query_30129 Length: 1318

No significant similarity found.


Query #378: g370.t1 Query ID: lcl|Query_30130 Length: 3001

No significant similarity found.


Query #379: g370.t2 Query ID: lcl|Query_30131 Length: 2999

No significant similarity found.


Query #380: g371.t1 Query ID: lcl|Query_30132 Length: 305

No significant similarity found.


Query #381: g372.t1 Query ID: lcl|Query_30133 Length: 991

No significant similarity found.


Query #382: g373.t1 Query ID: lcl|Query_30134 Length: 284

No significant similarity found.


Query #383: g374.t1 Query ID: lcl|Query_30135 Length: 7090

No significant similarity found.


Query #384: g375.t1 Query ID: lcl|Query_30136 Length: 1224

No significant similarity found.


Query #385: g376.t1 Query ID: lcl|Query_30137 Length: 583

No significant similarity found.


Query #386: g377.t1 Query ID: lcl|Query_30138 Length: 699

No significant similarity found.


Query #387: g378.t1 Query ID: lcl|Query_30139 Length: 764

No significant similarity found.


Query #388: g379.t1 Query ID: lcl|Query_30140 Length: 414

No significant similarity found.


Query #389: g380.t1 Query ID: lcl|Query_30141 Length: 602

No significant similarity found.


Query #390: g381.t1 Query ID: lcl|Query_30142 Length: 465

No significant similarity found.


Query #391: g382.t1 Query ID: lcl|Query_30143 Length: 366

No significant similarity found.


Query #392: g383.t1 Query ID: lcl|Query_30144 Length: 508

No significant similarity found.


Query #393: g384.t1 Query ID: lcl|Query_30145 Length: 210

No significant similarity found.


Query #394: g385.t1 Query ID: lcl|Query_30146 Length: 332

No significant similarity found.


Query #395: g386.t1 Query ID: lcl|Query_30147 Length: 429

No significant similarity found.


Query #396: g387.t1 Query ID: lcl|Query_30148 Length: 231

No significant similarity found.


Query #397: g388.t1 Query ID: lcl|Query_30149 Length: 496

No significant similarity found.


Query #398: g389.t1 Query ID: lcl|Query_30150 Length: 640

No significant similarity found.


Query #399: g390.t1 Query ID: lcl|Query_30151 Length: 293

No significant similarity found.


Query #400: g391.t1 Query ID: lcl|Query_30152 Length: 380

No significant similarity found.


Query #401: g392.t1 Query ID: lcl|Query_30153 Length: 474

Sequences producing significant alignments:
                                                                  Scientific      Common                     Max    Total Query   E   Per.   Acc.                        
Description                                                       Name            Name            Taxid      Score  Score cover Value Ident  Len        Accession        
unnamed protein product                                                                           0          29.1   29.1  17%   3e-04 29.27  421        Query_40837      


Alignments:

>unnamed protein product
Sequence ID: Query_40837 Length: 421
Range 1: 257 to 330

Score:29.1 bits(61), Expect:3e-04, 
Method:Compositional matrix adjust., 
Identities:24/82(29%), Positives:31/82(37%), Gaps:9/82(10%)

Query  156  TLVARMHRYLMGRAGVSPAQVAALPEHNAMDSIVDAMGAAAADYGVQGGVMVMVVQPGER  215
            TL  R   Y+   AG+  A    LP+    DS        A  +GV GGVM    +   R
Sbjct  257  TLTTRELAYMIKKAGIDFAK---LPDGK-RDSLMGESTGGATIFGVTGGVM----EAALR  308

Query  216  NSYDQQWLQTR-LWERHGVRTL  236
              Y+         W+   VR L
Sbjct  309  FAYEAVTGKKPDSWDFKAVRGL  330


Query #402: g393.t1 Query ID: lcl|Query_30154 Length: 545

No significant similarity found.


Query #403: g394.t1 Query ID: lcl|Query_30155 Length: 240

No significant similarity found.


Query #404: g395.t1 Query ID: lcl|Query_30156 Length: 1392

No significant similarity found.


Query #405: g396.t1 Query ID: lcl|Query_30157 Length: 84

No significant similarity found.


Query #406: g397.t1 Query ID: lcl|Query_30158 Length: 327

No significant similarity found.


Query #407: g398.t1 Query ID: lcl|Query_30159 Length: 678

No significant similarity found.


Query #408: g399.t1 Query ID: lcl|Query_30160 Length: 705

No significant similarity found.


Query #409: g400.t1 Query ID: lcl|Query_30161 Length: 534

No significant similarity found.


Query #410: g401.t1 Query ID: lcl|Query_30162 Length: 2579

No significant similarity found.


Query #411: g402.t1 Query ID: lcl|Query_30163 Length: 280

No significant similarity found.


Query #412: g403.t1 Query ID: lcl|Query_30164 Length: 1441

No significant similarity found.


Query #413: g404.t1 Query ID: lcl|Query_30165 Length: 352

No significant similarity found.


Query #414: g405.t1 Query ID: lcl|Query_30166 Length: 2691

No significant similarity found.


Query #415: g406.t1 Query ID: lcl|Query_30167 Length: 302

No significant similarity found.


Query #416: g407.t1 Query ID: lcl|Query_30168 Length: 563

No significant similarity found.


Query #417: g408.t1 Query ID: lcl|Query_30169 Length: 252

No significant similarity found.


Query #418: g409.t1 Query ID: lcl|Query_30170 Length: 600

No significant similarity found.


Query #419: g410.t1 Query ID: lcl|Query_30171 Length: 416

No significant similarity found.


Query #420: g411.t1 Query ID: lcl|Query_30172 Length: 2537

No significant similarity found.


Query #421: g412.t1 Query ID: lcl|Query_30173 Length: 527

No significant similarity found.


Query #422: g413.t1 Query ID: lcl|Query_30174 Length: 691

No significant similarity found.


Query #423: g414.t1 Query ID: lcl|Query_30175 Length: 481

Sequences producing significant alignments:
                                                                  Scientific      Common                     Max    Total Query   E   Per.   Acc.                        
Description                                                       Name            Name            Taxid      Score  Score cover Value Ident  Len        Accession        
unnamed protein product                                                                           0          22.3   22.3  12%   0.032 25.35  421        Query_40837      


Alignments:

>unnamed protein product
Sequence ID: Query_40837 Length: 421
Range 1: 264 to 330

Score:22.3 bits(45), Expect:0.032, 
Method:Compositional matrix adjust., 
Identities:18/71(25%), Positives:22/71(30%), Gaps:13/71(18%)

Query  201  AYASRRAPVRQRLGLPSLPPGS--GPLQPPPGIPAVLHIAGGVMEL-------EVARKLP  251
            AY    A +        LP G     +    G   +  + GGVME         V  K P
Sbjct  264  AYMIKKAGI----DFAKLPDGKRDSLMGESTGGATIFGVTGGVMEAALRFAYEAVTGKKP  319

Query  252  PGWHMSGPQGL  262
              W      GL
Sbjct  320  DSWDFKAVRGL  330


Query #424: g415.t1 Query ID: lcl|Query_30176 Length: 471

No significant similarity found.


Query #425: g416.t1 Query ID: lcl|Query_30177 Length: 1263

No significant similarity found.


Query #426: g417.t1 Query ID: lcl|Query_30178 Length: 919

No significant similarity found.


Query #427: g418.t1 Query ID: lcl|Query_30179 Length: 164

No significant similarity found.


Query #428: g419.t1 Query ID: lcl|Query_30180 Length: 227

No significant similarity found.


Query #429: g420.t1 Query ID: lcl|Query_30181 Length: 652

No significant similarity found.


Query #430: g421.t1 Query ID: lcl|Query_30182 Length: 663

No significant similarity found.


Query #431: g422.t1 Query ID: lcl|Query_30183 Length: 714

No significant similarity found.


Query #432: g423.t1 Query ID: lcl|Query_30184 Length: 526

No significant similarity found.


Query #433: g424.t1 Query ID: lcl|Query_30185 Length: 1413

No significant similarity found.


Query #434: g425.t1 Query ID: lcl|Query_30186 Length: 1340

No significant similarity found.


Query #435: g426.t1 Query ID: lcl|Query_30187 Length: 287

No significant similarity found.


Query #436: g427.t1 Query ID: lcl|Query_30188 Length: 1052

No significant similarity found.


Query #437: g427.t2 Query ID: lcl|Query_30189 Length: 1068

No significant similarity found.


Query #438: g428.t1 Query ID: lcl|Query_30190 Length: 106

No significant similarity found.


Query #439: g429.t1 Query ID: lcl|Query_30191 Length: 985

No significant similarity found.


Query #440: g430.t1 Query ID: lcl|Query_30192 Length: 326

No significant similarity found.


Query #441: g431.t1 Query ID: lcl|Query_30193 Length: 407

No significant similarity found.


Query #442: g432.t1 Query ID: lcl|Query_30194 Length: 225

No significant similarity found.


Query #443: g433.t1 Query ID: lcl|Query_30195 Length: 500

No significant similarity found.


Query #444: g434.t1 Query ID: lcl|Query_30196 Length: 119

No significant similarity found.


Query #445: g435.t1 Query ID: lcl|Query_30197 Length: 605

No significant similarity found.


Query #446: g436.t1 Query ID: lcl|Query_30198 Length: 154

No significant similarity found.


Query #447: g437.t1 Query ID: lcl|Query_30199 Length: 168

No significant similarity found.


Query #448: g438.t1 Query ID: lcl|Query_30200 Length: 844

No significant similarity found.


Query #449: g439.t1 Query ID: lcl|Query_30201 Length: 139

No significant similarity found.


Query #450: g440.t1 Query ID: lcl|Query_30202 Length: 157

No significant similarity found.


Query #451: g441.t1 Query ID: lcl|Query_30203 Length: 599

No significant similarity found.


Query #452: g442.t1 Query ID: lcl|Query_30204 Length: 342

No significant similarity found.


Query #453: g443.t1 Query ID: lcl|Query_30205 Length: 706

No significant similarity found.


Query #454: g444.t1 Query ID: lcl|Query_30206 Length: 276

No significant similarity found.


Query #455: g445.t1 Query ID: lcl|Query_30207 Length: 444

No significant similarity found.


Query #456: g446.t1 Query ID: lcl|Query_30208 Length: 901

No significant similarity found.


Query #457: g447.t1 Query ID: lcl|Query_30209 Length: 205

No significant similarity found.


Query #458: g448.t1 Query ID: lcl|Query_30210 Length: 360

No significant similarity found.


Query #459: g449.t1 Query ID: lcl|Query_30211 Length: 352

No significant similarity found.


Query #460: g450.t1 Query ID: lcl|Query_30212 Length: 235

Sequences producing significant alignments:
                                                                  Scientific      Common                     Max    Total Query   E   Per.   Acc.                        
Description                                                       Name            Name            Taxid      Score  Score cover Value Ident  Len        Accession        
unnamed protein product                                                                           0          23.1   23.1  8%    0.010 47.83  421        Query_40837      


Alignments:

>unnamed protein product
Sequence ID: Query_40837 Length: 421
Range 1: 344 to 366

Score:23.1 bits(47), Expect:0.010, 
Method:Compositional matrix adjust., 
Identities:11/23(48%), Positives:12/23(52%), Gaps:3/23(13%)

Query  153  DVKAAVLHG---FQQILDTLRAA  172
            DVK AV HG   F Q+ D   A 
Sbjct  344  DVKVAVVHGAKRFKQVCDDVKAG  366


Query #461: g451.t1 Query ID: lcl|Query_30213 Length: 368

No significant similarity found.


Query #462: g452.t1 Query ID: lcl|Query_30214 Length: 335

No significant similarity found.


Query #463: g453.t1 Query ID: lcl|Query_30215 Length: 481

No significant similarity found.


Query #464: g454.t1 Query ID: lcl|Query_30216 Length: 738

No significant similarity found.


Query #465: g455.t1 Query ID: lcl|Query_30217 Length: 280

No significant similarity found.


Query #466: g456.t1 Query ID: lcl|Query_30218 Length: 844

No significant similarity found.


Query #467: g457.t1 Query ID: lcl|Query_30219 Length: 413

No significant similarity found.


Query #468: g458.t1 Query ID: lcl|Query_30220 Length: 717

No significant similarity found.


Query #469: g459.t1 Query ID: lcl|Query_30221 Length: 354

No significant similarity found.


Query #470: g460.t1 Query ID: lcl|Query_30222 Length: 496

No significant similarity found.


Query #471: g461.t1 Query ID: lcl|Query_30223 Length: 362

No significant similarity found.


Query #472: g462.t1 Query ID: lcl|Query_30224 Length: 523

No significant similarity found.


Query #473: g463.t1 Query ID: lcl|Query_30225 Length: 1210

No significant similarity found.


Query #474: g464.t1 Query ID: lcl|Query_30226 Length: 338

No significant similarity found.


Query #475: g465.t1 Query ID: lcl|Query_30227 Length: 338

No significant similarity found.


Query #476: g466.t1 Query ID: lcl|Query_30228 Length: 753

No significant similarity found.


Query #477: g467.t1 Query ID: lcl|Query_30229 Length: 139

No significant similarity found.


Query #478: g468.t1 Query ID: lcl|Query_30230 Length: 93

No significant similarity found.


Query #479: g469.t1 Query ID: lcl|Query_30231 Length: 87

No significant similarity found.


Query #480: g470.t1 Query ID: lcl|Query_30232 Length: 278

No significant similarity found.


Query #481: g471.t1 Query ID: lcl|Query_30233 Length: 267

No significant similarity found.


Query #482: g472.t1 Query ID: lcl|Query_30234 Length: 219

No significant similarity found.


Query #483: g473.t1 Query ID: lcl|Query_30235 Length: 414

No significant similarity found.


Query #484: g474.t1 Query ID: lcl|Query_30236 Length: 449

No significant similarity found.


Query #485: g475.t1 Query ID: lcl|Query_30237 Length: 133

No significant similarity found.


Query #486: g476.t1 Query ID: lcl|Query_30238 Length: 230

No significant similarity found.


Query #487: g477.t1 Query ID: lcl|Query_30239 Length: 301

No significant similarity found.


Query #488: g478.t1 Query ID: lcl|Query_30240 Length: 558

No significant similarity found.


Query #489: g479.t1 Query ID: lcl|Query_30241 Length: 318

No significant similarity found.


Query #490: g480.t1 Query ID: lcl|Query_30242 Length: 565

No significant similarity found.


Query #491: g481.t1 Query ID: lcl|Query_30243 Length: 3257

No significant similarity found.


Query #492: g482.t1 Query ID: lcl|Query_30244 Length: 167

No significant similarity found.


Query #493: g483.t1 Query ID: lcl|Query_30245 Length: 252

No significant similarity found.


Query #494: g484.t1 Query ID: lcl|Query_30246 Length: 1151

No significant similarity found.


Query #495: g485.t1 Query ID: lcl|Query_30247 Length: 1270

No significant similarity found.


Query #496: g486.t1 Query ID: lcl|Query_30248 Length: 480

No significant similarity found.


Query #497: g487.t1 Query ID: lcl|Query_30249 Length: 1473

No significant similarity found.


Query #498: g488.t1 Query ID: lcl|Query_30250 Length: 612

No significant similarity found.


Query #499: g489.t1 Query ID: lcl|Query_30251 Length: 223

No significant similarity found.


Query #500: g490.t1 Query ID: lcl|Query_30252 Length: 523

No significant similarity found.


Query #501: g491.t1 Query ID: lcl|Query_30253 Length: 442

No significant similarity found.


Query #502: g492.t1 Query ID: lcl|Query_30254 Length: 718

No significant similarity found.


Query #503: g493.t1 Query ID: lcl|Query_30255 Length: 775

No significant similarity found.


Query #504: g494.t1 Query ID: lcl|Query_30256 Length: 581

No significant similarity found.


Query #505: g495.t1 Query ID: lcl|Query_30257 Length: 247

No significant similarity found.


Query #506: g496.t1 Query ID: lcl|Query_30258 Length: 219

No significant similarity found.


Query #507: g497.t1 Query ID: lcl|Query_30259 Length: 178

No significant similarity found.


Query #508: g498.t1 Query ID: lcl|Query_30260 Length: 247

No significant similarity found.


Query #509: g499.t1 Query ID: lcl|Query_30261 Length: 623

No significant similarity found.


Query #510: g500.t1 Query ID: lcl|Query_30262 Length: 378

No significant similarity found.


Query #511: g501.t1 Query ID: lcl|Query_30263 Length: 345

No significant similarity found.


Query #512: g502.t1 Query ID: lcl|Query_30264 Length: 265

No significant similarity found.


Query #513: g503.t1 Query ID: lcl|Query_30265 Length: 86

No significant similarity found.


Query #514: g504.t1 Query ID: lcl|Query_30266 Length: 1466

No significant similarity found.


Query #515: g505.t1 Query ID: lcl|Query_30267 Length: 408

No significant similarity found.


Query #516: g506.t1 Query ID: lcl|Query_30268 Length: 291

No significant similarity found.


Query #517: g507.t1 Query ID: lcl|Query_30269 Length: 141

No significant similarity found.


Query #518: g508.t1 Query ID: lcl|Query_30270 Length: 681

No significant similarity found.


Query #519: g509.t1 Query ID: lcl|Query_30271 Length: 465

No significant similarity found.


Query #520: g510.t1 Query ID: lcl|Query_30272 Length: 151

No significant similarity found.


Query #521: g511.t1 Query ID: lcl|Query_30273 Length: 285

No significant similarity found.


Query #522: g511.t2 Query ID: lcl|Query_30274 Length: 284

No significant similarity found.


Query #523: g512.t1 Query ID: lcl|Query_30275 Length: 1207

No significant similarity found.


Query #524: g513.t1 Query ID: lcl|Query_30276 Length: 2116

No significant similarity found.


Query #525: g514.t1 Query ID: lcl|Query_30277 Length: 446

No significant similarity found.


Query #526: g515.t1 Query ID: lcl|Query_30278 Length: 2762

No significant similarity found.


Query #527: g516.t1 Query ID: lcl|Query_30279 Length: 3340

No significant similarity found.


Query #528: g517.t1 Query ID: lcl|Query_30280 Length: 2070

No significant similarity found.


Query #529: g518.t1 Query ID: lcl|Query_30281 Length: 385

No significant similarity found.


Query #530: g519.t1 Query ID: lcl|Query_30282 Length: 705

No significant similarity found.


Query #531: g520.t1 Query ID: lcl|Query_30283 Length: 388

No significant similarity found.


Query #532: g521.t1 Query ID: lcl|Query_30284 Length: 331

No significant similarity found.


Query #533: g522.t1 Query ID: lcl|Query_30285 Length: 1055

No significant similarity found.


Query #534: g523.t1 Query ID: lcl|Query_30286 Length: 384

No significant similarity found.


Query #535: g524.t1 Query ID: lcl|Query_30287 Length: 1635

No significant similarity found.


Query #536: g525.t1 Query ID: lcl|Query_30288 Length: 1028

No significant similarity found.


Query #537: g526.t1 Query ID: lcl|Query_30289 Length: 151

No significant similarity found.


Query #538: g527.t1 Query ID: lcl|Query_30290 Length: 495

No significant similarity found.


Query #539: g528.t1 Query ID: lcl|Query_30291 Length: 770

No significant similarity found.


Query #540: g529.t1 Query ID: lcl|Query_30292 Length: 629

No significant similarity found.


Query #541: g530.t1 Query ID: lcl|Query_30293 Length: 779

No significant similarity found.


Query #542: g531.t1 Query ID: lcl|Query_30294 Length: 515

No significant similarity found.


Query #543: g532.t1 Query ID: lcl|Query_30295 Length: 583

No significant similarity found.


Query #544: g533.t1 Query ID: lcl|Query_30296 Length: 587

No significant similarity found.


Query #545: g534.t1 Query ID: lcl|Query_30297 Length: 2010

No significant similarity found.


Query #546: g535.t1 Query ID: lcl|Query_30298 Length: 1135

No significant similarity found.


Query #547: g536.t1 Query ID: lcl|Query_30299 Length: 293

No significant similarity found.


Query #548: g537.t1 Query ID: lcl|Query_30300 Length: 365

No significant similarity found.


Query #549: g538.t1 Query ID: lcl|Query_30301 Length: 138

No significant similarity found.


Query #550: g539.t1 Query ID: lcl|Query_30302 Length: 111

No significant similarity found.


Query #551: g540.t1 Query ID: lcl|Query_30303 Length: 439

No significant similarity found.


Query #552: g541.t1 Query ID: lcl|Query_30304 Length: 287

No significant similarity found.


Query #553: g542.t1 Query ID: lcl|Query_30305 Length: 1791

No significant similarity found.


Query #554: g543.t1 Query ID: lcl|Query_30306 Length: 352

No significant similarity found.


Query #555: g544.t1 Query ID: lcl|Query_30307 Length: 1458

No significant similarity found.


Query #556: g545.t1 Query ID: lcl|Query_30308 Length: 167

No significant similarity found.


Query #557: g546.t1 Query ID: lcl|Query_30309 Length: 351

No significant similarity found.


Query #558: g546.t2 Query ID: lcl|Query_30310 Length: 350

No significant similarity found.


Query #559: g547.t1 Query ID: lcl|Query_30311 Length: 581

No significant similarity found.


Query #560: g548.t1 Query ID: lcl|Query_30312 Length: 794

No significant similarity found.


Query #561: g549.t1 Query ID: lcl|Query_30313 Length: 196

No significant similarity found.


Query #562: g550.t1 Query ID: lcl|Query_30314 Length: 352

No significant similarity found.


Query #563: g551.t1 Query ID: lcl|Query_30315 Length: 546

No significant similarity found.


Query #564: g552.t1 Query ID: lcl|Query_30316 Length: 391

No significant similarity found.


Query #565: g553.t1 Query ID: lcl|Query_30317 Length: 959

No significant similarity found.


Query #566: g554.t1 Query ID: lcl|Query_30318 Length: 981

No significant similarity found.


Query #567: g555.t1 Query ID: lcl|Query_30319 Length: 178

No significant similarity found.


Query #568: g556.t1 Query ID: lcl|Query_30320 Length: 309

No significant similarity found.


Query #569: g557.t1 Query ID: lcl|Query_30321 Length: 129

No significant similarity found.


Query #570: g558.t1 Query ID: lcl|Query_30322 Length: 863

No significant similarity found.


Query #571: g559.t1 Query ID: lcl|Query_30323 Length: 239

No significant similarity found.


Query #572: g560.t1 Query ID: lcl|Query_30324 Length: 934

No significant similarity found.


Query #573: g561.t1 Query ID: lcl|Query_30325 Length: 670

No significant similarity found.


Query #574: g562.t1 Query ID: lcl|Query_30326 Length: 241

No significant similarity found.


Query #575: g563.t1 Query ID: lcl|Query_30327 Length: 112

Sequences producing significant alignments:
                                                                  Scientific      Common                     Max    Total Query   E   Per.   Acc.                        
Description                                                       Name            Name            Taxid      Score  Score cover Value Ident  Len        Accession        
unnamed protein product                                                                           0          21.8   21.8  7%    0.011 75.00  421        Query_40837      


Alignments:

>unnamed protein product
Sequence ID: Query_40837 Length: 421
Range 1: 69 to 76

Score:21.8 bits(44), Expect:0.011, 
Method:Composition-based stats., 
Identities:6/8(75%), Positives:6/8(75%), Gaps:0/8(0%)

Query  17  CSQCKTHC  24
           C QC THC
Sbjct  69  CGQCLTHC  76


Query #576: g564.t1 Query ID: lcl|Query_30328 Length: 363

No significant similarity found.


Query #577: g565.t1 Query ID: lcl|Query_30329 Length: 559

No significant similarity found.


Query #578: g566.t1 Query ID: lcl|Query_30330 Length: 365

No significant similarity found.


Query #579: g567.t1 Query ID: lcl|Query_30331 Length: 269

No significant similarity found.


Query #580: g568.t1 Query ID: lcl|Query_30332 Length: 282

No significant similarity found.


Query #581: g569.t1 Query ID: lcl|Query_30333 Length: 1407

No significant similarity found.


Query #582: g570.t1 Query ID: lcl|Query_30334 Length: 692

No significant similarity found.


Query #583: g571.t1 Query ID: lcl|Query_30335 Length: 1057

No significant similarity found.


Query #584: g572.t1 Query ID: lcl|Query_30336 Length: 242

No significant similarity found.


Query #585: g573.t1 Query ID: lcl|Query_30337 Length: 341

No significant similarity found.


Query #586: g574.t1 Query ID: lcl|Query_30338 Length: 761

No significant similarity found.


Query #587: g575.t1 Query ID: lcl|Query_30339 Length: 636

No significant similarity found.


Query #588: g576.t1 Query ID: lcl|Query_30340 Length: 198

No significant similarity found.


Query #589: g577.t1 Query ID: lcl|Query_30341 Length: 192

No significant similarity found.


Query #590: g578.t1 Query ID: lcl|Query_30342 Length: 218

No significant similarity found.


Query #591: g579.t1 Query ID: lcl|Query_30343 Length: 140

No significant similarity found.


Query #592: g580.t1 Query ID: lcl|Query_30344 Length: 95

No significant similarity found.


Query #593: g581.t1 Query ID: lcl|Query_30345 Length: 103

No significant similarity found.


Query #594: g582.t1 Query ID: lcl|Query_30346 Length: 80

No significant similarity found.


Query #595: g583.t1 Query ID: lcl|Query_30347 Length: 1187

No significant similarity found.


Query #596: g584.t1 Query ID: lcl|Query_30348 Length: 131

No significant similarity found.


Query #597: g585.t1 Query ID: lcl|Query_30349 Length: 269

No significant similarity found.


Query #598: g586.t1 Query ID: lcl|Query_30350 Length: 249

No significant similarity found.


Query #599: g587.t1 Query ID: lcl|Query_30351 Length: 333

No significant similarity found.


Query #600: g588.t1 Query ID: lcl|Query_30352 Length: 117

No significant similarity found.


Query #601: g589.t1 Query ID: lcl|Query_30353 Length: 921

No significant similarity found.


Query #602: g590.t1 Query ID: lcl|Query_30354 Length: 100

No significant similarity found.


Query #603: g591.t1 Query ID: lcl|Query_30355 Length: 595

No significant similarity found.


Query #604: g591.t2 Query ID: lcl|Query_30356 Length: 493

No significant similarity found.


Query #605: g591.t3 Query ID: lcl|Query_30357 Length: 441

No significant similarity found.


Query #606: g591.t4 Query ID: lcl|Query_30358 Length: 359

No significant similarity found.


Query #607: g592.t1 Query ID: lcl|Query_30359 Length: 979

No significant similarity found.


Query #608: g593.t1 Query ID: lcl|Query_30360 Length: 213

No significant similarity found.


Query #609: g594.t1 Query ID: lcl|Query_30361 Length: 994

No significant similarity found.


Query #610: g595.t1 Query ID: lcl|Query_30362 Length: 216

No significant similarity found.


Query #611: g596.t1 Query ID: lcl|Query_30363 Length: 129

No significant similarity found.


Query #612: g597.t1 Query ID: lcl|Query_30364 Length: 868

No significant similarity found.


Query #613: g597.t2 Query ID: lcl|Query_30365 Length: 867

No significant similarity found.


Query #614: g598.t1 Query ID: lcl|Query_30366 Length: 88

No significant similarity found.


Query #615: g599.t1 Query ID: lcl|Query_30367 Length: 397

No significant similarity found.


Query #616: g600.t1 Query ID: lcl|Query_30368 Length: 95

No significant similarity found.


Query #617: g601.t1 Query ID: lcl|Query_30369 Length: 420

No significant similarity found.


Query #618: g602.t1 Query ID: lcl|Query_30370 Length: 619

No significant similarity found.


Query #619: g603.t1 Query ID: lcl|Query_30371 Length: 540

No significant similarity found.


Query #620: g604.t1 Query ID: lcl|Query_30372 Length: 285

No significant similarity found.


Query #621: g605.t1 Query ID: lcl|Query_30373 Length: 792

No significant similarity found.


Query #622: g606.t1 Query ID: lcl|Query_30374 Length: 132

No significant similarity found.


Query #623: g607.t1 Query ID: lcl|Query_30375 Length: 435

No significant similarity found.


Query #624: g608.t1 Query ID: lcl|Query_30376 Length: 1126

No significant similarity found.


Query #625: g609.t1 Query ID: lcl|Query_30377 Length: 533

No significant similarity found.


Query #626: g610.t1 Query ID: lcl|Query_30378 Length: 448

No significant similarity found.


Query #627: g611.t1 Query ID: lcl|Query_30379 Length: 676

No significant similarity found.


Query #628: g612.t1 Query ID: lcl|Query_30380 Length: 72

No significant similarity found.


Query #629: g613.t1 Query ID: lcl|Query_30381 Length: 274

No significant similarity found.


Query #630: g614.t1 Query ID: lcl|Query_30382 Length: 309

No significant similarity found.


Query #631: g615.t1 Query ID: lcl|Query_30383 Length: 300

No significant similarity found.


Query #632: g616.t1 Query ID: lcl|Query_30384 Length: 161

No significant similarity found.


Query #633: g617.t1 Query ID: lcl|Query_30385 Length: 443

No significant similarity found.


Query #634: g618.t1 Query ID: lcl|Query_30386 Length: 439

No significant similarity found.


Query #635: g619.t1 Query ID: lcl|Query_30387 Length: 490

No significant similarity found.


Query #636: g620.t1 Query ID: lcl|Query_30388 Length: 469

No significant similarity found.


Query #637: g621.t1 Query ID: lcl|Query_30389 Length: 719

No significant similarity found.


Query #638: g622.t1 Query ID: lcl|Query_30390 Length: 556

No significant similarity found.


Query #639: g623.t1 Query ID: lcl|Query_30391 Length: 140

No significant similarity found.


Query #640: g624.t1 Query ID: lcl|Query_30392 Length: 540

No significant similarity found.


Query #641: g625.t1 Query ID: lcl|Query_30393 Length: 239

No significant similarity found.


Query #642: g626.t1 Query ID: lcl|Query_30394 Length: 278

No significant similarity found.


Query #643: g627.t1 Query ID: lcl|Query_30395 Length: 241

No significant similarity found.


Query #644: g628.t1 Query ID: lcl|Query_30396 Length: 596

No significant similarity found.


Query #645: g629.t1 Query ID: lcl|Query_30397 Length: 1348

No significant similarity found.


Query #646: g630.t1 Query ID: lcl|Query_30398 Length: 535

No significant similarity found.


Query #647: g631.t1 Query ID: lcl|Query_30399 Length: 161

No significant similarity found.


Query #648: g632.t1 Query ID: lcl|Query_30400 Length: 389

No significant similarity found.


Query #649: g633.t1 Query ID: lcl|Query_30401 Length: 712

No significant similarity found.


Query #650: g634.t1 Query ID: lcl|Query_30402 Length: 433

No significant similarity found.


Query #651: g635.t1 Query ID: lcl|Query_30403 Length: 462

No significant similarity found.


Query #652: g636.t1 Query ID: lcl|Query_30404 Length: 1101

No significant similarity found.


Query #653: g637.t1 Query ID: lcl|Query_30405 Length: 563

No significant similarity found.


Query #654: g638.t1 Query ID: lcl|Query_30406 Length: 326

No significant similarity found.


Query #655: g639.t1 Query ID: lcl|Query_30407 Length: 390

No significant similarity found.


Query #656: g640.t1 Query ID: lcl|Query_30408 Length: 553

No significant similarity found.


Query #657: g641.t1 Query ID: lcl|Query_30409 Length: 713

No significant similarity found.


Query #658: g642.t1 Query ID: lcl|Query_30410 Length: 256

No significant similarity found.


Query #659: g643.t1 Query ID: lcl|Query_30411 Length: 147

No significant similarity found.


Query #660: g644.t1 Query ID: lcl|Query_30412 Length: 176

No significant similarity found.


Query #661: g645.t1 Query ID: lcl|Query_30413 Length: 781

No significant similarity found.


Query #662: g646.t1 Query ID: lcl|Query_30414 Length: 711

No significant similarity found.


Query #663: g647.t1 Query ID: lcl|Query_30415 Length: 436

No significant similarity found.


Query #664: g648.t1 Query ID: lcl|Query_30416 Length: 268

No significant similarity found.


Query #665: g649.t1 Query ID: lcl|Query_30417 Length: 413

No significant similarity found.


Query #666: g650.t1 Query ID: lcl|Query_30418 Length: 130

No significant similarity found.


Query #667: g651.t1 Query ID: lcl|Query_30419 Length: 330

No significant similarity found.


Query #668: g652.t1 Query ID: lcl|Query_30420 Length: 320

No significant similarity found.


Query #669: g653.t1 Query ID: lcl|Query_30421 Length: 208

No significant similarity found.


Query #670: g654.t1 Query ID: lcl|Query_30422 Length: 520

No significant similarity found.


Query #671: g655.t1 Query ID: lcl|Query_30423 Length: 500

No significant similarity found.


Query #672: g656.t1 Query ID: lcl|Query_30424 Length: 524

No significant similarity found.


Query #673: g657.t1 Query ID: lcl|Query_30425 Length: 79

No significant similarity found.


Query #674: g658.t1 Query ID: lcl|Query_30426 Length: 864

No significant similarity found.


Query #675: g659.t1 Query ID: lcl|Query_30427 Length: 1017

No significant similarity found.


Query #676: g660.t1 Query ID: lcl|Query_30428 Length: 149

No significant similarity found.


Query #677: g661.t1 Query ID: lcl|Query_30429 Length: 119

No significant similarity found.


Query #678: g662.t1 Query ID: lcl|Query_30430 Length: 297

No significant similarity found.


Query #679: g663.t1 Query ID: lcl|Query_30431 Length: 125

No significant similarity found.


Query #680: g664.t1 Query ID: lcl|Query_30432 Length: 232

No significant similarity found.


Query #681: g665.t1 Query ID: lcl|Query_30433 Length: 693

No significant similarity found.


Query #682: g666.t1 Query ID: lcl|Query_30434 Length: 326

No significant similarity found.


Query #683: g667.t1 Query ID: lcl|Query_30435 Length: 489

No significant similarity found.


Query #684: g668.t1 Query ID: lcl|Query_30436 Length: 242

No significant similarity found.


Query #685: g669.t1 Query ID: lcl|Query_30437 Length: 246

No significant similarity found.


Query #686: g670.t1 Query ID: lcl|Query_30438 Length: 486

No significant similarity found.


Query #687: g671.t1 Query ID: lcl|Query_30439 Length: 998

No significant similarity found.


Query #688: g672.t1 Query ID: lcl|Query_30440 Length: 737

No significant similarity found.


Query #689: g673.t1 Query ID: lcl|Query_30441 Length: 168

No significant similarity found.


Query #690: g674.t1 Query ID: lcl|Query_30442 Length: 959

No significant similarity found.


Query #691: g675.t1 Query ID: lcl|Query_30443 Length: 475

No significant similarity found.


Query #692: g676.t1 Query ID: lcl|Query_30444 Length: 356

No significant similarity found.


Query #693: g677.t1 Query ID: lcl|Query_30445 Length: 247

No significant similarity found.


Query #694: g678.t1 Query ID: lcl|Query_30446 Length: 779

No significant similarity found.


Query #695: g679.t1 Query ID: lcl|Query_30447 Length: 161

No significant similarity found.


Query #696: g680.t1 Query ID: lcl|Query_30448 Length: 288

No significant similarity found.


Query #697: g681.t1 Query ID: lcl|Query_30449 Length: 272

No significant similarity found.


Query #698: g682.t1 Query ID: lcl|Query_30450 Length: 970

No significant similarity found.


Query #699: g683.t1 Query ID: lcl|Query_30451 Length: 109

No significant similarity found.


Query #700: g684.t1 Query ID: lcl|Query_30452 Length: 260

No significant similarity found.


Query #701: g685.t1 Query ID: lcl|Query_30453 Length: 791

No significant similarity found.


Query #702: g686.t1 Query ID: lcl|Query_30454 Length: 415

No significant similarity found.


Query #703: g687.t1 Query ID: lcl|Query_30455 Length: 928

No significant similarity found.


Query #704: g687.t2 Query ID: lcl|Query_30456 Length: 931

No significant similarity found.


Query #705: g688.t1 Query ID: lcl|Query_30457 Length: 231

No significant similarity found.


Query #706: g689.t1 Query ID: lcl|Query_30458 Length: 202

No significant similarity found.


Query #707: g690.t1 Query ID: lcl|Query_30459 Length: 335

No significant similarity found.


Query #708: g691.t1 Query ID: lcl|Query_30460 Length: 1191

No significant similarity found.


Query #709: g692.t1 Query ID: lcl|Query_30461 Length: 349

No significant similarity found.


Query #710: g693.t1 Query ID: lcl|Query_30462 Length: 202

No significant similarity found.


Query #711: g694.t1 Query ID: lcl|Query_30463 Length: 447

No significant similarity found.


Query #712: g695.t1 Query ID: lcl|Query_30464 Length: 1105

No significant similarity found.


Query #713: g696.t1 Query ID: lcl|Query_30465 Length: 462

No significant similarity found.


Query #714: g697.t1 Query ID: lcl|Query_30466 Length: 447

No significant similarity found.


Query #715: g698.t1 Query ID: lcl|Query_30467 Length: 232

No significant similarity found.


Query #716: g699.t1 Query ID: lcl|Query_30468 Length: 836

No significant similarity found.


Query #717: g700.t1 Query ID: lcl|Query_30469 Length: 788

No significant similarity found.


Query #718: g701.t1 Query ID: lcl|Query_30470 Length: 306

No significant similarity found.


Query #719: g702.t1 Query ID: lcl|Query_30471 Length: 311

No significant similarity found.


Query #720: g703.t1 Query ID: lcl|Query_30472 Length: 325

No significant similarity found.


Query #721: g703.t2 Query ID: lcl|Query_30473 Length: 524

No significant similarity found.


Query #722: g704.t1 Query ID: lcl|Query_30474 Length: 548

No significant similarity found.


Query #723: g705.t1 Query ID: lcl|Query_30475 Length: 102

No significant similarity found.


Query #724: g706.t1 Query ID: lcl|Query_30476 Length: 817

No significant similarity found.


Query #725: g707.t1 Query ID: lcl|Query_30477 Length: 830

No significant similarity found.


Query #726: g708.t1 Query ID: lcl|Query_30478 Length: 336

No significant similarity found.


Query #727: g709.t1 Query ID: lcl|Query_30479 Length: 219

No significant similarity found.


Query #728: g710.t1 Query ID: lcl|Query_30480 Length: 260

No significant similarity found.


Query #729: g711.t1 Query ID: lcl|Query_30481 Length: 868

No significant similarity found.


Query #730: g712.t1 Query ID: lcl|Query_30482 Length: 597

No significant similarity found.


Query #731: g713.t1 Query ID: lcl|Query_30483 Length: 324

No significant similarity found.


Query #732: g714.t1 Query ID: lcl|Query_30484 Length: 577

No significant similarity found.


Query #733: g715.t1 Query ID: lcl|Query_30485 Length: 218

No significant similarity found.


Query #734: g716.t1 Query ID: lcl|Query_30486 Length: 204

No significant similarity found.


Query #735: g717.t1 Query ID: lcl|Query_30487 Length: 1337

No significant similarity found.


Query #736: g718.t1 Query ID: lcl|Query_30488 Length: 190

No significant similarity found.


Query #737: g719.t1 Query ID: lcl|Query_30489 Length: 637

No significant similarity found.


Query #738: g720.t1 Query ID: lcl|Query_30490 Length: 900

No significant similarity found.


Query #739: g721.t1 Query ID: lcl|Query_30491 Length: 113

No significant similarity found.


Query #740: g722.t1 Query ID: lcl|Query_30492 Length: 798

No significant similarity found.


Query #741: g722.t2 Query ID: lcl|Query_30493 Length: 803

No significant similarity found.


Query #742: g723.t1 Query ID: lcl|Query_30494 Length: 491

No significant similarity found.


Query #743: g724.t1 Query ID: lcl|Query_30495 Length: 622

No significant similarity found.


Query #744: g725.t1 Query ID: lcl|Query_30496 Length: 479

No significant similarity found.


Query #745: g726.t1 Query ID: lcl|Query_30497 Length: 215

No significant similarity found.


Query #746: g727.t1 Query ID: lcl|Query_30498 Length: 455

No significant similarity found.


Query #747: g728.t1 Query ID: lcl|Query_30499 Length: 128

No significant similarity found.


Query #748: g729.t1 Query ID: lcl|Query_30500 Length: 142

No significant similarity found.


Query #749: g730.t1 Query ID: lcl|Query_30501 Length: 125

No significant similarity found.


Query #750: g731.t1 Query ID: lcl|Query_30502 Length: 599

No significant similarity found.


Query #751: g732.t1 Query ID: lcl|Query_30503 Length: 554

No significant similarity found.


Query #752: g733.t1 Query ID: lcl|Query_30504 Length: 211

No significant similarity found.


Query #753: g734.t1 Query ID: lcl|Query_30505 Length: 142

No significant similarity found.


Query #754: g735.t1 Query ID: lcl|Query_30506 Length: 282

No significant similarity found.


Query #755: g736.t1 Query ID: lcl|Query_30507 Length: 897

No significant similarity found.


Query #756: g737.t1 Query ID: lcl|Query_30508 Length: 196

No significant similarity found.


Query #757: g738.t1 Query ID: lcl|Query_30509 Length: 919

No significant similarity found.


Query #758: g739.t1 Query ID: lcl|Query_30510 Length: 552

No significant similarity found.


Query #759: g740.t1 Query ID: lcl|Query_30511 Length: 102

No significant similarity found.


Query #760: g741.t1 Query ID: lcl|Query_30512 Length: 141

No significant similarity found.


Query #761: g742.t1 Query ID: lcl|Query_30513 Length: 103

No significant similarity found.


Query #762: g743.t1 Query ID: lcl|Query_30514 Length: 598

No significant similarity found.


Query #763: g744.t1 Query ID: lcl|Query_30515 Length: 185

No significant similarity found.


Query #764: g745.t1 Query ID: lcl|Query_30516 Length: 315

No significant similarity found.


Query #765: g746.t1 Query ID: lcl|Query_30517 Length: 185

No significant similarity found.


Query #766: g747.t1 Query ID: lcl|Query_30518 Length: 425

No significant similarity found.


Query #767: g748.t1 Query ID: lcl|Query_30519 Length: 809

No significant similarity found.


Query #768: g749.t1 Query ID: lcl|Query_30520 Length: 530

No significant similarity found.


Query #769: g750.t1 Query ID: lcl|Query_30521 Length: 322

No significant similarity found.


Query #770: g751.t1 Query ID: lcl|Query_30522 Length: 235

No significant similarity found.


Query #771: g752.t1 Query ID: lcl|Query_30523 Length: 222

No significant similarity found.


Query #772: g753.t1 Query ID: lcl|Query_30524 Length: 485

No significant similarity found.


Query #773: g754.t1 Query ID: lcl|Query_30525 Length: 1261

No significant similarity found.


Query #774: g755.t1 Query ID: lcl|Query_30526 Length: 218

No significant similarity found.


Query #775: g756.t1 Query ID: lcl|Query_30527 Length: 1569

No significant similarity found.


Query #776: g757.t1 Query ID: lcl|Query_30528 Length: 497

No significant similarity found.


Query #777: g758.t1 Query ID: lcl|Query_30529 Length: 189

No significant similarity found.


Query #778: g759.t1 Query ID: lcl|Query_30530 Length: 234

No significant similarity found.


Query #779: g760.t1 Query ID: lcl|Query_30531 Length: 496

No significant similarity found.


Query #780: g761.t1 Query ID: lcl|Query_30532 Length: 1361

No significant similarity found.


Query #781: g762.t1 Query ID: lcl|Query_30533 Length: 352

Sequences producing significant alignments:
                                                                  Scientific      Common                     Max    Total Query   E   Per.   Acc.                        
Description                                                       Name            Name            Taxid      Score  Score cover Value Ident  Len        Accession        
unnamed protein product                                                                           0          21.8   21.8  8%    0.038 25.58  421        Query_40837      


Alignments:

>unnamed protein product
Sequence ID: Query_40837 Length: 421
Range 1: 141 to 183

Score:21.8 bits(44), Expect:0.038, 
Method:Compositional matrix adjust., 
Identities:11/43(26%), Positives:14/43(32%), Gaps:14/43(32%)

Query  127  RCWDAETGGEVRKLQEHKDIV--------------NSCCPARR  155
             CWD E   +V   +E  + V               SCCP   
Sbjct  141  HCWDTEFTADVTIWEEGSEFVERLTKKSDMPLPQFTSCCPGWQ  183


Query #782: g763.t1 Query ID: lcl|Query_30534 Length: 278

No significant similarity found.


Query #783: g764.t1 Query ID: lcl|Query_30535 Length: 175

No significant similarity found.


Query #784: g765.t1 Query ID: lcl|Query_30536 Length: 209

No significant similarity found.


Query #785: g765.t2 Query ID: lcl|Query_30537 Length: 210

No significant similarity found.


Query #786: g766.t1 Query ID: lcl|Query_30538 Length: 453

No significant similarity found.


Query #787: g767.t1 Query ID: lcl|Query_30539 Length: 344

No significant similarity found.


Query #788: g768.t1 Query ID: lcl|Query_30540 Length: 504

No significant similarity found.


Query #789: g769.t1 Query ID: lcl|Query_30541 Length: 497

No significant similarity found.


Query #790: g770.t1 Query ID: lcl|Query_30542 Length: 586

No significant similarity found.


Query #791: g771.t1 Query ID: lcl|Query_30543 Length: 529

No significant similarity found.


Query #792: g772.t1 Query ID: lcl|Query_30544 Length: 94

No significant similarity found.


Query #793: g773.t1 Query ID: lcl|Query_30545 Length: 360

No significant similarity found.


Query #794: g774.t1 Query ID: lcl|Query_30546 Length: 2574

No significant similarity found.


Query #795: g775.t1 Query ID: lcl|Query_30547 Length: 355

No significant similarity found.


Query #796: g776.t1 Query ID: lcl|Query_30548 Length: 891

No significant similarity found.


Query #797: g777.t1 Query ID: lcl|Query_30549 Length: 809

No significant similarity found.


Query #798: g778.t1 Query ID: lcl|Query_30550 Length: 355

No significant similarity found.


Query #799: g779.t1 Query ID: lcl|Query_30551 Length: 237

No significant similarity found.


Query #800: g780.t1 Query ID: lcl|Query_30552 Length: 398

No significant similarity found.


Query #801: g780.t2 Query ID: lcl|Query_30553 Length: 179

No significant similarity found.


Query #802: g781.t1 Query ID: lcl|Query_30554 Length: 680

No significant similarity found.


Query #803: g782.t1 Query ID: lcl|Query_30555 Length: 1303

No significant similarity found.


Query #804: g783.t1 Query ID: lcl|Query_30556 Length: 105

No significant similarity found.


Query #805: g784.t1 Query ID: lcl|Query_30557 Length: 523

No significant similarity found.


Query #806: g785.t1 Query ID: lcl|Query_30558 Length: 1269

No significant similarity found.


Query #807: g786.t1 Query ID: lcl|Query_30559 Length: 190

No significant similarity found.


Query #808: g787.t1 Query ID: lcl|Query_30560 Length: 523

No significant similarity found.


Query #809: g788.t1 Query ID: lcl|Query_30561 Length: 809

No significant similarity found.


Query #810: g789.t1 Query ID: lcl|Query_30562 Length: 936

No significant similarity found.


Query #811: g790.t1 Query ID: lcl|Query_30563 Length: 540

No significant similarity found.


Query #812: g791.t1 Query ID: lcl|Query_30564 Length: 219

No significant similarity found.


Query #813: g792.t1 Query ID: lcl|Query_30565 Length: 409

Sequences producing significant alignments:
                                                                  Scientific      Common                     Max    Total Query   E   Per.   Acc.                        
Description                                                       Name            Name            Taxid      Score  Score cover Value Ident  Len        Accession        
unnamed protein product                                                                           0          22.7   22.7  10%   0.022 30.23  421        Query_40837      


Alignments:

>unnamed protein product
Sequence ID: Query_40837 Length: 421
Range 1: 106 to 146

Score:22.7 bits(46), Expect:0.022, 
Method:Compositional matrix adjust., 
Identities:13/43(30%), Positives:15/43(34%), Gaps:2/43(4%)

Query  325  PATCHSTPLSTASSELDSDISVADVHAALDKLSFQQCLPWAAE  367
            PA      L  A       +      AAL KL F +C  W  E
Sbjct  106  PAPAVRYALGDAFGMPVGSVTTGKMLAALQKLGFAHC--WDTE  146


Query #814: g793.t1 Query ID: lcl|Query_30566 Length: 336

No significant similarity found.


Query #815: g794.t1 Query ID: lcl|Query_30567 Length: 249

No significant similarity found.


Query #816: g795.t1 Query ID: lcl|Query_30568 Length: 284

No significant similarity found.


Query #817: g796.t1 Query ID: lcl|Query_30569 Length: 540

No significant similarity found.


Query #818: g797.t1 Query ID: lcl|Query_30570 Length: 221

No significant similarity found.


Query #819: g798.t1 Query ID: lcl|Query_30571 Length: 809

No significant similarity found.


Query #820: g799.t1 Query ID: lcl|Query_30572 Length: 1266

No significant similarity found.


Query #821: g800.t1 Query ID: lcl|Query_30573 Length: 499

No significant similarity found.


Query #822: g801.t1 Query ID: lcl|Query_30574 Length: 294

No significant similarity found.


Query #823: g802.t1 Query ID: lcl|Query_30575 Length: 270

No significant similarity found.


Query #824: g803.t1 Query ID: lcl|Query_30576 Length: 809

No significant similarity found.


Query #825: g804.t1 Query ID: lcl|Query_30577 Length: 1643

Sequences producing significant alignments:
                                                                  Scientific      Common                     Max    Total Query   E   Per.   Acc.                        
Description                                                       Name            Name            Taxid      Score  Score cover Value Ident  Len        Accession        
unnamed protein product                                                                           0          26.1   26.1  0%    0.010 88.89  421        Query_40837      


Alignments:

>unnamed protein product
Sequence ID: Query_40837 Length: 421
Range 1: 106 to 114

Score:26.1 bits(54), Expect:0.010, 
Method:Composition-based stats., 
Identities:8/9(89%), Positives:8/9(88%), Gaps:0/9(0%)

Query  1331  PAPRVRYAL  1339
             PAP VRYAL
Sbjct  106   PAPAVRYAL  114


Query #826: g805.t1 Query ID: lcl|Query_30578 Length: 526

No significant similarity found.


Query #827: g806.t1 Query ID: lcl|Query_30579 Length: 219

No significant similarity found.


Query #828: g807.t1 Query ID: lcl|Query_30580 Length: 268

No significant similarity found.


Query #829: g808.t1 Query ID: lcl|Query_30581 Length: 320

No significant similarity found.


Query #830: g809.t1 Query ID: lcl|Query_30582 Length: 123

No significant similarity found.


Query #831: g810.t1 Query ID: lcl|Query_30583 Length: 269

No significant similarity found.


Query #832: g811.t1 Query ID: lcl|Query_30584 Length: 1074

No significant similarity found.


Query #833: g812.t1 Query ID: lcl|Query_30585 Length: 434

No significant similarity found.


Query #834: g813.t1 Query ID: lcl|Query_30586 Length: 522

No significant similarity found.


Query #835: g814.t1 Query ID: lcl|Query_30587 Length: 620

No significant similarity found.


Query #836: g815.t1 Query ID: lcl|Query_30588 Length: 228

No significant similarity found.


Query #837: g816.t1 Query ID: lcl|Query_30589 Length: 587

No significant similarity found.


Query #838: g817.t1 Query ID: lcl|Query_30590 Length: 453

No significant similarity found.


Query #839: g818.t1 Query ID: lcl|Query_30591 Length: 285

No significant similarity found.


Query #840: g819.t1 Query ID: lcl|Query_30592 Length: 1162

No significant similarity found.


Query #841: g820.t1 Query ID: lcl|Query_30593 Length: 370

Sequences producing significant alignments:
                                                                  Scientific      Common                     Max    Total Query   E   Per.   Acc.                        
Description                                                       Name            Name            Taxid      Score  Score cover Value Ident  Len        Accession        
unnamed protein product                                                                           0          22.7   22.7  11%   0.020 31.71  421        Query_40837      


Alignments:

>unnamed protein product
Sequence ID: Query_40837 Length: 421
Range 1: 330 to 370

Score:22.7 bits(46), Expect:0.020, 
Method:Compositional matrix adjust., 
Identities:13/41(32%), Positives:15/41(36%), Gaps:0/41(0%)

Query  186  WEALDEATVKGAGTDVFVDGTIGLGWTKTIYGDDLQAMYSY  226
             +   EATV   GTDV V    G    K +  D       Y
Sbjct  330  LDGIKEATVNVGGTDVKVAVVHGAKRFKQVCDDVKAGKSPY  370


Query #842: g821.t1 Query ID: lcl|Query_30594 Length: 573

No significant similarity found.


Query #843: g822.t1 Query ID: lcl|Query_30595 Length: 219

No significant similarity found.


Query #844: g823.t1 Query ID: lcl|Query_30596 Length: 202

No significant similarity found.


Query #845: g824.t1 Query ID: lcl|Query_30597 Length: 400

No significant similarity found.


Query #846: g825.t1 Query ID: lcl|Query_30598 Length: 1223

No significant similarity found.


Query #847: g826.t1 Query ID: lcl|Query_30599 Length: 527

No significant similarity found.


Query #848: g827.t1 Query ID: lcl|Query_30600 Length: 238

No significant similarity found.


Query #849: g828.t1 Query ID: lcl|Query_30601 Length: 513

No significant similarity found.


Query #850: g829.t1 Query ID: lcl|Query_30602 Length: 167

No significant similarity found.


Query #851: g830.t1 Query ID: lcl|Query_30603 Length: 200

No significant similarity found.


Query #852: g831.t1 Query ID: lcl|Query_30604 Length: 142

No significant similarity found.


Query #853: g832.t1 Query ID: lcl|Query_30605 Length: 600

No significant similarity found.


Query #854: g833.t1 Query ID: lcl|Query_30606 Length: 199

No significant similarity found.


Query #855: g834.t1 Query ID: lcl|Query_30607 Length: 530

No significant similarity found.


Query #856: g835.t1 Query ID: lcl|Query_30608 Length: 132

No significant similarity found.


Query #857: g836.t1 Query ID: lcl|Query_30609 Length: 1399

No significant similarity found.


Query #858: g837.t1 Query ID: lcl|Query_30610 Length: 317

No significant similarity found.


Query #859: g838.t1 Query ID: lcl|Query_30611 Length: 1174

No significant similarity found.


Query #860: g838.t2 Query ID: lcl|Query_30612 Length: 1167

No significant similarity found.


Query #861: g839.t1 Query ID: lcl|Query_30613 Length: 697

No significant similarity found.


Query #862: g840.t1 Query ID: lcl|Query_30614 Length: 458

No significant similarity found.


Query #863: g841.t1 Query ID: lcl|Query_30615 Length: 994

No significant similarity found.


Query #864: g842.t1 Query ID: lcl|Query_30616 Length: 457

No significant similarity found.


Query #865: g843.t1 Query ID: lcl|Query_30617 Length: 209

No significant similarity found.


Query #866: g844.t1 Query ID: lcl|Query_30618 Length: 298

No significant similarity found.


Query #867: g845.t1 Query ID: lcl|Query_30619 Length: 320

No significant similarity found.


Query #868: g846.t1 Query ID: lcl|Query_30620 Length: 247

No significant similarity found.


Query #869: g847.t1 Query ID: lcl|Query_30621 Length: 687

No significant similarity found.


Query #870: g848.t1 Query ID: lcl|Query_30622 Length: 324

No significant similarity found.


Query #871: g849.t1 Query ID: lcl|Query_30623 Length: 118

No significant similarity found.


Query #872: g850.t1 Query ID: lcl|Query_30624 Length: 375

No significant similarity found.


Query #873: g851.t1 Query ID: lcl|Query_30625 Length: 685

No significant similarity found.


Query #874: g852.t1 Query ID: lcl|Query_30626 Length: 514

No significant similarity found.


Query #875: g853.t1 Query ID: lcl|Query_30627 Length: 262

No significant similarity found.


Query #876: g854.t1 Query ID: lcl|Query_30628 Length: 430

No significant similarity found.


Query #877: g855.t1 Query ID: lcl|Query_30629 Length: 816

No significant similarity found.


Query #878: g856.t1 Query ID: lcl|Query_30630 Length: 427

No significant similarity found.


Query #879: g857.t1 Query ID: lcl|Query_30631 Length: 348

No significant similarity found.


Query #880: g858.t1 Query ID: lcl|Query_30632 Length: 230

No significant similarity found.


Query #881: g859.t1 Query ID: lcl|Query_30633 Length: 1719

No significant similarity found.


Query #882: g860.t1 Query ID: lcl|Query_30634 Length: 223

No significant similarity found.


Query #883: g861.t1 Query ID: lcl|Query_30635 Length: 366

No significant similarity found.


Query #884: g862.t1 Query ID: lcl|Query_30636 Length: 634

No significant similarity found.


Query #885: g863.t1 Query ID: lcl|Query_30637 Length: 533

No significant similarity found.


Query #886: g864.t1 Query ID: lcl|Query_30638 Length: 84

No significant similarity found.


Query #887: g865.t1 Query ID: lcl|Query_30639 Length: 183

No significant similarity found.


Query #888: g866.t1 Query ID: lcl|Query_30640 Length: 1073

No significant similarity found.


Query #889: g867.t1 Query ID: lcl|Query_30641 Length: 438

No significant similarity found.


Query #890: g868.t1 Query ID: lcl|Query_30642 Length: 1417

No significant similarity found.


Query #891: g869.t1 Query ID: lcl|Query_30643 Length: 1165

No significant similarity found.


Query #892: g870.t1 Query ID: lcl|Query_30644 Length: 510

No significant similarity found.


Query #893: g871.t1 Query ID: lcl|Query_30645 Length: 717

No significant similarity found.


Query #894: g871.t2 Query ID: lcl|Query_30646 Length: 718

No significant similarity found.


Query #895: g872.t1 Query ID: lcl|Query_30647 Length: 638

No significant similarity found.


Query #896: g873.t1 Query ID: lcl|Query_30648 Length: 344

No significant similarity found.


Query #897: g874.t1 Query ID: lcl|Query_30649 Length: 656

No significant similarity found.


Query #898: g875.t1 Query ID: lcl|Query_30650 Length: 434

No significant similarity found.


Query #899: g876.t1 Query ID: lcl|Query_30651 Length: 350

No significant similarity found.


Query #900: g877.t1 Query ID: lcl|Query_30652 Length: 128

No significant similarity found.


Query #901: g878.t1 Query ID: lcl|Query_30653 Length: 606

No significant similarity found.


Query #902: g878.t2 Query ID: lcl|Query_30654 Length: 633

No significant similarity found.


Query #903: g879.t1 Query ID: lcl|Query_30655 Length: 100

No significant similarity found.


Query #904: g880.t1 Query ID: lcl|Query_30656 Length: 343

No significant similarity found.


Query #905: g881.t1 Query ID: lcl|Query_30657 Length: 604

No significant similarity found.


Query #906: g882.t1 Query ID: lcl|Query_30658 Length: 192

No significant similarity found.


Query #907: g883.t1 Query ID: lcl|Query_30659 Length: 1113

No significant similarity found.


Query #908: g884.t1 Query ID: lcl|Query_30660 Length: 983

No significant similarity found.


Query #909: g885.t1 Query ID: lcl|Query_30661 Length: 190

No significant similarity found.


Query #910: g886.t1 Query ID: lcl|Query_30662 Length: 247

No significant similarity found.


Query #911: g887.t1 Query ID: lcl|Query_30663 Length: 728

No significant similarity found.


Query #912: g888.t1 Query ID: lcl|Query_30664 Length: 338

No significant similarity found.


Query #913: g889.t1 Query ID: lcl|Query_30665 Length: 303

No significant similarity found.


Query #914: g890.t1 Query ID: lcl|Query_30666 Length: 340

No significant similarity found.


Query #915: g891.t1 Query ID: lcl|Query_30667 Length: 159

No significant similarity found.


Query #916: g892.t1 Query ID: lcl|Query_30668 Length: 351

No significant similarity found.


Query #917: g893.t1 Query ID: lcl|Query_30669 Length: 93

No significant similarity found.


Query #918: g894.t1 Query ID: lcl|Query_30670 Length: 750

No significant similarity found.


Query #919: g895.t1 Query ID: lcl|Query_30671 Length: 429

No significant similarity found.


Query #920: g896.t1 Query ID: lcl|Query_30672 Length: 380

No significant similarity found.


Query #921: g897.t1 Query ID: lcl|Query_30673 Length: 745

No significant similarity found.


Query #922: g898.t1 Query ID: lcl|Query_30674 Length: 124

No significant similarity found.


Query #923: g899.t1 Query ID: lcl|Query_30675 Length: 1823

No significant similarity found.


Query #924: g900.t1 Query ID: lcl|Query_30676 Length: 554

No significant similarity found.


Query #925: g901.t1 Query ID: lcl|Query_30677 Length: 357

No significant similarity found.


Query #926: g902.t1 Query ID: lcl|Query_30678 Length: 134

No significant similarity found.


Query #927: g903.t1 Query ID: lcl|Query_30679 Length: 1013

No significant similarity found.


Query #928: g904.t1 Query ID: lcl|Query_30680 Length: 320

No significant similarity found.


Query #929: g905.t1 Query ID: lcl|Query_30681 Length: 156

Sequences producing significant alignments:
                                                                  Scientific      Common                     Max    Total Query   E   Per.   Acc.                        
Description                                                       Name            Name            Taxid      Score  Score cover Value Ident  Len        Accession        
unnamed protein product                                                                           0          24.8   24.8  26%   0.002 38.10  421        Query_40837      


Alignments:

>unnamed protein product
Sequence ID: Query_40837 Length: 421
Range 1: 312 to 352

Score:24.8 bits(51), Expect:0.002, 
Method:Compositional matrix adjust., 
Identities:16/42(38%), Positives:19/42(45%), Gaps:1/42(2%)

Query  6    EALTGKSADQRDVKRDVRKGEAVGTGTAATGGTEYTGGVAGG  47
            EA TGK  D  D K  VR  + +   T   GGT+    V  G
Sbjct  312  EAVTGKKPDSWDFK-AVRGLDGIKEATVNVGGTDVKVAVVHG  352


Query #930: g906.t1 Query ID: lcl|Query_30682 Length: 178

No significant similarity found.


Query #931: g907.t1 Query ID: lcl|Query_30683 Length: 148

No significant similarity found.


Query #932: g907.t2 Query ID: lcl|Query_30684 Length: 94

No significant similarity found.


Query #933: g908.t1 Query ID: lcl|Query_30685 Length: 124

No significant similarity found.


Query #934: g909.t1 Query ID: lcl|Query_30686 Length: 148

No significant similarity found.


Query #935: g910.t1 Query ID: lcl|Query_30687 Length: 148

No significant similarity found.


Query #936: g911.t1 Query ID: lcl|Query_30688 Length: 105

No significant similarity found.


Query #937: g912.t1 Query ID: lcl|Query_30689 Length: 124

No significant similarity found.


Query #938: g913.t1 Query ID: lcl|Query_30690 Length: 521

No significant similarity found.


Query #939: g914.t1 Query ID: lcl|Query_30691 Length: 499

No significant similarity found.


Query #940: g915.t1 Query ID: lcl|Query_30692 Length: 404

No significant similarity found.


Query #941: g916.t1 Query ID: lcl|Query_30693 Length: 660

No significant similarity found.


Query #942: g917.t1 Query ID: lcl|Query_30694 Length: 448

No significant similarity found.


Query #943: g918.t1 Query ID: lcl|Query_30695 Length: 609

No significant similarity found.


Query #944: g919.t1 Query ID: lcl|Query_30696 Length: 247

No significant similarity found.


Query #945: g920.t1 Query ID: lcl|Query_30697 Length: 327

No significant similarity found.


Query #946: g921.t1 Query ID: lcl|Query_30698 Length: 219

No significant similarity found.


Query #947: g922.t1 Query ID: lcl|Query_30699 Length: 288

No significant similarity found.


Query #948: g923.t1 Query ID: lcl|Query_30700 Length: 295

No significant similarity found.


Query #949: g924.t1 Query ID: lcl|Query_30701 Length: 683

No significant similarity found.


Query #950: g925.t1 Query ID: lcl|Query_30702 Length: 561

No significant similarity found.


Query #951: g926.t1 Query ID: lcl|Query_30703 Length: 670

No significant similarity found.


Query #952: g927.t1 Query ID: lcl|Query_30704 Length: 168

No significant similarity found.


Query #953: g928.t1 Query ID: lcl|Query_30705 Length: 371

No significant similarity found.


Query #954: g929.t1 Query ID: lcl|Query_30706 Length: 146

No significant similarity found.


Query #955: g930.t1 Query ID: lcl|Query_30707 Length: 627

No significant similarity found.


Query #956: g931.t1 Query ID: lcl|Query_30708 Length: 398

No significant similarity found.


Query #957: g932.t1 Query ID: lcl|Query_30709 Length: 1575

No significant similarity found.


Query #958: g933.t1 Query ID: lcl|Query_30710 Length: 77

No significant similarity found.


Query #959: g934.t1 Query ID: lcl|Query_30711 Length: 259

No significant similarity found.


Query #960: g935.t1 Query ID: lcl|Query_30712 Length: 404

No significant similarity found.


Query #961: g936.t1 Query ID: lcl|Query_30713 Length: 477

No significant similarity found.


Query #962: g937.t1 Query ID: lcl|Query_30714 Length: 637

No significant similarity found.


Query #963: g938.t1 Query ID: lcl|Query_30715 Length: 489

No significant similarity found.


Query #964: g939.t1 Query ID: lcl|Query_30716 Length: 923

No significant similarity found.


Query #965: g940.t1 Query ID: lcl|Query_30717 Length: 614

No significant similarity found.


Query #966: g941.t1 Query ID: lcl|Query_30718 Length: 604

No significant similarity found.


Query #967: g942.t1 Query ID: lcl|Query_30719 Length: 357

No significant similarity found.


Query #968: g943.t1 Query ID: lcl|Query_30720 Length: 503

No significant similarity found.


Query #969: g944.t1 Query ID: lcl|Query_30721 Length: 1238

No significant similarity found.


Query #970: g945.t1 Query ID: lcl|Query_30722 Length: 1465

No significant similarity found.


Query #971: g946.t1 Query ID: lcl|Query_30723 Length: 386

No significant similarity found.


Query #972: g947.t1 Query ID: lcl|Query_30724 Length: 166

No significant similarity found.


Query #973: g948.t1 Query ID: lcl|Query_30725 Length: 498

No significant similarity found.


Query #974: g949.t1 Query ID: lcl|Query_30726 Length: 172

No significant similarity found.


Query #975: g950.t1 Query ID: lcl|Query_30727 Length: 1055

No significant similarity found.


Query #976: g951.t1 Query ID: lcl|Query_30728 Length: 1003

No significant similarity found.


Query #977: g952.t1 Query ID: lcl|Query_30729 Length: 504

No significant similarity found.


Query #978: g953.t1 Query ID: lcl|Query_30730 Length: 455

No significant similarity found.


Query #979: g954.t1 Query ID: lcl|Query_30731 Length: 121

No significant similarity found.


Query #980: g955.t1 Query ID: lcl|Query_30732 Length: 1384

No significant similarity found.


Query #981: g956.t1 Query ID: lcl|Query_30733 Length: 883

No significant similarity found.


Query #982: g957.t1 Query ID: lcl|Query_30734 Length: 240

No significant similarity found.


Query #983: g958.t1 Query ID: lcl|Query_30735 Length: 109

No significant similarity found.


Query #984: g959.t1 Query ID: lcl|Query_30736 Length: 632

No significant similarity found.


Query #985: g960.t1 Query ID: lcl|Query_30737 Length: 415

No significant similarity found.


Query #986: g961.t1 Query ID: lcl|Query_30738 Length: 483

No significant similarity found.


Query #987: g962.t1 Query ID: lcl|Query_30739 Length: 428

No significant similarity found.


Query #988: g963.t1 Query ID: lcl|Query_30740 Length: 261

No significant similarity found.


Query #989: g964.t1 Query ID: lcl|Query_30741 Length: 890

No significant similarity found.


Query #990: g965.t1 Query ID: lcl|Query_30742 Length: 885

No significant similarity found.


Query #991: g966.t1 Query ID: lcl|Query_30743 Length: 769

No significant similarity found.


Query #992: g967.t1 Query ID: lcl|Query_30744 Length: 482

No significant similarity found.


Query #993: g968.t1 Query ID: lcl|Query_30745 Length: 602

No significant similarity found.


Query #994: g969.t1 Query ID: lcl|Query_30746 Length: 232

No significant similarity found.


Query #995: g970.t1 Query ID: lcl|Query_30747 Length: 945

No significant similarity found.


Query #996: g971.t1 Query ID: lcl|Query_30748 Length: 1202

No significant similarity found.


Query #997: g972.t1 Query ID: lcl|Query_30749 Length: 419

No significant similarity found.


Query #998: g973.t1 Query ID: lcl|Query_30750 Length: 84

No significant similarity found.


Query #999: g974.t1 Query ID: lcl|Query_30751 Length: 523

No significant similarity found.


Query #1000: g975.t1 Query ID: lcl|Query_30752 Length: 348

No significant similarity found.


Query #1001: g976.t1 Query ID: lcl|Query_30753 Length: 225

No significant similarity found.


Query #1002: g977.t1 Query ID: lcl|Query_30754 Length: 205

No significant similarity found.


Query #1003: g978.t1 Query ID: lcl|Query_30755 Length: 897

No significant similarity found.


Query #1004: g979.t1 Query ID: lcl|Query_30756 Length: 775

No significant similarity found.


Query #1005: g980.t1 Query ID: lcl|Query_30757 Length: 571

No significant similarity found.


Query #1006: g981.t1 Query ID: lcl|Query_30758 Length: 796

No significant similarity found.


Query #1007: g982.t1 Query ID: lcl|Query_30759 Length: 528

No significant similarity found.


Query #1008: g983.t1 Query ID: lcl|Query_30760 Length: 230

No significant similarity found.


Query #1009: g984.t1 Query ID: lcl|Query_30761 Length: 830

No significant similarity found.


Query #1010: g985.t1 Query ID: lcl|Query_30762 Length: 1941

No significant similarity found.


Query #1011: g986.t1 Query ID: lcl|Query_30763 Length: 359

No significant similarity found.


Query #1012: g987.t1 Query ID: lcl|Query_30764 Length: 888

No significant similarity found.


Query #1013: g987.t2 Query ID: lcl|Query_30765 Length: 882

No significant similarity found.


Query #1014: g988.t1 Query ID: lcl|Query_30766 Length: 522

No significant similarity found.


Query #1015: g989.t1 Query ID: lcl|Query_30767 Length: 300

No significant similarity found.


Query #1016: g990.t1 Query ID: lcl|Query_30768 Length: 587

No significant similarity found.


Query #1017: g991.t1 Query ID: lcl|Query_30769 Length: 548

No significant similarity found.


Query #1018: g992.t1 Query ID: lcl|Query_30770 Length: 537

No significant similarity found.


Query #1019: g993.t1 Query ID: lcl|Query_30771 Length: 750

No significant similarity found.


Query #1020: g994.t1 Query ID: lcl|Query_30772 Length: 262

No significant similarity found.


Query #1021: g995.t1 Query ID: lcl|Query_30773 Length: 130

No significant similarity found.


Query #1022: g996.t1 Query ID: lcl|Query_30774 Length: 352

No significant similarity found.


Query #1023: g997.t1 Query ID: lcl|Query_30775 Length: 126

No significant similarity found.


Query #1024: g998.t1 Query ID: lcl|Query_30776 Length: 785

No significant similarity found.


Query #1025: g999.t1 Query ID: lcl|Query_30777 Length: 375

No significant similarity found.


Query #1026: g999.t2 Query ID: lcl|Query_30778 Length: 382

No significant similarity found.


Query #1027: g1000.t1 Query ID: lcl|Query_30779 Length: 1259

No significant similarity found.


Query #1028: g1000.t2 Query ID: lcl|Query_30780 Length: 1246

No significant similarity found.


Query #1029: g1001.t1 Query ID: lcl|Query_30781 Length: 299

No significant similarity found.


Query #1030: g1002.t1 Query ID: lcl|Query_30782 Length: 263

No significant similarity found.


Query #1031: g1003.t1 Query ID: lcl|Query_30783 Length: 376

No significant similarity found.


Query #1032: g1004.t1 Query ID: lcl|Query_30784 Length: 454

No significant similarity found.


Query #1033: g1005.t1 Query ID: lcl|Query_30785 Length: 1387

No significant similarity found.


Query #1034: g1006.t1 Query ID: lcl|Query_30786 Length: 857

No significant similarity found.


Query #1035: g1007.t1 Query ID: lcl|Query_30787 Length: 1193

No significant similarity found.


Query #1036: g1007.t2 Query ID: lcl|Query_30788 Length: 1194

No significant similarity found.


Query #1037: g1008.t1 Query ID: lcl|Query_30789 Length: 347

No significant similarity found.


Query #1038: g1009.t1 Query ID: lcl|Query_30790 Length: 460

No significant similarity found.


Query #1039: g1010.t1 Query ID: lcl|Query_30791 Length: 314

No significant similarity found.


Query #1040: g1011.t1 Query ID: lcl|Query_30792 Length: 187

No significant similarity found.


Query #1041: g1012.t1 Query ID: lcl|Query_30793 Length: 293

No significant similarity found.


Query #1042: g1013.t1 Query ID: lcl|Query_30794 Length: 115

No significant similarity found.


Query #1043: g1014.t1 Query ID: lcl|Query_30795 Length: 418

No significant similarity found.


Query #1044: g1015.t1 Query ID: lcl|Query_30796 Length: 134

No significant similarity found.


Query #1045: g1016.t1 Query ID: lcl|Query_30797 Length: 235

No significant similarity found.


Query #1046: g1017.t1 Query ID: lcl|Query_30798 Length: 148

No significant similarity found.


Query #1047: g1018.t1 Query ID: lcl|Query_30799 Length: 477

No significant similarity found.


Query #1048: g1019.t1 Query ID: lcl|Query_30800 Length: 239

No significant similarity found.


Query #1049: g1020.t1 Query ID: lcl|Query_30801 Length: 996

No significant similarity found.


Query #1050: g1021.t1 Query ID: lcl|Query_30802 Length: 312

No significant similarity found.


Query #1051: g1021.t2 Query ID: lcl|Query_30803 Length: 314

No significant similarity found.


Query #1052: g1022.t1 Query ID: lcl|Query_30804 Length: 464

No significant similarity found.


Query #1053: g1023.t1 Query ID: lcl|Query_30805 Length: 559

No significant similarity found.


Query #1054: g1024.t1 Query ID: lcl|Query_30806 Length: 405

No significant similarity found.


Query #1055: g1025.t1 Query ID: lcl|Query_30807 Length: 284

No significant similarity found.


Query #1056: g1026.t1 Query ID: lcl|Query_30808 Length: 206

No significant similarity found.


Query #1057: g1027.t1 Query ID: lcl|Query_30809 Length: 855

No significant similarity found.


Query #1058: g1028.t1 Query ID: lcl|Query_30810 Length: 249

No significant similarity found.


Query #1059: g1029.t1 Query ID: lcl|Query_30811 Length: 864

No significant similarity found.


Query #1060: g1030.t1 Query ID: lcl|Query_30812 Length: 321

No significant similarity found.


Query #1061: g1031.t1 Query ID: lcl|Query_30813 Length: 931

No significant similarity found.


Query #1062: g1032.t1 Query ID: lcl|Query_30814 Length: 1324

No significant similarity found.


Query #1063: g1033.t1 Query ID: lcl|Query_30815 Length: 157

No significant similarity found.


Query #1064: g1034.t1 Query ID: lcl|Query_30816 Length: 327

No significant similarity found.


Query #1065: g1034.t2 Query ID: lcl|Query_30817 Length: 326

No significant similarity found.


Query #1066: g1035.t1 Query ID: lcl|Query_30818 Length: 197

No significant similarity found.


Query #1067: g1036.t1 Query ID: lcl|Query_30819 Length: 389

No significant similarity found.


Query #1068: g1037.t1 Query ID: lcl|Query_30820 Length: 1603

No significant similarity found.


Query #1069: g1038.t1 Query ID: lcl|Query_30821 Length: 707

No significant similarity found.


Query #1070: g1039.t1 Query ID: lcl|Query_30822 Length: 389

No significant similarity found.


Query #1071: g1040.t1 Query ID: lcl|Query_30823 Length: 371

No significant similarity found.


Query #1072: g1041.t1 Query ID: lcl|Query_30824 Length: 783

No significant similarity found.


Query #1073: g1042.t1 Query ID: lcl|Query_30825 Length: 198

No significant similarity found.


Query #1074: g1043.t1 Query ID: lcl|Query_30826 Length: 331

No significant similarity found.


Query #1075: g1044.t1 Query ID: lcl|Query_30827 Length: 383

No significant similarity found.


Query #1076: g1045.t1 Query ID: lcl|Query_30828 Length: 251

No significant similarity found.


Query #1077: g1045.t2 Query ID: lcl|Query_30829 Length: 265

No significant similarity found.


Query #1078: g1046.t1 Query ID: lcl|Query_30830 Length: 1228

No significant similarity found.


Query #1079: g1047.t1 Query ID: lcl|Query_30831 Length: 581

No significant similarity found.


Query #1080: g1048.t1 Query ID: lcl|Query_30832 Length: 247

No significant similarity found.


Query #1081: g1049.t1 Query ID: lcl|Query_30833 Length: 946

No significant similarity found.


Query #1082: g1050.t1 Query ID: lcl|Query_30834 Length: 179

No significant similarity found.


Query #1083: g1051.t1 Query ID: lcl|Query_30835 Length: 313

No significant similarity found.


Query #1084: g1052.t1 Query ID: lcl|Query_30836 Length: 529

No significant similarity found.


Query #1085: g1053.t1 Query ID: lcl|Query_30837 Length: 2133

No significant similarity found.


Query #1086: g1054.t1 Query ID: lcl|Query_30838 Length: 83

No significant similarity found.


Query #1087: g1055.t1 Query ID: lcl|Query_30839 Length: 982

No significant similarity found.


Query #1088: g1056.t1 Query ID: lcl|Query_30840 Length: 304

No significant similarity found.


Query #1089: g1057.t1 Query ID: lcl|Query_30841 Length: 474

No significant similarity found.


Query #1090: g1058.t1 Query ID: lcl|Query_30842 Length: 320

No significant similarity found.


Query #1091: g1059.t1 Query ID: lcl|Query_30843 Length: 814

No significant similarity found.


Query #1092: g1060.t1 Query ID: lcl|Query_30844 Length: 100

No significant similarity found.


Query #1093: g1061.t1 Query ID: lcl|Query_30845 Length: 316

No significant similarity found.


Query #1094: g1062.t1 Query ID: lcl|Query_30846 Length: 408

No significant similarity found.


Query #1095: g1063.t1 Query ID: lcl|Query_30847 Length: 880

No significant similarity found.


Query #1096: g1064.t1 Query ID: lcl|Query_30848 Length: 176

No significant similarity found.


Query #1097: g1065.t1 Query ID: lcl|Query_30849 Length: 515

No significant similarity found.


Query #1098: g1066.t1 Query ID: lcl|Query_30850 Length: 375

No significant similarity found.


Query #1099: g1067.t1 Query ID: lcl|Query_30851 Length: 292

No significant similarity found.


Query #1100: g1068.t1 Query ID: lcl|Query_30852 Length: 121

No significant similarity found.


Query #1101: g1069.t1 Query ID: lcl|Query_30853 Length: 395

No significant similarity found.


Query #1102: g1070.t1 Query ID: lcl|Query_30854 Length: 1119

No significant similarity found.


Query #1103: g1071.t1 Query ID: lcl|Query_30855 Length: 505

No significant similarity found.


Query #1104: g1072.t1 Query ID: lcl|Query_30856 Length: 269

No significant similarity found.


Query #1105: g1073.t1 Query ID: lcl|Query_30857 Length: 981

No significant similarity found.


Query #1106: g1074.t1 Query ID: lcl|Query_30858 Length: 267

No significant similarity found.


Query #1107: g1075.t1 Query ID: lcl|Query_30859 Length: 191

No significant similarity found.


Query #1108: g1076.t1 Query ID: lcl|Query_30860 Length: 136

No significant similarity found.


Query #1109: g1077.t1 Query ID: lcl|Query_30861 Length: 1236

No significant similarity found.


Query #1110: g1078.t1 Query ID: lcl|Query_30862 Length: 280

No significant similarity found.


Query #1111: g1078.t2 Query ID: lcl|Query_30863 Length: 296

No significant similarity found.


Query #1112: g1079.t1 Query ID: lcl|Query_30864 Length: 460

No significant similarity found.


Query #1113: g1080.t1 Query ID: lcl|Query_30865 Length: 431

No significant similarity found.


Query #1114: g1081.t1 Query ID: lcl|Query_30866 Length: 353

No significant similarity found.


Query #1115: g1082.t1 Query ID: lcl|Query_30867 Length: 145

No significant similarity found.


Query #1116: g1083.t1 Query ID: lcl|Query_30868 Length: 99

No significant similarity found.


Query #1117: g1084.t1 Query ID: lcl|Query_30869 Length: 868

No significant similarity found.


Query #1118: g1085.t1 Query ID: lcl|Query_30870 Length: 155

No significant similarity found.


Query #1119: g1086.t1 Query ID: lcl|Query_30871 Length: 303

No significant similarity found.


Query #1120: g1087.t1 Query ID: lcl|Query_30872 Length: 338

No significant similarity found.


Query #1121: g1088.t1 Query ID: lcl|Query_30873 Length: 239

No significant similarity found.


Query #1122: g1089.t1 Query ID: lcl|Query_30874 Length: 123

No significant similarity found.


Query #1123: g1090.t1 Query ID: lcl|Query_30875 Length: 1125

No significant similarity found.


Query #1124: g1091.t1 Query ID: lcl|Query_30876 Length: 151

No significant similarity found.


Query #1125: g1092.t1 Query ID: lcl|Query_30877 Length: 247

No significant similarity found.


Query #1126: g1093.t1 Query ID: lcl|Query_30878 Length: 420

No significant similarity found.


Query #1127: g1094.t1 Query ID: lcl|Query_30879 Length: 809

No significant similarity found.


Query #1128: g1095.t1 Query ID: lcl|Query_30880 Length: 854

No significant similarity found.


Query #1129: g1096.t1 Query ID: lcl|Query_30881 Length: 304

No significant similarity found.


Query #1130: g1097.t1 Query ID: lcl|Query_30882 Length: 957

No significant similarity found.


Query #1131: g1097.t2 Query ID: lcl|Query_30883 Length: 960

No significant similarity found.


Query #1132: g1098.t1 Query ID: lcl|Query_30884 Length: 323

No significant similarity found.


Query #1133: g1099.t1 Query ID: lcl|Query_30885 Length: 609

No significant similarity found.


Query #1134: g1100.t1 Query ID: lcl|Query_30886 Length: 1532

No significant similarity found.


Query #1135: g1101.t1 Query ID: lcl|Query_30887 Length: 432

No significant similarity found.


Query #1136: g1102.t1 Query ID: lcl|Query_30888 Length: 959

No significant similarity found.


Query #1137: g1103.t1 Query ID: lcl|Query_30889 Length: 389

No significant similarity found.


Query #1138: g1104.t1 Query ID: lcl|Query_30890 Length: 341

No significant similarity found.


Query #1139: g1105.t1 Query ID: lcl|Query_30891 Length: 259

No significant similarity found.


Query #1140: g1106.t1 Query ID: lcl|Query_30892 Length: 296

No significant similarity found.


Query #1141: g1107.t1 Query ID: lcl|Query_30893 Length: 368

No significant similarity found.


Query #1142: g1108.t1 Query ID: lcl|Query_30894 Length: 744

No significant similarity found.


Query #1143: g1109.t1 Query ID: lcl|Query_30895 Length: 659

No significant similarity found.


Query #1144: g1110.t1 Query ID: lcl|Query_30896 Length: 291

No significant similarity found.


Query #1145: g1111.t1 Query ID: lcl|Query_30897 Length: 1214

No significant similarity found.


Query #1146: g1112.t1 Query ID: lcl|Query_30898 Length: 435

No significant similarity found.


Query #1147: g1113.t1 Query ID: lcl|Query_30899 Length: 294

No significant similarity found.


Query #1148: g1114.t1 Query ID: lcl|Query_30900 Length: 520

No significant similarity found.


Query #1149: g1115.t1 Query ID: lcl|Query_30901 Length: 440

No significant similarity found.


Query #1150: g1116.t1 Query ID: lcl|Query_30902 Length: 199

No significant similarity found.


Query #1151: g1117.t1 Query ID: lcl|Query_30903 Length: 402

No significant similarity found.


Query #1152: g1118.t1 Query ID: lcl|Query_30904 Length: 386

No significant similarity found.


Query #1153: g1119.t1 Query ID: lcl|Query_30905 Length: 684

No significant similarity found.


Query #1154: g1120.t1 Query ID: lcl|Query_30906 Length: 349

No significant similarity found.


Query #1155: g1121.t1 Query ID: lcl|Query_30907 Length: 337

No significant similarity found.


Query #1156: g1122.t1 Query ID: lcl|Query_30908 Length: 530

No significant similarity found.


Query #1157: g1123.t1 Query ID: lcl|Query_30909 Length: 2416

No significant similarity found.


Query #1158: g1124.t1 Query ID: lcl|Query_30910 Length: 626

No significant similarity found.


Query #1159: g1125.t1 Query ID: lcl|Query_30911 Length: 450

No significant similarity found.


Query #1160: g1126.t1 Query ID: lcl|Query_30912 Length: 469

No significant similarity found.


Query #1161: g1127.t1 Query ID: lcl|Query_30913 Length: 227

No significant similarity found.


Query #1162: g1128.t1 Query ID: lcl|Query_30914 Length: 502

No significant similarity found.


Query #1163: g1129.t1 Query ID: lcl|Query_30915 Length: 1080

No significant similarity found.


Query #1164: g1130.t1 Query ID: lcl|Query_30916 Length: 537

No significant similarity found.


Query #1165: g1131.t1 Query ID: lcl|Query_30917 Length: 451

No significant similarity found.


Query #1166: g1132.t1 Query ID: lcl|Query_30918 Length: 562

No significant similarity found.


Query #1167: g1133.t1 Query ID: lcl|Query_30919 Length: 241

No significant similarity found.


Query #1168: g1134.t1 Query ID: lcl|Query_30920 Length: 235

No significant similarity found.


Query #1169: g1135.t1 Query ID: lcl|Query_30921 Length: 290

No significant similarity found.


Query #1170: g1136.t1 Query ID: lcl|Query_30922 Length: 203

No significant similarity found.


Query #1171: g1137.t1 Query ID: lcl|Query_30923 Length: 252

No significant similarity found.


Query #1172: g1138.t1 Query ID: lcl|Query_30924 Length: 487

No significant similarity found.


Query #1173: g1139.t1 Query ID: lcl|Query_30925 Length: 86

No significant similarity found.


Query #1174: g1140.t1 Query ID: lcl|Query_30926 Length: 395

No significant similarity found.


Query #1175: g1141.t1 Query ID: lcl|Query_30927 Length: 1176

No significant similarity found.


Query #1176: g1142.t1 Query ID: lcl|Query_30928 Length: 208

No significant similarity found.


Query #1177: g1143.t1 Query ID: lcl|Query_30929 Length: 1761

No significant similarity found.


Query #1178: g1144.t1 Query ID: lcl|Query_30930 Length: 566

No significant similarity found.


Query #1179: g1145.t1 Query ID: lcl|Query_30931 Length: 627

No significant similarity found.


Query #1180: g1146.t1 Query ID: lcl|Query_30932 Length: 271

No significant similarity found.


Query #1181: g1147.t1 Query ID: lcl|Query_30933 Length: 211

No significant similarity found.


Query #1182: g1148.t1 Query ID: lcl|Query_30934 Length: 894

No significant similarity found.


Query #1183: g1149.t1 Query ID: lcl|Query_30935 Length: 186

No significant similarity found.


Query #1184: g1150.t1 Query ID: lcl|Query_30936 Length: 688

No significant similarity found.


Query #1185: g1151.t1 Query ID: lcl|Query_30937 Length: 955

No significant similarity found.


Query #1186: g1152.t1 Query ID: lcl|Query_30938 Length: 231

No significant similarity found.


Query #1187: g1153.t1 Query ID: lcl|Query_30939 Length: 1299

No significant similarity found.


Query #1188: g1153.t2 Query ID: lcl|Query_30940 Length: 1242

No significant similarity found.


Query #1189: g1154.t1 Query ID: lcl|Query_30941 Length: 501

No significant similarity found.


Query #1190: g1155.t1 Query ID: lcl|Query_30942 Length: 1023

No significant similarity found.


Query #1191: g1156.t1 Query ID: lcl|Query_30943 Length: 348

No significant similarity found.


Query #1192: g1157.t1 Query ID: lcl|Query_30944 Length: 634

No significant similarity found.


Query #1193: g1158.t1 Query ID: lcl|Query_30945 Length: 429

No significant similarity found.


Query #1194: g1159.t1 Query ID: lcl|Query_30946 Length: 537

No significant similarity found.


Query #1195: g1160.t1 Query ID: lcl|Query_30947 Length: 1687

No significant similarity found.


Query #1196: g1161.t1 Query ID: lcl|Query_30948 Length: 554

No significant similarity found.


Query #1197: g1162.t1 Query ID: lcl|Query_30949 Length: 335

No significant similarity found.


Query #1198: g1163.t1 Query ID: lcl|Query_30950 Length: 421

No significant similarity found.


Query #1199: g1164.t1 Query ID: lcl|Query_30951 Length: 322

No significant similarity found.


Query #1200: g1165.t1 Query ID: lcl|Query_30952 Length: 211

No significant similarity found.


Query #1201: g1166.t1 Query ID: lcl|Query_30953 Length: 761

No significant similarity found.


Query #1202: g1167.t1 Query ID: lcl|Query_30954 Length: 150

No significant similarity found.


Query #1203: g1168.t1 Query ID: lcl|Query_30955 Length: 443

No significant similarity found.


Query #1204: g1169.t1 Query ID: lcl|Query_30956 Length: 469

No significant similarity found.


Query #1205: g1170.t1 Query ID: lcl|Query_30957 Length: 1173

No significant similarity found.


Query #1206: g1171.t1 Query ID: lcl|Query_30958 Length: 124

No significant similarity found.


Query #1207: g1172.t1 Query ID: lcl|Query_30959 Length: 299

No significant similarity found.


Query #1208: g1173.t1 Query ID: lcl|Query_30960 Length: 144

No significant similarity found.


Query #1209: g1174.t1 Query ID: lcl|Query_30961 Length: 254

No significant similarity found.


Query #1210: g1175.t1 Query ID: lcl|Query_30962 Length: 1979

No significant similarity found.


Query #1211: g1175.t2 Query ID: lcl|Query_30963 Length: 1980

No significant similarity found.


Query #1212: g1176.t1 Query ID: lcl|Query_30964 Length: 81

No significant similarity found.


Query #1213: g1177.t1 Query ID: lcl|Query_30965 Length: 1177

No significant similarity found.


Query #1214: g1178.t1 Query ID: lcl|Query_30966 Length: 1171

No significant similarity found.


Query #1215: g1179.t1 Query ID: lcl|Query_30967 Length: 463

No significant similarity found.


Query #1216: g1180.t1 Query ID: lcl|Query_30968 Length: 185

No significant similarity found.


Query #1217: g1181.t1 Query ID: lcl|Query_30969 Length: 115

No significant similarity found.


Query #1218: g1182.t1 Query ID: lcl|Query_30970 Length: 239

No significant similarity found.


Query #1219: g1183.t1 Query ID: lcl|Query_30971 Length: 622

No significant similarity found.


Query #1220: g1184.t1 Query ID: lcl|Query_30972 Length: 223

No significant similarity found.


Query #1221: g1185.t1 Query ID: lcl|Query_30973 Length: 531

No significant similarity found.


Query #1222: g1186.t1 Query ID: lcl|Query_30974 Length: 791

No significant similarity found.


Query #1223: g1187.t1 Query ID: lcl|Query_30975 Length: 908

No significant similarity found.


Query #1224: g1188.t1 Query ID: lcl|Query_30976 Length: 530

No significant similarity found.


Query #1225: g1189.t1 Query ID: lcl|Query_30977 Length: 608

No significant similarity found.


Query #1226: g1190.t1 Query ID: lcl|Query_30978 Length: 367

No significant similarity found.


Query #1227: g1191.t1 Query ID: lcl|Query_30979 Length: 1012

No significant similarity found.


Query #1228: g1192.t1 Query ID: lcl|Query_30980 Length: 363

No significant similarity found.


Query #1229: g1192.t2 Query ID: lcl|Query_30981 Length: 352

No significant similarity found.


Query #1230: g1193.t1 Query ID: lcl|Query_30982 Length: 501

No significant similarity found.


Query #1231: g1194.t1 Query ID: lcl|Query_30983 Length: 75

No significant similarity found.


Query #1232: g1195.t1 Query ID: lcl|Query_30984 Length: 439

No significant similarity found.


Query #1233: g1196.t1 Query ID: lcl|Query_30985 Length: 308

No significant similarity found.


Query #1234: g1197.t1 Query ID: lcl|Query_30986 Length: 452

No significant similarity found.


Query #1235: g1198.t1 Query ID: lcl|Query_30987 Length: 298

No significant similarity found.


Query #1236: g1199.t1 Query ID: lcl|Query_30988 Length: 384

No significant similarity found.


Query #1237: g1200.t1 Query ID: lcl|Query_30989 Length: 897

No significant similarity found.


Query #1238: g1201.t1 Query ID: lcl|Query_30990 Length: 1158

No significant similarity found.


Query #1239: g1202.t1 Query ID: lcl|Query_30991 Length: 86

No significant similarity found.


Query #1240: g1203.t1 Query ID: lcl|Query_30992 Length: 160

No significant similarity found.


Query #1241: g1204.t1 Query ID: lcl|Query_30993 Length: 1039

No significant similarity found.


Query #1242: g1205.t1 Query ID: lcl|Query_30994 Length: 404

No significant similarity found.


Query #1243: g1206.t1 Query ID: lcl|Query_30995 Length: 992

No significant similarity found.


Query #1244: g1207.t1 Query ID: lcl|Query_30996 Length: 425

No significant similarity found.


Query #1245: g1208.t1 Query ID: lcl|Query_30997 Length: 227

No significant similarity found.


Query #1246: g1209.t1 Query ID: lcl|Query_30998 Length: 564

No significant similarity found.


Query #1247: g1210.t1 Query ID: lcl|Query_30999 Length: 600

No significant similarity found.


Query #1248: g1211.t1 Query ID: lcl|Query_31000 Length: 660

No significant similarity found.


Query #1249: g1212.t1 Query ID: lcl|Query_31001 Length: 1602

No significant similarity found.


Query #1250: g1213.t1 Query ID: lcl|Query_31002 Length: 766

No significant similarity found.


Query #1251: g1214.t1 Query ID: lcl|Query_31003 Length: 1087

No significant similarity found.


Query #1252: g1215.t1 Query ID: lcl|Query_31004 Length: 97

No significant similarity found.


Query #1253: g1216.t1 Query ID: lcl|Query_31005 Length: 179

No significant similarity found.


Query #1254: g1217.t1 Query ID: lcl|Query_31006 Length: 97

No significant similarity found.


Query #1255: g1218.t1 Query ID: lcl|Query_31007 Length: 180

No significant similarity found.


Query #1256: g1219.t1 Query ID: lcl|Query_31008 Length: 858

No significant similarity found.


Query #1257: g1220.t1 Query ID: lcl|Query_31009 Length: 861

No significant similarity found.


Query #1258: g1221.t1 Query ID: lcl|Query_31010 Length: 176

No significant similarity found.


Query #1259: g1222.t1 Query ID: lcl|Query_31011 Length: 1168

No significant similarity found.


Query #1260: g1223.t1 Query ID: lcl|Query_31012 Length: 160

No significant similarity found.


Query #1261: g1224.t1 Query ID: lcl|Query_31013 Length: 687

No significant similarity found.


Query #1262: g1225.t1 Query ID: lcl|Query_31014 Length: 600

No significant similarity found.


Query #1263: g1226.t1 Query ID: lcl|Query_31015 Length: 757

No significant similarity found.


Query #1264: g1227.t1 Query ID: lcl|Query_31016 Length: 569

No significant similarity found.


Query #1265: g1228.t1 Query ID: lcl|Query_31017 Length: 131

No significant similarity found.


Query #1266: g1229.t1 Query ID: lcl|Query_31018 Length: 1366

No significant similarity found.


Query #1267: g1230.t1 Query ID: lcl|Query_31019 Length: 914

No significant similarity found.


Query #1268: g1231.t1 Query ID: lcl|Query_31020 Length: 2260

No significant similarity found.


Query #1269: g1232.t1 Query ID: lcl|Query_31021 Length: 869

No significant similarity found.


Query #1270: g1233.t1 Query ID: lcl|Query_31022 Length: 208

No significant similarity found.


Query #1271: g1234.t1 Query ID: lcl|Query_31023 Length: 423

No significant similarity found.


Query #1272: g1235.t1 Query ID: lcl|Query_31024 Length: 785

No significant similarity found.


Query #1273: g1236.t1 Query ID: lcl|Query_31025 Length: 764

No significant similarity found.


Query #1274: g1237.t1 Query ID: lcl|Query_31026 Length: 998

No significant similarity found.


Query #1275: g1238.t1 Query ID: lcl|Query_31027 Length: 988

No significant similarity found.


Query #1276: g1239.t1 Query ID: lcl|Query_31028 Length: 150

No significant similarity found.


Query #1277: g1240.t1 Query ID: lcl|Query_31029 Length: 2140

No significant similarity found.


Query #1278: g1241.t1 Query ID: lcl|Query_31030 Length: 280

No significant similarity found.


Query #1279: g1242.t1 Query ID: lcl|Query_31031 Length: 452

No significant similarity found.


Query #1280: g1243.t1 Query ID: lcl|Query_31032 Length: 523

No significant similarity found.


Query #1281: g1244.t1 Query ID: lcl|Query_31033 Length: 3299

No significant similarity found.


Query #1282: g1245.t1 Query ID: lcl|Query_31034 Length: 314

No significant similarity found.


Query #1283: g1246.t1 Query ID: lcl|Query_31035 Length: 218

No significant similarity found.


Query #1284: g1247.t1 Query ID: lcl|Query_31036 Length: 370

No significant similarity found.


Query #1285: g1248.t1 Query ID: lcl|Query_31037 Length: 244

No significant similarity found.


Query #1286: g1249.t1 Query ID: lcl|Query_31038 Length: 82

No significant similarity found.


Query #1287: g1250.t1 Query ID: lcl|Query_31039 Length: 722

No significant similarity found.


Query #1288: g1251.t1 Query ID: lcl|Query_31040 Length: 192

No significant similarity found.


Query #1289: g1252.t1 Query ID: lcl|Query_31041 Length: 253

No significant similarity found.


Query #1290: g1253.t1 Query ID: lcl|Query_31042 Length: 163

No significant similarity found.


Query #1291: g1254.t1 Query ID: lcl|Query_31043 Length: 80

No significant similarity found.


Query #1292: g1255.t1 Query ID: lcl|Query_31044 Length: 299

No significant similarity found.


Query #1293: g1256.t1 Query ID: lcl|Query_31045 Length: 259

No significant similarity found.


Query #1294: g1257.t1 Query ID: lcl|Query_31046 Length: 253

No significant similarity found.


Query #1295: g1258.t1 Query ID: lcl|Query_31047 Length: 1711

No significant similarity found.


Query #1296: g1259.t1 Query ID: lcl|Query_31048 Length: 262

No significant similarity found.


Query #1297: g1260.t1 Query ID: lcl|Query_31049 Length: 249

Sequences producing significant alignments:
                                                                  Scientific      Common                     Max    Total Query   E   Per.   Acc.                        
Description                                                       Name            Name            Taxid      Score  Score cover Value Ident  Len        Accession        
unnamed protein product                                                                           0          21.4   21.4  4%    0.034 72.73  421        Query_40837      


Alignments:

>unnamed protein product
Sequence ID: Query_40837 Length: 421
Range 1: 277 to 287

Score:21.4 bits(43), Expect:0.034, 
Method:Compositional matrix adjust., 
Identities:8/11(73%), Positives:8/11(72%), Gaps:0/11(0%)

Query  75   LRDGNRDRLMG  85
            L DG RD LMG
Sbjct  277  LPDGKRDSLMG  287


Query #1298: g1261.t1 Query ID: lcl|Query_31050 Length: 550

No significant similarity found.


Query #1299: g1262.t1 Query ID: lcl|Query_31051 Length: 131

No significant similarity found.


Query #1300: g1263.t1 Query ID: lcl|Query_31052 Length: 107

No significant similarity found.


Query #1301: g1264.t1 Query ID: lcl|Query_31053 Length: 1821

No significant similarity found.


Query #1302: g1265.t1 Query ID: lcl|Query_31054 Length: 237

No significant similarity found.


Query #1303: g1266.t1 Query ID: lcl|Query_31055 Length: 953

No significant similarity found.


Query #1304: g1267.t1 Query ID: lcl|Query_31056 Length: 494

No significant similarity found.


Query #1305: g1268.t1 Query ID: lcl|Query_31057 Length: 314

No significant similarity found.


Query #1306: g1269.t1 Query ID: lcl|Query_31058 Length: 268

No significant similarity found.


Query #1307: g1270.t1 Query ID: lcl|Query_31059 Length: 154

No significant similarity found.


Query #1308: g1271.t1 Query ID: lcl|Query_31060 Length: 542

No significant similarity found.


Query #1309: g1272.t1 Query ID: lcl|Query_31061 Length: 1121

No significant similarity found.


Query #1310: g1273.t1 Query ID: lcl|Query_31062 Length: 403

No significant similarity found.


Query #1311: g1274.t1 Query ID: lcl|Query_31063 Length: 173

No significant similarity found.


Query #1312: g1275.t1 Query ID: lcl|Query_31064 Length: 331

No significant similarity found.


Query #1313: g1276.t1 Query ID: lcl|Query_31065 Length: 196

No significant similarity found.


Query #1314: g1277.t1 Query ID: lcl|Query_31066 Length: 186

No significant similarity found.


Query #1315: g1278.t1 Query ID: lcl|Query_31067 Length: 1432

No significant similarity found.


Query #1316: g1279.t1 Query ID: lcl|Query_31068 Length: 1075

No significant similarity found.


Query #1317: g1280.t1 Query ID: lcl|Query_31069 Length: 76

No significant similarity found.


Query #1318: g1281.t1 Query ID: lcl|Query_31070 Length: 520

No significant similarity found.


Query #1319: g1282.t1 Query ID: lcl|Query_31071 Length: 202

No significant similarity found.


Query #1320: g1283.t1 Query ID: lcl|Query_31072 Length: 726

No significant similarity found.


Query #1321: g1283.t2 Query ID: lcl|Query_31073 Length: 725

No significant similarity found.


Query #1322: g1284.t1 Query ID: lcl|Query_31074 Length: 658

No significant similarity found.


Query #1323: g1285.t1 Query ID: lcl|Query_31075 Length: 1195

No significant similarity found.


Query #1324: g1286.t1 Query ID: lcl|Query_31076 Length: 930

No significant similarity found.


Query #1325: g1287.t1 Query ID: lcl|Query_31077 Length: 931

No significant similarity found.


Query #1326: g1288.t1 Query ID: lcl|Query_31078 Length: 374

No significant similarity found.


Query #1327: g1289.t1 Query ID: lcl|Query_31079 Length: 368

No significant similarity found.


Query #1328: g1289.t2 Query ID: lcl|Query_31080 Length: 89

No significant similarity found.


Query #1329: g1290.t1 Query ID: lcl|Query_31081 Length: 314

No significant similarity found.


Query #1330: g1291.t1 Query ID: lcl|Query_31082 Length: 190

No significant similarity found.


Query #1331: g1292.t1 Query ID: lcl|Query_31083 Length: 452

No significant similarity found.


Query #1332: g1293.t1 Query ID: lcl|Query_31084 Length: 269

No significant similarity found.


Query #1333: g1294.t1 Query ID: lcl|Query_31085 Length: 154

No significant similarity found.


Query #1334: g1295.t1 Query ID: lcl|Query_31086 Length: 495

No significant similarity found.


Query #1335: g1296.t1 Query ID: lcl|Query_31087 Length: 1084

No significant similarity found.


Query #1336: g1297.t1 Query ID: lcl|Query_31088 Length: 238

No significant similarity found.


Query #1337: g1298.t1 Query ID: lcl|Query_31089 Length: 220

No significant similarity found.


Query #1338: g1299.t1 Query ID: lcl|Query_31090 Length: 308

No significant similarity found.


Query #1339: g1300.t1 Query ID: lcl|Query_31091 Length: 362

No significant similarity found.


Query #1340: g1301.t1 Query ID: lcl|Query_31092 Length: 544

No significant similarity found.


Query #1341: g1302.t1 Query ID: lcl|Query_31093 Length: 508

No significant similarity found.


Query #1342: g1303.t1 Query ID: lcl|Query_31094 Length: 248

No significant similarity found.


Query #1343: g1304.t1 Query ID: lcl|Query_31095 Length: 737

No significant similarity found.


Query #1344: g1305.t1 Query ID: lcl|Query_31096 Length: 348

No significant similarity found.


Query #1345: g1306.t1 Query ID: lcl|Query_31097 Length: 319

No significant similarity found.


Query #1346: g1307.t1 Query ID: lcl|Query_31098 Length: 559

No significant similarity found.


Query #1347: g1308.t1 Query ID: lcl|Query_31099 Length: 337

No significant similarity found.


Query #1348: g1309.t1 Query ID: lcl|Query_31100 Length: 728

No significant similarity found.


Query #1349: g1310.t1 Query ID: lcl|Query_31101 Length: 593

No significant similarity found.


Query #1350: g1311.t1 Query ID: lcl|Query_31102 Length: 845

No significant similarity found.


Query #1351: g1312.t1 Query ID: lcl|Query_31103 Length: 951

No significant similarity found.


Query #1352: g1313.t1 Query ID: lcl|Query_31104 Length: 268

No significant similarity found.


Query #1353: g1314.t1 Query ID: lcl|Query_31105 Length: 905

No significant similarity found.


Query #1354: g1315.t1 Query ID: lcl|Query_31106 Length: 162

No significant similarity found.


Query #1355: g1316.t1 Query ID: lcl|Query_31107 Length: 88

No significant similarity found.


Query #1356: g1317.t1 Query ID: lcl|Query_31108 Length: 78

No significant similarity found.


Query #1357: g1318.t1 Query ID: lcl|Query_31109 Length: 483

No significant similarity found.


Query #1358: g1319.t1 Query ID: lcl|Query_31110 Length: 502

No significant similarity found.


Query #1359: g1320.t1 Query ID: lcl|Query_31111 Length: 537

No significant similarity found.


Query #1360: g1320.t2 Query ID: lcl|Query_31112 Length: 538

No significant similarity found.


Query #1361: g1321.t1 Query ID: lcl|Query_31113 Length: 289

No significant similarity found.


Query #1362: g1322.t1 Query ID: lcl|Query_31114 Length: 186

No significant similarity found.


Query #1363: g1323.t1 Query ID: lcl|Query_31115 Length: 804

No significant similarity found.


Query #1364: g1324.t1 Query ID: lcl|Query_31116 Length: 1078

No significant similarity found.


Query #1365: g1325.t1 Query ID: lcl|Query_31117 Length: 1523

No significant similarity found.


Query #1366: g1326.t1 Query ID: lcl|Query_31118 Length: 444

No significant similarity found.


Query #1367: g1327.t1 Query ID: lcl|Query_31119 Length: 393

No significant similarity found.


Query #1368: g1328.t1 Query ID: lcl|Query_31120 Length: 193

No significant similarity found.


Query #1369: g1329.t1 Query ID: lcl|Query_31121 Length: 355

No significant similarity found.


Query #1370: g1330.t1 Query ID: lcl|Query_31122 Length: 963

No significant similarity found.


Query #1371: g1331.t1 Query ID: lcl|Query_31123 Length: 262

No significant similarity found.


Query #1372: g1332.t1 Query ID: lcl|Query_31124 Length: 814

No significant similarity found.


Query #1373: g1333.t1 Query ID: lcl|Query_31125 Length: 364

No significant similarity found.


Query #1374: g1334.t1 Query ID: lcl|Query_31126 Length: 161

No significant similarity found.


Query #1375: g1335.t1 Query ID: lcl|Query_31127 Length: 609

No significant similarity found.


Query #1376: g1336.t1 Query ID: lcl|Query_31128 Length: 289

No significant similarity found.


Query #1377: g1337.t1 Query ID: lcl|Query_31129 Length: 604

No significant similarity found.


Query #1378: g1338.t1 Query ID: lcl|Query_31130 Length: 437

No significant similarity found.


Query #1379: g1339.t1 Query ID: lcl|Query_31131 Length: 252

No significant similarity found.


Query #1380: g1340.t1 Query ID: lcl|Query_31132 Length: 528

No significant similarity found.


Query #1381: g1341.t1 Query ID: lcl|Query_31133 Length: 867

No significant similarity found.


Query #1382: g1342.t1 Query ID: lcl|Query_31134 Length: 574

No significant similarity found.


Query #1383: g1343.t1 Query ID: lcl|Query_31135 Length: 457

No significant similarity found.


Query #1384: g1344.t1 Query ID: lcl|Query_31136 Length: 434

No significant similarity found.


Query #1385: g1345.t1 Query ID: lcl|Query_31137 Length: 432

No significant similarity found.


Query #1386: g1346.t1 Query ID: lcl|Query_31138 Length: 469

No significant similarity found.


Query #1387: g1347.t1 Query ID: lcl|Query_31139 Length: 216

No significant similarity found.


Query #1388: g1348.t1 Query ID: lcl|Query_31140 Length: 224

No significant similarity found.


Query #1389: g1349.t1 Query ID: lcl|Query_31141 Length: 1604

No significant similarity found.


Query #1390: g1350.t1 Query ID: lcl|Query_31142 Length: 444

No significant similarity found.


Query #1391: g1351.t1 Query ID: lcl|Query_31143 Length: 108

No significant similarity found.


Query #1392: g1352.t1 Query ID: lcl|Query_31144 Length: 1027

No significant similarity found.


Query #1393: g1353.t1 Query ID: lcl|Query_31145 Length: 245

No significant similarity found.


Query #1394: g1354.t1 Query ID: lcl|Query_31146 Length: 164

No significant similarity found.


Query #1395: g1355.t1 Query ID: lcl|Query_31147 Length: 488

No significant similarity found.


Query #1396: g1356.t1 Query ID: lcl|Query_31148 Length: 1447

No significant similarity found.


Query #1397: g1357.t1 Query ID: lcl|Query_31149 Length: 389

No significant similarity found.


Query #1398: g1358.t1 Query ID: lcl|Query_31150 Length: 402

No significant similarity found.


Query #1399: g1359.t1 Query ID: lcl|Query_31151 Length: 1010

No significant similarity found.


Query #1400: g1360.t1 Query ID: lcl|Query_31152 Length: 158

No significant similarity found.


Query #1401: g1361.t1 Query ID: lcl|Query_31153 Length: 158

No significant similarity found.


Query #1402: g1362.t1 Query ID: lcl|Query_31154 Length: 957

No significant similarity found.


Query #1403: g1363.t1 Query ID: lcl|Query_31155 Length: 405

No significant similarity found.


Query #1404: g1364.t1 Query ID: lcl|Query_31156 Length: 631

No significant similarity found.


Query #1405: g1365.t1 Query ID: lcl|Query_31157 Length: 948

No significant similarity found.


Query #1406: g1366.t1 Query ID: lcl|Query_31158 Length: 215

No significant similarity found.


Query #1407: g1367.t1 Query ID: lcl|Query_31159 Length: 404

No significant similarity found.


Query #1408: g1368.t1 Query ID: lcl|Query_31160 Length: 421

No significant similarity found.


Query #1409: g1369.t1 Query ID: lcl|Query_31161 Length: 618

No significant similarity found.


Query #1410: g1370.t1 Query ID: lcl|Query_31162 Length: 649

No significant similarity found.


Query #1411: g1371.t1 Query ID: lcl|Query_31163 Length: 407

No significant similarity found.


Query #1412: g1372.t1 Query ID: lcl|Query_31164 Length: 330

No significant similarity found.


Query #1413: g1373.t1 Query ID: lcl|Query_31165 Length: 602

No significant similarity found.


Query #1414: g1374.t1 Query ID: lcl|Query_31166 Length: 400

No significant similarity found.


Query #1415: g1375.t1 Query ID: lcl|Query_31167 Length: 611

No significant similarity found.


Query #1416: g1376.t1 Query ID: lcl|Query_31168 Length: 605

No significant similarity found.


Query #1417: g1377.t1 Query ID: lcl|Query_31169 Length: 467

No significant similarity found.


Query #1418: g1378.t1 Query ID: lcl|Query_31170 Length: 725

No significant similarity found.


Query #1419: g1379.t1 Query ID: lcl|Query_31171 Length: 549

Sequences producing significant alignments:
                                                                  Scientific      Common                     Max    Total Query   E   Per.   Acc.                        
Description                                                       Name            Name            Taxid      Score  Score cover Value Ident  Len        Accession        
unnamed protein product                                                                           0          82.1   82.1  71%   3e-20 24.94  421        Query_40837      


Alignments:

>unnamed protein product
Sequence ID: Query_40837 Length: 421
Range 1: 66 to 377

Score:82.1 bits(186), Expect:3e-20, 
Method:Compositional matrix adjust., 
Identities:99/397(25%), Positives:112/397(28%), Gaps:89/397(22%)

Query  72   CLACSGCVT-SAEAVLLQHQS-AGELLQRLADPDWTVVVSLSPQSIAALAAVHRLS-SAE  128
            C  C  C T   E    + QS   E    L D     +    P    AL     +     
Sbjct  66   CINCGQCLTHCPENAIYEAQSWVPEVEKKLKDGKVKCIAMPAPAVRYALGDAFGMPVGSV  125

Query  129  CAARLTAFLRHLGVAAVFDIAAARQVALAEAAREFLQRYRSSRGGSTAEAAAAAGQDAAG  188
                + A L  LG A   D      V   E   EF                         
Sbjct  126  TTGKMLAALQKLGFAHCWDTEFTADVTIWEEGSEF-------------------------  160

Query  189  GGDDMDVDRPKPSSDGHRNAVGGGSPGPLPMLASACPGWVCYAEKTHGDHVLPYIATGKS  248
                  V+R    SD            PLP   S CPGW  YAE    +  LP   T KS
Sbjct  161  ------VERLTKKSDM-----------PLPQFTSCCPGWQKYAETYYPE-LLPHFSTCKS  202

Query  249  PQAVLGTLVKRQWCAAAGLAPDRVYHCSVMPCYDKKLEGARDDFWLPGTSVPETDCVLAT  308
            P    G L K          P  VY  S+MPC  KK EG R +  L      + D  L T
Sbjct  203  PIGMNGALAKTYGAERMKYDPKQVYTVSIMPCIAKKYEGLRPE--LKSSGMRDIDATLTT  260

Query  309  TELQELLEQRQADLHSLQGIPFDAILPAAAAAAAAPSGTRASSSGGSSAQHDTVQLPTSS  368
             EL  +            GI F          A  P G R S  G S             
Sbjct  261  RELAYMIKK--------AGIDF----------AKLPDGKRDSLMGESTGG----------  292

Query  369  SSGSGSGVTATASSGSGGYLEHVFRSAARELFGLELPPGPLPVKVGRNAD-LRELSLEAP  427
                     AT     GG +E   R A     G    P     K  R  D   E      
Sbjct  293  ---------ATIFGVTGGVMEAALRFAYEAVTGKK--PDSWDFKAVRGLDGIKEATVNV-  340

Query  428  DGTVLRFAAAYGFRNIQGLMRKVKLGRCEYDYVEVMA  464
             GT    A   G          VK G   Y ++E MA
Sbjct  341  GGTDVKVAVVHGAKRFKQVCDDVKAGKSPYHFIEYMA  377


Query #1420: g1380.t1 Query ID: lcl|Query_31172 Length: 332

No significant similarity found.


Query #1421: g1381.t1 Query ID: lcl|Query_31173 Length: 317

No significant similarity found.


Query #1422: g1382.t1 Query ID: lcl|Query_31174 Length: 361

No significant similarity found.


Query #1423: g1383.t1 Query ID: lcl|Query_31175 Length: 386

No significant similarity found.


Query #1424: g1384.t1 Query ID: lcl|Query_31176 Length: 172

No significant similarity found.


Query #1425: g1385.t1 Query ID: lcl|Query_31177 Length: 172

No significant similarity found.


Query #1426: g1386.t1 Query ID: lcl|Query_31178 Length: 78

No significant similarity found.


Query #1427: g1387.t1 Query ID: lcl|Query_31179 Length: 78

No significant similarity found.


Query #1428: g1388.t1 Query ID: lcl|Query_31180 Length: 218

No significant similarity found.


Query #1429: g1389.t1 Query ID: lcl|Query_31181 Length: 1708

No significant similarity found.


Query #1430: g1390.t1 Query ID: lcl|Query_31182 Length: 890

No significant similarity found.


Query #1431: g1391.t1 Query ID: lcl|Query_31183 Length: 180

No significant similarity found.


Query #1432: g1392.t1 Query ID: lcl|Query_31184 Length: 156

No significant similarity found.


Query #1433: g1393.t1 Query ID: lcl|Query_31185 Length: 184

No significant similarity found.


Query #1434: g1394.t1 Query ID: lcl|Query_31186 Length: 530

No significant similarity found.


Query #1435: g1395.t1 Query ID: lcl|Query_31187 Length: 279

No significant similarity found.


Query #1436: g1396.t1 Query ID: lcl|Query_31188 Length: 837

No significant similarity found.


Query #1437: g1397.t1 Query ID: lcl|Query_31189 Length: 576

No significant similarity found.


Query #1438: g1398.t1 Query ID: lcl|Query_31190 Length: 535

No significant similarity found.


Query #1439: g1398.t2 Query ID: lcl|Query_31191 Length: 533

No significant similarity found.


Query #1440: g1399.t1 Query ID: lcl|Query_31192 Length: 216

No significant similarity found.


Query #1441: g1400.t1 Query ID: lcl|Query_31193 Length: 313

No significant similarity found.


Query #1442: g1400.t2 Query ID: lcl|Query_31194 Length: 337

No significant similarity found.


Query #1443: g1401.t1 Query ID: lcl|Query_31195 Length: 308

No significant similarity found.


Query #1444: g1402.t1 Query ID: lcl|Query_31196 Length: 275

No significant similarity found.


Query #1445: g1403.t1 Query ID: lcl|Query_31197 Length: 273

No significant similarity found.


Query #1446: g1404.t1 Query ID: lcl|Query_31198 Length: 168

No significant similarity found.


Query #1447: g1405.t1 Query ID: lcl|Query_31199 Length: 159

No significant similarity found.


Query #1448: g1406.t1 Query ID: lcl|Query_31200 Length: 927

No significant similarity found.


Query #1449: g1407.t1 Query ID: lcl|Query_31201 Length: 521

No significant similarity found.


Query #1450: g1408.t1 Query ID: lcl|Query_31202 Length: 1208

No significant similarity found.


Query #1451: g1409.t1 Query ID: lcl|Query_31203 Length: 387

No significant similarity found.


Query #1452: g1410.t1 Query ID: lcl|Query_31204 Length: 476

No significant similarity found.


Query #1453: g1411.t1 Query ID: lcl|Query_31205 Length: 427

No significant similarity found.


Query #1454: g1412.t1 Query ID: lcl|Query_31206 Length: 223

No significant similarity found.


Query #1455: g1413.t1 Query ID: lcl|Query_31207 Length: 405

No significant similarity found.


Query #1456: g1414.t1 Query ID: lcl|Query_31208 Length: 292

No significant similarity found.


Query #1457: g1415.t1 Query ID: lcl|Query_31209 Length: 550

No significant similarity found.


Query #1458: g1416.t1 Query ID: lcl|Query_31210 Length: 518

No significant similarity found.


Query #1459: g1417.t1 Query ID: lcl|Query_31211 Length: 221

No significant similarity found.


Query #1460: g1418.t1 Query ID: lcl|Query_31212 Length: 919

No significant similarity found.


Query #1461: g1419.t1 Query ID: lcl|Query_31213 Length: 261

No significant similarity found.


Query #1462: g1420.t1 Query ID: lcl|Query_31214 Length: 337

No significant similarity found.


Query #1463: g1421.t1 Query ID: lcl|Query_31215 Length: 785

No significant similarity found.


Query #1464: g1422.t1 Query ID: lcl|Query_31216 Length: 111

No significant similarity found.


Query #1465: g1423.t1 Query ID: lcl|Query_31217 Length: 221

No significant similarity found.


Query #1466: g1424.t1 Query ID: lcl|Query_31218 Length: 88

No significant similarity found.


Query #1467: g1425.t1 Query ID: lcl|Query_31219 Length: 389

No significant similarity found.


Query #1468: g1426.t1 Query ID: lcl|Query_31220 Length: 108

No significant similarity found.


Query #1469: g1427.t1 Query ID: lcl|Query_31221 Length: 417

No significant similarity found.


Query #1470: g1428.t1 Query ID: lcl|Query_31222 Length: 136

No significant similarity found.


Query #1471: g1429.t1 Query ID: lcl|Query_31223 Length: 288

No significant similarity found.


Query #1472: g1430.t1 Query ID: lcl|Query_31224 Length: 1520

No significant similarity found.


Query #1473: g1431.t1 Query ID: lcl|Query_31225 Length: 627

No significant similarity found.


Query #1474: g1432.t1 Query ID: lcl|Query_31226 Length: 309

No significant similarity found.


Query #1475: g1433.t1 Query ID: lcl|Query_31227 Length: 469

No significant similarity found.


Query #1476: g1434.t1 Query ID: lcl|Query_31228 Length: 226

No significant similarity found.


Query #1477: g1435.t1 Query ID: lcl|Query_31229 Length: 2322

No significant similarity found.


Query #1478: g1436.t1 Query ID: lcl|Query_31230 Length: 114

No significant similarity found.


Query #1479: g1437.t1 Query ID: lcl|Query_31231 Length: 676

No significant similarity found.


Query #1480: g1437.t2 Query ID: lcl|Query_31232 Length: 692

No significant similarity found.


Query #1481: g1438.t1 Query ID: lcl|Query_31233 Length: 505

No significant similarity found.


Query #1482: g1439.t1 Query ID: lcl|Query_31234 Length: 340

No significant similarity found.


Query #1483: g1440.t1 Query ID: lcl|Query_31235 Length: 218

No significant similarity found.


Query #1484: g1440.t2 Query ID: lcl|Query_31236 Length: 217

No significant similarity found.


Query #1485: g1441.t1 Query ID: lcl|Query_31237 Length: 612

No significant similarity found.


Query #1486: g1442.t1 Query ID: lcl|Query_31238 Length: 2138

No significant similarity found.


Query #1487: g1443.t1 Query ID: lcl|Query_31239 Length: 508

No significant similarity found.


Query #1488: g1444.t1 Query ID: lcl|Query_31240 Length: 218

No significant similarity found.


Query #1489: g1445.t1 Query ID: lcl|Query_31241 Length: 363

No significant similarity found.


Query #1490: g1446.t1 Query ID: lcl|Query_31242 Length: 501

No significant similarity found.


Query #1491: g1447.t1 Query ID: lcl|Query_31243 Length: 608

No significant similarity found.


Query #1492: g1448.t1 Query ID: lcl|Query_31244 Length: 771

No significant similarity found.


Query #1493: g1449.t1 Query ID: lcl|Query_31245 Length: 390

No significant similarity found.


Query #1494: g1450.t1 Query ID: lcl|Query_31246 Length: 234

No significant similarity found.


Query #1495: g1451.t1 Query ID: lcl|Query_31247 Length: 737

No significant similarity found.


Query #1496: g1452.t1 Query ID: lcl|Query_31248 Length: 312

No significant similarity found.


Query #1497: g1453.t1 Query ID: lcl|Query_31249 Length: 300

No significant similarity found.


Query #1498: g1454.t1 Query ID: lcl|Query_31250 Length: 296

No significant similarity found.


Query #1499: g1455.t1 Query ID: lcl|Query_31251 Length: 1038

No significant similarity found.


Query #1500: g1456.t1 Query ID: lcl|Query_31252 Length: 895

No significant similarity found.


Query #1501: g1457.t1 Query ID: lcl|Query_31253 Length: 1108

No significant similarity found.


Query #1502: g1458.t1 Query ID: lcl|Query_31254 Length: 176

No significant similarity found.


Query #1503: g1459.t1 Query ID: lcl|Query_31255 Length: 264

No significant similarity found.


Query #1504: g1460.t1 Query ID: lcl|Query_31256 Length: 337

No significant similarity found.


Query #1505: g1461.t1 Query ID: lcl|Query_31257 Length: 307

No significant similarity found.


Query #1506: g1462.t1 Query ID: lcl|Query_31258 Length: 595

No significant similarity found.


Query #1507: g1463.t1 Query ID: lcl|Query_31259 Length: 217

No significant similarity found.


Query #1508: g1464.t1 Query ID: lcl|Query_31260 Length: 513

No significant similarity found.


Query #1509: g1465.t1 Query ID: lcl|Query_31261 Length: 333

No significant similarity found.


Query #1510: g1466.t1 Query ID: lcl|Query_31262 Length: 214

No significant similarity found.


Query #1511: g1467.t1 Query ID: lcl|Query_31263 Length: 261

No significant similarity found.


Query #1512: g1468.t1 Query ID: lcl|Query_31264 Length: 216

No significant similarity found.


Query #1513: g1469.t1 Query ID: lcl|Query_31265 Length: 216

No significant similarity found.


Query #1514: g1470.t1 Query ID: lcl|Query_31266 Length: 473

No significant similarity found.


Query #1515: g1471.t1 Query ID: lcl|Query_31267 Length: 145

No significant similarity found.


Query #1516: g1472.t1 Query ID: lcl|Query_31268 Length: 293

No significant similarity found.


Query #1517: g1473.t1 Query ID: lcl|Query_31269 Length: 5585

No significant similarity found.


Query #1518: g1474.t1 Query ID: lcl|Query_31270 Length: 296

No significant similarity found.


Query #1519: g1475.t1 Query ID: lcl|Query_31271 Length: 462

No significant similarity found.


Query #1520: g1476.t1 Query ID: lcl|Query_31272 Length: 107

No significant similarity found.


Query #1521: g1477.t1 Query ID: lcl|Query_31273 Length: 1167

No significant similarity found.


Query #1522: g1478.t1 Query ID: lcl|Query_31274 Length: 378

No significant similarity found.


Query #1523: g1479.t1 Query ID: lcl|Query_31275 Length: 316

No significant similarity found.


Query #1524: g1480.t1 Query ID: lcl|Query_31276 Length: 1102

No significant similarity found.


Query #1525: g1481.t1 Query ID: lcl|Query_31277 Length: 1825

No significant similarity found.


Query #1526: g1482.t1 Query ID: lcl|Query_31278 Length: 379

No significant similarity found.


Query #1527: g1483.t1 Query ID: lcl|Query_31279 Length: 353

No significant similarity found.


Query #1528: g1484.t1 Query ID: lcl|Query_31280 Length: 469

No significant similarity found.


Query #1529: g1485.t1 Query ID: lcl|Query_31281 Length: 473

No significant similarity found.


Query #1530: g1486.t1 Query ID: lcl|Query_31282 Length: 197

No significant similarity found.


Query #1531: g1487.t1 Query ID: lcl|Query_31283 Length: 210

No significant similarity found.


Query #1532: g1488.t1 Query ID: lcl|Query_31284 Length: 753

No significant similarity found.


Query #1533: g1489.t1 Query ID: lcl|Query_31285 Length: 435

Sequences producing significant alignments:
                                                                  Scientific      Common                     Max    Total Query   E   Per.   Acc.                        
Description                                                       Name            Name            Taxid      Score  Score cover Value Ident  Len        Accession        
unnamed protein product                                                                           0          21.8   21.8  2%    0.042 58.33  421        Query_40837      


Alignments:

>unnamed protein product
Sequence ID: Query_40837 Length: 421
Range 1: 184 to 195

Score:21.8 bits(44), Expect:0.042, 
Method:Compositional matrix adjust., 
Identities:7/12(58%), Positives:9/12(75%), Gaps:0/12(0%)

Query  400  RFEETSYPEMLP  411
             + ET YPE+LP
Sbjct  184  KYAETYYPELLP  195


Query #1534: g1490.t1 Query ID: lcl|Query_31286 Length: 708

No significant similarity found.


Query #1535: g1491.t1 Query ID: lcl|Query_31287 Length: 121

No significant similarity found.


Query #1536: g1492.t1 Query ID: lcl|Query_31288 Length: 173

No significant similarity found.


Query #1537: g1493.t1 Query ID: lcl|Query_31289 Length: 269

No significant similarity found.


Query #1538: g1494.t1 Query ID: lcl|Query_31290 Length: 133

No significant similarity found.


Query #1539: g1495.t1 Query ID: lcl|Query_31291 Length: 389

Sequences producing significant alignments:
                                                                  Scientific      Common                     Max    Total Query   E   Per.   Acc.                        
Description                                                       Name            Name            Taxid      Score  Score cover Value Ident  Len        Accession        
unnamed protein product                                                                           0          21.8   21.8  3%    0.044 58.33  421        Query_40837      


Alignments:

>unnamed protein product
Sequence ID: Query_40837 Length: 421
Range 1: 184 to 195

Score:21.8 bits(44), Expect:0.044, 
Method:Compositional matrix adjust., 
Identities:7/12(58%), Positives:9/12(75%), Gaps:0/12(0%)

Query  354  RFEETSYPEMLP  365
             + ET YPE+LP
Sbjct  184  KYAETYYPELLP  195


Query #1540: g1496.t1 Query ID: lcl|Query_31292 Length: 1170

No significant similarity found.


Query #1541: g1497.t1 Query ID: lcl|Query_31293 Length: 303

No significant similarity found.


Query #1542: g1498.t1 Query ID: lcl|Query_31294 Length: 313

No significant similarity found.


Query #1543: g1499.t1 Query ID: lcl|Query_31295 Length: 552

No significant similarity found.


Query #1544: g1500.t1 Query ID: lcl|Query_31296 Length: 441

No significant similarity found.


Query #1545: g1501.t1 Query ID: lcl|Query_31297 Length: 227

No significant similarity found.


Query #1546: g1502.t1 Query ID: lcl|Query_31298 Length: 1052

No significant similarity found.


Query #1547: g1503.t1 Query ID: lcl|Query_31299 Length: 349

No significant similarity found.


Query #1548: g1503.t2 Query ID: lcl|Query_31300 Length: 451

No significant similarity found.


Query #1549: g1504.t1 Query ID: lcl|Query_31301 Length: 786

No significant similarity found.


Query #1550: g1505.t1 Query ID: lcl|Query_31302 Length: 386

No significant similarity found.


Query #1551: g1506.t1 Query ID: lcl|Query_31303 Length: 587

No significant similarity found.


Query #1552: g1507.t1 Query ID: lcl|Query_31304 Length: 93

No significant similarity found.


Query #1553: g1508.t1 Query ID: lcl|Query_31305 Length: 447

No significant similarity found.


Query #1554: g1509.t1 Query ID: lcl|Query_31306 Length: 524

No significant similarity found.


Query #1555: g1510.t1 Query ID: lcl|Query_31307 Length: 169

No significant similarity found.


Query #1556: g1511.t1 Query ID: lcl|Query_31308 Length: 189

No significant similarity found.


Query #1557: g1512.t1 Query ID: lcl|Query_31309 Length: 1093

No significant similarity found.


Query #1558: g1513.t1 Query ID: lcl|Query_31310 Length: 253

No significant similarity found.


Query #1559: g1514.t1 Query ID: lcl|Query_31311 Length: 253

No significant similarity found.


Query #1560: g1515.t1 Query ID: lcl|Query_31312 Length: 137

No significant similarity found.


Query #1561: g1516.t1 Query ID: lcl|Query_31313 Length: 94

No significant similarity found.


Query #1562: g1517.t1 Query ID: lcl|Query_31314 Length: 315

No significant similarity found.


Query #1563: g1518.t1 Query ID: lcl|Query_31315 Length: 219

No significant similarity found.


Query #1564: g1519.t1 Query ID: lcl|Query_31316 Length: 522

No significant similarity found.


Query #1565: g1520.t1 Query ID: lcl|Query_31317 Length: 357

No significant similarity found.


Query #1566: g1521.t1 Query ID: lcl|Query_31318 Length: 438

No significant similarity found.


Query #1567: g1522.t1 Query ID: lcl|Query_31319 Length: 253

No significant similarity found.


Query #1568: g1523.t1 Query ID: lcl|Query_31320 Length: 331

No significant similarity found.


Query #1569: g1524.t1 Query ID: lcl|Query_31321 Length: 139

No significant similarity found.


Query #1570: g1525.t1 Query ID: lcl|Query_31322 Length: 242

No significant similarity found.


Query #1571: g1526.t1 Query ID: lcl|Query_31323 Length: 530

No significant similarity found.


Query #1572: g1527.t1 Query ID: lcl|Query_31324 Length: 495

No significant similarity found.


Query #1573: g1527.t2 Query ID: lcl|Query_31325 Length: 542

No significant similarity found.


Query #1574: g1528.t1 Query ID: lcl|Query_31326 Length: 485

No significant similarity found.


Query #1575: g1529.t1 Query ID: lcl|Query_31327 Length: 156

No significant similarity found.


Query #1576: g1530.t1 Query ID: lcl|Query_31328 Length: 814

No significant similarity found.


Query #1577: g1531.t1 Query ID: lcl|Query_31329 Length: 701

No significant similarity found.


Query #1578: g1532.t1 Query ID: lcl|Query_31330 Length: 448

No significant similarity found.


Query #1579: g1533.t1 Query ID: lcl|Query_31331 Length: 527

No significant similarity found.


Query #1580: g1534.t1 Query ID: lcl|Query_31332 Length: 815

No significant similarity found.


Query #1581: g1535.t1 Query ID: lcl|Query_31333 Length: 452

No significant similarity found.


Query #1582: g1536.t1 Query ID: lcl|Query_31334 Length: 251

No significant similarity found.


Query #1583: g1537.t1 Query ID: lcl|Query_31335 Length: 376

No significant similarity found.


Query #1584: g1538.t1 Query ID: lcl|Query_31336 Length: 147

No significant similarity found.


Query #1585: g1539.t1 Query ID: lcl|Query_31337 Length: 265

No significant similarity found.


Query #1586: g1540.t1 Query ID: lcl|Query_31338 Length: 109

No significant similarity found.


Query #1587: g1541.t1 Query ID: lcl|Query_31339 Length: 291

No significant similarity found.


Query #1588: g1542.t1 Query ID: lcl|Query_31340 Length: 96

No significant similarity found.


Query #1589: g1543.t1 Query ID: lcl|Query_31341 Length: 519

No significant similarity found.


Query #1590: g1544.t1 Query ID: lcl|Query_31342 Length: 502

No significant similarity found.


Query #1591: g1545.t1 Query ID: lcl|Query_31343 Length: 208

No significant similarity found.


Query #1592: g1546.t1 Query ID: lcl|Query_31344 Length: 171

No significant similarity found.


Query #1593: g1547.t1 Query ID: lcl|Query_31345 Length: 848

No significant similarity found.


Query #1594: g1548.t1 Query ID: lcl|Query_31346 Length: 189

No significant similarity found.


Query #1595: g1549.t1 Query ID: lcl|Query_31347 Length: 694

No significant similarity found.


Query #1596: g1550.t1 Query ID: lcl|Query_31348 Length: 528

No significant similarity found.


Query #1597: g1550.t2 Query ID: lcl|Query_31349 Length: 526

No significant similarity found.


Query #1598: g1551.t1 Query ID: lcl|Query_31350 Length: 578

No significant similarity found.


Query #1599: g1552.t1 Query ID: lcl|Query_31351 Length: 596

No significant similarity found.


Query #1600: g1553.t1 Query ID: lcl|Query_31352 Length: 215

No significant similarity found.


Query #1601: g1554.t1 Query ID: lcl|Query_31353 Length: 117

No significant similarity found.


Query #1602: g1555.t1 Query ID: lcl|Query_31354 Length: 586

No significant similarity found.


Query #1603: g1556.t1 Query ID: lcl|Query_31355 Length: 756

No significant similarity found.


Query #1604: g1557.t1 Query ID: lcl|Query_31356 Length: 509

No significant similarity found.


Query #1605: g1558.t1 Query ID: lcl|Query_31357 Length: 412

No significant similarity found.


Query #1606: g1559.t1 Query ID: lcl|Query_31358 Length: 791

No significant similarity found.


Query #1607: g1560.t1 Query ID: lcl|Query_31359 Length: 439

No significant similarity found.


Query #1608: g1561.t1 Query ID: lcl|Query_31360 Length: 754

No significant similarity found.


Query #1609: g1562.t1 Query ID: lcl|Query_31361 Length: 380

No significant similarity found.


Query #1610: g1563.t1 Query ID: lcl|Query_31362 Length: 2462

No significant similarity found.


Query #1611: g1564.t1 Query ID: lcl|Query_31363 Length: 154

No significant similarity found.


Query #1612: g1565.t1 Query ID: lcl|Query_31364 Length: 305

No significant similarity found.


Query #1613: g1566.t1 Query ID: lcl|Query_31365 Length: 501

No significant similarity found.


Query #1614: g1567.t1 Query ID: lcl|Query_31366 Length: 298

No significant similarity found.


Query #1615: g1568.t1 Query ID: lcl|Query_31367 Length: 261

No significant similarity found.


Query #1616: g1569.t1 Query ID: lcl|Query_31368 Length: 398

No significant similarity found.


Query #1617: g1570.t1 Query ID: lcl|Query_31369 Length: 284

No significant similarity found.


Query #1618: g1571.t1 Query ID: lcl|Query_31370 Length: 451

No significant similarity found.


Query #1619: g1572.t1 Query ID: lcl|Query_31371 Length: 351

No significant similarity found.


Query #1620: g1573.t1 Query ID: lcl|Query_31372 Length: 146

No significant similarity found.


Query #1621: g1574.t1 Query ID: lcl|Query_31373 Length: 204

No significant similarity found.


Query #1622: g1575.t1 Query ID: lcl|Query_31374 Length: 385

No significant similarity found.


Query #1623: g1576.t1 Query ID: lcl|Query_31375 Length: 485

No significant similarity found.


Query #1624: g1577.t1 Query ID: lcl|Query_31376 Length: 879

No significant similarity found.


Query #1625: g1578.t1 Query ID: lcl|Query_31377 Length: 582

No significant similarity found.


Query #1626: g1579.t1 Query ID: lcl|Query_31378 Length: 805

No significant similarity found.


Query #1627: g1580.t1 Query ID: lcl|Query_31379 Length: 327

No significant similarity found.


Query #1628: g1581.t1 Query ID: lcl|Query_31380 Length: 157

No significant similarity found.


Query #1629: g1582.t1 Query ID: lcl|Query_31381 Length: 711

No significant similarity found.


Query #1630: g1583.t1 Query ID: lcl|Query_31382 Length: 389

No significant similarity found.


Query #1631: g1584.t1 Query ID: lcl|Query_31383 Length: 217

No significant similarity found.


Query #1632: g1585.t1 Query ID: lcl|Query_31384 Length: 1279

No significant similarity found.


Query #1633: g1586.t1 Query ID: lcl|Query_31385 Length: 690

No significant similarity found.


Query #1634: g1587.t1 Query ID: lcl|Query_31386 Length: 231

No significant similarity found.


Query #1635: g1588.t1 Query ID: lcl|Query_31387 Length: 1168

No significant similarity found.


Query #1636: g1589.t1 Query ID: lcl|Query_31388 Length: 413

No significant similarity found.


Query #1637: g1590.t1 Query ID: lcl|Query_31389 Length: 473

No significant similarity found.


Query #1638: g1591.t1 Query ID: lcl|Query_31390 Length: 596

No significant similarity found.


Query #1639: g1592.t1 Query ID: lcl|Query_31391 Length: 249

No significant similarity found.


Query #1640: g1593.t1 Query ID: lcl|Query_31392 Length: 519

No significant similarity found.


Query #1641: g1594.t1 Query ID: lcl|Query_31393 Length: 845

No significant similarity found.


Query #1642: g1595.t1 Query ID: lcl|Query_31394 Length: 223

No significant similarity found.


Query #1643: g1596.t1 Query ID: lcl|Query_31395 Length: 315

No significant similarity found.


Query #1644: g1596.t2 Query ID: lcl|Query_31396 Length: 314

No significant similarity found.


Query #1645: g1597.t1 Query ID: lcl|Query_31397 Length: 1968

No significant similarity found.


Query #1646: g1598.t1 Query ID: lcl|Query_31398 Length: 532

No significant similarity found.


Query #1647: g1599.t1 Query ID: lcl|Query_31399 Length: 313

No significant similarity found.


Query #1648: g1600.t1 Query ID: lcl|Query_31400 Length: 273

No significant similarity found.


Query #1649: g1601.t1 Query ID: lcl|Query_31401 Length: 287

No significant similarity found.


Query #1650: g1602.t1 Query ID: lcl|Query_31402 Length: 337

No significant similarity found.


Query #1651: g1603.t1 Query ID: lcl|Query_31403 Length: 186

No significant similarity found.


Query #1652: g1604.t1 Query ID: lcl|Query_31404 Length: 411

No significant similarity found.


Query #1653: g1605.t1 Query ID: lcl|Query_31405 Length: 304

No significant similarity found.


Query #1654: g1606.t1 Query ID: lcl|Query_31406 Length: 194

No significant similarity found.


Query #1655: g1607.t1 Query ID: lcl|Query_31407 Length: 365

No significant similarity found.


Query #1656: g1608.t1 Query ID: lcl|Query_31408 Length: 534

No significant similarity found.


Query #1657: g1609.t1 Query ID: lcl|Query_31409 Length: 662

No significant similarity found.


Query #1658: g1610.t1 Query ID: lcl|Query_31410 Length: 464

No significant similarity found.


Query #1659: g1611.t1 Query ID: lcl|Query_31411 Length: 213

No significant similarity found.


Query #1660: g1612.t1 Query ID: lcl|Query_31412 Length: 722

No significant similarity found.


Query #1661: g1613.t1 Query ID: lcl|Query_31413 Length: 186

No significant similarity found.


Query #1662: g1614.t1 Query ID: lcl|Query_31414 Length: 556

No significant similarity found.


Query #1663: g1615.t1 Query ID: lcl|Query_31415 Length: 453

No significant similarity found.


Query #1664: g1616.t1 Query ID: lcl|Query_31416 Length: 212

No significant similarity found.


Query #1665: g1617.t1 Query ID: lcl|Query_31417 Length: 872

No significant similarity found.


Query #1666: g1618.t1 Query ID: lcl|Query_31418 Length: 216

No significant similarity found.


Query #1667: g1619.t1 Query ID: lcl|Query_31419 Length: 1249

No significant similarity found.


Query #1668: g1620.t1 Query ID: lcl|Query_31420 Length: 782

No significant similarity found.


Query #1669: g1621.t1 Query ID: lcl|Query_31421 Length: 269

No significant similarity found.


Query #1670: g1622.t1 Query ID: lcl|Query_31422 Length: 252

No significant similarity found.


Query #1671: g1623.t1 Query ID: lcl|Query_31423 Length: 134

No significant similarity found.


Query #1672: g1624.t1 Query ID: lcl|Query_31424 Length: 554

No significant similarity found.


Query #1673: g1625.t1 Query ID: lcl|Query_31425 Length: 140

No significant similarity found.


Query #1674: g1626.t1 Query ID: lcl|Query_31426 Length: 676

No significant similarity found.


Query #1675: g1627.t1 Query ID: lcl|Query_31427 Length: 217

No significant similarity found.


Query #1676: g1628.t1 Query ID: lcl|Query_31428 Length: 100

No significant similarity found.


Query #1677: g1629.t1 Query ID: lcl|Query_31429 Length: 336

No significant similarity found.


Query #1678: g1630.t1 Query ID: lcl|Query_31430 Length: 521

No significant similarity found.


Query #1679: g1631.t1 Query ID: lcl|Query_31431 Length: 106

No significant similarity found.


Query #1680: g1632.t1 Query ID: lcl|Query_31432 Length: 162

No significant similarity found.


Query #1681: g1633.t1 Query ID: lcl|Query_31433 Length: 180

No significant similarity found.


Query #1682: g1634.t1 Query ID: lcl|Query_31434 Length: 162

No significant similarity found.


Query #1683: g1635.t1 Query ID: lcl|Query_31435 Length: 346

No significant similarity found.


Query #1684: g1636.t1 Query ID: lcl|Query_31436 Length: 208

No significant similarity found.


Query #1685: g1637.t1 Query ID: lcl|Query_31437 Length: 860

No significant similarity found.


Query #1686: g1638.t1 Query ID: lcl|Query_31438 Length: 379

No significant similarity found.


Query #1687: g1639.t1 Query ID: lcl|Query_31439 Length: 469

No significant similarity found.


Query #1688: g1640.t1 Query ID: lcl|Query_31440 Length: 601

No significant similarity found.


Query #1689: g1641.t1 Query ID: lcl|Query_31441 Length: 568

No significant similarity found.


Query #1690: g1642.t1 Query ID: lcl|Query_31442 Length: 738

No significant similarity found.


Query #1691: g1643.t1 Query ID: lcl|Query_31443 Length: 524

No significant similarity found.


Query #1692: g1644.t1 Query ID: lcl|Query_31444 Length: 1031

No significant similarity found.


Query #1693: g1645.t1 Query ID: lcl|Query_31445 Length: 426

No significant similarity found.


Query #1694: g1646.t1 Query ID: lcl|Query_31446 Length: 310

No significant similarity found.


Query #1695: g1647.t1 Query ID: lcl|Query_31447 Length: 1156

No significant similarity found.


Query #1696: g1648.t1 Query ID: lcl|Query_31448 Length: 179

No significant similarity found.


Query #1697: g1649.t1 Query ID: lcl|Query_31449 Length: 93

No significant similarity found.


Query #1698: g1650.t1 Query ID: lcl|Query_31450 Length: 452

No significant similarity found.


Query #1699: g1651.t1 Query ID: lcl|Query_31451 Length: 1395

No significant similarity found.


Query #1700: g1652.t1 Query ID: lcl|Query_31452 Length: 582

No significant similarity found.


Query #1701: g1653.t1 Query ID: lcl|Query_31453 Length: 1196

No significant similarity found.


Query #1702: g1654.t1 Query ID: lcl|Query_31454 Length: 434

No significant similarity found.


Query #1703: g1655.t1 Query ID: lcl|Query_31455 Length: 84

No significant similarity found.


Query #1704: g1656.t1 Query ID: lcl|Query_31456 Length: 667

No significant similarity found.


Query #1705: g1657.t1 Query ID: lcl|Query_31457 Length: 927

No significant similarity found.


Query #1706: g1658.t1 Query ID: lcl|Query_31458 Length: 575

No significant similarity found.


Query #1707: g1659.t1 Query ID: lcl|Query_31459 Length: 172

No significant similarity found.


Query #1708: g1660.t1 Query ID: lcl|Query_31460 Length: 498

No significant similarity found.


Query #1709: g1661.t1 Query ID: lcl|Query_31461 Length: 357

No significant similarity found.


Query #1710: g1662.t1 Query ID: lcl|Query_31462 Length: 1089

No significant similarity found.


Query #1711: g1663.t1 Query ID: lcl|Query_31463 Length: 117

No significant similarity found.


Query #1712: g1664.t1 Query ID: lcl|Query_31464 Length: 1342

No significant similarity found.


Query #1713: g1664.t2 Query ID: lcl|Query_31465 Length: 1807

No significant similarity found.


Query #1714: g1664.t3 Query ID: lcl|Query_31466 Length: 751

No significant similarity found.


Query #1715: g1665.t1 Query ID: lcl|Query_31467 Length: 1342

No significant similarity found.


Query #1716: g1666.t1 Query ID: lcl|Query_31468 Length: 1342

No significant similarity found.


Query #1717: g1667.t1 Query ID: lcl|Query_31469 Length: 186

No significant similarity found.


Query #1718: g1668.t1 Query ID: lcl|Query_31470 Length: 1239

No significant similarity found.


Query #1719: g1669.t1 Query ID: lcl|Query_31471 Length: 523

No significant similarity found.


Query #1720: g1670.t1 Query ID: lcl|Query_31472 Length: 727

No significant similarity found.


Query #1721: g1670.t2 Query ID: lcl|Query_31473 Length: 570

No significant similarity found.


Query #1722: g1671.t1 Query ID: lcl|Query_31474 Length: 1551

No significant similarity found.


Query #1723: g1672.t1 Query ID: lcl|Query_31475 Length: 1294

No significant similarity found.


Query #1724: g1673.t1 Query ID: lcl|Query_31476 Length: 1294

No significant similarity found.


Query #1725: g1674.t1 Query ID: lcl|Query_31477 Length: 323

No significant similarity found.


Query #1726: g1675.t1 Query ID: lcl|Query_31478 Length: 702

No significant similarity found.


Query #1727: g1676.t1 Query ID: lcl|Query_31479 Length: 325

No significant similarity found.


Query #1728: g1676.t2 Query ID: lcl|Query_31480 Length: 522

No significant similarity found.


Query #1729: g1677.t1 Query ID: lcl|Query_31481 Length: 357

No significant similarity found.


Query #1730: g1678.t1 Query ID: lcl|Query_31482 Length: 271

No significant similarity found.


Query #1731: g1678.t2 Query ID: lcl|Query_31483 Length: 272

No significant similarity found.


Query #1732: g1679.t1 Query ID: lcl|Query_31484 Length: 225

No significant similarity found.


Query #1733: g1680.t1 Query ID: lcl|Query_31485 Length: 953

No significant similarity found.


Query #1734: g1681.t1 Query ID: lcl|Query_31486 Length: 157

No significant similarity found.


Query #1735: g1682.t1 Query ID: lcl|Query_31487 Length: 420

No significant similarity found.


Query #1736: g1683.t1 Query ID: lcl|Query_31488 Length: 158

No significant similarity found.


Query #1737: g1684.t1 Query ID: lcl|Query_31489 Length: 533

No significant similarity found.


Query #1738: g1685.t1 Query ID: lcl|Query_31490 Length: 253

No significant similarity found.


Query #1739: g1686.t1 Query ID: lcl|Query_31491 Length: 777

No significant similarity found.


Query #1740: g1687.t1 Query ID: lcl|Query_31492 Length: 235

No significant similarity found.


Query #1741: g1688.t1 Query ID: lcl|Query_31493 Length: 183

No significant similarity found.


Query #1742: g1689.t1 Query ID: lcl|Query_31494 Length: 102

No significant similarity found.


Query #1743: g1689.t2 Query ID: lcl|Query_31495 Length: 243

No significant similarity found.


Query #1744: g1690.t1 Query ID: lcl|Query_31496 Length: 771

No significant similarity found.


Query #1745: g1691.t1 Query ID: lcl|Query_31497 Length: 170

No significant similarity found.


Query #1746: g1692.t1 Query ID: lcl|Query_31498 Length: 597

No significant similarity found.


Query #1747: g1693.t1 Query ID: lcl|Query_31499 Length: 468

No significant similarity found.


Query #1748: g1694.t1 Query ID: lcl|Query_31500 Length: 2550

No significant similarity found.


Query #1749: g1695.t1 Query ID: lcl|Query_31501 Length: 455

No significant similarity found.


Query #1750: g1696.t1 Query ID: lcl|Query_31502 Length: 464

No significant similarity found.


Query #1751: g1696.t2 Query ID: lcl|Query_31503 Length: 458

No significant similarity found.


Query #1752: g1697.t1 Query ID: lcl|Query_31504 Length: 131

No significant similarity found.


Query #1753: g1698.t1 Query ID: lcl|Query_31505 Length: 270

No significant similarity found.


Query #1754: g1699.t1 Query ID: lcl|Query_31506 Length: 1233

No significant similarity found.


Query #1755: g1700.t1 Query ID: lcl|Query_31507 Length: 272

No significant similarity found.


Query #1756: g1701.t1 Query ID: lcl|Query_31508 Length: 932

No significant similarity found.


Query #1757: g1702.t1 Query ID: lcl|Query_31509 Length: 73

No significant similarity found.


Query #1758: g1703.t1 Query ID: lcl|Query_31510 Length: 445

No significant similarity found.


Query #1759: g1704.t1 Query ID: lcl|Query_31511 Length: 284

No significant similarity found.


Query #1760: g1705.t1 Query ID: lcl|Query_31512 Length: 355

No significant similarity found.


Query #1761: g1706.t1 Query ID: lcl|Query_31513 Length: 387

No significant similarity found.


Query #1762: g1707.t1 Query ID: lcl|Query_31514 Length: 698

No significant similarity found.


Query #1763: g1708.t1 Query ID: lcl|Query_31515 Length: 575

No significant similarity found.


Query #1764: g1709.t1 Query ID: lcl|Query_31516 Length: 161

No significant similarity found.


Query #1765: g1710.t1 Query ID: lcl|Query_31517 Length: 373

No significant similarity found.


Query #1766: g1711.t1 Query ID: lcl|Query_31518 Length: 332

No significant similarity found.


Query #1767: g1712.t1 Query ID: lcl|Query_31519 Length: 739

No significant similarity found.


Query #1768: g1713.t1 Query ID: lcl|Query_31520 Length: 307

No significant similarity found.


Query #1769: g1714.t1 Query ID: lcl|Query_31521 Length: 228

No significant similarity found.


Query #1770: g1715.t1 Query ID: lcl|Query_31522 Length: 512

No significant similarity found.


Query #1771: g1716.t1 Query ID: lcl|Query_31523 Length: 505

No significant similarity found.


Query #1772: g1717.t1 Query ID: lcl|Query_31524 Length: 602

No significant similarity found.


Query #1773: g1718.t1 Query ID: lcl|Query_31525 Length: 452

No significant similarity found.


Query #1774: g1719.t1 Query ID: lcl|Query_31526 Length: 271

No significant similarity found.


Query #1775: g1720.t1 Query ID: lcl|Query_31527 Length: 2228

No significant similarity found.


Query #1776: g1721.t1 Query ID: lcl|Query_31528 Length: 259

No significant similarity found.


Query #1777: g1722.t1 Query ID: lcl|Query_31529 Length: 626

No significant similarity found.


Query #1778: g1723.t1 Query ID: lcl|Query_31530 Length: 801

No significant similarity found.


Query #1779: g1724.t1 Query ID: lcl|Query_31531 Length: 694

No significant similarity found.


Query #1780: g1725.t1 Query ID: lcl|Query_31532 Length: 395

No significant similarity found.


Query #1781: g1726.t1 Query ID: lcl|Query_31533 Length: 261

No significant similarity found.


Query #1782: g1727.t1 Query ID: lcl|Query_31534 Length: 78

No significant similarity found.


Query #1783: g1728.t1 Query ID: lcl|Query_31535 Length: 926

No significant similarity found.


Query #1784: g1729.t1 Query ID: lcl|Query_31536 Length: 308

No significant similarity found.


Query #1785: g1730.t1 Query ID: lcl|Query_31537 Length: 482

No significant similarity found.


Query #1786: g1731.t1 Query ID: lcl|Query_31538 Length: 547

No significant similarity found.


Query #1787: g1732.t1 Query ID: lcl|Query_31539 Length: 130

No significant similarity found.


Query #1788: g1733.t1 Query ID: lcl|Query_31540 Length: 741

No significant similarity found.


Query #1789: g1734.t1 Query ID: lcl|Query_31541 Length: 371

No significant similarity found.


Query #1790: g1734.t2 Query ID: lcl|Query_31542 Length: 368

No significant similarity found.


Query #1791: g1735.t1 Query ID: lcl|Query_31543 Length: 128

No significant similarity found.


Query #1792: g1736.t1 Query ID: lcl|Query_31544 Length: 213

No significant similarity found.


Query #1793: g1737.t1 Query ID: lcl|Query_31545 Length: 285

No significant similarity found.


Query #1794: g1738.t1 Query ID: lcl|Query_31546 Length: 550

No significant similarity found.


Query #1795: g1738.t2 Query ID: lcl|Query_31547 Length: 499

No significant similarity found.


Query #1796: g1739.t1 Query ID: lcl|Query_31548 Length: 1293

No significant similarity found.


Query #1797: g1740.t1 Query ID: lcl|Query_31549 Length: 166

No significant similarity found.


Query #1798: g1741.t1 Query ID: lcl|Query_31550 Length: 324

No significant similarity found.


Query #1799: g1742.t1 Query ID: lcl|Query_31551 Length: 1992

No significant similarity found.


Query #1800: g1743.t1 Query ID: lcl|Query_31552 Length: 223

No significant similarity found.


Query #1801: g1744.t1 Query ID: lcl|Query_31553 Length: 273

No significant similarity found.


Query #1802: g1745.t1 Query ID: lcl|Query_31554 Length: 848

No significant similarity found.


Query #1803: g1746.t1 Query ID: lcl|Query_31555 Length: 144

No significant similarity found.


Query #1804: g1747.t1 Query ID: lcl|Query_31556 Length: 298

No significant similarity found.


Query #1805: g1748.t1 Query ID: lcl|Query_31557 Length: 502

No significant similarity found.


Query #1806: g1749.t1 Query ID: lcl|Query_31558 Length: 83

No significant similarity found.


Query #1807: g1750.t1 Query ID: lcl|Query_31559 Length: 309

No significant similarity found.


Query #1808: g1751.t1 Query ID: lcl|Query_31560 Length: 469

No significant similarity found.


Query #1809: g1752.t1 Query ID: lcl|Query_31561 Length: 101

No significant similarity found.


Query #1810: g1753.t1 Query ID: lcl|Query_31562 Length: 687

No significant similarity found.


Query #1811: g1754.t1 Query ID: lcl|Query_31563 Length: 250

No significant similarity found.


Query #1812: g1755.t1 Query ID: lcl|Query_31564 Length: 293

No significant similarity found.


Query #1813: g1756.t1 Query ID: lcl|Query_31565 Length: 472

No significant similarity found.


Query #1814: g1757.t1 Query ID: lcl|Query_31566 Length: 1681

No significant similarity found.


Query #1815: g1758.t1 Query ID: lcl|Query_31567 Length: 779

No significant similarity found.


Query #1816: g1759.t1 Query ID: lcl|Query_31568 Length: 176

No significant similarity found.


Query #1817: g1760.t1 Query ID: lcl|Query_31569 Length: 243

No significant similarity found.


Query #1818: g1761.t1 Query ID: lcl|Query_31570 Length: 248

No significant similarity found.


Query #1819: g1762.t1 Query ID: lcl|Query_31571 Length: 970

No significant similarity found.


Query #1820: g1763.t1 Query ID: lcl|Query_31572 Length: 994

No significant similarity found.


Query #1821: g1764.t1 Query ID: lcl|Query_31573 Length: 299

No significant similarity found.


Query #1822: g1765.t1 Query ID: lcl|Query_31574 Length: 1669

No significant similarity found.


Query #1823: g1766.t1 Query ID: lcl|Query_31575 Length: 827

No significant similarity found.


Query #1824: g1767.t1 Query ID: lcl|Query_31576 Length: 345

No significant similarity found.


Query #1825: g1768.t1 Query ID: lcl|Query_31577 Length: 627

No significant similarity found.


Query #1826: g1769.t1 Query ID: lcl|Query_31578 Length: 380

No significant similarity found.


Query #1827: g1770.t1 Query ID: lcl|Query_31579 Length: 517

No significant similarity found.


Query #1828: g1771.t1 Query ID: lcl|Query_31580 Length: 1425

No significant similarity found.


Query #1829: g1772.t1 Query ID: lcl|Query_31581 Length: 1741

No significant similarity found.


Query #1830: g1773.t1 Query ID: lcl|Query_31582 Length: 1911

No significant similarity found.


Query #1831: g1774.t1 Query ID: lcl|Query_31583 Length: 291

No significant similarity found.


Query #1832: g1775.t1 Query ID: lcl|Query_31584 Length: 473

No significant similarity found.


Query #1833: g1776.t1 Query ID: lcl|Query_31585 Length: 565

No significant similarity found.


Query #1834: g1777.t1 Query ID: lcl|Query_31586 Length: 211

No significant similarity found.


Query #1835: g1778.t1 Query ID: lcl|Query_31587 Length: 418

No significant similarity found.


Query #1836: g1779.t1 Query ID: lcl|Query_31588 Length: 1334

No significant similarity found.


Query #1837: g1780.t1 Query ID: lcl|Query_31589 Length: 658

No significant similarity found.


Query #1838: g1781.t1 Query ID: lcl|Query_31590 Length: 212

No significant similarity found.


Query #1839: g1782.t1 Query ID: lcl|Query_31591 Length: 526

No significant similarity found.


Query #1840: g1783.t1 Query ID: lcl|Query_31592 Length: 598

No significant similarity found.


Query #1841: g1784.t1 Query ID: lcl|Query_31593 Length: 371

No significant similarity found.


Query #1842: g1785.t1 Query ID: lcl|Query_31594 Length: 1295

No significant similarity found.


Query #1843: g1786.t1 Query ID: lcl|Query_31595 Length: 85

No significant similarity found.


Query #1844: g1787.t1 Query ID: lcl|Query_31596 Length: 556

No significant similarity found.


Query #1845: g1788.t1 Query ID: lcl|Query_31597 Length: 547

No significant similarity found.


Query #1846: g1789.t1 Query ID: lcl|Query_31598 Length: 445

No significant similarity found.


Query #1847: g1790.t1 Query ID: lcl|Query_31599 Length: 740

No significant similarity found.


Query #1848: g1791.t1 Query ID: lcl|Query_31600 Length: 352

No significant similarity found.


Query #1849: g1792.t1 Query ID: lcl|Query_31601 Length: 480

No significant similarity found.


Query #1850: g1793.t1 Query ID: lcl|Query_31602 Length: 251

No significant similarity found.


Query #1851: g1794.t1 Query ID: lcl|Query_31603 Length: 460

No significant similarity found.


Query #1852: g1795.t1 Query ID: lcl|Query_31604 Length: 155

No significant similarity found.


Query #1853: g1796.t1 Query ID: lcl|Query_31605 Length: 206

No significant similarity found.


Query #1854: g1797.t1 Query ID: lcl|Query_31606 Length: 1589

No significant similarity found.


Query #1855: g1798.t1 Query ID: lcl|Query_31607 Length: 496

No significant similarity found.


Query #1856: g1799.t1 Query ID: lcl|Query_31608 Length: 503

No significant similarity found.


Query #1857: g1800.t1 Query ID: lcl|Query_31609 Length: 475

No significant similarity found.


Query #1858: g1801.t1 Query ID: lcl|Query_31610 Length: 664

No significant similarity found.


Query #1859: g1802.t1 Query ID: lcl|Query_31611 Length: 309

No significant similarity found.


Query #1860: g1803.t1 Query ID: lcl|Query_31612 Length: 195

No significant similarity found.


Query #1861: g1804.t1 Query ID: lcl|Query_31613 Length: 1574

No significant similarity found.


Query #1862: g1805.t1 Query ID: lcl|Query_31614 Length: 521

No significant similarity found.


Query #1863: g1806.t1 Query ID: lcl|Query_31615 Length: 304

No significant similarity found.


Query #1864: g1807.t1 Query ID: lcl|Query_31616 Length: 218

No significant similarity found.


Query #1865: g1808.t1 Query ID: lcl|Query_31617 Length: 581

No significant similarity found.


Query #1866: g1809.t1 Query ID: lcl|Query_31618 Length: 244

No significant similarity found.


Query #1867: g1810.t1 Query ID: lcl|Query_31619 Length: 498

No significant similarity found.


Query #1868: g1811.t1 Query ID: lcl|Query_31620 Length: 194

No significant similarity found.


Query #1869: g1812.t1 Query ID: lcl|Query_31621 Length: 344

No significant similarity found.


Query #1870: g1813.t1 Query ID: lcl|Query_31622 Length: 477

No significant similarity found.


Query #1871: g1814.t1 Query ID: lcl|Query_31623 Length: 316

No significant similarity found.


Query #1872: g1815.t1 Query ID: lcl|Query_31624 Length: 190

No significant similarity found.


Query #1873: g1816.t1 Query ID: lcl|Query_31625 Length: 238

No significant similarity found.


Query #1874: g1817.t1 Query ID: lcl|Query_31626 Length: 194

No significant similarity found.


Query #1875: g1818.t1 Query ID: lcl|Query_31627 Length: 240

No significant similarity found.


Query #1876: g1819.t1 Query ID: lcl|Query_31628 Length: 190

No significant similarity found.


Query #1877: g1820.t1 Query ID: lcl|Query_31629 Length: 835

No significant similarity found.


Query #1878: g1821.t1 Query ID: lcl|Query_31630 Length: 518

No significant similarity found.


Query #1879: g1822.t1 Query ID: lcl|Query_31631 Length: 296

No significant similarity found.


Query #1880: g1823.t1 Query ID: lcl|Query_31632 Length: 117

No significant similarity found.


Query #1881: g1824.t1 Query ID: lcl|Query_31633 Length: 558

No significant similarity found.


Query #1882: g1825.t1 Query ID: lcl|Query_31634 Length: 174

No significant similarity found.


Query #1883: g1826.t1 Query ID: lcl|Query_31635 Length: 568

No significant similarity found.


Query #1884: g1827.t1 Query ID: lcl|Query_31636 Length: 775

No significant similarity found.


Query #1885: g1828.t1 Query ID: lcl|Query_31637 Length: 771

No significant similarity found.


Query #1886: g1829.t1 Query ID: lcl|Query_31638 Length: 153

No significant similarity found.


Query #1887: g1830.t1 Query ID: lcl|Query_31639 Length: 78

No significant similarity found.


Query #1888: g1831.t1 Query ID: lcl|Query_31640 Length: 258

No significant similarity found.


Query #1889: g1832.t1 Query ID: lcl|Query_31641 Length: 538

No significant similarity found.


Query #1890: g1833.t1 Query ID: lcl|Query_31642 Length: 760

No significant similarity found.


Query #1891: g1834.t1 Query ID: lcl|Query_31643 Length: 439

No significant similarity found.


Query #1892: g1835.t1 Query ID: lcl|Query_31644 Length: 136

No significant similarity found.


Query #1893: g1836.t1 Query ID: lcl|Query_31645 Length: 637

No significant similarity found.


Query #1894: g1837.t1 Query ID: lcl|Query_31646 Length: 890

No significant similarity found.


Query #1895: g1838.t1 Query ID: lcl|Query_31647 Length: 133

No significant similarity found.


Query #1896: g1839.t1 Query ID: lcl|Query_31648 Length: 287

No significant similarity found.


Query #1897: g1840.t1 Query ID: lcl|Query_31649 Length: 397

No significant similarity found.


Query #1898: g1841.t1 Query ID: lcl|Query_31650 Length: 799

No significant similarity found.


Query #1899: g1842.t1 Query ID: lcl|Query_31651 Length: 1193

No significant similarity found.


Query #1900: g1843.t1 Query ID: lcl|Query_31652 Length: 317

No significant similarity found.


Query #1901: g1844.t1 Query ID: lcl|Query_31653 Length: 383

No significant similarity found.


Query #1902: g1845.t1 Query ID: lcl|Query_31654 Length: 191

No significant similarity found.


Query #1903: g1846.t1 Query ID: lcl|Query_31655 Length: 912

No significant similarity found.


Query #1904: g1847.t1 Query ID: lcl|Query_31656 Length: 200

No significant similarity found.


Query #1905: g1848.t1 Query ID: lcl|Query_31657 Length: 93

No significant similarity found.


Query #1906: g1849.t1 Query ID: lcl|Query_31658 Length: 534

No significant similarity found.


Query #1907: g1850.t1 Query ID: lcl|Query_31659 Length: 203

No significant similarity found.


Query #1908: g1851.t1 Query ID: lcl|Query_31660 Length: 265

No significant similarity found.


Query #1909: g1852.t1 Query ID: lcl|Query_31661 Length: 299

No significant similarity found.


Query #1910: g1853.t1 Query ID: lcl|Query_31662 Length: 346

No significant similarity found.


Query #1911: g1854.t1 Query ID: lcl|Query_31663 Length: 1817

No significant similarity found.


Query #1912: g1855.t1 Query ID: lcl|Query_31664 Length: 758

No significant similarity found.


Query #1913: g1856.t1 Query ID: lcl|Query_31665 Length: 194

No significant similarity found.


Query #1914: g1857.t1 Query ID: lcl|Query_31666 Length: 356

No significant similarity found.


Query #1915: g1858.t1 Query ID: lcl|Query_31667 Length: 198

No significant similarity found.


Query #1916: g1859.t1 Query ID: lcl|Query_31668 Length: 494

No significant similarity found.


Query #1917: g1860.t1 Query ID: lcl|Query_31669 Length: 519

No significant similarity found.


Query #1918: g1861.t1 Query ID: lcl|Query_31670 Length: 217

No significant similarity found.


Query #1919: g1862.t1 Query ID: lcl|Query_31671 Length: 233

No significant similarity found.


Query #1920: g1863.t1 Query ID: lcl|Query_31672 Length: 337

No significant similarity found.


Query #1921: g1864.t1 Query ID: lcl|Query_31673 Length: 372

No significant similarity found.


Query #1922: g1865.t1 Query ID: lcl|Query_31674 Length: 759

No significant similarity found.


Query #1923: g1866.t1 Query ID: lcl|Query_31675 Length: 166

No significant similarity found.


Query #1924: g1867.t1 Query ID: lcl|Query_31676 Length: 237

No significant similarity found.


Query #1925: g1868.t1 Query ID: lcl|Query_31677 Length: 204

No significant similarity found.


Query #1926: g1869.t1 Query ID: lcl|Query_31678 Length: 1154

No significant similarity found.


Query #1927: g1870.t1 Query ID: lcl|Query_31679 Length: 361

No significant similarity found.


Query #1928: g1871.t1 Query ID: lcl|Query_31680 Length: 473

No significant similarity found.


Query #1929: g1872.t1 Query ID: lcl|Query_31681 Length: 255

No significant similarity found.


Query #1930: g1873.t1 Query ID: lcl|Query_31682 Length: 356

No significant similarity found.


Query #1931: g1874.t1 Query ID: lcl|Query_31683 Length: 121

No significant similarity found.


Query #1932: g1875.t1 Query ID: lcl|Query_31684 Length: 166

No significant similarity found.


Query #1933: g1876.t1 Query ID: lcl|Query_31685 Length: 292

No significant similarity found.


Query #1934: g1877.t1 Query ID: lcl|Query_31686 Length: 412

No significant similarity found.


Query #1935: g1878.t1 Query ID: lcl|Query_31687 Length: 427

No significant similarity found.


Query #1936: g1879.t1 Query ID: lcl|Query_31688 Length: 535

No significant similarity found.


Query #1937: g1880.t1 Query ID: lcl|Query_31689 Length: 135

No significant similarity found.


Query #1938: g1881.t1 Query ID: lcl|Query_31690 Length: 1323

No significant similarity found.


Query #1939: g1882.t1 Query ID: lcl|Query_31691 Length: 376

No significant similarity found.


Query #1940: g1883.t1 Query ID: lcl|Query_31692 Length: 556

No significant similarity found.


Query #1941: g1884.t1 Query ID: lcl|Query_31693 Length: 391

No significant similarity found.


Query #1942: g1885.t1 Query ID: lcl|Query_31694 Length: 502

No significant similarity found.


Query #1943: g1886.t1 Query ID: lcl|Query_31695 Length: 237

No significant similarity found.


Query #1944: g1887.t1 Query ID: lcl|Query_31696 Length: 340

No significant similarity found.


Query #1945: g1888.t1 Query ID: lcl|Query_31697 Length: 335

No significant similarity found.


Query #1946: g1889.t1 Query ID: lcl|Query_31698 Length: 360

No significant similarity found.


Query #1947: g1890.t1 Query ID: lcl|Query_31699 Length: 930

No significant similarity found.


Query #1948: g1891.t1 Query ID: lcl|Query_31700 Length: 235

No significant similarity found.


Query #1949: g1892.t1 Query ID: lcl|Query_31701 Length: 447

No significant similarity found.


Query #1950: g1893.t1 Query ID: lcl|Query_31702 Length: 447

No significant similarity found.


Query #1951: g1894.t1 Query ID: lcl|Query_31703 Length: 409

No significant similarity found.


Query #1952: g1895.t1 Query ID: lcl|Query_31704 Length: 170

No significant similarity found.


Query #1953: g1896.t1 Query ID: lcl|Query_31705 Length: 1059

No significant similarity found.


Query #1954: g1897.t1 Query ID: lcl|Query_31706 Length: 1167

No significant similarity found.


Query #1955: g1898.t1 Query ID: lcl|Query_31707 Length: 716

No significant similarity found.


Query #1956: g1899.t1 Query ID: lcl|Query_31708 Length: 543

No significant similarity found.


Query #1957: g1900.t1 Query ID: lcl|Query_31709 Length: 968

No significant similarity found.


Query #1958: g1901.t1 Query ID: lcl|Query_31710 Length: 522

No significant similarity found.


Query #1959: g1902.t1 Query ID: lcl|Query_31711 Length: 507

No significant similarity found.


Query #1960: g1903.t1 Query ID: lcl|Query_31712 Length: 263

No significant similarity found.


Query #1961: g1904.t1 Query ID: lcl|Query_31713 Length: 226

No significant similarity found.


Query #1962: g1905.t1 Query ID: lcl|Query_31714 Length: 3268

No significant similarity found.


Query #1963: g1906.t1 Query ID: lcl|Query_31715 Length: 261

No significant similarity found.


Query #1964: g1907.t1 Query ID: lcl|Query_31716 Length: 460

No significant similarity found.


Query #1965: g1908.t1 Query ID: lcl|Query_31717 Length: 307

No significant similarity found.


Query #1966: g1909.t1 Query ID: lcl|Query_31718 Length: 391

No significant similarity found.


Query #1967: g1910.t1 Query ID: lcl|Query_31719 Length: 208

No significant similarity found.


Query #1968: g1911.t1 Query ID: lcl|Query_31720 Length: 619

No significant similarity found.


Query #1969: g1912.t1 Query ID: lcl|Query_31721 Length: 873

No significant similarity found.


Query #1970: g1913.t1 Query ID: lcl|Query_31722 Length: 1748

No significant similarity found.


Query #1971: g1914.t1 Query ID: lcl|Query_31723 Length: 183

No significant similarity found.


Query #1972: g1915.t1 Query ID: lcl|Query_31724 Length: 514

No significant similarity found.


Query #1973: g1916.t1 Query ID: lcl|Query_31725 Length: 220

No significant similarity found.


Query #1974: g1917.t1 Query ID: lcl|Query_31726 Length: 1256

No significant similarity found.


Query #1975: g1918.t1 Query ID: lcl|Query_31727 Length: 367

No significant similarity found.


Query #1976: g1919.t1 Query ID: lcl|Query_31728 Length: 525

No significant similarity found.


Query #1977: g1920.t1 Query ID: lcl|Query_31729 Length: 601

No significant similarity found.


Query #1978: g1921.t1 Query ID: lcl|Query_31730 Length: 1632

No significant similarity found.


Query #1979: g1922.t1 Query ID: lcl|Query_31731 Length: 151

No significant similarity found.


Query #1980: g1923.t1 Query ID: lcl|Query_31732 Length: 311

No significant similarity found.


Query #1981: g1924.t1 Query ID: lcl|Query_31733 Length: 561

No significant similarity found.


Query #1982: g1925.t1 Query ID: lcl|Query_31734 Length: 225

No significant similarity found.


Query #1983: g1926.t1 Query ID: lcl|Query_31735 Length: 252

No significant similarity found.


Query #1984: g1927.t1 Query ID: lcl|Query_31736 Length: 461

No significant similarity found.


Query #1985: g1928.t1 Query ID: lcl|Query_31737 Length: 77

No significant similarity found.


Query #1986: g1929.t1 Query ID: lcl|Query_31738 Length: 566

No significant similarity found.


Query #1987: g1930.t1 Query ID: lcl|Query_31739 Length: 543

No significant similarity found.


Query #1988: g1931.t1 Query ID: lcl|Query_31740 Length: 970

No significant similarity found.


Query #1989: g1932.t1 Query ID: lcl|Query_31741 Length: 180

No significant similarity found.


Query #1990: g1933.t1 Query ID: lcl|Query_31742 Length: 413

No significant similarity found.


Query #1991: g1934.t1 Query ID: lcl|Query_31743 Length: 82

No significant similarity found.


Query #1992: g1935.t1 Query ID: lcl|Query_31744 Length: 564

No significant similarity found.


Query #1993: g1936.t1 Query ID: lcl|Query_31745 Length: 822

No significant similarity found.


Query #1994: g1937.t1 Query ID: lcl|Query_31746 Length: 542

No significant similarity found.


Query #1995: g1938.t1 Query ID: lcl|Query_31747 Length: 1124

No significant similarity found.


Query #1996: g1939.t1 Query ID: lcl|Query_31748 Length: 503

No significant similarity found.


Query #1997: g1940.t1 Query ID: lcl|Query_31749 Length: 1168

No significant similarity found.


Query #1998: g1941.t1 Query ID: lcl|Query_31750 Length: 958

No significant similarity found.


Query #1999: g1942.t1 Query ID: lcl|Query_31751 Length: 413

No significant similarity found.


Query #2000: g1943.t1 Query ID: lcl|Query_31752 Length: 320

No significant similarity found.


Query #2001: g1944.t1 Query ID: lcl|Query_31753 Length: 417

No significant similarity found.


Query #2002: g1945.t1 Query ID: lcl|Query_31754 Length: 472

No significant similarity found.


Query #2003: g1946.t1 Query ID: lcl|Query_31755 Length: 311

No significant similarity found.


Query #2004: g1947.t1 Query ID: lcl|Query_31756 Length: 303

No significant similarity found.


Query #2005: g1948.t1 Query ID: lcl|Query_31757 Length: 432

No significant similarity found.


Query #2006: g1949.t1 Query ID: lcl|Query_31758 Length: 892

No significant similarity found.


Query #2007: g1950.t1 Query ID: lcl|Query_31759 Length: 265

No significant similarity found.


Query #2008: g1951.t1 Query ID: lcl|Query_31760 Length: 1371

No significant similarity found.


Query #2009: g1952.t1 Query ID: lcl|Query_31761 Length: 229

No significant similarity found.


Query #2010: g1953.t1 Query ID: lcl|Query_31762 Length: 354

No significant similarity found.


Query #2011: g1954.t1 Query ID: lcl|Query_31763 Length: 280

No significant similarity found.


Query #2012: g1955.t1 Query ID: lcl|Query_31764 Length: 422

No significant similarity found.


Query #2013: g1956.t1 Query ID: lcl|Query_31765 Length: 232

No significant similarity found.


Query #2014: g1957.t1 Query ID: lcl|Query_31766 Length: 169

No significant similarity found.


Query #2015: g1958.t1 Query ID: lcl|Query_31767 Length: 150

No significant similarity found.


Query #2016: g1959.t1 Query ID: lcl|Query_31768 Length: 1694

No significant similarity found.


Query #2017: g1960.t1 Query ID: lcl|Query_31769 Length: 572

No significant similarity found.


Query #2018: g1961.t1 Query ID: lcl|Query_31770 Length: 668

No significant similarity found.


Query #2019: g1962.t1 Query ID: lcl|Query_31771 Length: 558

No significant similarity found.


Query #2020: g1963.t1 Query ID: lcl|Query_31772 Length: 498

No significant similarity found.


Query #2021: g1964.t1 Query ID: lcl|Query_31773 Length: 545

No significant similarity found.


Query #2022: g1965.t1 Query ID: lcl|Query_31774 Length: 275

No significant similarity found.


Query #2023: g1966.t1 Query ID: lcl|Query_31775 Length: 221

No significant similarity found.


Query #2024: g1967.t1 Query ID: lcl|Query_31776 Length: 319

No significant similarity found.


Query #2025: g1968.t1 Query ID: lcl|Query_31777 Length: 1351

No significant similarity found.


Query #2026: g1969.t1 Query ID: lcl|Query_31778 Length: 464

No significant similarity found.


Query #2027: g1970.t1 Query ID: lcl|Query_31779 Length: 931

No significant similarity found.


Query #2028: g1971.t1 Query ID: lcl|Query_31780 Length: 404

No significant similarity found.


Query #2029: g1972.t1 Query ID: lcl|Query_31781 Length: 366

No significant similarity found.


Query #2030: g1973.t1 Query ID: lcl|Query_31782 Length: 1704

No significant similarity found.


Query #2031: g1974.t1 Query ID: lcl|Query_31783 Length: 87

No significant similarity found.


Query #2032: g1975.t1 Query ID: lcl|Query_31784 Length: 233

No significant similarity found.


Query #2033: g1976.t1 Query ID: lcl|Query_31785 Length: 300

No significant similarity found.


Query #2034: g1977.t1 Query ID: lcl|Query_31786 Length: 427

No significant similarity found.


Query #2035: g1978.t1 Query ID: lcl|Query_31787 Length: 155

No significant similarity found.


Query #2036: g1979.t1 Query ID: lcl|Query_31788 Length: 360

No significant similarity found.


Query #2037: g1980.t1 Query ID: lcl|Query_31789 Length: 502

No significant similarity found.


Query #2038: g1981.t1 Query ID: lcl|Query_31790 Length: 500

No significant similarity found.


Query #2039: g1982.t1 Query ID: lcl|Query_31791 Length: 163

No significant similarity found.


Query #2040: g1983.t1 Query ID: lcl|Query_31792 Length: 619

No significant similarity found.


Query #2041: g1984.t1 Query ID: lcl|Query_31793 Length: 157

No significant similarity found.


Query #2042: g1985.t1 Query ID: lcl|Query_31794 Length: 269

No significant similarity found.


Query #2043: g1986.t1 Query ID: lcl|Query_31795 Length: 335

No significant similarity found.


Query #2044: g1987.t1 Query ID: lcl|Query_31796 Length: 131

No significant similarity found.


Query #2045: g1988.t1 Query ID: lcl|Query_31797 Length: 225

No significant similarity found.


Query #2046: g1989.t1 Query ID: lcl|Query_31798 Length: 1664

No significant similarity found.


Query #2047: g1990.t1 Query ID: lcl|Query_31799 Length: 980

No significant similarity found.


Query #2048: g1991.t1 Query ID: lcl|Query_31800 Length: 356

No significant similarity found.


Query #2049: g1992.t1 Query ID: lcl|Query_31801 Length: 936

No significant similarity found.


Query #2050: g1993.t1 Query ID: lcl|Query_31802 Length: 252

No significant similarity found.


Query #2051: g1994.t1 Query ID: lcl|Query_31803 Length: 269

No significant similarity found.


Query #2052: g1995.t1 Query ID: lcl|Query_31804 Length: 446

No significant similarity found.


Query #2053: g1996.t1 Query ID: lcl|Query_31805 Length: 1054

No significant similarity found.


Query #2054: g1997.t1 Query ID: lcl|Query_31806 Length: 911

No significant similarity found.


Query #2055: g1998.t1 Query ID: lcl|Query_31807 Length: 744

No significant similarity found.


Query #2056: g1999.t1 Query ID: lcl|Query_31808 Length: 1116

No significant similarity found.


Query #2057: g2000.t1 Query ID: lcl|Query_31809 Length: 873

No significant similarity found.


Query #2058: g2001.t1 Query ID: lcl|Query_31810 Length: 1421

No significant similarity found.


Query #2059: g2002.t1 Query ID: lcl|Query_31811 Length: 867

No significant similarity found.


Query #2060: g2003.t1 Query ID: lcl|Query_31812 Length: 205

No significant similarity found.


Query #2061: g2004.t1 Query ID: lcl|Query_31813 Length: 214

No significant similarity found.


Query #2062: g2005.t1 Query ID: lcl|Query_31814 Length: 379

No significant similarity found.


Query #2063: g2006.t1 Query ID: lcl|Query_31815 Length: 724

No significant similarity found.


Query #2064: g2007.t1 Query ID: lcl|Query_31816 Length: 730

No significant similarity found.


Query #2065: g2008.t1 Query ID: lcl|Query_31817 Length: 670

No significant similarity found.


Query #2066: g2009.t1 Query ID: lcl|Query_31818 Length: 553

No significant similarity found.


Query #2067: g2010.t1 Query ID: lcl|Query_31819 Length: 1205

No significant similarity found.


Query #2068: g2011.t1 Query ID: lcl|Query_31820 Length: 189

No significant similarity found.


Query #2069: g2012.t1 Query ID: lcl|Query_31821 Length: 696

No significant similarity found.


Query #2070: g2013.t1 Query ID: lcl|Query_31822 Length: 370

No significant similarity found.


Query #2071: g2014.t1 Query ID: lcl|Query_31823 Length: 405

No significant similarity found.


Query #2072: g2015.t1 Query ID: lcl|Query_31824 Length: 471

No significant similarity found.


Query #2073: g2016.t1 Query ID: lcl|Query_31825 Length: 639

No significant similarity found.


Query #2074: g2017.t1 Query ID: lcl|Query_31826 Length: 362

No significant similarity found.


Query #2075: g2018.t1 Query ID: lcl|Query_31827 Length: 332

No significant similarity found.


Query #2076: g2019.t1 Query ID: lcl|Query_31828 Length: 498

No significant similarity found.


Query #2077: g2020.t1 Query ID: lcl|Query_31829 Length: 142

No significant similarity found.


Query #2078: g2021.t1 Query ID: lcl|Query_31830 Length: 112

No significant similarity found.


Query #2079: g2022.t1 Query ID: lcl|Query_31831 Length: 436

No significant similarity found.


Query #2080: g2023.t1 Query ID: lcl|Query_31832 Length: 379

No significant similarity found.


Query #2081: g2024.t1 Query ID: lcl|Query_31833 Length: 252

No significant similarity found.


Query #2082: g2025.t1 Query ID: lcl|Query_31834 Length: 417

No significant similarity found.


Query #2083: g2026.t1 Query ID: lcl|Query_31835 Length: 519

No significant similarity found.


Query #2084: g2027.t1 Query ID: lcl|Query_31836 Length: 1011

No significant similarity found.


Query #2085: g2028.t1 Query ID: lcl|Query_31837 Length: 1554

No significant similarity found.


Query #2086: g2029.t1 Query ID: lcl|Query_31838 Length: 270

No significant similarity found.


Query #2087: g2030.t1 Query ID: lcl|Query_31839 Length: 104

No significant similarity found.


Query #2088: g2031.t1 Query ID: lcl|Query_31840 Length: 292

No significant similarity found.


Query #2089: g2032.t1 Query ID: lcl|Query_31841 Length: 366

No significant similarity found.


Query #2090: g2033.t1 Query ID: lcl|Query_31842 Length: 248

No significant similarity found.


Query #2091: g2034.t1 Query ID: lcl|Query_31843 Length: 330

No significant similarity found.


Query #2092: g2035.t1 Query ID: lcl|Query_31844 Length: 138

No significant similarity found.


Query #2093: g2036.t1 Query ID: lcl|Query_31845 Length: 553

No significant similarity found.


Query #2094: g2037.t1 Query ID: lcl|Query_31846 Length: 795

No significant similarity found.


Query #2095: g2038.t1 Query ID: lcl|Query_31847 Length: 487

No significant similarity found.


Query #2096: g2039.t1 Query ID: lcl|Query_31848 Length: 580

No significant similarity found.


Query #2097: g2040.t1 Query ID: lcl|Query_31849 Length: 223

No significant similarity found.


Query #2098: g2041.t1 Query ID: lcl|Query_31850 Length: 122

No significant similarity found.


Query #2099: g2042.t1 Query ID: lcl|Query_31851 Length: 514

No significant similarity found.


Query #2100: g2043.t1 Query ID: lcl|Query_31852 Length: 206

No significant similarity found.


Query #2101: g2044.t1 Query ID: lcl|Query_31853 Length: 421

No significant similarity found.


Query #2102: g2045.t1 Query ID: lcl|Query_31854 Length: 678

No significant similarity found.


Query #2103: g2046.t1 Query ID: lcl|Query_31855 Length: 315

No significant similarity found.


Query #2104: g2047.t1 Query ID: lcl|Query_31856 Length: 657

No significant similarity found.


Query #2105: g2047.t2 Query ID: lcl|Query_31857 Length: 676

No significant similarity found.


Query #2106: g2048.t1 Query ID: lcl|Query_31858 Length: 502

No significant similarity found.


Query #2107: g2049.t1 Query ID: lcl|Query_31859 Length: 532

No significant similarity found.


Query #2108: g2050.t1 Query ID: lcl|Query_31860 Length: 533

No significant similarity found.


Query #2109: g2051.t1 Query ID: lcl|Query_31861 Length: 221

No significant similarity found.


Query #2110: g2052.t1 Query ID: lcl|Query_31862 Length: 247

No significant similarity found.


Query #2111: g2053.t1 Query ID: lcl|Query_31863 Length: 120

No significant similarity found.


Query #2112: g2054.t1 Query ID: lcl|Query_31864 Length: 1529

No significant similarity found.


Query #2113: g2055.t1 Query ID: lcl|Query_31865 Length: 594

No significant similarity found.


Query #2114: g2056.t1 Query ID: lcl|Query_31866 Length: 495

No significant similarity found.


Query #2115: g2057.t1 Query ID: lcl|Query_31867 Length: 171

No significant similarity found.


Query #2116: g2058.t1 Query ID: lcl|Query_31868 Length: 730

No significant similarity found.


Query #2117: g2059.t1 Query ID: lcl|Query_31869 Length: 2013

No significant similarity found.


Query #2118: g2060.t1 Query ID: lcl|Query_31870 Length: 290

No significant similarity found.


Query #2119: g2061.t1 Query ID: lcl|Query_31871 Length: 286

No significant similarity found.


Query #2120: g2062.t1 Query ID: lcl|Query_31872 Length: 304

No significant similarity found.


Query #2121: g2063.t1 Query ID: lcl|Query_31873 Length: 550

No significant similarity found.


Query #2122: g2064.t1 Query ID: lcl|Query_31874 Length: 223

No significant similarity found.


Query #2123: g2065.t1 Query ID: lcl|Query_31875 Length: 365

No significant similarity found.


Query #2124: g2066.t1 Query ID: lcl|Query_31876 Length: 611

No significant similarity found.


Query #2125: g2067.t1 Query ID: lcl|Query_31877 Length: 650

No significant similarity found.


Query #2126: g2068.t1 Query ID: lcl|Query_31878 Length: 1109

No significant similarity found.


Query #2127: g2069.t1 Query ID: lcl|Query_31879 Length: 1625

No significant similarity found.


Query #2128: g2070.t1 Query ID: lcl|Query_31880 Length: 614

Sequences producing significant alignments:
                                                                  Scientific      Common                     Max    Total Query   E   Per.   Acc.                        
Description                                                       Name            Name            Taxid      Score  Score cover Value Ident  Len        Accession        
unnamed protein product                                                                           0          24.0   24.0  6%    0.017 38.30  421        Query_40837      


Alignments:

>unnamed protein product
Sequence ID: Query_40837 Length: 421
Range 1: 234 to 276

Score:24.0 bits(49), Expect:0.017, 
Method:Compositional matrix adjust., 
Identities:18/47(38%), Positives:19/47(40%), Gaps:10/47(21%)

Query  197  CIPLKLAPLRDTNVAELKRQIERDIEATSSTN------MQAGLDTAT  237
            CI  K   LR     ELK    RDI+AT  T         AG D A 
Sbjct  234  CIAKKYEGLR----PELKSSGMRDIDATLTTRELAYMIKKAGIDFAK  276


Query #2129: g2071.t1 Query ID: lcl|Query_31881 Length: 254

No significant similarity found.


Query #2130: g2072.t1 Query ID: lcl|Query_31882 Length: 559

No significant similarity found.


Query #2131: g2073.t1 Query ID: lcl|Query_31883 Length: 619

No significant similarity found.


Query #2132: g2074.t1 Query ID: lcl|Query_31884 Length: 150

No significant similarity found.


Query #2133: g2075.t1 Query ID: lcl|Query_31885 Length: 418

No significant similarity found.


Query #2134: g2076.t1 Query ID: lcl|Query_31886 Length: 479

No significant similarity found.


Query #2135: g2077.t1 Query ID: lcl|Query_31887 Length: 729

No significant similarity found.


Query #2136: g2078.t1 Query ID: lcl|Query_31888 Length: 546

No significant similarity found.


Query #2137: g2079.t1 Query ID: lcl|Query_31889 Length: 1378

No significant similarity found.


Query #2138: g2080.t1 Query ID: lcl|Query_31890 Length: 146

No significant similarity found.


Query #2139: g2081.t1 Query ID: lcl|Query_31891 Length: 913

No significant similarity found.


Query #2140: g2082.t1 Query ID: lcl|Query_31892 Length: 568

No significant similarity found.


Query #2141: g2083.t1 Query ID: lcl|Query_31893 Length: 486

No significant similarity found.


Query #2142: g2084.t1 Query ID: lcl|Query_31894 Length: 475

No significant similarity found.


Query #2143: g2085.t1 Query ID: lcl|Query_31895 Length: 302

No significant similarity found.


Query #2144: g2086.t1 Query ID: lcl|Query_31896 Length: 827

No significant similarity found.


Query #2145: g2087.t1 Query ID: lcl|Query_31897 Length: 627

No significant similarity found.


Query #2146: g2088.t1 Query ID: lcl|Query_31898 Length: 422

No significant similarity found.


Query #2147: g2089.t1 Query ID: lcl|Query_31899 Length: 548

No significant similarity found.


Query #2148: g2090.t1 Query ID: lcl|Query_31900 Length: 159

No significant similarity found.


Query #2149: g2091.t1 Query ID: lcl|Query_31901 Length: 314

No significant similarity found.


Query #2150: g2092.t1 Query ID: lcl|Query_31902 Length: 474

No significant similarity found.


Query #2151: g2093.t1 Query ID: lcl|Query_31903 Length: 102

No significant similarity found.


Query #2152: g2094.t1 Query ID: lcl|Query_31904 Length: 102

No significant similarity found.


Query #2153: g2095.t1 Query ID: lcl|Query_31905 Length: 102

No significant similarity found.


Query #2154: g2096.t1 Query ID: lcl|Query_31906 Length: 700

No significant similarity found.


Query #2155: g2097.t1 Query ID: lcl|Query_31907 Length: 721

No significant similarity found.


Query #2156: g2098.t1 Query ID: lcl|Query_31908 Length: 255

No significant similarity found.


Query #2157: g2099.t1 Query ID: lcl|Query_31909 Length: 300

No significant similarity found.


Query #2158: g2100.t1 Query ID: lcl|Query_31910 Length: 531

No significant similarity found.


Query #2159: g2101.t1 Query ID: lcl|Query_31911 Length: 208

No significant similarity found.


Query #2160: g2102.t1 Query ID: lcl|Query_31912 Length: 110

No significant similarity found.


Query #2161: g2103.t1 Query ID: lcl|Query_31913 Length: 522

No significant similarity found.


Query #2162: g2104.t1 Query ID: lcl|Query_31914 Length: 202

No significant similarity found.


Query #2163: g2105.t1 Query ID: lcl|Query_31915 Length: 178

No significant similarity found.


Query #2164: g2106.t1 Query ID: lcl|Query_31916 Length: 501

No significant similarity found.


Query #2165: g2107.t1 Query ID: lcl|Query_31917 Length: 111

No significant similarity found.


Query #2166: g2108.t1 Query ID: lcl|Query_31918 Length: 531

No significant similarity found.


Query #2167: g2109.t1 Query ID: lcl|Query_31919 Length: 208

No significant similarity found.


Query #2168: g2110.t1 Query ID: lcl|Query_31920 Length: 178

No significant similarity found.


Query #2169: g2111.t1 Query ID: lcl|Query_31921 Length: 166

No significant similarity found.


Query #2170: g2112.t1 Query ID: lcl|Query_31922 Length: 1799

No significant similarity found.


Query #2171: g2113.t1 Query ID: lcl|Query_31923 Length: 516

No significant similarity found.


Query #2172: g2114.t1 Query ID: lcl|Query_31924 Length: 2545

No significant similarity found.


Query #2173: g2115.t1 Query ID: lcl|Query_31925 Length: 278

No significant similarity found.


Query #2174: g2116.t1 Query ID: lcl|Query_31926 Length: 840

No significant similarity found.


Query #2175: g2117.t1 Query ID: lcl|Query_31927 Length: 232

No significant similarity found.


Query #2176: g2118.t1 Query ID: lcl|Query_31928 Length: 983

No significant similarity found.


Query #2177: g2118.t2 Query ID: lcl|Query_31929 Length: 982

No significant similarity found.


Query #2178: g2119.t1 Query ID: lcl|Query_31930 Length: 1579

No significant similarity found.


Query #2179: g2120.t1 Query ID: lcl|Query_31931 Length: 374

No significant similarity found.


Query #2180: g2121.t1 Query ID: lcl|Query_31932 Length: 199

No significant similarity found.


Query #2181: g2122.t1 Query ID: lcl|Query_31933 Length: 563

No significant similarity found.


Query #2182: g2123.t1 Query ID: lcl|Query_31934 Length: 511

No significant similarity found.


Query #2183: g2124.t1 Query ID: lcl|Query_31935 Length: 895

No significant similarity found.


Query #2184: g2125.t1 Query ID: lcl|Query_31936 Length: 522

No significant similarity found.


Query #2185: g2126.t1 Query ID: lcl|Query_31937 Length: 424

No significant similarity found.


Query #2186: g2127.t1 Query ID: lcl|Query_31938 Length: 310

No significant similarity found.


Query #2187: g2128.t1 Query ID: lcl|Query_31939 Length: 571

No significant similarity found.


Query #2188: g2129.t1 Query ID: lcl|Query_31940 Length: 120

No significant similarity found.


Query #2189: g2130.t1 Query ID: lcl|Query_31941 Length: 244

No significant similarity found.


Query #2190: g2131.t1 Query ID: lcl|Query_31942 Length: 351

No significant similarity found.


Query #2191: g2132.t1 Query ID: lcl|Query_31943 Length: 406

No significant similarity found.


Query #2192: g2133.t1 Query ID: lcl|Query_31944 Length: 1091

No significant similarity found.


Query #2193: g2134.t1 Query ID: lcl|Query_31945 Length: 345

No significant similarity found.


Query #2194: g2135.t1 Query ID: lcl|Query_31946 Length: 204

No significant similarity found.


Query #2195: g2136.t1 Query ID: lcl|Query_31947 Length: 342

No significant similarity found.


Query #2196: g2137.t1 Query ID: lcl|Query_31948 Length: 191

No significant similarity found.


Query #2197: g2138.t1 Query ID: lcl|Query_31949 Length: 803

No significant similarity found.


Query #2198: g2139.t1 Query ID: lcl|Query_31950 Length: 146

No significant similarity found.


Query #2199: g2140.t1 Query ID: lcl|Query_31951 Length: 429

No significant similarity found.


Query #2200: g2141.t1 Query ID: lcl|Query_31952 Length: 481

No significant similarity found.


Query #2201: g2142.t1 Query ID: lcl|Query_31953 Length: 663

No significant similarity found.


Query #2202: g2143.t1 Query ID: lcl|Query_31954 Length: 173

No significant similarity found.


Query #2203: g2144.t1 Query ID: lcl|Query_31955 Length: 597

No significant similarity found.


Query #2204: g2145.t1 Query ID: lcl|Query_31956 Length: 709

No significant similarity found.


Query #2205: g2146.t1 Query ID: lcl|Query_31957 Length: 294

No significant similarity found.


Query #2206: g2147.t1 Query ID: lcl|Query_31958 Length: 347

No significant similarity found.


Query #2207: g2148.t1 Query ID: lcl|Query_31959 Length: 1265

No significant similarity found.


Query #2208: g2149.t1 Query ID: lcl|Query_31960 Length: 675

No significant similarity found.


Query #2209: g2150.t1 Query ID: lcl|Query_31961 Length: 247

No significant similarity found.


Query #2210: g2151.t1 Query ID: lcl|Query_31962 Length: 1294

No significant similarity found.


Query #2211: g2152.t1 Query ID: lcl|Query_31963 Length: 135

No significant similarity found.


Query #2212: g2153.t1 Query ID: lcl|Query_31964 Length: 219

No significant similarity found.


Query #2213: g2154.t1 Query ID: lcl|Query_31965 Length: 1014

No significant similarity found.


Query #2214: g2155.t1 Query ID: lcl|Query_31966 Length: 139

No significant similarity found.


Query #2215: g2156.t1 Query ID: lcl|Query_31967 Length: 105

No significant similarity found.


Query #2216: g2157.t1 Query ID: lcl|Query_31968 Length: 1662

No significant similarity found.


Query #2217: g2158.t1 Query ID: lcl|Query_31969 Length: 733

No significant similarity found.


Query #2218: g2159.t1 Query ID: lcl|Query_31970 Length: 1228

No significant similarity found.


Query #2219: g2160.t1 Query ID: lcl|Query_31971 Length: 109

No significant similarity found.


Query #2220: g2161.t1 Query ID: lcl|Query_31972 Length: 357

No significant similarity found.


Query #2221: g2162.t1 Query ID: lcl|Query_31973 Length: 372

No significant similarity found.


Query #2222: g2163.t1 Query ID: lcl|Query_31974 Length: 642

No significant similarity found.


Query #2223: g2164.t1 Query ID: lcl|Query_31975 Length: 405

No significant similarity found.


Query #2224: g2165.t1 Query ID: lcl|Query_31976 Length: 598

No significant similarity found.


Query #2225: g2166.t1 Query ID: lcl|Query_31977 Length: 450

No significant similarity found.


Query #2226: g2167.t1 Query ID: lcl|Query_31978 Length: 249

No significant similarity found.


Query #2227: g2168.t1 Query ID: lcl|Query_31979 Length: 458

No significant similarity found.


Query #2228: g2169.t1 Query ID: lcl|Query_31980 Length: 200

No significant similarity found.


Query #2229: g2170.t1 Query ID: lcl|Query_31981 Length: 476

No significant similarity found.


Query #2230: g2171.t1 Query ID: lcl|Query_31982 Length: 227

No significant similarity found.


Query #2231: g2172.t1 Query ID: lcl|Query_31983 Length: 454

No significant similarity found.


Query #2232: g2173.t1 Query ID: lcl|Query_31984 Length: 410

No significant similarity found.


Query #2233: g2174.t1 Query ID: lcl|Query_31985 Length: 377

No significant similarity found.


Query #2234: g2175.t1 Query ID: lcl|Query_31986 Length: 322

No significant similarity found.


Query #2235: g2176.t1 Query ID: lcl|Query_31987 Length: 661

No significant similarity found.


Query #2236: g2177.t1 Query ID: lcl|Query_31988 Length: 389

No significant similarity found.


Query #2237: g2178.t1 Query ID: lcl|Query_31989 Length: 213

No significant similarity found.


Query #2238: g2179.t1 Query ID: lcl|Query_31990 Length: 572

No significant similarity found.


Query #2239: g2180.t1 Query ID: lcl|Query_31991 Length: 176

No significant similarity found.


Query #2240: g2181.t1 Query ID: lcl|Query_31992 Length: 395

No significant similarity found.


Query #2241: g2182.t1 Query ID: lcl|Query_31993 Length: 898

No significant similarity found.


Query #2242: g2183.t1 Query ID: lcl|Query_31994 Length: 335

No significant similarity found.


Query #2243: g2184.t1 Query ID: lcl|Query_31995 Length: 1722

No significant similarity found.


Query #2244: g2185.t1 Query ID: lcl|Query_31996 Length: 1123

No significant similarity found.


Query #2245: g2186.t1 Query ID: lcl|Query_31997 Length: 210

No significant similarity found.


Query #2246: g2187.t1 Query ID: lcl|Query_31998 Length: 409

No significant similarity found.


Query #2247: g2187.t2 Query ID: lcl|Query_31999 Length: 448

No significant similarity found.


Query #2248: g2188.t1 Query ID: lcl|Query_32000 Length: 560

No significant similarity found.


Query #2249: g2189.t1 Query ID: lcl|Query_32001 Length: 742

No significant similarity found.


Query #2250: g2190.t1 Query ID: lcl|Query_32002 Length: 856

No significant similarity found.


Query #2251: g2191.t1 Query ID: lcl|Query_32003 Length: 165

No significant similarity found.


Query #2252: g2192.t1 Query ID: lcl|Query_32004 Length: 68

No significant similarity found.


Query #2253: g2193.t1 Query ID: lcl|Query_32005 Length: 261

No significant similarity found.


Query #2254: g2194.t1 Query ID: lcl|Query_32006 Length: 511

No significant similarity found.


Query #2255: g2195.t1 Query ID: lcl|Query_32007 Length: 406

No significant similarity found.


Query #2256: g2196.t1 Query ID: lcl|Query_32008 Length: 188

No significant similarity found.


Query #2257: g2197.t1 Query ID: lcl|Query_32009 Length: 271

No significant similarity found.


Query #2258: g2198.t1 Query ID: lcl|Query_32010 Length: 280

No significant similarity found.


Query #2259: g2199.t1 Query ID: lcl|Query_32011 Length: 749

No significant similarity found.


Query #2260: g2200.t1 Query ID: lcl|Query_32012 Length: 653

No significant similarity found.


Query #2261: g2201.t1 Query ID: lcl|Query_32013 Length: 513

No significant similarity found.


Query #2262: g2202.t1 Query ID: lcl|Query_32014 Length: 618

No significant similarity found.


Query #2263: g2203.t1 Query ID: lcl|Query_32015 Length: 329

No significant similarity found.


Query #2264: g2204.t1 Query ID: lcl|Query_32016 Length: 118

No significant similarity found.


Query #2265: g2205.t1 Query ID: lcl|Query_32017 Length: 324

No significant similarity found.


Query #2266: g2206.t1 Query ID: lcl|Query_32018 Length: 463

No significant similarity found.


Query #2267: g2207.t1 Query ID: lcl|Query_32019 Length: 264

No significant similarity found.


Query #2268: g2208.t1 Query ID: lcl|Query_32020 Length: 231

No significant similarity found.


Query #2269: g2209.t1 Query ID: lcl|Query_32021 Length: 347

No significant similarity found.


Query #2270: g2210.t1 Query ID: lcl|Query_32022 Length: 727

No significant similarity found.


Query #2271: g2211.t1 Query ID: lcl|Query_32023 Length: 399

No significant similarity found.


Query #2272: g2212.t1 Query ID: lcl|Query_32024 Length: 370

No significant similarity found.


Query #2273: g2213.t1 Query ID: lcl|Query_32025 Length: 196

No significant similarity found.


Query #2274: g2214.t1 Query ID: lcl|Query_32026 Length: 113

No significant similarity found.


Query #2275: g2215.t1 Query ID: lcl|Query_32027 Length: 706

No significant similarity found.


Query #2276: g2216.t1 Query ID: lcl|Query_32028 Length: 665

No significant similarity found.


Query #2277: g2217.t1 Query ID: lcl|Query_32029 Length: 256

No significant similarity found.


Query #2278: g2218.t1 Query ID: lcl|Query_32030 Length: 93

No significant similarity found.


Query #2279: g2219.t1 Query ID: lcl|Query_32031 Length: 646

No significant similarity found.


Query #2280: g2220.t1 Query ID: lcl|Query_32032 Length: 164

No significant similarity found.


Query #2281: g2221.t1 Query ID: lcl|Query_32033 Length: 305

No significant similarity found.


Query #2282: g2222.t1 Query ID: lcl|Query_32034 Length: 549

No significant similarity found.


Query #2283: g2223.t1 Query ID: lcl|Query_32035 Length: 500

No significant similarity found.


Query #2284: g2223.t2 Query ID: lcl|Query_32036 Length: 513

No significant similarity found.


Query #2285: g2224.t1 Query ID: lcl|Query_32037 Length: 640

No significant similarity found.


Query #2286: g2225.t1 Query ID: lcl|Query_32038 Length: 781

No significant similarity found.


Query #2287: g2226.t1 Query ID: lcl|Query_32039 Length: 1754

No significant similarity found.


Query #2288: g2227.t1 Query ID: lcl|Query_32040 Length: 848

No significant similarity found.


Query #2289: g2228.t1 Query ID: lcl|Query_32041 Length: 153

No significant similarity found.


Query #2290: g2228.t2 Query ID: lcl|Query_32042 Length: 151

No significant similarity found.


Query #2291: g2229.t1 Query ID: lcl|Query_32043 Length: 2513

No significant similarity found.


Query #2292: g2230.t1 Query ID: lcl|Query_32044 Length: 308

No significant similarity found.


Query #2293: g2231.t1 Query ID: lcl|Query_32045 Length: 457

No significant similarity found.


Query #2294: g2232.t1 Query ID: lcl|Query_32046 Length: 358

No significant similarity found.


Query #2295: g2233.t1 Query ID: lcl|Query_32047 Length: 279

No significant similarity found.


Query #2296: g2234.t1 Query ID: lcl|Query_32048 Length: 821

No significant similarity found.


Query #2297: g2235.t1 Query ID: lcl|Query_32049 Length: 313

No significant similarity found.


Query #2298: g2236.t1 Query ID: lcl|Query_32050 Length: 74

No significant similarity found.


Query #2299: g2237.t1 Query ID: lcl|Query_32051 Length: 977

No significant similarity found.


Query #2300: g2238.t1 Query ID: lcl|Query_32052 Length: 358

No significant similarity found.


Query #2301: g2239.t1 Query ID: lcl|Query_32053 Length: 416

No significant similarity found.


Query #2302: g2240.t1 Query ID: lcl|Query_32054 Length: 503

No significant similarity found.


Query #2303: g2241.t1 Query ID: lcl|Query_32055 Length: 773

No significant similarity found.


Query #2304: g2242.t1 Query ID: lcl|Query_32056 Length: 1130

No significant similarity found.


Query #2305: g2243.t1 Query ID: lcl|Query_32057 Length: 1221

No significant similarity found.


Query #2306: g2244.t1 Query ID: lcl|Query_32058 Length: 512

No significant similarity found.


Query #2307: g2245.t1 Query ID: lcl|Query_32059 Length: 540

No significant similarity found.


Query #2308: g2246.t1 Query ID: lcl|Query_32060 Length: 1510

No significant similarity found.


Query #2309: g2247.t1 Query ID: lcl|Query_32061 Length: 397

No significant similarity found.


Query #2310: g2248.t1 Query ID: lcl|Query_32062 Length: 1423

No significant similarity found.


Query #2311: g2249.t1 Query ID: lcl|Query_32063 Length: 558

No significant similarity found.


Query #2312: g2250.t1 Query ID: lcl|Query_32064 Length: 616

No significant similarity found.


Query #2313: g2251.t1 Query ID: lcl|Query_32065 Length: 350

No significant similarity found.


Query #2314: g2252.t1 Query ID: lcl|Query_32066 Length: 683

No significant similarity found.


Query #2315: g2253.t1 Query ID: lcl|Query_32067 Length: 652

No significant similarity found.


Query #2316: g2253.t2 Query ID: lcl|Query_32068 Length: 654

No significant similarity found.


Query #2317: g2254.t1 Query ID: lcl|Query_32069 Length: 862

No significant similarity found.


Query #2318: g2255.t1 Query ID: lcl|Query_32070 Length: 330

No significant similarity found.


Query #2319: g2256.t1 Query ID: lcl|Query_32071 Length: 498

No significant similarity found.


Query #2320: g2257.t1 Query ID: lcl|Query_32072 Length: 218

No significant similarity found.


Query #2321: g2258.t1 Query ID: lcl|Query_32073 Length: 265

No significant similarity found.


Query #2322: g2259.t1 Query ID: lcl|Query_32074 Length: 342

No significant similarity found.


Query #2323: g2260.t1 Query ID: lcl|Query_32075 Length: 303

No significant similarity found.


Query #2324: g2261.t1 Query ID: lcl|Query_32076 Length: 986

No significant similarity found.


Query #2325: g2262.t1 Query ID: lcl|Query_32077 Length: 362

No significant similarity found.


Query #2326: g2263.t1 Query ID: lcl|Query_32078 Length: 382

No significant similarity found.


Query #2327: g2264.t1 Query ID: lcl|Query_32079 Length: 300

No significant similarity found.


Query #2328: g2265.t1 Query ID: lcl|Query_32080 Length: 189

No significant similarity found.


Query #2329: g2266.t1 Query ID: lcl|Query_32081 Length: 1666

No significant similarity found.


Query #2330: g2267.t1 Query ID: lcl|Query_32082 Length: 361

No significant similarity found.


Query #2331: g2268.t1 Query ID: lcl|Query_32083 Length: 1133

No significant similarity found.


Query #2332: g2269.t1 Query ID: lcl|Query_32084 Length: 471

No significant similarity found.


Query #2333: g2270.t1 Query ID: lcl|Query_32085 Length: 538

No significant similarity found.


Query #2334: g2271.t1 Query ID: lcl|Query_32086 Length: 555

No significant similarity found.


Query #2335: g2272.t1 Query ID: lcl|Query_32087 Length: 914

No significant similarity found.


Query #2336: g2273.t1 Query ID: lcl|Query_32088 Length: 80

No significant similarity found.


Query #2337: g2274.t1 Query ID: lcl|Query_32089 Length: 247

No significant similarity found.


Query #2338: g2275.t1 Query ID: lcl|Query_32090 Length: 1316

No significant similarity found.


Query #2339: g2276.t1 Query ID: lcl|Query_32091 Length: 225

No significant similarity found.


Query #2340: g2277.t1 Query ID: lcl|Query_32092 Length: 695

No significant similarity found.


Query #2341: g2278.t1 Query ID: lcl|Query_32093 Length: 511

No significant similarity found.


Query #2342: g2279.t1 Query ID: lcl|Query_32094 Length: 243

No significant similarity found.


Query #2343: g2280.t1 Query ID: lcl|Query_32095 Length: 335

No significant similarity found.


Query #2344: g2281.t1 Query ID: lcl|Query_32096 Length: 321

No significant similarity found.


Query #2345: g2282.t1 Query ID: lcl|Query_32097 Length: 2671

No significant similarity found.


Query #2346: g2283.t1 Query ID: lcl|Query_32098 Length: 434

No significant similarity found.


Query #2347: g2284.t1 Query ID: lcl|Query_32099 Length: 652

No significant similarity found.


Query #2348: g2285.t1 Query ID: lcl|Query_32100 Length: 377

No significant similarity found.


Query #2349: g2286.t1 Query ID: lcl|Query_32101 Length: 314

No significant similarity found.


Query #2350: g2287.t1 Query ID: lcl|Query_32102 Length: 533

No significant similarity found.


Query #2351: g2288.t1 Query ID: lcl|Query_32103 Length: 173

No significant similarity found.


Query #2352: g2289.t1 Query ID: lcl|Query_32104 Length: 173

No significant similarity found.


Query #2353: g2290.t1 Query ID: lcl|Query_32105 Length: 166

No significant similarity found.


Query #2354: g2291.t1 Query ID: lcl|Query_32106 Length: 955

No significant similarity found.


Query #2355: g2292.t1 Query ID: lcl|Query_32107 Length: 444

No significant similarity found.


Query #2356: g2293.t1 Query ID: lcl|Query_32108 Length: 473

No significant similarity found.


Query #2357: g2294.t1 Query ID: lcl|Query_32109 Length: 1383

No significant similarity found.


Query #2358: g2295.t1 Query ID: lcl|Query_32110 Length: 130

No significant similarity found.


Query #2359: g2296.t1 Query ID: lcl|Query_32111 Length: 119

No significant similarity found.


Query #2360: g2297.t1 Query ID: lcl|Query_32112 Length: 256

No significant similarity found.


Query #2361: g2297.t2 Query ID: lcl|Query_32113 Length: 254

No significant similarity found.


Query #2362: g2298.t1 Query ID: lcl|Query_32114 Length: 270

No significant similarity found.


Query #2363: g2299.t1 Query ID: lcl|Query_32115 Length: 1202

No significant similarity found.


Query #2364: g2300.t1 Query ID: lcl|Query_32116 Length: 444

No significant similarity found.


Query #2365: g2301.t1 Query ID: lcl|Query_32117 Length: 282

No significant similarity found.


Query #2366: g2302.t1 Query ID: lcl|Query_32118 Length: 591

No significant similarity found.


Query #2367: g2303.t1 Query ID: lcl|Query_32119 Length: 248

No significant similarity found.


Query #2368: g2304.t1 Query ID: lcl|Query_32120 Length: 164

No significant similarity found.


Query #2369: g2305.t1 Query ID: lcl|Query_32121 Length: 417

No significant similarity found.


Query #2370: g2306.t1 Query ID: lcl|Query_32122 Length: 413

No significant similarity found.


Query #2371: g2307.t1 Query ID: lcl|Query_32123 Length: 273

No significant similarity found.


Query #2372: g2308.t1 Query ID: lcl|Query_32124 Length: 731

No significant similarity found.


Query #2373: g2309.t1 Query ID: lcl|Query_32125 Length: 745

No significant similarity found.


Query #2374: g2310.t1 Query ID: lcl|Query_32126 Length: 475

No significant similarity found.


Query #2375: g2311.t1 Query ID: lcl|Query_32127 Length: 555

No significant similarity found.


Query #2376: g2312.t1 Query ID: lcl|Query_32128 Length: 582

No significant similarity found.


Query #2377: g2313.t1 Query ID: lcl|Query_32129 Length: 832

No significant similarity found.


Query #2378: g2314.t1 Query ID: lcl|Query_32130 Length: 1703

No significant similarity found.


Query #2379: g2315.t1 Query ID: lcl|Query_32131 Length: 327

No significant similarity found.


Query #2380: g2316.t1 Query ID: lcl|Query_32132 Length: 101

No significant similarity found.


Query #2381: g2317.t1 Query ID: lcl|Query_32133 Length: 538

No significant similarity found.


Query #2382: g2318.t1 Query ID: lcl|Query_32134 Length: 428

No significant similarity found.


Query #2383: g2319.t1 Query ID: lcl|Query_32135 Length: 453

No significant similarity found.


Query #2384: g2320.t1 Query ID: lcl|Query_32136 Length: 104

No significant similarity found.


Query #2385: g2321.t1 Query ID: lcl|Query_32137 Length: 631

No significant similarity found.


Query #2386: g2322.t1 Query ID: lcl|Query_32138 Length: 294

No significant similarity found.


Query #2387: g2323.t1 Query ID: lcl|Query_32139 Length: 469

No significant similarity found.


Query #2388: g2324.t1 Query ID: lcl|Query_32140 Length: 2440

No significant similarity found.


Query #2389: g2325.t1 Query ID: lcl|Query_32141 Length: 403

No significant similarity found.


Query #2390: g2326.t1 Query ID: lcl|Query_32142 Length: 417

No significant similarity found.


Query #2391: g2327.t1 Query ID: lcl|Query_32143 Length: 347

No significant similarity found.


Query #2392: g2328.t1 Query ID: lcl|Query_32144 Length: 275

No significant similarity found.


Query #2393: g2329.t1 Query ID: lcl|Query_32145 Length: 1239

No significant similarity found.


Query #2394: g2330.t1 Query ID: lcl|Query_32146 Length: 214

No significant similarity found.


Query #2395: g2331.t1 Query ID: lcl|Query_32147 Length: 366

No significant similarity found.


Query #2396: g2332.t1 Query ID: lcl|Query_32148 Length: 89

No significant similarity found.


Query #2397: g2333.t1 Query ID: lcl|Query_32149 Length: 383

No significant similarity found.


Query #2398: g2334.t1 Query ID: lcl|Query_32150 Length: 251

No significant similarity found.


Query #2399: g2335.t1 Query ID: lcl|Query_32151 Length: 217

No significant similarity found.


Query #2400: g2336.t1 Query ID: lcl|Query_32152 Length: 131

Sequences producing significant alignments:
                                                                  Scientific      Common                     Max    Total Query   E   Per.   Acc.                        
Description                                                       Name            Name            Taxid      Score  Score cover Value Ident  Len        Accession        
unnamed protein product                                                                           0          20.6   20.6  8%    0.032 63.64  421        Query_40837      


Alignments:

>unnamed protein product
Sequence ID: Query_40837 Length: 421
Range 1: 160 to 170

Score:20.6 bits(41), Expect:0.032, 
Method:Composition-based stats., 
Identities:7/11(64%), Positives:8/11(72%), Gaps:0/11(0%)

Query  36   FRDRKTKKRDM  46
            F +R TKK DM
Sbjct  160  FVERLTKKSDM  170


Query #2401: g2337.t1 Query ID: lcl|Query_32153 Length: 198

No significant similarity found.


Query #2402: g2338.t1 Query ID: lcl|Query_32154 Length: 861

No significant similarity found.


Query #2403: g2339.t1 Query ID: lcl|Query_32155 Length: 344

No significant similarity found.


Query #2404: g2340.t1 Query ID: lcl|Query_32156 Length: 458

No significant similarity found.


Query #2405: g2341.t1 Query ID: lcl|Query_32157 Length: 352

No significant similarity found.


Query #2406: g2342.t1 Query ID: lcl|Query_32158 Length: 316

No significant similarity found.


Query #2407: g2343.t1 Query ID: lcl|Query_32159 Length: 347

No significant similarity found.


Query #2408: g2344.t1 Query ID: lcl|Query_32160 Length: 383

No significant similarity found.


Query #2409: g2345.t1 Query ID: lcl|Query_32161 Length: 844

No significant similarity found.


Query #2410: g2346.t1 Query ID: lcl|Query_32162 Length: 220

No significant similarity found.


Query #2411: g2347.t1 Query ID: lcl|Query_32163 Length: 170

No significant similarity found.


Query #2412: g2348.t1 Query ID: lcl|Query_32164 Length: 315

No significant similarity found.


Query #2413: g2349.t1 Query ID: lcl|Query_32165 Length: 163

No significant similarity found.


Query #2414: g2350.t1 Query ID: lcl|Query_32166 Length: 552

No significant similarity found.


Query #2415: g2351.t1 Query ID: lcl|Query_32167 Length: 456

No significant similarity found.


Query #2416: g2352.t1 Query ID: lcl|Query_32168 Length: 1084

No significant similarity found.


Query #2417: g2353.t1 Query ID: lcl|Query_32169 Length: 388

No significant similarity found.


Query #2418: g2354.t1 Query ID: lcl|Query_32170 Length: 490

No significant similarity found.


Query #2419: g2355.t1 Query ID: lcl|Query_32171 Length: 318

No significant similarity found.


Query #2420: g2356.t1 Query ID: lcl|Query_32172 Length: 1009

No significant similarity found.


Query #2421: g2357.t1 Query ID: lcl|Query_32173 Length: 956

No significant similarity found.


Query #2422: g2358.t1 Query ID: lcl|Query_32174 Length: 917

No significant similarity found.


Query #2423: g2359.t1 Query ID: lcl|Query_32175 Length: 176

No significant similarity found.


Query #2424: g2360.t1 Query ID: lcl|Query_32176 Length: 469

No significant similarity found.


Query #2425: g2361.t1 Query ID: lcl|Query_32177 Length: 106

No significant similarity found.


Query #2426: g2362.t1 Query ID: lcl|Query_32178 Length: 353

No significant similarity found.


Query #2427: g2363.t1 Query ID: lcl|Query_32179 Length: 279

No significant similarity found.


Query #2428: g2364.t1 Query ID: lcl|Query_32180 Length: 303

No significant similarity found.


Query #2429: g2365.t1 Query ID: lcl|Query_32181 Length: 701

No significant similarity found.


Query #2430: g2366.t1 Query ID: lcl|Query_32182 Length: 387

No significant similarity found.


Query #2431: g2367.t1 Query ID: lcl|Query_32183 Length: 679

No significant similarity found.


Query #2432: g2368.t1 Query ID: lcl|Query_32184 Length: 509

No significant similarity found.


Query #2433: g2369.t1 Query ID: lcl|Query_32185 Length: 338

No significant similarity found.


Query #2434: g2370.t1 Query ID: lcl|Query_32186 Length: 361

No significant similarity found.


Query #2435: g2371.t1 Query ID: lcl|Query_32187 Length: 145

No significant similarity found.


Query #2436: g2372.t1 Query ID: lcl|Query_32188 Length: 521

No significant similarity found.


Query #2437: g2373.t1 Query ID: lcl|Query_32189 Length: 436

No significant similarity found.


Query #2438: g2374.t1 Query ID: lcl|Query_32190 Length: 693

No significant similarity found.


Query #2439: g2375.t1 Query ID: lcl|Query_32191 Length: 133

No significant similarity found.


Query #2440: g2376.t1 Query ID: lcl|Query_32192 Length: 207

No significant similarity found.


Query #2441: g2377.t1 Query ID: lcl|Query_32193 Length: 372

No significant similarity found.


Query #2442: g2378.t1 Query ID: lcl|Query_32194 Length: 393

No significant similarity found.


Query #2443: g2379.t1 Query ID: lcl|Query_32195 Length: 378

No significant similarity found.


Query #2444: g2380.t1 Query ID: lcl|Query_32196 Length: 791

No significant similarity found.


Query #2445: g2381.t1 Query ID: lcl|Query_32197 Length: 387

No significant similarity found.


Query #2446: g2382.t1 Query ID: lcl|Query_32198 Length: 1183

No significant similarity found.


Query #2447: g2383.t1 Query ID: lcl|Query_32199 Length: 148

No significant similarity found.


Query #2448: g2384.t1 Query ID: lcl|Query_32200 Length: 284

No significant similarity found.


Query #2449: g2385.t1 Query ID: lcl|Query_32201 Length: 189

No significant similarity found.


Query #2450: g2386.t1 Query ID: lcl|Query_32202 Length: 666

No significant similarity found.


Query #2451: g2387.t1 Query ID: lcl|Query_32203 Length: 127

No significant similarity found.


Query #2452: g2388.t1 Query ID: lcl|Query_32204 Length: 106

No significant similarity found.


Query #2453: g2389.t1 Query ID: lcl|Query_32205 Length: 142

No significant similarity found.


Query #2454: g2390.t1 Query ID: lcl|Query_32206 Length: 303

No significant similarity found.


Query #2455: g2391.t1 Query ID: lcl|Query_32207 Length: 375

No significant similarity found.


Query #2456: g2392.t1 Query ID: lcl|Query_32208 Length: 248

No significant similarity found.


Query #2457: g2393.t1 Query ID: lcl|Query_32209 Length: 468

No significant similarity found.


Query #2458: g2394.t1 Query ID: lcl|Query_32210 Length: 78

No significant similarity found.


Query #2459: g2395.t1 Query ID: lcl|Query_32211 Length: 115

No significant similarity found.


Query #2460: g2396.t1 Query ID: lcl|Query_32212 Length: 392

No significant similarity found.


Query #2461: g2397.t1 Query ID: lcl|Query_32213 Length: 478

No significant similarity found.


Query #2462: g2398.t1 Query ID: lcl|Query_32214 Length: 310

No significant similarity found.


Query #2463: g2399.t1 Query ID: lcl|Query_32215 Length: 103

No significant similarity found.


Query #2464: g2400.t1 Query ID: lcl|Query_32216 Length: 617

No significant similarity found.


Query #2465: g2401.t1 Query ID: lcl|Query_32217 Length: 551

No significant similarity found.


Query #2466: g2402.t1 Query ID: lcl|Query_32218 Length: 656

No significant similarity found.


Query #2467: g2403.t1 Query ID: lcl|Query_32219 Length: 244

No significant similarity found.


Query #2468: g2404.t1 Query ID: lcl|Query_32220 Length: 628

No significant similarity found.


Query #2469: g2405.t1 Query ID: lcl|Query_32221 Length: 232

No significant similarity found.


Query #2470: g2406.t1 Query ID: lcl|Query_32222 Length: 651

No significant similarity found.


Query #2471: g2407.t1 Query ID: lcl|Query_32223 Length: 217

No significant similarity found.


Query #2472: g2408.t1 Query ID: lcl|Query_32224 Length: 254

No significant similarity found.


Query #2473: g2409.t1 Query ID: lcl|Query_32225 Length: 570

No significant similarity found.


Query #2474: g2410.t1 Query ID: lcl|Query_32226 Length: 425

No significant similarity found.


Query #2475: g2411.t1 Query ID: lcl|Query_32227 Length: 639

No significant similarity found.


Query #2476: g2412.t1 Query ID: lcl|Query_32228 Length: 619

No significant similarity found.


Query #2477: g2413.t1 Query ID: lcl|Query_32229 Length: 213

No significant similarity found.


Query #2478: g2414.t1 Query ID: lcl|Query_32230 Length: 656

No significant similarity found.


Query #2479: g2415.t1 Query ID: lcl|Query_32231 Length: 1122

No significant similarity found.


Query #2480: g2416.t1 Query ID: lcl|Query_32232 Length: 1158

No significant similarity found.


Query #2481: g2417.t1 Query ID: lcl|Query_32233 Length: 1148

No significant similarity found.


Query #2482: g2418.t1 Query ID: lcl|Query_32234 Length: 589

No significant similarity found.


Query #2483: g2419.t1 Query ID: lcl|Query_32235 Length: 176

No significant similarity found.


Query #2484: g2420.t1 Query ID: lcl|Query_32236 Length: 241

No significant similarity found.


Query #2485: g2421.t1 Query ID: lcl|Query_32237 Length: 497

No significant similarity found.


Query #2486: g2422.t1 Query ID: lcl|Query_32238 Length: 530

No significant similarity found.


Query #2487: g2423.t1 Query ID: lcl|Query_32239 Length: 341

No significant similarity found.


Query #2488: g2424.t1 Query ID: lcl|Query_32240 Length: 651

No significant similarity found.


Query #2489: g2425.t1 Query ID: lcl|Query_32241 Length: 1419

No significant similarity found.


Query #2490: g2426.t1 Query ID: lcl|Query_32242 Length: 687

No significant similarity found.


Query #2491: g2427.t1 Query ID: lcl|Query_32243 Length: 586

No significant similarity found.


Query #2492: g2428.t1 Query ID: lcl|Query_32244 Length: 991

No significant similarity found.


Query #2493: g2429.t1 Query ID: lcl|Query_32245 Length: 67

No significant similarity found.


Query #2494: g2430.t1 Query ID: lcl|Query_32246 Length: 320

No significant similarity found.


Query #2495: g2431.t1 Query ID: lcl|Query_32247 Length: 283

No significant similarity found.


Query #2496: g2432.t1 Query ID: lcl|Query_32248 Length: 326

No significant similarity found.


Query #2497: g2433.t1 Query ID: lcl|Query_32249 Length: 270

No significant similarity found.


Query #2498: g2434.t1 Query ID: lcl|Query_32250 Length: 445

No significant similarity found.


Query #2499: g2435.t1 Query ID: lcl|Query_32251 Length: 86

No significant similarity found.


Query #2500: g2436.t1 Query ID: lcl|Query_32252 Length: 139

No significant similarity found.


Query #2501: g2437.t1 Query ID: lcl|Query_32253 Length: 292

No significant similarity found.


Query #2502: g2438.t1 Query ID: lcl|Query_32254 Length: 280

No significant similarity found.


Query #2503: g2439.t1 Query ID: lcl|Query_32255 Length: 326

No significant similarity found.


Query #2504: g2440.t1 Query ID: lcl|Query_32256 Length: 89

Sequences producing significant alignments:
                                                                  Scientific      Common                     Max    Total Query   E   Per.   Acc.                        
Description                                                       Name            Name            Taxid      Score  Score cover Value Ident  Len        Accession        
unnamed protein product                                                                           0          19.7   19.7  7%    0.032 75.00  421        Query_40837      


Alignments:

>unnamed protein product
Sequence ID: Query_40837 Length: 421
Range 1: 389 to 396

Score:19.7 bits(39), Expect:0.032, 
Method:Composition-based stats., 
Identities:6/8(75%), Positives:7/8(87%), Gaps:1/8(12%)

Query  63   PVMP-VLQ  69
            PVMP VL+
Sbjct  389  PVMPGVLE  396


Query #2505: g2441.t1 Query ID: lcl|Query_32257 Length: 645

No significant similarity found.


Query #2506: g2442.t1 Query ID: lcl|Query_32258 Length: 238

No significant similarity found.


Query #2507: g2443.t1 Query ID: lcl|Query_32259 Length: 177

No significant similarity found.


Query #2508: g2444.t1 Query ID: lcl|Query_32260 Length: 177

No significant similarity found.


Query #2509: g2445.t1 Query ID: lcl|Query_32261 Length: 177

No significant similarity found.


Query #2510: g2446.t1 Query ID: lcl|Query_32262 Length: 177

No significant similarity found.


Query #2511: g2447.t1 Query ID: lcl|Query_32263 Length: 177

No significant similarity found.


Query #2512: g2448.t1 Query ID: lcl|Query_32264 Length: 177

No significant similarity found.


Query #2513: g2449.t1 Query ID: lcl|Query_32265 Length: 177

No significant similarity found.


Query #2514: g2450.t1 Query ID: lcl|Query_32266 Length: 177

No significant similarity found.


Query #2515: g2451.t1 Query ID: lcl|Query_32267 Length: 676

No significant similarity found.


Query #2516: g2452.t1 Query ID: lcl|Query_32268 Length: 264

No significant similarity found.


Query #2517: g2453.t1 Query ID: lcl|Query_32269 Length: 816

No significant similarity found.


Query #2518: g2453.t2 Query ID: lcl|Query_32270 Length: 964

No significant similarity found.


Query #2519: g2454.t1 Query ID: lcl|Query_32271 Length: 397

No significant similarity found.


Query #2520: g2455.t1 Query ID: lcl|Query_32272 Length: 799

No significant similarity found.


Query #2521: g2456.t1 Query ID: lcl|Query_32273 Length: 134

No significant similarity found.


Query #2522: g2457.t1 Query ID: lcl|Query_32274 Length: 483

Sequences producing significant alignments:
                                                                  Scientific      Common                     Max    Total Query   E   Per.   Acc.                        
Description                                                       Name            Name            Taxid      Score  Score cover Value Ident  Len        Accession        
unnamed protein product                                                                           0          22.3   22.3  3%    0.033 53.33  421        Query_40837      


Alignments:

>unnamed protein product
Sequence ID: Query_40837 Length: 421
Range 1: 129 to 143

Score:22.3 bits(45), Expect:0.033, 
Method:Compositional matrix adjust., 
Identities:8/15(53%), Positives:8/15(53%), Gaps:0/15(0%)

Query  207  RALAGLQALQLTHCW  221
              LA LQ L   HCW
Sbjct  129  KMLAALQKLGFAHCW  143


Query #2523: g2458.t1 Query ID: lcl|Query_32275 Length: 1043

No significant similarity found.


Query #2524: g2459.t1 Query ID: lcl|Query_32276 Length: 483

No significant similarity found.


Query #2525: g2460.t1 Query ID: lcl|Query_32277 Length: 341

No significant similarity found.


Query #2526: g2461.t1 Query ID: lcl|Query_32278 Length: 178

No significant similarity found.


Query #2527: g2462.t1 Query ID: lcl|Query_32279 Length: 563

No significant similarity found.


Query #2528: g2463.t1 Query ID: lcl|Query_32280 Length: 279

No significant similarity found.


Query #2529: g2464.t1 Query ID: lcl|Query_32281 Length: 215

No significant similarity found.


Query #2530: g2465.t1 Query ID: lcl|Query_32282 Length: 78

No significant similarity found.


Query #2531: g2466.t1 Query ID: lcl|Query_32283 Length: 573

No significant similarity found.


Query #2532: g2467.t1 Query ID: lcl|Query_32284 Length: 499

No significant similarity found.


Query #2533: g2468.t1 Query ID: lcl|Query_32285 Length: 159

No significant similarity found.


Query #2534: g2469.t1 Query ID: lcl|Query_32286 Length: 787

No significant similarity found.


Query #2535: g2470.t1 Query ID: lcl|Query_32287 Length: 520

No significant similarity found.


Query #2536: g2471.t1 Query ID: lcl|Query_32288 Length: 522

No significant similarity found.


Query #2537: g2472.t1 Query ID: lcl|Query_32289 Length: 207

Sequences producing significant alignments:
                                                                  Scientific      Common                     Max    Total Query   E   Per.   Acc.                        
Description                                                       Name            Name            Taxid      Score  Score cover Value Ident  Len        Accession        
unnamed protein product                                                                           0          20.6   20.6  9%    0.050 45.83  421        Query_40837      


Alignments:

>unnamed protein product
Sequence ID: Query_40837 Length: 421
Range 1: 332 to 355

Score:20.6 bits(41), Expect:0.050, 
Method:Compositional matrix adjust., 
Identities:11/24(46%), Positives:12/24(50%), Gaps:4/24(16%)

Query  100  GIRGMTVS----DVKGAGVQGGRR  119
            GI   TV     DVK A V+G  R
Sbjct  332  GIKEATVNVGGTDVKVAVVHGAKR  355


Query #2538: g2473.t1 Query ID: lcl|Query_32290 Length: 200

No significant similarity found.


Query #2539: g2474.t1 Query ID: lcl|Query_32291 Length: 733

No significant similarity found.


Query #2540: g2475.t1 Query ID: lcl|Query_32292 Length: 131

No significant similarity found.


Query #2541: g2476.t1 Query ID: lcl|Query_32293 Length: 299

No significant similarity found.


Query #2542: g2477.t1 Query ID: lcl|Query_32294 Length: 503

No significant similarity found.


Query #2543: g2478.t1 Query ID: lcl|Query_32295 Length: 3465

No significant similarity found.


Query #2544: g2479.t1 Query ID: lcl|Query_32296 Length: 71

No significant similarity found.


Query #2545: g2480.t1 Query ID: lcl|Query_32297 Length: 166

No significant similarity found.


Query #2546: g2481.t1 Query ID: lcl|Query_32298 Length: 185

No significant similarity found.


Query #2547: g2482.t1 Query ID: lcl|Query_32299 Length: 1139

No significant similarity found.


Query #2548: g2483.t1 Query ID: lcl|Query_32300 Length: 531

No significant similarity found.


Query #2549: g2484.t1 Query ID: lcl|Query_32301 Length: 178

No significant similarity found.


Query #2550: g2485.t1 Query ID: lcl|Query_32302 Length: 524

No significant similarity found.


Query #2551: g2486.t1 Query ID: lcl|Query_32303 Length: 1157

No significant similarity found.


Query #2552: g2487.t1 Query ID: lcl|Query_32304 Length: 316

No significant similarity found.


Query #2553: g2488.t1 Query ID: lcl|Query_32305 Length: 233

No significant similarity found.


Query #2554: g2489.t1 Query ID: lcl|Query_32306 Length: 441

No significant similarity found.


Query #2555: g2490.t1 Query ID: lcl|Query_32307 Length: 217

No significant similarity found.


Query #2556: g2491.t1 Query ID: lcl|Query_32308 Length: 256

No significant similarity found.


Query #2557: g2492.t1 Query ID: lcl|Query_32309 Length: 262

No significant similarity found.


Query #2558: g2493.t1 Query ID: lcl|Query_32310 Length: 223

No significant similarity found.


Query #2559: g2494.t1 Query ID: lcl|Query_32311 Length: 139

No significant similarity found.


Query #2560: g2495.t1 Query ID: lcl|Query_32312 Length: 747

No significant similarity found.


Query #2561: g2496.t1 Query ID: lcl|Query_32313 Length: 355

No significant similarity found.


Query #2562: g2497.t1 Query ID: lcl|Query_32314 Length: 857

No significant similarity found.


Query #2563: g2498.t1 Query ID: lcl|Query_32315 Length: 319

No significant similarity found.


Query #2564: g2499.t1 Query ID: lcl|Query_32316 Length: 271

No significant similarity found.


Query #2565: g2500.t1 Query ID: lcl|Query_32317 Length: 373

No significant similarity found.


Query #2566: g2501.t1 Query ID: lcl|Query_32318 Length: 261

No significant similarity found.


Query #2567: g2502.t1 Query ID: lcl|Query_32319 Length: 116

No significant similarity found.


Query #2568: g2502.t2 Query ID: lcl|Query_32320 Length: 70

No significant similarity found.


Query #2569: g2503.t1 Query ID: lcl|Query_32321 Length: 283

No significant similarity found.


Query #2570: g2504.t1 Query ID: lcl|Query_32322 Length: 327

No significant similarity found.


Query #2571: g2505.t1 Query ID: lcl|Query_32323 Length: 272

No significant similarity found.


Query #2572: g2506.t1 Query ID: lcl|Query_32324 Length: 371

No significant similarity found.


Query #2573: g2507.t1 Query ID: lcl|Query_32325 Length: 272

No significant similarity found.


Query #2574: g2508.t1 Query ID: lcl|Query_32326 Length: 862

No significant similarity found.


Query #2575: g2509.t1 Query ID: lcl|Query_32327 Length: 373

No significant similarity found.


Query #2576: g2510.t1 Query ID: lcl|Query_32328 Length: 931

No significant similarity found.


Query #2577: g2511.t1 Query ID: lcl|Query_32329 Length: 543

No significant similarity found.


Query #2578: g2512.t1 Query ID: lcl|Query_32330 Length: 149

No significant similarity found.


Query #2579: g2513.t1 Query ID: lcl|Query_32331 Length: 1285

No significant similarity found.


Query #2580: g2514.t1 Query ID: lcl|Query_32332 Length: 357

No significant similarity found.


Query #2581: g2515.t1 Query ID: lcl|Query_32333 Length: 123

Sequences producing significant alignments:
                                                                  Scientific      Common                     Max    Total Query   E   Per.   Acc.                        
Description                                                       Name            Name            Taxid      Score  Score cover Value Ident  Len        Accession        
unnamed protein product                                                                           0          21.8   21.8  46%   0.011 28.12  421        Query_40837      


Alignments:

>unnamed protein product
Sequence ID: Query_40837 Length: 421
Range 1: 24 to 85

Score:21.8 bits(44), Expect:0.011, 
Method:Compositional matrix adjust., 
Identities:18/64(28%), Positives:25/64(39%), Gaps:9/64(14%)

Query  12  KLQGPHTDDLPGPSMETEYADYYKT--YFPEGGNEPEAQPTTEPTTEPEQ-----PDDTI  64
           KL+  + D+      +T    Y  T   F E G EP   P  E      Q     P++ I
Sbjct  24  KLHFVQIDEAKCIGCDT-CSQYCPTAAIFGEMG-EPHSIPHIEACINCGQCLTHCPENAI  81

Query  65  YEPE  68
           YE +
Sbjct  82  YEAQ  85


Query #2582: g2516.t1 Query ID: lcl|Query_32334 Length: 624

No significant similarity found.


Query #2583: g2517.t1 Query ID: lcl|Query_32335 Length: 420

No significant similarity found.


Query #2584: g2518.t1 Query ID: lcl|Query_32336 Length: 414

No significant similarity found.


Query #2585: g2519.t1 Query ID: lcl|Query_32337 Length: 857

No significant similarity found.


Query #2586: g2520.t1 Query ID: lcl|Query_32338 Length: 253

No significant similarity found.


Query #2587: g2521.t1 Query ID: lcl|Query_32339 Length: 116

No significant similarity found.


Query #2588: g2522.t1 Query ID: lcl|Query_32340 Length: 395

No significant similarity found.


Query #2589: g2523.t1 Query ID: lcl|Query_32341 Length: 469

No significant similarity found.


Query #2590: g2524.t1 Query ID: lcl|Query_32342 Length: 495

No significant similarity found.


Query #2591: g2525.t1 Query ID: lcl|Query_32343 Length: 104

No significant similarity found.


Query #2592: g2526.t1 Query ID: lcl|Query_32344 Length: 546

No significant similarity found.


Query #2593: g2527.t1 Query ID: lcl|Query_32345 Length: 424

No significant similarity found.


Query #2594: g2528.t1 Query ID: lcl|Query_32346 Length: 342

No significant similarity found.


Query #2595: g2529.t1 Query ID: lcl|Query_32347 Length: 194

No significant similarity found.


Query #2596: g2530.t1 Query ID: lcl|Query_32348 Length: 460

No significant similarity found.


Query #2597: g2531.t1 Query ID: lcl|Query_32349 Length: 257

No significant similarity found.


Query #2598: g2532.t1 Query ID: lcl|Query_32350 Length: 276

No significant similarity found.


Query #2599: g2533.t1 Query ID: lcl|Query_32351 Length: 708

No significant similarity found.


Query #2600: g2534.t1 Query ID: lcl|Query_32352 Length: 495

No significant similarity found.


Query #2601: g2535.t1 Query ID: lcl|Query_32353 Length: 175

No significant similarity found.


Query #2602: g2536.t1 Query ID: lcl|Query_32354 Length: 477

No significant similarity found.


Query #2603: g2537.t1 Query ID: lcl|Query_32355 Length: 1225

No significant similarity found.


Query #2604: g2538.t1 Query ID: lcl|Query_32356 Length: 465

No significant similarity found.


Query #2605: g2539.t1 Query ID: lcl|Query_32357 Length: 591

No significant similarity found.


Query #2606: g2540.t1 Query ID: lcl|Query_32358 Length: 500

No significant similarity found.


Query #2607: g2541.t1 Query ID: lcl|Query_32359 Length: 213

No significant similarity found.


Query #2608: g2542.t1 Query ID: lcl|Query_32360 Length: 226

No significant similarity found.


Query #2609: g2543.t1 Query ID: lcl|Query_32361 Length: 380

No significant similarity found.


Query #2610: g2544.t1 Query ID: lcl|Query_32362 Length: 1014

No significant similarity found.


Query #2611: g2545.t1 Query ID: lcl|Query_32363 Length: 724

No significant similarity found.


Query #2612: g2546.t1 Query ID: lcl|Query_32364 Length: 1246

No significant similarity found.


Query #2613: g2547.t1 Query ID: lcl|Query_32365 Length: 488

No significant similarity found.


Query #2614: g2548.t1 Query ID: lcl|Query_32366 Length: 409

No significant similarity found.


Query #2615: g2549.t1 Query ID: lcl|Query_32367 Length: 166

No significant similarity found.


Query #2616: g2550.t1 Query ID: lcl|Query_32368 Length: 341

No significant similarity found.


Query #2617: g2551.t1 Query ID: lcl|Query_32369 Length: 1367

No significant similarity found.


Query #2618: g2551.t2 Query ID: lcl|Query_32370 Length: 1305

No significant similarity found.


Query #2619: g2552.t1 Query ID: lcl|Query_32371 Length: 108

No significant similarity found.


Query #2620: g2553.t1 Query ID: lcl|Query_32372 Length: 245

No significant similarity found.


Query #2621: g2554.t1 Query ID: lcl|Query_32373 Length: 654

No significant similarity found.


Query #2622: g2555.t1 Query ID: lcl|Query_32374 Length: 120

No significant similarity found.


Query #2623: g2556.t1 Query ID: lcl|Query_32375 Length: 223

No significant similarity found.


Query #2624: g2557.t1 Query ID: lcl|Query_32376 Length: 499

No significant similarity found.


Query #2625: g2558.t1 Query ID: lcl|Query_32377 Length: 312

No significant similarity found.


Query #2626: g2559.t1 Query ID: lcl|Query_32378 Length: 409

No significant similarity found.


Query #2627: g2560.t1 Query ID: lcl|Query_32379 Length: 276

No significant similarity found.


Query #2628: g2561.t1 Query ID: lcl|Query_32380 Length: 491

No significant similarity found.


Query #2629: g2562.t1 Query ID: lcl|Query_32381 Length: 371

No significant similarity found.


Query #2630: g2563.t1 Query ID: lcl|Query_32382 Length: 585

No significant similarity found.


Query #2631: g2564.t1 Query ID: lcl|Query_32383 Length: 107

No significant similarity found.


Query #2632: g2565.t1 Query ID: lcl|Query_32384 Length: 108

No significant similarity found.


Query #2633: g2566.t1 Query ID: lcl|Query_32385 Length: 99

No significant similarity found.


Query #2634: g2566.t2 Query ID: lcl|Query_32386 Length: 85

No significant similarity found.


Query #2635: g2567.t1 Query ID: lcl|Query_32387 Length: 252

No significant similarity found.


Query #2636: g2568.t1 Query ID: lcl|Query_32388 Length: 463

No significant similarity found.


Query #2637: g2569.t1 Query ID: lcl|Query_32389 Length: 132

No significant similarity found.


Query #2638: g2570.t1 Query ID: lcl|Query_32390 Length: 378

No significant similarity found.


Query #2639: g2571.t1 Query ID: lcl|Query_32391 Length: 298

No significant similarity found.


Query #2640: g2572.t1 Query ID: lcl|Query_32392 Length: 474

No significant similarity found.


Query #2641: g2573.t1 Query ID: lcl|Query_32393 Length: 1082

No significant similarity found.


Query #2642: g2574.t1 Query ID: lcl|Query_32394 Length: 255

No significant similarity found.


Query #2643: g2575.t1 Query ID: lcl|Query_32395 Length: 586

No significant similarity found.


Query #2644: g2576.t1 Query ID: lcl|Query_32396 Length: 629

No significant similarity found.


Query #2645: g2577.t1 Query ID: lcl|Query_32397 Length: 400

No significant similarity found.


Query #2646: g2578.t1 Query ID: lcl|Query_32398 Length: 699

No significant similarity found.


Query #2647: g2578.t2 Query ID: lcl|Query_32399 Length: 704

No significant similarity found.


Query #2648: g2579.t1 Query ID: lcl|Query_32400 Length: 283

No significant similarity found.


Query #2649: g2580.t1 Query ID: lcl|Query_32401 Length: 316

No significant similarity found.


Query #2650: g2581.t1 Query ID: lcl|Query_32402 Length: 297

No significant similarity found.


Query #2651: g2582.t1 Query ID: lcl|Query_32403 Length: 201

No significant similarity found.


Query #2652: g2583.t1 Query ID: lcl|Query_32404 Length: 429

No significant similarity found.


Query #2653: g2584.t1 Query ID: lcl|Query_32405 Length: 469

No significant similarity found.


Query #2654: g2585.t1 Query ID: lcl|Query_32406 Length: 240

No significant similarity found.


Query #2655: g2585.t2 Query ID: lcl|Query_32407 Length: 222

No significant similarity found.


Query #2656: g2586.t1 Query ID: lcl|Query_32408 Length: 557

No significant similarity found.


Query #2657: g2587.t1 Query ID: lcl|Query_32409 Length: 546

No significant similarity found.


Query #2658: g2588.t1 Query ID: lcl|Query_32410 Length: 96

No significant similarity found.


Query #2659: g2589.t1 Query ID: lcl|Query_32411 Length: 267

No significant similarity found.


Query #2660: g2590.t1 Query ID: lcl|Query_32412 Length: 235

No significant similarity found.


Query #2661: g2591.t1 Query ID: lcl|Query_32413 Length: 89

No significant similarity found.


Query #2662: g2592.t1 Query ID: lcl|Query_32414 Length: 423

No significant similarity found.


Query #2663: g2593.t1 Query ID: lcl|Query_32415 Length: 479

Sequences producing significant alignments:
                                                                  Scientific      Common                     Max    Total Query   E   Per.   Acc.                        
Description                                                       Name            Name            Taxid      Score  Score cover Value Ident  Len        Accession        
unnamed protein product                                                                           0          22.3   22.3  5%    0.036 40.74  421        Query_40837      


Alignments:

>unnamed protein product
Sequence ID: Query_40837 Length: 421
Range 1: 130 to 156

Score:22.3 bits(45), Expect:0.036, 
Method:Compositional matrix adjust., 
Identities:11/27(41%), Positives:12/27(44%), Gaps:0/27(0%)

Query  235  MLGTLAGLGLVHCDFNEFNVLISDTEE  261
            ML  L  LG  HC   EF   +   EE
Sbjct  130  MLAALQKLGFAHCWDTEFTADVTIWEE  156


Query #2664: g2594.t1 Query ID: lcl|Query_32416 Length: 239

No significant similarity found.


Query #2665: g2595.t1 Query ID: lcl|Query_32417 Length: 291

No significant similarity found.


Query #2666: g2596.t1 Query ID: lcl|Query_32418 Length: 67

No significant similarity found.


Query #2667: g2597.t1 Query ID: lcl|Query_32419 Length: 183

No significant similarity found.


Query #2668: g2598.t1 Query ID: lcl|Query_32420 Length: 642

No significant similarity found.


Query #2669: g2599.t1 Query ID: lcl|Query_32421 Length: 275

No significant similarity found.


Query #2670: g2600.t1 Query ID: lcl|Query_32422 Length: 154

No significant similarity found.


Query #2671: g2601.t1 Query ID: lcl|Query_32423 Length: 120

No significant similarity found.


Query #2672: g2602.t1 Query ID: lcl|Query_32424 Length: 455

No significant similarity found.


Query #2673: g2603.t1 Query ID: lcl|Query_32425 Length: 316

No significant similarity found.


Query #2674: g2604.t1 Query ID: lcl|Query_32426 Length: 376

No significant similarity found.


Query #2675: g2605.t1 Query ID: lcl|Query_32427 Length: 412

No significant similarity found.


Query #2676: g2606.t1 Query ID: lcl|Query_32428 Length: 235

No significant similarity found.


Query #2677: g2607.t1 Query ID: lcl|Query_32429 Length: 154

No significant similarity found.


Query #2678: g2608.t1 Query ID: lcl|Query_32430 Length: 345

No significant similarity found.


Query #2679: g2609.t1 Query ID: lcl|Query_32431 Length: 153

No significant similarity found.


Query #2680: g2610.t1 Query ID: lcl|Query_32432 Length: 419

No significant similarity found.


Query #2681: g2611.t1 Query ID: lcl|Query_32433 Length: 76

No significant similarity found.


Query #2682: g2612.t1 Query ID: lcl|Query_32434 Length: 719

No significant similarity found.


Query #2683: g2613.t1 Query ID: lcl|Query_32435 Length: 104

No significant similarity found.


Query #2684: g2614.t1 Query ID: lcl|Query_32436 Length: 252

No significant similarity found.


Query #2685: g2615.t1 Query ID: lcl|Query_32437 Length: 914

No significant similarity found.


Query #2686: g2616.t1 Query ID: lcl|Query_32438 Length: 195

No significant similarity found.


Query #2687: g2617.t1 Query ID: lcl|Query_32439 Length: 98

No significant similarity found.


Query #2688: g2618.t1 Query ID: lcl|Query_32440 Length: 156

No significant similarity found.


Query #2689: g2619.t1 Query ID: lcl|Query_32441 Length: 817

No significant similarity found.


Query #2690: g2620.t1 Query ID: lcl|Query_32442 Length: 93

No significant similarity found.


Query #2691: g2621.t1 Query ID: lcl|Query_32443 Length: 246

No significant similarity found.


Query #2692: g2622.t1 Query ID: lcl|Query_32444 Length: 648

No significant similarity found.


Query #2693: g2623.t1 Query ID: lcl|Query_32445 Length: 2635

No significant similarity found.


Query #2694: g2624.t1 Query ID: lcl|Query_32446 Length: 496

No significant similarity found.


Query #2695: g2625.t1 Query ID: lcl|Query_32447 Length: 228

No significant similarity found.


Query #2696: g2626.t1 Query ID: lcl|Query_32448 Length: 899

No significant similarity found.


Query #2697: g2627.t1 Query ID: lcl|Query_32449 Length: 100

No significant similarity found.


Query #2698: g2628.t1 Query ID: lcl|Query_32450 Length: 1910

No significant similarity found.


Query #2699: g2629.t1 Query ID: lcl|Query_32451 Length: 899

No significant similarity found.


Query #2700: g2630.t1 Query ID: lcl|Query_32452 Length: 582

No significant similarity found.


Query #2701: g2631.t1 Query ID: lcl|Query_32453 Length: 534

No significant similarity found.


Query #2702: g2632.t1 Query ID: lcl|Query_32454 Length: 628

No significant similarity found.


Query #2703: g2633.t1 Query ID: lcl|Query_32455 Length: 542

No significant similarity found.


Query #2704: g2634.t1 Query ID: lcl|Query_32456 Length: 915

No significant similarity found.


Query #2705: g2635.t1 Query ID: lcl|Query_32457 Length: 304

No significant similarity found.


Query #2706: g2636.t1 Query ID: lcl|Query_32458 Length: 170

No significant similarity found.


Query #2707: g2637.t1 Query ID: lcl|Query_32459 Length: 539

No significant similarity found.


Query #2708: g2637.t2 Query ID: lcl|Query_32460 Length: 513

No significant similarity found.


Query #2709: g2638.t1 Query ID: lcl|Query_32461 Length: 387

No significant similarity found.


Query #2710: g2639.t1 Query ID: lcl|Query_32462 Length: 218

No significant similarity found.


Query #2711: g2640.t1 Query ID: lcl|Query_32463 Length: 190

No significant similarity found.


Query #2712: g2641.t1 Query ID: lcl|Query_32464 Length: 100

No significant similarity found.


Query #2713: g2642.t1 Query ID: lcl|Query_32465 Length: 776

No significant similarity found.


Query #2714: g2643.t1 Query ID: lcl|Query_32466 Length: 436

No significant similarity found.


Query #2715: g2644.t1 Query ID: lcl|Query_32467 Length: 694

No significant similarity found.


Query #2716: g2644.t2 Query ID: lcl|Query_32468 Length: 689

No significant similarity found.


Query #2717: g2645.t1 Query ID: lcl|Query_32469 Length: 539

No significant similarity found.


Query #2718: g2646.t1 Query ID: lcl|Query_32470 Length: 213

No significant similarity found.


Query #2719: g2646.t2 Query ID: lcl|Query_32471 Length: 216

No significant similarity found.


Query #2720: g2647.t1 Query ID: lcl|Query_32472 Length: 752

No significant similarity found.


Query #2721: g2648.t1 Query ID: lcl|Query_32473 Length: 74

No significant similarity found.


Query #2722: g2649.t1 Query ID: lcl|Query_32474 Length: 2960

No significant similarity found.


Query #2723: g2650.t1 Query ID: lcl|Query_32475 Length: 828

No significant similarity found.


Query #2724: g2651.t1 Query ID: lcl|Query_32476 Length: 493

No significant similarity found.


Query #2725: g2651.t2 Query ID: lcl|Query_32477 Length: 828

No significant similarity found.


Query #2726: g2652.t1 Query ID: lcl|Query_32478 Length: 490

No significant similarity found.


Query #2727: g2653.t1 Query ID: lcl|Query_32479 Length: 2843

No significant similarity found.


Query #2728: g2654.t1 Query ID: lcl|Query_32480 Length: 206

No significant similarity found.


Query #2729: g2655.t1 Query ID: lcl|Query_32481 Length: 206

No significant similarity found.


Query #2730: g2656.t1 Query ID: lcl|Query_32482 Length: 269

No significant similarity found.


Query #2731: g2657.t1 Query ID: lcl|Query_32483 Length: 916

No significant similarity found.


Query #2732: g2658.t1 Query ID: lcl|Query_32484 Length: 809

No significant similarity found.


Query #2733: g2659.t1 Query ID: lcl|Query_32485 Length: 100

No significant similarity found.


Query #2734: g2660.t1 Query ID: lcl|Query_32486 Length: 911

No significant similarity found.


Query #2735: g2661.t1 Query ID: lcl|Query_32487 Length: 1451

No significant similarity found.


Query #2736: g2662.t1 Query ID: lcl|Query_32488 Length: 643

No significant similarity found.


Query #2737: g2663.t1 Query ID: lcl|Query_32489 Length: 116

Sequences producing significant alignments:
                                                                  Scientific      Common                     Max    Total Query   E   Per.   Acc.                        
Description                                                       Name            Name            Taxid      Score  Score cover Value Ident  Len        Accession        
unnamed protein product                                                                           0          21.8   21.8  8%    0.011 70.00  421        Query_40837      


Alignments:

>unnamed protein product
Sequence ID: Query_40837 Length: 421
Range 1: 129 to 138

Score:21.8 bits(44), Expect:0.011, 
Method:Composition-based stats., 
Identities:7/10(70%), Positives:9/10(90%), Gaps:0/10(0%)

Query  106  KMMAALEKAG  115
            KM+AAL+K G
Sbjct  129  KMLAALQKLG  138


Query #2738: g2664.t1 Query ID: lcl|Query_32490 Length: 298

No significant similarity found.


Query #2739: g2665.t1 Query ID: lcl|Query_32491 Length: 379

No significant similarity found.


Query #2740: g2666.t1 Query ID: lcl|Query_32492 Length: 1405

No significant similarity found.


Query #2741: g2666.t2 Query ID: lcl|Query_32493 Length: 1406

No significant similarity found.


Query #2742: g2667.t1 Query ID: lcl|Query_32494 Length: 1430

No significant similarity found.


Query #2743: g2668.t1 Query ID: lcl|Query_32495 Length: 133

No significant similarity found.


Query #2744: g2669.t1 Query ID: lcl|Query_32496 Length: 270

No significant similarity found.


Query #2745: g2670.t1 Query ID: lcl|Query_32497 Length: 653

No significant similarity found.


Query #2746: g2671.t1 Query ID: lcl|Query_32498 Length: 398

No significant similarity found.


Query #2747: g2672.t1 Query ID: lcl|Query_32499 Length: 280

No significant similarity found.


Query #2748: g2673.t1 Query ID: lcl|Query_32500 Length: 901

No significant similarity found.


Query #2749: g2674.t1 Query ID: lcl|Query_32501 Length: 305

No significant similarity found.


Query #2750: g2675.t1 Query ID: lcl|Query_32502 Length: 111

No significant similarity found.


Query #2751: g2676.t1 Query ID: lcl|Query_32503 Length: 494

No significant similarity found.


Query #2752: g2677.t1 Query ID: lcl|Query_32504 Length: 196

No significant similarity found.


Query #2753: g2678.t1 Query ID: lcl|Query_32505 Length: 1216

No significant similarity found.


Query #2754: g2679.t1 Query ID: lcl|Query_32506 Length: 201

No significant similarity found.


Query #2755: g2680.t1 Query ID: lcl|Query_32507 Length: 607

No significant similarity found.


Query #2756: g2681.t1 Query ID: lcl|Query_32508 Length: 863

No significant similarity found.


Query #2757: g2682.t1 Query ID: lcl|Query_32509 Length: 329

No significant similarity found.


Query #2758: g2683.t1 Query ID: lcl|Query_32510 Length: 276

No significant similarity found.


Query #2759: g2683.t2 Query ID: lcl|Query_32511 Length: 756

No significant similarity found.


Query #2760: g2684.t1 Query ID: lcl|Query_32512 Length: 604

No significant similarity found.


Query #2761: g2685.t1 Query ID: lcl|Query_32513 Length: 213

No significant similarity found.


Query #2762: g2686.t1 Query ID: lcl|Query_32514 Length: 434

No significant similarity found.


Query #2763: g2687.t1 Query ID: lcl|Query_32515 Length: 259

No significant similarity found.


Query #2764: g2688.t1 Query ID: lcl|Query_32516 Length: 175

No significant similarity found.


Query #2765: g2689.t1 Query ID: lcl|Query_32517 Length: 702

No significant similarity found.


Query #2766: g2690.t1 Query ID: lcl|Query_32518 Length: 617

No significant similarity found.


Query #2767: g2691.t1 Query ID: lcl|Query_32519 Length: 510

No significant similarity found.


Query #2768: g2692.t1 Query ID: lcl|Query_32520 Length: 273

No significant similarity found.


Query #2769: g2693.t1 Query ID: lcl|Query_32521 Length: 782

No significant similarity found.


Query #2770: g2694.t1 Query ID: lcl|Query_32522 Length: 572

No significant similarity found.


Query #2771: g2695.t1 Query ID: lcl|Query_32523 Length: 933

No significant similarity found.


Query #2772: g2696.t1 Query ID: lcl|Query_32524 Length: 120

No significant similarity found.


Query #2773: g2697.t1 Query ID: lcl|Query_32525 Length: 451

No significant similarity found.


Query #2774: g2698.t1 Query ID: lcl|Query_32526 Length: 425

No significant similarity found.


Query #2775: g2699.t1 Query ID: lcl|Query_32527 Length: 381

No significant similarity found.


Query #2776: g2700.t1 Query ID: lcl|Query_32528 Length: 428

No significant similarity found.


Query #2777: g2701.t1 Query ID: lcl|Query_32529 Length: 584

No significant similarity found.


Query #2778: g2702.t1 Query ID: lcl|Query_32530 Length: 931

No significant similarity found.


Query #2779: g2703.t1 Query ID: lcl|Query_32531 Length: 427

No significant similarity found.


Query #2780: g2704.t1 Query ID: lcl|Query_32532 Length: 482

No significant similarity found.


Query #2781: g2705.t1 Query ID: lcl|Query_32533 Length: 89

No significant similarity found.


Query #2782: g2706.t1 Query ID: lcl|Query_32534 Length: 697

No significant similarity found.


Query #2783: g2706.t2 Query ID: lcl|Query_32535 Length: 692

No significant similarity found.


Query #2784: g2707.t1 Query ID: lcl|Query_32536 Length: 557

No significant similarity found.


Query #2785: g2707.t2 Query ID: lcl|Query_32537 Length: 558

No significant similarity found.


Query #2786: g2708.t1 Query ID: lcl|Query_32538 Length: 734

No significant similarity found.


Query #2787: g2709.t1 Query ID: lcl|Query_32539 Length: 266

No significant similarity found.


Query #2788: g2710.t1 Query ID: lcl|Query_32540 Length: 222

No significant similarity found.


Query #2789: g2711.t1 Query ID: lcl|Query_32541 Length: 308

No significant similarity found.


Query #2790: g2712.t1 Query ID: lcl|Query_32542 Length: 1035

No significant similarity found.


Query #2791: g2713.t1 Query ID: lcl|Query_32543 Length: 118

No significant similarity found.


Query #2792: g2714.t1 Query ID: lcl|Query_32544 Length: 143

No significant similarity found.


Query #2793: g2715.t1 Query ID: lcl|Query_32545 Length: 329

No significant similarity found.


Query #2794: g2716.t1 Query ID: lcl|Query_32546 Length: 145

No significant similarity found.


Query #2795: g2717.t1 Query ID: lcl|Query_32547 Length: 1402

No significant similarity found.


Query #2796: g2718.t1 Query ID: lcl|Query_32548 Length: 245

No significant similarity found.


Query #2797: g2719.t1 Query ID: lcl|Query_32549 Length: 374

No significant similarity found.


Query #2798: g2720.t1 Query ID: lcl|Query_32550 Length: 1704

No significant similarity found.


Query #2799: g2720.t2 Query ID: lcl|Query_32551 Length: 1708

No significant similarity found.


Query #2800: g2721.t1 Query ID: lcl|Query_32552 Length: 456

No significant similarity found.


Query #2801: g2722.t1 Query ID: lcl|Query_32553 Length: 1107

No significant similarity found.


Query #2802: g2723.t1 Query ID: lcl|Query_32554 Length: 365

No significant similarity found.


Query #2803: g2724.t1 Query ID: lcl|Query_32555 Length: 461

No significant similarity found.


Query #2804: g2725.t1 Query ID: lcl|Query_32556 Length: 385

No significant similarity found.


Query #2805: g2726.t1 Query ID: lcl|Query_32557 Length: 583

No significant similarity found.


Query #2806: g2727.t1 Query ID: lcl|Query_32558 Length: 410

No significant similarity found.


Query #2807: g2728.t1 Query ID: lcl|Query_32559 Length: 158

No significant similarity found.


Query #2808: g2729.t1 Query ID: lcl|Query_32560 Length: 143

No significant similarity found.


Query #2809: g2730.t1 Query ID: lcl|Query_32561 Length: 147

No significant similarity found.


Query #2810: g2731.t1 Query ID: lcl|Query_32562 Length: 411

No significant similarity found.


Query #2811: g2732.t1 Query ID: lcl|Query_32563 Length: 162

No significant similarity found.


Query #2812: g2733.t1 Query ID: lcl|Query_32564 Length: 277

No significant similarity found.


Query #2813: g2734.t1 Query ID: lcl|Query_32565 Length: 185

No significant similarity found.


Query #2814: g2735.t1 Query ID: lcl|Query_32566 Length: 390

No significant similarity found.


Query #2815: g2736.t1 Query ID: lcl|Query_32567 Length: 174

No significant similarity found.


Query #2816: g2737.t1 Query ID: lcl|Query_32568 Length: 421

No significant similarity found.


Query #2817: g2738.t1 Query ID: lcl|Query_32569 Length: 1072

No significant similarity found.


Query #2818: g2739.t1 Query ID: lcl|Query_32570 Length: 85

No significant similarity found.


Query #2819: g2740.t1 Query ID: lcl|Query_32571 Length: 227

No significant similarity found.


Query #2820: g2741.t1 Query ID: lcl|Query_32572 Length: 579

Sequences producing significant alignments:
                                                                  Scientific      Common                     Max    Total Query   E   Per.   Acc.                        
Description                                                       Name            Name            Taxid      Score  Score cover Value Ident  Len        Accession        
unnamed protein product                                                                           0          23.5   23.5  9%    0.022 27.03  421        Query_40837      


Alignments:

>unnamed protein product
Sequence ID: Query_40837 Length: 421
Range 1: 7 to 77

Score:23.5 bits(48), Expect:0.022, 
Method:Compositional matrix adjust., 
Identities:20/74(27%), Positives:24/74(32%), Gaps:22/74(29%)

Query  98   EDVEYGMQPPTQD--------HQINGYTVTTKYCTTCSHYR-----------PPRCSHCA  138
            E +EY M+ P            QI+        C TCS+Y            P    H  
Sbjct  7    ERIEYEMHTPDPKADPDKLHFVQIDEAKCIG--CDTCSQYCPTAAIFGEMGEPHSIPHIE  64

Query  139  VCDNCVDKFDHHCP  152
             C NC      HCP
Sbjct  65   ACINCGQCLT-HCP  77


Query #2821: g2742.t1 Query ID: lcl|Query_32573 Length: 602

No significant similarity found.


Query #2822: g2743.t1 Query ID: lcl|Query_32574 Length: 143

No significant similarity found.


Query #2823: g2744.t1 Query ID: lcl|Query_32575 Length: 371

No significant similarity found.


Query #2824: g2745.t1 Query ID: lcl|Query_32576 Length: 370

No significant similarity found.


Query #2825: g2746.t1 Query ID: lcl|Query_32577 Length: 158

No significant similarity found.


Query #2826: g2747.t1 Query ID: lcl|Query_32578 Length: 757

No significant similarity found.


Query #2827: g2747.t2 Query ID: lcl|Query_32579 Length: 759

No significant similarity found.


Query #2828: g2748.t1 Query ID: lcl|Query_32580 Length: 199

No significant similarity found.


Query #2829: g2749.t1 Query ID: lcl|Query_32581 Length: 987

No significant similarity found.


Query #2830: g2750.t1 Query ID: lcl|Query_32582 Length: 928

No significant similarity found.


Query #2831: g2751.t1 Query ID: lcl|Query_32583 Length: 625

No significant similarity found.


Query #2832: g2752.t1 Query ID: lcl|Query_32584 Length: 2212

No significant similarity found.


Query #2833: g2753.t1 Query ID: lcl|Query_32585 Length: 425

No significant similarity found.


Query #2834: g2754.t1 Query ID: lcl|Query_32586 Length: 549

No significant similarity found.


Query #2835: g2755.t1 Query ID: lcl|Query_32587 Length: 348

No significant similarity found.


Query #2836: g2756.t1 Query ID: lcl|Query_32588 Length: 664

No significant similarity found.


Query #2837: g2757.t1 Query ID: lcl|Query_32589 Length: 159

No significant similarity found.


Query #2838: g2758.t1 Query ID: lcl|Query_32590 Length: 821

No significant similarity found.


Query #2839: g2758.t2 Query ID: lcl|Query_32591 Length: 822

No significant similarity found.


Query #2840: g2759.t1 Query ID: lcl|Query_32592 Length: 1018

No significant similarity found.


Query #2841: g2760.t1 Query ID: lcl|Query_32593 Length: 1031

No significant similarity found.


Query #2842: g2761.t1 Query ID: lcl|Query_32594 Length: 289

No significant similarity found.


Query #2843: g2762.t1 Query ID: lcl|Query_32595 Length: 901

No significant similarity found.


Query #2844: g2763.t1 Query ID: lcl|Query_32596 Length: 1011

No significant similarity found.


Query #2845: g2764.t1 Query ID: lcl|Query_32597 Length: 383

No significant similarity found.


Query #2846: g2764.t2 Query ID: lcl|Query_32598 Length: 386

No significant similarity found.


Query #2847: g2765.t1 Query ID: lcl|Query_32599 Length: 311

No significant similarity found.


Query #2848: g2766.t1 Query ID: lcl|Query_32600 Length: 535

No significant similarity found.


Query #2849: g2767.t1 Query ID: lcl|Query_32601 Length: 851

No significant similarity found.


Query #2850: g2768.t1 Query ID: lcl|Query_32602 Length: 202

No significant similarity found.


Query #2851: g2769.t1 Query ID: lcl|Query_32603 Length: 661

No significant similarity found.


Query #2852: g2770.t1 Query ID: lcl|Query_32604 Length: 450

No significant similarity found.


Query #2853: g2771.t1 Query ID: lcl|Query_32605 Length: 602

No significant similarity found.


Query #2854: g2772.t1 Query ID: lcl|Query_32606 Length: 455

No significant similarity found.


Query #2855: g2773.t1 Query ID: lcl|Query_32607 Length: 466

No significant similarity found.


Query #2856: g2774.t1 Query ID: lcl|Query_32608 Length: 126

No significant similarity found.


Query #2857: g2775.t1 Query ID: lcl|Query_32609 Length: 1448

No significant similarity found.


Query #2858: g2776.t1 Query ID: lcl|Query_32610 Length: 241

No significant similarity found.


Query #2859: g2777.t1 Query ID: lcl|Query_32611 Length: 160

No significant similarity found.


Query #2860: g2778.t1 Query ID: lcl|Query_32612 Length: 110

No significant similarity found.


Query #2861: g2779.t1 Query ID: lcl|Query_32613 Length: 90

No significant similarity found.


Query #2862: g2780.t1 Query ID: lcl|Query_32614 Length: 153

No significant similarity found.


Query #2863: g2781.t1 Query ID: lcl|Query_32615 Length: 604

No significant similarity found.


Query #2864: g2782.t1 Query ID: lcl|Query_32616 Length: 1393

No significant similarity found.


Query #2865: g2783.t1 Query ID: lcl|Query_32617 Length: 594

No significant similarity found.


Query #2866: g2784.t1 Query ID: lcl|Query_32618 Length: 921

No significant similarity found.


Query #2867: g2785.t1 Query ID: lcl|Query_32619 Length: 413

No significant similarity found.


Query #2868: g2786.t1 Query ID: lcl|Query_32620 Length: 102

No significant similarity found.


Query #2869: g2787.t1 Query ID: lcl|Query_32621 Length: 1448

No significant similarity found.


Query #2870: g2788.t1 Query ID: lcl|Query_32622 Length: 349

No significant similarity found.


Query #2871: g2789.t1 Query ID: lcl|Query_32623 Length: 249

Sequences producing significant alignments:
                                                                  Scientific      Common                     Max    Total Query   E   Per.   Acc.                        
Description                                                       Name            Name            Taxid      Score  Score cover Value Ident  Len        Accession        
unnamed protein product                                                                           0          21.0   21.0  16%   0.044 30.95  421        Query_40837      


Alignments:

>unnamed protein product
Sequence ID: Query_40837 Length: 421
Range 1: 135 to 165

Score:21.0 bits(42), Expect:0.044, 
Method:Compositional matrix adjust., 
Identities:13/42(31%), Positives:15/42(35%), Gaps:12/42(28%)

Query  151  QLLGFARA-TSDGSLSAVIWDVAVAPAWQRGGLGRALVERLT  191
            Q LGFA     +      IW+            G   VERLT
Sbjct  135  QKLGFAHCWDTEFTADVTIWEE-----------GSEFVERLT  165


Query #2872: g2790.t1 Query ID: lcl|Query_32624 Length: 507

No significant similarity found.


Query #2873: g2791.t1 Query ID: lcl|Query_32625 Length: 537

No significant similarity found.


Query #2874: g2792.t1 Query ID: lcl|Query_32626 Length: 108

No significant similarity found.


Query #2875: g2793.t1 Query ID: lcl|Query_32627 Length: 1034

No significant similarity found.


Query #2876: g2794.t1 Query ID: lcl|Query_32628 Length: 344

No significant similarity found.


Query #2877: g2795.t1 Query ID: lcl|Query_32629 Length: 498

No significant similarity found.


Query #2878: g2796.t1 Query ID: lcl|Query_32630 Length: 296

No significant similarity found.


Query #2879: g2797.t1 Query ID: lcl|Query_32631 Length: 378

No significant similarity found.


Query #2880: g2797.t2 Query ID: lcl|Query_32632 Length: 384

No significant similarity found.


Query #2881: g2798.t1 Query ID: lcl|Query_32633 Length: 599

No significant similarity found.


Query #2882: g2799.t1 Query ID: lcl|Query_32634 Length: 2305

No significant similarity found.


Query #2883: g2800.t1 Query ID: lcl|Query_32635 Length: 1020

No significant similarity found.


Query #2884: g2801.t1 Query ID: lcl|Query_32636 Length: 546

No significant similarity found.


Query #2885: g2802.t1 Query ID: lcl|Query_32637 Length: 510

No significant similarity found.


Query #2886: g2803.t1 Query ID: lcl|Query_32638 Length: 111

No significant similarity found.


Query #2887: g2804.t1 Query ID: lcl|Query_32639 Length: 877

No significant similarity found.


Query #2888: g2805.t1 Query ID: lcl|Query_32640 Length: 588

No significant similarity found.


Query #2889: g2806.t1 Query ID: lcl|Query_32641 Length: 426

No significant similarity found.


Query #2890: g2807.t1 Query ID: lcl|Query_32642 Length: 330

No significant similarity found.


Query #2891: g2808.t1 Query ID: lcl|Query_32643 Length: 1959

No significant similarity found.


Query #2892: g2809.t1 Query ID: lcl|Query_32644 Length: 172

No significant similarity found.


Query #2893: g2810.t1 Query ID: lcl|Query_32645 Length: 182

No significant similarity found.


Query #2894: g2811.t1 Query ID: lcl|Query_32646 Length: 454

No significant similarity found.


Query #2895: g2812.t1 Query ID: lcl|Query_32647 Length: 72

No significant similarity found.


Query #2896: g2813.t1 Query ID: lcl|Query_32648 Length: 80

No significant similarity found.


Query #2897: g2814.t1 Query ID: lcl|Query_32649 Length: 212

No significant similarity found.


Query #2898: g2815.t1 Query ID: lcl|Query_32650 Length: 662

No significant similarity found.


Query #2899: g2816.t1 Query ID: lcl|Query_32651 Length: 306

No significant similarity found.


Query #2900: g2817.t1 Query ID: lcl|Query_32652 Length: 607

No significant similarity found.


Query #2901: g2818.t1 Query ID: lcl|Query_32653 Length: 263

No significant similarity found.


Query #2902: g2819.t1 Query ID: lcl|Query_32654 Length: 416

No significant similarity found.


Query #2903: g2820.t1 Query ID: lcl|Query_32655 Length: 223

No significant similarity found.


Query #2904: g2821.t1 Query ID: lcl|Query_32656 Length: 1633

No significant similarity found.


Query #2905: g2822.t1 Query ID: lcl|Query_32657 Length: 685

No significant similarity found.


Query #2906: g2823.t1 Query ID: lcl|Query_32658 Length: 229

No significant similarity found.


Query #2907: g2824.t1 Query ID: lcl|Query_32659 Length: 75

No significant similarity found.


Query #2908: g2825.t1 Query ID: lcl|Query_32660 Length: 364

No significant similarity found.


Query #2909: g2826.t1 Query ID: lcl|Query_32661 Length: 423

No significant similarity found.


Query #2910: g2827.t1 Query ID: lcl|Query_32662 Length: 330

No significant similarity found.


Query #2911: g2828.t1 Query ID: lcl|Query_32663 Length: 314

No significant similarity found.


Query #2912: g2829.t1 Query ID: lcl|Query_32664 Length: 378

No significant similarity found.


Query #2913: g2830.t1 Query ID: lcl|Query_32665 Length: 523

No significant similarity found.


Query #2914: g2830.t2 Query ID: lcl|Query_32666 Length: 449

No significant similarity found.


Query #2915: g2831.t1 Query ID: lcl|Query_32667 Length: 583

No significant similarity found.


Query #2916: g2832.t1 Query ID: lcl|Query_32668 Length: 165

No significant similarity found.


Query #2917: g2833.t1 Query ID: lcl|Query_32669 Length: 108

No significant similarity found.


Query #2918: g2834.t1 Query ID: lcl|Query_32670 Length: 575

No significant similarity found.


Query #2919: g2835.t1 Query ID: lcl|Query_32671 Length: 719

No significant similarity found.


Query #2920: g2836.t1 Query ID: lcl|Query_32672 Length: 437

No significant similarity found.


Query #2921: g2837.t1 Query ID: lcl|Query_32673 Length: 223

No significant similarity found.


Query #2922: g2838.t1 Query ID: lcl|Query_32674 Length: 170

No significant similarity found.


Query #2923: g2839.t1 Query ID: lcl|Query_32675 Length: 516

No significant similarity found.


Query #2924: g2840.t1 Query ID: lcl|Query_32676 Length: 810

No significant similarity found.


Query #2925: g2841.t1 Query ID: lcl|Query_32677 Length: 151

Sequences producing significant alignments:
                                                                  Scientific      Common                     Max    Total Query   E   Per.   Acc.                        
Description                                                       Name            Name            Taxid      Score  Score cover Value Ident  Len        Accession        
unnamed protein product                                                                           0          20.2   20.2  21%   0.047 34.38  421        Query_40837      


Alignments:

>unnamed protein product
Sequence ID: Query_40837 Length: 421
Range 1: 389 to 420

Score:20.2 bits(40), Expect:0.047, 
Method:Compositional matrix adjust., 
Identities:11/32(34%), Positives:13/32(40%), Gaps:0/32(0%)

Query  120  PMVGGMLKATEVGFSEMNSALKKRVEAAAAAK  151
            P   G L A +     +   LKKR   A A K
Sbjct  389  PVMPGVLEAMDRTTTRLYAGLKKRLAMASANK  420


Query #2926: g2842.t1 Query ID: lcl|Query_32678 Length: 345

No significant similarity found.


Query #2927: g2842.t2 Query ID: lcl|Query_32679 Length: 346

No significant similarity found.


Query #2928: g2843.t1 Query ID: lcl|Query_32680 Length: 383

No significant similarity found.


Query #2929: g2844.t1 Query ID: lcl|Query_32681 Length: 1133

No significant similarity found.


Query #2930: g2845.t1 Query ID: lcl|Query_32682 Length: 641

No significant similarity found.


Query #2931: g2845.t2 Query ID: lcl|Query_32683 Length: 325

No significant similarity found.


Query #2932: g2846.t1 Query ID: lcl|Query_32684 Length: 603

No significant similarity found.


Query #2933: g2847.t1 Query ID: lcl|Query_32685 Length: 220

No significant similarity found.


Query #2934: g2848.t1 Query ID: lcl|Query_32686 Length: 322

No significant similarity found.


Query #2935: g2849.t1 Query ID: lcl|Query_32687 Length: 449

No significant similarity found.


Query #2936: g2850.t1 Query ID: lcl|Query_32688 Length: 117

No significant similarity found.


Query #2937: g2851.t1 Query ID: lcl|Query_32689 Length: 77

No significant similarity found.


Query #2938: g2852.t1 Query ID: lcl|Query_32690 Length: 334

No significant similarity found.


Query #2939: g2853.t1 Query ID: lcl|Query_32691 Length: 397

No significant similarity found.


Query #2940: g2854.t1 Query ID: lcl|Query_32692 Length: 632

No significant similarity found.


Query #2941: g2855.t1 Query ID: lcl|Query_32693 Length: 412

No significant similarity found.


Query #2942: g2856.t1 Query ID: lcl|Query_32694 Length: 255

No significant similarity found.


Query #2943: g2857.t1 Query ID: lcl|Query_32695 Length: 252

No significant similarity found.


Query #2944: g2858.t1 Query ID: lcl|Query_32696 Length: 976

No significant similarity found.


Query #2945: g2859.t1 Query ID: lcl|Query_32697 Length: 732

No significant similarity found.


Query #2946: g2859.t2 Query ID: lcl|Query_32698 Length: 730

No significant similarity found.


Query #2947: g2860.t1 Query ID: lcl|Query_32699 Length: 95

No significant similarity found.


Query #2948: g2861.t1 Query ID: lcl|Query_32700 Length: 308

No significant similarity found.


Query #2949: g2862.t1 Query ID: lcl|Query_32701 Length: 116

No significant similarity found.


Query #2950: g2863.t1 Query ID: lcl|Query_32702 Length: 1066

No significant similarity found.


Query #2951: g2864.t1 Query ID: lcl|Query_32703 Length: 473

No significant similarity found.


Query #2952: g2865.t1 Query ID: lcl|Query_32704 Length: 158

No significant similarity found.


Query #2953: g2866.t1 Query ID: lcl|Query_32705 Length: 91

No significant similarity found.


Query #2954: g2867.t1 Query ID: lcl|Query_32706 Length: 275

No significant similarity found.


Query #2955: g2868.t1 Query ID: lcl|Query_32707 Length: 173

No significant similarity found.


Query #2956: g2869.t1 Query ID: lcl|Query_32708 Length: 819

No significant similarity found.


Query #2957: g2870.t1 Query ID: lcl|Query_32709 Length: 1954

No significant similarity found.


Query #2958: g2871.t1 Query ID: lcl|Query_32710 Length: 114

No significant similarity found.


Query #2959: g2872.t1 Query ID: lcl|Query_32711 Length: 371

No significant similarity found.


Query #2960: g2873.t1 Query ID: lcl|Query_32712 Length: 231

No significant similarity found.


Query #2961: g2874.t1 Query ID: lcl|Query_32713 Length: 547

No significant similarity found.


Query #2962: g2875.t1 Query ID: lcl|Query_32714 Length: 885

No significant similarity found.


Query #2963: g2876.t1 Query ID: lcl|Query_32715 Length: 322

No significant similarity found.


Query #2964: g2877.t1 Query ID: lcl|Query_32716 Length: 643

No significant similarity found.


Query #2965: g2878.t1 Query ID: lcl|Query_32717 Length: 1038

No significant similarity found.


Query #2966: g2878.t2 Query ID: lcl|Query_32718 Length: 1056

No significant similarity found.


Query #2967: g2879.t1 Query ID: lcl|Query_32719 Length: 237

No significant similarity found.


Query #2968: g2880.t1 Query ID: lcl|Query_32720 Length: 1456

No significant similarity found.


Query #2969: g2881.t1 Query ID: lcl|Query_32721 Length: 160

No significant similarity found.


Query #2970: g2882.t1 Query ID: lcl|Query_32722 Length: 234

No significant similarity found.


Query #2971: g2882.t2 Query ID: lcl|Query_32723 Length: 159

No significant similarity found.


Query #2972: g2883.t1 Query ID: lcl|Query_32724 Length: 423

No significant similarity found.


Query #2973: g2884.t1 Query ID: lcl|Query_32725 Length: 548

No significant similarity found.


Query #2974: g2885.t1 Query ID: lcl|Query_32726 Length: 397

No significant similarity found.


Query #2975: g2886.t1 Query ID: lcl|Query_32727 Length: 495

No significant similarity found.


Query #2976: g2887.t1 Query ID: lcl|Query_32728 Length: 362

No significant similarity found.


Query #2977: g2888.t1 Query ID: lcl|Query_32729 Length: 271

No significant similarity found.


Query #2978: g2889.t1 Query ID: lcl|Query_32730 Length: 680

No significant similarity found.


Query #2979: g2890.t1 Query ID: lcl|Query_32731 Length: 271

No significant similarity found.


Query #2980: g2891.t1 Query ID: lcl|Query_32732 Length: 195

No significant similarity found.


Query #2981: g2892.t1 Query ID: lcl|Query_32733 Length: 502

No significant similarity found.


Query #2982: g2893.t1 Query ID: lcl|Query_32734 Length: 452

No significant similarity found.


Query #2983: g2894.t1 Query ID: lcl|Query_32735 Length: 167

No significant similarity found.


Query #2984: g2895.t1 Query ID: lcl|Query_32736 Length: 701

No significant similarity found.


Query #2985: g2896.t1 Query ID: lcl|Query_32737 Length: 1953

No significant similarity found.


Query #2986: g2896.t2 Query ID: lcl|Query_32738 Length: 1965

No significant similarity found.


Query #2987: g2897.t1 Query ID: lcl|Query_32739 Length: 145

No significant similarity found.


Query #2988: g2898.t1 Query ID: lcl|Query_32740 Length: 950

No significant similarity found.


Query #2989: g2899.t1 Query ID: lcl|Query_32741 Length: 383

No significant similarity found.


Query #2990: g2900.t1 Query ID: lcl|Query_32742 Length: 420

No significant similarity found.


Query #2991: g2901.t1 Query ID: lcl|Query_32743 Length: 375

No significant similarity found.


Query #2992: g2902.t1 Query ID: lcl|Query_32744 Length: 241

No significant similarity found.


Query #2993: g2903.t1 Query ID: lcl|Query_32745 Length: 221

No significant similarity found.


Query #2994: g2904.t1 Query ID: lcl|Query_32746 Length: 93

No significant similarity found.


Query #2995: g2905.t1 Query ID: lcl|Query_32747 Length: 533

No significant similarity found.


Query #2996: g2906.t1 Query ID: lcl|Query_32748 Length: 591

No significant similarity found.


Query #2997: g2907.t1 Query ID: lcl|Query_32749 Length: 251

No significant similarity found.


Query #2998: g2908.t1 Query ID: lcl|Query_32750 Length: 230

No significant similarity found.


Query #2999: g2909.t1 Query ID: lcl|Query_32751 Length: 1607

No significant similarity found.


Query #3000: g2910.t1 Query ID: lcl|Query_32752 Length: 273

No significant similarity found.


Query #3001: g2911.t1 Query ID: lcl|Query_32753 Length: 706

No significant similarity found.


Query #3002: g2912.t1 Query ID: lcl|Query_32754 Length: 696

No significant similarity found.


Query #3003: g2913.t1 Query ID: lcl|Query_32755 Length: 1630

No significant similarity found.


Query #3004: g2914.t1 Query ID: lcl|Query_32756 Length: 188

No significant similarity found.


Query #3005: g2915.t1 Query ID: lcl|Query_32757 Length: 4104

No significant similarity found.


Query #3006: g2916.t1 Query ID: lcl|Query_32758 Length: 263

No significant similarity found.


Query #3007: g2917.t1 Query ID: lcl|Query_32759 Length: 761

No significant similarity found.


Query #3008: g2918.t1 Query ID: lcl|Query_32760 Length: 307

No significant similarity found.


Query #3009: g2919.t1 Query ID: lcl|Query_32761 Length: 860

No significant similarity found.


Query #3010: g2920.t1 Query ID: lcl|Query_32762 Length: 234

No significant similarity found.


Query #3011: g2921.t1 Query ID: lcl|Query_32763 Length: 242

No significant similarity found.


Query #3012: g2922.t1 Query ID: lcl|Query_32764 Length: 267

No significant similarity found.


Query #3013: g2923.t1 Query ID: lcl|Query_32765 Length: 460

No significant similarity found.


Query #3014: g2924.t1 Query ID: lcl|Query_32766 Length: 474

No significant similarity found.


Query #3015: g2925.t1 Query ID: lcl|Query_32767 Length: 414

No significant similarity found.


Query #3016: g2926.t1 Query ID: lcl|Query_32768 Length: 924

No significant similarity found.


Query #3017: g2927.t1 Query ID: lcl|Query_32769 Length: 1213

No significant similarity found.


Query #3018: g2928.t1 Query ID: lcl|Query_32770 Length: 444

No significant similarity found.


Query #3019: g2929.t1 Query ID: lcl|Query_32771 Length: 277

No significant similarity found.


Query #3020: g2930.t1 Query ID: lcl|Query_32772 Length: 749

No significant similarity found.


Query #3021: g2931.t1 Query ID: lcl|Query_32773 Length: 637

No significant similarity found.


Query #3022: g2932.t1 Query ID: lcl|Query_32774 Length: 268

No significant similarity found.


Query #3023: g2933.t1 Query ID: lcl|Query_32775 Length: 244

No significant similarity found.


Query #3024: g2934.t1 Query ID: lcl|Query_32776 Length: 413

No significant similarity found.


Query #3025: g2935.t1 Query ID: lcl|Query_32777 Length: 104

No significant similarity found.


Query #3026: g2936.t1 Query ID: lcl|Query_32778 Length: 216

No significant similarity found.


Query #3027: g2937.t1 Query ID: lcl|Query_32779 Length: 403

No significant similarity found.


Query #3028: g2938.t1 Query ID: lcl|Query_32780 Length: 272

No significant similarity found.


Query #3029: g2939.t1 Query ID: lcl|Query_32781 Length: 431

No significant similarity found.


Query #3030: g2940.t1 Query ID: lcl|Query_32782 Length: 1518

No significant similarity found.


Query #3031: g2941.t1 Query ID: lcl|Query_32783 Length: 194

No significant similarity found.


Query #3032: g2942.t1 Query ID: lcl|Query_32784 Length: 1664

No significant similarity found.


Query #3033: g2943.t1 Query ID: lcl|Query_32785 Length: 425

No significant similarity found.


Query #3034: g2944.t1 Query ID: lcl|Query_32786 Length: 335

No significant similarity found.


Query #3035: g2945.t1 Query ID: lcl|Query_32787 Length: 556

No significant similarity found.


Query #3036: g2946.t1 Query ID: lcl|Query_32788 Length: 785

No significant similarity found.


Query #3037: g2947.t1 Query ID: lcl|Query_32789 Length: 387

No significant similarity found.


Query #3038: g2948.t1 Query ID: lcl|Query_32790 Length: 346

No significant similarity found.


Query #3039: g2949.t1 Query ID: lcl|Query_32791 Length: 395

No significant similarity found.


Query #3040: g2950.t1 Query ID: lcl|Query_32792 Length: 228

No significant similarity found.


Query #3041: g2951.t1 Query ID: lcl|Query_32793 Length: 416

No significant similarity found.


Query #3042: g2952.t1 Query ID: lcl|Query_32794 Length: 141

No significant similarity found.


Query #3043: g2953.t1 Query ID: lcl|Query_32795 Length: 1721

No significant similarity found.


Query #3044: g2954.t1 Query ID: lcl|Query_32796 Length: 362

No significant similarity found.


Query #3045: g2955.t1 Query ID: lcl|Query_32797 Length: 1067

No significant similarity found.


Query #3046: g2956.t1 Query ID: lcl|Query_32798 Length: 248

No significant similarity found.


Query #3047: g2957.t1 Query ID: lcl|Query_32799 Length: 214

No significant similarity found.


Query #3048: g2958.t1 Query ID: lcl|Query_32800 Length: 183

No significant similarity found.


Query #3049: g2959.t1 Query ID: lcl|Query_32801 Length: 1249

No significant similarity found.


Query #3050: g2960.t1 Query ID: lcl|Query_32802 Length: 450

No significant similarity found.


Query #3051: g2961.t1 Query ID: lcl|Query_32803 Length: 671

No significant similarity found.


Query #3052: g2962.t1 Query ID: lcl|Query_32804 Length: 570

No significant similarity found.


Query #3053: g2963.t1 Query ID: lcl|Query_32805 Length: 167

No significant similarity found.


Query #3054: g2964.t1 Query ID: lcl|Query_32806 Length: 285

No significant similarity found.


Query #3055: g2965.t1 Query ID: lcl|Query_32807 Length: 308

No significant similarity found.


Query #3056: g2966.t1 Query ID: lcl|Query_32808 Length: 314

No significant similarity found.


Query #3057: g2967.t1 Query ID: lcl|Query_32809 Length: 212

No significant similarity found.


Query #3058: g2968.t1 Query ID: lcl|Query_32810 Length: 257

No significant similarity found.


Query #3059: g2969.t1 Query ID: lcl|Query_32811 Length: 573

No significant similarity found.


Query #3060: g2970.t1 Query ID: lcl|Query_32812 Length: 180

No significant similarity found.


Query #3061: g2971.t1 Query ID: lcl|Query_32813 Length: 115

No significant similarity found.


Query #3062: g2972.t1 Query ID: lcl|Query_32814 Length: 263

No significant similarity found.


Query #3063: g2973.t1 Query ID: lcl|Query_32815 Length: 254

No significant similarity found.


Query #3064: g2974.t1 Query ID: lcl|Query_32816 Length: 1800

No significant similarity found.


Query #3065: g2975.t1 Query ID: lcl|Query_32817 Length: 136

Sequences producing significant alignments:
                                                                  Scientific      Common                     Max    Total Query   E   Per.   Acc.                        
Description                                                       Name            Name            Taxid      Score  Score cover Value Ident  Len        Accession        
unnamed protein product                                                                           0          22.7   22.7  5%    0.008 87.50  421        Query_40837      


Alignments:

>unnamed protein product
Sequence ID: Query_40837 Length: 421
Range 1: 129 to 136

Score:22.7 bits(46), Expect:0.008, 
Method:Composition-based stats., 
Identities:7/8(88%), Positives:7/8(87%), Gaps:0/8(0%)

Query  75   KKLAALQK  82
            K LAALQK
Sbjct  129  KMLAALQK  136


Query #3066: g2976.t1 Query ID: lcl|Query_32818 Length: 226

No significant similarity found.


Query #3067: g2977.t1 Query ID: lcl|Query_32819 Length: 405

No significant similarity found.


Query #3068: g2978.t1 Query ID: lcl|Query_32820 Length: 502

No significant similarity found.


Query #3069: g2979.t1 Query ID: lcl|Query_32821 Length: 417

No significant similarity found.


Query #3070: g2980.t1 Query ID: lcl|Query_32822 Length: 648

No significant similarity found.


Query #3071: g2981.t1 Query ID: lcl|Query_32823 Length: 318

No significant similarity found.


Query #3072: g2982.t1 Query ID: lcl|Query_32824 Length: 984

No significant similarity found.


Query #3073: g2983.t1 Query ID: lcl|Query_32825 Length: 344

No significant similarity found.


Query #3074: g2984.t1 Query ID: lcl|Query_32826 Length: 637

No significant similarity found.


Query #3075: g2985.t1 Query ID: lcl|Query_32827 Length: 613

No significant similarity found.


Query #3076: g2986.t1 Query ID: lcl|Query_32828 Length: 160

No significant similarity found.


Query #3077: g2987.t1 Query ID: lcl|Query_32829 Length: 151

No significant similarity found.


Query #3078: g2988.t1 Query ID: lcl|Query_32830 Length: 215

No significant similarity found.


Query #3079: g2989.t1 Query ID: lcl|Query_32831 Length: 244

No significant similarity found.


Query #3080: g2990.t1 Query ID: lcl|Query_32832 Length: 169

No significant similarity found.


Query #3081: g2991.t1 Query ID: lcl|Query_32833 Length: 116

No significant similarity found.


Query #3082: g2992.t1 Query ID: lcl|Query_32834 Length: 232

No significant similarity found.


Query #3083: g2993.t1 Query ID: lcl|Query_32835 Length: 287

No significant similarity found.


Query #3084: g2994.t1 Query ID: lcl|Query_32836 Length: 145

No significant similarity found.


Query #3085: g2995.t1 Query ID: lcl|Query_32837 Length: 101

No significant similarity found.


Query #3086: g2996.t1 Query ID: lcl|Query_32838 Length: 115

No significant similarity found.


Query #3087: g2997.t1 Query ID: lcl|Query_32839 Length: 371

No significant similarity found.


Query #3088: g2998.t1 Query ID: lcl|Query_32840 Length: 576

No significant similarity found.


Query #3089: g2999.t1 Query ID: lcl|Query_32841 Length: 845

No significant similarity found.


Query #3090: g3000.t1 Query ID: lcl|Query_32842 Length: 934

No significant similarity found.


Query #3091: g3001.t1 Query ID: lcl|Query_32843 Length: 395

No significant similarity found.


Query #3092: g3002.t1 Query ID: lcl|Query_32844 Length: 272

No significant similarity found.


Query #3093: g3003.t1 Query ID: lcl|Query_32845 Length: 132

No significant similarity found.


Query #3094: g3004.t1 Query ID: lcl|Query_32846 Length: 512

No significant similarity found.


Query #3095: g3005.t1 Query ID: lcl|Query_32847 Length: 1034

No significant similarity found.


Query #3096: g3006.t1 Query ID: lcl|Query_32848 Length: 461

No significant similarity found.


Query #3097: g3007.t1 Query ID: lcl|Query_32849 Length: 615

No significant similarity found.


Query #3098: g3008.t1 Query ID: lcl|Query_32850 Length: 432

No significant similarity found.


Query #3099: g3009.t1 Query ID: lcl|Query_32851 Length: 85

No significant similarity found.


Query #3100: g3010.t1 Query ID: lcl|Query_32852 Length: 687

No significant similarity found.


Query #3101: g3011.t1 Query ID: lcl|Query_32853 Length: 650

No significant similarity found.


Query #3102: g3012.t1 Query ID: lcl|Query_32854 Length: 242

No significant similarity found.


Query #3103: g3013.t1 Query ID: lcl|Query_32855 Length: 807

No significant similarity found.


Query #3104: g3014.t1 Query ID: lcl|Query_32856 Length: 152

No significant similarity found.


Query #3105: g3015.t1 Query ID: lcl|Query_32857 Length: 150

No significant similarity found.


Query #3106: g3016.t1 Query ID: lcl|Query_32858 Length: 356

No significant similarity found.


Query #3107: g3016.t2 Query ID: lcl|Query_32859 Length: 375

No significant similarity found.


Query #3108: g3017.t1 Query ID: lcl|Query_32860 Length: 600

No significant similarity found.


Query #3109: g3017.t2 Query ID: lcl|Query_32861 Length: 619

No significant similarity found.


Query #3110: g3018.t1 Query ID: lcl|Query_32862 Length: 567

No significant similarity found.


Query #3111: g3019.t1 Query ID: lcl|Query_32863 Length: 188

No significant similarity found.


Query #3112: g3020.t1 Query ID: lcl|Query_32864 Length: 838

No significant similarity found.


Query #3113: g3021.t1 Query ID: lcl|Query_32865 Length: 528

No significant similarity found.


Query #3114: g3022.t1 Query ID: lcl|Query_32866 Length: 368

No significant similarity found.


Query #3115: g3023.t1 Query ID: lcl|Query_32867 Length: 144

No significant similarity found.


Query #3116: g3024.t1 Query ID: lcl|Query_32868 Length: 1087

No significant similarity found.


Query #3117: g3025.t1 Query ID: lcl|Query_32869 Length: 813

No significant similarity found.


Query #3118: g3026.t1 Query ID: lcl|Query_32870 Length: 1238

No significant similarity found.


Query #3119: g3027.t1 Query ID: lcl|Query_32871 Length: 257

No significant similarity found.


Query #3120: g3028.t1 Query ID: lcl|Query_32872 Length: 422

No significant similarity found.


Query #3121: g3029.t1 Query ID: lcl|Query_32873 Length: 867

No significant similarity found.


Query #3122: g3030.t1 Query ID: lcl|Query_32874 Length: 77

No significant similarity found.


Query #3123: g3031.t1 Query ID: lcl|Query_32875 Length: 1123

No significant similarity found.


Query #3124: g3032.t1 Query ID: lcl|Query_32876 Length: 675

No significant similarity found.


Query #3125: g3033.t1 Query ID: lcl|Query_32877 Length: 385

No significant similarity found.


Query #3126: g3034.t1 Query ID: lcl|Query_32878 Length: 1135

No significant similarity found.


Query #3127: g3035.t1 Query ID: lcl|Query_32879 Length: 428

No significant similarity found.


Query #3128: g3036.t1 Query ID: lcl|Query_32880 Length: 100

No significant similarity found.


Query #3129: g3037.t1 Query ID: lcl|Query_32881 Length: 105

No significant similarity found.


Query #3130: g3038.t1 Query ID: lcl|Query_32882 Length: 144

No significant similarity found.


Query #3131: g3039.t1 Query ID: lcl|Query_32883 Length: 122

No significant similarity found.


Query #3132: g3040.t1 Query ID: lcl|Query_32884 Length: 125

No significant similarity found.


Query #3133: g3041.t1 Query ID: lcl|Query_32885 Length: 230

No significant similarity found.


Query #3134: g3042.t1 Query ID: lcl|Query_32886 Length: 648

No significant similarity found.


Query #3135: g3043.t1 Query ID: lcl|Query_32887 Length: 474

No significant similarity found.


Query #3136: g3044.t1 Query ID: lcl|Query_32888 Length: 99

No significant similarity found.


Query #3137: g3045.t1 Query ID: lcl|Query_32889 Length: 208

No significant similarity found.


Query #3138: g3046.t1 Query ID: lcl|Query_32890 Length: 917

No significant similarity found.


Query #3139: g3047.t1 Query ID: lcl|Query_32891 Length: 345

No significant similarity found.


Query #3140: g3048.t1 Query ID: lcl|Query_32892 Length: 814

No significant similarity found.


Query #3141: g3049.t1 Query ID: lcl|Query_32893 Length: 517

No significant similarity found.


Query #3142: g3050.t1 Query ID: lcl|Query_32894 Length: 1029

No significant similarity found.


Query #3143: g3051.t1 Query ID: lcl|Query_32895 Length: 602

No significant similarity found.


Query #3144: g3052.t1 Query ID: lcl|Query_32896 Length: 315

No significant similarity found.


Query #3145: g3053.t1 Query ID: lcl|Query_32897 Length: 187

No significant similarity found.


Query #3146: g3054.t1 Query ID: lcl|Query_32898 Length: 110

No significant similarity found.


Query #3147: g3055.t1 Query ID: lcl|Query_32899 Length: 558

No significant similarity found.


Query #3148: g3056.t1 Query ID: lcl|Query_32900 Length: 223

No significant similarity found.


Query #3149: g3057.t1 Query ID: lcl|Query_32901 Length: 1289

No significant similarity found.


Query #3150: g3058.t1 Query ID: lcl|Query_32902 Length: 114

No significant similarity found.


Query #3151: g3059.t1 Query ID: lcl|Query_32903 Length: 222

No significant similarity found.


Query #3152: g3060.t1 Query ID: lcl|Query_32904 Length: 198

No significant similarity found.


Query #3153: g3061.t1 Query ID: lcl|Query_32905 Length: 234

No significant similarity found.


Query #3154: g3062.t1 Query ID: lcl|Query_32906 Length: 1992

No significant similarity found.


Query #3155: g3063.t1 Query ID: lcl|Query_32907 Length: 313

No significant similarity found.


Query #3156: g3064.t1 Query ID: lcl|Query_32908 Length: 601

No significant similarity found.


Query #3157: g3065.t1 Query ID: lcl|Query_32909 Length: 373

No significant similarity found.


Query #3158: g3066.t1 Query ID: lcl|Query_32910 Length: 328

No significant similarity found.


Query #3159: g3067.t1 Query ID: lcl|Query_32911 Length: 471

No significant similarity found.


Query #3160: g3068.t1 Query ID: lcl|Query_32912 Length: 832

No significant similarity found.


Query #3161: g3069.t1 Query ID: lcl|Query_32913 Length: 321

No significant similarity found.


Query #3162: g3070.t1 Query ID: lcl|Query_32914 Length: 183

No significant similarity found.


Query #3163: g3071.t1 Query ID: lcl|Query_32915 Length: 262

No significant similarity found.


Query #3164: g3072.t1 Query ID: lcl|Query_32916 Length: 510

No significant similarity found.


Query #3165: g3073.t1 Query ID: lcl|Query_32917 Length: 1183

No significant similarity found.


Query #3166: g3074.t1 Query ID: lcl|Query_32918 Length: 787

No significant similarity found.


Query #3167: g3075.t1 Query ID: lcl|Query_32919 Length: 374

No significant similarity found.


Query #3168: g3076.t1 Query ID: lcl|Query_32920 Length: 210

No significant similarity found.


Query #3169: g3077.t1 Query ID: lcl|Query_32921 Length: 744

No significant similarity found.


Query #3170: g3078.t1 Query ID: lcl|Query_32922 Length: 141

No significant similarity found.


Query #3171: g3079.t1 Query ID: lcl|Query_32923 Length: 383

No significant similarity found.


Query #3172: g3080.t1 Query ID: lcl|Query_32924 Length: 379

No significant similarity found.


Query #3173: g3081.t1 Query ID: lcl|Query_32925 Length: 754

No significant similarity found.


Query #3174: g3082.t1 Query ID: lcl|Query_32926 Length: 165

No significant similarity found.


Query #3175: g3083.t1 Query ID: lcl|Query_32927 Length: 691

No significant similarity found.


Query #3176: g3084.t1 Query ID: lcl|Query_32928 Length: 2931

No significant similarity found.


Query #3177: g3085.t1 Query ID: lcl|Query_32929 Length: 1302

No significant similarity found.


Query #3178: g3086.t1 Query ID: lcl|Query_32930 Length: 567

No significant similarity found.


Query #3179: g3087.t1 Query ID: lcl|Query_32931 Length: 174

No significant similarity found.


Query #3180: g3088.t1 Query ID: lcl|Query_32932 Length: 562

No significant similarity found.


Query #3181: g3089.t1 Query ID: lcl|Query_32933 Length: 565

No significant similarity found.


Query #3182: g3089.t2 Query ID: lcl|Query_32934 Length: 97

No significant similarity found.


Query #3183: g3090.t1 Query ID: lcl|Query_32935 Length: 505

No significant similarity found.


Query #3184: g3091.t1 Query ID: lcl|Query_32936 Length: 472

No significant similarity found.


Query #3185: g3092.t1 Query ID: lcl|Query_32937 Length: 523

No significant similarity found.


Query #3186: g3093.t1 Query ID: lcl|Query_32938 Length: 627

No significant similarity found.


Query #3187: g3094.t1 Query ID: lcl|Query_32939 Length: 370

No significant similarity found.


Query #3188: g3095.t1 Query ID: lcl|Query_32940 Length: 520

No significant similarity found.


Query #3189: g3096.t1 Query ID: lcl|Query_32941 Length: 1638

No significant similarity found.


Query #3190: g3096.t2 Query ID: lcl|Query_32942 Length: 675

No significant similarity found.


Query #3191: g3096.t3 Query ID: lcl|Query_32943 Length: 809

No significant similarity found.


Query #3192: g3097.t1 Query ID: lcl|Query_32944 Length: 710

No significant similarity found.


Query #3193: g3098.t1 Query ID: lcl|Query_32945 Length: 982

No significant similarity found.


Query #3194: g3099.t1 Query ID: lcl|Query_32946 Length: 520

No significant similarity found.


Query #3195: g3100.t1 Query ID: lcl|Query_32947 Length: 842

No significant similarity found.


Query #3196: g3101.t1 Query ID: lcl|Query_32948 Length: 520

No significant similarity found.


Query #3197: g3102.t1 Query ID: lcl|Query_32949 Length: 809

No significant similarity found.


Query #3198: g3103.t1 Query ID: lcl|Query_32950 Length: 2664

No significant similarity found.


Query #3199: g3104.t1 Query ID: lcl|Query_32951 Length: 323

No significant similarity found.


Query #3200: g3105.t1 Query ID: lcl|Query_32952 Length: 436

No significant similarity found.


Query #3201: g3106.t1 Query ID: lcl|Query_32953 Length: 285

No significant similarity found.


Query #3202: g3107.t1 Query ID: lcl|Query_32954 Length: 222

No significant similarity found.


Query #3203: g3108.t1 Query ID: lcl|Query_32955 Length: 1376

No significant similarity found.


Query #3204: g3109.t1 Query ID: lcl|Query_32956 Length: 831

No significant similarity found.


Query #3205: g3110.t1 Query ID: lcl|Query_32957 Length: 356

No significant similarity found.


Query #3206: g3111.t1 Query ID: lcl|Query_32958 Length: 1492

Sequences producing significant alignments:
                                                                  Scientific      Common                     Max    Total Query   E   Per.   Acc.                        
Description                                                       Name            Name            Taxid      Score  Score cover Value Ident  Len        Accession        
unnamed protein product                                                                           0          25.7   25.7  0%    0.013 87.50  421        Query_40837      


Alignments:

>unnamed protein product
Sequence ID: Query_40837 Length: 421
Range 1: 297 to 304

Score:25.7 bits(53), Expect:0.013, 
Method:Composition-based stats., 
Identities:7/8(88%), Positives:7/8(87%), Gaps:0/8(0%)

Query  315  GVAGGVME  322
            GV GGVME
Sbjct  297  GVTGGVME  304


Query #3207: g3112.t1 Query ID: lcl|Query_32959 Length: 274

No significant similarity found.


Query #3208: g3113.t1 Query ID: lcl|Query_32960 Length: 193

No significant similarity found.


Query #3209: g3114.t1 Query ID: lcl|Query_32961 Length: 141

No significant similarity found.


Query #3210: g3115.t1 Query ID: lcl|Query_32962 Length: 227

No significant similarity found.


Query #3211: g3116.t1 Query ID: lcl|Query_32963 Length: 104

No significant similarity found.


Query #3212: g3117.t1 Query ID: lcl|Query_32964 Length: 395

No significant similarity found.


Query #3213: g3118.t1 Query ID: lcl|Query_32965 Length: 873

No significant similarity found.


Query #3214: g3119.t1 Query ID: lcl|Query_32966 Length: 1460

No significant similarity found.


Query #3215: g3120.t1 Query ID: lcl|Query_32967 Length: 186

No significant similarity found.


Query #3216: g3121.t1 Query ID: lcl|Query_32968 Length: 734

No significant similarity found.


Query #3217: g3122.t1 Query ID: lcl|Query_32969 Length: 67

No significant similarity found.


Query #3218: g3122.t2 Query ID: lcl|Query_32970 Length: 72

No significant similarity found.


Query #3219: g3123.t1 Query ID: lcl|Query_32971 Length: 295

No significant similarity found.


Query #3220: g3124.t1 Query ID: lcl|Query_32972 Length: 569

No significant similarity found.


Query #3221: g3125.t1 Query ID: lcl|Query_32973 Length: 275

No significant similarity found.


Query #3222: g3126.t1 Query ID: lcl|Query_32974 Length: 519

No significant similarity found.


Query #3223: g3127.t1 Query ID: lcl|Query_32975 Length: 306

No significant similarity found.


Query #3224: g3128.t1 Query ID: lcl|Query_32976 Length: 613

No significant similarity found.


Query #3225: g3129.t1 Query ID: lcl|Query_32977 Length: 579

No significant similarity found.


Query #3226: g3130.t1 Query ID: lcl|Query_32978 Length: 552

No significant similarity found.


Query #3227: g3131.t1 Query ID: lcl|Query_32979 Length: 540

No significant similarity found.


Query #3228: g3132.t1 Query ID: lcl|Query_32980 Length: 587

No significant similarity found.


Query #3229: g3133.t1 Query ID: lcl|Query_32981 Length: 176

No significant similarity found.


Query #3230: g3134.t1 Query ID: lcl|Query_32982 Length: 567

No significant similarity found.


Query #3231: g3135.t1 Query ID: lcl|Query_32983 Length: 390

No significant similarity found.


Query #3232: g3136.t1 Query ID: lcl|Query_32984 Length: 832

No significant similarity found.


Query #3233: g3137.t1 Query ID: lcl|Query_32985 Length: 536

No significant similarity found.


Query #3234: g3138.t1 Query ID: lcl|Query_32986 Length: 187

No significant similarity found.


Query #3235: g3139.t1 Query ID: lcl|Query_32987 Length: 151

No significant similarity found.


Query #3236: g3140.t1 Query ID: lcl|Query_32988 Length: 1072

No significant similarity found.


Query #3237: g3141.t1 Query ID: lcl|Query_32989 Length: 899

No significant similarity found.


Query #3238: g3142.t1 Query ID: lcl|Query_32990 Length: 228

No significant similarity found.


Query #3239: g3143.t1 Query ID: lcl|Query_32991 Length: 122

No significant similarity found.


Query #3240: g3144.t1 Query ID: lcl|Query_32992 Length: 760

No significant similarity found.


Query #3241: g3145.t1 Query ID: lcl|Query_32993 Length: 433

No significant similarity found.


Query #3242: g3146.t1 Query ID: lcl|Query_32994 Length: 150

No significant similarity found.


Query #3243: g3147.t1 Query ID: lcl|Query_32995 Length: 525

No significant similarity found.


Query #3244: g3148.t1 Query ID: lcl|Query_32996 Length: 641

No significant similarity found.


Query #3245: g3149.t1 Query ID: lcl|Query_32997 Length: 416

No significant similarity found.


Query #3246: g3150.t1 Query ID: lcl|Query_32998 Length: 279

No significant similarity found.


Query #3247: g3151.t1 Query ID: lcl|Query_32999 Length: 1101

No significant similarity found.


Query #3248: g3152.t1 Query ID: lcl|Query_33000 Length: 181

No significant similarity found.


Query #3249: g3153.t1 Query ID: lcl|Query_33001 Length: 418

No significant similarity found.


Query #3250: g3154.t1 Query ID: lcl|Query_33002 Length: 103

No significant similarity found.


Query #3251: g3155.t1 Query ID: lcl|Query_33003 Length: 274

No significant similarity found.


Query #3252: g3156.t1 Query ID: lcl|Query_33004 Length: 645

No significant similarity found.


Query #3253: g3157.t1 Query ID: lcl|Query_33005 Length: 332

No significant similarity found.


Query #3254: g3158.t1 Query ID: lcl|Query_33006 Length: 145

No significant similarity found.


Query #3255: g3159.t1 Query ID: lcl|Query_33007 Length: 319

No significant similarity found.


Query #3256: g3160.t1 Query ID: lcl|Query_33008 Length: 370

No significant similarity found.


Query #3257: g3161.t1 Query ID: lcl|Query_33009 Length: 449

No significant similarity found.


Query #3258: g3162.t1 Query ID: lcl|Query_33010 Length: 330

No significant similarity found.


Query #3259: g3163.t1 Query ID: lcl|Query_33011 Length: 1059

No significant similarity found.


Query #3260: g3164.t1 Query ID: lcl|Query_33012 Length: 750

No significant similarity found.


Query #3261: g3165.t1 Query ID: lcl|Query_33013 Length: 201

No significant similarity found.


Query #3262: g3166.t1 Query ID: lcl|Query_33014 Length: 260

No significant similarity found.


Query #3263: g3167.t1 Query ID: lcl|Query_33015 Length: 322

No significant similarity found.


Query #3264: g3168.t1 Query ID: lcl|Query_33016 Length: 236

No significant similarity found.


Query #3265: g3169.t1 Query ID: lcl|Query_33017 Length: 475

No significant similarity found.


Query #3266: g3170.t1 Query ID: lcl|Query_33018 Length: 403

No significant similarity found.


Query #3267: g3171.t1 Query ID: lcl|Query_33019 Length: 183

No significant similarity found.


Query #3268: g3172.t1 Query ID: lcl|Query_33020 Length: 1682

No significant similarity found.


Query #3269: g3173.t1 Query ID: lcl|Query_33021 Length: 1001

Sequences producing significant alignments:
                                                                  Scientific      Common                     Max    Total Query   E   Per.   Acc.                        
Description                                                       Name            Name            Taxid      Score  Score cover Value Ident  Len        Accession        
unnamed protein product                                                                           0          23.1   23.1  1%    0.049 60.00  421        Query_40837      


Alignments:

>unnamed protein product
Sequence ID: Query_40837 Length: 421
Range 1: 297 to 311

Score:23.1 bits(47), Expect:0.049, 
Method:Compositional matrix adjust., 
Identities:9/15(60%), Positives:11/15(73%), Gaps:0/15(0%)

Query  570  GIAGGIVLAALHFAY  584
            G+ GG+  AAL FAY
Sbjct  297  GVTGGVMEAALRFAY  311


Query #3270: g3174.t1 Query ID: lcl|Query_33022 Length: 188

No significant similarity found.


Query #3271: g3175.t1 Query ID: lcl|Query_33023 Length: 531

No significant similarity found.


Query #3272: g3176.t1 Query ID: lcl|Query_33024 Length: 357

No significant similarity found.


Query #3273: g3177.t1 Query ID: lcl|Query_33025 Length: 212

No significant similarity found.


Query #3274: g3178.t1 Query ID: lcl|Query_33026 Length: 668

No significant similarity found.


Query #3275: g3178.t2 Query ID: lcl|Query_33027 Length: 695

No significant similarity found.


Query #3276: g3179.t1 Query ID: lcl|Query_33028 Length: 380

No significant similarity found.


Query #3277: g3180.t1 Query ID: lcl|Query_33029 Length: 178

No significant similarity found.


Query #3278: g3181.t1 Query ID: lcl|Query_33030 Length: 598

No significant similarity found.


Query #3279: g3182.t1 Query ID: lcl|Query_33031 Length: 471

No significant similarity found.


Query #3280: g3183.t1 Query ID: lcl|Query_33032 Length: 356

No significant similarity found.


Query #3281: g3184.t1 Query ID: lcl|Query_33033 Length: 1220

No significant similarity found.


Query #3282: g3185.t1 Query ID: lcl|Query_33034 Length: 566

No significant similarity found.


Query #3283: g3186.t1 Query ID: lcl|Query_33035 Length: 334

No significant similarity found.


Query #3284: g3187.t1 Query ID: lcl|Query_33036 Length: 518

No significant similarity found.


Query #3285: g3188.t1 Query ID: lcl|Query_33037 Length: 188

No significant similarity found.


Query #3286: g3189.t1 Query ID: lcl|Query_33038 Length: 752

No significant similarity found.


Query #3287: g3190.t1 Query ID: lcl|Query_33039 Length: 425

No significant similarity found.


Query #3288: g3191.t1 Query ID: lcl|Query_33040 Length: 1093

No significant similarity found.


Query #3289: g3192.t1 Query ID: lcl|Query_33041 Length: 670

No significant similarity found.


Query #3290: g3193.t1 Query ID: lcl|Query_33042 Length: 509

No significant similarity found.


Query #3291: g3194.t1 Query ID: lcl|Query_33043 Length: 86

No significant similarity found.


Query #3292: g3195.t1 Query ID: lcl|Query_33044 Length: 181

No significant similarity found.


Query #3293: g3195.t2 Query ID: lcl|Query_33045 Length: 156

No significant similarity found.


Query #3294: g3196.t1 Query ID: lcl|Query_33046 Length: 688

No significant similarity found.


Query #3295: g3197.t1 Query ID: lcl|Query_33047 Length: 366

No significant similarity found.


Query #3296: g3198.t1 Query ID: lcl|Query_33048 Length: 133

No significant similarity found.


Query #3297: g3199.t1 Query ID: lcl|Query_33049 Length: 664

No significant similarity found.


Query #3298: g3200.t1 Query ID: lcl|Query_33050 Length: 569

No significant similarity found.


Query #3299: g3201.t1 Query ID: lcl|Query_33051 Length: 110

No significant similarity found.


Query #3300: g3202.t1 Query ID: lcl|Query_33052 Length: 89

No significant similarity found.


Query #3301: g3203.t1 Query ID: lcl|Query_33053 Length: 450

No significant similarity found.


Query #3302: g3204.t1 Query ID: lcl|Query_33054 Length: 400

No significant similarity found.


Query #3303: g3205.t1 Query ID: lcl|Query_33055 Length: 246

No significant similarity found.


Query #3304: g3206.t1 Query ID: lcl|Query_33056 Length: 744

No significant similarity found.


Query #3305: g3207.t1 Query ID: lcl|Query_33057 Length: 1002

No significant similarity found.


Query #3306: g3208.t1 Query ID: lcl|Query_33058 Length: 101

No significant similarity found.


Query #3307: g3209.t1 Query ID: lcl|Query_33059 Length: 622

No significant similarity found.


Query #3308: g3210.t1 Query ID: lcl|Query_33060 Length: 366

No significant similarity found.


Query #3309: g3211.t1 Query ID: lcl|Query_33061 Length: 405

No significant similarity found.


Query #3310: g3212.t1 Query ID: lcl|Query_33062 Length: 535

No significant similarity found.


Query #3311: g3213.t1 Query ID: lcl|Query_33063 Length: 827

No significant similarity found.


Query #3312: g3214.t1 Query ID: lcl|Query_33064 Length: 121

No significant similarity found.


Query #3313: g3215.t1 Query ID: lcl|Query_33065 Length: 409

No significant similarity found.


Query #3314: g3216.t1 Query ID: lcl|Query_33066 Length: 1100

No significant similarity found.


Query #3315: g3217.t1 Query ID: lcl|Query_33067 Length: 811

No significant similarity found.


Query #3316: g3218.t1 Query ID: lcl|Query_33068 Length: 149

Sequences producing significant alignments:
                                                                  Scientific      Common                     Max    Total Query   E   Per.   Acc.                        
Description                                                       Name            Name            Taxid      Score  Score cover Value Ident  Len        Accession        
unnamed protein product                                                                           0          20.6   20.6  8%    0.041 50.00  421        Query_40837      


Alignments:

>unnamed protein product
Sequence ID: Query_40837 Length: 421
Range 1: 3 to 14

Score:20.6 bits(41), Expect:0.041, 
Method:Compositional matrix adjust., 
Identities:6/12(50%), Positives:8/12(66%), Gaps:0/12(0%)

Query  85  RTLMDNFDYVMH  96
           RT M+  +Y MH
Sbjct  3   RTVMERIEYEMH  14


Query #3317: g3219.t1 Query ID: lcl|Query_33069 Length: 416

No significant similarity found.


Query #3318: g3220.t1 Query ID: lcl|Query_33070 Length: 221

No significant similarity found.


Query #3319: g3221.t1 Query ID: lcl|Query_33071 Length: 491

No significant similarity found.


Query #3320: g3222.t1 Query ID: lcl|Query_33072 Length: 1687

No significant similarity found.


Query #3321: g3223.t1 Query ID: lcl|Query_33073 Length: 409

No significant similarity found.


Query #3322: g3224.t1 Query ID: lcl|Query_33074 Length: 441

No significant similarity found.


Query #3323: g3225.t1 Query ID: lcl|Query_33075 Length: 403

No significant similarity found.


Query #3324: g3226.t1 Query ID: lcl|Query_33076 Length: 494

No significant similarity found.


Query #3325: g3227.t1 Query ID: lcl|Query_33077 Length: 374

No significant similarity found.


Query #3326: g3228.t1 Query ID: lcl|Query_33078 Length: 519

No significant similarity found.


Query #3327: g3229.t1 Query ID: lcl|Query_33079 Length: 803

No significant similarity found.


Query #3328: g3229.t2 Query ID: lcl|Query_33080 Length: 800

No significant similarity found.


Query #3329: g3230.t1 Query ID: lcl|Query_33081 Length: 241

No significant similarity found.


Query #3330: g3231.t1 Query ID: lcl|Query_33082 Length: 662

No significant similarity found.


Query #3331: g3232.t1 Query ID: lcl|Query_33083 Length: 877

No significant similarity found.


Query #3332: g3233.t1 Query ID: lcl|Query_33084 Length: 488

No significant similarity found.


Query #3333: g3234.t1 Query ID: lcl|Query_33085 Length: 346

No significant similarity found.


Query #3334: g3235.t1 Query ID: lcl|Query_33086 Length: 773

No significant similarity found.


Query #3335: g3236.t1 Query ID: lcl|Query_33087 Length: 270

No significant similarity found.


Query #3336: g3237.t1 Query ID: lcl|Query_33088 Length: 571

No significant similarity found.


Query #3337: g3238.t1 Query ID: lcl|Query_33089 Length: 690

No significant similarity found.


Query #3338: g3239.t1 Query ID: lcl|Query_33090 Length: 373

No significant similarity found.


Query #3339: g3240.t1 Query ID: lcl|Query_33091 Length: 200

Sequences producing significant alignments:
                                                                  Scientific      Common                     Max    Total Query   E   Per.   Acc.                        
Description                                                       Name            Name            Taxid      Score  Score cover Value Ident  Len        Accession        
unnamed protein product                                                                           0          22.3   22.3  11%   0.014 47.83  421        Query_40837      


Alignments:

>unnamed protein product
Sequence ID: Query_40837 Length: 421
Range 1: 123 to 144

Score:22.3 bits(45), Expect:0.014, 
Method:Compositional matrix adjust., 
Identities:11/23(48%), Positives:12/23(52%), Gaps:1/23(4%)

Query  74   GTVCGQAVLDALCQSLGFDQAWD  96
            G V     L AL Q LGF + WD
Sbjct  123  GSVTTGKMLAAL-QKLGFAHCWD  144


Query #3340: g3241.t1 Query ID: lcl|Query_33092 Length: 1020

No significant similarity found.


Query #3341: g3242.t1 Query ID: lcl|Query_33093 Length: 225

No significant similarity found.


Query #3342: g3243.t1 Query ID: lcl|Query_33094 Length: 541

No significant similarity found.


Query #3343: g3244.t1 Query ID: lcl|Query_33095 Length: 435

No significant similarity found.


Query #3344: g3245.t1 Query ID: lcl|Query_33096 Length: 234

No significant similarity found.


Query #3345: g3246.t1 Query ID: lcl|Query_33097 Length: 231

No significant similarity found.


Query #3346: g3247.t1 Query ID: lcl|Query_33098 Length: 465

No significant similarity found.


Query #3347: g3248.t1 Query ID: lcl|Query_33099 Length: 217

No significant similarity found.


Query #3348: g3249.t1 Query ID: lcl|Query_33100 Length: 542

No significant similarity found.


Query #3349: g3250.t1 Query ID: lcl|Query_33101 Length: 598

No significant similarity found.


Query #3350: g3251.t1 Query ID: lcl|Query_33102 Length: 601

No significant similarity found.


Query #3351: g3252.t1 Query ID: lcl|Query_33103 Length: 434

No significant similarity found.


Query #3352: g3253.t1 Query ID: lcl|Query_33104 Length: 458

No significant similarity found.


Query #3353: g3254.t1 Query ID: lcl|Query_33105 Length: 863

No significant similarity found.


Query #3354: g3254.t2 Query ID: lcl|Query_33106 Length: 854

No significant similarity found.


Query #3355: g3255.t1 Query ID: lcl|Query_33107 Length: 462

No significant similarity found.


Query #3356: g3256.t1 Query ID: lcl|Query_33108 Length: 584

No significant similarity found.


Query #3357: g3257.t1 Query ID: lcl|Query_33109 Length: 520

No significant similarity found.


Query #3358: g3258.t1 Query ID: lcl|Query_33110 Length: 1122

No significant similarity found.


Query #3359: g3259.t1 Query ID: lcl|Query_33111 Length: 323

No significant similarity found.


Query #3360: g3260.t1 Query ID: lcl|Query_33112 Length: 138

No significant similarity found.


Query #3361: g3261.t1 Query ID: lcl|Query_33113 Length: 1658

No significant similarity found.


Query #3362: g3262.t1 Query ID: lcl|Query_33114 Length: 555

No significant similarity found.


Query #3363: g3262.t2 Query ID: lcl|Query_33115 Length: 556

No significant similarity found.


Query #3364: g3263.t1 Query ID: lcl|Query_33116 Length: 1069

No significant similarity found.


Query #3365: g3264.t1 Query ID: lcl|Query_33117 Length: 2017

No significant similarity found.


Query #3366: g3265.t1 Query ID: lcl|Query_33118 Length: 338

No significant similarity found.


Query #3367: g3266.t1 Query ID: lcl|Query_33119 Length: 522

No significant similarity found.


Query #3368: g3267.t1 Query ID: lcl|Query_33120 Length: 352

No significant similarity found.


Query #3369: g3268.t1 Query ID: lcl|Query_33121 Length: 157

No significant similarity found.


Query #3370: g3269.t1 Query ID: lcl|Query_33122 Length: 210

No significant similarity found.


Query #3371: g3270.t1 Query ID: lcl|Query_33123 Length: 1001

No significant similarity found.


Query #3372: g3271.t1 Query ID: lcl|Query_33124 Length: 146

No significant similarity found.


Query #3373: g3272.t1 Query ID: lcl|Query_33125 Length: 128

No significant similarity found.


Query #3374: g3273.t1 Query ID: lcl|Query_33126 Length: 1124

No significant similarity found.


Query #3375: g3274.t1 Query ID: lcl|Query_33127 Length: 889

No significant similarity found.


Query #3376: g3275.t1 Query ID: lcl|Query_33128 Length: 229

No significant similarity found.


Query #3377: g3276.t1 Query ID: lcl|Query_33129 Length: 251

No significant similarity found.


Query #3378: g3277.t1 Query ID: lcl|Query_33130 Length: 334

No significant similarity found.


Query #3379: g3278.t1 Query ID: lcl|Query_33131 Length: 339

No significant similarity found.


Query #3380: g3279.t1 Query ID: lcl|Query_33132 Length: 130

No significant similarity found.


Query #3381: g3280.t1 Query ID: lcl|Query_33133 Length: 363

No significant similarity found.


Query #3382: g3280.t2 Query ID: lcl|Query_33134 Length: 329

No significant similarity found.


Query #3383: g3281.t1 Query ID: lcl|Query_33135 Length: 586

No significant similarity found.


Query #3384: g3282.t1 Query ID: lcl|Query_33136 Length: 416

No significant similarity found.


Query #3385: g3283.t1 Query ID: lcl|Query_33137 Length: 167

No significant similarity found.


Query #3386: g3284.t1 Query ID: lcl|Query_33138 Length: 199

No significant similarity found.


Query #3387: g3285.t1 Query ID: lcl|Query_33139 Length: 1116

No significant similarity found.


Query #3388: g3286.t1 Query ID: lcl|Query_33140 Length: 154

No significant similarity found.


Query #3389: g3287.t1 Query ID: lcl|Query_33141 Length: 1572

No significant similarity found.


Query #3390: g3288.t1 Query ID: lcl|Query_33142 Length: 696

No significant similarity found.


Query #3391: g3289.t1 Query ID: lcl|Query_33143 Length: 302

No significant similarity found.


Query #3392: g3290.t1 Query ID: lcl|Query_33144 Length: 300

No significant similarity found.


Query #3393: g3291.t1 Query ID: lcl|Query_33145 Length: 309

No significant similarity found.


Query #3394: g3292.t1 Query ID: lcl|Query_33146 Length: 2668

No significant similarity found.


Query #3395: g3293.t1 Query ID: lcl|Query_33147 Length: 199

No significant similarity found.


Query #3396: g3294.t1 Query ID: lcl|Query_33148 Length: 330

No significant similarity found.


Query #3397: g3295.t1 Query ID: lcl|Query_33149 Length: 1517

No significant similarity found.


Query #3398: g3296.t1 Query ID: lcl|Query_33150 Length: 2573

No significant similarity found.


Query #3399: g3297.t1 Query ID: lcl|Query_33151 Length: 267

No significant similarity found.


Query #3400: g3298.t1 Query ID: lcl|Query_33152 Length: 347

No significant similarity found.


Query #3401: g3299.t1 Query ID: lcl|Query_33153 Length: 463

No significant similarity found.


Query #3402: g3300.t1 Query ID: lcl|Query_33154 Length: 92

No significant similarity found.


Query #3403: g3301.t1 Query ID: lcl|Query_33155 Length: 981

No significant similarity found.


Query #3404: g3302.t1 Query ID: lcl|Query_33156 Length: 532

Sequences producing significant alignments:
                                                                  Scientific      Common                     Max    Total Query   E   Per.   Acc.                        
Description                                                       Name            Name            Taxid      Score  Score cover Value Ident  Len        Accession        
unnamed protein product                                                                           0          22.3   22.3  4%    0.036 50.00  421        Query_40837      


Alignments:

>unnamed protein product
Sequence ID: Query_40837 Length: 421
Range 1: 46 to 69

Score:22.3 bits(45), Expect:0.036, 
Method:Compositional matrix adjust., 
Identities:12/24(50%), Positives:13/24(54%), Gaps:2/24(8%)

Query  60  PPAAV--GRGLPLSCPHFEACSGC  81
           P AA+    G P S PH EAC  C
Sbjct  46  PTAAIFGEMGEPHSIPHIEACINC  69


Query #3405: g3303.t1 Query ID: lcl|Query_33157 Length: 280

No significant similarity found.


Query #3406: g3304.t1 Query ID: lcl|Query_33158 Length: 270

No significant similarity found.


Query #3407: g3305.t1 Query ID: lcl|Query_33159 Length: 228

No significant similarity found.


Query #3408: g3306.t1 Query ID: lcl|Query_33160 Length: 1012

No significant similarity found.


Query #3409: g3307.t1 Query ID: lcl|Query_33161 Length: 475

No significant similarity found.


Query #3410: g3308.t1 Query ID: lcl|Query_33162 Length: 563

No significant similarity found.


Query #3411: g3309.t1 Query ID: lcl|Query_33163 Length: 466

No significant similarity found.


Query #3412: g3310.t1 Query ID: lcl|Query_33164 Length: 201

No significant similarity found.


Query #3413: g3311.t1 Query ID: lcl|Query_33165 Length: 80

No significant similarity found.


Query #3414: g3312.t1 Query ID: lcl|Query_33166 Length: 581

No significant similarity found.


Query #3415: g3313.t1 Query ID: lcl|Query_33167 Length: 331

No significant similarity found.


Query #3416: g3314.t1 Query ID: lcl|Query_33168 Length: 577

No significant similarity found.


Query #3417: g3315.t1 Query ID: lcl|Query_33169 Length: 297

No significant similarity found.


Query #3418: g3316.t1 Query ID: lcl|Query_33170 Length: 845

No significant similarity found.


Query #3419: g3317.t1 Query ID: lcl|Query_33171 Length: 458

No significant similarity found.


Query #3420: g3318.t1 Query ID: lcl|Query_33172 Length: 403

No significant similarity found.


Query #3421: g3319.t1 Query ID: lcl|Query_33173 Length: 668

No significant similarity found.


Query #3422: g3319.t2 Query ID: lcl|Query_33174 Length: 670

No significant similarity found.


Query #3423: g3320.t1 Query ID: lcl|Query_33175 Length: 323

No significant similarity found.


Query #3424: g3321.t1 Query ID: lcl|Query_33176 Length: 215

No significant similarity found.


Query #3425: g3322.t1 Query ID: lcl|Query_33177 Length: 211

No significant similarity found.


Query #3426: g3323.t1 Query ID: lcl|Query_33178 Length: 542

No significant similarity found.


Query #3427: g3324.t1 Query ID: lcl|Query_33179 Length: 167

No significant similarity found.


Query #3428: g3325.t1 Query ID: lcl|Query_33180 Length: 400

No significant similarity found.


Query #3429: g3326.t1 Query ID: lcl|Query_33181 Length: 324

No significant similarity found.


Query #3430: g3327.t1 Query ID: lcl|Query_33182 Length: 142

No significant similarity found.


Query #3431: g3327.t2 Query ID: lcl|Query_33183 Length: 191

No significant similarity found.


Query #3432: g3328.t1 Query ID: lcl|Query_33184 Length: 286

No significant similarity found.


Query #3433: g3329.t1 Query ID: lcl|Query_33185 Length: 501

No significant similarity found.


Query #3434: g3330.t1 Query ID: lcl|Query_33186 Length: 394

No significant similarity found.


Query #3435: g3331.t1 Query ID: lcl|Query_33187 Length: 107

No significant similarity found.


Query #3436: g3332.t1 Query ID: lcl|Query_33188 Length: 1189

No significant similarity found.


Query #3437: g3333.t1 Query ID: lcl|Query_33189 Length: 439

No significant similarity found.


Query #3438: g3334.t1 Query ID: lcl|Query_33190 Length: 491

No significant similarity found.


Query #3439: g3335.t1 Query ID: lcl|Query_33191 Length: 1096

No significant similarity found.


Query #3440: g3336.t1 Query ID: lcl|Query_33192 Length: 608

No significant similarity found.


Query #3441: g3337.t1 Query ID: lcl|Query_33193 Length: 604

No significant similarity found.


Query #3442: g3338.t1 Query ID: lcl|Query_33194 Length: 1328

No significant similarity found.


Query #3443: g3339.t1 Query ID: lcl|Query_33195 Length: 232

No significant similarity found.


Query #3444: g3340.t1 Query ID: lcl|Query_33196 Length: 790

No significant similarity found.


Query #3445: g3341.t1 Query ID: lcl|Query_33197 Length: 411

No significant similarity found.


Query #3446: g3342.t1 Query ID: lcl|Query_33198 Length: 316

No significant similarity found.


Query #3447: g3343.t1 Query ID: lcl|Query_33199 Length: 689

No significant similarity found.


Query #3448: g3344.t1 Query ID: lcl|Query_33200 Length: 216

No significant similarity found.


Query #3449: g3345.t1 Query ID: lcl|Query_33201 Length: 79

No significant similarity found.


Query #3450: g3346.t1 Query ID: lcl|Query_33202 Length: 1141

No significant similarity found.


Query #3451: g3347.t1 Query ID: lcl|Query_33203 Length: 604

No significant similarity found.


Query #3452: g3348.t1 Query ID: lcl|Query_33204 Length: 528

No significant similarity found.


Query #3453: g3349.t1 Query ID: lcl|Query_33205 Length: 184

No significant similarity found.


Query #3454: g3350.t1 Query ID: lcl|Query_33206 Length: 507

No significant similarity found.


Query #3455: g3351.t1 Query ID: lcl|Query_33207 Length: 348

No significant similarity found.


Query #3456: g3352.t1 Query ID: lcl|Query_33208 Length: 922

No significant similarity found.


Query #3457: g3353.t1 Query ID: lcl|Query_33209 Length: 837

No significant similarity found.


Query #3458: g3354.t1 Query ID: lcl|Query_33210 Length: 979

No significant similarity found.


Query #3459: g3355.t1 Query ID: lcl|Query_33211 Length: 699

No significant similarity found.


Query #3460: g3356.t1 Query ID: lcl|Query_33212 Length: 752

No significant similarity found.


Query #3461: g3357.t1 Query ID: lcl|Query_33213 Length: 1885

No significant similarity found.


Query #3462: g3358.t1 Query ID: lcl|Query_33214 Length: 460

No significant similarity found.


Query #3463: g3359.t1 Query ID: lcl|Query_33215 Length: 1076

No significant similarity found.


Query #3464: g3360.t1 Query ID: lcl|Query_33216 Length: 989

No significant similarity found.


Query #3465: g3361.t1 Query ID: lcl|Query_33217 Length: 406

No significant similarity found.


Query #3466: g3362.t1 Query ID: lcl|Query_33218 Length: 452

No significant similarity found.


Query #3467: g3363.t1 Query ID: lcl|Query_33219 Length: 287

No significant similarity found.


Query #3468: g3364.t1 Query ID: lcl|Query_33220 Length: 264

No significant similarity found.


Query #3469: g3365.t1 Query ID: lcl|Query_33221 Length: 146

No significant similarity found.


Query #3470: g3366.t1 Query ID: lcl|Query_33222 Length: 449

No significant similarity found.


Query #3471: g3367.t1 Query ID: lcl|Query_33223 Length: 180

No significant similarity found.


Query #3472: g3368.t1 Query ID: lcl|Query_33224 Length: 322

No significant similarity found.


Query #3473: g3369.t1 Query ID: lcl|Query_33225 Length: 351

No significant similarity found.


Query #3474: g3370.t1 Query ID: lcl|Query_33226 Length: 519

No significant similarity found.


Query #3475: g3371.t1 Query ID: lcl|Query_33227 Length: 274

No significant similarity found.


Query #3476: g3372.t1 Query ID: lcl|Query_33228 Length: 700

No significant similarity found.


Query #3477: g3373.t1 Query ID: lcl|Query_33229 Length: 321

No significant similarity found.


Query #3478: g3374.t1 Query ID: lcl|Query_33230 Length: 1194

No significant similarity found.


Query #3479: g3375.t1 Query ID: lcl|Query_33231 Length: 471

No significant similarity found.


Query #3480: g3376.t1 Query ID: lcl|Query_33232 Length: 680

No significant similarity found.


Query #3481: g3377.t1 Query ID: lcl|Query_33233 Length: 803

No significant similarity found.


Query #3482: g3378.t1 Query ID: lcl|Query_33234 Length: 617

No significant similarity found.


Query #3483: g3379.t1 Query ID: lcl|Query_33235 Length: 117

No significant similarity found.


Query #3484: g3380.t1 Query ID: lcl|Query_33236 Length: 1130

No significant similarity found.


Query #3485: g3381.t1 Query ID: lcl|Query_33237 Length: 427

No significant similarity found.


Query #3486: g3382.t1 Query ID: lcl|Query_33238 Length: 245

No significant similarity found.


Query #3487: g3383.t1 Query ID: lcl|Query_33239 Length: 1012

No significant similarity found.


Query #3488: g3384.t1 Query ID: lcl|Query_33240 Length: 402

No significant similarity found.


Query #3489: g3385.t1 Query ID: lcl|Query_33241 Length: 363

No significant similarity found.


Query #3490: g3386.t1 Query ID: lcl|Query_33242 Length: 389

No significant similarity found.


Query #3491: g3387.t1 Query ID: lcl|Query_33243 Length: 897

No significant similarity found.


Query #3492: g3388.t1 Query ID: lcl|Query_33244 Length: 429

No significant similarity found.


Query #3493: g3389.t1 Query ID: lcl|Query_33245 Length: 290

No significant similarity found.


Query #3494: g3390.t1 Query ID: lcl|Query_33246 Length: 286

No significant similarity found.


Query #3495: g3391.t1 Query ID: lcl|Query_33247 Length: 298

No significant similarity found.


Query #3496: g3392.t1 Query ID: lcl|Query_33248 Length: 1241

No significant similarity found.


Query #3497: g3393.t1 Query ID: lcl|Query_33249 Length: 468

No significant similarity found.


Query #3498: g3394.t1 Query ID: lcl|Query_33250 Length: 527

No significant similarity found.


Query #3499: g3395.t1 Query ID: lcl|Query_33251 Length: 434

No significant similarity found.


Query #3500: g3396.t1 Query ID: lcl|Query_33252 Length: 313

No significant similarity found.


Query #3501: g3397.t1 Query ID: lcl|Query_33253 Length: 103

No significant similarity found.


Query #3502: g3398.t1 Query ID: lcl|Query_33254 Length: 296

No significant similarity found.


Query #3503: g3399.t1 Query ID: lcl|Query_33255 Length: 664

No significant similarity found.


Query #3504: g3400.t1 Query ID: lcl|Query_33256 Length: 2447

No significant similarity found.


Query #3505: g3401.t1 Query ID: lcl|Query_33257 Length: 322

No significant similarity found.


Query #3506: g3402.t1 Query ID: lcl|Query_33258 Length: 501

No significant similarity found.


Query #3507: g3403.t1 Query ID: lcl|Query_33259 Length: 449

No significant similarity found.


Query #3508: g3404.t1 Query ID: lcl|Query_33260 Length: 402

No significant similarity found.


Query #3509: g3405.t1 Query ID: lcl|Query_33261 Length: 541

No significant similarity found.


Query #3510: g3406.t1 Query ID: lcl|Query_33262 Length: 331

No significant similarity found.


Query #3511: g3407.t1 Query ID: lcl|Query_33263 Length: 788

No significant similarity found.


Query #3512: g3408.t1 Query ID: lcl|Query_33264 Length: 723

No significant similarity found.


Query #3513: g3408.t2 Query ID: lcl|Query_33265 Length: 722

No significant similarity found.


Query #3514: g3409.t1 Query ID: lcl|Query_33266 Length: 119

No significant similarity found.


Query #3515: g3410.t1 Query ID: lcl|Query_33267 Length: 783

No significant similarity found.


Query #3516: g3411.t1 Query ID: lcl|Query_33268 Length: 444

No significant similarity found.


Query #3517: g3412.t1 Query ID: lcl|Query_33269 Length: 208

No significant similarity found.


Query #3518: g3413.t1 Query ID: lcl|Query_33270 Length: 1280

No significant similarity found.


Query #3519: g3413.t2 Query ID: lcl|Query_33271 Length: 1281

No significant similarity found.


Query #3520: g3414.t1 Query ID: lcl|Query_33272 Length: 367

No significant similarity found.


Query #3521: g3415.t1 Query ID: lcl|Query_33273 Length: 1557

No significant similarity found.


Query #3522: g3416.t1 Query ID: lcl|Query_33274 Length: 578

No significant similarity found.


Query #3523: g3417.t1 Query ID: lcl|Query_33275 Length: 222

No significant similarity found.


Query #3524: g3418.t1 Query ID: lcl|Query_33276 Length: 227

No significant similarity found.


Query #3525: g3419.t1 Query ID: lcl|Query_33277 Length: 479

No significant similarity found.


Query #3526: g3420.t1 Query ID: lcl|Query_33278 Length: 559

No significant similarity found.


Query #3527: g3421.t1 Query ID: lcl|Query_33279 Length: 173

No significant similarity found.


Query #3528: g3422.t1 Query ID: lcl|Query_33280 Length: 111

No significant similarity found.


Query #3529: g3423.t1 Query ID: lcl|Query_33281 Length: 269

No significant similarity found.


Query #3530: g3424.t1 Query ID: lcl|Query_33282 Length: 694

No significant similarity found.


Query #3531: g3425.t1 Query ID: lcl|Query_33283 Length: 819

No significant similarity found.


Query #3532: g3426.t1 Query ID: lcl|Query_33284 Length: 492

No significant similarity found.


Query #3533: g3427.t1 Query ID: lcl|Query_33285 Length: 581

No significant similarity found.


Query #3534: g3428.t1 Query ID: lcl|Query_33286 Length: 761

No significant similarity found.


Query #3535: g3429.t1 Query ID: lcl|Query_33287 Length: 83

No significant similarity found.


Query #3536: g3430.t1 Query ID: lcl|Query_33288 Length: 1656

No significant similarity found.


Query #3537: g3431.t1 Query ID: lcl|Query_33289 Length: 360

No significant similarity found.


Query #3538: g3432.t1 Query ID: lcl|Query_33290 Length: 185

No significant similarity found.


Query #3539: g3433.t1 Query ID: lcl|Query_33291 Length: 196

No significant similarity found.


Query #3540: g3434.t1 Query ID: lcl|Query_33292 Length: 139

No significant similarity found.


Query #3541: g3435.t1 Query ID: lcl|Query_33293 Length: 360

No significant similarity found.


Query #3542: g3436.t1 Query ID: lcl|Query_33294 Length: 301

No significant similarity found.


Query #3543: g3437.t1 Query ID: lcl|Query_33295 Length: 449

No significant similarity found.


Query #3544: g3438.t1 Query ID: lcl|Query_33296 Length: 377

No significant similarity found.


Query #3545: g3439.t1 Query ID: lcl|Query_33297 Length: 368

No significant similarity found.


Query #3546: g3440.t1 Query ID: lcl|Query_33298 Length: 287

No significant similarity found.


Query #3547: g3441.t1 Query ID: lcl|Query_33299 Length: 451

No significant similarity found.


Query #3548: g3442.t1 Query ID: lcl|Query_33300 Length: 642

No significant similarity found.


Query #3549: g3443.t1 Query ID: lcl|Query_33301 Length: 629

No significant similarity found.


Query #3550: g3444.t1 Query ID: lcl|Query_33302 Length: 725

No significant similarity found.


Query #3551: g3445.t1 Query ID: lcl|Query_33303 Length: 359

No significant similarity found.


Query #3552: g3446.t1 Query ID: lcl|Query_33304 Length: 879

No significant similarity found.


Query #3553: g3447.t1 Query ID: lcl|Query_33305 Length: 374

No significant similarity found.


Query #3554: g3448.t1 Query ID: lcl|Query_33306 Length: 1163

Sequences producing significant alignments:
                                                                  Scientific      Common                     Max    Total Query   E   Per.   Acc.                        
Description                                                       Name            Name            Taxid      Score  Score cover Value Ident  Len        Accession        
unnamed protein product                                                                           0          24.0   24.0  6%    0.031 32.94  421        Query_40837      


Alignments:

>unnamed protein product
Sequence ID: Query_40837 Length: 421
Range 1: 277 to 355

Score:24.0 bits(49), Expect:0.031, 
Method:Compositional matrix adjust., 
Identities:28/85(33%), Positives:30/85(35%), Gaps:17/85(20%)

Query  801  LEEAIHNSL---RTLGEAYLGVKHTQAVAALRASPAYLVL--------DFGAVRGLDATG  849
            L +   +SL    T G    GV      AALR   AY           DF AVRGLD   
Sbjct  277  LPDGKRDSLMGESTGGATIFGVTGGVMEAALRF--AYEAVTGKKPDSWDFKAVRGLDGIK  334

Query  850  ARTMGMVYSDLMQQGVVLVVAGADH  874
              T      D      V VV GA  
Sbjct  335  EATVNVGGTDVK----VAVVHGAKR  355


Query #3555: g3449.t1 Query ID: lcl|Query_33307 Length: 791

No significant similarity found.


Query #3556: g3450.t1 Query ID: lcl|Query_33308 Length: 1262

No significant similarity found.


Query #3557: g3451.t1 Query ID: lcl|Query_33309 Length: 541

No significant similarity found.


Query #3558: g3452.t1 Query ID: lcl|Query_33310 Length: 228

No significant similarity found.


Query #3559: g3453.t1 Query ID: lcl|Query_33311 Length: 244

No significant similarity found.


Query #3560: g3454.t1 Query ID: lcl|Query_33312 Length: 435

No significant similarity found.


Query #3561: g3455.t1 Query ID: lcl|Query_33313 Length: 640

No significant similarity found.


Query #3562: g3456.t1 Query ID: lcl|Query_33314 Length: 524

No significant similarity found.


Query #3563: g3457.t1 Query ID: lcl|Query_33315 Length: 832

No significant similarity found.


Query #3564: g3458.t1 Query ID: lcl|Query_33316 Length: 381

No significant similarity found.


Query #3565: g3459.t1 Query ID: lcl|Query_33317 Length: 211

No significant similarity found.


Query #3566: g3460.t1 Query ID: lcl|Query_33318 Length: 737

No significant similarity found.


Query #3567: g3461.t1 Query ID: lcl|Query_33319 Length: 1538

No significant similarity found.


Query #3568: g3462.t1 Query ID: lcl|Query_33320 Length: 284

No significant similarity found.


Query #3569: g3463.t1 Query ID: lcl|Query_33321 Length: 798

No significant similarity found.


Query #3570: g3464.t1 Query ID: lcl|Query_33322 Length: 1534

No significant similarity found.


Query #3571: g3465.t1 Query ID: lcl|Query_33323 Length: 344

No significant similarity found.


Query #3572: g3466.t1 Query ID: lcl|Query_33324 Length: 447

No significant similarity found.


Query #3573: g3467.t1 Query ID: lcl|Query_33325 Length: 511

No significant similarity found.


Query #3574: g3468.t1 Query ID: lcl|Query_33326 Length: 388

No significant similarity found.


Query #3575: g3469.t1 Query ID: lcl|Query_33327 Length: 348

No significant similarity found.


Query #3576: g3470.t1 Query ID: lcl|Query_33328 Length: 349

No significant similarity found.


Query #3577: g3471.t1 Query ID: lcl|Query_33329 Length: 185

No significant similarity found.


Query #3578: g3472.t1 Query ID: lcl|Query_33330 Length: 483

No significant similarity found.


Query #3579: g3473.t1 Query ID: lcl|Query_33331 Length: 223

No significant similarity found.


Query #3580: g3474.t1 Query ID: lcl|Query_33332 Length: 843

No significant similarity found.


Query #3581: g3475.t1 Query ID: lcl|Query_33333 Length: 558

No significant similarity found.


Query #3582: g3476.t1 Query ID: lcl|Query_33334 Length: 72

No significant similarity found.


Query #3583: g3477.t1 Query ID: lcl|Query_33335 Length: 284

No significant similarity found.


Query #3584: g3478.t1 Query ID: lcl|Query_33336 Length: 178

No significant similarity found.


Query #3585: g3479.t1 Query ID: lcl|Query_33337 Length: 282

No significant similarity found.


Query #3586: g3480.t1 Query ID: lcl|Query_33338 Length: 540

No significant similarity found.


Query #3587: g3481.t1 Query ID: lcl|Query_33339 Length: 376

No significant similarity found.


Query #3588: g3482.t1 Query ID: lcl|Query_33340 Length: 420

No significant similarity found.


Query #3589: g3483.t1 Query ID: lcl|Query_33341 Length: 632

No significant similarity found.


Query #3590: g3484.t1 Query ID: lcl|Query_33342 Length: 1127

No significant similarity found.


Query #3591: g3485.t1 Query ID: lcl|Query_33343 Length: 490

No significant similarity found.


Query #3592: g3486.t1 Query ID: lcl|Query_33344 Length: 478

No significant similarity found.


Query #3593: g3487.t1 Query ID: lcl|Query_33345 Length: 478

No significant similarity found.


Query #3594: g3488.t1 Query ID: lcl|Query_33346 Length: 1336

No significant similarity found.


Query #3595: g3489.t1 Query ID: lcl|Query_33347 Length: 812

No significant similarity found.


Query #3596: g3490.t1 Query ID: lcl|Query_33348 Length: 845

No significant similarity found.


Query #3597: g3491.t1 Query ID: lcl|Query_33349 Length: 128

No significant similarity found.


Query #3598: g3492.t1 Query ID: lcl|Query_33350 Length: 394

No significant similarity found.


Query #3599: g3493.t1 Query ID: lcl|Query_33351 Length: 382

No significant similarity found.


Query #3600: g3494.t1 Query ID: lcl|Query_33352 Length: 286

No significant similarity found.


Query #3601: g3495.t1 Query ID: lcl|Query_33353 Length: 311

No significant similarity found.


Query #3602: g3496.t1 Query ID: lcl|Query_33354 Length: 324

No significant similarity found.


Query #3603: g3497.t1 Query ID: lcl|Query_33355 Length: 693

No significant similarity found.


Query #3604: g3498.t1 Query ID: lcl|Query_33356 Length: 253

No significant similarity found.


Query #3605: g3499.t1 Query ID: lcl|Query_33357 Length: 634

No significant similarity found.


Query #3606: g3500.t1 Query ID: lcl|Query_33358 Length: 125

No significant similarity found.


Query #3607: g3501.t1 Query ID: lcl|Query_33359 Length: 572

No significant similarity found.


Query #3608: g3502.t1 Query ID: lcl|Query_33360 Length: 633

No significant similarity found.


Query #3609: g3503.t1 Query ID: lcl|Query_33361 Length: 557

No significant similarity found.


Query #3610: g3504.t1 Query ID: lcl|Query_33362 Length: 486

No significant similarity found.


Query #3611: g3505.t1 Query ID: lcl|Query_33363 Length: 2393

No significant similarity found.


Query #3612: g3506.t1 Query ID: lcl|Query_33364 Length: 395

No significant similarity found.


Query #3613: g3507.t1 Query ID: lcl|Query_33365 Length: 1509

No significant similarity found.


Query #3614: g3508.t1 Query ID: lcl|Query_33366 Length: 115

No significant similarity found.


Query #3615: g3509.t1 Query ID: lcl|Query_33367 Length: 595

No significant similarity found.


Query #3616: g3510.t1 Query ID: lcl|Query_33368 Length: 460

No significant similarity found.


Query #3617: g3511.t1 Query ID: lcl|Query_33369 Length: 359

No significant similarity found.


Query #3618: g3512.t1 Query ID: lcl|Query_33370 Length: 283

No significant similarity found.


Query #3619: g3513.t1 Query ID: lcl|Query_33371 Length: 1604

No significant similarity found.


Query #3620: g3514.t1 Query ID: lcl|Query_33372 Length: 2278

No significant similarity found.


Query #3621: g3515.t1 Query ID: lcl|Query_33373 Length: 400

No significant similarity found.


Query #3622: g3516.t1 Query ID: lcl|Query_33374 Length: 512

No significant similarity found.


Query #3623: g3517.t1 Query ID: lcl|Query_33375 Length: 324

No significant similarity found.


Query #3624: g3518.t1 Query ID: lcl|Query_33376 Length: 594

No significant similarity found.


Query #3625: g3519.t1 Query ID: lcl|Query_33377 Length: 507

No significant similarity found.


Query #3626: g3520.t1 Query ID: lcl|Query_33378 Length: 641

No significant similarity found.


Query #3627: g3521.t1 Query ID: lcl|Query_33379 Length: 340

No significant similarity found.


Query #3628: g3522.t1 Query ID: lcl|Query_33380 Length: 1421

No significant similarity found.


Query #3629: g3522.t2 Query ID: lcl|Query_33381 Length: 1420

No significant similarity found.


Query #3630: g3523.t1 Query ID: lcl|Query_33382 Length: 190

No significant similarity found.


Query #3631: g3524.t1 Query ID: lcl|Query_33383 Length: 392

No significant similarity found.


Query #3632: g3525.t1 Query ID: lcl|Query_33384 Length: 985

No significant similarity found.


Query #3633: g3526.t1 Query ID: lcl|Query_33385 Length: 793

No significant similarity found.


Query #3634: g3527.t1 Query ID: lcl|Query_33386 Length: 182

No significant similarity found.


Query #3635: g3528.t1 Query ID: lcl|Query_33387 Length: 187

No significant similarity found.


Query #3636: g3529.t1 Query ID: lcl|Query_33388 Length: 1279

No significant similarity found.


Query #3637: g3530.t1 Query ID: lcl|Query_33389 Length: 716

No significant similarity found.


Query #3638: g3531.t1 Query ID: lcl|Query_33390 Length: 499

No significant similarity found.


Query #3639: g3532.t1 Query ID: lcl|Query_33391 Length: 541

No significant similarity found.


Query #3640: g3533.t1 Query ID: lcl|Query_33392 Length: 162

No significant similarity found.


Query #3641: g3534.t1 Query ID: lcl|Query_33393 Length: 469

No significant similarity found.


Query #3642: g3535.t1 Query ID: lcl|Query_33394 Length: 290

No significant similarity found.


Query #3643: g3536.t1 Query ID: lcl|Query_33395 Length: 625

No significant similarity found.


Query #3644: g3537.t1 Query ID: lcl|Query_33396 Length: 674

No significant similarity found.


Query #3645: g3538.t1 Query ID: lcl|Query_33397 Length: 929

No significant similarity found.


Query #3646: g3539.t1 Query ID: lcl|Query_33398 Length: 515

No significant similarity found.


Query #3647: g3539.t2 Query ID: lcl|Query_33399 Length: 516

No significant similarity found.


Query #3648: g3540.t1 Query ID: lcl|Query_33400 Length: 956

No significant similarity found.


Query #3649: g3541.t1 Query ID: lcl|Query_33401 Length: 486

No significant similarity found.


Query #3650: g3542.t1 Query ID: lcl|Query_33402 Length: 168

No significant similarity found.


Query #3651: g3543.t1 Query ID: lcl|Query_33403 Length: 450

No significant similarity found.


Query #3652: g3544.t1 Query ID: lcl|Query_33404 Length: 826

No significant similarity found.


Query #3653: g3545.t1 Query ID: lcl|Query_33405 Length: 369

No significant similarity found.


Query #3654: g3546.t1 Query ID: lcl|Query_33406 Length: 336

No significant similarity found.


Query #3655: g3547.t1 Query ID: lcl|Query_33407 Length: 567

No significant similarity found.


Query #3656: g3548.t1 Query ID: lcl|Query_33408 Length: 347

No significant similarity found.


Query #3657: g3549.t1 Query ID: lcl|Query_33409 Length: 1211

No significant similarity found.


Query #3658: g3550.t1 Query ID: lcl|Query_33410 Length: 328

No significant similarity found.


Query #3659: g3551.t1 Query ID: lcl|Query_33411 Length: 442

No significant similarity found.


Query #3660: g3552.t1 Query ID: lcl|Query_33412 Length: 698

No significant similarity found.


Query #3661: g3553.t1 Query ID: lcl|Query_33413 Length: 1221

No significant similarity found.


Query #3662: g3554.t1 Query ID: lcl|Query_33414 Length: 287

No significant similarity found.


Query #3663: g3555.t1 Query ID: lcl|Query_33415 Length: 362

No significant similarity found.


Query #3664: g3556.t1 Query ID: lcl|Query_33416 Length: 66

No significant similarity found.


Query #3665: g3557.t1 Query ID: lcl|Query_33417 Length: 323

No significant similarity found.


Query #3666: g3558.t1 Query ID: lcl|Query_33418 Length: 261

No significant similarity found.


Query #3667: g3559.t1 Query ID: lcl|Query_33419 Length: 178

No significant similarity found.


Query #3668: g3560.t1 Query ID: lcl|Query_33420 Length: 400

No significant similarity found.


Query #3669: g3561.t1 Query ID: lcl|Query_33421 Length: 324

No significant similarity found.


Query #3670: g3562.t1 Query ID: lcl|Query_33422 Length: 174

No significant similarity found.


Query #3671: g3563.t1 Query ID: lcl|Query_33423 Length: 1963

No significant similarity found.


Query #3672: g3564.t1 Query ID: lcl|Query_33424 Length: 303

No significant similarity found.


Query #3673: g3565.t1 Query ID: lcl|Query_33425 Length: 259

No significant similarity found.


Query #3674: g3566.t1 Query ID: lcl|Query_33426 Length: 619

No significant similarity found.


Query #3675: g3567.t1 Query ID: lcl|Query_33427 Length: 417

No significant similarity found.


Query #3676: g3568.t1 Query ID: lcl|Query_33428 Length: 623

No significant similarity found.


Query #3677: g3569.t1 Query ID: lcl|Query_33429 Length: 618

No significant similarity found.


Query #3678: g3570.t1 Query ID: lcl|Query_33430 Length: 566

No significant similarity found.


Query #3679: g3571.t1 Query ID: lcl|Query_33431 Length: 139

No significant similarity found.


Query #3680: g3572.t1 Query ID: lcl|Query_33432 Length: 261

No significant similarity found.


Query #3681: g3573.t1 Query ID: lcl|Query_33433 Length: 283

No significant similarity found.


Query #3682: g3573.t2 Query ID: lcl|Query_33434 Length: 282

No significant similarity found.


Query #3683: g3574.t1 Query ID: lcl|Query_33435 Length: 99

No significant similarity found.


Query #3684: g3575.t1 Query ID: lcl|Query_33436 Length: 1125

No significant similarity found.


Query #3685: g3576.t1 Query ID: lcl|Query_33437 Length: 191

No significant similarity found.


Query #3686: g3577.t1 Query ID: lcl|Query_33438 Length: 70

No significant similarity found.


Query #3687: g3578.t1 Query ID: lcl|Query_33439 Length: 1647

No significant similarity found.


Query #3688: g3579.t1 Query ID: lcl|Query_33440 Length: 652

No significant similarity found.


Query #3689: g3580.t1 Query ID: lcl|Query_33441 Length: 463

No significant similarity found.


Query #3690: g3581.t1 Query ID: lcl|Query_33442 Length: 546

No significant similarity found.


Query #3691: g3581.t2 Query ID: lcl|Query_33443 Length: 517

No significant similarity found.


Query #3692: g3582.t1 Query ID: lcl|Query_33444 Length: 733

No significant similarity found.


Query #3693: g3583.t1 Query ID: lcl|Query_33445 Length: 383

No significant similarity found.


Query #3694: g3584.t1 Query ID: lcl|Query_33446 Length: 68

No significant similarity found.


Query #3695: g3585.t1 Query ID: lcl|Query_33447 Length: 520

No significant similarity found.


Query #3696: g3586.t1 Query ID: lcl|Query_33448 Length: 256

No significant similarity found.


Query #3697: g3587.t1 Query ID: lcl|Query_33449 Length: 106

No significant similarity found.


Query #3698: g3588.t1 Query ID: lcl|Query_33450 Length: 523

No significant similarity found.


Query #3699: g3589.t1 Query ID: lcl|Query_33451 Length: 489

No significant similarity found.


Query #3700: g3590.t1 Query ID: lcl|Query_33452 Length: 562

No significant similarity found.


Query #3701: g3591.t1 Query ID: lcl|Query_33453 Length: 219

No significant similarity found.


Query #3702: g3592.t1 Query ID: lcl|Query_33454 Length: 252

No significant similarity found.


Query #3703: g3593.t1 Query ID: lcl|Query_33455 Length: 453

No significant similarity found.


Query #3704: g3594.t1 Query ID: lcl|Query_33456 Length: 132

No significant similarity found.


Query #3705: g3595.t1 Query ID: lcl|Query_33457 Length: 644

No significant similarity found.


Query #3706: g3596.t1 Query ID: lcl|Query_33458 Length: 922

No significant similarity found.


Query #3707: g3597.t1 Query ID: lcl|Query_33459 Length: 886

No significant similarity found.


Query #3708: g3598.t1 Query ID: lcl|Query_33460 Length: 277

No significant similarity found.


Query #3709: g3599.t1 Query ID: lcl|Query_33461 Length: 511

No significant similarity found.


Query #3710: g3600.t1 Query ID: lcl|Query_33462 Length: 614

No significant similarity found.


Query #3711: g3601.t1 Query ID: lcl|Query_33463 Length: 1408

No significant similarity found.


Query #3712: g3601.t2 Query ID: lcl|Query_33464 Length: 1407

No significant similarity found.


Query #3713: g3602.t1 Query ID: lcl|Query_33465 Length: 2071

No significant similarity found.


Query #3714: g3603.t1 Query ID: lcl|Query_33466 Length: 165

No significant similarity found.


Query #3715: g3604.t1 Query ID: lcl|Query_33467 Length: 481

No significant similarity found.


Query #3716: g3605.t1 Query ID: lcl|Query_33468 Length: 244

No significant similarity found.


Query #3717: g3606.t1 Query ID: lcl|Query_33469 Length: 392

No significant similarity found.


Query #3718: g3607.t1 Query ID: lcl|Query_33470 Length: 116

No significant similarity found.


Query #3719: g3608.t1 Query ID: lcl|Query_33471 Length: 596

No significant similarity found.


Query #3720: g3609.t1 Query ID: lcl|Query_33472 Length: 354

No significant similarity found.


Query #3721: g3610.t1 Query ID: lcl|Query_33473 Length: 170

No significant similarity found.


Query #3722: g3611.t1 Query ID: lcl|Query_33474 Length: 204

No significant similarity found.


Query #3723: g3612.t1 Query ID: lcl|Query_33475 Length: 736

No significant similarity found.


Query #3724: g3613.t1 Query ID: lcl|Query_33476 Length: 428

No significant similarity found.


Query #3725: g3614.t1 Query ID: lcl|Query_33477 Length: 387

No significant similarity found.


Query #3726: g3615.t1 Query ID: lcl|Query_33478 Length: 318

No significant similarity found.


Query #3727: g3616.t1 Query ID: lcl|Query_33479 Length: 347

No significant similarity found.


Query #3728: g3617.t1 Query ID: lcl|Query_33480 Length: 563

No significant similarity found.


Query #3729: g3618.t1 Query ID: lcl|Query_33481 Length: 606

No significant similarity found.


Query #3730: g3619.t1 Query ID: lcl|Query_33482 Length: 123

No significant similarity found.


Query #3731: g3620.t1 Query ID: lcl|Query_33483 Length: 420

No significant similarity found.


Query #3732: g3621.t1 Query ID: lcl|Query_33484 Length: 143

No significant similarity found.


Query #3733: g3622.t1 Query ID: lcl|Query_33485 Length: 843

No significant similarity found.


Query #3734: g3623.t1 Query ID: lcl|Query_33486 Length: 727

No significant similarity found.


Query #3735: g3624.t1 Query ID: lcl|Query_33487 Length: 472

No significant similarity found.


Query #3736: g3625.t1 Query ID: lcl|Query_33488 Length: 198

No significant similarity found.


Query #3737: g3626.t1 Query ID: lcl|Query_33489 Length: 1189

No significant similarity found.


Query #3738: g3627.t1 Query ID: lcl|Query_33490 Length: 104

No significant similarity found.


Query #3739: g3628.t1 Query ID: lcl|Query_33491 Length: 448

No significant similarity found.


Query #3740: g3629.t1 Query ID: lcl|Query_33492 Length: 730

No significant similarity found.


Query #3741: g3630.t1 Query ID: lcl|Query_33493 Length: 669

No significant similarity found.


Query #3742: g3631.t1 Query ID: lcl|Query_33494 Length: 190

No significant similarity found.


Query #3743: g3632.t1 Query ID: lcl|Query_33495 Length: 1086

No significant similarity found.


Query #3744: g3633.t1 Query ID: lcl|Query_33496 Length: 90

No significant similarity found.


Query #3745: g3634.t1 Query ID: lcl|Query_33497 Length: 606

No significant similarity found.


Query #3746: g3635.t1 Query ID: lcl|Query_33498 Length: 308

No significant similarity found.


Query #3747: g3636.t1 Query ID: lcl|Query_33499 Length: 214

No significant similarity found.


Query #3748: g3637.t1 Query ID: lcl|Query_33500 Length: 692

No significant similarity found.


Query #3749: g3637.t2 Query ID: lcl|Query_33501 Length: 535

No significant similarity found.


Query #3750: g3638.t1 Query ID: lcl|Query_33502 Length: 220

No significant similarity found.


Query #3751: g3639.t1 Query ID: lcl|Query_33503 Length: 464

No significant similarity found.


Query #3752: g3640.t1 Query ID: lcl|Query_33504 Length: 2102

No significant similarity found.


Query #3753: g3641.t1 Query ID: lcl|Query_33505 Length: 338

No significant similarity found.


Query #3754: g3642.t1 Query ID: lcl|Query_33506 Length: 532

No significant similarity found.


Query #3755: g3643.t1 Query ID: lcl|Query_33507 Length: 207

No significant similarity found.


Query #3756: g3644.t1 Query ID: lcl|Query_33508 Length: 335

No significant similarity found.


Query #3757: g3645.t1 Query ID: lcl|Query_33509 Length: 575

No significant similarity found.


Query #3758: g3646.t1 Query ID: lcl|Query_33510 Length: 1626

No significant similarity found.


Query #3759: g3647.t1 Query ID: lcl|Query_33511 Length: 2059

No significant similarity found.


Query #3760: g3648.t1 Query ID: lcl|Query_33512 Length: 425

No significant similarity found.


Query #3761: g3649.t1 Query ID: lcl|Query_33513 Length: 1169

No significant similarity found.


Query #3762: g3650.t1 Query ID: lcl|Query_33514 Length: 611

No significant similarity found.


Query #3763: g3651.t1 Query ID: lcl|Query_33515 Length: 218

No significant similarity found.


Query #3764: g3652.t1 Query ID: lcl|Query_33516 Length: 1710

No significant similarity found.


Query #3765: g3653.t1 Query ID: lcl|Query_33517 Length: 963

No significant similarity found.


Query #3766: g3654.t1 Query ID: lcl|Query_33518 Length: 677

No significant similarity found.


Query #3767: g3655.t1 Query ID: lcl|Query_33519 Length: 608

No significant similarity found.


Query #3768: g3656.t1 Query ID: lcl|Query_33520 Length: 202

No significant similarity found.


Query #3769: g3657.t1 Query ID: lcl|Query_33521 Length: 1183

No significant similarity found.


Query #3770: g3658.t1 Query ID: lcl|Query_33522 Length: 1078

No significant similarity found.


Query #3771: g3659.t1 Query ID: lcl|Query_33523 Length: 276

No significant similarity found.


Query #3772: g3660.t1 Query ID: lcl|Query_33524 Length: 430

No significant similarity found.


Query #3773: g3661.t1 Query ID: lcl|Query_33525 Length: 463

No significant similarity found.


Query #3774: g3662.t1 Query ID: lcl|Query_33526 Length: 625

No significant similarity found.


Query #3775: g3663.t1 Query ID: lcl|Query_33527 Length: 199

No significant similarity found.


Query #3776: g3664.t1 Query ID: lcl|Query_33528 Length: 433

No significant similarity found.


Query #3777: g3665.t1 Query ID: lcl|Query_33529 Length: 216

No significant similarity found.


Query #3778: g3666.t1 Query ID: lcl|Query_33530 Length: 370

No significant similarity found.


Query #3779: g3667.t1 Query ID: lcl|Query_33531 Length: 242

No significant similarity found.


Query #3780: g3668.t1 Query ID: lcl|Query_33532 Length: 390

No significant similarity found.


Query #3781: g3669.t1 Query ID: lcl|Query_33533 Length: 224

No significant similarity found.


Query #3782: g3670.t1 Query ID: lcl|Query_33534 Length: 169

No significant similarity found.


Query #3783: g3671.t1 Query ID: lcl|Query_33535 Length: 1269

No significant similarity found.


Query #3784: g3672.t1 Query ID: lcl|Query_33536 Length: 375

No significant similarity found.


Query #3785: g3673.t1 Query ID: lcl|Query_33537 Length: 1342

No significant similarity found.


Query #3786: g3674.t1 Query ID: lcl|Query_33538 Length: 454

No significant similarity found.


Query #3787: g3675.t1 Query ID: lcl|Query_33539 Length: 160

No significant similarity found.


Query #3788: g3675.t2 Query ID: lcl|Query_33540 Length: 151

No significant similarity found.


Query #3789: g3676.t1 Query ID: lcl|Query_33541 Length: 294

No significant similarity found.


Query #3790: g3677.t1 Query ID: lcl|Query_33542 Length: 948

No significant similarity found.


Query #3791: g3678.t1 Query ID: lcl|Query_33543 Length: 212

No significant similarity found.


Query #3792: g3679.t1 Query ID: lcl|Query_33544 Length: 510

No significant similarity found.


Query #3793: g3680.t1 Query ID: lcl|Query_33545 Length: 174

No significant similarity found.


Query #3794: g3681.t1 Query ID: lcl|Query_33546 Length: 348

No significant similarity found.


Query #3795: g3682.t1 Query ID: lcl|Query_33547 Length: 130

No significant similarity found.


Query #3796: g3683.t1 Query ID: lcl|Query_33548 Length: 675

No significant similarity found.


Query #3797: g3684.t1 Query ID: lcl|Query_33549 Length: 505

No significant similarity found.


Query #3798: g3685.t1 Query ID: lcl|Query_33550 Length: 648

No significant similarity found.


Query #3799: g3686.t1 Query ID: lcl|Query_33551 Length: 365

No significant similarity found.


Query #3800: g3687.t1 Query ID: lcl|Query_33552 Length: 387

No significant similarity found.


Query #3801: g3688.t1 Query ID: lcl|Query_33553 Length: 367

No significant similarity found.


Query #3802: g3689.t1 Query ID: lcl|Query_33554 Length: 738

No significant similarity found.


Query #3803: g3690.t1 Query ID: lcl|Query_33555 Length: 633

No significant similarity found.


Query #3804: g3691.t1 Query ID: lcl|Query_33556 Length: 465

No significant similarity found.


Query #3805: g3692.t1 Query ID: lcl|Query_33557 Length: 685

No significant similarity found.


Query #3806: g3693.t1 Query ID: lcl|Query_33558 Length: 668

No significant similarity found.


Query #3807: g3694.t1 Query ID: lcl|Query_33559 Length: 1983

No significant similarity found.


Query #3808: g3695.t1 Query ID: lcl|Query_33560 Length: 285

No significant similarity found.


Query #3809: g3696.t1 Query ID: lcl|Query_33561 Length: 264

No significant similarity found.


Query #3810: g3697.t1 Query ID: lcl|Query_33562 Length: 106

No significant similarity found.


Query #3811: g3698.t1 Query ID: lcl|Query_33563 Length: 268

No significant similarity found.


Query #3812: g3699.t1 Query ID: lcl|Query_33564 Length: 978

No significant similarity found.


Query #3813: g3700.t1 Query ID: lcl|Query_33565 Length: 531

No significant similarity found.


Query #3814: g3701.t1 Query ID: lcl|Query_33566 Length: 735

No significant similarity found.


Query #3815: g3702.t1 Query ID: lcl|Query_33567 Length: 859

No significant similarity found.


Query #3816: g3703.t1 Query ID: lcl|Query_33568 Length: 314

No significant similarity found.


Query #3817: g3704.t1 Query ID: lcl|Query_33569 Length: 819

No significant similarity found.


Query #3818: g3705.t1 Query ID: lcl|Query_33570 Length: 243

No significant similarity found.


Query #3819: g3706.t1 Query ID: lcl|Query_33571 Length: 313

No significant similarity found.


Query #3820: g3707.t1 Query ID: lcl|Query_33572 Length: 127

No significant similarity found.


Query #3821: g3708.t1 Query ID: lcl|Query_33573 Length: 226

No significant similarity found.


Query #3822: g3709.t1 Query ID: lcl|Query_33574 Length: 587

No significant similarity found.


Query #3823: g3710.t1 Query ID: lcl|Query_33575 Length: 520

No significant similarity found.


Query #3824: g3711.t1 Query ID: lcl|Query_33576 Length: 759

No significant similarity found.


Query #3825: g3712.t1 Query ID: lcl|Query_33577 Length: 726

No significant similarity found.


Query #3826: g3713.t1 Query ID: lcl|Query_33578 Length: 664

No significant similarity found.


Query #3827: g3714.t1 Query ID: lcl|Query_33579 Length: 847

No significant similarity found.


Query #3828: g3715.t1 Query ID: lcl|Query_33580 Length: 305

No significant similarity found.


Query #3829: g3716.t1 Query ID: lcl|Query_33581 Length: 400

No significant similarity found.


Query #3830: g3717.t1 Query ID: lcl|Query_33582 Length: 338

No significant similarity found.


Query #3831: g3718.t1 Query ID: lcl|Query_33583 Length: 120

No significant similarity found.


Query #3832: g3719.t1 Query ID: lcl|Query_33584 Length: 67

No significant similarity found.


Query #3833: g3720.t1 Query ID: lcl|Query_33585 Length: 393

No significant similarity found.


Query #3834: g3721.t1 Query ID: lcl|Query_33586 Length: 256

No significant similarity found.


Query #3835: g3722.t1 Query ID: lcl|Query_33587 Length: 537

No significant similarity found.


Query #3836: g3723.t1 Query ID: lcl|Query_33588 Length: 207

No significant similarity found.


Query #3837: g3724.t1 Query ID: lcl|Query_33589 Length: 385

No significant similarity found.


Query #3838: g3725.t1 Query ID: lcl|Query_33590 Length: 338

No significant similarity found.


Query #3839: g3726.t1 Query ID: lcl|Query_33591 Length: 755

No significant similarity found.


Query #3840: g3727.t1 Query ID: lcl|Query_33592 Length: 158

No significant similarity found.


Query #3841: g3728.t1 Query ID: lcl|Query_33593 Length: 191

No significant similarity found.


Query #3842: g3729.t1 Query ID: lcl|Query_33594 Length: 195

No significant similarity found.


Query #3843: g3730.t1 Query ID: lcl|Query_33595 Length: 853

No significant similarity found.


Query #3844: g3731.t1 Query ID: lcl|Query_33596 Length: 300

No significant similarity found.


Query #3845: g3732.t1 Query ID: lcl|Query_33597 Length: 73

No significant similarity found.


Query #3846: g3733.t1 Query ID: lcl|Query_33598 Length: 694

No significant similarity found.


Query #3847: g3734.t1 Query ID: lcl|Query_33599 Length: 489

No significant similarity found.


Query #3848: g3735.t1 Query ID: lcl|Query_33600 Length: 430

No significant similarity found.


Query #3849: g3736.t1 Query ID: lcl|Query_33601 Length: 590

No significant similarity found.


Query #3850: g3737.t1 Query ID: lcl|Query_33602 Length: 177

No significant similarity found.


Query #3851: g3738.t1 Query ID: lcl|Query_33603 Length: 225

No significant similarity found.


Query #3852: g3739.t1 Query ID: lcl|Query_33604 Length: 390

No significant similarity found.


Query #3853: g3740.t1 Query ID: lcl|Query_33605 Length: 418

No significant similarity found.


Query #3854: g3741.t1 Query ID: lcl|Query_33606 Length: 767

No significant similarity found.


Query #3855: g3742.t1 Query ID: lcl|Query_33607 Length: 546

No significant similarity found.


Query #3856: g3743.t1 Query ID: lcl|Query_33608 Length: 821

No significant similarity found.


Query #3857: g3744.t1 Query ID: lcl|Query_33609 Length: 822

No significant similarity found.


Query #3858: g3745.t1 Query ID: lcl|Query_33610 Length: 112

No significant similarity found.


Query #3859: g3746.t1 Query ID: lcl|Query_33611 Length: 932

No significant similarity found.


Query #3860: g3747.t1 Query ID: lcl|Query_33612 Length: 290

No significant similarity found.


Query #3861: g3748.t1 Query ID: lcl|Query_33613 Length: 89
[truncated: 753,157 more chars]
