# Supplementary material for: Predicting the Structure of Enzymes with Metal Cofactors: The Example of [FeFe] Hydrogenases
Source: Int J Mol Sci. 2024 Mar 25;25(7):3663. doi: 10.3390/ijms25073663 (PMC11011570; doi:10.3390/ijms25073663)
Supplement: Supplementary file 1 [file ijms-25-03663-s001.zip › ijms-2857370-SM/Blast_Clustal_Alignments/PAM30-NEW-Alignment.txt]

RID: HNY43D3J11N	
Job Title:Protein Sequence 				
Program: BLASTP 
Query: unnamed protein product ID: lcl|Query_106811(amino acid) Length: 549
			            
Subject #1:C.r_HydA1 ID: lcl|Query_106813 Length: 497
Subject #2:Cl. Pasterianumn ID: lcl|Query_106814 Length: 574
Subject #3:Desulfovibrio_desulfuricans ID: lcl|Query_106815 Length: 421
Subject #4:C.Variabilis ID: lcl|Query_106816 Length: 717
Subject #5:C. sp. DT ID: lcl|Query_106817 Length: 434
Subject #6:C.fusca ID: lcl|Query_106818 Length: 436
Subject #7:Tetradesmus obliquus ID: lcl|Query_106819 Length: 449
	                    			
	
Sequences producing significant alignments:
                                                                  Scientific      Common                     Max    Total Query   E   Per.   Acc.                        
Description                                                       Name            Name            Taxid      Score  Score cover Value Ident  Len        Accession        
C.r_HydA1                                                                                         0          149    149   81%   7e-40 28.42  497        Query_106813     
C.Variabilis                                                                                      0          146    146   86%   7e-39 27.79  717        Query_106816     
Tetradesmus obliquus                                                                              0          145    145   58%   2e-38 31.55  449        Query_106819     
C. sp. DT                                                                                         0          144    144   83%   3e-38 27.10  434        Query_106817     
C.fusca                                                                                           0          141    141   83%   2e-37 26.67  436        Query_106818     
Cl. Pasterianumn                                                                                  0          128    128   88%   2e-33 24.75  574        Query_106814     
Desulfovibrio_desulfuricans                                                                       0          82.1   82.1  71%   3e-19 24.94  421        Query_106815     

Alignments:

>C.r_HydA1
Sequence ID: Query_106813 Length: 497
Range 1: 69 to 485

Score:149 bits(346), Expect:7e-40, 
Method:Compositional matrix adjust., 
Identities:133/468(28%), Positives:159/468(33%), Gaps:72/468(15%)

Query  89   HQSAGELLQRLADPDWT-VVVSLSPQSIAALAAVHRLSSAECAAR-LTAFLRHLGVAAVF  146
            +Q   EL     DP    V V   P    A A    L         L   LR LG   VF
Sbjct  69   QQALAELAKPKDDPTRKHVCVQVAPAVRVAIAETLGLAPGATTPKQLAEGLRRLGFDEVF  128

Query  147  DIAAARQVALAEAAREFLQRYRSSRGGSTAEAAAAAGQDAAGGGDDMDVDRPKPSSDGHR  206
            D          E   E L+R                        + ++     P SD   
Sbjct  129  DTLFGADLTIMEEGSELLHRL----------------------TEHLEAH---PHSDE--  161

Query  207  NAVGGGSPGPLPMLASACPGWVCYAEKTHGDHVLPYIATGKSPQAVLGTLVKRQWCAAAG  266
                     PLPM  S CPGW+   EK   D + PY+   KSPQ  L  +VK       G
Sbjct  162  ---------PLPMFTSCCPGWIAMLEKSYPDLI-PYVSSCKSPQMMLAAMVKSYLAEKKG  211

Query  267  LAPDRVYHCSVMPCYDKKLEGARDDFWL-PGTSVPETDCVLATTELQELLEQRQADLHSL  325
             AP      S+MPC  K  E  RD F         + D V  T EL     +R  +L  L
Sbjct  212  IAPKDMVMVSIMPCTRKQSEADRDWFCVDADPTLRQLDHVITTVELGNIFKERGINLAEL  271

Query  326  QGIPFDAILPAAAAAAAAPSGTRASSSGG--SSAQHDTVQLPTSS-------SSGSG-SG  375
                 D  +     A     G      GG    A     +L T         S   G  G
Sbjct  272  PEGEWDNPMGVGSGA-----GVLFGTTGGVMEAALRTAYELFTGTPLPRLSLSEVRGMDG  326

Query  376  VTATASS---GSGGYLEHVFRSAARELFGLELP--PGPLPVKVGRNADLRELSLEAPDGT  430
            +  T        G   E      A           PGPL    G        S +   G 
Sbjct  327  IKETNITMVPAPGSKFEELLKHRAAARAEAAAHGTPGPLAWDGGAGFT----SEDGRGGI  382

Query  431  VLRFAAAYGFRNIQGLMRKVKLGRCEYDYVEVMACPSGCLNGGGQPKPTAK---QTPAQL  487
             LR A A G  N   L  K   G   YD+VE+MACP GC  GGGQP  T K   Q     
Sbjct  383  TLRVAVANGLGNAKKLITKMQAGEAKYDFVEIMACPAGCVGGGGQPRSTDKAITQKRQAA  442

Query  488  LEQLEELYAAGGIAARPEADPALQQLYMSFVQGEPGSQAAHQLMHTHY  535
            L  L+E         R   +P   +LY  +  GEP  + AH+L+HTHY
Sbjct  443  LYNLDE----KSTLRRSHENPSIRELYDTYL-GEPLGHKAHELLHTHY  485


>C.Variabilis
Sequence ID: Query_106816 Length: 717
Range 1: 241 to 670

Score:146 bits(338), Expect:7e-39, 
Method:Compositional matrix adjust., 
Identities:137/493(28%), Positives:164/493(33%), Gaps:82/493(16%)

Query  62   DEAIKVSLHDCLACSGCVT-SAEAVLLQHQSAGELLQRLADPDWTVVVSLSPQSIAALAA  120
            +EA   S   C  C  C          +H    + L  L +     VV   P        
Sbjct  241  EEALDHS--KCIECGQCSSVCPVGAIVEHSEWRQVLDALENKQKVMVVQTAPSVRVSIGE  298

Query  121  VHRLSSAEC-AARLTAFLRHLGVAAVFDIAAARQVALAEAAREFLQR----YRSSRGGST  175
               L         + A  R LG   VFD          E   E LQR     R       
Sbjct  299  ELGLAPGTVETGQMVAAQRALGFDYVFDSDFSADLTIMEEGTELLQRLGAAWRAETAAQD  358

Query  176  AEAAAAAGQDAAGGGDDMDVDRPKPSSDGHRNAVGGGSPGPLPMLASACPGWVCYAEKTH  235
            A A   A      G  +           GH        PGPLPM  S CP W+   EK  
Sbjct  359  AAAGSWAAAKQGHGEGE---------AHGH-------APGPLPMFTSCCPAWINLVEKSY  402

Query  236  GDHVLPYIATGKSPQAVLGTLVKRQWCAAAGLAPDRVYHCSVMPCYDKKLEGARDDFWLP  295
             +   P     KSPQ  +G  VK  W    GL P+ V    +MPC  KK E  R +F   
Sbjct  403  PE-LIPHLSSCKSPQMMMGAVVKHYWAKKKGLKPEDVCLVGIMPCTAKKHETERKEFR-N  460

Query  296  GTSVPETDCVLATTELQELLEQRQADLHSLQGIPFDAILPAAAAAAAAPSGTRASSSGGS  355
                 + D V  T E   +L +    + SL    FD  L  A  AAA    T        
Sbjct  461  ENGAYDCDYVITTREFGHMLRHKKIPMPSLKPEEFDNPLGEATGAAALFGAT--------  512

Query  356  SAQHDTVQLPTSSSSGSGSGVTATASSGSGGYLEHVFRSAARELFGLELPPGPLPVKVGR  415
                                         GG +E   R A     G  LP   L V   R
Sbjct  513  -----------------------------GGVMEAAIRTAYEIAAGEPLP--KLEVEAVR  541

Query  416  NAD-LRE--LSLEAPDGTV--------LRFAAAYGFRNIQGLMRKVKLGRCEYDYVEVMA  464
                  E  L L A D T          R A A G  N   L+  +  G   YD+VEVMA
Sbjct  542  GVKGVKEATLTLPANDTTLKAGVAGKEIRVAVASGIGNARHLLQRIQAGEAHYDFVEVMA  601

Query  465  CPSGCLNGGGQPKPTAKQTPAQLLEQLEELYAAGGIAA--RPEADPALQQLYMSFVQGEP  522
            CP GC  GGGQPK    + P   L  +   Y      A      +P  +  Y  F  G+P
Sbjct  602  CPGGCIGGGGQPK---THDPDAVLKRMGAIYQVDKSLALRKSHENPSIHKIYAEFL-GQP  657

Query  523  GSQAAHQLMHTHY  535
            G +  H L+HTHY
Sbjct  658  GGELSHKLLHTHY  670


>Tetradesmus obliquus
Sequence ID: Query_106819 Length: 449
Range 1: 147 to 440

Score:145 bits(335), Expect:2e-38, 
Method:Compositional matrix adjust., 
Identities:106/336(32%), Positives:121/336(36%), Gaps:58/336(17%)

Query  216  PLPMLASACPGWVCYAEKTHGDHVLPYIATGKSPQAVLGTLVKRQWCAAAGLAPDRVYHC  275
            PLPM  S CPGWV   EK   +   PY    KSPQ  LG  +K    A AG  P+ +   
Sbjct  147  PLPMFTSCCPGWVAMVEKSNPE-LIPYLSSCKSPQMMLGAVIKNYFAAEAGAKPEDICNV  205

Query  276  SVMPCYDKKLEGARDDFWLPGTSVPETDCVLATTELQELLEQRQADLHSLQGIPFDAILP  335
            SVMPC  K  E  R+ F   G      D V+ T EL     +R   L  LQ  PFD    
Sbjct  206  SVMPCVRKQGEADREWFNTTGAGGANVDHVMTTAELGKIFVERGIKLNDLQESPFD----  261

Query  336  AAAAAAAAPSGTRASSSGGSSAQHDTVQLPTSSSSGSGSGVTATASSGSGGYLEHVFRSA  395
                                               GSG GV        GG +E   R  
Sbjct  262  ------------------------------NPVGEGSGGGVL---FGTTGGVMEAALRTV  288

Query  396  ---------ARELF----GLE-LPPGPLPVKVGRNADLRELSLEAPDGTVLRFAAAYGFR  441
                      R  F    GLE      L    G              G  L  A A G  
Sbjct  289  YEVVTQKPLDRIVFEDVRGLEGIKESTLHLTPGPTSPFKAFAGADGTGITLNIAVANGLG  348

Query  442  NIQGLMRKVKLGRCEYDYVEVMACPSGCLNGGGQPKPTAKQTPAQLLEQLEELYAAGGIA  501
            N   L      G   YD++EVMACP GC  GGGQP    KQ    L      +Y     A
Sbjct  349  NAKKLIKQLAAGESKYDFIEVMACPGGCIGGGGQPRSADKQI---LQKRQAAMYDLDERA  405

Query  502  A--RPEADPALQQLYMSFVQGEPGSQAAHQLMHTHY  535
               R   +P    LY  F  GEP  + AH+L+HTHY
Sbjct  406  VIRRSHENPLIGALYEKFL-GEPNGHKAHELLHTHY  440


>C. sp. DT
Sequence ID: Query_106817 Length: 434
Range 1: 28 to 425

Score:144 bits(333), Expect:3e-38, 
Method:Compositional matrix adjust., 
Identities:126/465(27%), Positives:150/465(32%), Gaps:72/465(15%)

Query  76   SGCVTSAEAVLLQHQSAGELLQRLADPDWTVVVSLSPQSIAALAAVHRLSSAECA-ARLT  134
              C    +A L + Q A + L    +     +    P    A A    L   +     L 
Sbjct  28   CDCPPTPQAKLPHWQQALDELAKPKESRRLMIAQIAPAVRVAIAETIGLAPGDVTIGQLV  87

Query  135  AFLRHLGVAAVFDIAAARQVALAEAAREFLQRYRSSRGGSTAEAAAAAGQDAAGGGDDMD  194
              LR LG   VFD          E   E L+R                        D ++
Sbjct  88   TGLRMLGFDYVFDTLFGADLTIMEEGTELLHRLQ----------------------DHLE  125

Query  195  VDRPKPSSDGHRNAVGGGSPGPLPMLASACPGWVCYAEKTHGDHVLPYIATGKSPQAVLG  254
                K                PLPM  S CPGWV   EK   +   PY    KSPQ  LG
Sbjct  126  QHPNKE--------------EPLPMFTSCCPGWVAMVEKSNPE-LIPYLSSCKSPQMMLG  170

Query  255  TLVKRQWCAAAGLAPDRVYHCSVMPCYDKKLEGARDDFWLPGTSV-PETDCVLATTELQE  313
              +K       G  P  +   SVMPC  K  E  R+  W   T    + D V  T E   
Sbjct  171  AVIKNYYAQQVGVQPSDICNVSVMPCVRKQGEADRE--WFNTTGLARDVDHVVTTAEVGK  228

Query  314  LLEQRQADLHSLQGIPFDAILPAAAAAAAAPSGTRASSSGGSSAQHDTVQLPTSSSSGSG  373
               +R   L  L    FD          A   GT     G   A   TV           
Sbjct  229  IFLERGIKLNELPESNFDNPI-GEGTGGALLFGT---TGGVMEAALRTV-----------  273

Query  374  SGVTATASSGSGGYLEHVFRSAARELFGLE-LPPGPLPVKVGRNADLRELSLEAPDGTVL  432
              V      G   +          E  GLE         K G +            G  L
Sbjct  274  YEVVTQKPMGRVDF---------EEVRGLEGIKEAEITLKPGDDSPFKAFAGADGQGITL  324

Query  433  RFAAAYGFRNIQGLMRKVKLGRCEYDYVEVMACPSGCLNGGGQPKPTAKQTPAQLLEQLE  492
              A A G  N   L      G   YD++EVMACP GC  GGGQP  T KQ    L    +
Sbjct  325  KIAVANGLGNAKKLIKSLSEGKAKYDFIEVMACPGGCIGGGGQPRSTDKQI---LQKRQQ  381

Query  493  ELYAAGGIAA--RPEADPALQQLYMSFVQGEPGSQAAHQLMHTHY  535
             +Y      A  R   +P  Q LY  F  G P S+ AH L+HTHY
Sbjct  382  AMYNLDERSAIRRSHENPFIQALYDKFL-GAPNSHKAHDLLHTHY  425


>C.fusca
Sequence ID: Query_106818 Length: 436
Range 1: 28 to 427

Score:141 bits(326), Expect:2e-37, 
Method:Compositional matrix adjust., 
Identities:124/465(27%), Positives:148/465(31%), Gaps:70/465(15%)

Query  76   SGCVTSAEAVLLQHQSAGELLQRLADPDWTVVVSLSPQSIAALAAVHRLSSAECA-ARLT  134
              C    +A L + Q A + L    +     +         A A    L   +     L 
Sbjct  28   CDCPPTPQAKLPHWQQALDELAKPKESRRLMIAQIASAVRVAIAETIGLAPGDVTIGQLV  87

Query  135  AFLRHLGVAAVFDIAAARQVALAEAAREFLQRYRSSRGGSTAEAAAAAGQDAAGGGDDMD  194
              LR LG   VFD          E   E L+R                        D ++
Sbjct  88   TGLRMLGFDYVFDTLFGADLTIMEEGTELLHRLQ----------------------DHLE  125

Query  195  VDRPKPSSDGHRNAVGGGSPGPLPMLASACPGWVCYAEKTHGDHVLPYIATGKSPQAVLG  254
                K                PLPM  S CPGWV   EK   +   PY    KSPQ  LG
Sbjct  126  QHPNKE--------------EPLPMFTSCCPGWVAMVEKSNPE-LIPYLSSCKSPQMMLG  170

Query  255  TLVKRQWCAAAGLAPDRVYHCSVMPCYDKKLEGARDDFWLPGTSV-PETDCVLATTELQE  313
              +K       G  P  +   SVMPC  K  E  R+ F   G     + D V  T E   
Sbjct  171  AVIKNYYAQQVGVQPSDICNVSVMPCVRKQGEADREWFNTTGAGLARDVDHVVTTAEVGK  230

Query  314  LLEQRQADLHSLQGIPFDAILPAAAAAAAAPSGTRASSSGGSSAQHDTVQLPTSSSSGSG  373
               +R   L  L    FD          A   GT     G   A   TV           
Sbjct  231  IFLERGIKLNELPESNFDNPI-GEGTGGALLFGT---TGGVMEAALRTV-----------  275

Query  374  SGVTATASSGSGGYLEHVFRSAARELFGLE-LPPGPLPVKVGRNADLRELSLEAPDGTVL  432
              V      G   +          E  GLE         K G +            G  L
Sbjct  276  YEVVTQKPMGRVDF---------EEVRGLEGIKEAEITLKPGDDSPFKAFAGADGQGITL  326

Query  433  RFAAAYGFRNIQGLMRKVKLGRCEYDYVEVMACPSGCLNGGGQPKPTAKQTPAQLLEQLE  492
              A A G  N   L      G   YD++EVMACP GC  GGGQP  T KQ    L    +
Sbjct  327  KIAVANGLGNAKKLIKSLSEGKAKYDFIEVMACPGGCIGGGGQPRSTDKQI---LQKRQQ  383

Query  493  ELYAAGGIAA--RPEADPALQQLYMSFVQGEPGSQAAHQLMHTHY  535
             +Y         R   +P  Q LY  F  G P S+ AH L+HTHY
Sbjct  384  AMYNLDERSTIRRSHDNPFIQALYDKFL-GAPNSHKAHDLLHTHY  427


>Cl. Pasterianumn
Sequence ID: Query_106814 Length: 574
Range 1: 173 to 574

Score:128 bits(296), Expect:2e-33, 
Method:Compositional matrix adjust., 
Identities:123/497(25%), Positives:151/497(30%), Gaps:108/497(21%)

Query  54   AQTLPAAADEAIKVSLHD--CLACSGCVTSAEAVLLQHQSAGELLQR-LADPDWTVVVSL  110
              T   A DE       D  CL C  C+       L   S  +     L  P+  V+V +
Sbjct  173  GKTIIGAEDEK---CFDDTNCLLCGQCIIACPVAALSEKSHMDRVKNALNAPEKHVIVAM  229

Query  111  SPQSIAALAAVHRLS-SAECAARLTAFLRHLGVAAVFDIAAARQVALAEAAREFLQRYRS  169
             P   A       +    +        LR+LG   +FDI         E A E  QR   
Sbjct  230  APSVRASIGELFNMGFGVDVTGKIYTALRQLGFDKIFDINFGADMTIMEEATELVQRI--  287

Query  170  SRGGSTAEAAAAAGQDAAGGGDDMDVDRPKPSSDGHRNAVGGGSPGPLPMLASACPGWVC  229
                                                         GP PM  S CPGWV 
Sbjct  288  ------------------------------------------ENNGPFPMFTSCCPGWVR  305

Query  230  YAEKTHGDHVLPYIATGKSPQAVLGTLVKRQWCAAAGLAPDRVYHCSVMPCYDKKLEGAR  289
             AE    +  L      KSPQ + GT  K       GL P  V+   VMPC  KK E  R
Sbjct  306  QAENYYPE-LLNNLSSAKSPQQIFGTASKTYYPSISGLDPKNVFTVTVMPCTSKKFEADR  364

Query  290  DDFWLPGTSVPETDCVLATTELQELLEQRQADLHSLQGIPFDAILPAAAAAAAAPSGTRA  349
                +      + D V  T EL  +             IPF A L    A  A       
Sbjct  365  PQ--MEKDGLRDIDAVITTRELAKMIKDAK--------IPF-AKLEDSEADPA-------  406

Query  350  SSSGGSSAQHDTVQLPTSSSSGSGSGVTATASSGSGGYLEHVFRSAARELFGLELPPGPL  409
                                SG G    AT     GG +E   RS A + F         
Sbjct  407  ----------------MGEYSGAGAIFGAT-----GGVMEAALRS-AKD-FAENAELEDI  443

Query  410  PVKVGRNAD-LRELSLEAPDGTVLRFAAAYGFRNIQGLMRKVKLGRCEYDYVEVMACPSG  468
              K  R  +   E   E  +      A   G  N    M        +Y ++EVMAC  G
Sbjct  444  EYKQVRGLNGIKEAEVEINNNK-YNVAVINGASNLFKFMKSGMINEKQYHFIEVMACHGG  502

Query  469  CLNGGGQP--------KPTAKQTPAQLLEQLEELYAAGGIAARPEADPALQQLYMSFVQG  520
            C NGGGQP        K   K   A  L   +E             + AL  +Y  +  G
Sbjct  503  CVNGGGQPHVNPKDLEKVDIKKVRASVLYNQDEHLS----KRKSHENTALVKMYQNYF-G  557

Query  521  EPGSQAAHQLMHTHYHK  537
             PG   AH+ +H  Y K
Sbjct  558  KPGEGRAHEILHFKYKK  574


>Desulfovibrio_desulfuricans
Sequence ID: Query_106815 Length: 421
Range 1: 66 to 377

Score:82.1 bits(186), Expect:3e-19, 
Method:Compositional matrix adjust., 
Identities:99/397(25%), Positives:112/397(28%), Gaps:89/397(22%)

Query  72   CLACSGCVT-SAEAVLLQHQS-AGELLQRLADPDWTVVVSLSPQSIAALAAVHRLS-SAE  128
            C  C  C T   E    + QS   E    L D     +    P    AL     +     
Sbjct  66   CINCGQCLTHCPENAIYEAQSWVPEVEKKLKDGKVKCIAMPAPAVRYALGDAFGMPVGSV  125

Query  129  CAARLTAFLRHLGVAAVFDIAAARQVALAEAAREFLQRYRSSRGGSTAEAAAAAGQDAAG  188
                + A L  LG A   D      V   E   EF                         
Sbjct  126  TTGKMLAALQKLGFAHCWDTEFTADVTIWEEGSEF-------------------------  160

Query  189  GGDDMDVDRPKPSSDGHRNAVGGGSPGPLPMLASACPGWVCYAEKTHGDHVLPYIATGKS  248
                  V+R    SD            PLP   S CPGW  YAE    +  LP   T KS
Sbjct  161  ------VERLTKKSDM-----------PLPQFTSCCPGWQKYAETYYPE-LLPHFSTCKS  202

Query  249  PQAVLGTLVKRQWCAAAGLAPDRVYHCSVMPCYDKKLEGARDDFWLPGTSVPETDCVLAT  308
            P    G L K          P  VY  S+MPC  KK EG R +  L      + D  L T
Sbjct  203  PIGMNGALAKTYGAERMKYDPKQVYTVSIMPCIAKKYEGLRPE--LKSSGMRDIDATLTT  260

Query  309  TELQELLEQRQADLHSLQGIPFDAILPAAAAAAAAPSGTRASSSGGSSAQHDTVQLPTSS  368
             EL  +            GI F          A  P G R S  G S             
Sbjct  261  RELAYMIKK--------AGIDF----------AKLPDGKRDSLMGESTGG----------  292

Query  369  SSGSGSGVTATASSGSGGYLEHVFRSAARELFGLELPPGPLPVKVGRNAD-LRELSLEAP  427
                     AT     GG +E   R A     G    P     K  R  D   E      
Sbjct  293  ---------ATIFGVTGGVMEAALRFAYEAVTGKK--PDSWDFKAVRGLDGIKEATVNV-  340

Query  428  DGTVLRFAAAYGFRNIQGLMRKVKLGRCEYDYVEVMA  464
             GT    A   G          VK G   Y ++E MA
Sbjct  341  GGTDVKVAVVHGAKRFKQVCDDVKAGKSPYHFIEYMA  377


		
