# Supplementary material for: Predicting the Structure of Enzymes with Metal Cofactors: The Example of [FeFe] Hydrogenases
Source: Int J Mol Sci. 2024 Mar 25;25(7):3663. doi: 10.3390/ijms25073663 (PMC11011570; doi:10.3390/ijms25073663)
Supplement: Supplementary file 1 [file ijms-25-03663-s001.zip › ijms-2857370-SM/Force_Field/conversion.vmd]

## USAGE: vmd -dispdev text -e thisfile

package require topotools
package require pbctools

set path "topology_parameters"

mol load psf ionized.psf pdb ionized.pdb

set cya1 [atomselect top "name SG and resid 224 "]
set cya2 [atomselect top "name SG and resid 280"]
set cya3 [atomselect top "name SG and resid 469"]
set cya4 [atomselect top "name SG and resid 465"]
set cya5 [atomselect top "name SG and resid 72"]
set cya6 [atomselect top "name SG and resid 78"]
set cya7 [atomselect top "name SG and resid 21"]
set cya8 [atomselect top "name SG and resid 75"]
set sel [atomselect top "all"]
$sel set segname "SEG"
$sel set chain A
$cya1 set name SX
$cya2 set name SX
$cya3 set name SX
$cya4 set name SX
$cya5 set name SX
$cya6 set name SX
$cya7 set name SX
$cya8 set name SX
mol reanalyze top
$cya1 set name SG
$cya2 set name SG
$cya3 set name SG
$cya4 set name SG
$cya5 set name SG
$cya6 set name SG
$cya7 set name SG
$cya8 set name SG

topo writegmxtop ionized.top [list $path/par_all36_prot.prm $path/par_all36_lipid.prm $path/par_all36_carb.prm $path/par_all36_cgenff.prm $path/par_all36_na.prm $path/toppar_water_ions_namd.str $path/FeFe_clusters.prm]

pbc set [list 106.516 81.146 111.677 90.00 90.00 90.00]
pbc wrap -now -compound fragment -centersel "protein" -center com
[atomselect top "all"] writepdb centered.pdb
exit
