# Supplementary material for: Predicting the Structure of Enzymes with Metal Cofactors: The Example of [FeFe] Hydrogenases
Source: Int J Mol Sci. 2024 Mar 25;25(7):3663. doi: 10.3390/ijms25073663 (PMC11011570; doi:10.3390/ijms25073663)
Supplement: Supplementary file 1 [file ijms-25-03663-s001.zip › ijms-2857370-SM/Force_Field/gen.vmd]

## VMD script that loads PSFGEN from the VMD installation folder
## USAGE: vmd -dispdev text -e thisfile

package require psfgen

mol load pdb molecule.pdb
mol load pdb HYDH.pdb
mol load pdb HYDA.pdb

topology topology_parameters/top_all36_prot.rtf 
topology topology_parameters/FeFe_topology.top

pdbalias atom ILE CD1 CD
pdbalias residue HIS HSD
pdbalias residue HCN FEN
pdbalias residue SF4 FS4


segment A {
first NTER
last CTER
pdb molecule.pdb 
}

segment HYDH {
auto none
pdb HYDH.pdb 
}

segment HYDA {
auto none
pdb HYDA.pdb 
}

patch CYA A:224
patch CYA A:280
patch CYA A:465
patch CYA A:469
patch CYA A:21
patch CYA A:72
patch CYA A:75 
patch CYA A:78

patch FES1 A:224  HYDH:551
patch FES2 A:280  HYDH:551
patch FES3 A:469  HYDH:551
patch FES4 A:465  HYDH:551
patch FES5 A:469  HYDH:550

patch FES1 A:72  HYDA:552
patch FES2 A:78  HYDA:552
patch FES3 A:21  HYDA:552
patch FES4 A:75  HYDA:552

regenerate angles dihedrals

coordpdb molecule.pdb A
coordpdb HYDH.pdb HYDH
coordpdb HYDA.pdb HYDA

guesscoord

writepsf solute.psf
writepdb solute.pdb

exit
