# Supplementary material for: Predicting the Structure of Enzymes with Metal Cofactors: The Example of [FeFe] Hydrogenases
Source: Int J Mol Sci. 2024 Mar 25;25(7):3663. doi: 10.3390/ijms25073663 (PMC11011570; doi:10.3390/ijms25073663)
Supplement: Supplementary file 1 [file ijms-25-03663-s001.zip › ijms-2857370-SM/Force_Field/HYDA.pdb]

CRYST1  110.750  110.750  103.540  90.00  90.00  90.00 P 42 21 2     1
HETATM    1  S1 ASF4 A 552      18.852  42.315  14.114  1.00  7.70           S    
HETATM    2  S2 ASF4 A 552      19.514  39.805  12.806  1.00  7.56           S   
HETATM    3  S3 ASF4 A 552      17.363  41.085  10.943  1.00  7.32           S    
HETATM    4  S4 ASF4 A 552      17.031  39.935  14.809  1.00  7.70           S    
HETATM    5 FE1 ASF4 A 552      17.185  39.198  12.412  1.00  7.31          FE   
HETATM    6 FE2 ASF4 A 552      16.886  41.828  13.320  1.00  7.73          FE   
HETATM    7 FE3 ASF4 A 552      19.179  40.602  14.680  1.00  7.31          FE    
HETATM    8 FE4 ASF4 A 552      19.380  41.553  11.656  1.00  7.38          FE  
END
