# Supplementary material for: Predicting the Structure of Enzymes with Metal Cofactors: The Example of [FeFe] Hydrogenases
Source: Int J Mol Sci. 2024 Mar 25;25(7):3663. doi: 10.3390/ijms25073663 (PMC11011570; doi:10.3390/ijms25073663)
Supplement: Supplementary file 1 [file ijms-25-03663-s001.zip › ijms-2857370-SM/Force_Field/HYDH.pdb]

ATOM      1  N1  FEN A 550      11.081  50.181   1.666  1.00  0.00      HYDH N  
ATOM      2  S1  FEN A 550       9.634  48.204   0.222  1.00  0.00      HYDH S  
ATOM      3  S2  FEN A 550      10.045  48.075   3.338  1.00  0.00      HYDH S  
ATOM      4  C3  FEN A 550       9.815  45.195   2.887  1.00  0.00      HYDH C  
ATOM      5  O3  FEN A 550      10.004  44.352   3.760  1.00  0.00      HYDH O  
ATOM      6  C4  FEN A 550       9.465  45.364   0.299  1.00  0.00      HYDH C  
ATOM      7  N4  FEN A 550       9.206  44.630  -0.635  1.00  0.00      HYDH N  
ATOM      8  C5  FEN A 550       7.944  46.416   1.922  1.00  0.00      HYDH C  
ATOM      9  O5  FEN A 550       7.001  45.715   2.135  1.00  0.00      HYDH O  
ATOM     10  C6  FEN A 550       7.095  48.406   3.616  1.00  0.00      HYDH C  
ATOM     11  N6  FEN A 550       6.540  48.524   4.604  1.00  0.00      HYDH N  
ATOM     12  C7  FEN A 550       6.806  48.578   0.941  1.00  0.00      HYDH C  
ATOM     13  O7  FEN A 550       5.922  48.625   0.155  1.00  0.00      HYDH O  
ATOM     14  C9  FEN A 550      11.000  49.441   0.382  1.00  0.00      HYDH C  
ATOM     15  C10 FEN A 550      11.375  49.332   2.866  1.00  0.00      HYDH C  
ATOM     16  FED FEN A 550       8.187  48.390   2.026  1.00  0.00      HYDH F  
ATOM     17  FEP FEN A 550       9.836  46.471   1.703  1.00  0.00      HYDH F  
ATOM     18  HN  FEN A 550      10.141  50.707   1.833  1.00  0.00      HYDH H  
ATOM     19  H9A FEN A 550      11.988  48.959   0.427  1.00  0.00      HYDH H  
ATOM     20  H9B FEN A 550      11.025  50.139  -0.466  1.00  0.00      HYDH H  
ATOM     21 H10A FEN A 550      11.651  49.978   3.712  1.00  0.00      HYDH H  
ATOM     22 H10B FEN A 550      12.299  48.845   2.522  1.00  0.00      HYDH H  
ATOM     23  S1  FS4 A 551      13.890  43.619   3.763  1.00  0.00      HYDH S  
ATOM     24  S2  FS4 A 551      15.750  46.627   3.139  1.00  0.00      HYDH S  
ATOM     25  S3  FS4 A 551      15.529  45.287   6.552  1.00  0.00      HYDH S  
ATOM     26  S4  FS4 A 551      12.620  46.767   5.063  1.00  0.00      HYDH S  
ATOM     27  FE1 FS4 A 551      14.844  47.049   5.214  1.00  0.00      HYDH F  
ATOM     28  FE2 FS4 A 551      13.485  44.798   5.653  1.00  0.00      HYDH F  
ATOM     29  FE3 FS4 A 551      13.496  45.842   3.145  1.00  0.00      HYDH F  
ATOM     30  FE4 FS4 A 551      15.817  44.708   4.336  1.00  0.00      HYDH F  
END
