# Supplementary material for: Predicting the Structure of Enzymes with Metal Cofactors: The Example of [FeFe] Hydrogenases
Source: Int J Mol Sci. 2024 Mar 25;25(7):3663. doi: 10.3390/ijms25073663 (PMC11011570; doi:10.3390/ijms25073663)
Supplement: Supplementary file 1 [file ijms-25-03663-s001.zip › ijms-2857370-SM/Force_Field/ionized.pdb]

REMARK  FINAL COORDINATES WRITTEN BY NAMD AT TIMESTEP 10000
ATOM      1  N   MET A   1       0.521 -26.470 -37.110  1.00  0.00      A    N 
ATOM      2  HT1 MET A   1      -0.026 -26.053 -37.891  1.00  0.00      A      
ATOM      3  HT2 MET A   1      -0.060 -26.455 -36.248  1.00  0.00      A      
ATOM      4  HT3 MET A   1       0.611 -27.483 -37.331  1.00  0.00      A      
ATOM      5  CA  MET A   1       1.830 -25.794 -36.809  1.00  0.00      A    C 
ATOM      6  HA  MET A   1       2.409 -25.754 -37.720  1.00  0.00      A    H 
ATOM      7  CB  MET A   1       1.631 -24.323 -36.252  1.00  0.00      A    C 
ATOM      8  HB1 MET A   1       2.495 -24.076 -35.598  1.00  0.00      A      
ATOM      9  HB2 MET A   1       0.789 -24.266 -35.529  1.00  0.00      A    H 
ATOM     10  CG  MET A   1       1.609 -23.240 -37.319  1.00  0.00      A    C 
ATOM     11  HG1 MET A   1       2.566 -23.202 -37.882  1.00  0.00      A      
ATOM     12  HG2 MET A   1       1.527 -22.239 -36.844  1.00  0.00      A    H 
ATOM     13  SD  MET A   1       0.253 -23.417 -38.524  1.00  0.00      A    S 
ATOM     14  CE  MET A   1       0.554 -21.825 -39.304  1.00  0.00      A    C 
ATOM     15  HE1 MET A   1       1.610 -21.658 -39.607  1.00  0.00      A    H 
ATOM     16  HE2 MET A   1      -0.087 -21.707 -40.203  1.00  0.00      A    H 
ATOM     17  HE3 MET A   1       0.246 -21.028 -38.595  1.00  0.00      A    H 
ATOM     18  C   MET A   1       2.641 -26.633 -35.835  1.00  0.00      A    C 
ATOM     19  O   MET A   1       2.129 -27.603 -35.274  1.00  0.00      A    O 
ATOM     20  N   PHE A   2       3.953 -26.328 -35.596  1.00  0.00      A    N 
ATOM     21  HN  PHE A   2       4.462 -25.632 -36.095  1.00  0.00      A      
ATOM     22  CA  PHE A   2       4.716 -27.118 -34.641  1.00  0.00      A    C 
ATOM     23  HA  PHE A   2       4.117 -27.580 -33.870  1.00  0.00      A    H 
ATOM     24  CB  PHE A   2       5.504 -28.222 -35.408  1.00  0.00      A    C 
ATOM     25  HB1 PHE A   2       4.820 -28.672 -36.159  1.00  0.00      A      
ATOM     26  HB2 PHE A   2       6.352 -27.813 -35.997  1.00  0.00      A    H 
ATOM     27  CG  PHE A   2       6.004 -29.395 -34.602  1.00  0.00      A    C 
ATOM     28  CD1 PHE A   2       5.973 -29.455 -33.201  1.00  0.00      A    C 
ATOM     29  HD1 PHE A   2       5.548 -28.647 -32.623  1.00  0.00      A    H 
ATOM     30  CE1 PHE A   2       6.573 -30.517 -32.495  1.00  0.00      A    C 
ATOM     31  HE1 PHE A   2       6.628 -30.530 -31.417  1.00  0.00      A    H 
ATOM     32  CZ  PHE A   2       7.175 -31.569 -33.204  1.00  0.00      A    C 
ATOM     33  HZ  PHE A   2       7.686 -32.379 -32.705  1.00  0.00      A    H 
ATOM     34  CD2 PHE A   2       6.659 -30.463 -35.293  1.00  0.00      A    C 
ATOM     35  HD2 PHE A   2       6.794 -30.359 -36.360  1.00  0.00      A    H 
ATOM     36  CE2 PHE A   2       7.194 -31.560 -34.592  1.00  0.00      A    C 
ATOM     37  HE2 PHE A   2       7.682 -32.340 -35.157  1.00  0.00      A    H 
ATOM     38  C   PHE A   2       5.666 -26.122 -33.951  1.00  0.00      A    C 
ATOM     39  O   PHE A   2       6.860 -26.342 -33.729  1.00  0.00      A    O 
ATOM     40  N   SER A   3       5.053 -24.961 -33.570  1.00  0.00      A    N 
ATOM     41  HN  SER A   3       4.069 -24.877 -33.709  1.00  0.00      A      
ATOM     42  CA  SER A   3       5.693 -23.759 -32.989  1.00  0.00      A    C 
ATOM     43  HA  SER A   3       6.513 -23.453 -33.621  1.00  0.00      A    H 
ATOM     44  CB  SER A   3       4.662 -22.618 -32.810  1.00  0.00      A    C 
ATOM     45  HB1 SER A   3       4.064 -22.688 -31.876  1.00  0.00      A      
ATOM     46  HB2 SER A   3       3.880 -22.659 -33.598  1.00  0.00      A    H 
ATOM     47  OG  SER A   3       5.331 -21.374 -32.921  1.00  0.00      A    O 
ATOM     48  HG1 SER A   3       5.283 -20.950 -32.061  1.00  0.00      A      
ATOM     49  C   SER A   3       6.328 -24.041 -31.640  1.00  0.00      A    C 
ATOM     50  O   SER A   3       5.748 -24.793 -30.841  1.00  0.00      A    O 
ATOM     51  N   GLY A   4       7.479 -23.453 -31.309  1.00  0.00      A    N 
ATOM     52  HN  GLY A   4       7.890 -22.756 -31.891  1.00  0.00      A      
ATOM     53  CA  GLY A   4       8.180 -23.609 -30.034  1.00  0.00      A    C 
ATOM     54  HA1 GLY A   4       7.819 -24.522 -29.585  1.00  0.00      A      
ATOM     55  HA2 GLY A   4       9.231 -23.672 -30.273  1.00  0.00      A    H 
ATOM     56  C   GLY A   4       8.038 -22.435 -29.129  1.00  0.00      A    C 
ATOM     57  O   GLY A   4       8.969 -21.695 -28.953  1.00  0.00      A    O 
ATOM     58  N   ALA A   5       6.905 -22.304 -28.462  1.00  0.00      A    N 
ATOM     59  HN  ALA A   5       6.142 -22.933 -28.589  1.00  0.00      A      
ATOM     60  CA  ALA A   5       6.675 -21.291 -27.451  1.00  0.00      A    C 
ATOM     61  HA  ALA A   5       6.697 -20.317 -27.918  1.00  0.00      A    H 
ATOM     62  CB  ALA A   5       5.261 -21.466 -26.921  1.00  0.00      A    C 
ATOM     63  HB1 ALA A   5       4.539 -21.334 -27.755  1.00  0.00      A    H 
ATOM     64  HB2 ALA A   5       5.004 -20.709 -26.149  1.00  0.00      A    H 
ATOM     65  HB3 ALA A   5       5.113 -22.479 -26.489  1.00  0.00      A    H 
ATOM     66  C   ALA A   5       7.679 -21.330 -26.273  1.00  0.00      A    C 
ATOM     67  O   ALA A   5       8.047 -22.396 -25.795  1.00  0.00      A    O 
ATOM     68  N   VAL A   6       8.087 -20.156 -25.788  1.00  0.00      A    N 
ATOM     69  HN  VAL A   6       7.790 -19.296 -26.194  1.00  0.00      A      
ATOM     70  CA  VAL A   6       9.077 -20.013 -24.745  1.00  0.00      A    C 
ATOM     71  HA  VAL A   6       9.867 -20.671 -25.075  1.00  0.00      A    H 
ATOM     72  CB  VAL A   6       9.694 -18.605 -24.752  1.00  0.00      A    C 
ATOM     73  HB  VAL A   6       8.869 -17.882 -24.578  1.00  0.00      A    H 
ATOM     74  CG1 VAL A   6      10.697 -18.446 -23.594  1.00  0.00      A    C 
ATOM     75 HG11 VAL A   6      11.479 -19.234 -23.642  1.00  0.00      A    H 
ATOM     76 HG12 VAL A   6      11.144 -17.430 -23.637  1.00  0.00      A    H 
ATOM     77 HG13 VAL A   6      10.234 -18.504 -22.585  1.00  0.00      A    H 
ATOM     78  CG2 VAL A   6      10.419 -18.345 -26.095  1.00  0.00      A    C 
ATOM     79 HG21 VAL A   6      11.325 -18.966 -26.258  1.00  0.00      A    H 
ATOM     80 HG22 VAL A   6       9.691 -18.474 -26.925  1.00  0.00      A    H 
ATOM     81 HG23 VAL A   6      10.750 -17.284 -26.072  1.00  0.00      A    H 
ATOM     82  C   VAL A   6       8.618 -20.476 -23.381  1.00  0.00      A    C 
ATOM     83  O   VAL A   6       7.637 -19.973 -22.817  1.00  0.00      A    O 
ATOM     84  N   LYS A   7       9.352 -21.415 -22.723  1.00  0.00      A    N 
ATOM     85  HN  LYS A   7      10.139 -21.865 -23.139  1.00  0.00      A      
ATOM     86  CA  LYS A   7       9.114 -21.756 -21.339  1.00  0.00      A    C 
ATOM     87  HA  LYS A   7       8.084 -21.546 -21.091  1.00  0.00      A    H 
ATOM     88  CB  LYS A   7       9.486 -23.208 -20.989  1.00  0.00      A    C 
ATOM     89  HB1 LYS A   7      10.555 -23.346 -21.258  1.00  0.00      A      
ATOM     90  HB2 LYS A   7       9.327 -23.397 -19.906  1.00  0.00      A    H 
ATOM     91  CG  LYS A   7       8.664 -24.284 -21.738  1.00  0.00      A    C 
ATOM     92  HG1 LYS A   7       8.584 -23.983 -22.804  1.00  0.00      A      
ATOM     93  HG2 LYS A   7       9.246 -25.231 -21.729  1.00  0.00      A    H 
ATOM     94  CD  LYS A   7       7.272 -24.515 -21.129  1.00  0.00      A    C 
ATOM     95  HD1 LYS A   7       7.485 -24.615 -20.044  1.00  0.00      A      
ATOM     96  HD2 LYS A   7       6.585 -23.679 -21.383  1.00  0.00      A    H 
ATOM     97  CE  LYS A   7       6.646 -25.820 -21.637  1.00  0.00      A    C 
ATOM     98  HE1 LYS A   7       7.303 -26.705 -21.495  1.00  0.00      A      
ATOM     99  HE2 LYS A   7       6.387 -25.706 -22.712  1.00  0.00      A    H 
ATOM    100  NZ  LYS A   7       5.360 -26.089 -20.924  1.00  0.00      A    N 
ATOM    101  HZ1 LYS A   7       4.637 -25.391 -21.191  1.00  0.00      A    H 
ATOM    102  HZ2 LYS A   7       5.544 -26.033 -19.902  1.00  0.00      A    H 
ATOM    103  HZ3 LYS A   7       4.964 -27.024 -21.146  1.00  0.00      A    H 
ATOM    104  C   LYS A   7       9.873 -20.849 -20.395  1.00  0.00      A    C 
ATOM    105  O   LYS A   7      11.033 -21.097 -20.128  1.00  0.00      A    O 
ATOM    106  N   ILE A   8       9.260 -19.766 -19.881  1.00  0.00      A    N 
ATOM    107  HN  ILE A   8       8.310 -19.549 -20.088  1.00  0.00      A      
ATOM    108  CA  ILE A   8       9.946 -18.778 -19.047  1.00  0.00      A    C 
ATOM    109  HA  ILE A   8      10.971 -18.696 -19.375  1.00  0.00      A    H 
ATOM    110  CB  ILE A   8       9.295 -17.404 -19.068  1.00  0.00      A    C 
ATOM    111  HB  ILE A   8       8.283 -17.421 -18.610  1.00  0.00      A    H 
ATOM    112  CG2 ILE A   8      10.158 -16.468 -18.199  1.00  0.00      A    C 
ATOM    113 HG21 ILE A   8      11.221 -16.481 -18.520  1.00  0.00      A    H 
ATOM    114 HG22 ILE A   8       9.880 -15.393 -18.255  1.00  0.00      A    H 
ATOM    115 HG23 ILE A   8      10.100 -16.794 -17.139  1.00  0.00      A    H 
ATOM    116  CG1 ILE A   8       9.152 -16.896 -20.529  1.00  0.00      A    C 
ATOM    117 HG11 ILE A   8       8.467 -17.564 -21.094  1.00  0.00      A      
ATOM    118 HG12 ILE A   8      10.146 -16.977 -21.018  1.00  0.00      A    H 
ATOM    119  CD  ILE A   8       8.644 -15.471 -20.648  1.00  0.00      A    C 
ATOM    120  HD1 ILE A   8       8.399 -15.149 -21.682  1.00  0.00      A      
ATOM    121  HD2 ILE A   8       7.704 -15.372 -20.063  1.00  0.00      A      
ATOM    122  HD3 ILE A   8       9.388 -14.752 -20.244  1.00  0.00      A      
ATOM    123  C   ILE A   8       9.931 -19.380 -17.654  1.00  0.00      A    C 
ATOM    124  O   ILE A   8       8.880 -19.710 -17.117  1.00  0.00      A    O 
ATOM    125  N   GLY A   9      11.111 -19.629 -17.085  1.00  0.00      A    N 
ATOM    126  HN  GLY A   9      11.936 -19.415 -17.602  1.00  0.00      A      
ATOM    127  CA  GLY A   9      11.309 -20.356 -15.850  1.00  0.00      A    C 
ATOM    128  HA1 GLY A   9      12.324 -20.725 -15.835  1.00  0.00      A      
ATOM    129  HA2 GLY A   9      10.583 -21.150 -15.766  1.00  0.00      A    H 
ATOM    130  C   GLY A   9      11.202 -19.580 -14.572  1.00  0.00      A    C 
ATOM    131  O   GLY A   9      10.288 -18.773 -14.387  1.00  0.00      A    O 
ATOM    132  N   ASP A  10      12.123 -19.900 -13.641  1.00  0.00      A    N 
ATOM    133  HN  ASP A  10      12.778 -20.631 -13.818  1.00  0.00      A      
ATOM    134  CA  ASP A  10      12.180 -19.345 -12.310  1.00  0.00      A    C 
ATOM    135  HA  ASP A  10      11.266 -19.583 -11.787  1.00  0.00      A    H 
ATOM    136  CB  ASP A  10      13.411 -19.950 -11.566  1.00  0.00      A    C 
ATOM    137  HB1 ASP A  10      14.311 -19.812 -12.202  1.00  0.00      A      
ATOM    138  HB2 ASP A  10      13.644 -19.350 -10.660  1.00  0.00      A    H 
ATOM    139  CG  ASP A  10      13.246 -21.428 -11.211  1.00  0.00      A    C 
ATOM    140  OD1 ASP A  10      12.127 -21.834 -10.866  1.00  0.00      A    O 
ATOM    141  OD2 ASP A  10      14.272 -22.154 -11.194  1.00  0.00      A    O 
ATOM    142  C   ASP A  10      12.312 -17.803 -12.201  1.00  0.00      A    C 
ATOM    143  O   ASP A  10      13.322 -17.122 -12.391  1.00  0.00      A    O 
ATOM    144  N   LEU A  11      11.174 -17.128 -11.895  1.00  0.00      A    N 
ATOM    145  HN  LEU A  11      10.299 -17.602 -11.966  1.00  0.00      A      
ATOM    146  CA  LEU A  11      11.092 -15.760 -11.397  1.00  0.00      A    C 
ATOM    147  HA  LEU A  11      12.062 -15.287 -11.374  1.00  0.00      A    H 
ATOM    148  CB  LEU A  11      10.140 -14.816 -12.183  1.00  0.00      A    C 
ATOM    149  HB1 LEU A  11       9.153 -15.295 -12.357  1.00  0.00      A      
ATOM    150  HB2 LEU A  11       9.947 -13.924 -11.550  1.00  0.00      A    H 
ATOM    151  CG  LEU A  11      10.655 -14.308 -13.557  1.00  0.00      A    C 
ATOM    152  HG  LEU A  11      11.761 -14.215 -13.535  1.00  0.00      A    H 
ATOM    153  CD1 LEU A  11      10.338 -15.243 -14.717  1.00  0.00      A    C 
ATOM    154 HD11 LEU A  11       9.246 -15.316 -14.911  1.00  0.00      A    H 
ATOM    155 HD12 LEU A  11      10.654 -16.268 -14.431  1.00  0.00      A    H 
ATOM    156 HD13 LEU A  11      10.869 -14.955 -15.650  1.00  0.00      A    H 
ATOM    157  CD2 LEU A  11      10.079 -12.947 -13.895  1.00  0.00      A    C 
ATOM    158 HD21 LEU A  11      10.165 -12.300 -12.996  1.00  0.00      A    H 
ATOM    159 HD22 LEU A  11      10.618 -12.457 -14.734  1.00  0.00      A    H 
ATOM    160 HD23 LEU A  11       8.988 -12.944 -14.105  1.00  0.00      A    H 
ATOM    161  C   LEU A  11      10.600 -15.975 -10.006  1.00  0.00      A    C 
ATOM    162  O   LEU A  11       9.414 -16.221  -9.803  1.00  0.00      A    O 
ATOM    163  N   HSD A  12      11.482 -15.996  -8.964  1.00  0.00      A    N 
ATOM    164  HN  HSD A  12      12.451 -15.766  -9.014  1.00  0.00      A      
ATOM    165  CA  HSD A  12      11.035 -16.276  -7.573  1.00  0.00      A    C 
ATOM    166  HA  HSD A  12      10.396 -17.146  -7.607  1.00  0.00      A    H 
ATOM    167  CB  HSD A  12      12.195 -16.506  -6.551  1.00  0.00      A    C 
ATOM    168  HB1 HSD A  12      12.928 -15.670  -6.546  1.00  0.00      A      
ATOM    169  HB2 HSD A  12      11.810 -16.574  -5.511  1.00  0.00      A    H 
ATOM    170  ND1 HSD A  12      12.986 -18.816  -5.914  1.00  0.00      A    N 
ATOM    171  HD1 HSD A  12      12.575 -18.853  -5.003  1.00  0.00      A    H 
ATOM    172  CG  HSD A  12      12.911 -17.801  -6.860  1.00  0.00      A    C 
ATOM    173  CE1 HSD A  12      13.682 -19.815  -6.511  1.00  0.00      A    C 
ATOM    174  HE1 HSD A  12      13.898 -20.751  -5.996  1.00  0.00      A    H 
ATOM    175  NE2 HSD A  12      14.109 -19.504  -7.734  1.00  0.00      A    N 
ATOM    176  CD2 HSD A  12      13.613 -18.231  -7.954  1.00  0.00      A    C 
ATOM    177  HD2 HSD A  12      13.778 -17.706  -8.887  1.00  0.00      A    H 
ATOM    178  C   HSD A  12      10.115 -15.188  -7.056  1.00  0.00      A    C 
ATOM    179  O   HSD A  12      10.146 -14.043  -7.522  1.00  0.00      A    O 
ATOM    180  N   ASP A  13       9.262 -15.481  -6.089  1.00  0.00      A    N 
ATOM    181  HN  ASP A  13       9.195 -16.438  -5.816  1.00  0.00      A      
ATOM    182  CA  ASP A  13       8.413 -14.557  -5.384  1.00  0.00      A    C 
ATOM    183  HA  ASP A  13       8.133 -13.798  -6.099  1.00  0.00      A    H 
ATOM    184  CB  ASP A  13       7.126 -15.313  -4.904  1.00  0.00      A    C 
ATOM    185  HB1 ASP A  13       6.431 -14.686  -4.304  1.00  0.00      A      
ATOM    186  HB2 ASP A  13       7.394 -16.230  -4.338  1.00  0.00      A    H 
ATOM    187  CG  ASP A  13       6.358 -15.794  -6.146  1.00  0.00      A    C 
ATOM    188  OD1 ASP A  13       6.018 -14.953  -7.034  1.00  0.00      A    O 
ATOM    189  OD2 ASP A  13       6.088 -17.012  -6.265  1.00  0.00      A    O 
ATOM    190  C   ASP A  13       9.230 -13.870  -4.283  1.00  0.00      A    C 
ATOM    191  O   ASP A  13       8.686 -13.423  -3.289  1.00  0.00      A    O 
ATOM    192  N   PHE A  14      10.548 -13.658  -4.563  1.00  0.00      A    N 
ATOM    193  HN  PHE A  14      10.834 -14.003  -5.453  1.00  0.00      A      
ATOM    194  CA  PHE A  14      11.571 -12.856  -3.972  1.00  0.00      A    C 
ATOM    195  HA  PHE A  14      11.167 -12.266  -3.163  1.00  0.00      A    H 
ATOM    196  CB  PHE A  14      12.681 -13.731  -3.339  1.00  0.00      A    C 
ATOM    197  HB1 PHE A  14      12.900 -14.659  -3.909  1.00  0.00      A      
ATOM    198  HB2 PHE A  14      12.352 -14.040  -2.324  1.00  0.00      A    H 
ATOM    199  CG  PHE A  14      14.033 -13.053  -3.143  1.00  0.00      A    C 
ATOM    200  CD1 PHE A  14      15.130 -13.405  -3.929  1.00  0.00      A    C 
ATOM    201  HD1 PHE A  14      15.046 -14.192  -4.663  1.00  0.00      A    H 
ATOM    202  CE1 PHE A  14      16.330 -12.688  -3.841  1.00  0.00      A    C 
ATOM    203  HE1 PHE A  14      17.130 -12.966  -4.512  1.00  0.00      A    H 
ATOM    204  CZ  PHE A  14      16.434 -11.598  -2.964  1.00  0.00      A    C 
ATOM    205  HZ  PHE A  14      17.334 -11.002  -2.981  1.00  0.00      A    H 
ATOM    206  CD2 PHE A  14      14.181 -11.993  -2.249  1.00  0.00      A    C 
ATOM    207  HD2 PHE A  14      13.320 -11.735  -1.649  1.00  0.00      A    H 
ATOM    208  CE2 PHE A  14      15.357 -11.219  -2.174  1.00  0.00      A    C 
ATOM    209  HE2 PHE A  14      15.348 -10.307  -1.596  1.00  0.00      A    H 
ATOM    210  C   PHE A  14      12.086 -11.970  -5.051  1.00  0.00      A    C 
ATOM    211  O   PHE A  14      12.337 -12.442  -6.148  1.00  0.00      A    O 
ATOM    212  N   ILE A  15      12.288 -10.698  -4.788  1.00  0.00      A    N 
ATOM    213  HN  ILE A  15      12.176 -10.334  -3.867  1.00  0.00      A      
ATOM    214  CA  ILE A  15      12.533  -9.693  -5.807  1.00  0.00      A    C 
ATOM    215  HA  ILE A  15      11.950  -9.976  -6.670  1.00  0.00      A    H 
ATOM    216  CB  ILE A  15      12.015  -8.306  -5.390  1.00  0.00      A    C 
ATOM    217  HB  ILE A  15      12.516  -8.063  -4.428  1.00  0.00      A    H 
ATOM    218  CG2 ILE A  15      12.405  -7.185  -6.360  1.00  0.00      A    C 
ATOM    219 HG21 ILE A  15      12.128  -6.206  -5.912  1.00  0.00      A    H 
ATOM    220 HG22 ILE A  15      13.503  -7.115  -6.519  1.00  0.00      A    H 
ATOM    221 HG23 ILE A  15      11.855  -7.384  -7.305  1.00  0.00      A    H 
ATOM    222  CG1 ILE A  15      10.506  -8.353  -5.071  1.00  0.00      A    C 
ATOM    223 HG11 ILE A  15      10.302  -9.262  -4.466  1.00  0.00      A      
ATOM    224 HG12 ILE A  15       9.929  -8.488  -6.011  1.00  0.00      A    H 
ATOM    225  CD  ILE A  15      10.008  -7.136  -4.310  1.00  0.00      A    C 
ATOM    226  HD1 ILE A  15       8.899  -7.114  -4.254  1.00  0.00      A      
ATOM    227  HD2 ILE A  15      10.482  -7.182  -3.306  1.00  0.00      A      
ATOM    228  HD3 ILE A  15      10.299  -6.241  -4.901  1.00  0.00      A      
ATOM    229  C   ILE A  15      14.011  -9.573  -6.249  1.00  0.00      A    C 
ATOM    230  O   ILE A  15      14.859  -9.007  -5.567  1.00  0.00      A    O 
ATOM    231  N   SER A  16      14.334 -10.015  -7.466  1.00  0.00      A    N 
ATOM    232  HN  SER A  16      13.625 -10.403  -8.050  1.00  0.00      A      
ATOM    233  CA  SER A  16      15.639  -9.705  -8.059  1.00  0.00      A    C 
ATOM    234  HA  SER A  16      15.911  -8.741  -7.655  1.00  0.00      A    H 
ATOM    235  CB  SER A  16      16.820 -10.645  -7.631  1.00  0.00      A    C 
ATOM    236  HB1 SER A  16      17.826 -10.322  -7.975  1.00  0.00      A      
ATOM    237  HB2 SER A  16      16.877 -10.569  -6.524  1.00  0.00      A    H 
ATOM    238  OG  SER A  16      16.675 -12.040  -8.011  1.00  0.00      A    O 
ATOM    239  HG1 SER A  16      16.964 -12.116  -8.923  1.00  0.00      A      
ATOM    240  C   SER A  16      15.454  -9.644  -9.572  1.00  0.00      A    C 
ATOM    241  O   SER A  16      14.566 -10.316 -10.077  1.00  0.00      A    O 
ATOM    242  N   PRO A  17      16.188  -8.800 -10.307  1.00  0.00      A    N 
ATOM    243  CD  PRO A  17      17.262  -7.936  -9.837  1.00  0.00      A    C 
ATOM    244  HD1 PRO A  17      16.951  -7.387  -8.923  1.00  0.00      A      
ATOM    245  HD2 PRO A  17      18.100  -8.627  -9.606  1.00  0.00      A    H 
ATOM    246  CA  PRO A  17      15.884  -8.492 -11.711  1.00  0.00      A    C 
ATOM    247  HA  PRO A  17      14.976  -7.907 -11.695  1.00  0.00      A    H 
ATOM    248  CB  PRO A  17      17.078  -7.646 -12.196  1.00  0.00      A    C 
ATOM    249  HB1 PRO A  17      17.911  -8.301 -12.530  1.00  0.00      A      
ATOM    250  HB2 PRO A  17      16.806  -6.906 -12.979  1.00  0.00      A    H 
ATOM    251  CG  PRO A  17      17.606  -6.935 -10.935  1.00  0.00      A    C 
ATOM    252  HG1 PRO A  17      18.699  -6.745 -10.999  1.00  0.00      A      
ATOM    253  HG2 PRO A  17      17.066  -5.969 -10.835  1.00  0.00      A    H 
ATOM    254  C   PRO A  17      15.651  -9.651 -12.651  1.00  0.00      A    C 
ATOM    255  O   PRO A  17      16.496 -10.543 -12.663  1.00  0.00      A    O 
ATOM    256  N   ALA A  18      14.578  -9.669 -13.474  1.00  0.00      A    N 
ATOM    257  HN  ALA A  18      13.898  -8.940 -13.437  1.00  0.00      A      
ATOM    258  CA  ALA A  18      14.316 -10.723 -14.447  1.00  0.00      A    C 
ATOM    259  HA  ALA A  18      14.182 -11.615 -13.854  1.00  0.00      A    H 
ATOM    260  CB  ALA A  18      12.991 -10.444 -15.163  1.00  0.00      A    C 
ATOM    261  HB1 ALA A  18      12.739 -11.268 -15.864  1.00  0.00      A    H 
ATOM    262  HB2 ALA A  18      13.007  -9.466 -15.690  1.00  0.00      A    H 
ATOM    263  HB3 ALA A  18      12.178 -10.342 -14.412  1.00  0.00      A    H 
ATOM    264  C   ALA A  18      15.451 -10.991 -15.453  1.00  0.00      A    C 
ATOM    265  O   ALA A  18      16.327 -10.160 -15.684  1.00  0.00      A    O 
ATOM    266  N   GLN A  19      15.422 -12.169 -16.124  1.00  0.00      A    N 
ATOM    267  HN  GLN A  19      14.730 -12.868 -15.960  1.00  0.00      A      
ATOM    268  CA  GLN A  19      16.405 -12.482 -17.160  1.00  0.00      A    C 
ATOM    269  HA  GLN A  19      17.387 -12.194 -16.814  1.00  0.00      A    H 
ATOM    270  CB  GLN A  19      16.458 -14.043 -17.437  1.00  0.00      A    C 
ATOM    271  HB1 GLN A  19      17.216 -14.194 -18.235  1.00  0.00      A      
ATOM    272  HB2 GLN A  19      15.477 -14.389 -17.827  1.00  0.00      A    H 
ATOM    273  CG  GLN A  19      16.908 -14.855 -16.224  1.00  0.00      A    C 
ATOM    274  HG1 GLN A  19      17.797 -14.432 -15.710  1.00  0.00      A      
ATOM    275  HG2 GLN A  19      16.054 -14.881 -15.515  1.00  0.00      A    H 
ATOM    276  CD  GLN A  19      17.236 -16.298 -16.581  1.00  0.00      A    C 
ATOM    277  OE1 GLN A  19      16.417 -16.994 -17.195  1.00  0.00      A    O 
ATOM    278  NE2 GLN A  19      18.410 -16.807 -16.179  1.00  0.00      A    N 
ATOM    279 HE21 GLN A  19      18.598 -17.743 -16.479  1.00  0.00      A    H 
ATOM    280 HE22 GLN A  19      18.997 -16.237 -15.605  1.00  0.00      A    H 
ATOM    281  C   GLN A  19      16.192 -11.739 -18.489  1.00  0.00      A    C 
ATOM    282  O   GLN A  19      17.054 -11.603 -19.327  1.00  0.00      A    O 
ATOM    283  N   ALA A  20      14.976 -11.229 -18.774  1.00  0.00      A    N 
ATOM    284  HN  ALA A  20      14.211 -11.379 -18.152  1.00  0.00      A      
ATOM    285  CA  ALA A  20      14.696 -10.378 -19.912  1.00  0.00      A    C 
ATOM    286  HA  ALA A  20      15.062 -10.880 -20.796  1.00  0.00      A    H 
ATOM    287  CB  ALA A  20      13.184 -10.066 -20.019  1.00  0.00      A    C 
ATOM    288  HB1 ALA A  20      12.863  -9.495 -19.122  1.00  0.00      A    H 
ATOM    289  HB2 ALA A  20      12.582 -10.999 -20.075  1.00  0.00      A    H 
ATOM    290  HB3 ALA A  20      12.999  -9.421 -20.905  1.00  0.00      A    H 
ATOM    291  C   ALA A  20      15.508  -9.102 -19.771  1.00  0.00      A    C 
ATOM    292  O   ALA A  20      16.198  -8.661 -20.703  1.00  0.00      A    O 
ATOM    293  N   CYS A  21      15.489  -8.482 -18.566  1.00  0.00      A    N 
ATOM    294  HN  CYS A  21      14.888  -8.800 -17.836  1.00  0.00      A      
ATOM    295  CA  CYS A  21      16.195  -7.312 -18.193  1.00  0.00      A    C 
ATOM    296  HA  CYS A  21      15.904  -6.472 -18.807  1.00  0.00      A    H 
ATOM    297  CB  CYS A  21      15.697  -7.027 -16.743  1.00  0.00      A    C 
ATOM    298  HB1 CYS A  21      16.076  -7.811 -16.053  1.00  0.00      A      
ATOM    299  HB2 CYS A  21      16.296  -6.165 -16.378  1.00  0.00      A    H 
ATOM    300  SG  CYS A  21      14.167  -6.766 -16.527  1.00  0.00      A    S 
ATOM    301  C   CYS A  21      17.734  -7.452 -18.176  1.00  0.00      A    C 
ATOM    302  O   CYS A  21      18.498  -6.573 -18.643  1.00  0.00      A    O 
ATOM    303  N   VAL A  22      18.256  -8.600 -17.654  1.00  0.00      A    N 
ATOM    304  HN  VAL A  22      17.631  -9.294 -17.307  1.00  0.00      A      
ATOM    305  CA  VAL A  22      19.668  -8.896 -17.589  1.00  0.00      A    C 
ATOM    306  HA  VAL A  22      20.216  -7.979 -17.434  1.00  0.00      A    H 
ATOM    307  CB  VAL A  22      20.074  -9.794 -16.395  1.00  0.00      A    C 
ATOM    308  HB  VAL A  22      19.559 -10.775 -16.481  1.00  0.00      A    H 
ATOM    309  CG1 VAL A  22      21.613  -9.974 -16.309  1.00  0.00      A    C 
ATOM    310 HG11 VAL A  22      22.035 -10.664 -17.071  1.00  0.00      A    H 
ATOM    311 HG12 VAL A  22      22.101  -9.003 -16.544  1.00  0.00      A    H 
ATOM    312 HG13 VAL A  22      21.987 -10.368 -15.340  1.00  0.00      A    H 
ATOM    313  CG2 VAL A  22      19.548  -9.127 -15.087  1.00  0.00      A    C 
ATOM    314 HG21 VAL A  22      19.683  -9.792 -14.207  1.00  0.00      A    H 
ATOM    315 HG22 VAL A  22      20.156  -8.218 -14.891  1.00  0.00      A    H 
ATOM    316 HG23 VAL A  22      18.457  -8.927 -15.153  1.00  0.00      A    H 
ATOM    317  C   VAL A  22      20.145  -9.567 -18.909  1.00  0.00      A    C 
ATOM    318  O   VAL A  22      19.798 -10.688 -19.250  1.00  0.00      A    O 
ATOM    319  N   VAL A  23      21.040  -8.846 -19.646  1.00  0.00      A    N 
ATOM    320  HN  VAL A  23      21.340  -7.953 -19.320  1.00  0.00      A      
ATOM    321  CA  VAL A  23      21.672  -9.248 -20.870  1.00  0.00      A    C 
ATOM    322  HA  VAL A  23      21.000  -9.869 -21.444  1.00  0.00      A    H 
ATOM    323  CB  VAL A  23      21.981  -8.038 -21.673  1.00  0.00      A    C 
ATOM    324  HB  VAL A  23      22.501  -7.288 -21.040  1.00  0.00      A    H 
ATOM    325  CG1 VAL A  23      22.834  -8.361 -22.902  1.00  0.00      A    C 
ATOM    326 HG11 VAL A  23      22.418  -9.219 -23.473  1.00  0.00      A    H 
ATOM    327 HG12 VAL A  23      22.943  -7.488 -23.580  1.00  0.00      A    H 
ATOM    328 HG13 VAL A  23      23.852  -8.644 -22.560  1.00  0.00      A    H 
ATOM    329  CG2 VAL A  23      20.589  -7.423 -22.081  1.00  0.00      A    C 
ATOM    330 HG21 VAL A  23      20.758  -6.531 -22.723  1.00  0.00      A    H 
ATOM    331 HG22 VAL A  23      20.008  -7.114 -21.186  1.00  0.00      A    H 
ATOM    332 HG23 VAL A  23      20.022  -8.213 -22.619  1.00  0.00      A    H 
ATOM    333  C   VAL A  23      22.894 -10.030 -20.613  1.00  0.00      A    C 
ATOM    334  O   VAL A  23      23.809  -9.547 -19.969  1.00  0.00      A    O 
ATOM    335  N   ASN A  24      22.923 -11.290 -21.126  1.00  0.00      A    N 
ATOM    336  HN  ASN A  24      22.104 -11.715 -21.502  1.00  0.00      A      
ATOM    337  CA  ASN A  24      24.105 -12.084 -21.100  1.00  0.00      A    C 
ATOM    338  HA  ASN A  24      24.637 -11.799 -20.204  1.00  0.00      A    H 
ATOM    339  CB  ASN A  24      23.770 -13.610 -21.068  1.00  0.00      A    C 
ATOM    340  HB1 ASN A  24      23.257 -13.783 -20.098  1.00  0.00      A      
ATOM    341  HB2 ASN A  24      23.178 -13.922 -21.955  1.00  0.00      A    H 
ATOM    342  CG  ASN A  24      25.009 -14.518 -21.094  1.00  0.00      A    C 
ATOM    343  OD1 ASN A  24      26.165 -14.086 -21.096  1.00  0.00      A    O 
ATOM    344  ND2 ASN A  24      24.739 -15.845 -21.166  1.00  0.00      A    N 
ATOM    345 HD21 ASN A  24      25.530 -16.455 -21.213  1.00  0.00      A    H 
ATOM    346 HD22 ASN A  24      23.818 -16.233 -21.174  1.00  0.00      A    H 
ATOM    347  C   ASN A  24      24.898 -11.647 -22.336  1.00  0.00      A    C 
ATOM    348  O   ASN A  24      24.336 -11.601 -23.418  1.00  0.00      A    O 
ATOM    349  N   LEU A  25      26.213 -11.346 -22.231  1.00  0.00      A    N 
ATOM    350  HN  LEU A  25      26.580 -11.352 -21.304  1.00  0.00      A      
ATOM    351  CA  LEU A  25      27.132 -11.094 -23.339  1.00  0.00      A    C 
ATOM    352  HA  LEU A  25      26.715 -10.288 -23.923  1.00  0.00      A    H 
ATOM    353  CB  LEU A  25      28.564 -10.716 -22.846  1.00  0.00      A    C 
ATOM    354  HB1 LEU A  25      29.274 -10.559 -23.686  1.00  0.00      A      
ATOM    355  HB2 LEU A  25      28.929 -11.596 -22.275  1.00  0.00      A    H 
ATOM    356  CG  LEU A  25      28.681  -9.478 -21.912  1.00  0.00      A    C 
ATOM    357  HG  LEU A  25      27.914  -9.525 -21.110  1.00  0.00      A    H 
ATOM    358  CD1 LEU A  25      30.101  -9.455 -21.301  1.00  0.00      A    C 
ATOM    359 HD11 LEU A  25      30.332 -10.363 -20.703  1.00  0.00      A    H 
ATOM    360 HD12 LEU A  25      30.126  -8.606 -20.584  1.00  0.00      A    H 
ATOM    361 HD13 LEU A  25      30.902  -9.307 -22.056  1.00  0.00      A    H 
ATOM    362  CD2 LEU A  25      28.409  -8.179 -22.675  1.00  0.00      A    C 
ATOM    363 HD21 LEU A  25      27.334  -8.087 -22.941  1.00  0.00      A    H 
ATOM    364 HD22 LEU A  25      28.690  -7.268 -22.105  1.00  0.00      A    H 
ATOM    365 HD23 LEU A  25      28.964  -8.125 -23.636  1.00  0.00      A    H 
ATOM    366  C   LEU A  25      27.223 -12.215 -24.350  1.00  0.00      A    C 
ATOM    367  O   LEU A  25      27.399 -11.954 -25.528  1.00  0.00      A    O 
ATOM    368  N   GLU A  26      27.115 -13.467 -23.883  1.00  0.00      A    N 
ATOM    369  HN  GLU A  26      27.132 -13.645 -22.902  1.00  0.00      A      
ATOM    370  CA  GLU A  26      27.076 -14.613 -24.745  1.00  0.00      A    C 
ATOM    371  HA  GLU A  26      27.610 -14.355 -25.648  1.00  0.00      A    H 
ATOM    372  CB  GLU A  26      27.723 -15.800 -24.016  1.00  0.00      A    C 
ATOM    373  HB1 GLU A  26      27.184 -16.004 -23.066  1.00  0.00      A      
ATOM    374  HB2 GLU A  26      27.652 -16.704 -24.658  1.00  0.00      A    H 
ATOM    375  CG  GLU A  26      29.229 -15.654 -23.818  1.00  0.00      A    C 
ATOM    376  HG1 GLU A  26      29.596 -14.741 -23.303  1.00  0.00      A      
ATOM    377  HG2 GLU A  26      29.685 -15.522 -24.823  1.00  0.00      A    H 
ATOM    378  CD  GLU A  26      29.863 -16.819 -23.160  1.00  0.00      A    C 
ATOM    379  OE1 GLU A  26      30.407 -17.719 -23.878  1.00  0.00      A    O 
ATOM    380  OE2 GLU A  26      29.811 -16.932 -21.899  1.00  0.00      A    O 
ATOM    381  C   GLU A  26      25.681 -14.968 -25.182  1.00  0.00      A    C 
ATOM    382  O   GLU A  26      25.462 -15.898 -25.965  1.00  0.00      A    O 
ATOM    383  N   GLY A  27      24.664 -14.240 -24.705  1.00  0.00      A    N 
ATOM    384  HN  GLY A  27      24.864 -13.467 -24.108  1.00  0.00      A      
ATOM    385  CA  GLY A  27      23.249 -14.376 -25.161  1.00  0.00      A    C 
ATOM    386  HA1 GLY A  27      22.798 -13.447 -24.845  1.00  0.00      A      
ATOM    387  HA2 GLY A  27      23.188 -14.453 -26.236  1.00  0.00      A    H 
ATOM    388  C   GLY A  27      22.455 -15.522 -24.516  1.00  0.00      A    C 
ATOM    389  O   GLY A  27      21.307 -15.417 -24.112  1.00  0.00      A    O 
ATOM    390  N   GLY A  28      23.087 -16.701 -24.446  1.00  0.00      A    N 
ATOM    391  HN  GLY A  28      24.032 -16.674 -24.762  1.00  0.00      A      
ATOM    392  CA  GLY A  28      22.642 -17.987 -23.862  1.00  0.00      A    C 
ATOM    393  HA1 GLY A  28      23.487 -18.658 -23.889  1.00  0.00      A      
ATOM    394  HA2 GLY A  28      21.859 -18.367 -24.503  1.00  0.00      A    H 
ATOM    395  C   GLY A  28      22.147 -18.004 -22.437  1.00  0.00      A    C 
ATOM    396  O   GLY A  28      22.344 -17.102 -21.640  1.00  0.00      A    O 
ATOM    397  N   LYS A  29      21.422 -19.096 -22.149  1.00  0.00      A    N 
ATOM    398  HN  LYS A  29      21.145 -19.765 -22.835  1.00  0.00      A      
ATOM    399  CA  LYS A  29      20.910 -19.356 -20.804  1.00  0.00      A    C 
ATOM    400  HA  LYS A  29      20.297 -18.512 -20.524  1.00  0.00      A    H 
ATOM    401  CB  LYS A  29      19.946 -20.556 -20.803  1.00  0.00      A    C 
ATOM    402  HB1 LYS A  29      20.555 -21.457 -21.028  1.00  0.00      A      
ATOM    403  HB2 LYS A  29      19.568 -20.680 -19.766  1.00  0.00      A    H 
ATOM    404  CG  LYS A  29      18.722 -20.384 -21.764  1.00  0.00      A    C 
ATOM    405  HG1 LYS A  29      18.981 -20.446 -22.842  1.00  0.00      A      
ATOM    406  HG2 LYS A  29      18.355 -19.356 -21.558  1.00  0.00      A    H 
ATOM    407  CD  LYS A  29      17.551 -21.347 -21.483  1.00  0.00      A    C 
ATOM    408  HD1 LYS A  29      17.389 -21.376 -20.384  1.00  0.00      A      
ATOM    409  HD2 LYS A  29      17.840 -22.383 -21.762  1.00  0.00      A    H 
ATOM    410  CE  LYS A  29      16.188 -20.906 -22.063  1.00  0.00      A    C 
ATOM    411  HE1 LYS A  29      15.912 -19.913 -21.648  1.00  0.00      A      
ATOM    412  HE2 LYS A  29      16.181 -20.864 -23.174  1.00  0.00      A    H 
ATOM    413  NZ  LYS A  29      15.184 -21.912 -21.675  1.00  0.00      A    N 
ATOM    414  HZ1 LYS A  29      14.275 -21.551 -22.028  1.00  0.00      A    H 
ATOM    415  HZ2 LYS A  29      15.102 -22.058 -20.649  1.00  0.00      A    H 
ATOM    416  HZ3 LYS A  29      15.426 -22.811 -22.139  1.00  0.00      A    H 
ATOM    417  C   LYS A  29      21.972 -19.483 -19.694  1.00  0.00      A    C 
ATOM    418  O   LYS A  29      22.757 -20.427 -19.692  1.00  0.00      A    O 
ATOM    419  N   LEU A  30      22.048 -18.577 -18.751  1.00  0.00      A    N 
ATOM    420  HN  LEU A  30      21.468 -17.766 -18.757  1.00  0.00      A      
ATOM    421  CA  LEU A  30      22.958 -18.650 -17.601  1.00  0.00      A    C 
ATOM    422  HA  LEU A  30      23.963 -18.775 -17.976  1.00  0.00      A    H 
ATOM    423  CB  LEU A  30      22.859 -17.287 -16.820  1.00  0.00      A    C 
ATOM    424  HB1 LEU A  30      23.321 -17.379 -15.814  1.00  0.00      A      
ATOM    425  HB2 LEU A  30      21.795 -16.981 -16.732  1.00  0.00      A    H 
ATOM    426  CG  LEU A  30      23.558 -16.066 -17.486  1.00  0.00      A    C 
ATOM    427  HG  LEU A  30      23.096 -15.917 -18.485  1.00  0.00      A    H 
ATOM    428  CD1 LEU A  30      23.247 -14.759 -16.678  1.00  0.00      A    C 
ATOM    429 HD11 LEU A  30      23.718 -13.898 -17.199  1.00  0.00      A    H 
ATOM    430 HD12 LEU A  30      22.156 -14.564 -16.597  1.00  0.00      A    H 
ATOM    431 HD13 LEU A  30      23.687 -14.804 -15.659  1.00  0.00      A    H 
ATOM    432  CD2 LEU A  30      25.055 -16.235 -17.621  1.00  0.00      A    C 
ATOM    433 HD21 LEU A  30      25.551 -16.396 -16.640  1.00  0.00      A    H 
ATOM    434 HD22 LEU A  30      25.302 -17.076 -18.304  1.00  0.00      A    H 
ATOM    435 HD23 LEU A  30      25.564 -15.334 -18.025  1.00  0.00      A    H 
ATOM    436  C   LEU A  30      22.720 -19.817 -16.679  1.00  0.00      A    C 
ATOM    437  O   LEU A  30      21.578 -20.238 -16.540  1.00  0.00      A    O 
ATOM    438  N   PRO A  31      23.744 -20.376 -16.028  1.00  0.00      A    N 
ATOM    439  CD  PRO A  31      25.171 -20.050 -16.196  1.00  0.00      A    C 
ATOM    440  HD1 PRO A  31      25.388 -18.964 -16.108  1.00  0.00      A      
ATOM    441  HD2 PRO A  31      25.481 -20.555 -17.136  1.00  0.00      A    H 
ATOM    442  CA  PRO A  31      23.490 -21.302 -14.912  1.00  0.00      A    C 
ATOM    443  HA  PRO A  31      22.755 -22.027 -15.229  1.00  0.00      A    H 
ATOM    444  CB  PRO A  31      24.873 -21.989 -14.687  1.00  0.00      A    C 
ATOM    445  HB1 PRO A  31      25.041 -22.390 -13.664  1.00  0.00      A      
ATOM    446  HB2 PRO A  31      24.992 -22.786 -15.451  1.00  0.00      A    H 
ATOM    447  CG  PRO A  31      25.854 -20.838 -15.022  1.00  0.00      A    C 
ATOM    448  HG1 PRO A  31      25.911 -20.176 -14.131  1.00  0.00      A      
ATOM    449  HG2 PRO A  31      26.842 -21.252 -15.315  1.00  0.00      A    H 
ATOM    450  C   PRO A  31      22.948 -20.522 -13.699  1.00  0.00      A    C 
ATOM    451  O   PRO A  31      23.203 -19.315 -13.584  1.00  0.00      A    O 
ATOM    452  N   ASN A  32      22.137 -21.136 -12.837  1.00  0.00      A    N 
ATOM    453  HN  ASN A  32      21.987 -22.107 -13.005  1.00  0.00      A      
ATOM    454  CA  ASN A  32      21.530 -20.536 -11.651  1.00  0.00      A    C 
ATOM    455  HA  ASN A  32      21.094 -19.606 -11.986  1.00  0.00      A    H 
ATOM    456  CB  ASN A  32      20.520 -21.498 -10.985  1.00  0.00      A    C 
ATOM    457  HB1 ASN A  32      20.105 -21.086 -10.040  1.00  0.00      A      
ATOM    458  HB2 ASN A  32      21.024 -22.450 -10.713  1.00  0.00      A    H 
ATOM    459  CG  ASN A  32      19.388 -21.795 -11.956  1.00  0.00      A    C 
ATOM    460  OD1 ASN A  32      19.021 -21.095 -12.882  1.00  0.00      A    O 
ATOM    461  ND2 ASN A  32      18.816 -23.038 -11.816  1.00  0.00      A    N 
ATOM    462 HD21 ASN A  32      19.258 -23.670 -11.179  1.00  0.00      A    H 
ATOM    463 HD22 ASN A  32      17.984 -23.248 -12.330  1.00  0.00      A    H 
ATOM    464  C   ASN A  32      22.526 -20.153 -10.569  1.00  0.00      A    C 
ATOM    465  O   ASN A  32      22.254 -19.207  -9.811  1.00  0.00      A    O 
ATOM    466  N   ASN A  33      23.664 -20.879 -10.474  1.00  0.00      A    N 
ATOM    467  HN  ASN A  33      23.827 -21.592 -11.151  1.00  0.00      A      
ATOM    468  CA  ASN A  33      24.511 -20.868  -9.304  1.00  0.00      A    C 
ATOM    469  HA  ASN A  33      23.870 -20.848  -8.436  1.00  0.00      A    H 
ATOM    470  CB  ASN A  33      25.368 -22.160  -9.276  1.00  0.00      A    C 
ATOM    471  HB1 ASN A  33      25.982 -22.229  -8.353  1.00  0.00      A      
ATOM    472  HB2 ASN A  33      26.004 -22.278 -10.179  1.00  0.00      A    H 
ATOM    473  CG  ASN A  33      24.459 -23.411  -9.257  1.00  0.00      A    C 
ATOM    474  OD1 ASN A  33      24.474 -24.240 -10.188  1.00  0.00      A    O 
ATOM    475  ND2 ASN A  33      23.619 -23.568  -8.219  1.00  0.00      A    N 
ATOM    476 HD21 ASN A  33      23.879 -23.133  -7.357  1.00  0.00      A    H 
ATOM    477 HD22 ASN A  33      22.976 -24.333  -8.250  1.00  0.00      A    H 
ATOM    478  C   ASN A  33      25.480 -19.652  -9.264  1.00  0.00      A    C 
ATOM    479  O   ASN A  33      26.639 -19.738  -8.817  1.00  0.00      A    O 
ATOM    480  N   VAL A  34      24.994 -18.485  -9.702  1.00  0.00      A    N 
ATOM    481  HN  VAL A  34      24.012 -18.478  -9.874  1.00  0.00      A      
ATOM    482  CA  VAL A  34      25.767 -17.260  -9.924  1.00  0.00      A    C 
ATOM    483  HA  VAL A  34      26.824 -17.482  -9.909  1.00  0.00      A    H 
ATOM    484  CB  VAL A  34      25.398 -16.730 -11.331  1.00  0.00      A    C 
ATOM    485  HB  VAL A  34      24.299 -16.572 -11.375  1.00  0.00      A    H 
ATOM    486  CG1 VAL A  34      26.154 -15.433 -11.705  1.00  0.00      A    C 
ATOM    487 HG11 VAL A  34      25.826 -14.606 -11.040  1.00  0.00      A    H 
ATOM    488 HG12 VAL A  34      25.866 -15.213 -12.755  1.00  0.00      A    H 
ATOM    489 HG13 VAL A  34      27.260 -15.492 -11.621  1.00  0.00      A    H 
ATOM    490  CG2 VAL A  34      25.794 -17.846 -12.355  1.00  0.00      A    C 
ATOM    491 HG21 VAL A  34      25.499 -17.461 -13.354  1.00  0.00      A    H 
ATOM    492 HG22 VAL A  34      26.888 -18.037 -12.378  1.00  0.00      A    H 
ATOM    493 HG23 VAL A  34      25.268 -18.815 -12.213  1.00  0.00      A    H 
ATOM    494  C   VAL A  34      25.451 -16.183  -8.888  1.00  0.00      A    C 
ATOM    495  O   VAL A  34      26.118 -15.176  -8.846  1.00  0.00      A    O 
ATOM    496  N   LEU A  35      24.484 -16.412  -7.972  1.00  0.00      A    N 
ATOM    497  HN  LEU A  35      24.093 -17.321  -7.852  1.00  0.00      A      
ATOM    498  CA  LEU A  35      23.866 -15.384  -7.207  1.00  0.00      A    C 
ATOM    499  HA  LEU A  35      24.301 -14.440  -7.502  1.00  0.00      A    H 
ATOM    500  CB  LEU A  35      22.336 -15.358  -7.447  1.00  0.00      A    C 
ATOM    501  HB1 LEU A  35      21.809 -16.204  -6.958  1.00  0.00      A      
ATOM    502  HB2 LEU A  35      21.933 -14.401  -7.051  1.00  0.00      A    H 
ATOM    503  CG  LEU A  35      21.899 -15.300  -8.906  1.00  0.00      A    C 
ATOM    504  HG  LEU A  35      22.270 -16.207  -9.430  1.00  0.00      A    H 
ATOM    505  CD1 LEU A  35      20.359 -15.353  -9.045  1.00  0.00      A    C 
ATOM    506 HD11 LEU A  35      19.974 -16.356  -8.762  1.00  0.00      A    H 
ATOM    507 HD12 LEU A  35      19.943 -14.598  -8.343  1.00  0.00      A    H 
ATOM    508 HD13 LEU A  35      20.006 -15.107 -10.069  1.00  0.00      A    H 
ATOM    509  CD2 LEU A  35      22.469 -14.097  -9.677  1.00  0.00      A    C 
ATOM    510 HD21 LEU A  35      22.151 -14.170 -10.739  1.00  0.00      A    H 
ATOM    511 HD22 LEU A  35      23.578 -14.042  -9.721  1.00  0.00      A    H 
ATOM    512 HD23 LEU A  35      22.130 -13.141  -9.223  1.00  0.00      A    H 
ATOM    513  C   LEU A  35      24.125 -15.525  -5.670  1.00  0.00      A    C 
ATOM    514  O   LEU A  35      23.401 -14.873  -4.900  1.00  0.00      A    O 
ATOM    515  N   ALA A  36      25.027 -16.384  -5.148  1.00  0.00      A    N 
ATOM    516  HN  ALA A  36      25.603 -16.996  -5.684  1.00  0.00      A      
ATOM    517  CA  ALA A  36      25.225 -16.444  -3.716  1.00  0.00      A    C 
ATOM    518  HA  ALA A  36      24.412 -15.978  -3.179  1.00  0.00      A    H 
ATOM    519  CB  ALA A  36      25.251 -17.922  -3.246  1.00  0.00      A    C 
ATOM    520  HB1 ALA A  36      26.086 -18.456  -3.748  1.00  0.00      A    H 
ATOM    521  HB2 ALA A  36      25.377 -17.978  -2.143  1.00  0.00      A    H 
ATOM    522  HB3 ALA A  36      24.311 -18.405  -3.589  1.00  0.00      A    H 
ATOM    523  C   ALA A  36      26.496 -15.744  -3.294  1.00  0.00      A    C 
ATOM    524  O   ALA A  36      26.522 -15.182  -2.186  1.00  0.00      A    O 
ATOM    525  N   ASP A  37      27.596 -15.796  -4.112  1.00  0.00      A    N 
ATOM    526  HN  ASP A  37      27.490 -16.272  -4.982  1.00  0.00      A      
ATOM    527  CA  ASP A  37      28.912 -15.324  -3.753  1.00  0.00      A    C 
ATOM    528  HA  ASP A  37      28.944 -15.231  -2.677  1.00  0.00      A    H 
ATOM    529  CB  ASP A  37      30.021 -16.312  -4.196  1.00  0.00      A    C 
ATOM    530  HB1 ASP A  37      31.011 -15.886  -3.924  1.00  0.00      A      
ATOM    531  HB2 ASP A  37      30.036 -16.440  -5.300  1.00  0.00      A    H 
ATOM    532  CG  ASP A  37      29.885 -17.679  -3.555  1.00  0.00      A    C 
ATOM    533  OD1 ASP A  37      29.336 -17.800  -2.443  1.00  0.00      A    O 
ATOM    534  OD2 ASP A  37      30.475 -18.638  -4.126  1.00  0.00      A    O 
ATOM    535  C   ASP A  37      29.220 -13.897  -4.287  1.00  0.00      A    C 
ATOM    536  O   ASP A  37      30.315 -13.354  -4.049  1.00  0.00      A    O 
ATOM    537  N   ALA A  38      28.252 -13.293  -4.974  1.00  0.00      A    N 
ATOM    538  HN  ALA A  38      27.400 -13.785  -5.132  1.00  0.00      A      
ATOM    539  CA  ALA A  38      28.316 -11.912  -5.347  1.00  0.00      A    C 
ATOM    540  HA  ALA A  38      29.348 -11.707  -5.590  1.00  0.00      A    H 
ATOM    541  CB  ALA A  38      27.516 -11.584  -6.632  1.00  0.00      A    C 
ATOM    542  HB1 ALA A  38      27.681 -10.520  -6.908  1.00  0.00      A    H 
ATOM    543  HB2 ALA A  38      27.918 -12.171  -7.485  1.00  0.00      A    H 
ATOM    544  HB3 ALA A  38      26.428 -11.765  -6.502  1.00  0.00      A    H 
ATOM    545  C   ALA A  38      27.900 -10.988  -4.199  1.00  0.00      A    C 
ATOM    546  O   ALA A  38      26.913 -11.245  -3.507  1.00  0.00      A    O 
ATOM    547  N   GLU A  39      28.577  -9.856  -3.966  1.00  0.00      A    N 
ATOM    548  HN  GLU A  39      29.410  -9.593  -4.447  1.00  0.00      A      
ATOM    549  CA  GLU A  39      28.096  -8.830  -3.034  1.00  0.00      A    C 
ATOM    550  HA  GLU A  39      27.904  -9.253  -2.059  1.00  0.00      A    H 
ATOM    551  CB  GLU A  39      29.141  -7.661  -2.803  1.00  0.00      A    C 
ATOM    552  HB1 GLU A  39      28.659  -6.788  -2.312  1.00  0.00      A      
ATOM    553  HB2 GLU A  39      29.470  -7.367  -3.822  1.00  0.00      A    H 
ATOM    554  CG  GLU A  39      30.308  -8.075  -1.913  1.00  0.00      A    C 
ATOM    555  HG1 GLU A  39      29.937  -8.300  -0.890  1.00  0.00      A      
ATOM    556  HG2 GLU A  39      30.796  -8.985  -2.323  1.00  0.00      A    H 
ATOM    557  CD  GLU A  39      31.276  -6.915  -1.752  1.00  0.00      A    C 
ATOM    558  OE1 GLU A  39      32.508  -7.092  -2.015  1.00  0.00      A    O 
ATOM    559  OE2 GLU A  39      30.885  -5.803  -1.265  1.00  0.00      A    O 
ATOM    560  C   GLU A  39      26.749  -8.234  -3.401  1.00  0.00      A    C 
ATOM    561  O   GLU A  39      26.350  -8.260  -4.561  1.00  0.00      A    O 
ATOM    562  N   ALA A  40      25.946  -7.739  -2.429  1.00  0.00      A    N 
ATOM    563  HN  ALA A  40      26.306  -7.813  -1.502  1.00  0.00      A      
ATOM    564  CA  ALA A  40      24.752  -6.915  -2.587  1.00  0.00      A    C 
ATOM    565  HA  ALA A  40      23.986  -7.612  -2.895  1.00  0.00      A    H 
ATOM    566  CB  ALA A  40      24.336  -6.132  -1.271  1.00  0.00      A    C 
ATOM    567  HB1 ALA A  40      24.339  -6.826  -0.403  1.00  0.00      A    H 
ATOM    568  HB2 ALA A  40      23.338  -5.646  -1.334  1.00  0.00      A    H 
ATOM    569  HB3 ALA A  40      25.089  -5.342  -1.061  1.00  0.00      A    H 
ATOM    570  C   ALA A  40      24.886  -5.916  -3.708  1.00  0.00      A    C 
ATOM    571  O   ALA A  40      25.748  -5.029  -3.661  1.00  0.00      A    O 
ATOM    572  N   GLY A  41      24.049  -5.987  -4.743  1.00  0.00      A    N 
ATOM    573  HN  GLY A  41      23.444  -6.771  -4.860  1.00  0.00      A      
ATOM    574  CA  GLY A  41      24.090  -5.054  -5.887  1.00  0.00      A    C 
ATOM    575  HA1 GLY A  41      23.214  -5.306  -6.467  1.00  0.00      A      
ATOM    576  HA2 GLY A  41      24.091  -4.078  -5.427  1.00  0.00      A    H 
ATOM    577  C   GLY A  41      25.334  -5.131  -6.750  1.00  0.00      A    C 
ATOM    578  O   GLY A  41      25.840  -4.129  -7.165  1.00  0.00      A    O 
ATOM    579  N   THR A  42      25.877  -6.344  -7.040  1.00  0.00      A    N 
ATOM    580  HN  THR A  42      25.374  -7.117  -6.662  1.00  0.00      A      
ATOM    581  CA  THR A  42      26.991  -6.514  -7.936  1.00  0.00      A    C 
ATOM    582  HA  THR A  42      27.130  -5.603  -8.500  1.00  0.00      A    H 
ATOM    583  CB  THR A  42      28.349  -6.852  -7.274  1.00  0.00      A    C 
ATOM    584  HB  THR A  42      29.145  -6.893  -8.048  1.00  0.00      A    H 
ATOM    585  OG1 THR A  42      28.311  -8.056  -6.537  1.00  0.00      A    O 
ATOM    586  HG1 THR A  42      27.673  -7.976  -5.825  1.00  0.00      A    H 
ATOM    587  CG2 THR A  42      28.748  -5.714  -6.330  1.00  0.00      A    C 
ATOM    588 HG21 THR A  42      28.812  -4.735  -6.851  1.00  0.00      A    H 
ATOM    589 HG22 THR A  42      29.727  -5.896  -5.836  1.00  0.00      A    H 
ATOM    590 HG23 THR A  42      28.025  -5.575  -5.498  1.00  0.00      A    H 
ATOM    591  C   THR A  42      26.606  -7.558  -8.973  1.00  0.00      A    C 
ATOM    592  O   THR A  42      25.962  -8.566  -8.695  1.00  0.00      A    O 
ATOM    593  N   VAL A  43      26.965  -7.340 -10.231  1.00  0.00      A    N 
ATOM    594  HN  VAL A  43      27.487  -6.522 -10.460  1.00  0.00      A      
ATOM    595  CA  VAL A  43      26.846  -8.354 -11.271  1.00  0.00      A    C 
ATOM    596  HA  VAL A  43      26.622  -9.306 -10.813  1.00  0.00      A    H 
ATOM    597  CB  VAL A  43      25.719  -8.152 -12.310  1.00  0.00      A    C 
ATOM    598  HB  VAL A  43      25.785  -7.140 -12.764  1.00  0.00      A    H 
ATOM    599  CG1 VAL A  43      25.732  -9.204 -13.433  1.00  0.00      A    C 
ATOM    600 HG11 VAL A  43      24.784  -9.168 -14.011  1.00  0.00      A    H 
ATOM    601 HG12 VAL A  43      25.782 -10.238 -13.030  1.00  0.00      A    H 
ATOM    602 HG13 VAL A  43      26.584  -9.059 -14.131  1.00  0.00      A    H 
ATOM    603  CG2 VAL A  43      24.319  -8.308 -11.623  1.00  0.00      A    C 
ATOM    604 HG21 VAL A  43      23.517  -8.272 -12.391  1.00  0.00      A    H 
ATOM    605 HG22 VAL A  43      24.156  -7.491 -10.888  1.00  0.00      A    H 
ATOM    606 HG23 VAL A  43      24.233  -9.281 -11.094  1.00  0.00      A    H 
ATOM    607  C   VAL A  43      28.182  -8.459 -11.998  1.00  0.00      A    C 
ATOM    608  O   VAL A  43      28.761  -7.477 -12.415  1.00  0.00      A    O 
ATOM    609  N   GLN A  44      28.734  -9.688 -12.161  1.00  0.00      A    N 
ATOM    610  HN  GLN A  44      28.331 -10.542 -11.839  1.00  0.00      A      
ATOM    611  CA  GLN A  44      30.040  -9.869 -12.785  1.00  0.00      A    C 
ATOM    612  HA  GLN A  44      30.713  -9.159 -12.327  1.00  0.00      A    H 
ATOM    613  CB  GLN A  44      30.594 -11.260 -12.411  1.00  0.00      A    C 
ATOM    614  HB1 GLN A  44      29.924 -12.091 -12.719  1.00  0.00      A      
ATOM    615  HB2 GLN A  44      31.577 -11.307 -12.926  1.00  0.00      A    H 
ATOM    616  CG  GLN A  44      30.975 -11.421 -10.896  1.00  0.00      A    C 
ATOM    617  HG1 GLN A  44      30.110 -11.682 -10.250  1.00  0.00      A      
ATOM    618  HG2 GLN A  44      31.410 -10.456 -10.559  1.00  0.00      A    H 
ATOM    619  CD  GLN A  44      32.015 -12.557 -10.737  1.00  0.00      A    C 
ATOM    620  OE1 GLN A  44      31.921 -13.702 -11.218  1.00  0.00      A    O 
ATOM    621  NE2 GLN A  44      33.071 -12.223  -9.955  1.00  0.00      A    N 
ATOM    622 HE21 GLN A  44      33.117 -11.335  -9.498  1.00  0.00      A    H 
ATOM    623 HE22 GLN A  44      33.791 -12.902  -9.812  1.00  0.00      A    H 
ATOM    624  C   GLN A  44      30.065  -9.674 -14.289  1.00  0.00      A    C 
ATOM    625  O   GLN A  44      29.323 -10.312 -15.038  1.00  0.00      A    O 
ATOM    626  N   LEU A  45      31.007  -8.838 -14.767  1.00  0.00      A    N 
ATOM    627  HN  LEU A  45      31.576  -8.323 -14.132  1.00  0.00      A      
ATOM    628  CA  LEU A  45      31.336  -8.671 -16.161  1.00  0.00      A    C 
ATOM    629  HA  LEU A  45      30.748  -9.328 -16.785  1.00  0.00      A    H 
ATOM    630  CB  LEU A  45      31.099  -7.215 -16.678  1.00  0.00      A    C 
ATOM    631  HB1 LEU A  45      31.647  -6.514 -16.012  1.00  0.00      A      
ATOM    632  HB2 LEU A  45      31.468  -7.045 -17.712  1.00  0.00      A    H 
ATOM    633  CG  LEU A  45      29.635  -6.720 -16.642  1.00  0.00      A    C 
ATOM    634  HG  LEU A  45      29.295  -6.737 -15.584  1.00  0.00      A    H 
ATOM    635  CD1 LEU A  45      29.669  -5.247 -17.161  1.00  0.00      A    C 
ATOM    636 HD11 LEU A  45      30.060  -5.182 -18.198  1.00  0.00      A    H 
ATOM    637 HD12 LEU A  45      28.634  -4.842 -17.174  1.00  0.00      A    H 
ATOM    638 HD13 LEU A  45      30.300  -4.604 -16.510  1.00  0.00      A    H 
ATOM    639  CD2 LEU A  45      28.758  -7.644 -17.490  1.00  0.00      A    C 
ATOM    640 HD21 LEU A  45      29.184  -7.810 -18.502  1.00  0.00      A    H 
ATOM    641 HD22 LEU A  45      28.672  -8.618 -16.961  1.00  0.00      A    H 
ATOM    642 HD23 LEU A  45      27.750  -7.197 -17.627  1.00  0.00      A    H 
ATOM    643  C   LEU A  45      32.772  -9.067 -16.415  1.00  0.00      A    C 
ATOM    644  O   LEU A  45      33.705  -8.365 -15.973  1.00  0.00      A    O 
ATOM    645  N   GLN A  46      33.020 -10.197 -17.091  1.00  0.00      A    N 
ATOM    646  HN  GLN A  46      32.301 -10.876 -17.214  1.00  0.00      A      
ATOM    647  CA  GLN A  46      34.264 -10.453 -17.781  1.00  0.00      A    C 
ATOM    648  HA  GLN A  46      35.074 -10.256 -17.094  1.00  0.00      A    H 
ATOM    649  CB  GLN A  46      34.336 -11.930 -18.189  1.00  0.00      A    C 
ATOM    650  HB1 GLN A  46      33.471 -12.128 -18.858  1.00  0.00      A      
ATOM    651  HB2 GLN A  46      35.262 -12.085 -18.783  1.00  0.00      A    H 
ATOM    652  CG  GLN A  46      34.362 -12.934 -17.012  1.00  0.00      A    C 
ATOM    653  HG1 GLN A  46      33.627 -12.697 -16.213  1.00  0.00      A      
ATOM    654  HG2 GLN A  46      35.386 -12.896 -16.583  1.00  0.00      A    H 
ATOM    655  CD  GLN A  46      34.058 -14.346 -17.521  1.00  0.00      A    C 
ATOM    656  OE1 GLN A  46      33.481 -14.495 -18.609  1.00  0.00      A    O 
ATOM    657  NE2 GLN A  46      34.495 -15.402 -16.779  1.00  0.00      A    N 
ATOM    658 HE21 GLN A  46      35.086 -15.197 -15.999  1.00  0.00      A    H 
ATOM    659 HE22 GLN A  46      34.274 -16.334 -17.065  1.00  0.00      A    H 
ATOM    660  C   GLN A  46      34.344  -9.635 -19.065  1.00  0.00      A    C 
ATOM    661  O   GLN A  46      33.449  -9.757 -19.911  1.00  0.00      A    O 
ATOM    662  N   PRO A  47      35.393  -8.848 -19.276  1.00  0.00      A    N 
ATOM    663  CD  PRO A  47      36.535  -8.664 -18.364  1.00  0.00      A    C 
ATOM    664  HD1 PRO A  47      36.102  -8.067 -17.533  1.00  0.00      A      
ATOM    665  HD2 PRO A  47      36.984  -9.630 -18.050  1.00  0.00      A    H 
ATOM    666  CA  PRO A  47      35.451  -7.890 -20.363  1.00  0.00      A    C 
ATOM    667  HA  PRO A  47      34.526  -7.333 -20.378  1.00  0.00      A    H 
ATOM    668  CB  PRO A  47      36.635  -7.006 -20.066  1.00  0.00      A    C 
ATOM    669  HB1 PRO A  47      37.144  -6.717 -21.011  1.00  0.00      A      
ATOM    670  HB2 PRO A  47      36.374  -6.114 -19.457  1.00  0.00      A    H 
ATOM    671  CG  PRO A  47      37.521  -7.887 -19.197  1.00  0.00      A    C 
ATOM    672  HG1 PRO A  47      38.013  -8.651 -19.838  1.00  0.00      A      
ATOM    673  HG2 PRO A  47      38.305  -7.290 -18.684  1.00  0.00      A    H 
ATOM    674  C   PRO A  47      35.501  -8.605 -21.701  1.00  0.00      A    C 
ATOM    675  O   PRO A  47      36.245  -9.579 -21.882  1.00  0.00      A    O 
ATOM    676  N   ARG A  48      34.739  -8.107 -22.719  1.00  0.00      A    N 
ATOM    677  HN  ARG A  48      34.233  -7.264 -22.549  1.00  0.00      A      
ATOM    678  CA  ARG A  48      34.566  -8.721 -24.050  1.00  0.00      A    C 
ATOM    679  HA  ARG A  48      34.381  -9.770 -23.873  1.00  0.00      A    H 
ATOM    680  CB  ARG A  48      33.367  -8.123 -24.842  1.00  0.00      A    C 
ATOM    681  HB1 ARG A  48      32.488  -8.232 -24.171  1.00  0.00      A      
ATOM    682  HB2 ARG A  48      33.506  -7.028 -24.965  1.00  0.00      A    H 
ATOM    683  CG  ARG A  48      32.999  -8.836 -26.161  1.00  0.00      A    C 
ATOM    684  HG1 ARG A  48      33.261  -9.914 -26.107  1.00  0.00      A      
ATOM    685  HG2 ARG A  48      33.582  -8.381 -26.991  1.00  0.00      A    H 
ATOM    686  CD  ARG A  48      31.505  -8.743 -26.619  1.00  0.00      A    C 
ATOM    687  HD1 ARG A  48      30.918  -9.066 -25.733  1.00  0.00      A      
ATOM    688  HD2 ARG A  48      31.276  -7.699 -26.923  1.00  0.00      A    H 
ATOM    689  NE  ARG A  48      31.336  -9.702 -27.746  1.00  0.00      A    N 
ATOM    690  HE  ARG A  48      31.732 -10.619 -27.703  1.00  0.00      A    H 
ATOM    691  CZ  ARG A  48      30.417  -9.564 -28.696  1.00  0.00      A    C 
ATOM    692  NH1 ARG A  48      29.552  -8.585 -28.744  1.00  0.00      A    N 
ATOM    693 HH11 ARG A  48      28.844  -8.591 -29.451  1.00  0.00      A    H 
ATOM    694 HH12 ARG A  48      29.486  -7.991 -27.942  1.00  0.00      A    H 
ATOM    695  NH2 ARG A  48      30.374 -10.451 -29.667  1.00  0.00      A    N 
ATOM    696 HH21 ARG A  48      29.705 -10.307 -30.397  1.00  0.00      A    H 
ATOM    697 HH22 ARG A  48      30.977 -11.245 -29.741  1.00  0.00      A    H 
ATOM    698  C   ARG A  48      35.796  -8.599 -24.830  1.00  0.00      A    C 
ATOM    699  O   ARG A  48      36.505  -7.590 -24.733  1.00  0.00      A    O 
ATOM    700  N   LYS A  49      36.122  -9.616 -25.626  1.00  0.00      A    N 
ATOM    701  HN  LYS A  49      35.578 -10.451 -25.592  1.00  0.00      A      
ATOM    702  CA  LYS A  49      37.175  -9.561 -26.611  1.00  0.00      A    C 
ATOM    703  HA  LYS A  49      38.022  -9.042 -26.186  1.00  0.00      A    H 
ATOM    704  CB  LYS A  49      37.706 -10.975 -26.957  1.00  0.00      A    C 
ATOM    705  HB1 LYS A  49      38.423 -10.925 -27.805  1.00  0.00      A      
ATOM    706  HB2 LYS A  49      36.898 -11.667 -27.275  1.00  0.00      A    H 
ATOM    707  CG  LYS A  49      38.447 -11.625 -25.790  1.00  0.00      A    C 
ATOM    708  HG1 LYS A  49      37.823 -11.688 -24.873  1.00  0.00      A      
ATOM    709  HG2 LYS A  49      39.366 -11.071 -25.503  1.00  0.00      A    H 
ATOM    710  CD  LYS A  49      38.898 -13.077 -26.102  1.00  0.00      A    C 
ATOM    711  HD1 LYS A  49      39.592 -13.008 -26.966  1.00  0.00      A      
ATOM    712  HD2 LYS A  49      37.990 -13.597 -26.477  1.00  0.00      A    H 
ATOM    713  CE  LYS A  49      39.553 -13.801 -24.932  1.00  0.00      A    C 
ATOM    714  HE1 LYS A  49      40.501 -13.311 -24.620  1.00  0.00      A      
ATOM    715  HE2 LYS A  49      38.840 -13.791 -24.080  1.00  0.00      A    H 
ATOM    716  NZ  LYS A  49      39.758 -15.231 -25.302  1.00  0.00      A    N 
ATOM    717  HZ1 LYS A  49      40.618 -15.270 -25.886  1.00  0.00      A    H 
ATOM    718  HZ2 LYS A  49      39.858 -15.849 -24.472  1.00  0.00      A    H 
ATOM    719  HZ3 LYS A  49      38.977 -15.605 -25.878  1.00  0.00      A    H 
ATOM    720  C   LYS A  49      36.643  -8.870 -27.858  1.00  0.00      A    C 
ATOM    721  O   LYS A  49      35.738  -9.463 -28.490  1.00  0.00      A    O 
ATOM    722  N   PRO A  50      37.073  -7.714 -28.248  1.00  0.00      A    N 
ATOM    723  CD  PRO A  50      38.125  -6.902 -27.594  1.00  0.00      A    C 
ATOM    724  HD1 PRO A  50      39.135  -7.358 -27.677  1.00  0.00      A      
ATOM    725  HD2 PRO A  50      37.859  -6.722 -26.531  1.00  0.00      A    H 
ATOM    726  CA  PRO A  50      36.308  -6.910 -29.158  1.00  0.00      A    C 
ATOM    727  HA  PRO A  50      35.245  -6.985 -28.981  1.00  0.00      A    H 
ATOM    728  CB  PRO A  50      36.707  -5.454 -28.809  1.00  0.00      A    C 
ATOM    729  HB1 PRO A  50      36.098  -5.065 -27.965  1.00  0.00      A      
ATOM    730  HB2 PRO A  50      36.570  -4.764 -29.669  1.00  0.00      A    H 
ATOM    731  CG  PRO A  50      38.166  -5.588 -28.361  1.00  0.00      A    C 
ATOM    732  HG1 PRO A  50      38.441  -4.723 -27.721  1.00  0.00      A      
ATOM    733  HG2 PRO A  50      38.867  -5.720 -29.213  1.00  0.00      A    H 
ATOM    734  C   PRO A  50      36.584  -7.249 -30.630  1.00  0.00      A    C 
ATOM    735  O   PRO A  50      37.694  -7.081 -31.137  1.00  0.00      A    O 
ATOM    736  N   GLN A  51      35.582  -7.694 -31.410  1.00  0.00      A    N 
ATOM    737  HN  GLN A  51      34.771  -8.044 -30.947  1.00  0.00      A      
ATOM    738  CA  GLN A  51      35.739  -7.827 -32.848  1.00  0.00      A    C 
ATOM    739  HA  GLN A  51      36.765  -7.721 -33.167  1.00  0.00      A    H 
ATOM    740  CB  GLN A  51      35.229  -9.166 -33.389  1.00  0.00      A    C 
ATOM    741  HB1 GLN A  51      35.229  -9.191 -34.500  1.00  0.00      A      
ATOM    742  HB2 GLN A  51      34.223  -9.316 -32.942  1.00  0.00      A    H 
ATOM    743  CG  GLN A  51      36.144 -10.257 -32.901  1.00  0.00      A    C 
ATOM    744  HG1 GLN A  51      37.161 -10.099 -33.318  1.00  0.00      A      
ATOM    745  HG2 GLN A  51      36.149 -10.295 -31.791  1.00  0.00      A    H 
ATOM    746  CD  GLN A  51      35.632 -11.606 -33.424  1.00  0.00      A    C 
ATOM    747  OE1 GLN A  51      34.891 -12.300 -32.702  1.00  0.00      A    O 
ATOM    748  NE2 GLN A  51      36.010 -12.035 -34.620  1.00  0.00      A    N 
ATOM    749 HE21 GLN A  51      36.714 -11.548 -35.137  1.00  0.00      A    H 
ATOM    750 HE22 GLN A  51      35.619 -12.913 -34.895  1.00  0.00      A    H 
ATOM    751  C   GLN A  51      34.948  -6.743 -33.538  1.00  0.00      A    C 
ATOM    752  O   GLN A  51      34.934  -6.627 -34.758  1.00  0.00      A    O 
ATOM    753  N   GLY A  52      34.205  -5.909 -32.781  1.00  0.00      A    N 
ATOM    754  HN  GLY A  52      34.153  -6.083 -31.801  1.00  0.00      A      
ATOM    755  CA  GLY A  52      33.551  -4.704 -33.316  1.00  0.00      A    C 
ATOM    756  HA1 GLY A  52      32.965  -5.012 -34.169  1.00  0.00      A      
ATOM    757  HA2 GLY A  52      32.909  -4.309 -32.542  1.00  0.00      A    H 
ATOM    758  C   GLY A  52      34.496  -3.642 -33.771  1.00  0.00      A    C 
ATOM    759  O   GLY A  52      35.742  -3.752 -33.715  1.00  0.00      A    O 
ATOM    760  N   PHE A  53      33.939  -2.504 -34.285  1.00  0.00      A    N 
ATOM    761  HN  PHE A  53      32.965  -2.513 -34.501  1.00  0.00      A      
ATOM    762  CA  PHE A  53      34.647  -1.277 -34.634  1.00  0.00      A    C 
ATOM    763  HA  PHE A  53      35.708  -1.476 -34.658  1.00  0.00      A    H 
ATOM    764  CB  PHE A  53      34.230  -0.692 -35.988  1.00  0.00      A    C 
ATOM    765  HB1 PHE A  53      34.238  -1.472 -36.780  1.00  0.00      A      
ATOM    766  HB2 PHE A  53      33.183  -0.326 -35.927  1.00  0.00      A    H 
ATOM    767  CG  PHE A  53      35.102   0.475 -36.418  1.00  0.00      A    C 
ATOM    768  CD1 PHE A  53      34.554   1.653 -36.918  1.00  0.00      A    C 
ATOM    769  HD1 PHE A  53      33.481   1.762 -36.951  1.00  0.00      A    H 
ATOM    770  CE1 PHE A  53      35.350   2.731 -37.358  1.00  0.00      A    C 
ATOM    771  HE1 PHE A  53      34.916   3.650 -37.723  1.00  0.00      A    H 
ATOM    772  CZ  PHE A  53      36.749   2.644 -37.288  1.00  0.00      A    C 
ATOM    773  HZ  PHE A  53      37.386   3.470 -37.567  1.00  0.00      A    H 
ATOM    774  CD2 PHE A  53      36.523   0.349 -36.472  1.00  0.00      A    C 
ATOM    775  HD2 PHE A  53      37.006  -0.568 -36.170  1.00  0.00      A    H 
ATOM    776  CE2 PHE A  53      37.315   1.414 -36.917  1.00  0.00      A    C 
ATOM    777  HE2 PHE A  53      38.386   1.278 -36.891  1.00  0.00      A    H 
ATOM    778  C   PHE A  53      34.384  -0.218 -33.542  1.00  0.00      A    C 
ATOM    779  O   PHE A  53      33.277   0.182 -33.241  1.00  0.00      A    O 
ATOM    780  N   ALA A  54      35.463   0.140 -32.770  1.00  0.00      A    N 
ATOM    781  HN  ALA A  54      36.359  -0.204 -33.042  1.00  0.00      A      
ATOM    782  CA  ALA A  54      35.386   0.921 -31.564  1.00  0.00      A    C 
ATOM    783  HA  ALA A  54      34.755   0.391 -30.866  1.00  0.00      A    H 
ATOM    784  CB  ALA A  54      36.786   0.967 -30.896  1.00  0.00      A    C 
ATOM    785  HB1 ALA A  54      36.787   1.484 -29.913  1.00  0.00      A    H 
ATOM    786  HB2 ALA A  54      37.191  -0.062 -30.786  1.00  0.00      A    H 
ATOM    787  HB3 ALA A  54      37.500   1.480 -31.576  1.00  0.00      A    H 
ATOM    788  C   ALA A  54      34.846   2.370 -31.681  1.00  0.00      A    C 
ATOM    789  O   ALA A  54      35.068   3.105 -32.628  1.00  0.00      A    O 
ATOM    790  N   GLN A  55      34.194   2.793 -30.580  1.00  0.00      A    N 
ATOM    791  HN  GLN A  55      33.881   2.145 -29.891  1.00  0.00      A      
ATOM    792  CA  GLN A  55      33.938   4.170 -30.272  1.00  0.00      A    C 
ATOM    793  HA  GLN A  55      34.316   4.784 -31.076  1.00  0.00      A    H 
ATOM    794  CB  GLN A  55      32.457   4.519 -30.059  1.00  0.00      A    C 
ATOM    795  HB1 GLN A  55      32.314   5.550 -29.669  1.00  0.00      A      
ATOM    796  HB2 GLN A  55      32.071   3.812 -29.294  1.00  0.00      A    H 
ATOM    797  CG  GLN A  55      31.698   4.396 -31.395  1.00  0.00      A    C 
ATOM    798  HG1 GLN A  55      31.854   3.383 -31.823  1.00  0.00      A      
ATOM    799  HG2 GLN A  55      32.070   5.138 -32.133  1.00  0.00      A    H 
ATOM    800  CD  GLN A  55      30.193   4.605 -31.138  1.00  0.00      A    C 
ATOM    801  OE1 GLN A  55      29.741   5.734 -30.995  1.00  0.00      A    O 
ATOM    802  NE2 GLN A  55      29.455   3.484 -30.982  1.00  0.00      A    N 
ATOM    803 HE21 GLN A  55      28.473   3.509 -30.797  1.00  0.00      A    H 
ATOM    804 HE22 GLN A  55      29.940   2.611 -30.919  1.00  0.00      A    H 
ATOM    805  C   GLN A  55      34.707   4.561 -29.049  1.00  0.00      A    C 
ATOM    806  O   GLN A  55      34.631   3.924 -27.989  1.00  0.00      A    O 
ATOM    807  N   THR A  56      35.503   5.606 -29.175  1.00  0.00      A    N 
ATOM    808  HN  THR A  56      35.445   6.183 -29.985  1.00  0.00      A      
ATOM    809  CA  THR A  56      36.455   6.042 -28.167  1.00  0.00      A    C 
ATOM    810  HA  THR A  56      37.170   5.257 -27.968  1.00  0.00      A    H 
ATOM    811  CB  THR A  56      37.301   7.213 -28.613  1.00  0.00      A    C 
ATOM    812  HB  THR A  56      37.765   7.711 -27.735  1.00  0.00      A    H 
ATOM    813  OG1 THR A  56      36.508   8.149 -29.347  1.00  0.00      A    O 
ATOM    814  HG1 THR A  56      35.791   8.345 -28.740  1.00  0.00      A    H 
ATOM    815  CG2 THR A  56      38.437   6.711 -29.549  1.00  0.00      A    C 
ATOM    816 HG21 THR A  56      38.986   5.893 -29.035  1.00  0.00      A    H 
ATOM    817 HG22 THR A  56      38.043   6.256 -30.482  1.00  0.00      A    H 
ATOM    818 HG23 THR A  56      39.164   7.501 -29.836  1.00  0.00      A    H 
ATOM    819  C   THR A  56      35.816   6.329 -26.806  1.00  0.00      A    C 
ATOM    820  O   THR A  56      34.851   7.074 -26.722  1.00  0.00      A    O 
ATOM    821  N   LEU A  57      36.373   5.788 -25.712  1.00  0.00      A    N 
ATOM    822  HN  LEU A  57      37.222   5.274 -25.799  1.00  0.00      A      
ATOM    823  CA  LEU A  57      35.936   5.930 -24.349  1.00  0.00      A    C 
ATOM    824  HA  LEU A  57      35.419   6.873 -24.249  1.00  0.00      A    H 
ATOM    825  CB  LEU A  57      35.072   4.735 -23.904  1.00  0.00      A    C 
ATOM    826  HB1 LEU A  57      35.628   3.785 -24.058  1.00  0.00      A      
ATOM    827  HB2 LEU A  57      34.867   4.807 -22.815  1.00  0.00      A    H 
ATOM    828  CG  LEU A  57      33.700   4.535 -24.586  1.00  0.00      A    C 
ATOM    829  HG  LEU A  57      33.857   4.649 -25.680  1.00  0.00      A    H 
ATOM    830  CD1 LEU A  57      33.141   3.106 -24.382  1.00  0.00      A    C 
ATOM    831 HD11 LEU A  57      32.107   3.122 -24.789  1.00  0.00      A    H 
ATOM    832 HD12 LEU A  57      33.740   2.338 -24.916  1.00  0.00      A    H 
ATOM    833 HD13 LEU A  57      33.079   2.816 -23.311  1.00  0.00      A    H 
ATOM    834  CD2 LEU A  57      32.717   5.597 -24.194  1.00  0.00      A    C 
ATOM    835 HD21 LEU A  57      32.353   5.492 -23.149  1.00  0.00      A    H 
ATOM    836 HD22 LEU A  57      31.861   5.593 -24.903  1.00  0.00      A    H 
ATOM    837 HD23 LEU A  57      33.217   6.588 -24.226  1.00  0.00      A    H 
ATOM    838  C   LEU A  57      37.208   5.954 -23.509  1.00  0.00      A    C 
ATOM    839  O   LEU A  57      38.203   5.353 -23.900  1.00  0.00      A    O 
ATOM    840  N   PRO A  58      37.267   6.597 -22.345  1.00  0.00      A    N 
ATOM    841  CD  PRO A  58      36.290   7.654 -21.944  1.00  0.00      A    C 
ATOM    842  HD1 PRO A  58      35.305   7.201 -21.700  1.00  0.00      A      
ATOM    843  HD2 PRO A  58      36.204   8.464 -22.700  1.00  0.00      A    H 
ATOM    844  CA  PRO A  58      38.094   6.222 -21.197  1.00  0.00      A    C 
ATOM    845  HA  PRO A  58      39.095   6.568 -21.408  1.00  0.00      A    H 
ATOM    846  CB  PRO A  58      37.492   7.032 -20.041  1.00  0.00      A    C 
ATOM    847  HB1 PRO A  58      36.689   6.464 -19.524  1.00  0.00      A      
ATOM    848  HB2 PRO A  58      38.234   7.292 -19.256  1.00  0.00      A    H 
ATOM    849  CG  PRO A  58      36.849   8.241 -20.668  1.00  0.00      A    C 
ATOM    850  HG1 PRO A  58      36.061   8.709 -20.040  1.00  0.00      A      
ATOM    851  HG2 PRO A  58      37.603   9.006 -20.951  1.00  0.00      A    H 
ATOM    852  C   PRO A  58      38.171   4.723 -20.908  1.00  0.00      A    C 
ATOM    853  O   PRO A  58      37.247   3.995 -21.237  1.00  0.00      A    O 
ATOM    854  N   ALA A  59      39.280   4.215 -20.321  1.00  0.00      A    N 
ATOM    855  HN  ALA A  59      40.039   4.825 -20.108  1.00  0.00      A      
ATOM    856  CA  ALA A  59      39.435   2.826 -20.010  1.00  0.00      A    C 
ATOM    857  HA  ALA A  59      38.632   2.249 -20.444  1.00  0.00      A    H 
ATOM    858  CB  ALA A  59      40.814   2.371 -20.501  1.00  0.00      A    C 
ATOM    859  HB1 ALA A  59      41.052   1.346 -20.146  1.00  0.00      A    H 
ATOM    860  HB2 ALA A  59      40.802   2.356 -21.612  1.00  0.00      A    H 
ATOM    861  HB3 ALA A  59      41.635   3.028 -20.144  1.00  0.00      A    H 
ATOM    862  C   ALA A  59      39.405   2.586 -18.495  1.00  0.00      A    C 
ATOM    863  O   ALA A  59      40.270   2.999 -17.716  1.00  0.00      A    O 
ATOM    864  N   ALA A  60      38.373   1.892 -17.943  1.00  0.00      A    N 
ATOM    865  HN  ALA A  60      37.660   1.512 -18.527  1.00  0.00      A      
ATOM    866  CA  ALA A  60      38.278   1.631 -16.521  1.00  0.00      A    C 
ATOM    867  HA  ALA A  60      39.048   2.108 -15.933  1.00  0.00      A    H 
ATOM    868  CB  ALA A  60      36.897   2.109 -16.138  1.00  0.00      A    C 
ATOM    869  HB1 ALA A  60      36.145   1.585 -16.766  1.00  0.00      A    H 
ATOM    870  HB2 ALA A  60      36.828   3.198 -16.344  1.00  0.00      A    H 
ATOM    871  HB3 ALA A  60      36.671   1.855 -15.080  1.00  0.00      A    H 
ATOM    872  C   ALA A  60      38.422   0.130 -16.293  1.00  0.00      A    C 
ATOM    873  O   ALA A  60      37.517  -0.531 -15.843  1.00  0.00      A    O 
ATOM    874  N   ALA A  61      39.598  -0.433 -16.649  1.00  0.00      A    N 
ATOM    875  HN  ALA A  61      40.374   0.169 -16.820  1.00  0.00      A      
ATOM    876  CA  ALA A  61      39.896  -1.833 -16.505  1.00  0.00      A    C 
ATOM    877  HA  ALA A  61      39.104  -2.430 -16.932  1.00  0.00      A    H 
ATOM    878  CB  ALA A  61      41.183  -2.181 -17.302  1.00  0.00      A    C 
ATOM    879  HB1 ALA A  61      41.064  -1.934 -18.379  1.00  0.00      A    H 
ATOM    880  HB2 ALA A  61      42.050  -1.611 -16.905  1.00  0.00      A    H 
ATOM    881  HB3 ALA A  61      41.413  -3.267 -17.260  1.00  0.00      A    H 
ATOM    882  C   ALA A  61      39.972  -2.314 -15.062  1.00  0.00      A    C 
ATOM    883  O   ALA A  61      40.397  -1.577 -14.191  1.00  0.00      A    O 
ATOM    884  N   ASP A  62      39.545  -3.558 -14.864  1.00  0.00      A    N 
ATOM    885  HN  ASP A  62      39.186  -4.066 -15.644  1.00  0.00      A      
ATOM    886  CA  ASP A  62      39.528  -4.366 -13.642  1.00  0.00      A    C 
ATOM    887  HA  ASP A  62      39.059  -5.300 -13.912  1.00  0.00      A    H 
ATOM    888  CB  ASP A  62      40.922  -4.698 -13.128  1.00  0.00      A    C 
ATOM    889  HB1 ASP A  62      41.541  -3.776 -13.173  1.00  0.00      A      
ATOM    890  HB2 ASP A  62      40.863  -5.064 -12.081  1.00  0.00      A    H 
ATOM    891  CG  ASP A  62      41.541  -5.816 -13.918  1.00  0.00      A    C 
ATOM    892  OD1 ASP A  62      40.859  -6.757 -14.338  1.00  0.00      A    O 
ATOM    893  OD2 ASP A  62      42.776  -5.876 -14.068  1.00  0.00      A    O 
ATOM    894  C   ASP A  62      38.596  -3.840 -12.522  1.00  0.00      A    C 
ATOM    895  O   ASP A  62      38.142  -4.625 -11.716  1.00  0.00      A    O 
ATOM    896  N   GLU A  63      38.246  -2.539 -12.469  1.00  0.00      A    N 
ATOM    897  HN  GLU A  63      38.669  -1.909 -13.115  1.00  0.00      A      
ATOM    898  CA  GLU A  63      37.069  -2.160 -11.713  1.00  0.00      A    C 
ATOM    899  HA  GLU A  63      37.028  -2.648 -10.751  1.00  0.00      A    H 
ATOM    900  CB  GLU A  63      37.045  -0.625 -11.429  1.00  0.00      A    C 
ATOM    901  HB1 GLU A  63      35.991  -0.283 -11.351  1.00  0.00      A      
ATOM    902  HB2 GLU A  63      37.491  -0.042 -12.263  1.00  0.00      A    H 
ATOM    903  CG  GLU A  63      37.795  -0.277 -10.110  1.00  0.00      A    C 
ATOM    904  HG1 GLU A  63      37.831  -1.188  -9.475  1.00  0.00      A      
ATOM    905  HG2 GLU A  63      38.836   0.044 -10.326  1.00  0.00      A    H 
ATOM    906  CD  GLU A  63      37.035   0.728  -9.289  1.00  0.00      A    C 
ATOM    907  OE1 GLU A  63      37.638   1.751  -8.864  1.00  0.00      A    O 
ATOM    908  OE2 GLU A  63      35.858   0.519  -8.907  1.00  0.00      A    O 
ATOM    909  C   GLU A  63      35.771  -2.542 -12.450  1.00  0.00      A    C 
ATOM    910  O   GLU A  63      35.386  -1.944 -13.435  1.00  0.00      A    O 
ATOM    911  N   ALA A  64      35.066  -3.595 -11.981  1.00  0.00      A    N 
ATOM    912  HN  ALA A  64      35.438  -4.074 -11.190  1.00  0.00      A      
ATOM    913  CA  ALA A  64      33.730  -3.967 -12.418  1.00  0.00      A    C 
ATOM    914  HA  ALA A  64      33.775  -4.064 -13.493  1.00  0.00      A    H 
ATOM    915  CB  ALA A  64      33.290  -5.335 -11.861  1.00  0.00      A    C 
ATOM    916  HB1 ALA A  64      32.303  -5.655 -12.260  1.00  0.00      A    H 
ATOM    917  HB2 ALA A  64      33.162  -5.338 -10.758  1.00  0.00      A    H 
ATOM    918  HB3 ALA A  64      34.023  -6.112 -12.169  1.00  0.00      A    H 
ATOM    919  C   ALA A  64      32.680  -2.942 -12.061  1.00  0.00      A    C 
ATOM    920  O   ALA A  64      32.745  -2.223 -11.066  1.00  0.00      A    O 
ATOM    921  N   ILE A  65      31.631  -2.775 -12.877  1.00  0.00      A    N 
ATOM    922  HN  ILE A  65      31.449  -3.422 -13.614  1.00  0.00      A      
ATOM    923  CA  ILE A  65      30.623  -1.720 -12.655  1.00  0.00      A    C 
ATOM    924  HA  ILE A  65      31.089  -0.879 -12.163  1.00  0.00      A    H 
ATOM    925  CB  ILE A  65      29.964  -1.311 -13.969  1.00  0.00      A    C 
ATOM    926  HB  ILE A  65      29.586  -2.248 -14.432  1.00  0.00      A    H 
ATOM    927  CG2 ILE A  65      28.763  -0.310 -13.731  1.00  0.00      A    C 
ATOM    928 HG21 ILE A  65      28.333  -0.010 -14.710  1.00  0.00      A    H 
ATOM    929 HG22 ILE A  65      27.942  -0.762 -13.135  1.00  0.00      A    H 
ATOM    930 HG23 ILE A  65      29.146   0.567 -13.166  1.00  0.00      A    H 
ATOM    931  CG1 ILE A  65      31.028  -0.735 -14.917  1.00  0.00      A    C 
ATOM    932 HG11 ILE A  65      31.350   0.267 -14.560  1.00  0.00      A      
ATOM    933 HG12 ILE A  65      31.950  -1.355 -14.932  1.00  0.00      A    H 
ATOM    934  CD  ILE A  65      30.496  -0.566 -16.361  1.00  0.00      A    C 
ATOM    935  HD1 ILE A  65      31.334  -0.168 -16.972  1.00  0.00      A      
ATOM    936  HD2 ILE A  65      30.191  -1.539 -16.803  1.00  0.00      A      
ATOM    937  HD3 ILE A  65      29.658   0.163 -16.395  1.00  0.00      A      
ATOM    938  C   ILE A  65      29.579  -2.252 -11.675  1.00  0.00      A    C 
ATOM    939  O   ILE A  65      28.823  -3.222 -11.977  1.00  0.00      A    O 
ATOM    940  N   LYS A  66      29.524  -1.638 -10.475  1.00  0.00      A    N 
ATOM    941  HN  LYS A  66      30.174  -0.921 -10.236  1.00  0.00      A      
ATOM    942  CA  LYS A  66      28.542  -1.881  -9.454  1.00  0.00      A    C 
ATOM    943  HA  LYS A  66      28.548  -2.951  -9.302  1.00  0.00      A    H 
ATOM    944  CB  LYS A  66      28.896  -1.306  -8.056  1.00  0.00      A    C 
ATOM    945  HB1 LYS A  66      28.990  -0.202  -8.136  1.00  0.00      A      
ATOM    946  HB2 LYS A  66      28.031  -1.526  -7.394  1.00  0.00      A    H 
ATOM    947  CG  LYS A  66      30.193  -1.870  -7.396  1.00  0.00      A    C 
ATOM    948  HG1 LYS A  66      31.037  -1.620  -8.073  1.00  0.00      A      
ATOM    949  HG2 LYS A  66      30.125  -2.972  -7.270  1.00  0.00      A    H 
ATOM    950  CD  LYS A  66      30.353  -1.186  -6.058  1.00  0.00      A    C 
ATOM    951  HD1 LYS A  66      29.576  -1.582  -5.370  1.00  0.00      A      
ATOM    952  HD2 LYS A  66      30.196  -0.093  -6.175  1.00  0.00      A    H 
ATOM    953  CE  LYS A  66      31.696  -1.485  -5.428  1.00  0.00      A    C 
ATOM    954  HE1 LYS A  66      32.498  -1.036  -6.052  1.00  0.00      A      
ATOM    955  HE2 LYS A  66      31.849  -2.584  -5.398  1.00  0.00      A    H 
ATOM    956  NZ  LYS A  66      31.761  -0.891  -4.088  1.00  0.00      A    N 
ATOM    957  HZ1 LYS A  66      32.688  -1.018  -3.636  1.00  0.00      A    H 
ATOM    958  HZ2 LYS A  66      31.036  -1.325  -3.481  1.00  0.00      A    H 
ATOM    959  HZ3 LYS A  66      31.589   0.131  -4.180  1.00  0.00      A    H 
ATOM    960  C   LYS A  66      27.107  -1.521  -9.831  1.00  0.00      A    C 
ATOM    961  O   LYS A  66      26.875  -0.561 -10.581  1.00  0.00      A    O 
ATOM    962  N   VAL A  67      26.081  -2.274  -9.360  1.00  0.00      A    N 
ATOM    963  HN  VAL A  67      26.230  -3.058  -8.762  1.00  0.00      A      
ATOM    964  CA  VAL A  67      24.727  -2.154  -9.862  1.00  0.00      A    C 
ATOM    965  HA  VAL A  67      24.662  -1.451 -10.679  1.00  0.00      A    H 
ATOM    966  CB  VAL A  67      24.212  -3.488 -10.409  1.00  0.00      A    C 
ATOM    967  HB  VAL A  67      23.951  -4.158  -9.562  1.00  0.00      A    H 
ATOM    968  CG1 VAL A  67      22.960  -3.285 -11.282  1.00  0.00      A    C 
ATOM    969 HG11 VAL A  67      23.134  -2.565 -12.110  1.00  0.00      A    H 
ATOM    970 HG12 VAL A  67      22.635  -4.271 -11.678  1.00  0.00      A    H 
ATOM    971 HG13 VAL A  67      22.113  -2.885 -10.685  1.00  0.00      A    H 
ATOM    972  CG2 VAL A  67      25.269  -4.193 -11.299  1.00  0.00      A    C 
ATOM    973 HG21 VAL A  67      25.625  -3.500 -12.092  1.00  0.00      A    H 
ATOM    974 HG22 VAL A  67      24.837  -5.110 -11.754  1.00  0.00      A    H 
ATOM    975 HG23 VAL A  67      26.130  -4.488 -10.661  1.00  0.00      A    H 
ATOM    976  C   VAL A  67      23.835  -1.626  -8.809  1.00  0.00      A    C 
ATOM    977  O   VAL A  67      23.678  -2.167  -7.718  1.00  0.00      A    O 
ATOM    978  N   SER A  68      23.197  -0.439  -9.022  1.00  0.00      A    N 
ATOM    979  HN  SER A  68      23.330   0.073  -9.866  1.00  0.00      A      
ATOM    980  CA  SER A  68      22.263   0.130  -8.051  1.00  0.00      A    C 
ATOM    981  HA  SER A  68      22.560  -0.157  -7.054  1.00  0.00      A    H 
ATOM    982  CB  SER A  68      22.295   1.680  -8.034  1.00  0.00      A    C 
ATOM    983  HB1 SER A  68      23.337   2.062  -7.988  1.00  0.00      A      
ATOM    984  HB2 SER A  68      21.791   2.042  -7.112  1.00  0.00      A    H 
ATOM    985  OG  SER A  68      21.696   2.259  -9.194  1.00  0.00      A    O 
ATOM    986  HG1 SER A  68      22.256   2.079  -9.953  1.00  0.00      A      
ATOM    987  C   SER A  68      20.867  -0.380  -8.268  1.00  0.00      A    C 
ATOM    988  O   SER A  68      20.627  -1.118  -9.210  1.00  0.00      A    O 
ATOM    989  N   LEU A  69      19.848   0.024  -7.486  1.00  0.00      A    N 
ATOM    990  HN  LEU A  69      20.059   0.544  -6.662  1.00  0.00      A      
ATOM    991  CA  LEU A  69      18.482  -0.333  -7.754  1.00  0.00      A    C 
ATOM    992  HA  LEU A  69      18.428  -1.348  -8.119  1.00  0.00      A    H 
ATOM    993  CB  LEU A  69      17.644  -0.339  -6.418  1.00  0.00      A    C 
ATOM    994  HB1 LEU A  69      17.706   0.704  -6.040  1.00  0.00      A      
ATOM    995  HB2 LEU A  69      18.185  -0.993  -5.701  1.00  0.00      A    H 
ATOM    996  CG  LEU A  69      16.196  -0.819  -6.600  1.00  0.00      A    C 
ATOM    997  HG  LEU A  69      15.669  -0.208  -7.364  1.00  0.00      A    H 
ATOM    998  CD1 LEU A  69      16.172  -2.285  -7.043  1.00  0.00      A    C 
ATOM    999 HD11 LEU A  69      15.122  -2.646  -7.083  1.00  0.00      A    H 
ATOM   1000 HD12 LEU A  69      16.619  -2.352  -8.058  1.00  0.00      A    H 
ATOM   1001 HD13 LEU A  69      16.743  -2.923  -6.335  1.00  0.00      A    H 
ATOM   1002  CD2 LEU A  69      15.454  -0.715  -5.258  1.00  0.00      A    C 
ATOM   1003 HD21 LEU A  69      15.243   0.353  -5.035  1.00  0.00      A    H 
ATOM   1004 HD22 LEU A  69      16.044  -1.122  -4.409  1.00  0.00      A    H 
ATOM   1005 HD23 LEU A  69      14.474  -1.237  -5.253  1.00  0.00      A    H 
ATOM   1006  C   LEU A  69      17.874   0.544  -8.866  1.00  0.00      A    C 
ATOM   1007  O   LEU A  69      16.860   0.209  -9.469  1.00  0.00      A    O 
ATOM   1008  N   HSD A  70      18.551   1.668  -9.271  1.00  0.00      A    N 
ATOM   1009  HN  HSD A  70      19.388   1.967  -8.818  1.00  0.00      A      
ATOM   1010  CA  HSD A  70      18.178   2.534 -10.398  1.00  0.00      A    C 
ATOM   1011  HA  HSD A  70      17.105   2.561 -10.523  1.00  0.00      A    H 
ATOM   1012  CB  HSD A  70      18.749   3.961 -10.225  1.00  0.00      A    C 
ATOM   1013  HB1 HSD A  70      18.392   4.595 -11.065  1.00  0.00      A      
ATOM   1014  HB2 HSD A  70      19.858   3.918 -10.262  1.00  0.00      A    H 
ATOM   1015  ND1 HSD A  70      17.228   5.161  -8.572  1.00  0.00      A    N 
ATOM   1016  HD1 HSD A  70      16.419   5.252  -9.153  1.00  0.00      A    H 
ATOM   1017  CG  HSD A  70      18.430   4.510  -8.869  1.00  0.00      A    C 
ATOM   1018  CE1 HSD A  70      17.299   5.594  -7.292  1.00  0.00      A    C 
ATOM   1019  HE1 HSD A  70      16.469   6.145  -6.849  1.00  0.00      A    H 
ATOM   1020  NE2 HSD A  70      18.463   5.264  -6.745  1.00  0.00      A    N 
ATOM   1021  CD2 HSD A  70      19.153   4.575  -7.720  1.00  0.00      A    C 
ATOM   1022  HD2 HSD A  70      20.115   4.099  -7.574  1.00  0.00      A    H 
ATOM   1023  C   HSD A  70      18.795   1.997 -11.643  1.00  0.00      A    C 
ATOM   1024  O   HSD A  70      18.512   2.472 -12.732  1.00  0.00      A    O 
ATOM   1025  N   ASP A  71      19.709   1.010 -11.489  1.00  0.00      A    N 
ATOM   1026  HN  ASP A  71      20.062   0.825 -10.575  1.00  0.00      A      
ATOM   1027  CA  ASP A  71      20.242   0.218 -12.588  1.00  0.00      A    C 
ATOM   1028  HA  ASP A  71      20.149   0.763 -13.516  1.00  0.00      A    H 
ATOM   1029  CB  ASP A  71      21.758  -0.077 -12.277  1.00  0.00      A    C 
ATOM   1030  HB1 ASP A  71      22.200  -0.619 -13.140  1.00  0.00      A      
ATOM   1031  HB2 ASP A  71      21.876  -0.650 -11.332  1.00  0.00      A    H 
ATOM   1032  CG  ASP A  71      22.483   1.215 -12.136  1.00  0.00      A    C 
ATOM   1033  OD1 ASP A  71      22.317   2.139 -12.997  1.00  0.00      A    O 
ATOM   1034  OD2 ASP A  71      23.325   1.331 -11.210  1.00  0.00      A    O 
ATOM   1035  C   ASP A  71      19.449  -1.071 -12.751  1.00  0.00      A    C 
ATOM   1036  O   ASP A  71      19.707  -1.918 -13.595  1.00  0.00      A    O 
ATOM   1037  N   CYS A  72      18.386  -1.246 -11.908  1.00  0.00      A    N 
ATOM   1038  HN  CYS A  72      18.333  -0.625 -11.130  1.00  0.00      A      
ATOM   1039  CA  CYS A  72      17.136  -1.787 -12.367  1.00  0.00      A    C 
ATOM   1040  HA  CYS A  72      17.285  -2.376 -13.260  1.00  0.00      A    H 
ATOM   1041  CB  CYS A  72      16.479  -2.662 -11.230  1.00  0.00      A    C 
ATOM   1042  HB1 CYS A  72      17.151  -3.543 -11.151  1.00  0.00      A      
ATOM   1043  HB2 CYS A  72      16.556  -2.098 -10.276  1.00  0.00      A    H 
ATOM   1044  SG  CYS A  72      14.976  -3.170 -11.435  1.00  0.00      A    S 
ATOM   1045  C   CYS A  72      16.274  -0.582 -12.831  1.00  0.00      A    C 
ATOM   1046  O   CYS A  72      16.282  -0.270 -14.027  1.00  0.00      A    O 
ATOM   1047  N   LEU A  73      15.584   0.065 -11.902  1.00  0.00      A    N 
ATOM   1048  HN  LEU A  73      15.852  -0.227 -10.987  1.00  0.00      A      
ATOM   1049  CA  LEU A  73      14.441   0.952 -12.050  1.00  0.00      A    C 
ATOM   1050  HA  LEU A  73      13.711   0.430 -12.651  1.00  0.00      A    H 
ATOM   1051  CB  LEU A  73      13.931   1.260 -10.639  1.00  0.00      A    C 
ATOM   1052  HB1 LEU A  73      14.739   1.744 -10.050  1.00  0.00      A      
ATOM   1053  HB2 LEU A  73      13.079   1.972 -10.672  1.00  0.00      A    H 
ATOM   1054  CG  LEU A  73      13.404   0.017  -9.854  1.00  0.00      A    C 
ATOM   1055  HG  LEU A  73      14.246  -0.699  -9.748  1.00  0.00      A    H 
ATOM   1056  CD1 LEU A  73      12.895   0.434  -8.492  1.00  0.00      A    C 
ATOM   1057 HD11 LEU A  73      12.598  -0.462  -7.905  1.00  0.00      A    H 
ATOM   1058 HD12 LEU A  73      11.971   1.042  -8.598  1.00  0.00      A    H 
ATOM   1059 HD13 LEU A  73      13.659   0.999  -7.917  1.00  0.00      A    H 
ATOM   1060  CD2 LEU A  73      12.344  -0.776 -10.654  1.00  0.00      A    C 
ATOM   1061 HD21 LEU A  73      11.989  -1.612 -10.015  1.00  0.00      A    H 
ATOM   1062 HD22 LEU A  73      12.795  -1.197 -11.578  1.00  0.00      A    H 
ATOM   1063 HD23 LEU A  73      11.452  -0.170 -10.924  1.00  0.00      A    H 
ATOM   1064  C   LEU A  73      14.663   2.225 -12.868  1.00  0.00      A    C 
ATOM   1065  O   LEU A  73      14.564   3.383 -12.433  1.00  0.00      A    O 
ATOM   1066  N   ALA A  74      14.968   2.100 -14.137  1.00  0.00      A    N 
ATOM   1067  HN  ALA A  74      15.226   1.164 -14.365  1.00  0.00      A      
ATOM   1068  CA  ALA A  74      15.120   3.187 -15.101  1.00  0.00      A    C 
ATOM   1069  HA  ALA A  74      14.403   3.957 -14.859  1.00  0.00      A    H 
ATOM   1070  CB  ALA A  74      16.527   3.734 -15.049  1.00  0.00      A    C 
ATOM   1071  HB1 ALA A  74      17.302   2.938 -15.047  1.00  0.00      A    H 
ATOM   1072  HB2 ALA A  74      16.725   4.462 -15.865  1.00  0.00      A    H 
ATOM   1073  HB3 ALA A  74      16.550   4.265 -14.074  1.00  0.00      A    H 
ATOM   1074  C   ALA A  74      14.780   2.839 -16.570  1.00  0.00      A    C 
ATOM   1075  O   ALA A  74      14.350   3.675 -17.346  1.00  0.00      A    O 
ATOM   1076  N   CYS A  75      14.921   1.559 -16.965  1.00  0.00      A    N 
ATOM   1077  HN  CYS A  75      15.358   0.929 -16.327  1.00  0.00      A      
ATOM   1078  CA  CYS A  75      14.751   1.005 -18.299  1.00  0.00      A    C 
ATOM   1079  HA  CYS A  75      15.208   1.725 -18.961  1.00  0.00      A    H 
ATOM   1080  CB  CYS A  75      15.621  -0.297 -18.372  1.00  0.00      A    C 
ATOM   1081  HB1 CYS A  75      15.128  -1.093 -18.969  1.00  0.00      A      
ATOM   1082  HB2 CYS A  75      16.541  -0.069 -18.950  1.00  0.00      A    H 
ATOM   1083  SG  CYS A  75      16.131  -0.973 -17.100  1.00  0.00      A    S 
ATOM   1084  C   CYS A  75      13.267   0.893 -18.847  1.00  0.00      A    C 
ATOM   1085  O   CYS A  75      12.777   1.899 -19.367  1.00  0.00      A    O 
ATOM   1086  N   SER A  76      12.608  -0.285 -18.809  1.00  0.00      A    N 
ATOM   1087  HN  SER A  76      12.973  -1.043 -18.273  1.00  0.00      A      
ATOM   1088  CA  SER A  76      11.529  -0.613 -19.747  1.00  0.00      A    C 
ATOM   1089  HA  SER A  76      11.811  -0.152 -20.682  1.00  0.00      A    H 
ATOM   1090  CB  SER A  76      11.357  -2.135 -19.918  1.00  0.00      A    C 
ATOM   1091  HB1 SER A  76      10.897  -2.644 -19.043  1.00  0.00      A      
ATOM   1092  HB2 SER A  76      10.717  -2.389 -20.790  1.00  0.00      A    H 
ATOM   1093  OG  SER A  76      12.638  -2.733 -20.144  1.00  0.00      A    O 
ATOM   1094  HG1 SER A  76      12.877  -3.135 -19.306  1.00  0.00      A      
ATOM   1095  C   SER A  76      10.134  -0.109 -19.433  1.00  0.00      A    C 
ATOM   1096  O   SER A  76       9.154  -0.450 -20.092  1.00  0.00      A    O 
ATOM   1097  N   GLY A  77       9.997   0.757 -18.425  1.00  0.00      A    N 
ATOM   1098  HN  GLY A  77      10.821   0.974 -17.907  1.00  0.00      A      
ATOM   1099  CA  GLY A  77       8.775   1.513 -18.143  1.00  0.00      A    C 
ATOM   1100  HA1 GLY A  77       8.997   2.569 -18.184  1.00  0.00      A      
ATOM   1101  HA2 GLY A  77       7.940   1.263 -18.780  1.00  0.00      A    H 
ATOM   1102  C   GLY A  77       8.353   1.324 -16.733  1.00  0.00      A    C 
ATOM   1103  O   GLY A  77       7.347   1.903 -16.353  1.00  0.00      A    O 
ATOM   1104  N   CYS A  78       9.098   0.524 -15.953  1.00  0.00      A    N 
ATOM   1105  HN  CYS A  78       9.966   0.136 -16.253  1.00  0.00      A      
ATOM   1106  CA  CYS A  78       8.821   0.193 -14.594  1.00  0.00      A    C 
ATOM   1107  HA  CYS A  78       7.843  -0.263 -14.556  1.00  0.00      A    H 
ATOM   1108  CB  CYS A  78       9.922  -0.894 -14.153  1.00  0.00      A    C 
ATOM   1109  HB1 CYS A  78       9.657  -1.179 -13.113  1.00  0.00      A      
ATOM   1110  HB2 CYS A  78      10.845  -0.295 -13.997  1.00  0.00      A    H 
ATOM   1111  SG  CYS A  78      10.132  -2.143 -15.102  1.00  0.00      A    S 
ATOM   1112  C   CYS A  78       8.822   1.479 -13.709  1.00  0.00      A    C 
ATOM   1113  O   CYS A  78       7.922   1.746 -12.910  1.00  0.00      A    O 
ATOM   1114  N   VAL A  79       9.853   2.296 -13.921  1.00  0.00      A    N 
ATOM   1115  HN  VAL A  79      10.515   1.996 -14.604  1.00  0.00      A      
ATOM   1116  CA  VAL A  79      10.060   3.626 -13.406  1.00  0.00      A    C 
ATOM   1117  HA  VAL A  79       9.122   4.145 -13.275  1.00  0.00      A    H 
ATOM   1118  CB  VAL A  79      10.830   3.690 -12.068  1.00  0.00      A    C 
ATOM   1119  HB  VAL A  79      11.841   3.252 -12.211  1.00  0.00      A    H 
ATOM   1120  CG1 VAL A  79      10.951   5.143 -11.576  1.00  0.00      A    C 
ATOM   1121 HG11 VAL A  79      10.010   5.710 -11.741  1.00  0.00      A    H 
ATOM   1122 HG12 VAL A  79      11.759   5.663 -12.134  1.00  0.00      A    H 
ATOM   1123 HG13 VAL A  79      11.222   5.205 -10.500  1.00  0.00      A    H 
ATOM   1124  CG2 VAL A  79      10.163   2.916 -10.992  1.00  0.00      A    C 
ATOM   1125 HG21 VAL A  79      10.768   2.974 -10.062  1.00  0.00      A    H 
ATOM   1126 HG22 VAL A  79       9.128   3.278 -10.813  1.00  0.00      A    H 
ATOM   1127 HG23 VAL A  79      10.043   1.855 -11.296  1.00  0.00      A    H 
ATOM   1128  C   VAL A  79      10.914   4.330 -14.476  1.00  0.00      A    C 
ATOM   1129  O   VAL A  79      11.659   3.635 -15.136  1.00  0.00      A    O 
ATOM   1130  N   THR A  80      10.846   5.650 -14.684  1.00  0.00      A    N 
ATOM   1131  HN  THR A  80      10.278   6.198 -14.075  1.00  0.00      A      
ATOM   1132  CA  THR A  80      11.574   6.371 -15.695  1.00  0.00      A    C 
ATOM   1133  HA  THR A  80      11.707   5.734 -16.558  1.00  0.00      A    H 
ATOM   1134  CB  THR A  80      10.839   7.595 -16.290  1.00  0.00      A    C 
ATOM   1135  HB  THR A  80      11.518   8.023 -17.058  1.00  0.00      A    H 
ATOM   1136  OG1 THR A  80      10.513   8.587 -15.357  1.00  0.00      A    O 
ATOM   1137  HG1 THR A  80      10.066   8.127 -14.643  1.00  0.00      A    H 
ATOM   1138  CG2 THR A  80       9.570   7.141 -17.038  1.00  0.00      A    C 
ATOM   1139 HG21 THR A  80       8.787   6.705 -16.381  1.00  0.00      A    H 
ATOM   1140 HG22 THR A  80       9.809   6.348 -17.779  1.00  0.00      A    H 
ATOM   1141 HG23 THR A  80       9.082   7.988 -17.567  1.00  0.00      A    H 
ATOM   1142  C   THR A  80      12.907   6.820 -15.191  1.00  0.00      A    C 
ATOM   1143  O   THR A  80      13.115   7.045 -14.010  1.00  0.00      A    O 
ATOM   1144  N   SER A  81      13.911   6.990 -16.112  1.00  0.00      A    N 
ATOM   1145  HN  SER A  81      13.769   6.746 -17.068  1.00  0.00      A      
ATOM   1146  CA  SER A  81      15.272   7.407 -15.772  1.00  0.00      A    C 
ATOM   1147  HA  SER A  81      15.648   6.774 -14.981  1.00  0.00      A    H 
ATOM   1148  CB  SER A  81      16.201   7.217 -17.021  1.00  0.00      A    C 
ATOM   1149  HB1 SER A  81      16.102   6.167 -17.369  1.00  0.00      A      
ATOM   1150  HB2 SER A  81      17.261   7.353 -16.717  1.00  0.00      A    H 
ATOM   1151  OG  SER A  81      15.912   8.031 -18.165  1.00  0.00      A    O 
ATOM   1152  HG1 SER A  81      16.488   7.667 -18.841  1.00  0.00      A      
ATOM   1153  C   SER A  81      15.310   8.802 -15.212  1.00  0.00      A    C 
ATOM   1154  O   SER A  81      16.069   9.088 -14.309  1.00  0.00      A    O 
ATOM   1155  N   ALA A  82      14.423   9.675 -15.657  1.00  0.00      A    N 
ATOM   1156  HN  ALA A  82      13.897   9.521 -16.489  1.00  0.00      A      
ATOM   1157  CA  ALA A  82      14.258  11.006 -15.073  1.00  0.00      A    C 
ATOM   1158  HA  ALA A  82      15.195  11.540 -15.136  1.00  0.00      A    H 
ATOM   1159  CB  ALA A  82      13.193  11.711 -15.928  1.00  0.00      A    C 
ATOM   1160  HB1 ALA A  82      13.627  11.820 -16.945  1.00  0.00      A    H 
ATOM   1161  HB2 ALA A  82      12.919  12.701 -15.504  1.00  0.00      A    H 
ATOM   1162  HB3 ALA A  82      12.268  11.118 -16.093  1.00  0.00      A    H 
ATOM   1163  C   ALA A  82      13.707  11.002 -13.619  1.00  0.00      A    C 
ATOM   1164  O   ALA A  82      14.245  11.745 -12.781  1.00  0.00      A    O 
ATOM   1165  N   GLU A  83      12.727  10.123 -13.255  1.00  0.00      A    N 
ATOM   1166  HN  GLU A  83      12.294   9.557 -13.952  1.00  0.00      A      
ATOM   1167  CA  GLU A  83      12.310   9.859 -11.883  1.00  0.00      A    C 
ATOM   1168  HA  GLU A  83      12.074  10.789 -11.387  1.00  0.00      A    H 
ATOM   1169  CB  GLU A  83      11.087   8.897 -11.834  1.00  0.00      A    C 
ATOM   1170  HB1 GLU A  83      11.366   8.036 -12.478  1.00  0.00      A      
ATOM   1171  HB2 GLU A  83      10.923   8.427 -10.841  1.00  0.00      A    H 
ATOM   1172  CG  GLU A  83       9.778   9.513 -12.371  1.00  0.00      A    C 
ATOM   1173  HG1 GLU A  83       9.408  10.257 -11.634  1.00  0.00      A      
ATOM   1174  HG2 GLU A  83       9.997  10.028 -13.331  1.00  0.00      A    H 
ATOM   1175  CD  GLU A  83       8.726   8.440 -12.654  1.00  0.00      A    C 
ATOM   1176  OE1 GLU A  83       7.608   8.617 -12.165  1.00  0.00      A    O 
ATOM   1177  OE2 GLU A  83       9.022   7.492 -13.451  1.00  0.00      A    O 
ATOM   1178  C   GLU A  83      13.439   9.240 -11.031  1.00  0.00      A    C 
ATOM   1179  O   GLU A  83      13.593   9.612  -9.860  1.00  0.00      A    O 
ATOM   1180  N   ALA A  84      14.300   8.376 -11.600  1.00  0.00      A    N 
ATOM   1181  HN  ALA A  84      14.161   8.085 -12.543  1.00  0.00      A      
ATOM   1182  CA  ALA A  84      15.428   7.801 -10.865  1.00  0.00      A    C 
ATOM   1183  HA  ALA A  84      15.027   7.297  -9.998  1.00  0.00      A    H 
ATOM   1184  CB  ALA A  84      16.134   6.799 -11.749  1.00  0.00      A    C 
ATOM   1185  HB1 ALA A  84      15.460   5.991 -12.105  1.00  0.00      A    H 
ATOM   1186  HB2 ALA A  84      16.920   6.323 -11.124  1.00  0.00      A    H 
ATOM   1187  HB3 ALA A  84      16.634   7.235 -12.640  1.00  0.00      A    H 
ATOM   1188  C   ALA A  84      16.405   8.832 -10.315  1.00  0.00      A    C 
ATOM   1189  O   ALA A  84      16.812   8.710  -9.145  1.00  0.00      A    O 
ATOM   1190  N   VAL A  85      16.798   9.884 -11.103  1.00  0.00      A    N 
ATOM   1191  HN  VAL A  85      16.506   9.832 -12.055  1.00  0.00      A      
ATOM   1192  CA  VAL A  85      17.692  10.998 -10.667  1.00  0.00      A    C 
ATOM   1193  HA  VAL A  85      18.619  10.562 -10.326  1.00  0.00      A    H 
ATOM   1194  CB  VAL A  85      18.001  11.991 -11.833  1.00  0.00      A    C 
ATOM   1195  HB  VAL A  85      17.107  12.587 -12.116  1.00  0.00      A    H 
ATOM   1196  CG1 VAL A  85      19.018  12.991 -11.335  1.00  0.00      A    C 
ATOM   1197 HG11 VAL A  85      19.339  13.629 -12.187  1.00  0.00      A    H 
ATOM   1198 HG12 VAL A  85      19.878  12.530 -10.803  1.00  0.00      A    H 
ATOM   1199 HG13 VAL A  85      18.558  13.677 -10.592  1.00  0.00      A    H 
ATOM   1200  CG2 VAL A  85      18.489  11.224 -13.058  1.00  0.00      A    C 
ATOM   1201 HG21 VAL A  85      18.547  11.937 -13.908  1.00  0.00      A    H 
ATOM   1202 HG22 VAL A  85      17.724  10.476 -13.358  1.00  0.00      A    H 
ATOM   1203 HG23 VAL A  85      19.441  10.671 -12.909  1.00  0.00      A    H 
ATOM   1204  C   VAL A  85      17.080  11.764  -9.495  1.00  0.00      A    C 
ATOM   1205  O   VAL A  85      17.682  11.962  -8.437  1.00  0.00      A    O 
ATOM   1206  N   LEU A  86      15.811  12.102  -9.582  1.00  0.00      A    N 
ATOM   1207  HN  LEU A  86      15.300  11.846 -10.399  1.00  0.00      A      
ATOM   1208  CA  LEU A  86      15.020  12.849  -8.627  1.00  0.00      A    C 
ATOM   1209  HA  LEU A  86      15.576  13.748  -8.404  1.00  0.00      A    H 
ATOM   1210  CB  LEU A  86      13.619  13.220  -9.241  1.00  0.00      A    C 
ATOM   1211  HB1 LEU A  86      13.772  13.774 -10.192  1.00  0.00      A      
ATOM   1212  HB2 LEU A  86      13.055  12.306  -9.526  1.00  0.00      A    H 
ATOM   1213  CG  LEU A  86      12.695  14.020  -8.312  1.00  0.00      A    C 
ATOM   1214  HG  LEU A  86      12.383  13.400  -7.445  1.00  0.00      A    H 
ATOM   1215  CD1 LEU A  86      13.393  15.291  -7.810  1.00  0.00      A    C 
ATOM   1216 HD11 LEU A  86      13.614  15.947  -8.679  1.00  0.00      A    H 
ATOM   1217 HD12 LEU A  86      12.718  15.890  -7.163  1.00  0.00      A    H 
ATOM   1218 HD13 LEU A  86      14.336  15.153  -7.238  1.00  0.00      A    H 
ATOM   1219  CD2 LEU A  86      11.406  14.401  -9.049  1.00  0.00      A    C 
ATOM   1220 HD21 LEU A  86      10.710  13.546  -9.185  1.00  0.00      A    H 
ATOM   1221 HD22 LEU A  86      11.631  14.797 -10.063  1.00  0.00      A    H 
ATOM   1222 HD23 LEU A  86      10.888  15.212  -8.494  1.00  0.00      A    H 
ATOM   1223  C   LEU A  86      14.810  12.053  -7.367  1.00  0.00      A    C 
ATOM   1224  O   LEU A  86      14.748  12.601  -6.268  1.00  0.00      A    O 
ATOM   1225  N   LEU A  87      14.781  10.725  -7.455  1.00  0.00      A    N 
ATOM   1226  HN  LEU A  87      14.822  10.274  -8.344  1.00  0.00      A      
ATOM   1227  CA  LEU A  87      14.544   9.788  -6.368  1.00  0.00      A    C 
ATOM   1228  HA  LEU A  87      13.603  10.055  -5.911  1.00  0.00      A    H 
ATOM   1229  CB  LEU A  87      14.401   8.351  -6.925  1.00  0.00      A    C 
ATOM   1230  HB1 LEU A  87      15.365   7.931  -7.282  1.00  0.00      A      
ATOM   1231  HB2 LEU A  87      13.762   8.457  -7.827  1.00  0.00      A    H 
ATOM   1232  CG  LEU A  87      13.615   7.385  -6.013  1.00  0.00      A    C 
ATOM   1233  HG  LEU A  87      12.840   7.963  -5.466  1.00  0.00      A    H 
ATOM   1234  CD1 LEU A  87      12.867   6.346  -6.870  1.00  0.00      A    C 
ATOM   1235 HD11 LEU A  87      13.539   5.703  -7.478  1.00  0.00      A    H 
ATOM   1236 HD12 LEU A  87      12.120   6.845  -7.524  1.00  0.00      A    H 
ATOM   1237 HD13 LEU A  87      12.274   5.680  -6.208  1.00  0.00      A    H 
ATOM   1238  CD2 LEU A  87      14.458   6.727  -4.936  1.00  0.00      A    C 
ATOM   1239 HD21 LEU A  87      15.125   7.443  -4.408  1.00  0.00      A    H 
ATOM   1240 HD22 LEU A  87      13.801   6.291  -4.153  1.00  0.00      A    H 
ATOM   1241 HD23 LEU A  87      15.098   5.932  -5.375  1.00  0.00      A    H 
ATOM   1242  C   LEU A  87      15.656   9.893  -5.329  1.00  0.00      A    C 
ATOM   1243  O   LEU A  87      15.439   9.852  -4.124  1.00  0.00      A    O 
ATOM   1244  N   GLN A  88      16.899  10.128  -5.765  1.00  0.00      A    N 
ATOM   1245  HN  GLN A  88      17.039  10.157  -6.752  1.00  0.00      A      
ATOM   1246  CA  GLN A  88      18.083  10.250  -4.912  1.00  0.00      A    C 
ATOM   1247  HA  GLN A  88      17.980   9.542  -4.103  1.00  0.00      A    H 
ATOM   1248  CB  GLN A  88      19.303   9.833  -5.732  1.00  0.00      A    C 
ATOM   1249  HB1 GLN A  88      20.180   9.738  -5.056  1.00  0.00      A      
ATOM   1250  HB2 GLN A  88      19.549  10.644  -6.450  1.00  0.00      A    H 
ATOM   1251  CG  GLN A  88      19.103   8.502  -6.494  1.00  0.00      A    C 
ATOM   1252  HG1 GLN A  88      18.967   7.630  -5.819  1.00  0.00      A      
ATOM   1253  HG2 GLN A  88      18.193   8.523  -7.130  1.00  0.00      A    H 
ATOM   1254  CD  GLN A  88      20.283   8.256  -7.462  1.00  0.00      A    C 
ATOM   1255  OE1 GLN A  88      20.442   8.938  -8.474  1.00  0.00      A    O 
ATOM   1256  NE2 GLN A  88      21.137   7.273  -7.149  1.00  0.00      A    N 
ATOM   1257 HE21 GLN A  88      21.858   7.090  -7.817  1.00  0.00      A    H 
ATOM   1258 HE22 GLN A  88      20.908   6.687  -6.372  1.00  0.00      A    H 
ATOM   1259  C   GLN A  88      18.311  11.652  -4.388  1.00  0.00      A    C 
ATOM   1260  O   GLN A  88      19.391  11.918  -3.839  1.00  0.00      A    O 
ATOM   1261  N   HSD A  89      17.359  12.603  -4.579  1.00  0.00      A    N 
ATOM   1262  HN  HSD A  89      16.571  12.339  -5.130  1.00  0.00      A      
ATOM   1263  CA  HSD A  89      17.427  13.889  -3.936  1.00  0.00      A    C 
ATOM   1264  HA  HSD A  89      18.337  14.403  -4.206  1.00  0.00      A    H 
ATOM   1265  CB  HSD A  89      16.227  14.772  -4.387  1.00  0.00      A    C 
ATOM   1266  HB1 HSD A  89      16.059  14.658  -5.479  1.00  0.00      A      
ATOM   1267  HB2 HSD A  89      15.299  14.420  -3.888  1.00  0.00      A    H 
ATOM   1268  ND1 HSD A  89      16.853  16.847  -3.002  1.00  0.00      A    N 
ATOM   1269  HD1 HSD A  89      17.120  16.335  -2.186  1.00  0.00      A    H 
ATOM   1270  CG  HSD A  89      16.310  16.261  -4.109  1.00  0.00      A    C 
ATOM   1271  CE1 HSD A  89      16.736  18.163  -3.117  1.00  0.00      A    C 
ATOM   1272  HE1 HSD A  89      16.971  18.853  -2.306  1.00  0.00      A    H 
ATOM   1273  NE2 HSD A  89      16.111  18.468  -4.257  1.00  0.00      A    N 
ATOM   1274  CD2 HSD A  89      15.835  17.267  -4.889  1.00  0.00      A    C 
ATOM   1275  HD2 HSD A  89      15.389  17.261  -5.876  1.00  0.00      A    H 
ATOM   1276  C   HSD A  89      17.370  13.724  -2.422  1.00  0.00      A    C 
ATOM   1277  O   HSD A  89      18.185  14.245  -1.674  1.00  0.00      A    O 
ATOM   1278  N   GLN A  90      16.450  12.881  -1.897  1.00  0.00      A    N 
ATOM   1279  HN  GLN A  90      15.721  12.519  -2.473  1.00  0.00      A      
ATOM   1280  CA  GLN A  90      16.290  12.519  -0.494  1.00  0.00      A    C 
ATOM   1281  HA  GLN A  90      16.384  13.386   0.143  1.00  0.00      A    H 
ATOM   1282  CB  GLN A  90      14.885  11.955  -0.177  1.00  0.00      A    C 
ATOM   1283  HB1 GLN A  90      14.791  11.557   0.856  1.00  0.00      A      
ATOM   1284  HB2 GLN A  90      14.689  11.078  -0.830  1.00  0.00      A    H 
ATOM   1285  CG  GLN A  90      13.707  12.957  -0.313  1.00  0.00      A    C 
ATOM   1286  HG1 GLN A  90      13.624  13.653   0.548  1.00  0.00      A      
ATOM   1287  HG2 GLN A  90      13.766  13.557  -1.246  1.00  0.00      A    H 
ATOM   1288  CD  GLN A  90      12.384  12.180  -0.311  1.00  0.00      A    C 
ATOM   1289  OE1 GLN A  90      11.690  12.067   0.700  1.00  0.00      A    O 
ATOM   1290  NE2 GLN A  90      11.999  11.637  -1.492  1.00  0.00      A    N 
ATOM   1291 HE21 GLN A  90      12.521  11.823  -2.325  1.00  0.00      A    H 
ATOM   1292 HE22 GLN A  90      11.069  11.270  -1.492  1.00  0.00      A    H 
ATOM   1293  C   GLN A  90      17.382  11.500  -0.019  1.00  0.00      A    C 
ATOM   1294  O   GLN A  90      17.777  10.595  -0.783  1.00  0.00      A    O 
ATOM   1295  N   SER A  91      17.755  11.551   1.296  1.00  0.00      A    N 
ATOM   1296  HN  SER A  91      17.283  12.119   1.967  1.00  0.00      A      
ATOM   1297  CA  SER A  91      18.706  10.551   1.769  1.00  0.00      A    C 
ATOM   1298  HA  SER A  91      18.399   9.593   1.377  1.00  0.00      A    H 
ATOM   1299  CB  SER A  91      20.183  10.808   1.345  1.00  0.00      A    C 
ATOM   1300  HB1 SER A  91      20.904  10.030   1.675  1.00  0.00      A      
ATOM   1301  HB2 SER A  91      20.234  10.739   0.237  1.00  0.00      A    H 
ATOM   1302  OG  SER A  91      20.695  12.055   1.819  1.00  0.00      A    O 
ATOM   1303  HG1 SER A  91      20.851  12.533   1.001  1.00  0.00      A      
ATOM   1304  C   SER A  91      18.671  10.396   3.304  1.00  0.00      A    C 
ATOM   1305  O   SER A  91      18.019  11.162   4.005  1.00  0.00      A    O 
ATOM   1306  N   ALA A  92      19.401   9.409   3.803  1.00  0.00      A    N 
ATOM   1307  HN  ALA A  92      19.785   8.638   3.301  1.00  0.00      A      
ATOM   1308  CA  ALA A  92      19.821   9.323   5.197  1.00  0.00      A    C 
ATOM   1309  HA  ALA A  92      18.973   9.268   5.863  1.00  0.00      A    H 
ATOM   1310  CB  ALA A  92      20.582   8.001   5.387  1.00  0.00      A    C 
ATOM   1311  HB1 ALA A  92      21.486   8.052   4.743  1.00  0.00      A    H 
ATOM   1312  HB2 ALA A  92      19.965   7.093   5.214  1.00  0.00      A    H 
ATOM   1313  HB3 ALA A  92      20.933   7.975   6.441  1.00  0.00      A    H 
ATOM   1314  C   ALA A  92      20.718  10.482   5.606  1.00  0.00      A    C 
ATOM   1315  O   ALA A  92      20.539  11.139   6.626  1.00  0.00      A    O 
ATOM   1316  N   GLY A  93      21.721  10.849   4.785  1.00  0.00      A    N 
ATOM   1317  HN  GLY A  93      21.863  10.310   3.959  1.00  0.00      A      
ATOM   1318  CA  GLY A  93      22.628  12.000   4.885  1.00  0.00      A    C 
ATOM   1319  HA1 GLY A  93      23.214  11.870   5.783  1.00  0.00      A      
ATOM   1320  HA2 GLY A  93      23.222  12.063   3.985  1.00  0.00      A    H 
ATOM   1321  C   GLY A  93      21.888  13.291   5.046  1.00  0.00      A    C 
ATOM   1322  O   GLY A  93      22.281  14.187   5.788  1.00  0.00      A    O 
ATOM   1323  N   GLU A  94      20.795  13.474   4.284  1.00  0.00      A    N 
ATOM   1324  HN  GLU A  94      20.571  12.848   3.542  1.00  0.00      A      
ATOM   1325  CA  GLU A  94      19.941  14.618   4.402  1.00  0.00      A    C 
ATOM   1326  HA  GLU A  94      20.547  15.509   4.326  1.00  0.00      A    H 
ATOM   1327  CB  GLU A  94      18.905  14.639   3.242  1.00  0.00      A    C 
ATOM   1328  HB1 GLU A  94      19.427  14.869   2.288  1.00  0.00      A      
ATOM   1329  HB2 GLU A  94      18.557  13.591   3.128  1.00  0.00      A    H 
ATOM   1330  CG  GLU A  94      17.646  15.559   3.356  1.00  0.00      A    C 
ATOM   1331  HG1 GLU A  94      17.202  15.587   4.374  1.00  0.00      A      
ATOM   1332  HG2 GLU A  94      16.859  15.233   2.642  1.00  0.00      A    H 
ATOM   1333  CD  GLU A  94      17.879  17.001   2.983  1.00  0.00      A    C 
ATOM   1334  OE1 GLU A  94      17.501  17.948   3.723  1.00  0.00      A    O 
ATOM   1335  OE2 GLU A  94      18.460  17.231   1.906  1.00  0.00      A    O 
ATOM   1336  C   GLU A  94      19.262  14.726   5.733  1.00  0.00      A    C 
ATOM   1337  O   GLU A  94      19.274  15.787   6.340  1.00  0.00      A    O 
ATOM   1338  N   LEU A  95      18.744  13.599   6.311  1.00  0.00      A    N 
ATOM   1339  HN  LEU A  95      18.639  12.718   5.856  1.00  0.00      A      
ATOM   1340  CA  LEU A  95      18.345  13.585   7.717  1.00  0.00      A    C 
ATOM   1341  HA  LEU A  95      17.701  14.424   7.938  1.00  0.00      A    H 
ATOM   1342  CB  LEU A  95      17.539  12.307   8.106  1.00  0.00      A    C 
ATOM   1343  HB1 LEU A  95      18.169  11.415   7.900  1.00  0.00      A      
ATOM   1344  HB2 LEU A  95      16.655  12.279   7.435  1.00  0.00      A    H 
ATOM   1345  CG  LEU A  95      17.079  12.148   9.626  1.00  0.00      A    C 
ATOM   1346  HG  LEU A  95      18.008  12.207  10.232  1.00  0.00      A    H 
ATOM   1347  CD1 LEU A  95      16.089  13.260  10.090  1.00  0.00      A    C 
ATOM   1348 HD11 LEU A  95      16.410  14.277   9.777  1.00  0.00      A    H 
ATOM   1349 HD12 LEU A  95      15.087  13.091   9.642  1.00  0.00      A    H 
ATOM   1350 HD13 LEU A  95      16.015  13.241  11.198  1.00  0.00      A    H 
ATOM   1351  CD2 LEU A  95      16.409  10.785   9.886  1.00  0.00      A    C 
ATOM   1352 HD21 LEU A  95      16.196  10.646  10.967  1.00  0.00      A    H 
ATOM   1353 HD22 LEU A  95      17.102   9.975   9.573  1.00  0.00      A    H 
ATOM   1354 HD23 LEU A  95      15.494  10.685   9.264  1.00  0.00      A    H 
ATOM   1355  C   LEU A  95      19.459  13.861   8.715  1.00  0.00      A    C 
ATOM   1356  O   LEU A  95      19.254  14.679   9.621  1.00  0.00      A    O 
ATOM   1357  N   LEU A  96      20.671  13.239   8.521  1.00  0.00      A    N 
ATOM   1358  HN  LEU A  96      20.811  12.670   7.715  1.00  0.00      A      
ATOM   1359  CA  LEU A  96      21.827  13.495   9.427  1.00  0.00      A    C 
ATOM   1360  HA  LEU A  96      21.492  13.261  10.426  1.00  0.00      A    H 
ATOM   1361  CB  LEU A  96      22.988  12.570   9.006  1.00  0.00      A    C 
ATOM   1362  HB1 LEU A  96      23.177  12.799   7.936  1.00  0.00      A      
ATOM   1363  HB2 LEU A  96      23.946  12.880   9.475  1.00  0.00      A    H 
ATOM   1364  CG  LEU A  96      22.748  11.082   9.310  1.00  0.00      A    C 
ATOM   1365  HG  LEU A  96      21.734  10.799   8.955  1.00  0.00      A    H 
ATOM   1366  CD1 LEU A  96      23.753  10.271   8.493  1.00  0.00      A    C 
ATOM   1367 HD11 LEU A  96      23.675   9.180   8.684  1.00  0.00      A    H 
ATOM   1368 HD12 LEU A  96      24.820  10.486   8.715  1.00  0.00      A    H 
ATOM   1369 HD13 LEU A  96      23.543  10.472   7.420  1.00  0.00      A    H 
ATOM   1370  CD2 LEU A  96      22.789  10.774  10.826  1.00  0.00      A    C 
ATOM   1371 HD21 LEU A  96      23.826  10.847  11.220  1.00  0.00      A    H 
ATOM   1372 HD22 LEU A  96      22.114  11.464  11.377  1.00  0.00      A    H 
ATOM   1373 HD23 LEU A  96      22.358   9.768  11.015  1.00  0.00      A    H 
ATOM   1374  C   LEU A  96      22.295  14.953   9.449  1.00  0.00      A    C 
ATOM   1375  O   LEU A  96      22.540  15.569  10.482  1.00  0.00      A    O 
ATOM   1376  N   GLN A  97      22.367  15.585   8.242  1.00  0.00      A    N 
ATOM   1377  HN  GLN A  97      22.221  15.068   7.402  1.00  0.00      A      
ATOM   1378  CA  GLN A  97      22.631  17.005   8.011  1.00  0.00      A    C 
ATOM   1379  HA  GLN A  97      23.565  17.207   8.516  1.00  0.00      A    H 
ATOM   1380  CB  GLN A  97      22.882  17.338   6.542  1.00  0.00      A    C 
ATOM   1381  HB1 GLN A  97      23.736  16.728   6.178  1.00  0.00      A      
ATOM   1382  HB2 GLN A  97      21.985  17.050   5.952  1.00  0.00      A    H 
ATOM   1383  CG  GLN A  97      23.215  18.814   6.192  1.00  0.00      A    C 
ATOM   1384  HG1 GLN A  97      24.104  19.093   6.797  1.00  0.00      A      
ATOM   1385  HG2 GLN A  97      22.378  19.501   6.442  1.00  0.00      A    H 
ATOM   1386  CD  GLN A  97      23.555  18.915   4.713  1.00  0.00      A    C 
ATOM   1387  OE1 GLN A  97      24.707  18.713   4.285  1.00  0.00      A    O 
ATOM   1388  NE2 GLN A  97      22.540  19.257   3.902  1.00  0.00      A    N 
ATOM   1389 HE21 GLN A  97      21.578  19.241   4.176  1.00  0.00      A    H 
ATOM   1390 HE22 GLN A  97      22.757  19.491   2.955  1.00  0.00      A    H 
ATOM   1391  C   GLN A  97      21.629  17.898   8.663  1.00  0.00      A    C 
ATOM   1392  O   GLN A  97      21.958  18.901   9.313  1.00  0.00      A    O 
ATOM   1393  N   ARG A  98      20.290  17.573   8.503  1.00  0.00      A    N 
ATOM   1394  HN  ARG A  98      20.099  16.820   7.878  1.00  0.00      A      
ATOM   1395  CA  ARG A  98      19.159  18.303   9.109  1.00  0.00      A    C 
ATOM   1396  HA  ARG A  98      19.252  19.352   8.874  1.00  0.00      A    H 
ATOM   1397  CB  ARG A  98      17.801  17.783   8.611  1.00  0.00      A    C 
ATOM   1398  HB1 ARG A  98      16.951  18.116   9.245  1.00  0.00      A      
ATOM   1399  HB2 ARG A  98      17.810  16.672   8.582  1.00  0.00      A    H 
ATOM   1400  CG  ARG A  98      17.391  18.293   7.224  1.00  0.00      A    C 
ATOM   1401  HG1 ARG A  98      16.377  17.924   6.959  1.00  0.00      A      
ATOM   1402  HG2 ARG A  98      18.065  17.839   6.466  1.00  0.00      A    H 
ATOM   1403  CD  ARG A  98      17.445  19.818   7.005  1.00  0.00      A    C 
ATOM   1404  HD1 ARG A  98      16.731  20.354   7.666  1.00  0.00      A      
ATOM   1405  HD2 ARG A  98      18.440  20.281   7.178  1.00  0.00      A    H 
ATOM   1406  NE  ARG A  98      17.183  20.076   5.568  1.00  0.00      A    N 
ATOM   1407  HE  ARG A  98      17.080  19.308   4.937  1.00  0.00      A    H 
ATOM   1408  CZ  ARG A  98      17.166  21.271   4.985  1.00  0.00      A    C 
ATOM   1409  NH1 ARG A  98      17.323  22.398   5.619  1.00  0.00      A    N 
ATOM   1410 HH11 ARG A  98      17.087  23.174   5.035  1.00  0.00      A    H 
ATOM   1411 HH12 ARG A  98      17.429  22.480   6.610  1.00  0.00      A    H 
ATOM   1412  NH2 ARG A  98      17.029  21.381   3.692  1.00  0.00      A    N 
ATOM   1413 HH21 ARG A  98      17.462  22.163   3.244  1.00  0.00      A    H 
ATOM   1414 HH22 ARG A  98      16.920  20.578   3.106  1.00  0.00      A    H 
ATOM   1415  C   ARG A  98      19.173  18.242  10.613  1.00  0.00      A    C 
ATOM   1416  O   ARG A  98      18.972  19.267  11.297  1.00  0.00      A    O 
ATOM   1417  N   LEU A  99      19.521  17.119  11.203  1.00  0.00      A    N 
ATOM   1418  HN  LEU A  99      19.651  16.282  10.677  1.00  0.00      A      
ATOM   1419  CA  LEU A  99      19.596  16.979  12.642  1.00  0.00      A    C 
ATOM   1420  HA  LEU A  99      18.717  17.456  13.050  1.00  0.00      A    H 
ATOM   1421  CB  LEU A  99      19.691  15.496  13.063  1.00  0.00      A    C 
ATOM   1422  HB1 LEU A  99      20.451  14.974  12.443  1.00  0.00      A      
ATOM   1423  HB2 LEU A  99      20.015  15.409  14.122  1.00  0.00      A    H 
ATOM   1424  CG  LEU A  99      18.362  14.680  12.904  1.00  0.00      A    C 
ATOM   1425  HG  LEU A  99      17.918  14.996  11.936  1.00  0.00      A    H 
ATOM   1426  CD1 LEU A  99      18.613  13.175  12.875  1.00  0.00      A    C 
ATOM   1427 HD11 LEU A  99      19.222  12.908  11.985  1.00  0.00      A    H 
ATOM   1428 HD12 LEU A  99      19.183  12.910  13.791  1.00  0.00      A    H 
ATOM   1429 HD13 LEU A  99      17.685  12.565  12.857  1.00  0.00      A    H 
ATOM   1430  CD2 LEU A  99      17.315  14.933  14.024  1.00  0.00      A    C 
ATOM   1431 HD21 LEU A  99      16.414  14.317  13.816  1.00  0.00      A    H 
ATOM   1432 HD22 LEU A  99      17.030  16.007  14.010  1.00  0.00      A    H 
ATOM   1433 HD23 LEU A  99      17.659  14.724  15.060  1.00  0.00      A    H 
ATOM   1434  C   LEU A  99      20.788  17.769  13.234  1.00  0.00      A    C 
ATOM   1435  O   LEU A  99      20.976  17.874  14.456  1.00  0.00      A    O 
ATOM   1436  N   ALA A 100      21.655  18.313  12.361  1.00  0.00      A    N 
ATOM   1437  HN  ALA A 100      21.587  18.173  11.377  1.00  0.00      A      
ATOM   1438  CA  ALA A 100      22.802  19.131  12.816  1.00  0.00      A    C 
ATOM   1439  HA  ALA A 100      23.072  18.866  13.828  1.00  0.00      A    H 
ATOM   1440  CB  ALA A 100      24.057  18.809  11.945  1.00  0.00      A    C 
ATOM   1441  HB1 ALA A 100      24.990  19.346  12.218  1.00  0.00      A    H 
ATOM   1442  HB2 ALA A 100      23.879  19.130  10.897  1.00  0.00      A    H 
ATOM   1443  HB3 ALA A 100      24.253  17.718  12.016  1.00  0.00      A    H 
ATOM   1444  C   ALA A 100      22.525  20.638  12.722  1.00  0.00      A    C 
ATOM   1445  O   ALA A 100      23.416  21.433  13.018  1.00  0.00      A    O 
ATOM   1446  N   ASP A 101      21.272  20.992  12.338  1.00  0.00      A    N 
ATOM   1447  HN  ASP A 101      20.589  20.307  12.097  1.00  0.00      A      
ATOM   1448  CA  ASP A 101      20.768  22.336  12.303  1.00  0.00      A    C 
ATOM   1449  HA  ASP A 101      21.561  22.979  12.655  1.00  0.00      A    H 
ATOM   1450  CB  ASP A 101      20.496  22.791  10.845  1.00  0.00      A    C 
ATOM   1451  HB1 ASP A 101      21.397  22.592  10.227  1.00  0.00      A      
ATOM   1452  HB2 ASP A 101      19.665  22.141  10.498  1.00  0.00      A    H 
ATOM   1453  CG  ASP A 101      20.096  24.225  10.726  1.00  0.00      A    C 
ATOM   1454  OD1 ASP A 101      20.771  25.052  11.361  1.00  0.00      A    O 
ATOM   1455  OD2 ASP A 101      19.280  24.545   9.822  1.00  0.00      A    O 
ATOM   1456  C   ASP A 101      19.498  22.434  13.216  1.00  0.00      A    C 
ATOM   1457  O   ASP A 101      18.611  21.573  13.076  1.00  0.00      A    O 
ATOM   1458  N   PRO A 102      19.238  23.389  14.136  1.00  0.00      A    N 
ATOM   1459  CD  PRO A 102      20.268  24.337  14.556  1.00  0.00      A    C 
ATOM   1460  HD1 PRO A 102      21.259  23.841  14.466  1.00  0.00      A      
ATOM   1461  HD2 PRO A 102      20.181  25.213  13.878  1.00  0.00      A    H 
ATOM   1462  CA  PRO A 102      18.226  23.191  15.178  1.00  0.00      A    C 
ATOM   1463  HA  PRO A 102      17.840  22.182  15.168  1.00  0.00      A    H 
ATOM   1464  CB  PRO A 102      19.065  23.495  16.450  1.00  0.00      A    C 
ATOM   1465  HB1 PRO A 102      19.655  22.585  16.690  1.00  0.00      A      
ATOM   1466  HB2 PRO A 102      18.494  23.732  17.373  1.00  0.00      A    H 
ATOM   1467  CG  PRO A 102      19.957  24.656  16.012  1.00  0.00      A    C 
ATOM   1468  HG1 PRO A 102      20.871  24.690  16.642  1.00  0.00      A      
ATOM   1469  HG2 PRO A 102      19.448  25.636  16.126  1.00  0.00      A    H 
ATOM   1470  C   PRO A 102      17.099  24.198  15.124  1.00  0.00      A    C 
ATOM   1471  O   PRO A 102      16.221  24.283  15.991  1.00  0.00      A    O 
ATOM   1472  N   ASP A 103      17.093  25.060  14.105  1.00  0.00      A    N 
ATOM   1473  HN  ASP A 103      17.783  24.917  13.400  1.00  0.00      A      
ATOM   1474  CA  ASP A 103      16.077  26.069  13.921  1.00  0.00      A    C 
ATOM   1475  HA  ASP A 103      16.010  26.593  14.863  1.00  0.00      A    H 
ATOM   1476  CB  ASP A 103      16.529  27.001  12.764  1.00  0.00      A    C 
ATOM   1477  HB1 ASP A 103      16.211  26.612  11.773  1.00  0.00      A      
ATOM   1478  HB2 ASP A 103      17.636  27.081  12.700  1.00  0.00      A    H 
ATOM   1479  CG  ASP A 103      15.991  28.396  12.879  1.00  0.00      A    C 
ATOM   1480  OD1 ASP A 103      15.366  28.784  13.903  1.00  0.00      A    O 
ATOM   1481  OD2 ASP A 103      16.280  29.210  11.974  1.00  0.00      A    O 
ATOM   1482  C   ASP A 103      14.694  25.458  13.621  1.00  0.00      A    C 
ATOM   1483  O   ASP A 103      13.670  25.932  14.060  1.00  0.00      A    O 
ATOM   1484  N   TRP A 104      14.645  24.382  12.780  1.00  0.00      A    N 
ATOM   1485  HN  TRP A 104      15.496  24.123  12.329  1.00  0.00      A      
ATOM   1486  CA  TRP A 104      13.547  23.511  12.516  1.00  0.00      A    C 
ATOM   1487  HA  TRP A 104      12.658  24.111  12.640  1.00  0.00      A    H 
ATOM   1488  CB  TRP A 104      13.640  23.005  11.028  1.00  0.00      A    C 
ATOM   1489  HB1 TRP A 104      12.827  22.272  10.839  1.00  0.00      A      
ATOM   1490  HB2 TRP A 104      14.616  22.480  10.946  1.00  0.00      A    H 
ATOM   1491  CG  TRP A 104      13.555  24.055   9.957  1.00  0.00      A    C 
ATOM   1492  CD1 TRP A 104      13.468  25.421  10.112  1.00  0.00      A    C 
ATOM   1493  HD1 TRP A 104      13.456  25.966  11.044  1.00  0.00      A    H 
ATOM   1494  NE1 TRP A 104      13.443  25.978   8.846  1.00  0.00      A    N 
ATOM   1495  HE1 TRP A 104      13.891  26.821   8.643  1.00  0.00      A    H 
ATOM   1496  CE2 TRP A 104      13.537  25.049   7.915  1.00  0.00      A    C 
ATOM   1497  CD2 TRP A 104      13.595  23.790   8.574  1.00  0.00      A    C 
ATOM   1498  CE3 TRP A 104      13.765  22.610   7.844  1.00  0.00      A    C 
ATOM   1499  HE3 TRP A 104      13.949  21.661   8.326  1.00  0.00      A    H 
ATOM   1500  CZ3 TRP A 104      13.724  22.667   6.471  1.00  0.00      A    C 
ATOM   1501  HZ3 TRP A 104      13.861  21.773   5.881  1.00  0.00      A    H 
ATOM   1502  CZ2 TRP A 104      13.568  25.129   6.525  1.00  0.00      A    C 
ATOM   1503  HZ2 TRP A 104      13.443  26.046   5.969  1.00  0.00      A    H 
ATOM   1504  CH2 TRP A 104      13.569  23.910   5.821  1.00  0.00      A    C 
ATOM   1505  HH2 TRP A 104      13.610  23.961   4.743  1.00  0.00      A    H 
ATOM   1506  C   TRP A 104      13.477  22.332  13.509  1.00  0.00      A    C 
ATOM   1507  O   TRP A 104      14.494  21.850  13.979  1.00  0.00      A    O 
ATOM   1508  N   THR A 105      12.274  21.855  13.800  1.00  0.00      A    N 
ATOM   1509  HN  THR A 105      11.468  22.301  13.420  1.00  0.00      A      
ATOM   1510  CA  THR A 105      11.997  20.746  14.686  1.00  0.00      A    C 
ATOM   1511  HA  THR A 105      12.771  20.538  15.410  1.00  0.00      A    H 
ATOM   1512  CB  THR A 105      10.652  21.045  15.389  1.00  0.00      A    C 
ATOM   1513  HB  THR A 105       9.814  21.128  14.664  1.00  0.00      A    H 
ATOM   1514  OG1 THR A 105      10.725  22.323  16.032  1.00  0.00      A    O 
ATOM   1515  HG1 THR A 105      11.662  22.465  16.182  1.00  0.00      A    H 
ATOM   1516  CG2 THR A 105      10.308  20.119  16.551  1.00  0.00      A    C 
ATOM   1517 HG21 THR A 105       9.336  20.457  16.972  1.00  0.00      A    H 
ATOM   1518 HG22 THR A 105      10.220  19.061  16.224  1.00  0.00      A    H 
ATOM   1519 HG23 THR A 105      11.104  20.206  17.321  1.00  0.00      A    H 
ATOM   1520  C   THR A 105      11.870  19.471  13.849  1.00  0.00      A    C 
ATOM   1521  O   THR A 105      11.594  19.567  12.669  1.00  0.00      A    O 
ATOM   1522  N   VAL A 106      12.098  18.264  14.425  1.00  0.00      A    N 
ATOM   1523  HN  VAL A 106      12.278  18.141  15.398  1.00  0.00      A      
ATOM   1524  CA  VAL A 106      11.864  17.023  13.699  1.00  0.00      A    C 
ATOM   1525  HA  VAL A 106      11.546  17.231  12.688  1.00  0.00      A    H 
ATOM   1526  CB  VAL A 106      13.122  16.106  13.610  1.00  0.00      A    C 
ATOM   1527  HB  VAL A 106      13.509  15.871  14.625  1.00  0.00      A    H 
ATOM   1528  CG1 VAL A 106      12.804  14.778  12.846  1.00  0.00      A    C 
ATOM   1529 HG11 VAL A 106      13.727  14.187  12.666  1.00  0.00      A    H 
ATOM   1530 HG12 VAL A 106      12.331  14.986  11.862  1.00  0.00      A    H 
ATOM   1531 HG13 VAL A 106      12.091  14.131  13.401  1.00  0.00      A    H 
ATOM   1532  CG2 VAL A 106      14.222  16.851  12.857  1.00  0.00      A    C 
ATOM   1533 HG21 VAL A 106      14.662  17.682  13.450  1.00  0.00      A    H 
ATOM   1534 HG22 VAL A 106      13.857  17.239  11.883  1.00  0.00      A    H 
ATOM   1535 HG23 VAL A 106      15.003  16.099  12.615  1.00  0.00      A    H 
ATOM   1536  C   VAL A 106      10.780  16.253  14.312  1.00  0.00      A    C 
ATOM   1537  O   VAL A 106      10.765  16.050  15.520  1.00  0.00      A    O 
ATOM   1538  N   VAL A 107       9.816  15.763  13.556  1.00  0.00      A    N 
ATOM   1539  HN  VAL A 107       9.800  15.976  12.583  1.00  0.00      A      
ATOM   1540  CA  VAL A 107       8.799  14.791  14.041  1.00  0.00      A    C 
ATOM   1541  HA  VAL A 107       9.056  14.522  15.055  1.00  0.00      A    H 
ATOM   1542  CB  VAL A 107       7.365  15.299  14.126  1.00  0.00      A    C 
ATOM   1543  HB  VAL A 107       6.718  14.515  14.575  1.00  0.00      A    H 
ATOM   1544  CG1 VAL A 107       7.351  16.549  15.041  1.00  0.00      A    C 
ATOM   1545 HG11 VAL A 107       7.871  17.426  14.600  1.00  0.00      A    H 
ATOM   1546 HG12 VAL A 107       7.770  16.350  16.050  1.00  0.00      A    H 
ATOM   1547 HG13 VAL A 107       6.284  16.828  15.179  1.00  0.00      A    H 
ATOM   1548  CG2 VAL A 107       6.792  15.672  12.767  1.00  0.00      A    C 
ATOM   1549 HG21 VAL A 107       6.673  14.770  12.129  1.00  0.00      A    H 
ATOM   1550 HG22 VAL A 107       5.840  16.233  12.881  1.00  0.00      A    H 
ATOM   1551 HG23 VAL A 107       7.543  16.321  12.266  1.00  0.00      A    H 
ATOM   1552  C   VAL A 107       8.809  13.555  13.156  1.00  0.00      A    C 
ATOM   1553  O   VAL A 107       9.026  13.619  11.942  1.00  0.00      A    O 
ATOM   1554  N   VAL A 108       8.572  12.373  13.738  1.00  0.00      A    N 
ATOM   1555  HN  VAL A 108       8.388  12.387  14.718  1.00  0.00      A      
ATOM   1556  CA  VAL A 108       8.763  11.088  13.092  1.00  0.00      A    C 
ATOM   1557  HA  VAL A 108       8.742  11.218  12.020  1.00  0.00      A    H 
ATOM   1558  CB  VAL A 108      10.082  10.403  13.473  1.00  0.00      A    C 
ATOM   1559  HB  VAL A 108      10.214  10.369  14.575  1.00  0.00      A    H 
ATOM   1560  CG1 VAL A 108      10.192   8.958  12.985  1.00  0.00      A    C 
ATOM   1561 HG11 VAL A 108       9.539   8.293  13.589  1.00  0.00      A    H 
ATOM   1562 HG12 VAL A 108       9.884   8.862  11.922  1.00  0.00      A    H 
ATOM   1563 HG13 VAL A 108      11.245   8.617  13.080  1.00  0.00      A    H 
ATOM   1564  CG2 VAL A 108      11.267  11.206  12.954  1.00  0.00      A    C 
ATOM   1565 HG21 VAL A 108      11.295  12.214  13.419  1.00  0.00      A    H 
ATOM   1566 HG22 VAL A 108      11.293  11.329  11.850  1.00  0.00      A    H 
ATOM   1567 HG23 VAL A 108      12.218  10.717  13.255  1.00  0.00      A    H 
ATOM   1568  C   VAL A 108       7.556  10.161  13.389  1.00  0.00      A    C 
ATOM   1569  O   VAL A 108       6.943  10.237  14.449  1.00  0.00      A    O 
ATOM   1570  N   SER A 109       7.177   9.252  12.450  1.00  0.00      A    N 
ATOM   1571  HN  SER A 109       7.648   9.276  11.572  1.00  0.00      A      
ATOM   1572  CA  SER A 109       6.140   8.199  12.669  1.00  0.00      A    C 
ATOM   1573  HA  SER A 109       5.872   8.197  13.715  1.00  0.00      A    H 
ATOM   1574  CB  SER A 109       4.945   8.340  11.737  1.00  0.00      A    C 
ATOM   1575  HB1 SER A 109       4.093   7.739  12.122  1.00  0.00      A      
ATOM   1576  HB2 SER A 109       5.153   8.087  10.676  1.00  0.00      A    H 
ATOM   1577  OG  SER A 109       4.511   9.682  11.689  1.00  0.00      A    O 
ATOM   1578  HG1 SER A 109       4.261   9.894  10.787  1.00  0.00      A      
ATOM   1579  C   SER A 109       6.686   6.800  12.392  1.00  0.00      A    C 
ATOM   1580  O   SER A 109       7.555   6.609  11.505  1.00  0.00      A    O 
ATOM   1581  N   LEU A 110       6.231   5.779  13.145  1.00  0.00      A    N 
ATOM   1582  HN  LEU A 110       5.591   6.048  13.861  1.00  0.00      A      
ATOM   1583  CA  LEU A 110       6.693   4.409  12.942  1.00  0.00      A    C 
ATOM   1584  HA  LEU A 110       7.476   4.398  12.197  1.00  0.00      A    H 
ATOM   1585  CB  LEU A 110       7.401   3.808  14.187  1.00  0.00      A    C 
ATOM   1586  HB1 LEU A 110       6.753   3.032  14.648  1.00  0.00      A      
ATOM   1587  HB2 LEU A 110       7.459   4.579  14.985  1.00  0.00      A    H 
ATOM   1588  CG  LEU A 110       8.840   3.222  13.933  1.00  0.00      A    C 
ATOM   1589  HG  LEU A 110       9.541   4.069  13.767  1.00  0.00      A    H 
ATOM   1590  CD1 LEU A 110       9.301   2.547  15.238  1.00  0.00      A    C 
ATOM   1591 HD11 LEU A 110       8.589   1.744  15.525  1.00  0.00      A    H 
ATOM   1592 HD12 LEU A 110       9.271   3.308  16.047  1.00  0.00      A    H 
ATOM   1593 HD13 LEU A 110      10.316   2.101  15.172  1.00  0.00      A    H 
ATOM   1594  CD2 LEU A 110       9.000   2.278  12.696  1.00  0.00      A    C 
ATOM   1595 HD21 LEU A 110       8.227   1.484  12.782  1.00  0.00      A    H 
ATOM   1596 HD22 LEU A 110      10.019   1.836  12.688  1.00  0.00      A    H 
ATOM   1597 HD23 LEU A 110       8.866   2.843  11.749  1.00  0.00      A    H 
ATOM   1598  C   LEU A 110       5.629   3.404  12.401  1.00  0.00      A    C 
ATOM   1599  O   LEU A 110       4.620   3.080  13.031  1.00  0.00      A    O 
ATOM   1600  N   SER A 111       5.872   2.870  11.202  1.00  0.00      A    N 
ATOM   1601  HN  SER A 111       6.623   3.256  10.672  1.00  0.00      A      
ATOM   1602  CA  SER A 111       5.117   1.850  10.462  1.00  0.00      A    C 
ATOM   1603  HA  SER A 111       4.123   2.260  10.356  1.00  0.00      A    H 
ATOM   1604  CB  SER A 111       5.722   1.728   9.039  1.00  0.00      A    C 
ATOM   1605  HB1 SER A 111       6.819   1.901   9.078  1.00  0.00      A      
ATOM   1606  HB2 SER A 111       5.324   2.583   8.451  1.00  0.00      A    H 
ATOM   1607  OG  SER A 111       5.492   0.479   8.380  1.00  0.00      A    O 
ATOM   1608  HG1 SER A 111       4.551   0.542   8.198  1.00  0.00      A      
ATOM   1609  C   SER A 111       5.000   0.482  11.162  1.00  0.00      A    C 
ATOM   1610  O   SER A 111       6.036  -0.046  11.564  1.00  0.00      A    O 
ATOM   1611  N   PRO A 112       3.826  -0.178  11.276  1.00  0.00      A    N 
ATOM   1612  CD  PRO A 112       2.525   0.491  11.368  1.00  0.00      A    C 
ATOM   1613  HD1 PRO A 112       2.062   0.556  10.360  1.00  0.00      A      
ATOM   1614  HD2 PRO A 112       2.598   1.474  11.880  1.00  0.00      A    H 
ATOM   1615  CA  PRO A 112       3.719  -1.542  11.822  1.00  0.00      A    C 
ATOM   1616  HA  PRO A 112       4.242  -1.555  12.767  1.00  0.00      A    H 
ATOM   1617  CB  PRO A 112       2.189  -1.784  12.013  1.00  0.00      A    C 
ATOM   1618  HB1 PRO A 112       1.740  -2.171  11.073  1.00  0.00      A      
ATOM   1619  HB2 PRO A 112       1.975  -2.527  12.811  1.00  0.00      A    H 
ATOM   1620  CG  PRO A 112       1.676  -0.382  12.308  1.00  0.00      A    C 
ATOM   1621  HG1 PRO A 112       0.570  -0.341  12.216  1.00  0.00      A      
ATOM   1622  HG2 PRO A 112       1.867  -0.125  13.372  1.00  0.00      A    H 
ATOM   1623  C   PRO A 112       4.361  -2.583  10.942  1.00  0.00      A    C 
ATOM   1624  O   PRO A 112       4.992  -3.505  11.452  1.00  0.00      A    O 
ATOM   1625  N   GLN A 113       4.284  -2.451   9.610  1.00  0.00      A    N 
ATOM   1626  HN  GLN A 113       3.698  -1.740   9.231  1.00  0.00      A      
ATOM   1627  CA  GLN A 113       4.977  -3.263   8.654  1.00  0.00      A    C 
ATOM   1628  HA  GLN A 113       4.684  -4.271   8.908  1.00  0.00      A    H 
ATOM   1629  CB  GLN A 113       4.596  -3.031   7.126  1.00  0.00      A    C 
ATOM   1630  HB1 GLN A 113       5.249  -3.670   6.494  1.00  0.00      A      
ATOM   1631  HB2 GLN A 113       4.792  -1.988   6.799  1.00  0.00      A    H 
ATOM   1632  CG  GLN A 113       3.161  -3.478   6.768  1.00  0.00      A    C 
ATOM   1633  HG1 GLN A 113       2.949  -4.447   7.270  1.00  0.00      A      
ATOM   1634  HG2 GLN A 113       3.104  -3.625   5.669  1.00  0.00      A    H 
ATOM   1635  CD  GLN A 113       2.087  -2.496   7.189  1.00  0.00      A    C 
ATOM   1636  OE1 GLN A 113       1.643  -2.406   8.353  1.00  0.00      A    O 
ATOM   1637  NE2 GLN A 113       1.571  -1.747   6.163  1.00  0.00      A    N 
ATOM   1638 HE21 GLN A 113       0.743  -1.209   6.324  1.00  0.00      A    H 
ATOM   1639 HE22 GLN A 113       2.111  -1.737   5.322  1.00  0.00      A    H 
ATOM   1640  C   GLN A 113       6.474  -3.155   8.844  1.00  0.00      A    C 
ATOM   1641  O   GLN A 113       7.188  -4.158   8.811  1.00  0.00      A    O 
ATOM   1642  N   SER A 114       6.992  -1.964   9.062  1.00  0.00      A    N 
ATOM   1643  HN  SER A 114       6.371  -1.185   9.024  1.00  0.00      A      
ATOM   1644  CA  SER A 114       8.381  -1.703   9.395  1.00  0.00      A    C 
ATOM   1645  HA  SER A 114       8.964  -2.247   8.666  1.00  0.00      A    H 
ATOM   1646  CB  SER A 114       8.674  -0.211   9.297  1.00  0.00      A    C 
ATOM   1647  HB1 SER A 114       8.046   0.396   9.984  1.00  0.00      A      
ATOM   1648  HB2 SER A 114       9.739  -0.011   9.542  1.00  0.00      A    H 
ATOM   1649  OG  SER A 114       8.417   0.285   7.969  1.00  0.00      A    O 
ATOM   1650  HG1 SER A 114       7.466   0.413   7.944  1.00  0.00      A      
ATOM   1651  C   SER A 114       8.797  -2.270  10.733  1.00  0.00      A    C 
ATOM   1652  O   SER A 114       9.835  -2.906  10.840  1.00  0.00      A    O 
ATOM   1653  N   ILE A 115       7.943  -2.146  11.771  1.00  0.00      A    N 
ATOM   1654  HN  ILE A 115       7.063  -1.689  11.667  1.00  0.00      A      
ATOM   1655  CA  ILE A 115       8.141  -2.750  13.094  1.00  0.00      A    C 
ATOM   1656  HA  ILE A 115       9.117  -2.407  13.402  1.00  0.00      A    H 
ATOM   1657  CB  ILE A 115       7.131  -2.292  14.165  1.00  0.00      A    C 
ATOM   1658  HB  ILE A 115       6.078  -2.403  13.826  1.00  0.00      A    H 
ATOM   1659  CG2 ILE A 115       7.291  -3.110  15.493  1.00  0.00      A    C 
ATOM   1660 HG21 ILE A 115       7.028  -4.187  15.424  1.00  0.00      A    H 
ATOM   1661 HG22 ILE A 115       6.633  -2.640  16.255  1.00  0.00      A    H 
ATOM   1662 HG23 ILE A 115       8.328  -3.046  15.888  1.00  0.00      A    H 
ATOM   1663  CG1 ILE A 115       7.389  -0.795  14.503  1.00  0.00      A    C 
ATOM   1664 HG11 ILE A 115       7.666  -0.245  13.579  1.00  0.00      A      
ATOM   1665 HG12 ILE A 115       8.286  -0.719  15.154  1.00  0.00      A    H 
ATOM   1666  CD  ILE A 115       6.120  -0.144  15.085  1.00  0.00      A    C 
ATOM   1667  HD1 ILE A 115       6.300   0.938  15.260  1.00  0.00      A      
ATOM   1668  HD2 ILE A 115       5.247  -0.255  14.407  1.00  0.00      A      
ATOM   1669  HD3 ILE A 115       5.907  -0.559  16.093  1.00  0.00      A      
ATOM   1670  C   ILE A 115       8.216  -4.263  13.060  1.00  0.00      A    C 
ATOM   1671  O   ILE A 115       9.143  -4.815  13.633  1.00  0.00      A    O 
ATOM   1672  N   ALA A 116       7.326  -4.953  12.357  1.00  0.00      A    N 
ATOM   1673  HN  ALA A 116       6.564  -4.498  11.902  1.00  0.00      A      
ATOM   1674  CA  ALA A 116       7.418  -6.397  12.174  1.00  0.00      A    C 
ATOM   1675  HA  ALA A 116       7.388  -6.866  13.147  1.00  0.00      A    H 
ATOM   1676  CB  ALA A 116       6.225  -6.862  11.328  1.00  0.00      A    C 
ATOM   1677  HB1 ALA A 116       6.273  -7.963  11.188  1.00  0.00      A    H 
ATOM   1678  HB2 ALA A 116       6.245  -6.358  10.338  1.00  0.00      A    H 
ATOM   1679  HB3 ALA A 116       5.240  -6.622  11.783  1.00  0.00      A    H 
ATOM   1680  C   ALA A 116       8.731  -6.777  11.459  1.00  0.00      A    C 
ATOM   1681  O   ALA A 116       9.429  -7.624  11.969  1.00  0.00      A    O 
ATOM   1682  N   ALA A 117       9.150  -6.072  10.373  1.00  0.00      A    N 
ATOM   1683  HN  ALA A 117       8.599  -5.323  10.014  1.00  0.00      A      
ATOM   1684  CA  ALA A 117      10.400  -6.230   9.660  1.00  0.00      A    C 
ATOM   1685  HA  ALA A 117      10.494  -7.232   9.270  1.00  0.00      A    H 
ATOM   1686  CB  ALA A 117      10.338  -5.227   8.461  1.00  0.00      A    C 
ATOM   1687  HB1 ALA A 117       9.578  -5.588   7.735  1.00  0.00      A    H 
ATOM   1688  HB2 ALA A 117      10.075  -4.196   8.779  1.00  0.00      A    H 
ATOM   1689  HB3 ALA A 117      11.292  -5.312   7.898  1.00  0.00      A    H 
ATOM   1690  C   ALA A 117      11.625  -5.977  10.529  1.00  0.00      A    C 
ATOM   1691  O   ALA A 117      12.576  -6.758  10.506  1.00  0.00      A    O 
ATOM   1692  N   LEU A 118      11.627  -4.915  11.339  1.00  0.00      A    N 
ATOM   1693  HN  LEU A 118      10.881  -4.257  11.275  1.00  0.00      A      
ATOM   1694  CA  LEU A 118      12.631  -4.559  12.310  1.00  0.00      A    C 
ATOM   1695  HA  LEU A 118      13.574  -4.501  11.787  1.00  0.00      A    H 
ATOM   1696  CB  LEU A 118      12.419  -3.200  12.944  1.00  0.00      A    C 
ATOM   1697  HB1 LEU A 118      12.992  -3.064  13.886  1.00  0.00      A      
ATOM   1698  HB2 LEU A 118      11.354  -3.114  13.249  1.00  0.00      A    H 
ATOM   1699  CG  LEU A 118      12.754  -1.964  12.051  1.00  0.00      A    C 
ATOM   1700  HG  LEU A 118      12.297  -2.141  11.053  1.00  0.00      A    H 
ATOM   1701  CD1 LEU A 118      12.053  -0.739  12.685  1.00  0.00      A    C 
ATOM   1702 HD11 LEU A 118      11.007  -0.998  12.955  1.00  0.00      A    H 
ATOM   1703 HD12 LEU A 118      12.063   0.130  11.993  1.00  0.00      A    H 
ATOM   1704 HD13 LEU A 118      12.590  -0.430  13.607  1.00  0.00      A    H 
ATOM   1705  CD2 LEU A 118      14.273  -1.773  11.824  1.00  0.00      A    C 
ATOM   1706 HD21 LEU A 118      14.769  -1.673  12.813  1.00  0.00      A    H 
ATOM   1707 HD22 LEU A 118      14.709  -2.649  11.298  1.00  0.00      A    H 
ATOM   1708 HD23 LEU A 118      14.453  -0.837  11.253  1.00  0.00      A    H 
ATOM   1709  C   LEU A 118      12.834  -5.618  13.384  1.00  0.00      A    C 
ATOM   1710  O   LEU A 118      13.989  -5.953  13.704  1.00  0.00      A    O 
ATOM   1711  N   ALA A 119      11.724  -6.205  13.933  1.00  0.00      A    N 
ATOM   1712  HN  ALA A 119      10.835  -5.858  13.642  1.00  0.00      A      
ATOM   1713  CA  ALA A 119      11.672  -7.216  14.986  1.00  0.00      A    C 
ATOM   1714  HA  ALA A 119      12.095  -6.790  15.884  1.00  0.00      A    H 
ATOM   1715  CB  ALA A 119      10.227  -7.470  15.321  1.00  0.00      A    C 
ATOM   1716  HB1 ALA A 119       9.631  -7.875  14.475  1.00  0.00      A    H 
ATOM   1717  HB2 ALA A 119       9.776  -6.503  15.631  1.00  0.00      A    H 
ATOM   1718  HB3 ALA A 119      10.112  -8.174  16.172  1.00  0.00      A    H 
ATOM   1719  C   ALA A 119      12.463  -8.502  14.753  1.00  0.00      A    C 
ATOM   1720  O   ALA A 119      13.072  -9.025  15.661  1.00  0.00      A    O 
ATOM   1721  N   ALA A 120      12.503  -8.946  13.489  1.00  0.00      A    N 
ATOM   1722  HN  ALA A 120      12.058  -8.379  12.801  1.00  0.00      A      
ATOM   1723  CA  ALA A 120      13.427  -9.982  13.050  1.00  0.00      A    C 
ATOM   1724  HA  ALA A 120      13.189 -10.880  13.600  1.00  0.00      A    H 
ATOM   1725  CB  ALA A 120      13.080 -10.227  11.556  1.00  0.00      A    C 
ATOM   1726  HB1 ALA A 120      13.837 -10.913  11.120  1.00  0.00      A    H 
ATOM   1727  HB2 ALA A 120      12.095 -10.724  11.427  1.00  0.00      A    H 
ATOM   1728  HB3 ALA A 120      13.046  -9.276  10.983  1.00  0.00      A    H 
ATOM   1729  C   ALA A 120      14.904  -9.695  13.244  1.00  0.00      A    C 
ATOM   1730  O   ALA A 120      15.641 -10.588  13.651  1.00  0.00      A    O 
ATOM   1731  N   VAL A 121      15.410  -8.448  12.971  1.00  0.00      A    N 
ATOM   1732  HN  VAL A 121      14.787  -7.704  12.742  1.00  0.00      A      
ATOM   1733  CA  VAL A 121      16.820  -8.131  12.830  1.00  0.00      A    C 
ATOM   1734  HA  VAL A 121      17.172  -8.711  11.990  1.00  0.00      A    H 
ATOM   1735  CB  VAL A 121      16.996  -6.624  12.546  1.00  0.00      A    C 
ATOM   1736  HB  VAL A 121      16.602  -6.052  13.413  1.00  0.00      A    H 
ATOM   1737  CG1 VAL A 121      18.486  -6.243  12.300  1.00  0.00      A    C 
ATOM   1738 HG11 VAL A 121      19.036  -6.043  13.245  1.00  0.00      A    H 
ATOM   1739 HG12 VAL A 121      18.988  -7.021  11.686  1.00  0.00      A    H 
ATOM   1740 HG13 VAL A 121      18.473  -5.299  11.714  1.00  0.00      A    H 
ATOM   1741  CG2 VAL A 121      16.220  -6.402  11.234  1.00  0.00      A    C 
ATOM   1742 HG21 VAL A 121      16.628  -7.076  10.450  1.00  0.00      A    H 
ATOM   1743 HG22 VAL A 121      16.354  -5.352  10.897  1.00  0.00      A    H 
ATOM   1744 HG23 VAL A 121      15.120  -6.553  11.254  1.00  0.00      A    H 
ATOM   1745  C   VAL A 121      17.684  -8.491  14.010  1.00  0.00      A    C 
ATOM   1746  O   VAL A 121      18.792  -9.035  13.865  1.00  0.00      A    O 
ATOM   1747  N   HSD A 122      17.219  -8.183  15.240  1.00  0.00      A    N 
ATOM   1748  HN  HSD A 122      16.309  -7.799  15.380  1.00  0.00      A      
ATOM   1749  CA  HSD A 122      17.931  -8.440  16.475  1.00  0.00      A    C 
ATOM   1750  HA  HSD A 122      18.910  -8.835  16.248  1.00  0.00      A    H 
ATOM   1751  CB  HSD A 122      18.041  -7.127  17.266  1.00  0.00      A    C 
ATOM   1752  HB1 HSD A 122      18.260  -7.297  18.342  1.00  0.00      A      
ATOM   1753  HB2 HSD A 122      17.091  -6.551  17.248  1.00  0.00      A    H 
ATOM   1754  ND1 HSD A 122      20.332  -6.120  17.484  1.00  0.00      A    N 
ATOM   1755  HD1 HSD A 122      20.604  -6.543  18.348  1.00  0.00      A      
ATOM   1756  CG  HSD A 122      19.177  -6.264  16.772  1.00  0.00      A    C 
ATOM   1757  CE1 HSD A 122      21.094  -5.264  16.810  1.00  0.00      A    C 
ATOM   1758  HE1 HSD A 122      22.067  -4.940  17.179  1.00  0.00      A    H 
ATOM   1759  NE2 HSD A 122      20.509  -4.794  15.730  1.00  0.00      A    N 
ATOM   1760  CD2 HSD A 122      19.297  -5.412  15.707  1.00  0.00      A    C 
ATOM   1761  HD2 HSD A 122      18.505  -5.159  15.013  1.00  0.00      A    H 
ATOM   1762  C   HSD A 122      17.223  -9.522  17.299  1.00  0.00      A    C 
ATOM   1763  O   HSD A 122      17.423  -9.688  18.513  1.00  0.00      A    O 
ATOM   1764  N   ARG A 123      16.361 -10.349  16.601  1.00  0.00      A    N 
ATOM   1765  HN  ARG A 123      16.287 -10.237  15.613  1.00  0.00      A      
ATOM   1766  CA  ARG A 123      15.617 -11.467  17.211  1.00  0.00      A    C 
ATOM   1767  HA  ARG A 123      14.977 -11.864  16.437  1.00  0.00      A    H 
ATOM   1768  CB  ARG A 123      16.531 -12.618  17.676  1.00  0.00      A    C 
ATOM   1769  HB1 ARG A 123      15.875 -13.439  18.037  1.00  0.00      A      
ATOM   1770  HB2 ARG A 123      17.177 -12.292  18.519  1.00  0.00      A    H 
ATOM   1771  CG  ARG A 123      17.444 -13.204  16.594  1.00  0.00      A    C 
ATOM   1772  HG1 ARG A 123      16.719 -13.494  15.803  1.00  0.00      A      
ATOM   1773  HG2 ARG A 123      18.188 -12.511  16.148  1.00  0.00      A    H 
ATOM   1774  CD  ARG A 123      18.200 -14.473  17.010  1.00  0.00      A    C 
ATOM   1775  HD1 ARG A 123      18.962 -14.297  17.799  1.00  0.00      A      
ATOM   1776  HD2 ARG A 123      17.485 -15.239  17.381  1.00  0.00      A    H 
ATOM   1777  NE  ARG A 123      18.869 -15.005  15.760  1.00  0.00      A    N 
ATOM   1778  HE  ARG A 123      18.369 -15.627  15.157  1.00  0.00      A    H 
ATOM   1779  CZ  ARG A 123      20.154 -14.980  15.485  1.00  0.00      A    C 
ATOM   1780  NH1 ARG A 123      21.083 -14.390  16.182  1.00  0.00      A    N 
ATOM   1781 HH11 ARG A 123      21.938 -14.199  15.700  1.00  0.00      A    H 
ATOM   1782 HH12 ARG A 123      20.814 -13.687  16.841  1.00  0.00      A    H 
ATOM   1783  NH2 ARG A 123      20.644 -15.649  14.428  1.00  0.00      A    N 
ATOM   1784 HH21 ARG A 123      20.044 -16.263  13.915  1.00  0.00      A    H 
ATOM   1785 HH22 ARG A 123      21.606 -15.909  14.511  1.00  0.00      A    H 
ATOM   1786  C   ARG A 123      14.709 -11.033  18.338  1.00  0.00      A    C 
ATOM   1787  O   ARG A 123      14.858 -11.453  19.486  1.00  0.00      A    O 
ATOM   1788  N   LEU A 124      13.705 -10.194  18.047  1.00  0.00      A    N 
ATOM   1789  HN  LEU A 124      13.503  -9.917  17.111  1.00  0.00      A      
ATOM   1790  CA  LEU A 124      12.847  -9.603  19.037  1.00  0.00      A    C 
ATOM   1791  HA  LEU A 124      13.000 -10.065  20.001  1.00  0.00      A    H 
ATOM   1792  CB  LEU A 124      13.074  -8.069  19.260  1.00  0.00      A    C 
ATOM   1793  HB1 LEU A 124      12.985  -7.598  18.258  1.00  0.00      A      
ATOM   1794  HB2 LEU A 124      12.294  -7.626  19.914  1.00  0.00      A    H 
ATOM   1795  CG  LEU A 124      14.452  -7.686  19.819  1.00  0.00      A    C 
ATOM   1796  HG  LEU A 124      15.190  -8.207  19.172  1.00  0.00      A    H 
ATOM   1797  CD1 LEU A 124      14.633  -6.158  19.697  1.00  0.00      A    C 
ATOM   1798 HD11 LEU A 124      14.497  -5.821  18.647  1.00  0.00      A    H 
ATOM   1799 HD12 LEU A 124      15.626  -5.902  20.125  1.00  0.00      A    H 
ATOM   1800 HD13 LEU A 124      13.917  -5.608  20.345  1.00  0.00      A    H 
ATOM   1801  CD2 LEU A 124      14.562  -8.207  21.276  1.00  0.00      A    C 
ATOM   1802 HD21 LEU A 124      14.537  -9.317  21.312  1.00  0.00      A    H 
ATOM   1803 HD22 LEU A 124      15.558  -7.916  21.673  1.00  0.00      A    H 
ATOM   1804 HD23 LEU A 124      13.772  -7.807  21.948  1.00  0.00      A    H 
ATOM   1805  C   LEU A 124      11.384  -9.866  18.642  1.00  0.00      A    C 
ATOM   1806  O   LEU A 124      11.016 -10.241  17.500  1.00  0.00      A    O 
ATOM   1807  N   SER A 125      10.442  -9.605  19.567  1.00  0.00      A    N 
ATOM   1808  HN  SER A 125      10.733  -9.320  20.477  1.00  0.00      A      
ATOM   1809  CA  SER A 125       9.007  -9.588  19.283  1.00  0.00      A    C 
ATOM   1810  HA  SER A 125       8.796 -10.158  18.390  1.00  0.00      A    H 
ATOM   1811  CB  SER A 125       8.140 -10.184  20.445  1.00  0.00      A    C 
ATOM   1812  HB1 SER A 125       7.096 -10.212  20.066  1.00  0.00      A      
ATOM   1813  HB2 SER A 125       8.491 -11.217  20.655  1.00  0.00      A    H 
ATOM   1814  OG  SER A 125       8.315  -9.455  21.673  1.00  0.00      A    O 
ATOM   1815  HG1 SER A 125       9.251  -9.489  21.883  1.00  0.00      A      
ATOM   1816  C   SER A 125       8.588  -8.119  19.065  1.00  0.00      A    C 
ATOM   1817  O   SER A 125       9.219  -7.142  19.501  1.00  0.00      A    O 
ATOM   1818  N   SER A 126       7.532  -7.967  18.235  1.00  0.00      A    N 
ATOM   1819  HN  SER A 126       7.021  -8.739  17.864  1.00  0.00      A      
ATOM   1820  CA  SER A 126       7.048  -6.677  17.746  1.00  0.00      A    C 
ATOM   1821  HA  SER A 126       7.904  -6.242  17.251  1.00  0.00      A    H 
ATOM   1822  CB  SER A 126       5.848  -6.730  16.767  1.00  0.00      A    C 
ATOM   1823  HB1 SER A 126       4.926  -7.207  17.163  1.00  0.00      A      
ATOM   1824  HB2 SER A 126       5.579  -5.686  16.501  1.00  0.00      A    H 
ATOM   1825  OG  SER A 126       6.253  -7.313  15.516  1.00  0.00      A    O 
ATOM   1826  HG1 SER A 126       5.485  -7.648  15.047  1.00  0.00      A      
ATOM   1827  C   SER A 126       6.684  -5.647  18.806  1.00  0.00      A    C 
ATOM   1828  O   SER A 126       7.019  -4.493  18.633  1.00  0.00      A    O 
ATOM   1829  N   ALA A 127       6.000  -6.075  19.904  1.00  0.00      A    N 
ATOM   1830  HN  ALA A 127       5.702  -7.023  19.986  1.00  0.00      A      
ATOM   1831  CA  ALA A 127       5.761  -5.190  21.043  1.00  0.00      A    C 
ATOM   1832  HA  ALA A 127       5.137  -4.371  20.715  1.00  0.00      A    H 
ATOM   1833  CB  ALA A 127       5.005  -5.965  22.164  1.00  0.00      A    C 
ATOM   1834  HB1 ALA A 127       4.803  -5.357  23.071  1.00  0.00      A    H 
ATOM   1835  HB2 ALA A 127       5.615  -6.850  22.443  1.00  0.00      A    H 
ATOM   1836  HB3 ALA A 127       4.049  -6.363  21.760  1.00  0.00      A    H 
ATOM   1837  C   ALA A 127       6.994  -4.542  21.658  1.00  0.00      A    C 
ATOM   1838  O   ALA A 127       6.980  -3.342  21.966  1.00  0.00      A    O 
ATOM   1839  N   GLU A 128       8.058  -5.304  21.818  1.00  0.00      A    N 
ATOM   1840  HN  GLU A 128       8.051  -6.257  21.527  1.00  0.00      A      
ATOM   1841  CA  GLU A 128       9.343  -4.761  22.183  1.00  0.00      A    C 
ATOM   1842  HA  GLU A 128       9.243  -4.179  23.087  1.00  0.00      A    H 
ATOM   1843  CB  GLU A 128      10.398  -5.840  22.552  1.00  0.00      A    C 
ATOM   1844  HB1 GLU A 128      10.596  -6.519  21.695  1.00  0.00      A      
ATOM   1845  HB2 GLU A 128      11.366  -5.312  22.687  1.00  0.00      A    H 
ATOM   1846  CG  GLU A 128      10.072  -6.610  23.879  1.00  0.00      A    C 
ATOM   1847  HG1 GLU A 128       9.380  -7.443  23.630  1.00  0.00      A      
ATOM   1848  HG2 GLU A 128       9.540  -5.963  24.610  1.00  0.00      A    H 
ATOM   1849  CD  GLU A 128      11.323  -7.100  24.584  1.00  0.00      A    C 
ATOM   1850  OE1 GLU A 128      12.109  -6.298  25.124  1.00  0.00      A    O 
ATOM   1851  OE2 GLU A 128      11.532  -8.330  24.665  1.00  0.00      A    O 
ATOM   1852  C   GLU A 128       9.974  -3.840  21.130  1.00  0.00      A    C 
ATOM   1853  O   GLU A 128      10.368  -2.695  21.441  1.00  0.00      A    O 
ATOM   1854  N   CYS A 129      10.007  -4.264  19.877  1.00  0.00      A    N 
ATOM   1855  HN  CYS A 129       9.601  -5.157  19.701  1.00  0.00      A      
ATOM   1856  CA  CYS A 129      10.672  -3.569  18.766  1.00  0.00      A    C 
ATOM   1857  HA  CYS A 129      11.599  -3.199  19.180  1.00  0.00      A    H 
ATOM   1858  CB  CYS A 129      11.027  -4.532  17.619  1.00  0.00      A    C 
ATOM   1859  HB1 CYS A 129      10.074  -4.881  17.168  1.00  0.00      A      
ATOM   1860  HB2 CYS A 129      11.465  -5.473  18.016  1.00  0.00      A    H 
ATOM   1861  SG  CYS A 129      12.171  -3.927  16.347  1.00  0.00      A    S 
ATOM   1862  HG1 CYS A 129      11.247  -3.253  15.679  1.00  0.00      A      
ATOM   1863  C   CYS A 129       9.877  -2.386  18.204  1.00  0.00      A    C 
ATOM   1864  O   CYS A 129      10.376  -1.583  17.386  1.00  0.00      A    O 
ATOM   1865  N   ALA A 130       8.623  -2.278  18.641  1.00  0.00      A    N 
ATOM   1866  HN  ALA A 130       8.221  -2.993  19.208  1.00  0.00      A      
ATOM   1867  CA  ALA A 130       7.817  -1.099  18.476  1.00  0.00      A    C 
ATOM   1868  HA  ALA A 130       7.819  -0.895  17.416  1.00  0.00      A    H 
ATOM   1869  CB  ALA A 130       6.347  -1.344  18.972  1.00  0.00      A    C 
ATOM   1870  HB1 ALA A 130       5.678  -0.473  18.806  1.00  0.00      A    H 
ATOM   1871  HB2 ALA A 130       6.311  -1.507  20.071  1.00  0.00      A    H 
ATOM   1872  HB3 ALA A 130       5.891  -2.232  18.484  1.00  0.00      A    H 
ATOM   1873  C   ALA A 130       8.419   0.140  19.133  1.00  0.00      A    C 
ATOM   1874  O   ALA A 130       8.339   1.233  18.593  1.00  0.00      A    O 
ATOM   1875  N   ALA A 131       8.968  -0.022  20.334  1.00  0.00      A    N 
ATOM   1876  HN  ALA A 131       8.988  -0.945  20.709  1.00  0.00      A      
ATOM   1877  CA  ALA A 131       9.290   1.085  21.205  1.00  0.00      A    C 
ATOM   1878  HA  ALA A 131       8.841   1.996  20.837  1.00  0.00      A    H 
ATOM   1879  CB  ALA A 131       8.636   0.701  22.526  1.00  0.00      A    C 
ATOM   1880  HB1 ALA A 131       7.553   0.479  22.419  1.00  0.00      A    H 
ATOM   1881  HB2 ALA A 131       8.729   1.478  23.315  1.00  0.00      A    H 
ATOM   1882  HB3 ALA A 131       9.095  -0.220  22.945  1.00  0.00      A    H 
ATOM   1883  C   ALA A 131      10.764   1.374  21.360  1.00  0.00      A    C 
ATOM   1884  O   ALA A 131      11.087   2.474  21.792  1.00  0.00      A    O 
ATOM   1885  N   ARG A 132      11.685   0.441  21.003  1.00  0.00      A    N 
ATOM   1886  HN  ARG A 132      11.347  -0.408  20.604  1.00  0.00      A      
ATOM   1887  CA  ARG A 132      13.125   0.634  21.295  1.00  0.00      A    C 
ATOM   1888  HA  ARG A 132      13.252   0.834  22.349  1.00  0.00      A    H 
ATOM   1889  CB  ARG A 132      13.904  -0.628  21.061  1.00  0.00      A    C 
ATOM   1890  HB1 ARG A 132      13.563  -1.125  20.127  1.00  0.00      A      
ATOM   1891  HB2 ARG A 132      14.990  -0.441  20.924  1.00  0.00      A    H 
ATOM   1892  CG  ARG A 132      13.771  -1.617  22.228  1.00  0.00      A    C 
ATOM   1893  HG1 ARG A 132      14.149  -1.144  23.160  1.00  0.00      A      
ATOM   1894  HG2 ARG A 132      12.699  -1.879  22.353  1.00  0.00      A    H 
ATOM   1895  CD  ARG A 132      14.556  -2.931  21.912  1.00  0.00      A    C 
ATOM   1896  HD1 ARG A 132      15.630  -2.662  21.829  1.00  0.00      A      
ATOM   1897  HD2 ARG A 132      14.213  -3.375  20.952  1.00  0.00      A    H 
ATOM   1898  NE  ARG A 132      14.236  -3.899  23.016  1.00  0.00      A    N 
ATOM   1899  HE  ARG A 132      13.354  -3.837  23.482  1.00  0.00      A    H 
ATOM   1900  CZ  ARG A 132      15.024  -4.861  23.486  1.00  0.00      A    C 
ATOM   1901  NH1 ARG A 132      16.295  -4.971  23.070  1.00  0.00      A    N 
ATOM   1902 HH11 ARG A 132      16.839  -5.590  23.636  1.00  0.00      A    H 
ATOM   1903 HH12 ARG A 132      16.746  -4.224  22.583  1.00  0.00      A    H 
ATOM   1904  NH2 ARG A 132      14.584  -5.662  24.442  1.00  0.00      A    N 
ATOM   1905 HH21 ARG A 132      13.599  -5.754  24.585  1.00  0.00      A    H 
ATOM   1906 HH22 ARG A 132      15.166  -6.308  24.936  1.00  0.00      A    H 
ATOM   1907  C   ARG A 132      13.838   1.825  20.628  1.00  0.00      A    C 
ATOM   1908  O   ARG A 132      14.614   2.561  21.250  1.00  0.00      A    O 
ATOM   1909  N   LEU A 133      13.588   2.071  19.339  1.00  0.00      A    N 
ATOM   1910  HN  LEU A 133      12.932   1.502  18.849  1.00  0.00      A      
ATOM   1911  CA  LEU A 133      14.263   3.132  18.587  1.00  0.00      A    C 
ATOM   1912  HA  LEU A 133      15.292   3.148  18.917  1.00  0.00      A    H 
ATOM   1913  CB  LEU A 133      14.225   2.845  17.055  1.00  0.00      A    C 
ATOM   1914  HB1 LEU A 133      13.217   2.483  16.761  1.00  0.00      A      
ATOM   1915  HB2 LEU A 133      14.416   3.806  16.530  1.00  0.00      A    H 
ATOM   1916  CG  LEU A 133      15.300   1.824  16.588  1.00  0.00      A    C 
ATOM   1917  HG  LEU A 133      15.188   0.883  17.168  1.00  0.00      A    H 
ATOM   1918  CD1 LEU A 133      15.015   1.481  15.142  1.00  0.00      A    C 
ATOM   1919 HD11 LEU A 133      15.776   0.761  14.772  1.00  0.00      A    H 
ATOM   1920 HD12 LEU A 133      14.001   1.032  15.069  1.00  0.00      A    H 
ATOM   1921 HD13 LEU A 133      15.122   2.415  14.550  1.00  0.00      A    H 
ATOM   1922  CD2 LEU A 133      16.744   2.364  16.734  1.00  0.00      A    C 
ATOM   1923 HD21 LEU A 133      17.461   1.593  16.380  1.00  0.00      A    H 
ATOM   1924 HD22 LEU A 133      16.902   3.263  16.101  1.00  0.00      A    H 
ATOM   1925 HD23 LEU A 133      16.974   2.616  17.792  1.00  0.00      A    H 
ATOM   1926  C   LEU A 133      13.712   4.545  18.897  1.00  0.00      A    C 
ATOM   1927  O   LEU A 133      14.422   5.530  18.706  1.00  0.00      A    O 
ATOM   1928  N   THR A 134      12.494   4.645  19.502  1.00  0.00      A    N 
ATOM   1929  HN  THR A 134      11.941   3.822  19.609  1.00  0.00      A      
ATOM   1930  CA  THR A 134      11.932   5.898  20.058  1.00  0.00      A    C 
ATOM   1931  HA  THR A 134      11.868   6.628  19.265  1.00  0.00      A    H 
ATOM   1932  CB  THR A 134      10.526   5.746  20.637  1.00  0.00      A    C 
ATOM   1933  HB  THR A 134      10.547   5.001  21.460  1.00  0.00      A    H 
ATOM   1934  OG1 THR A 134       9.703   5.282  19.586  1.00  0.00      A    O 
ATOM   1935  HG1 THR A 134       8.897   4.992  20.019  1.00  0.00      A    H 
ATOM   1936  CG2 THR A 134       9.891   7.047  21.194  1.00  0.00      A    C 
ATOM   1937 HG21 THR A 134       8.855   6.845  21.541  1.00  0.00      A    H 
ATOM   1938 HG22 THR A 134       9.801   7.824  20.406  1.00  0.00      A    H 
ATOM   1939 HG23 THR A 134      10.422   7.448  22.084  1.00  0.00      A    H 
ATOM   1940  C   THR A 134      12.744   6.490  21.146  1.00  0.00      A    C 
ATOM   1941  O   THR A 134      12.919   7.713  21.202  1.00  0.00      A    O 
ATOM   1942  N   ALA A 135      13.284   5.638  22.081  1.00  0.00      A    N 
ATOM   1943  HN  ALA A 135      13.102   4.660  22.022  1.00  0.00      A      
ATOM   1944  CA  ALA A 135      14.207   6.077  23.096  1.00  0.00      A    C 
ATOM   1945  HA  ALA A 135      13.766   6.815  23.749  1.00  0.00      A    H 
ATOM   1946  CB  ALA A 135      14.650   4.850  23.961  1.00  0.00      A    C 
ATOM   1947  HB1 ALA A 135      13.762   4.500  24.530  1.00  0.00      A    H 
ATOM   1948  HB2 ALA A 135      15.407   5.165  24.711  1.00  0.00      A    H 
ATOM   1949  HB3 ALA A 135      15.034   3.966  23.408  1.00  0.00      A    H 
ATOM   1950  C   ALA A 135      15.430   6.696  22.457  1.00  0.00      A    C 
ATOM   1951  O   ALA A 135      15.770   7.829  22.809  1.00  0.00      A    O 
ATOM   1952  N   PHE A 136      16.022   6.041  21.441  1.00  0.00      A    N 
ATOM   1953  HN  PHE A 136      15.638   5.178  21.120  1.00  0.00      A      
ATOM   1954  CA  PHE A 136      17.117   6.577  20.638  1.00  0.00      A    C 
ATOM   1955  HA  PHE A 136      17.892   6.885  21.324  1.00  0.00      A    H 
ATOM   1956  CB  PHE A 136      17.628   5.496  19.646  1.00  0.00      A    C 
ATOM   1957  HB1 PHE A 136      16.805   4.888  19.214  1.00  0.00      A      
ATOM   1958  HB2 PHE A 136      18.316   4.829  20.209  1.00  0.00      A    H 
ATOM   1959  CG  PHE A 136      18.410   6.062  18.456  1.00  0.00      A    C 
ATOM   1960  CD1 PHE A 136      17.736   6.331  17.252  1.00  0.00      A    C 
ATOM   1961  HD1 PHE A 136      16.683   6.113  17.152  1.00  0.00      A    H 
ATOM   1962  CE1 PHE A 136      18.438   6.896  16.165  1.00  0.00      A    C 
ATOM   1963  HE1 PHE A 136      17.923   7.022  15.224  1.00  0.00      A    H 
ATOM   1964  CZ  PHE A 136      19.816   7.182  16.306  1.00  0.00      A    C 
ATOM   1965  HZ  PHE A 136      20.303   7.655  15.466  1.00  0.00      A    H 
ATOM   1966  CD2 PHE A 136      19.782   6.243  18.534  1.00  0.00      A    C 
ATOM   1967  HD2 PHE A 136      20.294   5.948  19.438  1.00  0.00      A    H 
ATOM   1968  CE2 PHE A 136      20.485   6.816  17.498  1.00  0.00      A    C 
ATOM   1969  HE2 PHE A 136      21.527   7.065  17.634  1.00  0.00      A    H 
ATOM   1970  C   PHE A 136      16.764   7.892  19.934  1.00  0.00      A    C 
ATOM   1971  O   PHE A 136      17.447   8.899  20.093  1.00  0.00      A    O 
ATOM   1972  N   LEU A 137      15.636   8.010  19.196  1.00  0.00      A    N 
ATOM   1973  HN  LEU A 137      15.060   7.200  19.116  1.00  0.00      A      
ATOM   1974  CA  LEU A 137      15.171   9.244  18.595  1.00  0.00      A    C 
ATOM   1975  HA  LEU A 137      15.972   9.556  17.941  1.00  0.00      A    H 
ATOM   1976  CB  LEU A 137      13.912   8.990  17.743  1.00  0.00      A    C 
ATOM   1977  HB1 LEU A 137      13.463   9.946  17.400  1.00  0.00      A      
ATOM   1978  HB2 LEU A 137      13.147   8.470  18.358  1.00  0.00      A    H 
ATOM   1979  CG  LEU A 137      14.144   8.135  16.467  1.00  0.00      A    C 
ATOM   1980  HG  LEU A 137      14.399   7.088  16.737  1.00  0.00      A    H 
ATOM   1981  CD1 LEU A 137      12.895   8.063  15.616  1.00  0.00      A    C 
ATOM   1982 HD11 LEU A 137      12.071   7.461  16.055  1.00  0.00      A    H 
ATOM   1983 HD12 LEU A 137      13.180   7.558  14.669  1.00  0.00      A    H 
ATOM   1984 HD13 LEU A 137      12.544   9.089  15.373  1.00  0.00      A    H 
ATOM   1985  CD2 LEU A 137      15.284   8.718  15.623  1.00  0.00      A    C 
ATOM   1986 HD21 LEU A 137      15.037   9.785  15.440  1.00  0.00      A    H 
ATOM   1987 HD22 LEU A 137      15.276   8.147  14.670  1.00  0.00      A    H 
ATOM   1988 HD23 LEU A 137      16.287   8.644  16.096  1.00  0.00      A    H 
ATOM   1989  C   LEU A 137      14.968  10.360  19.590  1.00  0.00      A    C 
ATOM   1990  O   LEU A 137      15.482  11.467  19.424  1.00  0.00      A    O 
ATOM   1991  N   ARG A 138      14.326  10.108  20.769  1.00  0.00      A    N 
ATOM   1992  HN  ARG A 138      13.867   9.229  20.876  1.00  0.00      A      
ATOM   1993  CA  ARG A 138      14.146  11.065  21.868  1.00  0.00      A    C 
ATOM   1994  HA  ARG A 138      13.575  11.899  21.488  1.00  0.00      A    H 
ATOM   1995  CB  ARG A 138      13.385  10.477  23.103  1.00  0.00      A    C 
ATOM   1996  HB1 ARG A 138      13.910   9.538  23.382  1.00  0.00      A      
ATOM   1997  HB2 ARG A 138      13.468  11.174  23.964  1.00  0.00      A    H 
ATOM   1998  CG  ARG A 138      11.893  10.199  22.849  1.00  0.00      A    C 
ATOM   1999  HG1 ARG A 138      11.857   9.452  22.027  1.00  0.00      A      
ATOM   2000  HG2 ARG A 138      11.396   9.706  23.712  1.00  0.00      A    H 
ATOM   2001  CD  ARG A 138      11.068  11.388  22.365  1.00  0.00      A    C 
ATOM   2002  HD1 ARG A 138      10.261  10.967  21.728  1.00  0.00      A      
ATOM   2003  HD2 ARG A 138      11.583  12.148  21.740  1.00  0.00      A    H 
ATOM   2004  NE  ARG A 138      10.522  12.075  23.559  1.00  0.00      A    N 
ATOM   2005  HE  ARG A 138      11.154  12.721  23.988  1.00  0.00      A    H 
ATOM   2006  CZ  ARG A 138       9.225  12.320  23.752  1.00  0.00      A    C 
ATOM   2007  NH1 ARG A 138       8.279  11.500  23.434  1.00  0.00      A    N 
ATOM   2008 HH11 ARG A 138       7.328  11.649  23.704  1.00  0.00      A    H 
ATOM   2009 HH12 ARG A 138       8.553  10.560  23.233  1.00  0.00      A    H 
ATOM   2010  NH2 ARG A 138       8.904  13.501  24.279  1.00  0.00      A    N 
ATOM   2011 HH21 ARG A 138       7.960  13.810  24.164  1.00  0.00      A    H 
ATOM   2012 HH22 ARG A 138       9.566  14.250  24.274  1.00  0.00      A    H 
ATOM   2013  C   ARG A 138      15.512  11.607  22.332  1.00  0.00      A    C 
ATOM   2014  O   ARG A 138      15.666  12.793  22.578  1.00  0.00      A    O 
ATOM   2015  N   HSD A 139      16.528  10.708  22.426  1.00  0.00      A    N 
ATOM   2016  HN  HSD A 139      16.369   9.752  22.189  1.00  0.00      A      
ATOM   2017  CA  HSD A 139      17.878  11.099  22.867  1.00  0.00      A    C 
ATOM   2018  HA  HSD A 139      17.806  11.750  23.725  1.00  0.00      A    H 
ATOM   2019  CB  HSD A 139      18.716   9.847  23.211  1.00  0.00      A    C 
ATOM   2020  HB1 HSD A 139      18.680   9.082  22.406  1.00  0.00      A      
ATOM   2021  HB2 HSD A 139      19.774  10.158  23.340  1.00  0.00      A    H 
ATOM   2022  ND1 HSD A 139      19.176   8.669  25.425  1.00  0.00      A    N 
ATOM   2023  HD1 HSD A 139      20.171   8.694  25.328  1.00  0.00      A    H 
ATOM   2024  CG  HSD A 139      18.284   9.178  24.476  1.00  0.00      A    C 
ATOM   2025  CE1 HSD A 139      18.442   8.262  26.460  1.00  0.00      A    C 
ATOM   2026  HE1 HSD A 139      18.923   7.869  27.356  1.00  0.00      A    H 
ATOM   2027  NE2 HSD A 139      17.150   8.435  26.247  1.00  0.00      A    N 
ATOM   2028  CD2 HSD A 139      17.052   9.071  25.028  1.00  0.00      A    C 
ATOM   2029  HD2 HSD A 139      16.093   9.377  24.630  1.00  0.00      A    H 
ATOM   2030  C   HSD A 139      18.691  11.889  21.814  1.00  0.00      A    C 
ATOM   2031  O   HSD A 139      19.570  12.683  22.087  1.00  0.00      A    O 
ATOM   2032  N   LEU A 140      18.305  11.711  20.543  1.00  0.00      A    N 
ATOM   2033  HN  LEU A 140      17.589  11.038  20.376  1.00  0.00      A      
ATOM   2034  CA  LEU A 140      18.941  12.325  19.357  1.00  0.00      A    C 
ATOM   2035  HA  LEU A 140      20.003  12.377  19.544  1.00  0.00      A    H 
ATOM   2036  CB  LEU A 140      18.631  11.515  18.045  1.00  0.00      A    C 
ATOM   2037  HB1 LEU A 140      17.684  11.884  17.596  1.00  0.00      A      
ATOM   2038  HB2 LEU A 140      18.505  10.467  18.392  1.00  0.00      A    H 
ATOM   2039  CG  LEU A 140      19.759  11.440  17.006  1.00  0.00      A    C 
ATOM   2040  HG  LEU A 140      20.548  10.801  17.456  1.00  0.00      A    H 
ATOM   2041  CD1 LEU A 140      19.347  10.730  15.720  1.00  0.00      A    C 
ATOM   2042 HD11 LEU A 140      18.953   9.724  15.976  1.00  0.00      A    H 
ATOM   2043 HD12 LEU A 140      18.520  11.233  15.176  1.00  0.00      A    H 
ATOM   2044 HD13 LEU A 140      20.266  10.637  15.102  1.00  0.00      A    H 
ATOM   2045  CD2 LEU A 140      20.467  12.775  16.720  1.00  0.00      A    C 
ATOM   2046 HD21 LEU A 140      19.657  13.465  16.403  1.00  0.00      A    H 
ATOM   2047 HD22 LEU A 140      20.992  13.182  17.611  1.00  0.00      A    H 
ATOM   2048 HD23 LEU A 140      21.212  12.628  15.909  1.00  0.00      A    H 
ATOM   2049  C   LEU A 140      18.468  13.745  19.229  1.00  0.00      A    C 
ATOM   2050  O   LEU A 140      19.251  14.649  18.892  1.00  0.00      A    O 
ATOM   2051  N   GLY A 141      17.217  14.047  19.578  1.00  0.00      A    N 
ATOM   2052  HN  GLY A 141      16.654  13.328  19.979  1.00  0.00      A      
ATOM   2053  CA  GLY A 141      16.718  15.435  19.621  1.00  0.00      A    C 
ATOM   2054  HA1 GLY A 141      16.420  15.668  20.633  1.00  0.00      A      
ATOM   2055  HA2 GLY A 141      17.345  16.184  19.159  1.00  0.00      A    H 
ATOM   2056  C   GLY A 141      15.413  15.510  18.855  1.00  0.00      A    C 
ATOM   2057  O   GLY A 141      14.845  16.582  18.674  1.00  0.00      A    O 
ATOM   2058  N   VAL A 142      14.924  14.396  18.291  1.00  0.00      A    N 
ATOM   2059  HN  VAL A 142      15.376  13.508  18.308  1.00  0.00      A      
ATOM   2060  CA  VAL A 142      13.570  14.365  17.674  1.00  0.00      A    C 
ATOM   2061  HA  VAL A 142      13.529  15.167  16.952  1.00  0.00      A    H 
ATOM   2062  CB  VAL A 142      13.391  13.039  16.949  1.00  0.00      A    C 
ATOM   2063  HB  VAL A 142      13.597  12.201  17.649  1.00  0.00      A    H 
ATOM   2064  CG1 VAL A 142      12.000  12.890  16.335  1.00  0.00      A    C 
ATOM   2065 HG11 VAL A 142      11.917  11.919  15.801  1.00  0.00      A    H 
ATOM   2066 HG12 VAL A 142      11.208  12.946  17.112  1.00  0.00      A    H 
ATOM   2067 HG13 VAL A 142      11.731  13.693  15.616  1.00  0.00      A    H 
ATOM   2068  CG2 VAL A 142      14.427  12.933  15.795  1.00  0.00      A    C 
ATOM   2069 HG21 VAL A 142      15.460  12.801  16.181  1.00  0.00      A    H 
ATOM   2070 HG22 VAL A 142      14.160  12.066  15.154  1.00  0.00      A    H 
ATOM   2071 HG23 VAL A 142      14.408  13.841  15.155  1.00  0.00      A    H 
ATOM   2072  C   VAL A 142      12.508  14.592  18.710  1.00  0.00      A    C 
ATOM   2073  O   VAL A 142      12.591  14.088  19.805  1.00  0.00      A    O 
ATOM   2074  N   ALA A 143      11.456  15.411  18.415  1.00  0.00      A    N 
ATOM   2075  HN  ALA A 143      11.353  15.838  17.521  1.00  0.00      A      
ATOM   2076  CA  ALA A 143      10.503  15.838  19.434  1.00  0.00      A    C 
ATOM   2077  HA  ALA A 143      11.092  16.306  20.208  1.00  0.00      A    H 
ATOM   2078  CB  ALA A 143       9.551  16.799  18.660  1.00  0.00      A    C 
ATOM   2079  HB1 ALA A 143      10.167  17.513  18.073  1.00  0.00      A    H 
ATOM   2080  HB2 ALA A 143       8.866  17.356  19.336  1.00  0.00      A    H 
ATOM   2081  HB3 ALA A 143       8.945  16.251  17.908  1.00  0.00      A    H 
ATOM   2082  C   ALA A 143       9.717  14.689  20.093  1.00  0.00      A    C 
ATOM   2083  O   ALA A 143       9.618  14.595  21.333  1.00  0.00      A    O 
ATOM   2084  N   ALA A 144       9.162  13.767  19.249  1.00  0.00      A    N 
ATOM   2085  HN  ALA A 144       9.186  13.931  18.266  1.00  0.00      A      
ATOM   2086  CA  ALA A 144       8.545  12.537  19.653  1.00  0.00      A    C 
ATOM   2087  HA  ALA A 144       9.249  12.014  20.283  1.00  0.00      A    H 
ATOM   2088  CB  ALA A 144       7.213  12.829  20.363  1.00  0.00      A    C 
ATOM   2089  HB1 ALA A 144       6.748  11.892  20.737  1.00  0.00      A    H 
ATOM   2090  HB2 ALA A 144       7.303  13.561  21.194  1.00  0.00      A    H 
ATOM   2091  HB3 ALA A 144       6.482  13.286  19.662  1.00  0.00      A    H 
ATOM   2092  C   ALA A 144       8.371  11.650  18.467  1.00  0.00      A    C 
ATOM   2093  O   ALA A 144       8.569  12.071  17.311  1.00  0.00      A    O 
ATOM   2094  N   VAL A 145       7.945  10.380  18.652  1.00  0.00      A    N 
ATOM   2095  HN  VAL A 145       7.773  10.072  19.584  1.00  0.00      A      
ATOM   2096  CA  VAL A 145       7.583   9.454  17.575  1.00  0.00      A    C 
ATOM   2097  HA  VAL A 145       7.778   9.941  16.631  1.00  0.00      A    H 
ATOM   2098  CB  VAL A 145       8.399   8.178  17.550  1.00  0.00      A    C 
ATOM   2099  HB  VAL A 145       8.121   7.534  18.412  1.00  0.00      A    H 
ATOM   2100  CG1 VAL A 145       8.038   7.348  16.305  1.00  0.00      A    C 
ATOM   2101 HG11 VAL A 145       8.253   7.911  15.372  1.00  0.00      A    H 
ATOM   2102 HG12 VAL A 145       6.978   7.021  16.243  1.00  0.00      A    H 
ATOM   2103 HG13 VAL A 145       8.643   6.416  16.286  1.00  0.00      A    H 
ATOM   2104  CG2 VAL A 145       9.914   8.520  17.585  1.00  0.00      A    C 
ATOM   2105 HG21 VAL A 145      10.097   9.167  18.469  1.00  0.00      A    H 
ATOM   2106 HG22 VAL A 145      10.455   7.555  17.683  1.00  0.00      A    H 
ATOM   2107 HG23 VAL A 145      10.280   8.964  16.634  1.00  0.00      A    H 
ATOM   2108  C   VAL A 145       6.146   9.140  17.630  1.00  0.00      A    C 
ATOM   2109  O   VAL A 145       5.675   8.822  18.706  1.00  0.00      A    O 
ATOM   2110  N   PHE A 146       5.427   9.248  16.466  1.00  0.00      A    N 
ATOM   2111  HN  PHE A 146       5.892   9.622  15.667  1.00  0.00      A      
ATOM   2112  CA  PHE A 146       4.047   8.796  16.227  1.00  0.00      A    C 
ATOM   2113  HA  PHE A 146       3.435   8.992  17.095  1.00  0.00      A    H 
ATOM   2114  CB  PHE A 146       3.462   9.610  15.027  1.00  0.00      A    C 
ATOM   2115  HB1 PHE A 146       4.034   9.428  14.092  1.00  0.00      A      
ATOM   2116  HB2 PHE A 146       2.413   9.303  14.825  1.00  0.00      A    H 
ATOM   2117  CG  PHE A 146       3.432  11.089  15.233  1.00  0.00      A    C 
ATOM   2118  CD1 PHE A 146       2.596  11.597  16.208  1.00  0.00      A    C 
ATOM   2119  HD1 PHE A 146       2.064  10.922  16.862  1.00  0.00      A    H 
ATOM   2120  CE1 PHE A 146       2.480  12.966  16.384  1.00  0.00      A    C 
ATOM   2121  HE1 PHE A 146       1.834  13.341  17.164  1.00  0.00      A    H 
ATOM   2122  CZ  PHE A 146       3.153  13.863  15.535  1.00  0.00      A    C 
ATOM   2123  HZ  PHE A 146       3.044  14.931  15.658  1.00  0.00      A    H 
ATOM   2124  CD2 PHE A 146       4.072  11.947  14.343  1.00  0.00      A    C 
ATOM   2125  HD2 PHE A 146       4.728  11.588  13.563  1.00  0.00      A    H 
ATOM   2126  CE2 PHE A 146       4.017  13.320  14.578  1.00  0.00      A    C 
ATOM   2127  HE2 PHE A 146       4.567  13.987  13.931  1.00  0.00      A    H 
ATOM   2128  C   PHE A 146       3.846   7.345  15.833  1.00  0.00      A    C 
ATOM   2129  O   PHE A 146       4.628   6.693  15.145  1.00  0.00      A    O 
ATOM   2130  N   ASP A 147       2.703   6.734  16.177  1.00  0.00      A    N 
ATOM   2131  HN  ASP A 147       2.040   7.201  16.758  1.00  0.00      A      
ATOM   2132  CA  ASP A 147       2.247   5.465  15.710  1.00  0.00      A    C 
ATOM   2133  HA  ASP A 147       3.081   4.816  15.485  1.00  0.00      A    H 
ATOM   2134  CB  ASP A 147       1.405   4.833  16.850  1.00  0.00      A    C 
ATOM   2135  HB1 ASP A 147       0.544   5.516  17.016  1.00  0.00      A      
ATOM   2136  HB2 ASP A 147       2.000   4.750  17.784  1.00  0.00      A    H 
ATOM   2137  CG  ASP A 147       0.914   3.428  16.574  1.00  0.00      A    C 
ATOM   2138  OD1 ASP A 147       0.832   3.016  15.389  1.00  0.00      A    O 
ATOM   2139  OD2 ASP A 147       0.453   2.774  17.548  1.00  0.00      A    O 
ATOM   2140  C   ASP A 147       1.441   5.677  14.431  1.00  0.00      A    C 
ATOM   2141  O   ASP A 147       0.537   6.514  14.331  1.00  0.00      A    O 
ATOM   2142  N   ILE A 148       1.785   4.887  13.398  1.00  0.00      A    N 
ATOM   2143  HN  ILE A 148       2.541   4.249  13.523  1.00  0.00      A      
ATOM   2144  CA  ILE A 148       1.169   4.993  12.073  1.00  0.00      A    C 
ATOM   2145  HA  ILE A 148       0.981   6.032  11.846  1.00  0.00      A    H 
ATOM   2146  CB  ILE A 148       2.165   4.430  11.027  1.00  0.00      A    C 
ATOM   2147  HB  ILE A 148       2.634   3.536  11.490  1.00  0.00      A    H 
ATOM   2148  CG2 ILE A 148       1.491   4.072   9.692  1.00  0.00      A    C 
ATOM   2149 HG21 ILE A 148       2.232   3.634   8.990  1.00  0.00      A    H 
ATOM   2150 HG22 ILE A 148       1.030   5.000   9.292  1.00  0.00      A    H 
ATOM   2151 HG23 ILE A 148       0.727   3.277   9.833  1.00  0.00      A    H 
ATOM   2152  CG1 ILE A 148       3.284   5.493  10.890  1.00  0.00      A    C 
ATOM   2153 HG11 ILE A 148       3.906   5.480  11.810  1.00  0.00      A      
ATOM   2154 HG12 ILE A 148       2.775   6.477  10.804  1.00  0.00      A    H 
ATOM   2155  CD  ILE A 148       4.191   5.337   9.666  1.00  0.00      A    C 
ATOM   2156  HD1 ILE A 148       5.102   5.954   9.820  1.00  0.00      A      
ATOM   2157  HD2 ILE A 148       4.537   4.290   9.537  1.00  0.00      A      
ATOM   2158  HD3 ILE A 148       3.687   5.642   8.724  1.00  0.00      A      
ATOM   2159  C   ILE A 148      -0.207   4.294  12.040  1.00  0.00      A    C 
ATOM   2160  O   ILE A 148      -1.013   4.569  11.164  1.00  0.00      A    O 
ATOM   2161  N   ALA A 149      -0.551   3.404  13.030  1.00  0.00      A    N 
ATOM   2162  HN  ALA A 149       0.081   3.226  13.781  1.00  0.00      A      
ATOM   2163  CA  ALA A 149      -1.802   2.671  12.958  1.00  0.00      A    C 
ATOM   2164  HA  ALA A 149      -1.843   2.168  12.003  1.00  0.00      A    H 
ATOM   2165  CB  ALA A 149      -1.820   1.601  14.055  1.00  0.00      A    C 
ATOM   2166  HB1 ALA A 149      -1.685   1.992  15.086  1.00  0.00      A    H 
ATOM   2167  HB2 ALA A 149      -1.108   0.785  13.807  1.00  0.00      A    H 
ATOM   2168  HB3 ALA A 149      -2.811   1.098  14.077  1.00  0.00      A    H 
ATOM   2169  C   ALA A 149      -3.040   3.538  13.092  1.00  0.00      A    C 
ATOM   2170  O   ALA A 149      -4.086   3.173  12.592  1.00  0.00      A    O 
ATOM   2171  N   ALA A 150      -2.938   4.720  13.692  1.00  0.00      A    N 
ATOM   2172  HN  ALA A 150      -2.030   4.983  14.009  1.00  0.00      A      
ATOM   2173  CA  ALA A 150      -3.944   5.721  13.788  1.00  0.00      A    C 
ATOM   2174  HA  ALA A 150      -4.816   5.320  14.285  1.00  0.00      A    H 
ATOM   2175  CB  ALA A 150      -3.418   6.832  14.705  1.00  0.00      A    C 
ATOM   2176  HB1 ALA A 150      -3.115   6.386  15.676  1.00  0.00      A    H 
ATOM   2177  HB2 ALA A 150      -2.533   7.317  14.240  1.00  0.00      A    H 
ATOM   2178  HB3 ALA A 150      -4.201   7.568  14.986  1.00  0.00      A    H 
ATOM   2179  C   ALA A 150      -4.423   6.245  12.475  1.00  0.00      A    C 
ATOM   2180  O   ALA A 150      -5.615   6.391  12.221  1.00  0.00      A    O 
ATOM   2181  N   ALA A 151      -3.509   6.460  11.499  1.00  0.00      A    N 
ATOM   2182  HN  ALA A 151      -2.546   6.259  11.656  1.00  0.00      A      
ATOM   2183  CA  ALA A 151      -3.940   6.717  10.109  1.00  0.00      A    C 
ATOM   2184  HA  ALA A 151      -4.728   7.452  10.185  1.00  0.00      A    H 
ATOM   2185  CB  ALA A 151      -2.845   7.323   9.226  1.00  0.00      A    C 
ATOM   2186  HB1 ALA A 151      -3.151   7.549   8.183  1.00  0.00      A    H 
ATOM   2187  HB2 ALA A 151      -2.017   6.586   9.147  1.00  0.00      A    H 
ATOM   2188  HB3 ALA A 151      -2.498   8.303   9.617  1.00  0.00      A    H 
ATOM   2189  C   ALA A 151      -4.460   5.483   9.416  1.00  0.00      A    C 
ATOM   2190  O   ALA A 151      -5.303   5.591   8.493  1.00  0.00      A    O 
ATOM   2191  N   ARG A 152      -4.022   4.252   9.766  1.00  0.00      A    N 
ATOM   2192  HN  ARG A 152      -3.270   4.168  10.415  1.00  0.00      A      
ATOM   2193  CA  ARG A 152      -4.647   3.007   9.232  1.00  0.00      A    C 
ATOM   2194  HA  ARG A 152      -4.576   3.056   8.156  1.00  0.00      A    H 
ATOM   2195  CB  ARG A 152      -3.928   1.702   9.708  1.00  0.00      A    C 
ATOM   2196  HB1 ARG A 152      -2.890   1.700   9.312  1.00  0.00      A      
ATOM   2197  HB2 ARG A 152      -3.922   1.739  10.818  1.00  0.00      A    H 
ATOM   2198  CG  ARG A 152      -4.568   0.337   9.366  1.00  0.00      A    C 
ATOM   2199  HG1 ARG A 152      -4.744   0.251   8.273  1.00  0.00      A      
ATOM   2200  HG2 ARG A 152      -5.526   0.264   9.923  1.00  0.00      A    H 
ATOM   2201  CD  ARG A 152      -3.677  -0.862   9.733  1.00  0.00      A    C 
ATOM   2202  HD1 ARG A 152      -2.641  -0.718   9.359  1.00  0.00      A      
ATOM   2203  HD2 ARG A 152      -4.054  -1.814   9.303  1.00  0.00      A    H 
ATOM   2204  NE  ARG A 152      -3.663  -0.856  11.207  1.00  0.00      A    N 
ATOM   2205  HE  ARG A 152      -4.477  -0.509  11.672  1.00  0.00      A    H 
ATOM   2206  CZ  ARG A 152      -2.883  -1.525  11.993  1.00  0.00      A    C 
ATOM   2207  NH1 ARG A 152      -1.734  -2.039  11.663  1.00  0.00      A    N 
ATOM   2208 HH11 ARG A 152      -1.275  -2.658  12.300  1.00  0.00      A    H 
ATOM   2209 HH12 ARG A 152      -1.574  -2.135  10.680  1.00  0.00      A    H 
ATOM   2210  NH2 ARG A 152      -3.310  -1.644  13.230  1.00  0.00      A    N 
ATOM   2211 HH21 ARG A 152      -2.654  -1.858  13.953  1.00  0.00      A    H 
ATOM   2212 HH22 ARG A 152      -4.081  -1.052  13.467  1.00  0.00      A    H 
ATOM   2213  C   ARG A 152      -6.160   2.989   9.534  1.00  0.00      A    C 
ATOM   2214  O   ARG A 152      -6.992   2.720   8.679  1.00  0.00      A    O 
ATOM   2215  N   GLN A 153      -6.575   3.382  10.771  1.00  0.00      A    N 
ATOM   2216  HN  GLN A 153      -5.891   3.600  11.464  1.00  0.00      A      
ATOM   2217  CA  GLN A 153      -7.992   3.501  11.126  1.00  0.00      A    C 
ATOM   2218  HA  GLN A 153      -8.458   2.528  11.086  1.00  0.00      A    H 
ATOM   2219  CB  GLN A 153      -8.145   3.901  12.605  1.00  0.00      A    C 
ATOM   2220  HB1 GLN A 153      -7.622   4.858  12.820  1.00  0.00      A      
ATOM   2221  HB2 GLN A 153      -9.223   4.024  12.846  1.00  0.00      A    H 
ATOM   2222  CG  GLN A 153      -7.674   2.795  13.574  1.00  0.00      A    C 
ATOM   2223  HG1 GLN A 153      -8.296   1.880  13.470  1.00  0.00      A      
ATOM   2224  HG2 GLN A 153      -6.618   2.582  13.303  1.00  0.00      A    H 
ATOM   2225  CD  GLN A 153      -7.712   3.305  15.014  1.00  0.00      A    C 
ATOM   2226  OE1 GLN A 153      -7.143   4.347  15.347  1.00  0.00      A    O 
ATOM   2227  NE2 GLN A 153      -8.334   2.511  15.883  1.00  0.00      A    N 
ATOM   2228 HE21 GLN A 153      -8.408   2.784  16.843  1.00  0.00      A    H 
ATOM   2229 HE22 GLN A 153      -8.790   1.663  15.613  1.00  0.00      A    H 
ATOM   2230  C   GLN A 153      -8.808   4.475  10.205  1.00  0.00      A    C 
ATOM   2231  O   GLN A 153      -9.866   4.111   9.685  1.00  0.00      A    O 
ATOM   2232  N   VAL A 154      -8.243   5.663   9.887  1.00  0.00      A    N 
ATOM   2233  HN  VAL A 154      -7.452   5.934  10.431  1.00  0.00      A      
ATOM   2234  CA  VAL A 154      -8.808   6.608   8.922  1.00  0.00      A    C 
ATOM   2235  HA  VAL A 154      -9.826   6.824   9.210  1.00  0.00      A    H 
ATOM   2236  CB  VAL A 154      -8.025   7.914   8.890  1.00  0.00      A    C 
ATOM   2237  HB  VAL A 154      -6.989   7.683   8.563  1.00  0.00      A    H 
ATOM   2238  CG1 VAL A 154      -8.648   8.925   7.900  1.00  0.00      A    C 
ATOM   2239 HG11 VAL A 154      -9.722   9.009   8.170  1.00  0.00      A    H 
ATOM   2240 HG12 VAL A 154      -8.156   9.910   8.053  1.00  0.00      A    H 
ATOM   2241 HG13 VAL A 154      -8.583   8.628   6.832  1.00  0.00      A    H 
ATOM   2242  CG2 VAL A 154      -8.006   8.566  10.290  1.00  0.00      A    C 
ATOM   2243 HG21 VAL A 154      -9.030   8.886  10.578  1.00  0.00      A    H 
ATOM   2244 HG22 VAL A 154      -7.623   7.865  11.063  1.00  0.00      A    H 
ATOM   2245 HG23 VAL A 154      -7.326   9.444  10.256  1.00  0.00      A    H 
ATOM   2246  C   VAL A 154      -8.885   6.067   7.500  1.00  0.00      A    C 
ATOM   2247  O   VAL A 154      -9.863   6.280   6.774  1.00  0.00      A    O 
ATOM   2248  N   ALA A 155      -7.829   5.344   7.034  1.00  0.00      A    N 
ATOM   2249  HN  ALA A 155      -7.050   5.266   7.651  1.00  0.00      A      
ATOM   2250  CA  ALA A 155      -7.720   4.696   5.762  1.00  0.00      A    C 
ATOM   2251  HA  ALA A 155      -7.853   5.453   5.003  1.00  0.00      A    H 
ATOM   2252  CB  ALA A 155      -6.312   4.192   5.639  1.00  0.00      A    C 
ATOM   2253  HB1 ALA A 155      -6.067   3.474   6.451  1.00  0.00      A    H 
ATOM   2254  HB2 ALA A 155      -6.201   3.663   4.669  1.00  0.00      A    H 
ATOM   2255  HB3 ALA A 155      -5.605   5.049   5.671  1.00  0.00      A    H 
ATOM   2256  C   ALA A 155      -8.782   3.610   5.548  1.00  0.00      A    C 
ATOM   2257  O   ALA A 155      -9.431   3.513   4.535  1.00  0.00      A    O 
ATOM   2258  N   LEU A 156      -8.961   2.768   6.579  1.00  0.00      A    N 
ATOM   2259  HN  LEU A 156      -8.339   2.916   7.344  1.00  0.00      A      
ATOM   2260  CA  LEU A 156      -9.954   1.713   6.696  1.00  0.00      A    C 
ATOM   2261  HA  LEU A 156      -9.772   1.024   5.884  1.00  0.00      A    H 
ATOM   2262  CB  LEU A 156      -9.787   0.936   8.034  1.00  0.00      A    C 
ATOM   2263  HB1 LEU A 156     -10.670   0.322   8.311  1.00  0.00      A      
ATOM   2264  HB2 LEU A 156      -9.713   1.726   8.812  1.00  0.00      A    H 
ATOM   2265  CG  LEU A 156      -8.544  -0.006   8.073  1.00  0.00      A    C 
ATOM   2266  HG  LEU A 156      -7.689   0.549   7.633  1.00  0.00      A    H 
ATOM   2267  CD1 LEU A 156      -8.208  -0.455   9.498  1.00  0.00      A    C 
ATOM   2268 HD11 LEU A 156      -8.018   0.425  10.149  1.00  0.00      A    H 
ATOM   2269 HD12 LEU A 156      -9.068  -1.034   9.897  1.00  0.00      A    H 
ATOM   2270 HD13 LEU A 156      -7.286  -1.074   9.461  1.00  0.00      A    H 
ATOM   2271  CD2 LEU A 156      -8.696  -1.268   7.212  1.00  0.00      A    C 
ATOM   2272 HD21 LEU A 156      -9.213  -1.011   6.262  1.00  0.00      A    H 
ATOM   2273 HD22 LEU A 156      -9.377  -1.978   7.728  1.00  0.00      A    H 
ATOM   2274 HD23 LEU A 156      -7.725  -1.757   6.983  1.00  0.00      A    H 
ATOM   2275  C   LEU A 156     -11.349   2.222   6.564  1.00  0.00      A    C 
ATOM   2276  O   LEU A 156     -12.099   1.737   5.696  1.00  0.00      A    O 
ATOM   2277  N   ALA A 157     -11.651   3.279   7.312  1.00  0.00      A    N 
ATOM   2278  HN  ALA A 157     -10.993   3.625   7.977  1.00  0.00      A      
ATOM   2279  CA  ALA A 157     -12.914   3.937   7.328  1.00  0.00      A    C 
ATOM   2280  HA  ALA A 157     -13.660   3.181   7.523  1.00  0.00      A    H 
ATOM   2281  CB  ALA A 157     -12.877   5.029   8.445  1.00  0.00      A    C 
ATOM   2282  HB1 ALA A 157     -12.667   4.550   9.425  1.00  0.00      A    H 
ATOM   2283  HB2 ALA A 157     -12.063   5.752   8.224  1.00  0.00      A    H 
ATOM   2284  HB3 ALA A 157     -13.837   5.585   8.508  1.00  0.00      A    H 
ATOM   2285  C   ALA A 157     -13.297   4.591   6.030  1.00  0.00      A    C 
ATOM   2286  O   ALA A 157     -14.368   4.328   5.486  1.00  0.00      A    O 
ATOM   2287  N   GLU A 158     -12.435   5.459   5.500  1.00  0.00      A    N 
ATOM   2288  HN  GLU A 158     -11.579   5.642   5.977  1.00  0.00      A      
ATOM   2289  CA  GLU A 158     -12.706   6.259   4.320  1.00  0.00      A    C 
ATOM   2290  HA  GLU A 158     -13.709   6.636   4.456  1.00  0.00      A    H 
ATOM   2291  CB  GLU A 158     -11.722   7.438   4.131  1.00  0.00      A    C 
ATOM   2292  HB1 GLU A 158     -10.688   7.033   4.148  1.00  0.00      A      
ATOM   2293  HB2 GLU A 158     -11.862   7.916   3.137  1.00  0.00      A    H 
ATOM   2294  CG  GLU A 158     -11.871   8.533   5.214  1.00  0.00      A    C 
ATOM   2295  HG1 GLU A 158     -11.564   8.183   6.223  1.00  0.00      A      
ATOM   2296  HG2 GLU A 158     -11.168   9.352   4.949  1.00  0.00      A    H 
ATOM   2297  CD  GLU A 158     -13.267   9.116   5.376  1.00  0.00      A    C 
ATOM   2298  OE1 GLU A 158     -13.455   9.877   6.359  1.00  0.00      A    O 
ATOM   2299  OE2 GLU A 158     -14.111   8.989   4.462  1.00  0.00      A    O 
ATOM   2300  C   GLU A 158     -12.836   5.408   3.071  1.00  0.00      A    C 
ATOM   2301  O   GLU A 158     -13.706   5.693   2.198  1.00  0.00      A    O 
ATOM   2302  N   ALA A 159     -12.020   4.347   2.952  1.00  0.00      A    N 
ATOM   2303  HN  ALA A 159     -11.357   4.146   3.669  1.00  0.00      A      
ATOM   2304  CA  ALA A 159     -12.015   3.412   1.877  1.00  0.00      A    C 
ATOM   2305  HA  ALA A 159     -12.183   3.923   0.940  1.00  0.00      A    H 
ATOM   2306  CB  ALA A 159     -10.659   2.697   1.849  1.00  0.00      A    C 
ATOM   2307  HB1 ALA A 159     -10.591   1.997   2.709  1.00  0.00      A    H 
ATOM   2308  HB2 ALA A 159     -10.649   2.055   0.942  1.00  0.00      A    H 
ATOM   2309  HB3 ALA A 159      -9.790   3.390   1.857  1.00  0.00      A    H 
ATOM   2310  C   ALA A 159     -13.155   2.383   1.967  1.00  0.00      A    C 
ATOM   2311  O   ALA A 159     -13.472   1.719   0.983  1.00  0.00      A    O 
ATOM   2312  N   ALA A 160     -13.829   2.251   3.145  1.00  0.00      A    N 
ATOM   2313  HN  ALA A 160     -13.536   2.695   3.988  1.00  0.00      A      
ATOM   2314  CA  ALA A 160     -15.086   1.540   3.243  1.00  0.00      A    C 
ATOM   2315  HA  ALA A 160     -15.118   0.785   2.471  1.00  0.00      A    H 
ATOM   2316  CB  ALA A 160     -15.204   0.911   4.693  1.00  0.00      A    C 
ATOM   2317  HB1 ALA A 160     -15.273   1.705   5.468  1.00  0.00      A    H 
ATOM   2318  HB2 ALA A 160     -16.082   0.231   4.703  1.00  0.00      A    H 
ATOM   2319  HB3 ALA A 160     -14.268   0.338   4.863  1.00  0.00      A    H 
ATOM   2320  C   ALA A 160     -16.292   2.437   2.961  1.00  0.00      A    C 
ATOM   2321  O   ALA A 160     -17.223   2.035   2.250  1.00  0.00      A    O 
ATOM   2322  N   ARG A 161     -16.303   3.677   3.478  1.00  0.00      A    N 
ATOM   2323  HN  ARG A 161     -15.616   3.993   4.128  1.00  0.00      A      
ATOM   2324  CA  ARG A 161     -17.356   4.596   3.203  1.00  0.00      A    C 
ATOM   2325  HA  ARG A 161     -18.271   4.150   3.562  1.00  0.00      A    H 
ATOM   2326  CB  ARG A 161     -17.077   5.848   4.079  1.00  0.00      A    C 
ATOM   2327  HB1 ARG A 161     -16.002   6.103   3.964  1.00  0.00      A      
ATOM   2328  HB2 ARG A 161     -17.732   6.665   3.709  1.00  0.00      A    H 
ATOM   2329  CG  ARG A 161     -17.414   5.780   5.595  1.00  0.00      A    C 
ATOM   2330  HG1 ARG A 161     -16.978   4.888   6.095  1.00  0.00      A      
ATOM   2331  HG2 ARG A 161     -16.924   6.666   6.051  1.00  0.00      A    H 
ATOM   2332  CD  ARG A 161     -18.929   5.789   5.885  1.00  0.00      A    C 
ATOM   2333  HD1 ARG A 161     -19.325   6.822   5.779  1.00  0.00      A      
ATOM   2334  HD2 ARG A 161     -19.464   5.026   5.281  1.00  0.00      A    H 
ATOM   2335  NE  ARG A 161     -19.110   5.424   7.321  1.00  0.00      A    N 
ATOM   2336  HE  ARG A 161     -18.304   5.244   7.886  1.00  0.00      A    H 
ATOM   2337  CZ  ARG A 161     -20.305   5.342   7.912  1.00  0.00      A    C 
ATOM   2338  NH1 ARG A 161     -21.391   5.490   7.297  1.00  0.00      A    N 
ATOM   2339 HH11 ARG A 161     -22.225   5.596   7.840  1.00  0.00      A    H 
ATOM   2340 HH12 ARG A 161     -21.393   5.867   6.371  1.00  0.00      A    H 
ATOM   2341  NH2 ARG A 161     -20.360   5.043   9.199  1.00  0.00      A    N 
ATOM   2342 HH21 ARG A 161     -19.480   5.100   9.670  1.00  0.00      A    H 
ATOM   2343 HH22 ARG A 161     -21.210   5.208   9.700  1.00  0.00      A    H 
ATOM   2344  C   ARG A 161     -17.552   4.994   1.763  1.00  0.00      A    C 
ATOM   2345  O   ARG A 161     -18.697   5.022   1.288  1.00  0.00      A    O 
ATOM   2346  N   GLU A 162     -16.448   5.296   0.984  1.00  0.00      A    N 
ATOM   2347  HN  GLU A 162     -15.522   5.271   1.353  1.00  0.00      A      
ATOM   2348  CA  GLU A 162     -16.614   5.727  -0.400  1.00  0.00      A    C 
ATOM   2349  HA  GLU A 162     -17.326   6.537  -0.436  1.00  0.00      A    H 
ATOM   2350  CB  GLU A 162     -15.281   6.212  -1.048  1.00  0.00      A    C 
ATOM   2351  HB1 GLU A 162     -14.761   6.857  -0.308  1.00  0.00      A      
ATOM   2352  HB2 GLU A 162     -14.614   5.335  -1.187  1.00  0.00      A    H 
ATOM   2353  CG  GLU A 162     -15.427   7.065  -2.352  1.00  0.00      A    C 
ATOM   2354  HG1 GLU A 162     -16.446   6.937  -2.775  1.00  0.00      A      
ATOM   2355  HG2 GLU A 162     -15.262   8.141  -2.126  1.00  0.00      A    H 
ATOM   2356  CD  GLU A 162     -14.464   6.577  -3.466  1.00  0.00      A    C 
ATOM   2357  OE1 GLU A 162     -14.914   5.992  -4.492  1.00  0.00      A    O 
ATOM   2358  OE2 GLU A 162     -13.242   6.835  -3.311  1.00  0.00      A    O 
ATOM   2359  C   GLU A 162     -17.205   4.655  -1.261  1.00  0.00      A    C 
ATOM   2360  O   GLU A 162     -18.032   4.901  -2.149  1.00  0.00      A    O 
ATOM   2361  N   PHE A 163     -16.817   3.381  -0.993  1.00  0.00      A    N 
ATOM   2362  HN  PHE A 163     -16.263   3.252  -0.174  1.00  0.00      A      
ATOM   2363  CA  PHE A 163     -17.167   2.231  -1.820  1.00  0.00      A    C 
ATOM   2364  HA  PHE A 163     -16.725   2.389  -2.792  1.00  0.00      A    H 
ATOM   2365  CB  PHE A 163     -16.456   1.001  -1.144  1.00  0.00      A    C 
ATOM   2366  HB1 PHE A 163     -16.831   0.956  -0.099  1.00  0.00      A      
ATOM   2367  HB2 PHE A 163     -15.356   1.149  -1.098  1.00  0.00      A    H 
ATOM   2368  CG  PHE A 163     -16.713  -0.290  -1.803  1.00  0.00      A    C 
ATOM   2369  CD1 PHE A 163     -17.478  -1.297  -1.187  1.00  0.00      A    C 
ATOM   2370  HD1 PHE A 163     -17.885  -1.124  -0.201  1.00  0.00      A    H 
ATOM   2371  CE1 PHE A 163     -17.651  -2.554  -1.796  1.00  0.00      A    C 
ATOM   2372  HE1 PHE A 163     -18.315  -3.301  -1.385  1.00  0.00      A    H 
ATOM   2373  CZ  PHE A 163     -17.068  -2.792  -3.035  1.00  0.00      A    C 
ATOM   2374  HZ  PHE A 163     -17.243  -3.703  -3.588  1.00  0.00      A    H 
ATOM   2375  CD2 PHE A 163     -16.135  -0.564  -3.059  1.00  0.00      A    C 
ATOM   2376  HD2 PHE A 163     -15.513   0.189  -3.523  1.00  0.00      A    H 
ATOM   2377  CE2 PHE A 163     -16.291  -1.821  -3.670  1.00  0.00      A    C 
ATOM   2378  HE2 PHE A 163     -15.841  -2.010  -4.634  1.00  0.00      A    H 
ATOM   2379  C   PHE A 163     -18.659   1.965  -2.051  1.00  0.00      A    C 
ATOM   2380  O   PHE A 163     -19.078   1.699  -3.198  1.00  0.00      A    O 
ATOM   2381  N   LEU A 164     -19.483   2.075  -1.004  1.00  0.00      A    N 
ATOM   2382  HN  LEU A 164     -19.144   2.414  -0.130  1.00  0.00      A      
ATOM   2383  CA  LEU A 164     -20.876   1.631  -1.044  1.00  0.00      A    C 
ATOM   2384  HA  LEU A 164     -20.894   0.588  -1.325  1.00  0.00      A    H 
ATOM   2385  CB  LEU A 164     -21.485   1.705   0.374  1.00  0.00      A    C 
ATOM   2386  HB1 LEU A 164     -22.539   1.367   0.283  1.00  0.00      A      
ATOM   2387  HB2 LEU A 164     -21.503   2.753   0.743  1.00  0.00      A    H 
ATOM   2388  CG  LEU A 164     -20.802   0.802   1.449  1.00  0.00      A    C 
ATOM   2389  HG  LEU A 164     -19.776   1.179   1.649  1.00  0.00      A    H 
ATOM   2390  CD1 LEU A 164     -21.596   0.902   2.764  1.00  0.00      A    C 
ATOM   2391 HD11 LEU A 164     -21.091   0.331   3.573  1.00  0.00      A    H 
ATOM   2392 HD12 LEU A 164     -22.625   0.532   2.567  1.00  0.00      A    H 
ATOM   2393 HD13 LEU A 164     -21.681   1.953   3.114  1.00  0.00      A    H 
ATOM   2394  CD2 LEU A 164     -20.819  -0.649   1.035  1.00  0.00      A    C 
ATOM   2395 HD21 LEU A 164     -20.609  -1.340   1.879  1.00  0.00      A    H 
ATOM   2396 HD22 LEU A 164     -20.103  -0.870   0.214  1.00  0.00      A    H 
ATOM   2397 HD23 LEU A 164     -21.851  -0.874   0.690  1.00  0.00      A    H 
ATOM   2398  C   LEU A 164     -21.802   2.302  -2.076  1.00  0.00      A    C 
ATOM   2399  O   LEU A 164     -22.652   1.676  -2.709  1.00  0.00      A    O 
ATOM   2400  N   GLN A 165     -21.699   3.627  -2.340  1.00  0.00      A    N 
ATOM   2401  HN  GLN A 165     -21.105   4.202  -1.784  1.00  0.00      A      
ATOM   2402  CA  GLN A 165     -22.528   4.372  -3.254  1.00  0.00      A    C 
ATOM   2403  HA  GLN A 165     -23.522   4.265  -2.847  1.00  0.00      A    H 
ATOM   2404  CB  GLN A 165     -22.193   5.867  -3.128  1.00  0.00      A    C 
ATOM   2405  HB1 GLN A 165     -22.529   6.209  -2.125  1.00  0.00      A      
ATOM   2406  HB2 GLN A 165     -21.089   5.959  -3.208  1.00  0.00      A    H 
ATOM   2407  CG  GLN A 165     -22.710   6.843  -4.209  1.00  0.00      A    C 
ATOM   2408  HG1 GLN A 165     -22.317   6.565  -5.210  1.00  0.00      A      
ATOM   2409  HG2 GLN A 165     -23.820   6.816  -4.261  1.00  0.00      A    H 
ATOM   2410  CD  GLN A 165     -22.251   8.312  -4.026  1.00  0.00      A    C 
ATOM   2411  OE1 GLN A 165     -21.332   8.760  -4.716  1.00  0.00      A    O 
ATOM   2412  NE2 GLN A 165     -22.848   8.956  -2.982  1.00  0.00      A    N 
ATOM   2413 HE21 GLN A 165     -23.537   8.545  -2.386  1.00  0.00      A    H 
ATOM   2414 HE22 GLN A 165     -22.593   9.913  -2.840  1.00  0.00      A    H 
ATOM   2415  C   GLN A 165     -22.631   3.910  -4.706  1.00  0.00      A    C 
ATOM   2416  O   GLN A 165     -23.722   3.790  -5.258  1.00  0.00      A    O 
ATOM   2417  N   ARG A 166     -21.511   3.501  -5.314  1.00  0.00      A    N 
ATOM   2418  HN  ARG A 166     -20.644   3.488  -4.820  1.00  0.00      A      
ATOM   2419  CA  ARG A 166     -21.575   2.971  -6.678  1.00  0.00      A    C 
ATOM   2420  HA  ARG A 166     -22.008   3.730  -7.314  1.00  0.00      A    H 
ATOM   2421  CB  ARG A 166     -20.180   2.690  -7.262  1.00  0.00      A    C 
ATOM   2422  HB1 ARG A 166     -19.760   1.772  -6.798  1.00  0.00      A      
ATOM   2423  HB2 ARG A 166     -20.252   2.468  -8.349  1.00  0.00      A    H 
ATOM   2424  CG  ARG A 166     -19.139   3.823  -7.046  1.00  0.00      A    C 
ATOM   2425  HG1 ARG A 166     -19.483   4.814  -7.410  1.00  0.00      A      
ATOM   2426  HG2 ARG A 166     -18.931   3.850  -5.955  1.00  0.00      A    H 
ATOM   2427  CD  ARG A 166     -17.850   3.480  -7.822  1.00  0.00      A    C 
ATOM   2428  HD1 ARG A 166     -17.682   2.385  -7.742  1.00  0.00      A      
ATOM   2429  HD2 ARG A 166     -17.940   3.792  -8.884  1.00  0.00      A    H 
ATOM   2430  NE  ARG A 166     -16.804   4.257  -7.183  1.00  0.00      A    N 
ATOM   2431  HE  ARG A 166     -16.910   4.554  -6.234  1.00  0.00      A    H 
ATOM   2432  CZ  ARG A 166     -15.615   4.392  -7.713  1.00  0.00      A    C 
ATOM   2433  NH1 ARG A 166     -15.283   3.850  -8.849  1.00  0.00      A    N 
ATOM   2434 HH11 ARG A 166     -14.312   3.847  -9.090  1.00  0.00      A    H 
ATOM   2435 HH12 ARG A 166     -15.890   3.187  -9.286  1.00  0.00      A    H 
ATOM   2436  NH2 ARG A 166     -14.647   5.004  -7.037  1.00  0.00      A    N 
ATOM   2437 HH21 ARG A 166     -14.728   5.208  -6.061  1.00  0.00      A    H 
ATOM   2438 HH22 ARG A 166     -13.745   4.797  -7.416  1.00  0.00      A    H 
ATOM   2439  C   ARG A 166     -22.493   1.773  -6.894  1.00  0.00      A    C 
ATOM   2440  O   ARG A 166     -23.267   1.727  -7.843  1.00  0.00      A    O 
ATOM   2441  N   TYR A 167     -22.394   0.793  -5.948  1.00  0.00      A    N 
ATOM   2442  HN  TYR A 167     -21.771   0.942  -5.184  1.00  0.00      A      
ATOM   2443  CA  TYR A 167     -23.140  -0.466  -5.978  1.00  0.00      A    C 
ATOM   2444  HA  TYR A 167     -22.924  -1.041  -6.866  1.00  0.00      A    H 
ATOM   2445  CB  TYR A 167     -22.720  -1.332  -4.764  1.00  0.00      A    C 
ATOM   2446  HB1 TYR A 167     -22.739  -0.716  -3.839  1.00  0.00      A      
ATOM   2447  HB2 TYR A 167     -21.670  -1.674  -4.884  1.00  0.00      A    H 
ATOM   2448  CG  TYR A 167     -23.548  -2.543  -4.428  1.00  0.00      A    C 
ATOM   2449  CD1 TYR A 167     -24.617  -2.445  -3.516  1.00  0.00      A    C 
ATOM   2450  HD1 TYR A 167     -24.846  -1.515  -3.016  1.00  0.00      A    H 
ATOM   2451  CE1 TYR A 167     -25.430  -3.518  -3.259  1.00  0.00      A    C 
ATOM   2452  HE1 TYR A 167     -26.212  -3.418  -2.521  1.00  0.00      A    H 
ATOM   2453  CZ  TYR A 167     -25.130  -4.744  -3.795  1.00  0.00      A    C 
ATOM   2454  OH  TYR A 167     -25.889  -5.897  -3.461  1.00  0.00      A    O 
ATOM   2455  HH  TYR A 167     -26.654  -5.590  -2.970  1.00  0.00      A    H 
ATOM   2456  CD2 TYR A 167     -23.259  -3.767  -5.015  1.00  0.00      A    C 
ATOM   2457  HD2 TYR A 167     -22.426  -3.854  -5.697  1.00  0.00      A    H 
ATOM   2458  CE2 TYR A 167     -24.016  -4.865  -4.684  1.00  0.00      A    C 
ATOM   2459  HE2 TYR A 167     -23.794  -5.822  -5.134  1.00  0.00      A    H 
ATOM   2460  C   TYR A 167     -24.627  -0.278  -5.928  1.00  0.00      A    C 
ATOM   2461  O   TYR A 167     -25.367  -0.914  -6.665  1.00  0.00      A    O 
ATOM   2462  N   ARG A 168     -25.088   0.613  -5.035  1.00  0.00      A    N 
ATOM   2463  HN  ARG A 168     -24.422   1.081  -4.459  1.00  0.00      A      
ATOM   2464  CA  ARG A 168     -26.485   0.992  -4.964  1.00  0.00      A    C 
ATOM   2465  HA  ARG A 168     -27.025   0.067  -4.823  1.00  0.00      A    H 
ATOM   2466  CB  ARG A 168     -26.762   1.872  -3.736  1.00  0.00      A    C 
ATOM   2467  HB1 ARG A 168     -27.862   2.018  -3.696  1.00  0.00      A      
ATOM   2468  HB2 ARG A 168     -26.271   2.865  -3.821  1.00  0.00      A    H 
ATOM   2469  CG  ARG A 168     -26.308   1.253  -2.404  1.00  0.00      A    C 
ATOM   2470  HG1 ARG A 168     -26.501   0.160  -2.348  1.00  0.00      A      
ATOM   2471  HG2 ARG A 168     -25.215   1.429  -2.315  1.00  0.00      A    H 
ATOM   2472  CD  ARG A 168     -27.027   1.878  -1.195  1.00  0.00      A    C 
ATOM   2473  HD1 ARG A 168     -26.890   2.980  -1.194  1.00  0.00      A      
ATOM   2474  HD2 ARG A 168     -28.120   1.686  -1.258  1.00  0.00      A    H 
ATOM   2475  NE  ARG A 168     -26.505   1.267   0.062  1.00  0.00      A    N 
ATOM   2476  HE  ARG A 168     -27.101   0.760   0.684  1.00  0.00      A    H 
ATOM   2477  CZ  ARG A 168     -25.570   1.781   0.839  1.00  0.00      A    C 
ATOM   2478  NH1 ARG A 168     -24.733   2.756   0.445  1.00  0.00      A    N 
ATOM   2479 HH11 ARG A 168     -24.212   3.211   1.167  1.00  0.00      A    H 
ATOM   2480 HH12 ARG A 168     -24.983   3.226  -0.402  1.00  0.00      A    H 
ATOM   2481  NH2 ARG A 168     -25.410   1.352   2.048  1.00  0.00      A    N 
ATOM   2482 HH21 ARG A 168     -26.135   0.762   2.402  1.00  0.00      A    H 
ATOM   2483 HH22 ARG A 168     -24.710   1.719   2.661  1.00  0.00      A    H 
ATOM   2484  C   ARG A 168     -27.013   1.636  -6.235  1.00  0.00      A    C 
ATOM   2485  O   ARG A 168     -28.085   1.308  -6.718  1.00  0.00      A    O 
ATOM   2486  N   SER A 169     -26.221   2.533  -6.840  1.00  0.00      A    N 
ATOM   2487  HN  SER A 169     -25.328   2.759  -6.460  1.00  0.00      A      
ATOM   2488  CA  SER A 169     -26.512   3.158  -8.165  1.00  0.00      A    C 
ATOM   2489  HA  SER A 169     -27.521   3.539  -8.117  1.00  0.00      A    H 
ATOM   2490  CB  SER A 169     -25.571   4.295  -8.585  1.00  0.00      A    C 
ATOM   2491  HB1 SER A 169     -25.881   4.683  -9.579  1.00  0.00      A      
ATOM   2492  HB2 SER A 169     -24.529   3.925  -8.690  1.00  0.00      A    H 
ATOM   2493  OG  SER A 169     -25.599   5.356  -7.643  1.00  0.00      A    O 
ATOM   2494  HG1 SER A 169     -25.418   6.171  -8.117  1.00  0.00      A      
ATOM   2495  C   SER A 169     -26.583   2.155  -9.304  1.00  0.00      A    C 
ATOM   2496  O   SER A 169     -27.513   2.169 -10.118  1.00  0.00      A    O 
ATOM   2497  N   SER A 170     -25.591   1.236  -9.424  1.00  0.00      A    N 
ATOM   2498  HN  SER A 170     -24.730   1.288  -8.924  1.00  0.00      A      
ATOM   2499  CA  SER A 170     -25.650   0.150 -10.397  1.00  0.00      A    C 
ATOM   2500  HA  SER A 170     -25.909   0.664 -11.311  1.00  0.00      A    H 
ATOM   2501  CB  SER A 170     -24.288  -0.501 -10.769  1.00  0.00      A    C 
ATOM   2502  HB1 SER A 170     -24.461  -1.397 -11.402  1.00  0.00      A      
ATOM   2503  HB2 SER A 170     -23.716   0.281 -11.313  1.00  0.00      A    H 
ATOM   2504  OG  SER A 170     -23.508  -0.810  -9.601  1.00  0.00      A    O 
ATOM   2505  HG1 SER A 170     -23.850  -1.581  -9.143  1.00  0.00      A      
ATOM   2506  C   SER A 170     -26.772  -0.824 -10.283  1.00  0.00      A    C 
ATOM   2507  O   SER A 170     -27.391  -1.182 -11.275  1.00  0.00      A    O 
ATOM   2508  N   ARG A 171     -27.135  -1.241  -9.076  1.00  0.00      A    N 
ATOM   2509  HN  ARG A 171     -26.577  -0.998  -8.287  1.00  0.00      A      
ATOM   2510  CA  ARG A 171     -28.337  -2.042  -8.846  1.00  0.00      A    C 
ATOM   2511  HA  ARG A 171     -28.394  -2.792  -9.620  1.00  0.00      A    H 
ATOM   2512  CB  ARG A 171     -28.351  -2.728  -7.434  1.00  0.00      A    C 
ATOM   2513  HB1 ARG A 171     -28.235  -1.992  -6.609  1.00  0.00      A      
ATOM   2514  HB2 ARG A 171     -29.351  -3.197  -7.319  1.00  0.00      A    H 
ATOM   2515  CG  ARG A 171     -27.237  -3.787  -7.233  1.00  0.00      A    C 
ATOM   2516  HG1 ARG A 171     -27.504  -4.442  -6.376  1.00  0.00      A      
ATOM   2517  HG2 ARG A 171     -26.287  -3.302  -6.922  1.00  0.00      A    H 
ATOM   2518  CD  ARG A 171     -27.058  -4.708  -8.463  1.00  0.00      A    C 
ATOM   2519  HD1 ARG A 171     -28.017  -5.163  -8.790  1.00  0.00      A      
ATOM   2520  HD2 ARG A 171     -26.634  -4.133  -9.314  1.00  0.00      A    H 
ATOM   2521  NE  ARG A 171     -26.089  -5.789  -8.057  1.00  0.00      A    N 
ATOM   2522  HE  ARG A 171     -26.210  -6.211  -7.158  1.00  0.00      A    H 
ATOM   2523  CZ  ARG A 171     -25.187  -6.337  -8.883  1.00  0.00      A    C 
ATOM   2524  NH1 ARG A 171     -24.922  -5.977 -10.083  1.00  0.00      A    N 
ATOM   2525 HH11 ARG A 171     -24.213  -6.478 -10.579  1.00  0.00      A    H 
ATOM   2526 HH12 ARG A 171     -25.678  -5.653 -10.652  1.00  0.00      A    H 
ATOM   2527  NH2 ARG A 171     -24.530  -7.343  -8.381  1.00  0.00      A    N 
ATOM   2528 HH21 ARG A 171     -24.740  -7.582  -7.433  1.00  0.00      A    H 
ATOM   2529 HH22 ARG A 171     -23.756  -7.688  -8.913  1.00  0.00      A    H 
ATOM   2530  C   ARG A 171     -29.638  -1.284  -8.994  1.00  0.00      A    C 
ATOM   2531  O   ARG A 171     -30.671  -1.865  -9.229  1.00  0.00      A    O 
ATOM   2532  N   GLY A 172     -29.590   0.057  -8.901  1.00  0.00      A    N 
ATOM   2533  HN  GLY A 172     -28.752   0.519  -8.623  1.00  0.00      A      
ATOM   2534  CA  GLY A 172     -30.676   0.941  -9.344  1.00  0.00      A    C 
ATOM   2535  HA1 GLY A 172     -30.436   1.906  -8.924  1.00  0.00      A      
ATOM   2536  HA2 GLY A 172     -31.633   0.553  -9.027  1.00  0.00      A    H 
ATOM   2537  C   GLY A 172     -30.744   1.202 -10.840  1.00  0.00      A    C 
ATOM   2538  O   GLY A 172     -31.790   1.597 -11.340  1.00  0.00      A    O 
ATOM   2539  N   GLY A 173     -29.664   0.922 -11.595  1.00  0.00      A    N 
ATOM   2540  HN  GLY A 173     -28.825   0.617 -11.152  1.00  0.00      A      
ATOM   2541  CA  GLY A 173     -29.634   1.016 -13.059  1.00  0.00      A    C 
ATOM   2542  HA1 GLY A 173     -30.060   1.972 -13.325  1.00  0.00      A      
ATOM   2543  HA2 GLY A 173     -28.610   0.884 -13.378  1.00  0.00      A    H 
ATOM   2544  C   GLY A 173     -30.464   0.026 -13.793  1.00  0.00      A    C 
ATOM   2545  O   GLY A 173     -31.123   0.396 -14.758  1.00  0.00      A    O 
ATOM   2546  N   SER A 174     -30.505  -1.248 -13.314  1.00  0.00      A    N 
ATOM   2547  HN  SER A 174     -29.979  -1.473 -12.497  1.00  0.00      A      
ATOM   2548  CA  SER A 174     -31.239  -2.333 -13.913  1.00  0.00      A    C 
ATOM   2549  HA  SER A 174     -31.188  -2.277 -14.990  1.00  0.00      A    H 
ATOM   2550  CB  SER A 174     -30.703  -3.727 -13.419  1.00  0.00      A    C 
ATOM   2551  HB1 SER A 174     -29.684  -3.892 -13.828  1.00  0.00      A      
ATOM   2552  HB2 SER A 174     -31.363  -4.550 -13.768  1.00  0.00      A    H 
ATOM   2553  OG  SER A 174     -30.662  -3.767 -12.016  1.00  0.00      A    O 
ATOM   2554  HG1 SER A 174     -30.177  -4.547 -11.737  1.00  0.00      A      
ATOM   2555  C   SER A 174     -32.729  -2.260 -13.585  1.00  0.00      A    C 
ATOM   2556  O   SER A 174     -33.614  -2.862 -14.191  1.00  0.00      A    O 
ATOM   2557  N   THR A 175     -33.121  -1.489 -12.573  1.00  0.00      A    N 
ATOM   2558  HN  THR A 175     -32.503  -1.098 -11.896  1.00  0.00      A      
ATOM   2559  CA  THR A 175     -34.538  -1.236 -12.340  1.00  0.00      A    C 
ATOM   2560  HA  THR A 175     -35.116  -2.009 -12.824  1.00  0.00      A    H 
ATOM   2561  CB  THR A 175     -34.914  -1.273 -10.853  1.00  0.00      A    C 
ATOM   2562  HB  THR A 175     -35.987  -1.070 -10.649  1.00  0.00      A    H 
ATOM   2563  OG1 THR A 175     -34.133  -0.344 -10.131  1.00  0.00      A    O 
ATOM   2564  HG1 THR A 175     -34.245  -0.473  -9.186  1.00  0.00      A    H 
ATOM   2565  CG2 THR A 175     -34.521  -2.601 -10.250  1.00  0.00      A    C 
ATOM   2566 HG21 THR A 175     -33.419  -2.736 -10.197  1.00  0.00      A    H 
ATOM   2567 HG22 THR A 175     -34.893  -3.436 -10.882  1.00  0.00      A    H 
ATOM   2568 HG23 THR A 175     -34.880  -2.678  -9.201  1.00  0.00      A    H 
ATOM   2569  C   THR A 175     -35.073   0.085 -12.859  1.00  0.00      A    C 
ATOM   2570  O   THR A 175     -36.243   0.386 -12.582  1.00  0.00      A    O 
ATOM   2571  N   ALA A 176     -34.253   0.906 -13.579  1.00  0.00      A    N 
ATOM   2572  HN  ALA A 176     -33.295   0.657 -13.700  1.00  0.00      A      
ATOM   2573  CA  ALA A 176     -34.652   2.204 -14.047  1.00  0.00      A    C 
ATOM   2574  HA  ALA A 176     -35.666   2.390 -13.725  1.00  0.00      A    H 
ATOM   2575  CB  ALA A 176     -33.747   3.256 -13.405  1.00  0.00      A    C 
ATOM   2576  HB1 ALA A 176     -32.668   3.153 -13.651  1.00  0.00      A    H 
ATOM   2577  HB2 ALA A 176     -33.887   3.223 -12.304  1.00  0.00      A    H 
ATOM   2578  HB3 ALA A 176     -34.101   4.276 -13.670  1.00  0.00      A    H 
ATOM   2579  C   ALA A 176     -34.594   2.318 -15.565  1.00  0.00      A    C 
ATOM   2580  O   ALA A 176     -35.584   2.301 -16.264  1.00  0.00      A    O 
ATOM   2581  N   GLU A 177     -33.402   2.449 -16.165  1.00  0.00      A    N 
ATOM   2582  HN  GLU A 177     -32.598   2.387 -15.579  1.00  0.00      A      
ATOM   2583  CA  GLU A 177     -33.199   2.881 -17.540  1.00  0.00      A    C 
ATOM   2584  HA  GLU A 177     -33.656   3.853 -17.649  1.00  0.00      A    H 
ATOM   2585  CB  GLU A 177     -31.718   2.989 -17.859  1.00  0.00      A    C 
ATOM   2586  HB1 GLU A 177     -31.194   2.054 -17.565  1.00  0.00      A      
ATOM   2587  HB2 GLU A 177     -31.549   3.096 -18.952  1.00  0.00      A    H 
ATOM   2588  CG  GLU A 177     -30.924   4.178 -17.251  1.00  0.00      A    C 
ATOM   2589  HG1 GLU A 177     -31.069   4.182 -16.150  1.00  0.00      A      
ATOM   2590  HG2 GLU A 177     -29.840   3.999 -17.418  1.00  0.00      A    H 
ATOM   2591  CD  GLU A 177     -31.310   5.547 -17.729  1.00  0.00      A    C 
ATOM   2592  OE1 GLU A 177     -30.872   6.513 -17.067  1.00  0.00      A    O 
ATOM   2593  OE2 GLU A 177     -32.027   5.714 -18.748  1.00  0.00      A    O 
ATOM   2594  C   GLU A 177     -33.862   2.075 -18.682  1.00  0.00      A    C 
ATOM   2595  O   GLU A 177     -34.406   2.726 -19.571  1.00  0.00      A    O 
ATOM   2596  N   ALA A 178     -33.930   0.762 -18.696  1.00  0.00      A    N 
ATOM   2597  HN  ALA A 178     -33.590   0.188 -17.955  1.00  0.00      A      
ATOM   2598  CA  ALA A 178     -34.700   0.061 -19.703  1.00  0.00      A    C 
ATOM   2599  HA  ALA A 178     -34.492   0.453 -20.687  1.00  0.00      A    H 
ATOM   2600  CB  ALA A 178     -34.192  -1.360 -19.655  1.00  0.00      A    C 
ATOM   2601  HB1 ALA A 178     -34.495  -1.888 -18.726  1.00  0.00      A    H 
ATOM   2602  HB2 ALA A 178     -33.082  -1.401 -19.701  1.00  0.00      A    H 
ATOM   2603  HB3 ALA A 178     -34.505  -1.943 -20.548  1.00  0.00      A    H 
ATOM   2604  C   ALA A 178     -36.213   0.126 -19.533  1.00  0.00      A    C 
ATOM   2605  O   ALA A 178     -36.994  -0.058 -20.447  1.00  0.00      A    O 
ATOM   2606  N   ALA A 179     -36.718   0.476 -18.356  1.00  0.00      A    N 
ATOM   2607  HN  ALA A 179     -36.204   0.623 -17.515  1.00  0.00      A      
ATOM   2608  CA  ALA A 179     -38.125   0.779 -18.291  1.00  0.00      A    C 
ATOM   2609  HA  ALA A 179     -38.765   0.007 -18.692  1.00  0.00      A    H 
ATOM   2610  CB  ALA A 179     -38.511   0.967 -16.825  1.00  0.00      A    C 
ATOM   2611  HB1 ALA A 179     -39.604   1.068 -16.656  1.00  0.00      A    H 
ATOM   2612  HB2 ALA A 179     -38.004   1.837 -16.357  1.00  0.00      A    H 
ATOM   2613  HB3 ALA A 179     -38.256   0.069 -16.223  1.00  0.00      A    H 
ATOM   2614  C   ALA A 179     -38.527   2.034 -19.062  1.00  0.00      A    C 
ATOM   2615  O   ALA A 179     -39.653   2.190 -19.499  1.00  0.00      A    O 
ATOM   2616  N   ALA A 180     -37.580   2.952 -19.278  1.00  0.00      A    N 
ATOM   2617  HN  ALA A 180     -36.660   2.781 -18.934  1.00  0.00      A      
ATOM   2618  CA  ALA A 180     -37.851   4.144 -20.147  1.00  0.00      A    C 
ATOM   2619  HA  ALA A 180     -38.912   4.346 -20.151  1.00  0.00      A    H 
ATOM   2620  CB  ALA A 180     -37.154   5.327 -19.434  1.00  0.00      A    C 
ATOM   2621  HB1 ALA A 180     -37.466   5.380 -18.369  1.00  0.00      A    H 
ATOM   2622  HB2 ALA A 180     -36.053   5.179 -19.479  1.00  0.00      A    H 
ATOM   2623  HB3 ALA A 180     -37.406   6.289 -19.929  1.00  0.00      A    H 
ATOM   2624  C   ALA A 180     -37.419   3.973 -21.600  1.00  0.00      A    C 
ATOM   2625  O   ALA A 180     -37.466   4.895 -22.370  1.00  0.00      A    O 
ATOM   2626  N   ALA A 181     -36.893   2.798 -21.953  1.00  0.00      A    N 
ATOM   2627  HN  ALA A 181     -36.784   2.079 -21.270  1.00  0.00      A      
ATOM   2628  CA  ALA A 181     -36.331   2.580 -23.270  1.00  0.00      A    C 
ATOM   2629  HA  ALA A 181     -36.796   3.306 -23.921  1.00  0.00      A    H 
ATOM   2630  CB  ALA A 181     -34.812   2.854 -23.151  1.00  0.00      A    C 
ATOM   2631  HB1 ALA A 181     -34.619   3.817 -22.631  1.00  0.00      A    H 
ATOM   2632  HB2 ALA A 181     -34.327   2.916 -24.148  1.00  0.00      A    H 
ATOM   2633  HB3 ALA A 181     -34.271   2.106 -22.533  1.00  0.00      A    H 
ATOM   2634  C   ALA A 181     -36.592   1.220 -23.898  1.00  0.00      A    C 
ATOM   2635  O   ALA A 181     -35.680   0.626 -24.529  1.00  0.00      A    O 
ATOM   2636  N   ALA A 182     -37.803   0.683 -23.861  1.00  0.00      A    N 
ATOM   2637  HN  ALA A 182     -38.510   1.073 -23.275  1.00  0.00      A      
ATOM   2638  CA  ALA A 182     -38.082  -0.620 -24.442  1.00  0.00      A    C 
ATOM   2639  HA  ALA A 182     -37.446  -0.872 -25.277  1.00  0.00      A    H 
ATOM   2640  CB  ALA A 182     -37.910  -1.746 -23.407  1.00  0.00      A    C 
ATOM   2641  HB1 ALA A 182     -36.917  -1.649 -22.917  1.00  0.00      A    H 
ATOM   2642  HB2 ALA A 182     -38.756  -1.724 -22.687  1.00  0.00      A    H 
ATOM   2643  HB3 ALA A 182     -37.892  -2.730 -23.923  1.00  0.00      A    H 
ATOM   2644  C   ALA A 182     -39.514  -0.621 -25.029  1.00  0.00      A    C 
ATOM   2645  O   ALA A 182     -40.125  -1.678 -25.181  1.00  0.00      A    O 
ATOM   2646  N   GLY A 183     -40.068   0.595 -25.305  1.00  0.00      A    N 
ATOM   2647  HN  GLY A 183     -39.513   1.422 -25.278  1.00  0.00      A      
ATOM   2648  CA  GLY A 183     -41.502   0.823 -25.466  1.00  0.00      A    C 
ATOM   2649  HA1 GLY A 183     -42.024  -0.123 -25.461  1.00  0.00      A      
ATOM   2650  HA2 GLY A 183     -41.805   1.432 -24.628  1.00  0.00      A    H 
ATOM   2651  C   GLY A 183     -41.893   1.491 -26.761  1.00  0.00      A    C 
ATOM   2652  O   GLY A 183     -43.050   1.732 -27.032  1.00  0.00      A    O 
ATOM   2653  N   GLN A 184     -40.855   1.847 -27.569  1.00  0.00      A    N 
ATOM   2654  HN  GLN A 184     -39.947   1.489 -27.368  1.00  0.00      A      
ATOM   2655  CA  GLN A 184     -40.870   2.695 -28.763  1.00  0.00      A    C 
ATOM   2656  HA  GLN A 184     -41.826   2.620 -29.259  1.00  0.00      A    H 
ATOM   2657  CB  GLN A 184     -40.592   4.228 -28.482  1.00  0.00      A    C 
ATOM   2658  HB1 GLN A 184     -39.521   4.388 -28.235  1.00  0.00      A      
ATOM   2659  HB2 GLN A 184     -40.845   4.741 -29.434  1.00  0.00      A    H 
ATOM   2660  CG  GLN A 184     -41.489   4.811 -27.336  1.00  0.00      A    C 
ATOM   2661  HG1 GLN A 184     -42.548   4.621 -27.611  1.00  0.00      A      
ATOM   2662  HG2 GLN A 184     -41.277   4.313 -26.366  1.00  0.00      A    H 
ATOM   2663  CD  GLN A 184     -41.249   6.292 -27.189  1.00  0.00      A    C 
ATOM   2664  OE1 GLN A 184     -40.255   6.707 -26.565  1.00  0.00      A    O 
ATOM   2665  NE2 GLN A 184     -42.229   7.119 -27.621  1.00  0.00      A    N 
ATOM   2666 HE21 GLN A 184     -43.023   6.781 -28.126  1.00  0.00      A    H 
ATOM   2667 HE22 GLN A 184     -42.126   8.089 -27.398  1.00  0.00      A    H 
ATOM   2668  C   GLN A 184     -39.746   2.156 -29.697  1.00  0.00      A    C 
ATOM   2669  O   GLN A 184     -38.963   1.346 -29.182  1.00  0.00      A    O 
ATOM   2670  N   ASP A 185     -39.752   2.508 -30.941  1.00  0.00      A    N 
ATOM   2671  HN  ASP A 185     -40.431   3.140 -31.306  1.00  0.00      A      
ATOM   2672  CA  ASP A 185     -38.793   2.025 -32.000  1.00  0.00      A    C 
ATOM   2673  HA  ASP A 185     -39.194   2.327 -32.957  1.00  0.00      A    H 
ATOM   2674  CB  ASP A 185     -37.365   2.613 -31.871  1.00  0.00      A    C 
ATOM   2675  HB1 ASP A 185     -36.605   2.169 -32.549  1.00  0.00      A      
ATOM   2676  HB2 ASP A 185     -37.024   2.408 -30.833  1.00  0.00      A    H 
ATOM   2677  CG  ASP A 185     -37.311   4.106 -32.062  1.00  0.00      A    C 
ATOM   2678  OD1 ASP A 185     -38.314   4.746 -32.473  1.00  0.00      A    O 
ATOM   2679  OD2 ASP A 185     -36.214   4.699 -31.846  1.00  0.00      A    O 
ATOM   2680  C   ASP A 185     -38.746   0.519 -32.139  1.00  0.00      A    C 
ATOM   2681  O   ASP A 185     -37.734  -0.147 -31.931  1.00  0.00      A    O 
ATOM   2682  N   ALA A 186     -39.899  -0.064 -32.405  1.00  0.00      A    N 
ATOM   2683  HN  ALA A 186     -40.658   0.544 -32.623  1.00  0.00      A      
ATOM   2684  CA  ALA A 186     -40.152  -1.504 -32.376  1.00  0.00      A    C 
ATOM   2685  HA  ALA A 186     -39.282  -2.066 -32.069  1.00  0.00      A    H 
ATOM   2686  CB  ALA A 186     -41.213  -1.746 -31.307  1.00  0.00      A    C 
ATOM   2687  HB1 ALA A 186     -40.803  -1.512 -30.301  1.00  0.00      A    H 
ATOM   2688  HB2 ALA A 186     -42.150  -1.162 -31.436  1.00  0.00      A    H 
ATOM   2689  HB3 ALA A 186     -41.487  -2.823 -31.329  1.00  0.00      A    H 
ATOM   2690  C   ALA A 186     -40.605  -2.050 -33.751  1.00  0.00      A    C 
ATOM   2691  O   ALA A 186     -41.253  -3.088 -33.890  1.00  0.00      A    O 
ATOM   2692  N   ALA A 187     -40.202  -1.354 -34.842  1.00  0.00      A    N 
ATOM   2693  HN  ALA A 187     -39.638  -0.534 -34.785  1.00  0.00      A      
ATOM   2694  CA  ALA A 187     -40.555  -1.772 -36.170  1.00  0.00      A    C 
ATOM   2695  HA  ALA A 187     -40.442  -2.846 -36.196  1.00  0.00      A    H 
ATOM   2696  CB  ALA A 187     -42.056  -1.352 -36.476  1.00  0.00      A    C 
ATOM   2697  HB1 ALA A 187     -42.681  -1.842 -35.699  1.00  0.00      A    H 
ATOM   2698  HB2 ALA A 187     -42.312  -1.820 -37.450  1.00  0.00      A    H 
ATOM   2699  HB3 ALA A 187     -42.248  -0.258 -36.468  1.00  0.00      A    H 
ATOM   2700  C   ALA A 187     -39.618  -1.132 -37.157  1.00  0.00      A    C 
ATOM   2701  O   ALA A 187     -39.091  -0.046 -36.883  1.00  0.00      A    O 
ATOM   2702  N   GLY A 188     -39.367  -1.788 -38.280  1.00  0.00      A    N 
ATOM   2703  HN  GLY A 188     -39.745  -2.708 -38.354  1.00  0.00      A      
ATOM   2704  CA  GLY A 188     -38.545  -1.356 -39.393  1.00  0.00      A    C 
ATOM   2705  HA1 GLY A 188     -38.635  -0.293 -39.566  1.00  0.00      A      
ATOM   2706  HA2 GLY A 188     -38.903  -1.912 -40.247  1.00  0.00      A    H 
ATOM   2707  C   GLY A 188     -37.089  -1.604 -39.185  1.00  0.00      A    C 
ATOM   2708  O   GLY A 188     -36.388  -0.851 -38.478  1.00  0.00      A    O 
ATOM   2709  N   GLY A 189     -36.555  -2.699 -39.776  1.00  0.00      A    N 
ATOM   2710  HN  GLY A 189     -37.154  -3.303 -40.295  1.00  0.00      A      
ATOM   2711  CA  GLY A 189     -35.138  -3.016 -39.760  1.00  0.00      A    C 
ATOM   2712  HA1 GLY A 189     -35.047  -4.053 -40.049  1.00  0.00      A      
ATOM   2713  HA2 GLY A 189     -34.641  -2.821 -38.821  1.00  0.00      A    H 
ATOM   2714  C   GLY A 189     -34.278  -2.302 -40.839  1.00  0.00      A    C 
ATOM   2715  O   GLY A 189     -34.818  -1.545 -41.674  1.00  0.00      A    O 
ATOM   2716  N   GLY A 190     -32.979  -2.638 -40.980  1.00  0.00      A    N 
ATOM   2717  HN  GLY A 190     -32.542  -3.339 -40.422  1.00  0.00      A      
ATOM   2718  CA  GLY A 190     -32.120  -2.030 -41.988  1.00  0.00      A    C 
ATOM   2719  HA1 GLY A 190     -32.342  -2.517 -42.926  1.00  0.00      A      
ATOM   2720  HA2 GLY A 190     -32.335  -0.972 -42.019  1.00  0.00      A    H 
ATOM   2721  C   GLY A 190     -30.668  -2.270 -41.649  1.00  0.00      A    C 
ATOM   2722  O   GLY A 190     -30.340  -2.339 -40.462  1.00  0.00      A    O 
ATOM   2723  N   ASP A 191     -29.879  -2.386 -42.689  1.00  0.00      A    N 
ATOM   2724  HN  ASP A 191     -30.254  -2.117 -43.572  1.00  0.00      A      
ATOM   2725  CA  ASP A 191     -28.504  -2.854 -42.733  1.00  0.00      A    C 
ATOM   2726  HA  ASP A 191     -28.161  -3.075 -41.733  1.00  0.00      A    H 
ATOM   2727  CB  ASP A 191     -28.323  -4.097 -43.623  1.00  0.00      A    C 
ATOM   2728  HB1 ASP A 191     -28.802  -3.969 -44.617  1.00  0.00      A      
ATOM   2729  HB2 ASP A 191     -27.244  -4.299 -43.794  1.00  0.00      A    H 
ATOM   2730  CG  ASP A 191     -28.905  -5.319 -42.990  1.00  0.00      A    C 
ATOM   2731  OD1 ASP A 191     -28.310  -6.422 -43.128  1.00  0.00      A    O 
ATOM   2732  OD2 ASP A 191     -30.064  -5.241 -42.445  1.00  0.00      A    O 
ATOM   2733  C   ASP A 191     -27.579  -1.770 -43.227  1.00  0.00      A    C 
ATOM   2734  O   ASP A 191     -27.794  -1.173 -44.280  1.00  0.00      A    O 
ATOM   2735  N   ASP A 192     -26.522  -1.465 -42.439  1.00  0.00      A    N 
ATOM   2736  HN  ASP A 192     -26.302  -1.925 -41.582  1.00  0.00      A      
ATOM   2737  CA  ASP A 192     -25.527  -0.465 -42.791  1.00  0.00      A    C 
ATOM   2738  HA  ASP A 192     -25.083  -0.740 -43.736  1.00  0.00      A    H 
ATOM   2739  CB  ASP A 192     -26.131   0.935 -42.935  1.00  0.00      A    C 
ATOM   2740  HB1 ASP A 192     -26.641   1.306 -42.020  1.00  0.00      A      
ATOM   2741  HB2 ASP A 192     -26.903   0.968 -43.733  1.00  0.00      A    H 
ATOM   2742  CG  ASP A 192     -25.104   1.978 -43.316  1.00  0.00      A    C 
ATOM   2743  OD1 ASP A 192     -24.179   1.643 -44.118  1.00  0.00      A    O 
ATOM   2744  OD2 ASP A 192     -25.293   3.143 -42.920  1.00  0.00      A    O 
ATOM   2745  C   ASP A 192     -24.395  -0.513 -41.746  1.00  0.00      A    C 
ATOM   2746  O   ASP A 192     -24.634  -0.146 -40.608  1.00  0.00      A    O 
ATOM   2747  N   MET A 193     -23.209  -1.018 -42.100  1.00  0.00      A    N 
ATOM   2748  HN  MET A 193     -23.011  -1.290 -43.038  1.00  0.00      A      
ATOM   2749  CA  MET A 193     -22.168  -1.309 -41.089  1.00  0.00      A    C 
ATOM   2750  HA  MET A 193     -22.609  -1.077 -40.131  1.00  0.00      A    H 
ATOM   2751  CB  MET A 193     -21.777  -2.820 -41.096  1.00  0.00      A    C 
ATOM   2752  HB1 MET A 193     -21.076  -2.992 -40.251  1.00  0.00      A      
ATOM   2753  HB2 MET A 193     -21.235  -3.075 -42.032  1.00  0.00      A    H 
ATOM   2754  CG  MET A 193     -22.992  -3.777 -40.915  1.00  0.00      A    C 
ATOM   2755  HG1 MET A 193     -23.546  -3.801 -41.877  1.00  0.00      A      
ATOM   2756  HG2 MET A 193     -23.624  -3.277 -40.151  1.00  0.00      A    H 
ATOM   2757  SD  MET A 193     -22.599  -5.477 -40.359  1.00  0.00      A    S 
ATOM   2758  CE  MET A 193     -21.394  -5.980 -41.565  1.00  0.00      A    C 
ATOM   2759  HE1 MET A 193     -20.414  -5.505 -41.348  1.00  0.00      A    H 
ATOM   2760  HE2 MET A 193     -21.672  -5.827 -42.630  1.00  0.00      A    H 
ATOM   2761  HE3 MET A 193     -21.170  -7.060 -41.428  1.00  0.00      A    H 
ATOM   2762  C   MET A 193     -20.989  -0.413 -41.162  1.00  0.00      A    C 
ATOM   2763  O   MET A 193     -19.865  -0.894 -40.880  1.00  0.00      A    O 
ATOM   2764  N   ASP A 194     -21.150   0.865 -41.479  1.00  0.00      A    N 
ATOM   2765  HN  ASP A 194     -22.053   1.157 -41.783  1.00  0.00      A      
ATOM   2766  CA  ASP A 194     -20.089   1.829 -41.327  1.00  0.00      A    C 
ATOM   2767  HA  ASP A 194     -19.232   1.406 -41.829  1.00  0.00      A    H 
ATOM   2768  CB  ASP A 194     -20.393   3.204 -41.924  1.00  0.00      A    C 
ATOM   2769  HB1 ASP A 194     -21.277   3.674 -41.442  1.00  0.00      A      
ATOM   2770  HB2 ASP A 194     -19.548   3.920 -41.834  1.00  0.00      A    H 
ATOM   2771  CG  ASP A 194     -20.592   3.094 -43.441  1.00  0.00      A    C 
ATOM   2772  OD1 ASP A 194     -20.093   2.133 -44.073  1.00  0.00      A    O 
ATOM   2773  OD2 ASP A 194     -21.117   4.110 -44.014  1.00  0.00      A    O 
ATOM   2774  C   ASP A 194     -19.628   1.926 -39.863  1.00  0.00      A    C 
ATOM   2775  O   ASP A 194     -20.427   2.064 -38.954  1.00  0.00      A    O 
ATOM   2776  N   VAL A 195     -18.319   1.874 -39.592  1.00  0.00      A    N 
ATOM   2777  HN  VAL A 195     -17.660   1.810 -40.337  1.00  0.00      A      
ATOM   2778  CA  VAL A 195     -17.793   1.580 -38.252  1.00  0.00      A    C 
ATOM   2779  HA  VAL A 195     -18.565   1.186 -37.608  1.00  0.00      A    H 
ATOM   2780  CB  VAL A 195     -16.682   0.526 -38.331  1.00  0.00      A    C 
ATOM   2781  HB  VAL A 195     -15.723   0.927 -38.722  1.00  0.00      A    H 
ATOM   2782  CG1 VAL A 195     -16.508  -0.204 -36.962  1.00  0.00      A    C 
ATOM   2783 HG11 VAL A 195     -17.491  -0.410 -36.486  1.00  0.00      A    H 
ATOM   2784 HG12 VAL A 195     -15.949  -1.140 -37.174  1.00  0.00      A    H 
ATOM   2785 HG13 VAL A 195     -15.914   0.465 -36.303  1.00  0.00      A    H 
ATOM   2786  CG2 VAL A 195     -17.123  -0.572 -39.325  1.00  0.00      A    C 
ATOM   2787 HG21 VAL A 195     -18.073  -1.044 -38.994  1.00  0.00      A    H 
ATOM   2788 HG22 VAL A 195     -17.206  -0.206 -40.371  1.00  0.00      A    H 
ATOM   2789 HG23 VAL A 195     -16.355  -1.374 -39.289  1.00  0.00      A    H 
ATOM   2790  C   VAL A 195     -17.145   2.854 -37.624  1.00  0.00      A    C 
ATOM   2791  O   VAL A 195     -16.232   2.711 -36.800  1.00  0.00      A    O 
ATOM   2792  N   ASP A 196     -17.525   4.070 -38.049  1.00  0.00      A    N 
ATOM   2793  HN  ASP A 196     -18.275   4.175 -38.697  1.00  0.00      A      
ATOM   2794  CA  ASP A 196     -16.849   5.277 -37.700  1.00  0.00      A    C 
ATOM   2795  HA  ASP A 196     -16.382   5.095 -36.744  1.00  0.00      A    H 
ATOM   2796  CB  ASP A 196     -15.732   5.573 -38.761  1.00  0.00      A    C 
ATOM   2797  HB1 ASP A 196     -15.417   4.599 -39.191  1.00  0.00      A      
ATOM   2798  HB2 ASP A 196     -16.201   6.173 -39.571  1.00  0.00      A    H 
ATOM   2799  CG  ASP A 196     -14.540   6.302 -38.247  1.00  0.00      A    C 
ATOM   2800  OD1 ASP A 196     -14.557   6.746 -37.066  1.00  0.00      A    O 
ATOM   2801  OD2 ASP A 196     -13.553   6.485 -39.012  1.00  0.00      A    O 
ATOM   2802  C   ASP A 196     -17.778   6.443 -37.493  1.00  0.00      A    C 
ATOM   2803  O   ASP A 196     -17.738   7.511 -38.106  1.00  0.00      A    O 
ATOM   2804  N   ARG A 197     -18.688   6.334 -36.514  1.00  0.00      A    N 
ATOM   2805  HN  ARG A 197     -18.676   5.474 -36.010  1.00  0.00      A      
ATOM   2806  CA  ARG A 197     -19.652   7.392 -36.201  1.00  0.00      A    C 
ATOM   2807  HA  ARG A 197     -19.506   8.258 -36.830  1.00  0.00      A    H 
ATOM   2808  CB  ARG A 197     -21.100   6.875 -36.354  1.00  0.00      A    C 
ATOM   2809  HB1 ARG A 197     -21.290   5.905 -35.848  1.00  0.00      A      
ATOM   2810  HB2 ARG A 197     -21.284   6.735 -37.441  1.00  0.00      A    H 
ATOM   2811  CG  ARG A 197     -22.167   7.897 -35.792  1.00  0.00      A    C 
ATOM   2812  HG1 ARG A 197     -21.969   8.025 -34.706  1.00  0.00      A      
ATOM   2813  HG2 ARG A 197     -21.984   8.879 -36.278  1.00  0.00      A    H 
ATOM   2814  CD  ARG A 197     -23.609   7.427 -35.832  1.00  0.00      A    C 
ATOM   2815  HD1 ARG A 197     -23.755   6.406 -35.420  1.00  0.00      A      
ATOM   2816  HD2 ARG A 197     -24.235   8.153 -35.271  1.00  0.00      A    H 
ATOM   2817  NE  ARG A 197     -24.121   7.432 -37.254  1.00  0.00      A    N 
ATOM   2818  HE  ARG A 197     -23.485   7.661 -37.991  1.00  0.00      A    H 
ATOM   2819  CZ  ARG A 197     -25.411   7.724 -37.532  1.00  0.00      A    C 
ATOM   2820  NH1 ARG A 197     -26.339   8.006 -36.691  1.00  0.00      A    N 
ATOM   2821 HH11 ARG A 197     -26.176   8.007 -35.705  1.00  0.00      A    H 
ATOM   2822 HH12 ARG A 197     -27.195   8.340 -37.086  1.00  0.00      A    H 
ATOM   2823  NH2 ARG A 197     -25.720   7.815 -38.790  1.00  0.00      A    N 
ATOM   2824 HH21 ARG A 197     -26.656   8.094 -39.003  1.00  0.00      A    H 
ATOM   2825 HH22 ARG A 197     -25.160   7.332 -39.463  1.00  0.00      A    H 
ATOM   2826  C   ARG A 197     -19.359   7.795 -34.794  1.00  0.00      A    C 
ATOM   2827  O   ARG A 197     -19.649   6.960 -33.920  1.00  0.00      A    O 
ATOM   2828  N   PRO A 198     -18.800   8.944 -34.448  1.00  0.00      A    N 
ATOM   2829  CD  PRO A 198     -18.354   9.991 -35.374  1.00  0.00      A    C 
ATOM   2830  HD1 PRO A 198     -17.366   9.697 -35.786  1.00  0.00      A      
ATOM   2831  HD2 PRO A 198     -19.100  10.193 -36.173  1.00  0.00      A    H 
ATOM   2832  CA  PRO A 198     -18.779   9.376 -33.049  1.00  0.00      A    C 
ATOM   2833  HA  PRO A 198     -18.350   8.571 -32.471  1.00  0.00      A    H 
ATOM   2834  CB  PRO A 198     -18.025  10.685 -33.096  1.00  0.00      A    C 
ATOM   2835  HB1 PRO A 198     -16.960  10.374 -33.036  1.00  0.00      A      
ATOM   2836  HB2 PRO A 198     -18.248  11.370 -32.250  1.00  0.00      A    H 
ATOM   2837  CG  PRO A 198     -18.255  11.277 -34.522  1.00  0.00      A    C 
ATOM   2838  HG1 PRO A 198     -17.394  11.934 -34.774  1.00  0.00      A      
ATOM   2839  HG2 PRO A 198     -19.199  11.861 -34.557  1.00  0.00      A    H 
ATOM   2840  C   PRO A 198     -20.153   9.577 -32.414  1.00  0.00      A    C 
ATOM   2841  O   PRO A 198     -21.049  10.102 -33.094  1.00  0.00      A    O 
ATOM   2842  N   LYS A 199     -20.360   9.261 -31.143  1.00  0.00      A    N 
ATOM   2843  HN  LYS A 199     -19.638   8.799 -30.633  1.00  0.00      A      
ATOM   2844  CA  LYS A 199     -21.414   9.822 -30.324  1.00  0.00      A    C 
ATOM   2845  HA  LYS A 199     -22.318   9.723 -30.906  1.00  0.00      A    H 
ATOM   2846  CB  LYS A 199     -21.583   9.064 -29.001  1.00  0.00      A    C 
ATOM   2847  HB1 LYS A 199     -20.683   9.077 -28.348  1.00  0.00      A      
ATOM   2848  HB2 LYS A 199     -22.379   9.562 -28.407  1.00  0.00      A    H 
ATOM   2849  CG  LYS A 199     -22.031   7.586 -29.207  1.00  0.00      A    C 
ATOM   2850  HG1 LYS A 199     -23.020   7.594 -29.714  1.00  0.00      A      
ATOM   2851  HG2 LYS A 199     -21.316   7.076 -29.888  1.00  0.00      A    H 
ATOM   2852  CD  LYS A 199     -22.073   6.782 -27.905  1.00  0.00      A    C 
ATOM   2853  HD1 LYS A 199     -22.462   7.432 -27.092  1.00  0.00      A      
ATOM   2854  HD2 LYS A 199     -21.033   6.495 -27.638  1.00  0.00      A    H 
ATOM   2855  CE  LYS A 199     -22.913   5.553 -28.117  1.00  0.00      A    C 
ATOM   2856  HE1 LYS A 199     -23.980   5.788 -28.319  1.00  0.00      A      
ATOM   2857  HE2 LYS A 199     -22.542   4.943 -28.968  1.00  0.00      A    H 
ATOM   2858  NZ  LYS A 199     -22.866   4.730 -26.895  1.00  0.00      A    N 
ATOM   2859  HZ1 LYS A 199     -23.405   5.150 -26.111  1.00  0.00      A    H 
ATOM   2860  HZ2 LYS A 199     -23.206   3.780 -27.146  1.00  0.00      A    H 
ATOM   2861  HZ3 LYS A 199     -21.874   4.635 -26.597  1.00  0.00      A    H 
ATOM   2862  C   LYS A 199     -21.216  11.324 -30.124  1.00  0.00      A    C 
ATOM   2863  O   LYS A 199     -20.046  11.749 -30.030  1.00  0.00      A    O 
ATOM   2864  N   PRO A 200     -22.261  12.204 -30.051  1.00  0.00      A    N 
ATOM   2865  CD  PRO A 200     -23.681  11.761 -30.049  1.00  0.00      A    C 
ATOM   2866  HD1 PRO A 200     -23.974  11.488 -31.086  1.00  0.00      A      
ATOM   2867  HD2 PRO A 200     -23.885  10.872 -29.415  1.00  0.00      A    H 
ATOM   2868  CA  PRO A 200     -22.148  13.674 -29.992  1.00  0.00      A    C 
ATOM   2869  HA  PRO A 200     -21.520  13.980 -30.816  1.00  0.00      A    H 
ATOM   2870  CB  PRO A 200     -23.578  14.151 -30.057  1.00  0.00      A    C 
ATOM   2871  HB1 PRO A 200     -23.898  14.339 -31.104  1.00  0.00      A      
ATOM   2872  HB2 PRO A 200     -23.798  15.044 -29.434  1.00  0.00      A    H 
ATOM   2873  CG  PRO A 200     -24.437  12.988 -29.574  1.00  0.00      A    C 
ATOM   2874  HG1 PRO A 200     -25.456  13.054 -30.012  1.00  0.00      A      
ATOM   2875  HG2 PRO A 200     -24.434  12.913 -28.466  1.00  0.00      A    H 
ATOM   2876  C   PRO A 200     -21.355  14.119 -28.751  1.00  0.00      A    C 
ATOM   2877  O   PRO A 200     -21.666  13.656 -27.668  1.00  0.00      A    O 
ATOM   2878  N   SER A 201     -20.249  14.948 -28.876  1.00  0.00      A    N 
ATOM   2879  HN  SER A 201     -19.909  15.324 -29.735  1.00  0.00      A      
ATOM   2880  CA  SER A 201     -19.427  15.304 -27.726  1.00  0.00      A    C 
ATOM   2881  HA  SER A 201     -19.215  14.349 -27.268  1.00  0.00      A    H 
ATOM   2882  CB  SER A 201     -18.021  15.814 -28.146  1.00  0.00      A    C 
ATOM   2883  HB1 SER A 201     -17.603  15.013 -28.793  1.00  0.00      A      
ATOM   2884  HB2 SER A 201     -17.323  15.932 -27.290  1.00  0.00      A    H 
ATOM   2885  OG  SER A 201     -18.052  17.023 -28.910  1.00  0.00      A    O 
ATOM   2886  HG1 SER A 201     -17.962  17.757 -28.298  1.00  0.00      A      
ATOM   2887  C   SER A 201     -20.057  16.167 -26.663  1.00  0.00      A    C 
ATOM   2888  O   SER A 201     -20.965  16.943 -26.903  1.00  0.00      A    O 
ATOM   2889  N   SER A 202     -19.580  16.058 -25.415  1.00  0.00      A    N 
ATOM   2890  HN  SER A 202     -18.872  15.374 -25.252  1.00  0.00      A      
ATOM   2891  CA  SER A 202     -20.109  16.814 -24.294  1.00  0.00      A    C 
ATOM   2892  HA  SER A 202     -20.842  17.508 -24.677  1.00  0.00      A    H 
ATOM   2893  CB  SER A 202     -20.807  15.951 -23.223  1.00  0.00      A    C 
ATOM   2894  HB1 SER A 202     -21.212  16.569 -22.394  1.00  0.00      A      
ATOM   2895  HB2 SER A 202     -21.667  15.419 -23.684  1.00  0.00      A    H 
ATOM   2896  OG  SER A 202     -19.947  14.947 -22.678  1.00  0.00      A    O 
ATOM   2897  HG1 SER A 202     -19.208  15.439 -22.312  1.00  0.00      A      
ATOM   2898  C   SER A 202     -19.022  17.662 -23.628  1.00  0.00      A    C 
ATOM   2899  O   SER A 202     -18.182  17.184 -22.883  1.00  0.00      A    O 
ATOM   2900  N   ASP A 203     -19.074  18.984 -23.860  1.00  0.00      A    N 
ATOM   2901  HN  ASP A 203     -19.704  19.358 -24.537  1.00  0.00      A      
ATOM   2902  CA  ASP A 203     -18.407  19.969 -23.036  1.00  0.00      A    C 
ATOM   2903  HA  ASP A 203     -17.395  19.618 -22.895  1.00  0.00      A    H 
ATOM   2904  CB  ASP A 203     -18.380  21.418 -23.681  1.00  0.00      A    C 
ATOM   2905  HB1 ASP A 203     -19.404  21.696 -24.009  1.00  0.00      A      
ATOM   2906  HB2 ASP A 203     -18.040  22.131 -22.900  1.00  0.00      A    H 
ATOM   2907  CG  ASP A 203     -17.458  21.500 -24.879  1.00  0.00      A    C 
ATOM   2908  OD1 ASP A 203     -16.547  20.619 -24.979  1.00  0.00      A    O 
ATOM   2909  OD2 ASP A 203     -17.512  22.498 -25.631  1.00  0.00      A    O 
ATOM   2910  C   ASP A 203     -19.113  19.958 -21.675  1.00  0.00      A    C 
ATOM   2911  O   ASP A 203     -20.314  20.138 -21.544  1.00  0.00      A    O 
ATOM   2912  N   GLY A 204     -18.352  19.743 -20.601  1.00  0.00      A    N 
ATOM   2913  HN  GLY A 204     -17.361  19.800 -20.698  1.00  0.00      A      
ATOM   2914  CA  GLY A 204     -19.031  19.692 -19.317  1.00  0.00      A    C 
ATOM   2915  HA1 GLY A 204     -19.569  20.611 -19.135  1.00  0.00      A      
ATOM   2916  HA2 GLY A 204     -19.629  18.793 -19.338  1.00  0.00      A    H 
ATOM   2917  C   GLY A 204     -18.038  19.535 -18.163  1.00  0.00      A    C 
ATOM   2918  O   GLY A 204     -18.454  19.536 -16.990  1.00  0.00      A    O 
ATOM   2919  N   HSD A 205     -16.729  19.368 -18.401  1.00  0.00      A    N 
ATOM   2920  HN  HSD A 205     -16.345  19.264 -19.316  1.00  0.00      A      
ATOM   2921  CA  HSD A 205     -15.764  19.189 -17.317  1.00  0.00      A    C 
ATOM   2922  HA  HSD A 205     -16.244  18.913 -16.390  1.00  0.00      A    H 
ATOM   2923  CB  HSD A 205     -14.699  18.154 -17.678  1.00  0.00      A    C 
ATOM   2924  HB1 HSD A 205     -13.707  18.287 -17.197  1.00  0.00      A      
ATOM   2925  HB2 HSD A 205     -14.522  18.248 -18.771  1.00  0.00      A    H 
ATOM   2926  ND1 HSD A 205     -15.129  16.313 -16.021  1.00  0.00      A    N 
ATOM   2927  HD1 HSD A 205     -14.981  16.869 -15.204  1.00  0.00      A    H 
ATOM   2928  CG  HSD A 205     -15.094  16.769 -17.342  1.00  0.00      A    C 
ATOM   2929  CE1 HSD A 205     -15.400  15.014 -16.069  1.00  0.00      A    C 
ATOM   2930  HE1 HSD A 205     -15.373  14.446 -15.139  1.00  0.00      A    H 
ATOM   2931  NE2 HSD A 205     -15.552  14.577 -17.305  1.00  0.00      A    N 
ATOM   2932  CD2 HSD A 205     -15.418  15.707 -18.138  1.00  0.00      A    C 
ATOM   2933  HD2 HSD A 205     -15.571  15.596 -19.204  1.00  0.00      A    H 
ATOM   2934  C   HSD A 205     -15.007  20.493 -17.041  1.00  0.00      A    C 
ATOM   2935  O   HSD A 205     -14.187  20.892 -17.854  1.00  0.00      A    O 
ATOM   2936  N   ARG A 206     -15.220  21.080 -15.877  1.00  0.00      A    N 
ATOM   2937  HN  ARG A 206     -15.950  20.818 -15.250  1.00  0.00      A      
ATOM   2938  CA  ARG A 206     -14.297  22.047 -15.298  1.00  0.00      A    C 
ATOM   2939  HA  ARG A 206     -13.329  21.999 -15.774  1.00  0.00      A    H 
ATOM   2940  CB  ARG A 206     -14.847  23.520 -15.369  1.00  0.00      A    C 
ATOM   2941  HB1 ARG A 206     -14.140  24.258 -14.932  1.00  0.00      A      
ATOM   2942  HB2 ARG A 206     -15.827  23.557 -14.849  1.00  0.00      A    H 
ATOM   2943  CG  ARG A 206     -15.138  23.989 -16.812  1.00  0.00      A    C 
ATOM   2944  HG1 ARG A 206     -15.725  23.227 -17.368  1.00  0.00      A      
ATOM   2945  HG2 ARG A 206     -14.157  24.098 -17.322  1.00  0.00      A    H 
ATOM   2946  CD  ARG A 206     -15.974  25.314 -16.980  1.00  0.00      A    C 
ATOM   2947  HD1 ARG A 206     -16.574  25.534 -16.070  1.00  0.00      A      
ATOM   2948  HD2 ARG A 206     -16.640  25.260 -17.867  1.00  0.00      A    H 
ATOM   2949  NE  ARG A 206     -15.058  26.485 -17.167  1.00  0.00      A    N 
ATOM   2950  HE  ARG A 206     -14.082  26.398 -16.968  1.00  0.00      A    H 
ATOM   2951  CZ  ARG A 206     -15.485  27.674 -17.551  1.00  0.00      A    C 
ATOM   2952  NH1 ARG A 206     -16.763  27.949 -17.813  1.00  0.00      A    N 
ATOM   2953 HH11 ARG A 206     -17.015  28.914 -17.886  1.00  0.00      A    H 
ATOM   2954 HH12 ARG A 206     -17.443  27.217 -17.790  1.00  0.00      A    H 
ATOM   2955  NH2 ARG A 206     -14.648  28.682 -17.609  1.00  0.00      A    N 
ATOM   2956 HH21 ARG A 206     -14.976  29.445 -18.166  1.00  0.00      A    H 
ATOM   2957 HH22 ARG A 206     -13.671  28.479 -17.541  1.00  0.00      A    H 
ATOM   2958  C   ARG A 206     -14.098  21.611 -13.852  1.00  0.00      A    C 
ATOM   2959  O   ARG A 206     -14.894  20.843 -13.309  1.00  0.00      A    O 
ATOM   2960  N   ASN A 207     -12.952  21.980 -13.243  1.00  0.00      A    N 
ATOM   2961  HN  ASN A 207     -12.375  22.629 -13.734  1.00  0.00      A      
ATOM   2962  CA  ASN A 207     -12.600  21.406 -11.940  1.00  0.00      A    C 
ATOM   2963  HA  ASN A 207     -12.727  20.339 -12.041  1.00  0.00      A    H 
ATOM   2964  CB  ASN A 207     -11.093  21.695 -11.612  1.00  0.00      A    C 
ATOM   2965  HB1 ASN A 207     -10.888  21.241 -10.619  1.00  0.00      A      
ATOM   2966  HB2 ASN A 207     -10.855  22.780 -11.576  1.00  0.00      A    H 
ATOM   2967  CG  ASN A 207     -10.148  21.005 -12.594  1.00  0.00      A    C 
ATOM   2968  OD1 ASN A 207     -10.544  20.069 -13.322  1.00  0.00      A    O 
ATOM   2969  ND2 ASN A 207      -8.872  21.460 -12.664  1.00  0.00      A    N 
ATOM   2970 HD21 ASN A 207      -8.287  21.094 -13.388  1.00  0.00      A    H 
ATOM   2971 HD22 ASN A 207      -8.525  22.072 -11.953  1.00  0.00      A    H 
ATOM   2972  C   ASN A 207     -13.573  21.763 -10.845  1.00  0.00      A    C 
ATOM   2973  O   ASN A 207     -14.122  22.867 -10.861  1.00  0.00      A    O 
ATOM   2974  N   ALA A 208     -13.874  20.896  -9.885  1.00  0.00      A    N 
ATOM   2975  HN  ALA A 208     -13.499  19.972  -9.878  1.00  0.00      A      
ATOM   2976  CA  ALA A 208     -14.937  21.103  -8.957  1.00  0.00      A    C 
ATOM   2977  HA  ALA A 208     -15.178  22.152  -8.867  1.00  0.00      A    H 
ATOM   2978  CB  ALA A 208     -16.217  20.238  -9.361  1.00  0.00      A    C 
ATOM   2979  HB1 ALA A 208     -17.007  20.316  -8.584  1.00  0.00      A    H 
ATOM   2980  HB2 ALA A 208     -15.945  19.166  -9.472  1.00  0.00      A    H 
ATOM   2981  HB3 ALA A 208     -16.615  20.583 -10.339  1.00  0.00      A    H 
ATOM   2982  C   ALA A 208     -14.553  20.711  -7.545  1.00  0.00      A    C 
ATOM   2983  O   ALA A 208     -13.699  19.860  -7.302  1.00  0.00      A    O 
ATOM   2984  N   VAL A 209     -15.279  21.324  -6.539  1.00  0.00      A    N 
ATOM   2985  HN  VAL A 209     -16.006  21.979  -6.733  1.00  0.00      A      
ATOM   2986  CA  VAL A 209     -15.206  20.922  -5.128  1.00  0.00      A    C 
ATOM   2987  HA  VAL A 209     -14.428  20.189  -4.969  1.00  0.00      A    H 
ATOM   2988  CB  VAL A 209     -14.851  22.066  -4.189  1.00  0.00      A    C 
ATOM   2989  HB  VAL A 209     -15.634  22.853  -4.141  1.00  0.00      A    H 
ATOM   2990  CG1 VAL A 209     -14.558  21.540  -2.764  1.00  0.00      A    C 
ATOM   2991 HG11 VAL A 209     -13.704  20.832  -2.695  1.00  0.00      A    H 
ATOM   2992 HG12 VAL A 209     -14.350  22.355  -2.037  1.00  0.00      A    H 
ATOM   2993 HG13 VAL A 209     -15.463  21.034  -2.367  1.00  0.00      A    H 
ATOM   2994  CG2 VAL A 209     -13.554  22.730  -4.621  1.00  0.00      A    C 
ATOM   2995 HG21 VAL A 209     -13.701  23.285  -5.573  1.00  0.00      A    H 
ATOM   2996 HG22 VAL A 209     -12.736  21.986  -4.727  1.00  0.00      A    H 
ATOM   2997 HG23 VAL A 209     -13.205  23.490  -3.889  1.00  0.00      A    H 
ATOM   2998  C   VAL A 209     -16.536  20.296  -4.789  1.00  0.00      A    C 
ATOM   2999  O   VAL A 209     -17.579  20.952  -4.781  1.00  0.00      A    O 
ATOM   3000  N   GLY A 210     -16.542  18.952  -4.620  1.00  0.00      A    N 
ATOM   3001  HN  GLY A 210     -15.669  18.484  -4.729  1.00  0.00      A      
ATOM   3002  CA  GLY A 210     -17.776  18.148  -4.464  1.00  0.00      A    C 
ATOM   3003  HA1 GLY A 210     -18.366  18.627  -3.696  1.00  0.00      A      
ATOM   3004  HA2 GLY A 210     -17.458  17.174  -4.121  1.00  0.00      A    H 
ATOM   3005  C   GLY A 210     -18.633  18.045  -5.687  1.00  0.00      A    C 
ATOM   3006  O   GLY A 210     -18.307  18.529  -6.782  1.00  0.00      A    O 
ATOM   3007  N   GLY A 211     -19.784  17.324  -5.566  1.00  0.00      A    N 
ATOM   3008  HN  GLY A 211     -20.101  17.087  -4.651  1.00  0.00      A      
ATOM   3009  CA  GLY A 211     -20.718  17.086  -6.685  1.00  0.00      A    C 
ATOM   3010  HA1 GLY A 211     -20.863  18.014  -7.219  1.00  0.00      A      
ATOM   3011  HA2 GLY A 211     -21.672  16.769  -6.290  1.00  0.00      A    H 
ATOM   3012  C   GLY A 211     -20.248  16.021  -7.586  1.00  0.00      A    C 
ATOM   3013  O   GLY A 211     -20.810  15.844  -8.686  1.00  0.00      A    O 
ATOM   3014  N   GLY A 212     -19.214  15.239  -7.217  1.00  0.00      A    N 
ATOM   3015  HN  GLY A 212     -18.770  15.411  -6.341  1.00  0.00      A      
ATOM   3016  CA  GLY A 212     -18.760  14.096  -8.007  1.00  0.00      A    C 
ATOM   3017  HA1 GLY A 212     -18.520  14.440  -9.002  1.00  0.00      A      
ATOM   3018  HA2 GLY A 212     -17.957  13.648  -7.439  1.00  0.00      A    H 
ATOM   3019  C   GLY A 212     -19.796  13.009  -8.157  1.00  0.00      A    C 
ATOM   3020  O   GLY A 212     -20.520  12.640  -7.205  1.00  0.00      A    O 
ATOM   3021  N   SER A 213     -19.964  12.472  -9.373  1.00  0.00      A    N 
ATOM   3022  HN  SER A 213     -19.417  12.821 -10.129  1.00  0.00      A      
ATOM   3023  CA  SER A 213     -20.817  11.320  -9.689  1.00  0.00      A    C 
ATOM   3024  HA  SER A 213     -21.749  11.407  -9.149  1.00  0.00      A    H 
ATOM   3025  CB  SER A 213     -21.171  11.269 -11.218  1.00  0.00      A    C 
ATOM   3026  HB1 SER A 213     -21.817  12.127 -11.502  1.00  0.00      A      
ATOM   3027  HB2 SER A 213     -21.744  10.335 -11.403  1.00  0.00      A    H 
ATOM   3028  OG  SER A 213     -20.062  11.354 -12.064  1.00  0.00      A    O 
ATOM   3029  HG1 SER A 213     -20.400  11.347 -12.962  1.00  0.00      A      
ATOM   3030  C   SER A 213     -20.167   9.992  -9.358  1.00  0.00      A    C 
ATOM   3031  O   SER A 213     -18.941   9.872  -9.473  1.00  0.00      A    O 
ATOM   3032  N   PRO A 214     -20.878   8.910  -8.993  1.00  0.00      A    N 
ATOM   3033  CD  PRO A 214     -22.226   8.925  -8.458  1.00  0.00      A    C 
ATOM   3034  HD1 PRO A 214     -22.199   9.308  -7.415  1.00  0.00      A      
ATOM   3035  HD2 PRO A 214     -22.909   9.518  -9.103  1.00  0.00      A    H 
ATOM   3036  CA  PRO A 214     -20.290   7.569  -8.915  1.00  0.00      A    C 
ATOM   3037  HA  PRO A 214     -19.378   7.696  -8.350  1.00  0.00      A    H 
ATOM   3038  CB  PRO A 214     -21.357   6.715  -8.193  1.00  0.00      A    C 
ATOM   3039  HB1 PRO A 214     -21.378   5.642  -8.479  1.00  0.00      A      
ATOM   3040  HB2 PRO A 214     -21.149   6.738  -7.102  1.00  0.00      A    H 
ATOM   3041  CG  PRO A 214     -22.669   7.460  -8.515  1.00  0.00      A    C 
ATOM   3042  HG1 PRO A 214     -23.134   7.227  -9.496  1.00  0.00      A      
ATOM   3043  HG2 PRO A 214     -23.419   7.217  -7.732  1.00  0.00      A    H 
ATOM   3044  C   PRO A 214     -19.859   7.009 -10.209  1.00  0.00      A    C 
ATOM   3045  O   PRO A 214     -20.583   7.119 -11.189  1.00  0.00      A    O 
ATOM   3046  N   GLY A 215     -18.646   6.413 -10.197  1.00  0.00      A    N 
ATOM   3047  HN  GLY A 215     -18.046   6.528  -9.409  1.00  0.00      A      
ATOM   3048  CA  GLY A 215     -18.142   5.678 -11.337  1.00  0.00      A    C 
ATOM   3049  HA1 GLY A 215     -17.082   5.612 -11.138  1.00  0.00      A      
ATOM   3050  HA2 GLY A 215     -18.327   6.269 -12.221  1.00  0.00      A    H 
ATOM   3051  C   GLY A 215     -18.675   4.256 -11.490  1.00  0.00      A    C 
ATOM   3052  O   GLY A 215     -19.548   3.827 -10.749  1.00  0.00      A    O 
ATOM   3053  N   PRO A 216     -18.115   3.467 -12.435  1.00  0.00      A    N 
ATOM   3054  CD  PRO A 216     -17.089   3.942 -13.383  1.00  0.00      A    C 
ATOM   3055  HD1 PRO A 216     -17.568   4.460 -14.242  1.00  0.00      A      
ATOM   3056  HD2 PRO A 216     -16.348   4.561 -12.834  1.00  0.00      A    H 
ATOM   3057  CA  PRO A 216     -18.218   2.001 -12.407  1.00  0.00      A    C 
ATOM   3058  HA  PRO A 216     -19.254   1.700 -12.358  1.00  0.00      A    H 
ATOM   3059  CB  PRO A 216     -17.557   1.654 -13.755  1.00  0.00      A    C 
ATOM   3060  HB1 PRO A 216     -18.292   1.845 -14.567  1.00  0.00      A      
ATOM   3061  HB2 PRO A 216     -17.250   0.588 -13.813  1.00  0.00      A    H 
ATOM   3062  CG  PRO A 216     -16.392   2.640 -13.873  1.00  0.00      A    C 
ATOM   3063  HG1 PRO A 216     -15.526   2.369 -13.233  1.00  0.00      A      
ATOM   3064  HG2 PRO A 216     -16.010   2.716 -14.913  1.00  0.00      A    H 
ATOM   3065  C   PRO A 216     -17.502   1.281 -11.238  1.00  0.00      A    C 
ATOM   3066  O   PRO A 216     -16.723   1.915 -10.514  1.00  0.00      A    O 
ATOM   3067  N   LEU A 217     -17.736  -0.033 -11.043  1.00  0.00      A    N 
ATOM   3068  HN  LEU A 217     -18.428  -0.503 -11.586  1.00  0.00      A      
ATOM   3069  CA  LEU A 217     -16.952  -0.959 -10.179  1.00  0.00      A    C 
ATOM   3070  HA  LEU A 217     -16.419  -0.335  -9.477  1.00  0.00      A    H 
ATOM   3071  CB  LEU A 217     -17.944  -1.900  -9.426  1.00  0.00      A    C 
ATOM   3072  HB1 LEU A 217     -18.696  -2.248 -10.166  1.00  0.00      A      
ATOM   3073  HB2 LEU A 217     -17.457  -2.780  -8.954  1.00  0.00      A    H 
ATOM   3074  CG  LEU A 217     -18.792  -1.171  -8.345  1.00  0.00      A    C 
ATOM   3075  HG  LEU A 217     -19.282  -0.281  -8.795  1.00  0.00      A    H 
ATOM   3076  CD1 LEU A 217     -19.907  -2.135  -7.909  1.00  0.00      A    C 
ATOM   3077 HD11 LEU A 217     -20.475  -2.446  -8.812  1.00  0.00      A    H 
ATOM   3078 HD12 LEU A 217     -20.595  -1.718  -7.142  1.00  0.00      A    H 
ATOM   3079 HD13 LEU A 217     -19.404  -3.019  -7.462  1.00  0.00      A    H 
ATOM   3080  CD2 LEU A 217     -17.935  -0.733  -7.144  1.00  0.00      A    C 
ATOM   3081 HD21 LEU A 217     -17.288   0.122  -7.436  1.00  0.00      A    H 
ATOM   3082 HD22 LEU A 217     -18.571  -0.430  -6.285  1.00  0.00      A    H 
ATOM   3083 HD23 LEU A 217     -17.270  -1.582  -6.879  1.00  0.00      A    H 
ATOM   3084  C   LEU A 217     -15.965  -1.724 -11.001  1.00  0.00      A    C 
ATOM   3085  O   LEU A 217     -16.199  -1.890 -12.192  1.00  0.00      A    O 
ATOM   3086  N   PRO A 218     -14.888  -2.259 -10.490  1.00  0.00      A    N 
ATOM   3087  CD  PRO A 218     -14.116  -3.254 -11.239  1.00  0.00      A    C 
ATOM   3088  HD1 PRO A 218     -14.693  -4.191 -11.389  1.00  0.00      A      
ATOM   3089  HD2 PRO A 218     -13.782  -2.843 -12.216  1.00  0.00      A    H 
ATOM   3090  CA  PRO A 218     -14.521  -2.303  -9.070  1.00  0.00      A    C 
ATOM   3091  HA  PRO A 218     -15.408  -2.437  -8.468  1.00  0.00      A    H 
ATOM   3092  CB  PRO A 218     -13.542  -3.509  -8.965  1.00  0.00      A    C 
ATOM   3093  HB1 PRO A 218     -14.134  -4.427  -8.759  1.00  0.00      A      
ATOM   3094  HB2 PRO A 218     -12.843  -3.374  -8.112  1.00  0.00      A    H 
ATOM   3095  CG  PRO A 218     -12.896  -3.593 -10.375  1.00  0.00      A    C 
ATOM   3096  HG1 PRO A 218     -12.137  -2.799 -10.543  1.00  0.00      A      
ATOM   3097  HG2 PRO A 218     -12.430  -4.571 -10.621  1.00  0.00      A    H 
ATOM   3098  C   PRO A 218     -13.776  -1.017  -8.670  1.00  0.00      A    C 
ATOM   3099  O   PRO A 218     -13.212  -0.320  -9.518  1.00  0.00      A    O 
ATOM   3100  N   MET A 219     -13.834  -0.687  -7.357  1.00  0.00      A    N 
ATOM   3101  HN  MET A 219     -14.373  -1.235  -6.723  1.00  0.00      A      
ATOM   3102  CA  MET A 219     -12.972   0.326  -6.796  1.00  0.00      A    C 
ATOM   3103  HA  MET A 219     -12.894   1.113  -7.531  1.00  0.00      A    H 
ATOM   3104  CB  MET A 219     -13.532   0.962  -5.538  1.00  0.00      A    C 
ATOM   3105  HB1 MET A 219     -14.516   1.388  -5.830  1.00  0.00      A      
ATOM   3106  HB2 MET A 219     -13.739   0.193  -4.763  1.00  0.00      A    H 
ATOM   3107  CG  MET A 219     -12.661   2.110  -4.962  1.00  0.00      A    C 
ATOM   3108  HG1 MET A 219     -12.442   2.894  -5.718  1.00  0.00      A      
ATOM   3109  HG2 MET A 219     -11.713   1.655  -4.603  1.00  0.00      A    H 
ATOM   3110  SD  MET A 219     -13.410   2.916  -3.513  1.00  0.00      A    S 
ATOM   3111  CE  MET A 219     -12.436   1.983  -2.306  1.00  0.00      A    C 
ATOM   3112  HE1 MET A 219     -11.350   2.189  -2.419  1.00  0.00      A    H 
ATOM   3113  HE2 MET A 219     -12.752   2.201  -1.263  1.00  0.00      A    H 
ATOM   3114  HE3 MET A 219     -12.582   0.891  -2.450  1.00  0.00      A    H 
ATOM   3115  C   MET A 219     -11.558  -0.231  -6.545  1.00  0.00      A    C 
ATOM   3116  O   MET A 219     -11.383  -1.306  -5.974  1.00  0.00      A    O 
ATOM   3117  N   LEU A 220     -10.569   0.462  -7.096  1.00  0.00      A    N 
ATOM   3118  HN  LEU A 220     -10.734   1.202  -7.744  1.00  0.00      A      
ATOM   3119  CA  LEU A 220      -9.188   0.041  -6.960  1.00  0.00      A    C 
ATOM   3120  HA  LEU A 220      -9.157  -0.900  -6.431  1.00  0.00      A    H 
ATOM   3121  CB  LEU A 220      -8.523  -0.120  -8.348  1.00  0.00      A    C 
ATOM   3122  HB1 LEU A 220      -8.267   0.871  -8.780  1.00  0.00      A      
ATOM   3123  HB2 LEU A 220      -7.540  -0.611  -8.187  1.00  0.00      A    H 
ATOM   3124  CG  LEU A 220      -9.271  -0.995  -9.390  1.00  0.00      A    C 
ATOM   3125  HG  LEU A 220     -10.263  -0.522  -9.557  1.00  0.00      A    H 
ATOM   3126  CD1 LEU A 220      -8.561  -0.993 -10.733  1.00  0.00      A    C 
ATOM   3127 HD11 LEU A 220      -8.472   0.039 -11.136  1.00  0.00      A    H 
ATOM   3128 HD12 LEU A 220      -7.545  -1.441 -10.706  1.00  0.00      A    H 
ATOM   3129 HD13 LEU A 220      -9.163  -1.596 -11.446  1.00  0.00      A    H 
ATOM   3130  CD2 LEU A 220      -9.610  -2.413  -8.895  1.00  0.00      A    C 
ATOM   3131 HD21 LEU A 220      -9.781  -3.093  -9.757  1.00  0.00      A    H 
ATOM   3132 HD22 LEU A 220      -8.793  -2.769  -8.232  1.00  0.00      A    H 
ATOM   3133 HD23 LEU A 220     -10.561  -2.364  -8.322  1.00  0.00      A    H 
ATOM   3134  C   LEU A 220      -8.437   1.075  -6.146  1.00  0.00      A    C 
ATOM   3135  O   LEU A 220      -8.556   2.280  -6.423  1.00  0.00      A    O 
ATOM   3136  N   ALA A 221      -7.729   0.679  -5.079  1.00  0.00      A    N 
ATOM   3137  HN  ALA A 221      -7.649  -0.303  -4.928  1.00  0.00      A      
ATOM   3138  CA  ALA A 221      -7.043   1.477  -4.090  1.00  0.00      A    C 
ATOM   3139  HA  ALA A 221      -7.747   2.248  -3.812  1.00  0.00      A    H 
ATOM   3140  CB  ALA A 221      -6.699   0.648  -2.871  1.00  0.00      A    C 
ATOM   3141  HB1 ALA A 221      -6.251   1.240  -2.045  1.00  0.00      A    H 
ATOM   3142  HB2 ALA A 221      -7.626   0.188  -2.468  1.00  0.00      A    H 
ATOM   3143  HB3 ALA A 221      -6.020  -0.193  -3.131  1.00  0.00      A    H 
ATOM   3144  C   ALA A 221      -5.803   2.228  -4.643  1.00  0.00      A    C 
ATOM   3145  O   ALA A 221      -5.141   1.816  -5.573  1.00  0.00      A    O 
ATOM   3146  N   SER A 222      -5.511   3.373  -3.990  1.00  0.00      A    N 
ATOM   3147  HN  SER A 222      -6.093   3.651  -3.231  1.00  0.00      A      
ATOM   3148  CA  SER A 222      -4.406   4.252  -4.342  1.00  0.00      A    C 
ATOM   3149  HA  SER A 222      -4.119   4.047  -5.363  1.00  0.00      A    H 
ATOM   3150  CB  SER A 222      -4.839   5.747  -4.132  1.00  0.00      A    C 
ATOM   3151  HB1 SER A 222      -3.973   6.412  -4.332  1.00  0.00      A      
ATOM   3152  HB2 SER A 222      -5.622   5.949  -4.895  1.00  0.00      A    H 
ATOM   3153  OG  SER A 222      -5.380   5.988  -2.819  1.00  0.00      A    O 
ATOM   3154  HG1 SER A 222      -5.830   6.836  -2.828  1.00  0.00      A      
ATOM   3155  C   SER A 222      -3.141   3.997  -3.536  1.00  0.00      A    C 
ATOM   3156  O   SER A 222      -2.104   4.636  -3.765  1.00  0.00      A    O 
ATOM   3157  N   ALA A 223      -3.149   3.001  -2.598  1.00  0.00      A    N 
ATOM   3158  HN  ALA A 223      -4.031   2.613  -2.340  1.00  0.00      A      
ATOM   3159  CA  ALA A 223      -2.071   2.767  -1.644  1.00  0.00      A    C 
ATOM   3160  HA  ALA A 223      -2.022   3.658  -1.035  1.00  0.00      A    H 
ATOM   3161  CB  ALA A 223      -2.507   1.526  -0.851  1.00  0.00      A    C 
ATOM   3162  HB1 ALA A 223      -2.580   0.608  -1.473  1.00  0.00      A    H 
ATOM   3163  HB2 ALA A 223      -1.813   1.329  -0.005  1.00  0.00      A    H 
ATOM   3164  HB3 ALA A 223      -3.514   1.758  -0.444  1.00  0.00      A    H 
ATOM   3165  C   ALA A 223      -0.629   2.581  -2.168  1.00  0.00      A    C 
ATOM   3166  O   ALA A 223       0.319   3.089  -1.602  1.00  0.00      A    O 
ATOM   3167  N   CYS A 224      -0.465   1.853  -3.305  1.00  0.00      A    N 
ATOM   3168  HN  CYS A 224      -1.272   1.490  -3.765  1.00  0.00      A      
ATOM   3169  CA  CYS A 224       0.756   1.634  -3.970  1.00  0.00      A    C 
ATOM   3170  HA  CYS A 224       1.575   1.677  -3.268  1.00  0.00      A    H 
ATOM   3171  CB  CYS A 224       0.703   0.165  -4.511  1.00  0.00      A    C 
ATOM   3172  HB1 CYS A 224       0.433  -0.468  -3.639  1.00  0.00      A      
ATOM   3173  HB2 CYS A 224      -0.181   0.200  -5.184  1.00  0.00      A    H 
ATOM   3174  SG  CYS A 224       1.880  -0.424  -5.325  1.00  0.00      A    S 
ATOM   3175  C   CYS A 224       0.878   2.671  -5.124  1.00  0.00      A    C 
ATOM   3176  O   CYS A 224       0.116   2.592  -6.105  1.00  0.00      A    O 
ATOM   3177  N   PRO A 225       1.758   3.651  -5.028  1.00  0.00      A    N 
ATOM   3178  CD  PRO A 225       2.338   4.149  -3.815  1.00  0.00      A    C 
ATOM   3179  HD1 PRO A 225       2.814   3.340  -3.221  1.00  0.00      A      
ATOM   3180  HD2 PRO A 225       1.550   4.631  -3.198  1.00  0.00      A    H 
ATOM   3181  CA  PRO A 225       1.901   4.596  -6.083  1.00  0.00      A    C 
ATOM   3182  HA  PRO A 225       0.918   4.917  -6.395  1.00  0.00      A    H 
ATOM   3183  CB  PRO A 225       2.777   5.700  -5.542  1.00  0.00      A    C 
ATOM   3184  HB1 PRO A 225       2.107   6.526  -5.222  1.00  0.00      A      
ATOM   3185  HB2 PRO A 225       3.461   6.155  -6.291  1.00  0.00      A    H 
ATOM   3186  CG  PRO A 225       3.424   5.107  -4.291  1.00  0.00      A    C 
ATOM   3187  HG1 PRO A 225       4.337   4.548  -4.590  1.00  0.00      A      
ATOM   3188  HG2 PRO A 225       3.675   5.870  -3.523  1.00  0.00      A    H 
ATOM   3189  C   PRO A 225       2.533   3.976  -7.334  1.00  0.00      A    C 
ATOM   3190  O   PRO A 225       2.488   4.593  -8.407  1.00  0.00      A    O 
ATOM   3191  N   GLY A 226       3.134   2.792  -7.303  1.00  0.00      A    N 
ATOM   3192  HN  GLY A 226       3.379   2.416  -6.413  1.00  0.00      A      
ATOM   3193  CA  GLY A 226       3.434   2.008  -8.462  1.00  0.00      A    C 
ATOM   3194  HA1 GLY A 226       4.139   2.532  -9.091  1.00  0.00      A      
ATOM   3195  HA2 GLY A 226       3.835   1.074  -8.097  1.00  0.00      A    H 
ATOM   3196  C   GLY A 226       2.236   1.685  -9.330  1.00  0.00      A    C 
ATOM   3197  O   GLY A 226       2.285   1.650 -10.543  1.00  0.00      A    O 
ATOM   3198  N   TRP A 227       1.100   1.377  -8.701  1.00  0.00      A    N 
ATOM   3199  HN  TRP A 227       1.046   1.360  -7.706  1.00  0.00      A      
ATOM   3200  CA  TRP A 227      -0.198   1.227  -9.375  1.00  0.00      A    C 
ATOM   3201  HA  TRP A 227      -0.042   0.643 -10.270  1.00  0.00      A    H 
ATOM   3202  CB  TRP A 227      -1.221   0.485  -8.463  1.00  0.00      A    C 
ATOM   3203  HB1 TRP A 227      -1.227   1.016  -7.487  1.00  0.00      A      
ATOM   3204  HB2 TRP A 227      -0.858  -0.546  -8.266  1.00  0.00      A    H 
ATOM   3205  CG  TRP A 227      -2.651   0.423  -8.975  1.00  0.00      A    C 
ATOM   3206  CD1 TRP A 227      -3.643   1.128  -8.435  1.00  0.00      A    C 
ATOM   3207  HD1 TRP A 227      -3.511   1.675  -7.513  1.00  0.00      A    H 
ATOM   3208  NE1 TRP A 227      -4.780   1.011  -9.203  1.00  0.00      A    N 
ATOM   3209  HE1 TRP A 227      -5.566   1.566  -9.041  1.00  0.00      A    H 
ATOM   3210  CE2 TRP A 227      -4.485   0.313 -10.341  1.00  0.00      A    C 
ATOM   3211  CD2 TRP A 227      -3.124  -0.119 -10.237  1.00  0.00      A    C 
ATOM   3212  CE3 TRP A 227      -2.565  -0.927 -11.208  1.00  0.00      A    C 
ATOM   3213  HE3 TRP A 227      -1.562  -1.308 -11.085  1.00  0.00      A    H 
ATOM   3214  CZ3 TRP A 227      -3.367  -1.321 -12.262  1.00  0.00      A    C 
ATOM   3215  HZ3 TRP A 227      -3.003  -2.072 -12.947  1.00  0.00      A    H 
ATOM   3216  CZ2 TRP A 227      -5.264   0.001 -11.418  1.00  0.00      A    C 
ATOM   3217  HZ2 TRP A 227      -6.271   0.386 -11.465  1.00  0.00      A    H 
ATOM   3218  CH2 TRP A 227      -4.678  -0.832 -12.378  1.00  0.00      A    C 
ATOM   3219  HH2 TRP A 227      -5.277  -1.183 -13.205  1.00  0.00      A    H 
ATOM   3220  C   TRP A 227      -0.702   2.548  -9.929  1.00  0.00      A    C 
ATOM   3221  O   TRP A 227      -1.155   2.693 -11.081  1.00  0.00      A    O 
ATOM   3222  N   VAL A 228      -0.505   3.646  -9.181  1.00  0.00      A    N 
ATOM   3223  HN  VAL A 228      -0.202   3.593  -8.233  1.00  0.00      A      
ATOM   3224  CA  VAL A 228      -0.798   4.990  -9.700  1.00  0.00      A    C 
ATOM   3225  HA  VAL A 228      -1.832   5.059 -10.006  1.00  0.00      A    H 
ATOM   3226  CB  VAL A 228      -0.635   6.056  -8.599  1.00  0.00      A    C 
ATOM   3227  HB  VAL A 228       0.378   6.021  -8.143  1.00  0.00      A    H 
ATOM   3228  CG1 VAL A 228      -0.834   7.528  -9.146  1.00  0.00      A    C 
ATOM   3229 HG11 VAL A 228      -0.886   8.195  -8.259  1.00  0.00      A    H 
ATOM   3230 HG12 VAL A 228      -0.006   7.827  -9.824  1.00  0.00      A    H 
ATOM   3231 HG13 VAL A 228      -1.796   7.600  -9.698  1.00  0.00      A    H 
ATOM   3232  CG2 VAL A 228      -1.712   5.860  -7.491  1.00  0.00      A    C 
ATOM   3233 HG21 VAL A 228      -1.567   4.898  -6.954  1.00  0.00      A    H 
ATOM   3234 HG22 VAL A 228      -2.738   5.873  -7.917  1.00  0.00      A    H 
ATOM   3235 HG23 VAL A 228      -1.697   6.663  -6.723  1.00  0.00      A    H 
ATOM   3236  C   VAL A 228       0.045   5.387 -10.932  1.00  0.00      A    C 
ATOM   3237  O   VAL A 228      -0.511   5.878 -11.927  1.00  0.00      A    O 
ATOM   3238  N   CYS A 229       1.335   5.096 -10.882  1.00  0.00      A    N 
ATOM   3239  HN  CYS A 229       1.710   4.687 -10.053  1.00  0.00      A      
ATOM   3240  CA  CYS A 229       2.239   5.286 -11.991  1.00  0.00      A    C 
ATOM   3241  HA  CYS A 229       2.197   6.338 -12.229  1.00  0.00      A    H 
ATOM   3242  CB  CYS A 229       3.731   4.977 -11.565  1.00  0.00      A    C 
ATOM   3243  HB1 CYS A 229       4.354   5.053 -12.481  1.00  0.00      A      
ATOM   3244  HB2 CYS A 229       3.756   3.944 -11.158  1.00  0.00      A    H 
ATOM   3245  SG  CYS A 229       4.348   6.189 -10.309  1.00  0.00      A    S 
ATOM   3246  HG1 CYS A 229       3.589   5.830  -9.284  1.00  0.00      A      
ATOM   3247  C   CYS A 229       1.825   4.461 -13.198  1.00  0.00      A    C 
ATOM   3248  O   CYS A 229       1.845   4.954 -14.323  1.00  0.00      A    O 
ATOM   3249  N   TYR A 230       1.429   3.171 -13.024  1.00  0.00      A    N 
ATOM   3250  HN  TYR A 230       1.332   2.775 -12.115  1.00  0.00      A      
ATOM   3251  CA  TYR A 230       0.917   2.378 -14.144  1.00  0.00      A    C 
ATOM   3252  HA  TYR A 230       1.651   2.440 -14.934  1.00  0.00      A    H 
ATOM   3253  CB  TYR A 230       0.778   0.873 -13.691  1.00  0.00      A    C 
ATOM   3254  HB1 TYR A 230       1.754   0.469 -13.347  1.00  0.00      A      
ATOM   3255  HB2 TYR A 230       0.069   0.824 -12.838  1.00  0.00      A    H 
ATOM   3256  CG  TYR A 230       0.375  -0.088 -14.764  1.00  0.00      A    C 
ATOM   3257  CD1 TYR A 230      -0.971  -0.534 -14.845  1.00  0.00      A    C 
ATOM   3258  HD1 TYR A 230      -1.706  -0.197 -14.129  1.00  0.00      A    H 
ATOM   3259  CE1 TYR A 230      -1.381  -1.373 -15.906  1.00  0.00      A    C 
ATOM   3260  HE1 TYR A 230      -2.421  -1.650 -15.992  1.00  0.00      A    H 
ATOM   3261  CZ  TYR A 230      -0.467  -1.837 -16.827  1.00  0.00      A    C 
ATOM   3262  OH  TYR A 230      -0.902  -2.653 -17.886  1.00  0.00      A    O 
ATOM   3263  HH  TYR A 230      -1.848  -2.489 -17.925  1.00  0.00      A    H 
ATOM   3264  CD2 TYR A 230       1.274  -0.485 -15.759  1.00  0.00      A    C 
ATOM   3265  HD2 TYR A 230       2.299  -0.146 -15.771  1.00  0.00      A    H 
ATOM   3266  CE2 TYR A 230       0.847  -1.392 -16.778  1.00  0.00      A    C 
ATOM   3267  HE2 TYR A 230       1.529  -1.681 -17.565  1.00  0.00      A    H 
ATOM   3268  C   TYR A 230      -0.344   2.972 -14.747  1.00  0.00      A    C 
ATOM   3269  O   TYR A 230      -0.386   3.144 -15.959  1.00  0.00      A    O 
ATOM   3270  N   ALA A 231      -1.329   3.392 -13.944  1.00  0.00      A    N 
ATOM   3271  HN  ALA A 231      -1.279   3.287 -12.954  1.00  0.00      A      
ATOM   3272  CA  ALA A 231      -2.555   4.019 -14.414  1.00  0.00      A    C 
ATOM   3273  HA  ALA A 231      -2.961   3.385 -15.189  1.00  0.00      A    H 
ATOM   3274  CB  ALA A 231      -3.609   3.984 -13.299  1.00  0.00      A    C 
ATOM   3275  HB1 ALA A 231      -3.321   4.548 -12.386  1.00  0.00      A    H 
ATOM   3276  HB2 ALA A 231      -4.567   4.382 -13.697  1.00  0.00      A    H 
ATOM   3277  HB3 ALA A 231      -3.712   2.930 -12.960  1.00  0.00      A    H 
ATOM   3278  C   ALA A 231      -2.438   5.437 -15.014  1.00  0.00      A    C 
ATOM   3279  O   ALA A 231      -3.053   5.758 -16.031  1.00  0.00      A    O 
ATOM   3280  N   GLU A 232      -1.642   6.298 -14.419  1.00  0.00      A    N 
ATOM   3281  HN  GLU A 232      -1.247   6.156 -13.514  1.00  0.00      A      
ATOM   3282  CA  GLU A 232      -1.348   7.589 -14.978  1.00  0.00      A    C 
ATOM   3283  HA  GLU A 232      -2.252   8.052 -15.344  1.00  0.00      A    H 
ATOM   3284  CB  GLU A 232      -0.770   8.506 -13.881  1.00  0.00      A    C 
ATOM   3285  HB1 GLU A 232      -0.432   9.475 -14.306  1.00  0.00      A      
ATOM   3286  HB2 GLU A 232       0.121   8.012 -13.439  1.00  0.00      A    H 
ATOM   3287  CG  GLU A 232      -1.760   8.910 -12.724  1.00  0.00      A    C 
ATOM   3288  HG1 GLU A 232      -1.997   8.007 -12.122  1.00  0.00      A      
ATOM   3289  HG2 GLU A 232      -2.710   9.316 -13.132  1.00  0.00      A    H 
ATOM   3290  CD  GLU A 232      -1.167   9.943 -11.773  1.00  0.00      A    C 
ATOM   3291  OE1 GLU A 232      -1.931  10.773 -11.209  1.00  0.00      A    O 
ATOM   3292  OE2 GLU A 232       0.054   9.995 -11.519  1.00  0.00      A    O 
ATOM   3293  C   GLU A 232      -0.424   7.541 -16.253  1.00  0.00      A    C 
ATOM   3294  O   GLU A 232      -0.637   8.268 -17.219  1.00  0.00      A    O 
ATOM   3295  N   LYS A 233       0.567   6.600 -16.319  1.00  0.00      A    N 
ATOM   3296  HN  LYS A 233       0.834   5.992 -15.574  1.00  0.00      A      
ATOM   3297  CA  LYS A 233       1.472   6.538 -17.458  1.00  0.00      A    C 
ATOM   3298  HA  LYS A 233       1.465   7.470 -18.003  1.00  0.00      A    H 
ATOM   3299  CB  LYS A 233       2.916   6.171 -16.953  1.00  0.00      A    C 
ATOM   3300  HB1 LYS A 233       3.628   6.150 -17.806  1.00  0.00      A      
ATOM   3301  HB2 LYS A 233       2.869   5.140 -16.541  1.00  0.00      A    H 
ATOM   3302  CG  LYS A 233       3.594   7.105 -15.917  1.00  0.00      A    C 
ATOM   3303  HG1 LYS A 233       3.798   8.101 -16.367  1.00  0.00      A      
ATOM   3304  HG2 LYS A 233       2.915   7.267 -15.053  1.00  0.00      A    H 
ATOM   3305  CD  LYS A 233       4.877   6.472 -15.344  1.00  0.00      A    C 
ATOM   3306  HD1 LYS A 233       4.547   5.507 -14.906  1.00  0.00      A      
ATOM   3307  HD2 LYS A 233       5.594   6.362 -16.186  1.00  0.00      A    H 
ATOM   3308  CE  LYS A 233       5.572   7.274 -14.230  1.00  0.00      A    C 
ATOM   3309  HE1 LYS A 233       5.970   8.236 -14.618  1.00  0.00      A      
ATOM   3310  HE2 LYS A 233       4.868   7.462 -13.392  1.00  0.00      A    H 
ATOM   3311  NZ  LYS A 233       6.637   6.421 -13.715  1.00  0.00      A    N 
ATOM   3312  HZ1 LYS A 233       7.331   7.019 -13.224  1.00  0.00      A    H 
ATOM   3313  HZ2 LYS A 233       7.121   5.923 -14.489  1.00  0.00      A    H 
ATOM   3314  HZ3 LYS A 233       6.290   5.691 -13.059  1.00  0.00      A    H 
ATOM   3315  C   LYS A 233       1.163   5.503 -18.526  1.00  0.00      A    C 
ATOM   3316  O   LYS A 233       1.888   5.497 -19.534  1.00  0.00      A    O 
ATOM   3317  N   THR A 234       0.111   4.625 -18.428  1.00  0.00      A    N 
ATOM   3318  HN  THR A 234      -0.444   4.561 -17.602  1.00  0.00      A      
ATOM   3319  CA  THR A 234      -0.107   3.585 -19.423  1.00  0.00      A    C 
ATOM   3320  HA  THR A 234       0.554   3.783 -20.253  1.00  0.00      A    H 
ATOM   3321  CB  THR A 234       0.338   2.181 -18.978  1.00  0.00      A    C 
ATOM   3322  HB  THR A 234      -0.246   1.850 -18.093  1.00  0.00      A    H 
ATOM   3323  OG1 THR A 234       1.696   2.231 -18.591  1.00  0.00      A    O 
ATOM   3324  HG1 THR A 234       1.756   2.762 -17.794  1.00  0.00      A    H 
ATOM   3325  CG2 THR A 234       0.158   1.153 -20.102  1.00  0.00      A    C 
ATOM   3326 HG21 THR A 234      -0.917   1.007 -20.341  1.00  0.00      A    H 
ATOM   3327 HG22 THR A 234       0.718   1.426 -21.022  1.00  0.00      A    H 
ATOM   3328 HG23 THR A 234       0.516   0.178 -19.707  1.00  0.00      A    H 
ATOM   3329  C   THR A 234      -1.437   3.570 -20.105  1.00  0.00      A    C 
ATOM   3330  O   THR A 234      -1.584   4.008 -21.259  1.00  0.00      A    O 
ATOM   3331  N   HSD A 235      -2.489   2.998 -19.435  1.00  0.00      A    N 
ATOM   3332  HN  HSD A 235      -2.410   2.545 -18.551  1.00  0.00      A      
ATOM   3333  CA  HSD A 235      -3.791   2.850 -20.070  1.00  0.00      A    C 
ATOM   3334  HA  HSD A 235      -3.662   2.550 -21.100  1.00  0.00      A    H 
ATOM   3335  CB  HSD A 235      -4.671   1.790 -19.396  1.00  0.00      A    C 
ATOM   3336  HB1 HSD A 235      -4.958   2.156 -18.386  1.00  0.00      A      
ATOM   3337  HB2 HSD A 235      -5.572   1.597 -20.016  1.00  0.00      A    H 
ATOM   3338  ND1 HSD A 235      -3.404  -0.260 -20.348  1.00  0.00      A    N 
ATOM   3339  HD1 HSD A 235      -3.224   0.110 -21.259  1.00  0.00      A    H 
ATOM   3340  CG  HSD A 235      -4.089   0.376 -19.324  1.00  0.00      A    C 
ATOM   3341  CE1 HSD A 235      -3.157  -1.521 -19.892  1.00  0.00      A    C 
ATOM   3342  HE1 HSD A 235      -2.788  -2.323 -20.531  1.00  0.00      A    H 
ATOM   3343  NE2 HSD A 235      -3.550  -1.700 -18.651  1.00  0.00      A    N 
ATOM   3344  CD2 HSD A 235      -4.174  -0.533 -18.299  1.00  0.00      A    C 
ATOM   3345  HD2 HSD A 235      -4.539  -0.430 -17.285  1.00  0.00      A    H 
ATOM   3346  C   HSD A 235      -4.665   4.130 -20.093  1.00  0.00      A    C 
ATOM   3347  O   HSD A 235      -5.692   4.102 -20.817  1.00  0.00      A    O 
ATOM   3348  N   GLY A 236      -4.291   5.168 -19.313  1.00  0.00      A    N 
ATOM   3349  HN  GLY A 236      -3.479   5.021 -18.753  1.00  0.00      A      
ATOM   3350  CA  GLY A 236      -4.977   6.476 -19.146  1.00  0.00      A    C 
ATOM   3351  HA1 GLY A 236      -4.590   6.930 -18.247  1.00  0.00      A      
ATOM   3352  HA2 GLY A 236      -4.776   7.045 -20.042  1.00  0.00      A    H 
ATOM   3353  C   GLY A 236      -6.465   6.425 -18.927  1.00  0.00      A    C 
ATOM   3354  O   GLY A 236      -6.924   5.592 -18.171  1.00  0.00      A    O 
ATOM   3355  N   ASP A 237      -7.218   7.355 -19.565  1.00  0.00      A    N 
ATOM   3356  HN  ASP A 237      -6.795   7.908 -20.278  1.00  0.00      A      
ATOM   3357  CA  ASP A 237      -8.644   7.677 -19.335  1.00  0.00      A    C 
ATOM   3358  HA  ASP A 237      -8.754   8.256 -18.431  1.00  0.00      A    H 
ATOM   3359  CB  ASP A 237      -9.225   8.540 -20.473  1.00  0.00      A    C 
ATOM   3360  HB1 ASP A 237     -10.203   8.993 -20.204  1.00  0.00      A      
ATOM   3361  HB2 ASP A 237      -9.431   7.983 -21.412  1.00  0.00      A    H 
ATOM   3362  CG  ASP A 237      -8.283   9.660 -20.853  1.00  0.00      A    C 
ATOM   3363  OD1 ASP A 237      -8.656  10.862 -20.707  1.00  0.00      A    O 
ATOM   3364  OD2 ASP A 237      -7.216   9.384 -21.438  1.00  0.00      A    O 
ATOM   3365  C   ASP A 237      -9.623   6.491 -19.162  1.00  0.00      A    C 
ATOM   3366  O   ASP A 237     -10.556   6.535 -18.398  1.00  0.00      A    O 
ATOM   3367  N   HSD A 238      -9.370   5.391 -19.870  1.00  0.00      A    N 
ATOM   3368  HN  HSD A 238      -8.540   5.352 -20.422  1.00  0.00      A      
ATOM   3369  CA  HSD A 238     -10.088   4.125 -19.738  1.00  0.00      A    C 
ATOM   3370  HA  HSD A 238     -11.129   4.384 -19.863  1.00  0.00      A    H 
ATOM   3371  CB  HSD A 238      -9.654   3.000 -20.713  1.00  0.00      A    C 
ATOM   3372  HB1 HSD A 238      -8.598   2.790 -20.440  1.00  0.00      A      
ATOM   3373  HB2 HSD A 238     -10.201   2.045 -20.562  1.00  0.00      A    H 
ATOM   3374  ND1 HSD A 238     -10.868   3.136 -22.955  1.00  0.00      A    N 
ATOM   3375  HD1 HSD A 238     -11.771   2.847 -22.637  1.00  0.00      A    H 
ATOM   3376  CG  HSD A 238      -9.760   3.322 -22.166  1.00  0.00      A    C 
ATOM   3377  CE1 HSD A 238     -10.457   3.337 -24.238  1.00  0.00      A    C 
ATOM   3378  HE1 HSD A 238     -11.163   3.190 -25.056  1.00  0.00      A    H 
ATOM   3379  NE2 HSD A 238      -9.186   3.653 -24.350  1.00  0.00      A    N 
ATOM   3380  CD2 HSD A 238      -8.733   3.652 -23.014  1.00  0.00      A    C 
ATOM   3381  HD2 HSD A 238      -7.678   3.852 -22.872  1.00  0.00      A    H 
ATOM   3382  C   HSD A 238     -10.019   3.499 -18.366  1.00  0.00      A    C 
ATOM   3383  O   HSD A 238     -11.026   2.933 -17.898  1.00  0.00      A    O 
ATOM   3384  N   VAL A 239      -8.869   3.500 -17.682  1.00  0.00      A    N 
ATOM   3385  HN  VAL A 239      -8.063   3.889 -18.122  1.00  0.00      A      
ATOM   3386  CA  VAL A 239      -8.732   2.898 -16.347  1.00  0.00      A    C 
ATOM   3387  HA  VAL A 239      -9.517   2.164 -16.238  1.00  0.00      A    H 
ATOM   3388  CB  VAL A 239      -7.372   2.189 -16.316  1.00  0.00      A    C 
ATOM   3389  HB  VAL A 239      -6.580   2.841 -16.743  1.00  0.00      A    H 
ATOM   3390  CG1 VAL A 239      -6.981   1.743 -14.907  1.00  0.00      A    C 
ATOM   3391 HG11 VAL A 239      -6.775   2.629 -14.268  1.00  0.00      A    H 
ATOM   3392 HG12 VAL A 239      -6.051   1.135 -14.913  1.00  0.00      A    H 
ATOM   3393 HG13 VAL A 239      -7.798   1.167 -14.422  1.00  0.00      A    H 
ATOM   3394  CG2 VAL A 239      -7.447   0.905 -17.188  1.00  0.00      A    C 
ATOM   3395 HG21 VAL A 239      -6.489   0.342 -17.165  1.00  0.00      A    H 
ATOM   3396 HG22 VAL A 239      -7.683   1.140 -18.248  1.00  0.00      A    H 
ATOM   3397 HG23 VAL A 239      -8.259   0.238 -16.829  1.00  0.00      A    H 
ATOM   3398  C   VAL A 239      -8.936   3.928 -15.243  1.00  0.00      A    C 
ATOM   3399  O   VAL A 239      -9.184   3.571 -14.084  1.00  0.00      A    O 
ATOM   3400  N   LEU A 240      -8.886   5.277 -15.529  1.00  0.00      A    N 
ATOM   3401  HN  LEU A 240      -8.790   5.604 -16.466  1.00  0.00      A      
ATOM   3402  CA  LEU A 240      -8.952   6.326 -14.475  1.00  0.00      A    C 
ATOM   3403  HA  LEU A 240      -8.119   6.138 -13.815  1.00  0.00      A    H 
ATOM   3404  CB  LEU A 240      -8.753   7.807 -14.936  1.00  0.00      A    C 
ATOM   3405  HB1 LEU A 240      -9.597   8.067 -15.610  1.00  0.00      A      
ATOM   3406  HB2 LEU A 240      -8.851   8.508 -14.080  1.00  0.00      A    H 
ATOM   3407  CG  LEU A 240      -7.425   8.160 -15.685  1.00  0.00      A    C 
ATOM   3408  HG  LEU A 240      -7.378   7.509 -16.585  1.00  0.00      A    H 
ATOM   3409  CD1 LEU A 240      -7.406   9.626 -16.070  1.00  0.00      A    C 
ATOM   3410 HD11 LEU A 240      -8.309   9.901 -16.656  1.00  0.00      A    H 
ATOM   3411 HD12 LEU A 240      -7.364  10.276 -15.170  1.00  0.00      A    H 
ATOM   3412 HD13 LEU A 240      -6.523   9.893 -16.690  1.00  0.00      A    H 
ATOM   3413  CD2 LEU A 240      -6.181   7.839 -14.803  1.00  0.00      A    C 
ATOM   3414 HD21 LEU A 240      -6.214   8.325 -13.804  1.00  0.00      A    H 
ATOM   3415 HD22 LEU A 240      -6.088   6.746 -14.629  1.00  0.00      A    H 
ATOM   3416 HD23 LEU A 240      -5.254   8.148 -15.332  1.00  0.00      A    H 
ATOM   3417  C   LEU A 240     -10.200   6.247 -13.567  1.00  0.00      A    C 
ATOM   3418  O   LEU A 240      -9.991   6.450 -12.358  1.00  0.00      A    O 
ATOM   3419  N   PRO A 241     -11.465   6.024 -13.991  1.00  0.00      A    N 
ATOM   3420  CD  PRO A 241     -11.903   6.184 -15.371  1.00  0.00      A    C 
ATOM   3421  HD1 PRO A 241     -11.385   7.009 -15.907  1.00  0.00      A      
ATOM   3422  HD2 PRO A 241     -11.731   5.190 -15.836  1.00  0.00      A    H 
ATOM   3423  CA  PRO A 241     -12.628   5.882 -13.072  1.00  0.00      A    C 
ATOM   3424  HA  PRO A 241     -12.654   6.790 -12.488  1.00  0.00      A    H 
ATOM   3425  CB  PRO A 241     -13.806   5.684 -14.019  1.00  0.00      A    C 
ATOM   3426  HB1 PRO A 241     -14.760   6.091 -13.622  1.00  0.00      A      
ATOM   3427  HB2 PRO A 241     -13.964   4.618 -14.289  1.00  0.00      A    H 
ATOM   3428  CG  PRO A 241     -13.381   6.478 -15.241  1.00  0.00      A    C 
ATOM   3429  HG1 PRO A 241     -13.925   6.235 -16.179  1.00  0.00      A      
ATOM   3430  HG2 PRO A 241     -13.522   7.558 -15.024  1.00  0.00      A    H 
ATOM   3431  C   PRO A 241     -12.489   4.785 -12.034  1.00  0.00      A    C 
ATOM   3432  O   PRO A 241     -13.154   4.870 -11.000  1.00  0.00      A    O 
ATOM   3433  N   TYR A 242     -11.675   3.739 -12.284  1.00  0.00      A    N 
ATOM   3434  HN  TYR A 242     -11.149   3.781 -13.129  1.00  0.00      A      
ATOM   3435  CA  TYR A 242     -11.491   2.569 -11.446  1.00  0.00      A    C 
ATOM   3436  HA  TYR A 242     -12.426   2.290 -10.984  1.00  0.00      A    H 
ATOM   3437  CB  TYR A 242     -10.929   1.349 -12.249  1.00  0.00      A    C 
ATOM   3438  HB1 TYR A 242      -9.964   1.608 -12.737  1.00  0.00      A      
ATOM   3439  HB2 TYR A 242     -10.787   0.508 -11.538  1.00  0.00      A    H 
ATOM   3440  CG  TYR A 242     -11.948   0.937 -13.281  1.00  0.00      A    C 
ATOM   3441  CD1 TYR A 242     -12.976   0.034 -12.975  1.00  0.00      A    C 
ATOM   3442  HD1 TYR A 242     -13.074  -0.379 -11.982  1.00  0.00      A    H 
ATOM   3443  CE1 TYR A 242     -13.899  -0.387 -13.973  1.00  0.00      A    C 
ATOM   3444  HE1 TYR A 242     -14.651  -1.142 -13.796  1.00  0.00      A    H 
ATOM   3445  CZ  TYR A 242     -13.791   0.159 -15.244  1.00  0.00      A    C 
ATOM   3446  OH  TYR A 242     -14.660  -0.326 -16.244  1.00  0.00      A    O 
ATOM   3447  HH  TYR A 242     -14.908   0.401 -16.820  1.00  0.00      A    H 
ATOM   3448  CD2 TYR A 242     -11.862   1.458 -14.600  1.00  0.00      A    C 
ATOM   3449  HD2 TYR A 242     -11.078   2.178 -14.782  1.00  0.00      A    H 
ATOM   3450  CE2 TYR A 242     -12.808   1.094 -15.561  1.00  0.00      A    C 
ATOM   3451  HE2 TYR A 242     -12.723   1.535 -16.544  1.00  0.00      A    H 
ATOM   3452  C   TYR A 242     -10.541   2.885 -10.306  1.00  0.00      A    C 
ATOM   3453  O   TYR A 242     -10.507   2.234  -9.245  1.00  0.00      A    O 
ATOM   3454  N   ILE A 243      -9.780   3.997 -10.474  1.00  0.00      A    N 
ATOM   3455  HN  ILE A 243      -9.881   4.535 -11.308  1.00  0.00      A      
ATOM   3456  CA  ILE A 243      -9.006   4.593  -9.399  1.00  0.00      A    C 
ATOM   3457  HA  ILE A 243      -8.462   3.791  -8.922  1.00  0.00      A    H 
ATOM   3458  CB  ILE A 243      -8.062   5.668  -9.932  1.00  0.00      A    C 
ATOM   3459  HB  ILE A 243      -8.527   6.589 -10.344  1.00  0.00      A    H 
ATOM   3460  CG2 ILE A 243      -7.079   6.166  -8.823  1.00  0.00      A    C 
ATOM   3461 HG21 ILE A 243      -6.468   5.337  -8.406  1.00  0.00      A    H 
ATOM   3462 HG22 ILE A 243      -6.416   6.959  -9.230  1.00  0.00      A    H 
ATOM   3463 HG23 ILE A 243      -7.648   6.607  -7.976  1.00  0.00      A    H 
ATOM   3464  CG1 ILE A 243      -7.234   5.087 -11.101  1.00  0.00      A    C 
ATOM   3465 HG11 ILE A 243      -7.901   4.631 -11.864  1.00  0.00      A      
ATOM   3466 HG12 ILE A 243      -6.605   4.231 -10.776  1.00  0.00      A    H 
ATOM   3467  CD  ILE A 243      -6.367   6.108 -11.845  1.00  0.00      A    C 
ATOM   3468  HD1 ILE A 243      -5.989   5.664 -12.790  1.00  0.00      A      
ATOM   3469  HD2 ILE A 243      -6.956   7.026 -12.058  1.00  0.00      A      
ATOM   3470  HD3 ILE A 243      -5.546   6.462 -11.185  1.00  0.00      A      
ATOM   3471  C   ILE A 243      -9.945   5.244  -8.399  1.00  0.00      A    C 
ATOM   3472  O   ILE A 243     -10.812   6.022  -8.799  1.00  0.00      A    O 
ATOM   3473  N   ALA A 244      -9.753   4.870  -7.112  1.00  0.00      A    N 
ATOM   3474  HN  ALA A 244      -9.134   4.147  -6.817  1.00  0.00      A      
ATOM   3475  CA  ALA A 244     -10.406   5.455  -5.973  1.00  0.00      A    C 
ATOM   3476  HA  ALA A 244     -11.444   5.183  -6.094  1.00  0.00      A    H 
ATOM   3477  CB  ALA A 244      -9.890   4.733  -4.668  1.00  0.00      A    C 
ATOM   3478  HB1 ALA A 244     -10.123   3.648  -4.708  1.00  0.00      A    H 
ATOM   3479  HB2 ALA A 244      -8.784   4.841  -4.654  1.00  0.00      A    H 
ATOM   3480  HB3 ALA A 244     -10.337   5.177  -3.753  1.00  0.00      A    H 
ATOM   3481  C   ALA A 244     -10.322   6.986  -5.875  1.00  0.00      A    C 
ATOM   3482  O   ALA A 244      -9.428   7.653  -6.434  1.00  0.00      A    O 
ATOM   3483  N   THR A 245     -11.230   7.607  -5.070  1.00  0.00      A    N 
ATOM   3484  HN  THR A 245     -11.994   7.175  -4.598  1.00  0.00      A      
ATOM   3485  CA  THR A 245     -11.134   9.060  -4.961  1.00  0.00      A    C 
ATOM   3486  HA  THR A 245     -10.632   9.530  -5.793  1.00  0.00      A    H 
ATOM   3487  CB  THR A 245     -12.506   9.709  -4.882  1.00  0.00      A    C 
ATOM   3488  HB  THR A 245     -12.460  10.806  -5.052  1.00  0.00      A    H 
ATOM   3489  OG1 THR A 245     -13.178   9.472  -3.660  1.00  0.00      A    O 
ATOM   3490  HG1 THR A 245     -13.162   8.516  -3.567  1.00  0.00      A    H 
ATOM   3491  CG2 THR A 245     -13.441   9.111  -5.927  1.00  0.00      A    C 
ATOM   3492 HG21 THR A 245     -13.047   9.118  -6.966  1.00  0.00      A    H 
ATOM   3493 HG22 THR A 245     -13.708   8.061  -5.683  1.00  0.00      A    H 
ATOM   3494 HG23 THR A 245     -14.391   9.684  -5.985  1.00  0.00      A    H 
ATOM   3495  C   THR A 245     -10.279   9.409  -3.722  1.00  0.00      A    C 
ATOM   3496  O   THR A 245      -9.822  10.551  -3.534  1.00  0.00      A    O 
ATOM   3497  N   GLY A 246      -9.999   8.454  -2.840  1.00  0.00      A    N 
ATOM   3498  HN  GLY A 246     -10.384   7.545  -2.979  1.00  0.00      A      
ATOM   3499  CA  GLY A 246      -9.251   8.596  -1.596  1.00  0.00      A    C 
ATOM   3500  HA1 GLY A 246      -9.695   9.439  -1.089  1.00  0.00      A      
ATOM   3501  HA2 GLY A 246      -9.348   7.655  -1.075  1.00  0.00      A    H 
ATOM   3502  C   GLY A 246      -7.812   8.844  -1.717  1.00  0.00      A    C 
ATOM   3503  O   GLY A 246      -7.109   8.340  -2.615  1.00  0.00      A    O 
ATOM   3504  N   LYS A 247      -7.293   9.614  -0.751  1.00  0.00      A    N 
ATOM   3505  HN  LYS A 247      -7.900  10.090  -0.120  1.00  0.00      A      
ATOM   3506  CA  LYS A 247      -5.874   9.610  -0.449  1.00  0.00      A    C 
ATOM   3507  HA  LYS A 247      -5.347   9.868  -1.356  1.00  0.00      A    H 
ATOM   3508  CB  LYS A 247      -5.629  10.778   0.566  1.00  0.00      A    C 
ATOM   3509  HB1 LYS A 247      -6.296  10.729   1.453  1.00  0.00      A      
ATOM   3510  HB2 LYS A 247      -4.579  10.763   0.928  1.00  0.00      A    H 
ATOM   3511  CG  LYS A 247      -5.849  12.203   0.000  1.00  0.00      A    C 
ATOM   3512  HG1 LYS A 247      -5.150  12.311  -0.857  1.00  0.00      A      
ATOM   3513  HG2 LYS A 247      -6.886  12.388  -0.351  1.00  0.00      A    H 
ATOM   3514  CD  LYS A 247      -5.489  13.270   1.050  1.00  0.00      A    C 
ATOM   3515  HD1 LYS A 247      -6.033  13.096   2.003  1.00  0.00      A      
ATOM   3516  HD2 LYS A 247      -4.404  13.181   1.272  1.00  0.00      A    H 
ATOM   3517  CE  LYS A 247      -5.763  14.709   0.559  1.00  0.00      A    C 
ATOM   3518  HE1 LYS A 247      -5.044  14.913  -0.263  1.00  0.00      A      
ATOM   3519  HE2 LYS A 247      -6.787  14.744   0.129  1.00  0.00      A    H 
ATOM   3520  NZ  LYS A 247      -5.573  15.695   1.612  1.00  0.00      A    N 
ATOM   3521  HZ1 LYS A 247      -4.602  15.651   1.980  1.00  0.00      A    H 
ATOM   3522  HZ2 LYS A 247      -6.217  15.493   2.404  1.00  0.00      A    H 
ATOM   3523  HZ3 LYS A 247      -5.715  16.648   1.218  1.00  0.00      A    H 
ATOM   3524  C   LYS A 247      -5.321   8.247   0.035  1.00  0.00      A    C 
ATOM   3525  O   LYS A 247      -6.053   7.477   0.689  1.00  0.00      A    O 
ATOM   3526  N   SER A 248      -4.032   7.962  -0.259  1.00  0.00      A    N 
ATOM   3527  HN  SER A 248      -3.467   8.528  -0.854  1.00  0.00      A      
ATOM   3528  CA  SER A 248      -3.258   6.871   0.340  1.00  0.00      A    C 
ATOM   3529  HA  SER A 248      -3.879   6.008   0.152  1.00  0.00      A    H 
ATOM   3530  CB  SER A 248      -1.899   6.543  -0.355  1.00  0.00      A    C 
ATOM   3531  HB1 SER A 248      -1.521   5.549  -0.034  1.00  0.00      A      
ATOM   3532  HB2 SER A 248      -2.069   6.436  -1.448  1.00  0.00      A    H 
ATOM   3533  OG  SER A 248      -0.882   7.490  -0.055  1.00  0.00      A    O 
ATOM   3534  HG1 SER A 248      -0.224   7.427  -0.750  1.00  0.00      A      
ATOM   3535  C   SER A 248      -3.046   7.049   1.834  1.00  0.00      A    C 
ATOM   3536  O   SER A 248      -2.926   8.192   2.303  1.00  0.00      A    O 
ATOM   3537  N   PRO A 249      -2.976   5.948   2.622  1.00  0.00      A    N 
ATOM   3538  CD  PRO A 249      -3.357   4.634   2.178  1.00  0.00      A    C 
ATOM   3539  HD1 PRO A 249      -4.409   4.656   1.823  1.00  0.00      A      
ATOM   3540  HD2 PRO A 249      -2.722   4.251   1.350  1.00  0.00      A    H 
ATOM   3541  CA  PRO A 249      -2.582   5.952   4.030  1.00  0.00      A    C 
ATOM   3542  HA  PRO A 249      -3.431   6.319   4.589  1.00  0.00      A    H 
ATOM   3543  CB  PRO A 249      -2.267   4.494   4.339  1.00  0.00      A    C 
ATOM   3544  HB1 PRO A 249      -1.200   4.261   4.137  1.00  0.00      A      
ATOM   3545  HB2 PRO A 249      -2.498   4.335   5.414  1.00  0.00      A    H 
ATOM   3546  CG  PRO A 249      -3.161   3.700   3.381  1.00  0.00      A    C 
ATOM   3547  HG1 PRO A 249      -2.655   2.766   3.055  1.00  0.00      A      
ATOM   3548  HG2 PRO A 249      -4.159   3.492   3.822  1.00  0.00      A    H 
ATOM   3549  C   PRO A 249      -1.436   6.880   4.426  1.00  0.00      A    C 
ATOM   3550  O   PRO A 249      -1.556   7.565   5.450  1.00  0.00      A    O 
ATOM   3551  N   GLN A 250      -0.341   6.977   3.666  1.00  0.00      A    N 
ATOM   3552  HN  GLN A 250      -0.285   6.426   2.836  1.00  0.00      A      
ATOM   3553  CA  GLN A 250       0.713   7.953   3.935  1.00  0.00      A    C 
ATOM   3554  HA  GLN A 250       1.048   7.841   4.956  1.00  0.00      A    H 
ATOM   3555  CB  GLN A 250       1.934   7.726   2.999  1.00  0.00      A    C 
ATOM   3556  HB1 GLN A 250       2.346   6.711   3.186  1.00  0.00      A      
ATOM   3557  HB2 GLN A 250       1.478   7.717   1.986  1.00  0.00      A    H 
ATOM   3558  CG  GLN A 250       3.139   8.677   3.188  1.00  0.00      A    C 
ATOM   3559  HG1 GLN A 250       2.895   9.753   3.060  1.00  0.00      A      
ATOM   3560  HG2 GLN A 250       3.528   8.571   4.224  1.00  0.00      A    H 
ATOM   3561  CD  GLN A 250       4.259   8.257   2.260  1.00  0.00      A    C 
ATOM   3562  OE1 GLN A 250       4.598   7.087   2.152  1.00  0.00      A    O 
ATOM   3563  NE2 GLN A 250       4.909   9.223   1.577  1.00  0.00      A    N 
ATOM   3564 HE21 GLN A 250       4.636  10.167   1.762  1.00  0.00      A    H 
ATOM   3565 HE22 GLN A 250       5.631   8.943   0.944  1.00  0.00      A    H 
ATOM   3566  C   GLN A 250       0.303   9.422   3.819  1.00  0.00      A    C 
ATOM   3567  O   GLN A 250       0.613  10.282   4.666  1.00  0.00      A    O 
ATOM   3568  N   ALA A 251      -0.429   9.761   2.717  1.00  0.00      A    N 
ATOM   3569  HN  ALA A 251      -0.647   9.034   2.071  1.00  0.00      A      
ATOM   3570  CA  ALA A 251      -1.020  11.080   2.497  1.00  0.00      A    C 
ATOM   3571  HA  ALA A 251      -0.282  11.864   2.421  1.00  0.00      A    H 
ATOM   3572  CB  ALA A 251      -1.633  11.017   1.093  1.00  0.00      A    C 
ATOM   3573  HB1 ALA A 251      -2.422  10.236   1.051  1.00  0.00      A    H 
ATOM   3574  HB2 ALA A 251      -2.036  12.016   0.820  1.00  0.00      A    H 
ATOM   3575  HB3 ALA A 251      -0.873  10.712   0.342  1.00  0.00      A    H 
ATOM   3576  C   ALA A 251      -2.043  11.447   3.572  1.00  0.00      A    C 
ATOM   3577  O   ALA A 251      -2.108  12.604   4.003  1.00  0.00      A    O 
ATOM   3578  N   VAL A 252      -2.841  10.422   4.029  1.00  0.00      A    N 
ATOM   3579  HN  VAL A 252      -2.824   9.547   3.553  1.00  0.00      A      
ATOM   3580  CA  VAL A 252      -3.833  10.531   5.096  1.00  0.00      A    C 
ATOM   3581  HA  VAL A 252      -4.468  11.371   4.858  1.00  0.00      A    H 
ATOM   3582  CB  VAL A 252      -4.663   9.268   5.223  1.00  0.00      A    C 
ATOM   3583  HB  VAL A 252      -4.013   8.368   5.233  1.00  0.00      A    H 
ATOM   3584  CG1 VAL A 252      -5.480   9.195   6.553  1.00  0.00      A    C 
ATOM   3585 HG11 VAL A 252      -6.168   8.325   6.490  1.00  0.00      A    H 
ATOM   3586 HG12 VAL A 252      -4.790   8.993   7.401  1.00  0.00      A    H 
ATOM   3587 HG13 VAL A 252      -6.120  10.090   6.701  1.00  0.00      A    H 
ATOM   3588  CG2 VAL A 252      -5.595   9.153   3.987  1.00  0.00      A    C 
ATOM   3589 HG21 VAL A 252      -6.242  10.053   3.916  1.00  0.00      A    H 
ATOM   3590 HG22 VAL A 252      -4.997   9.039   3.057  1.00  0.00      A    H 
ATOM   3591 HG23 VAL A 252      -6.253   8.259   4.048  1.00  0.00      A    H 
ATOM   3592  C   VAL A 252      -3.170  10.863   6.415  1.00  0.00      A    C 
ATOM   3593  O   VAL A 252      -3.667  11.724   7.164  1.00  0.00      A    O 
ATOM   3594  N   LEU A 253      -1.961  10.246   6.699  1.00  0.00      A    N 
ATOM   3595  HN  LEU A 253      -1.632   9.516   6.105  1.00  0.00      A      
ATOM   3596  CA  LEU A 253      -1.182  10.530   7.903  1.00  0.00      A    C 
ATOM   3597  HA  LEU A 253      -1.845  10.511   8.756  1.00  0.00      A    H 
ATOM   3598  CB  LEU A 253      -0.095   9.395   8.092  1.00  0.00      A    C 
ATOM   3599  HB1 LEU A 253      -0.579   8.400   7.992  1.00  0.00      A      
ATOM   3600  HB2 LEU A 253       0.611   9.535   7.246  1.00  0.00      A    H 
ATOM   3601  CG  LEU A 253       0.754   9.466   9.359  1.00  0.00      A    C 
ATOM   3602  HG  LEU A 253       1.383  10.382   9.336  1.00  0.00      A    H 
ATOM   3603  CD1 LEU A 253      -0.062   9.501  10.675  1.00  0.00      A    C 
ATOM   3604 HD11 LEU A 253       0.647   9.599  11.525  1.00  0.00      A    H 
ATOM   3605 HD12 LEU A 253      -0.742   8.627  10.767  1.00  0.00      A    H 
ATOM   3606 HD13 LEU A 253      -0.628  10.457  10.660  1.00  0.00      A    H 
ATOM   3607  CD2 LEU A 253       1.707   8.305   9.314  1.00  0.00      A    C 
ATOM   3608 HD21 LEU A 253       2.230   8.284   8.334  1.00  0.00      A    H 
ATOM   3609 HD22 LEU A 253       1.221   7.311   9.413  1.00  0.00      A    H 
ATOM   3610 HD23 LEU A 253       2.464   8.389  10.122  1.00  0.00      A    H 
ATOM   3611  C   LEU A 253      -0.545  11.876   7.906  1.00  0.00      A    C 
ATOM   3612  O   LEU A 253      -0.536  12.600   8.910  1.00  0.00      A    O 
ATOM   3613  N   GLY A 254      -0.041  12.307   6.696  1.00  0.00      A    N 
ATOM   3614  HN  GLY A 254       0.009  11.653   5.945  1.00  0.00      A      
ATOM   3615  CA  GLY A 254       0.511  13.669   6.392  1.00  0.00      A    C 
ATOM   3616  HA1 GLY A 254       1.318  13.898   7.073  1.00  0.00      A      
ATOM   3617  HA2 GLY A 254       0.821  13.690   5.358  1.00  0.00      A    H 
ATOM   3618  C   GLY A 254      -0.483  14.767   6.635  1.00  0.00      A    C 
ATOM   3619  O   GLY A 254      -0.205  15.884   7.048  1.00  0.00      A    O 
ATOM   3620  N   THR A 255      -1.775  14.445   6.306  1.00  0.00      A    N 
ATOM   3621  HN  THR A 255      -1.965  13.579   5.850  1.00  0.00      A      
ATOM   3622  CA  THR A 255      -2.913  15.319   6.520  1.00  0.00      A    C 
ATOM   3623  HA  THR A 255      -2.651  16.247   6.034  1.00  0.00      A    H 
ATOM   3624  CB  THR A 255      -4.197  14.789   5.856  1.00  0.00      A    C 
ATOM   3625  HB  THR A 255      -4.477  13.823   6.328  1.00  0.00      A    H 
ATOM   3626  OG1 THR A 255      -3.956  14.510   4.479  1.00  0.00      A    O 
ATOM   3627  HG1 THR A 255      -3.244  13.868   4.416  1.00  0.00      A    H 
ATOM   3628  CG2 THR A 255      -5.407  15.729   5.974  1.00  0.00      A    C 
ATOM   3629 HG21 THR A 255      -5.702  15.843   7.039  1.00  0.00      A    H 
ATOM   3630 HG22 THR A 255      -6.285  15.327   5.425  1.00  0.00      A    H 
ATOM   3631 HG23 THR A 255      -5.083  16.709   5.562  1.00  0.00      A    H 
ATOM   3632  C   THR A 255      -3.155  15.647   7.990  1.00  0.00      A    C 
ATOM   3633  O   THR A 255      -3.360  16.786   8.389  1.00  0.00      A    O 
ATOM   3634  N   LEU A 256      -3.105  14.602   8.856  1.00  0.00      A    N 
ATOM   3635  HN  LEU A 256      -2.996  13.674   8.507  1.00  0.00      A      
ATOM   3636  CA  LEU A 256      -3.074  14.783  10.308  1.00  0.00      A    C 
ATOM   3637  HA  LEU A 256      -3.972  15.303  10.607  1.00  0.00      A    H 
ATOM   3638  CB  LEU A 256      -3.016  13.428  11.005  1.00  0.00      A    C 
ATOM   3639  HB1 LEU A 256      -2.104  12.908  10.642  1.00  0.00      A      
ATOM   3640  HB2 LEU A 256      -2.967  13.561  12.107  1.00  0.00      A    H 
ATOM   3641  CG  LEU A 256      -4.227  12.466  10.750  1.00  0.00      A    C 
ATOM   3642  HG  LEU A 256      -4.443  12.453   9.660  1.00  0.00      A    H 
ATOM   3643  CD1 LEU A 256      -3.922  11.013  11.108  1.00  0.00      A    C 
ATOM   3644 HD11 LEU A 256      -3.630  10.891  12.173  1.00  0.00      A    H 
ATOM   3645 HD12 LEU A 256      -3.137  10.577  10.454  1.00  0.00      A    H 
ATOM   3646 HD13 LEU A 256      -4.859  10.446  10.921  1.00  0.00      A    H 
ATOM   3647  CD2 LEU A 256      -5.438  12.957  11.487  1.00  0.00      A    C 
ATOM   3648 HD21 LEU A 256      -5.367  12.673  12.559  1.00  0.00      A    H 
ATOM   3649 HD22 LEU A 256      -5.492  14.066  11.444  1.00  0.00      A    H 
ATOM   3650 HD23 LEU A 256      -6.378  12.559  11.048  1.00  0.00      A    H 
ATOM   3651  C   LEU A 256      -1.886  15.584  10.780  1.00  0.00      A    C 
ATOM   3652  O   LEU A 256      -2.026  16.550  11.522  1.00  0.00      A    O 
ATOM   3653  N   VAL A 257      -0.658  15.205  10.321  1.00  0.00      A    N 
ATOM   3654  HN  VAL A 257      -0.555  14.372   9.783  1.00  0.00      A      
ATOM   3655  CA  VAL A 257       0.620  15.844  10.741  1.00  0.00      A    C 
ATOM   3656  HA  VAL A 257       0.731  15.725  11.809  1.00  0.00      A    H 
ATOM   3657  CB  VAL A 257       1.743  15.119  10.035  1.00  0.00      A    C 
ATOM   3658  HB  VAL A 257       1.446  14.999   8.971  1.00  0.00      A    H 
ATOM   3659  CG1 VAL A 257       3.128  15.836  10.042  1.00  0.00      A    C 
ATOM   3660 HG11 VAL A 257       3.111  16.835   9.556  1.00  0.00      A    H 
ATOM   3661 HG12 VAL A 257       3.513  15.968  11.076  1.00  0.00      A    H 
ATOM   3662 HG13 VAL A 257       3.887  15.215   9.520  1.00  0.00      A    H 
ATOM   3663  CG2 VAL A 257       1.954  13.759  10.682  1.00  0.00      A    C 
ATOM   3664 HG21 VAL A 257       1.010  13.189  10.820  1.00  0.00      A    H 
ATOM   3665 HG22 VAL A 257       2.388  13.886  11.697  1.00  0.00      A    H 
ATOM   3666 HG23 VAL A 257       2.655  13.156  10.066  1.00  0.00      A    H 
ATOM   3667  C   VAL A 257       0.744  17.351  10.478  1.00  0.00      A    C 
ATOM   3668  O   VAL A 257       1.214  18.057  11.355  1.00  0.00      A    O 
ATOM   3669  N   LYS A 258       0.246  17.892   9.322  1.00  0.00      A    N 
ATOM   3670  HN  LYS A 258      -0.171  17.288   8.648  1.00  0.00      A      
ATOM   3671  CA  LYS A 258       0.433  19.294   8.914  1.00  0.00      A    C 
ATOM   3672  HA  LYS A 258       1.240  19.725   9.489  1.00  0.00      A    H 
ATOM   3673  CB  LYS A 258       0.705  19.411   7.402  1.00  0.00      A    C 
ATOM   3674  HB1 LYS A 258      -0.167  18.972   6.872  1.00  0.00      A      
ATOM   3675  HB2 LYS A 258       0.765  20.469   7.066  1.00  0.00      A    H 
ATOM   3676  CG  LYS A 258       1.980  18.734   6.890  1.00  0.00      A    C 
ATOM   3677  HG1 LYS A 258       1.916  17.683   7.245  1.00  0.00      A      
ATOM   3678  HG2 LYS A 258       1.965  18.680   5.780  1.00  0.00      A    H 
ATOM   3679  CD  LYS A 258       3.277  19.406   7.329  1.00  0.00      A    C 
ATOM   3680  HD1 LYS A 258       3.291  20.463   6.988  1.00  0.00      A      
ATOM   3681  HD2 LYS A 258       3.238  19.476   8.437  1.00  0.00      A    H 
ATOM   3682  CE  LYS A 258       4.583  18.716   6.882  1.00  0.00      A    C 
ATOM   3683  HE1 LYS A 258       4.644  17.662   7.226  1.00  0.00      A      
ATOM   3684  HE2 LYS A 258       4.629  18.686   5.772  1.00  0.00      A    H 
ATOM   3685  NZ  LYS A 258       5.790  19.428   7.416  1.00  0.00      A    N 
ATOM   3686  HZ1 LYS A 258       5.824  19.361   8.453  1.00  0.00      A    H 
ATOM   3687  HZ2 LYS A 258       6.700  19.064   7.068  1.00  0.00      A    H 
ATOM   3688  HZ3 LYS A 258       5.726  20.427   7.136  1.00  0.00      A    H 
ATOM   3689  C   LYS A 258      -0.785  20.167   9.225  1.00  0.00      A    C 
ATOM   3690  O   LYS A 258      -0.686  21.379   9.262  1.00  0.00      A    O 
ATOM   3691  N   ARG A 259      -1.931  19.544   9.624  1.00  0.00      A    N 
ATOM   3692  HN  ARG A 259      -1.909  18.548   9.587  1.00  0.00      A      
ATOM   3693  CA  ARG A 259      -3.169  20.226   9.954  1.00  0.00      A    C 
ATOM   3694  HA  ARG A 259      -2.952  21.284   9.972  1.00  0.00      A    H 
ATOM   3695  CB  ARG A 259      -4.180  20.031   8.795  1.00  0.00      A    C 
ATOM   3696  HB1 ARG A 259      -4.268  18.938   8.614  1.00  0.00      A      
ATOM   3697  HB2 ARG A 259      -5.174  20.418   9.107  1.00  0.00      A    H 
ATOM   3698  CG  ARG A 259      -3.746  20.731   7.485  1.00  0.00      A    C 
ATOM   3699  HG1 ARG A 259      -3.711  21.827   7.664  1.00  0.00      A      
ATOM   3700  HG2 ARG A 259      -2.692  20.462   7.262  1.00  0.00      A    H 
ATOM   3701  CD  ARG A 259      -4.694  20.461   6.293  1.00  0.00      A    C 
ATOM   3702  HD1 ARG A 259      -4.747  19.368   6.100  1.00  0.00      A      
ATOM   3703  HD2 ARG A 259      -4.281  20.940   5.380  1.00  0.00      A    H 
ATOM   3704  NE  ARG A 259      -6.028  21.038   6.651  1.00  0.00      A    N 
ATOM   3705  HE  ARG A 259      -6.155  21.682   7.405  1.00  0.00      A    H 
ATOM   3706  CZ  ARG A 259      -7.092  20.873   5.899  1.00  0.00      A    C 
ATOM   3707  NH1 ARG A 259      -7.157  20.190   4.785  1.00  0.00      A    N 
ATOM   3708 HH11 ARG A 259      -6.373  19.651   4.476  1.00  0.00      A    H 
ATOM   3709 HH12 ARG A 259      -7.993  20.149   4.239  1.00  0.00      A    H 
ATOM   3710  NH2 ARG A 259      -8.149  21.521   6.337  1.00  0.00      A    N 
ATOM   3711 HH21 ARG A 259      -9.039  21.276   5.952  1.00  0.00      A    H 
ATOM   3712 HH22 ARG A 259      -8.034  22.160   7.098  1.00  0.00      A    H 
ATOM   3713  C   ARG A 259      -3.644  19.945  11.359  1.00  0.00      A    C 
ATOM   3714  O   ARG A 259      -3.411  20.730  12.292  1.00  0.00      A    O 
ATOM   3715  N   GLN A 260      -4.319  18.778  11.570  1.00  0.00      A    N 
ATOM   3716  HN  GLN A 260      -4.483  18.171  10.796  1.00  0.00      A      
ATOM   3717  CA  GLN A 260      -4.914  18.461  12.860  1.00  0.00      A    C 
ATOM   3718  HA  GLN A 260      -5.649  19.225  13.063  1.00  0.00      A    H 
ATOM   3719  CB  GLN A 260      -5.679  17.119  12.744  1.00  0.00      A    C 
ATOM   3720  HB1 GLN A 260      -6.654  17.373  12.277  1.00  0.00      A      
ATOM   3721  HB2 GLN A 260      -5.182  16.414  12.044  1.00  0.00      A    H 
ATOM   3722  CG  GLN A 260      -6.078  16.386  14.094  1.00  0.00      A    C 
ATOM   3723  HG1 GLN A 260      -6.895  15.649  13.939  1.00  0.00      A      
ATOM   3724  HG2 GLN A 260      -6.444  17.140  14.824  1.00  0.00      A    H 
ATOM   3725  CD  GLN A 260      -4.923  15.565  14.678  1.00  0.00      A    C 
ATOM   3726  OE1 GLN A 260      -4.334  14.766  13.993  1.00  0.00      A    O 
ATOM   3727  NE2 GLN A 260      -4.607  15.718  15.970  1.00  0.00      A    N 
ATOM   3728 HE21 GLN A 260      -3.869  15.121  16.286  1.00  0.00      A    H 
ATOM   3729 HE22 GLN A 260      -5.036  16.444  16.507  1.00  0.00      A    H 
ATOM   3730  C   GLN A 260      -3.957  18.452  14.074  1.00  0.00      A    C 
ATOM   3731  O   GLN A 260      -4.324  18.973  15.146  1.00  0.00      A    O 
ATOM   3732  N   TRP A 261      -2.716  17.836  13.927  1.00  0.00      A    N 
ATOM   3733  HN  TRP A 261      -2.435  17.426  13.063  1.00  0.00      A      
ATOM   3734  CA  TRP A 261      -1.767  17.768  15.034  1.00  0.00      A    C 
ATOM   3735  HA  TRP A 261      -2.371  17.523  15.895  1.00  0.00      A    H 
ATOM   3736  CB  TRP A 261      -0.702  16.671  14.853  1.00  0.00      A    C 
ATOM   3737  HB1 TRP A 261      -0.251  16.701  13.838  1.00  0.00      A      
ATOM   3738  HB2 TRP A 261      -1.270  15.719  14.915  1.00  0.00      A    H 
ATOM   3739  CG  TRP A 261       0.390  16.627  15.874  1.00  0.00      A    C 
ATOM   3740  CD1 TRP A 261       0.369  15.886  17.038  1.00  0.00      A    C 
ATOM   3741  HD1 TRP A 261      -0.396  15.207  17.384  1.00  0.00      A    H 
ATOM   3742  NE1 TRP A 261       1.510  16.153  17.725  1.00  0.00      A    N 
ATOM   3743  HE1 TRP A 261       1.721  15.854  18.630  1.00  0.00      A    H 
ATOM   3744  CE2 TRP A 261       2.307  17.077  17.054  1.00  0.00      A    C 
ATOM   3745  CD2 TRP A 261       1.630  17.358  15.856  1.00  0.00      A    C 
ATOM   3746  CE3 TRP A 261       2.215  18.232  14.932  1.00  0.00      A    C 
ATOM   3747  HE3 TRP A 261       1.765  18.488  13.984  1.00  0.00      A    H 
ATOM   3748  CZ3 TRP A 261       3.452  18.820  15.204  1.00  0.00      A    C 
ATOM   3749  HZ3 TRP A 261       3.960  19.462  14.500  1.00  0.00      A    H 
ATOM   3750  CZ2 TRP A 261       3.533  17.674  17.352  1.00  0.00      A    C 
ATOM   3751  HZ2 TRP A 261       4.119  17.476  18.237  1.00  0.00      A    H 
ATOM   3752  CH2 TRP A 261       4.121  18.536  16.427  1.00  0.00      A    C 
ATOM   3753  HH2 TRP A 261       5.136  18.869  16.587  1.00  0.00      A    H 
ATOM   3754  C   TRP A 261      -1.139  19.134  15.353  1.00  0.00      A    C 
ATOM   3755  O   TRP A 261      -0.929  19.505  16.520  1.00  0.00      A    O 
ATOM   3756  N   CYS A 262      -0.923  19.923  14.267  1.00  0.00      A    N 
ATOM   3757  HN  CYS A 262      -1.232  19.527  13.406  1.00  0.00      A      
ATOM   3758  CA  CYS A 262      -0.408  21.270  14.284  1.00  0.00      A    C 
ATOM   3759  HA  CYS A 262       0.545  21.312  14.789  1.00  0.00      A    H 
ATOM   3760  CB  CYS A 262      -0.196  21.742  12.851  1.00  0.00      A    C 
ATOM   3761  HB1 CYS A 262      -1.056  21.472  12.202  1.00  0.00      A      
ATOM   3762  HB2 CYS A 262      -0.146  22.852  12.853  1.00  0.00      A    H 
ATOM   3763  SG  CYS A 262       1.404  21.095  12.117  1.00  0.00      A    S 
ATOM   3764  HG1 CYS A 262       0.976  19.919  11.685  1.00  0.00      A      
ATOM   3765  C   CYS A 262      -1.299  22.218  15.047  1.00  0.00      A    C 
ATOM   3766  O   CYS A 262      -0.793  23.138  15.688  1.00  0.00      A    O 
ATOM   3767  N   ALA A 263      -2.621  22.014  14.985  1.00  0.00      A    N 
ATOM   3768  HN  ALA A 263      -3.011  21.343  14.359  1.00  0.00      A      
ATOM   3769  CA  ALA A 263      -3.602  22.737  15.770  1.00  0.00      A    C 
ATOM   3770  HA  ALA A 263      -3.517  23.788  15.540  1.00  0.00      A    H 
ATOM   3771  CB  ALA A 263      -4.980  22.287  15.300  1.00  0.00      A    C 
ATOM   3772  HB1 ALA A 263      -5.762  22.895  15.803  1.00  0.00      A    H 
ATOM   3773  HB2 ALA A 263      -5.178  21.214  15.510  1.00  0.00      A    H 
ATOM   3774  HB3 ALA A 263      -5.141  22.470  14.216  1.00  0.00      A    H 
ATOM   3775  C   ALA A 263      -3.385  22.567  17.273  1.00  0.00      A    C 
ATOM   3776  O   ALA A 263      -3.348  23.570  18.013  1.00  0.00      A    O 
ATOM   3777  N   ALA A 264      -3.199  21.333  17.729  1.00  0.00      A    N 
ATOM   3778  HN  ALA A 264      -3.171  20.577  17.079  1.00  0.00      A      
ATOM   3779  CA  ALA A 264      -2.795  21.050  19.110  1.00  0.00      A    C 
ATOM   3780  HA  ALA A 264      -3.493  21.530  19.780  1.00  0.00      A    H 
ATOM   3781  CB  ALA A 264      -2.890  19.528  19.312  1.00  0.00      A    C 
ATOM   3782  HB1 ALA A 264      -2.554  19.280  20.341  1.00  0.00      A    H 
ATOM   3783  HB2 ALA A 264      -2.248  19.006  18.570  1.00  0.00      A    H 
ATOM   3784  HB3 ALA A 264      -3.948  19.201  19.222  1.00  0.00      A    H 
ATOM   3785  C   ALA A 264      -1.421  21.503  19.545  1.00  0.00      A    C 
ATOM   3786  O   ALA A 264      -1.239  22.098  20.607  1.00  0.00      A    O 
ATOM   3787  N   ALA A 265      -0.411  21.255  18.723  1.00  0.00      A    N 
ATOM   3788  HN  ALA A 265      -0.566  20.707  17.905  1.00  0.00      A      
ATOM   3789  CA  ALA A 265       0.967  21.598  19.059  1.00  0.00      A    C 
ATOM   3790  HA  ALA A 265       1.211  21.258  20.055  1.00  0.00      A    H 
ATOM   3791  CB  ALA A 265       1.807  20.874  18.018  1.00  0.00      A    C 
ATOM   3792  HB1 ALA A 265       1.611  21.245  16.990  1.00  0.00      A    H 
ATOM   3793  HB2 ALA A 265       1.510  19.803  18.003  1.00  0.00      A    H 
ATOM   3794  HB3 ALA A 265       2.902  20.936  18.198  1.00  0.00      A    H 
ATOM   3795  C   ALA A 265       1.289  23.064  19.018  1.00  0.00      A    C 
ATOM   3796  O   ALA A 265       2.243  23.484  19.655  1.00  0.00      A    O 
ATOM   3797  N   GLY A 266       0.530  23.865  18.206  1.00  0.00      A    N 
ATOM   3798  HN  GLY A 266      -0.208  23.457  17.674  1.00  0.00      A      
ATOM   3799  CA  GLY A 266       0.687  25.323  18.126  1.00  0.00      A    C 
ATOM   3800  HA1 GLY A 266       0.718  25.708  19.134  1.00  0.00      A      
ATOM   3801  HA2 GLY A 266      -0.142  25.742  17.575  1.00  0.00      A    H 
ATOM   3802  C   GLY A 266       1.934  25.748  17.388  1.00  0.00      A    C 
ATOM   3803  O   GLY A 266       2.506  26.804  17.583  1.00  0.00      A    O 
ATOM   3804  N   LEU A 267       2.403  24.833  16.518  1.00  0.00      A    N 
ATOM   3805  HN  LEU A 267       1.999  23.923  16.463  1.00  0.00      A      
ATOM   3806  CA  LEU A 267       3.630  24.974  15.786  1.00  0.00      A    C 
ATOM   3807  HA  LEU A 267       4.287  25.665  16.294  1.00  0.00      A    H 
ATOM   3808  CB  LEU A 267       4.455  23.674  15.724  1.00  0.00      A    C 
ATOM   3809  HB1 LEU A 267       3.911  22.865  15.190  1.00  0.00      A      
ATOM   3810  HB2 LEU A 267       5.373  23.902  15.140  1.00  0.00      A    H 
ATOM   3811  CG  LEU A 267       4.964  23.157  17.055  1.00  0.00      A    C 
ATOM   3812  HG  LEU A 267       4.060  22.912  17.653  1.00  0.00      A    H 
ATOM   3813  CD1 LEU A 267       5.717  21.835  16.884  1.00  0.00      A    C 
ATOM   3814 HD11 LEU A 267       6.709  21.999  16.410  1.00  0.00      A    H 
ATOM   3815 HD12 LEU A 267       5.055  21.119  16.352  1.00  0.00      A    H 
ATOM   3816 HD13 LEU A 267       5.933  21.407  17.886  1.00  0.00      A    H 
ATOM   3817  CD2 LEU A 267       5.856  24.171  17.773  1.00  0.00      A    C 
ATOM   3818 HD21 LEU A 267       6.287  23.741  18.702  1.00  0.00      A    H 
ATOM   3819 HD22 LEU A 267       5.306  25.087  18.077  1.00  0.00      A    H 
ATOM   3820 HD23 LEU A 267       6.715  24.454  17.127  1.00  0.00      A    H 
ATOM   3821  C   LEU A 267       3.414  25.501  14.371  1.00  0.00      A    C 
ATOM   3822  O   LEU A 267       2.345  25.429  13.793  1.00  0.00      A    O 
ATOM   3823  N   ALA A 268       4.464  26.103  13.793  1.00  0.00      A    N 
ATOM   3824  HN  ALA A 268       5.343  26.196  14.254  1.00  0.00      A      
ATOM   3825  CA  ALA A 268       4.411  26.693  12.483  1.00  0.00      A    C 
ATOM   3826  HA  ALA A 268       3.621  27.429  12.511  1.00  0.00      A    H 
ATOM   3827  CB  ALA A 268       5.737  27.441  12.249  1.00  0.00      A    C 
ATOM   3828  HB1 ALA A 268       5.920  28.086  13.134  1.00  0.00      A    H 
ATOM   3829  HB2 ALA A 268       6.621  26.769  12.236  1.00  0.00      A    H 
ATOM   3830  HB3 ALA A 268       5.666  28.104  11.360  1.00  0.00      A    H 
ATOM   3831  C   ALA A 268       4.199  25.656  11.369  1.00  0.00      A    C 
ATOM   3832  O   ALA A 268       4.695  24.540  11.408  1.00  0.00      A    O 
ATOM   3833  N   PRO A 269       3.529  26.015  10.300  1.00  0.00      A    N 
ATOM   3834  CD  PRO A 269       2.856  27.309  10.157  1.00  0.00      A    C 
ATOM   3835  HD1 PRO A 269       2.009  27.463  10.860  1.00  0.00      A      
ATOM   3836  HD2 PRO A 269       3.592  28.123  10.334  1.00  0.00      A    H 
ATOM   3837  CA  PRO A 269       3.372  25.130   9.160  1.00  0.00      A    C 
ATOM   3838  HA  PRO A 269       3.151  24.121   9.475  1.00  0.00      A    H 
ATOM   3839  CB  PRO A 269       2.122  25.727   8.470  1.00  0.00      A    C 
ATOM   3840  HB1 PRO A 269       2.031  25.481   7.391  1.00  0.00      A      
ATOM   3841  HB2 PRO A 269       1.195  25.311   8.920  1.00  0.00      A    H 
ATOM   3842  CG  PRO A 269       2.305  27.256   8.749  1.00  0.00      A    C 
ATOM   3843  HG1 PRO A 269       3.041  27.717   8.056  1.00  0.00      A      
ATOM   3844  HG2 PRO A 269       1.336  27.800   8.710  1.00  0.00      A    H 
ATOM   3845  C   PRO A 269       4.571  25.077   8.257  1.00  0.00      A    C 
ATOM   3846  O   PRO A 269       4.444  24.523   7.159  1.00  0.00      A    O 
ATOM   3847  N   ASP A 270       5.744  25.595   8.608  1.00  0.00      A    N 
ATOM   3848  HN  ASP A 270       5.822  26.197   9.398  1.00  0.00      A      
ATOM   3849  CA  ASP A 270       6.878  25.550   7.714  1.00  0.00      A    C 
ATOM   3850  HA  ASP A 270       6.845  24.672   7.087  1.00  0.00      A    H 
ATOM   3851  CB  ASP A 270       6.873  26.819   6.883  1.00  0.00      A    C 
ATOM   3852  HB1 ASP A 270       7.644  26.737   6.087  1.00  0.00      A      
ATOM   3853  HB2 ASP A 270       5.878  26.874   6.392  1.00  0.00      A    H 
ATOM   3854  CG  ASP A 270       7.091  28.122   7.625  1.00  0.00      A    C 
ATOM   3855  OD1 ASP A 270       6.701  28.276   8.812  1.00  0.00      A    O 
ATOM   3856  OD2 ASP A 270       7.719  28.985   6.984  1.00  0.00      A    O 
ATOM   3857  C   ASP A 270       8.160  25.436   8.572  1.00  0.00      A    C 
ATOM   3858  O   ASP A 270       9.270  25.710   8.121  1.00  0.00      A    O 
ATOM   3859  N   ARG A 271       8.054  24.955   9.854  1.00  0.00      A    N 
ATOM   3860  HN  ARG A 271       7.141  24.668  10.136  1.00  0.00      A      
ATOM   3861  CA  ARG A 271       9.164  24.801  10.779  1.00  0.00      A    C 
ATOM   3862  HA  ARG A 271      10.092  24.941  10.244  1.00  0.00      A    H 
ATOM   3863  CB  ARG A 271       9.112  25.864  11.932  1.00  0.00      A    C 
ATOM   3864  HB1 ARG A 271       9.967  25.732  12.629  1.00  0.00      A      
ATOM   3865  HB2 ARG A 271       8.192  25.675  12.525  1.00  0.00      A    H 
ATOM   3866  CG  ARG A 271       9.149  27.324  11.433  1.00  0.00      A    C 
ATOM   3867  HG1 ARG A 271       8.264  27.495  10.783  1.00  0.00      A      
ATOM   3868  HG2 ARG A 271       9.001  28.031  12.277  1.00  0.00      A    H 
ATOM   3869  CD  ARG A 271      10.450  27.673  10.693  1.00  0.00      A    C 
ATOM   3870  HD1 ARG A 271      10.637  26.961   9.861  1.00  0.00      A      
ATOM   3871  HD2 ARG A 271      11.318  27.756  11.382  1.00  0.00      A    H 
ATOM   3872  NE  ARG A 271      10.178  29.003  10.094  1.00  0.00      A    N 
ATOM   3873  HE  ARG A 271       9.291  29.423  10.286  1.00  0.00      A    H 
ATOM   3874  CZ  ARG A 271      10.753  29.481   8.995  1.00  0.00      A    C 
ATOM   3875  NH1 ARG A 271      11.954  29.084   8.680  1.00  0.00      A    N 
ATOM   3876 HH11 ARG A 271      12.431  28.611   9.421  1.00  0.00      A    H 
ATOM   3877 HH12 ARG A 271      12.359  29.292   7.789  1.00  0.00      A    H 
ATOM   3878  NH2 ARG A 271      10.058  30.342   8.281  1.00  0.00      A    N 
ATOM   3879 HH21 ARG A 271       9.107  30.532   8.526  1.00  0.00      A    H 
ATOM   3880 HH22 ARG A 271      10.393  30.767   7.440  1.00  0.00      A    H 
ATOM   3881  C   ARG A 271       9.336  23.415  11.352  1.00  0.00      A    C 
ATOM   3882  O   ARG A 271      10.220  23.180  12.172  1.00  0.00      A    O 
ATOM   3883  N   VAL A 272       8.519  22.431  10.987  1.00  0.00      A    N 
ATOM   3884  HN  VAL A 272       7.789  22.657  10.346  1.00  0.00      A      
ATOM   3885  CA  VAL A 272       8.512  21.109  11.544  1.00  0.00      A    C 
ATOM   3886  HA  VAL A 272       9.401  20.987  12.145  1.00  0.00      A    H 
ATOM   3887  CB  VAL A 272       7.196  20.810  12.316  1.00  0.00      A    C 
ATOM   3888  HB  VAL A 272       6.346  20.773  11.601  1.00  0.00      A    H 
ATOM   3889  CG1 VAL A 272       7.281  19.461  13.047  1.00  0.00      A    C 
ATOM   3890 HG11 VAL A 272       7.495  18.605  12.372  1.00  0.00      A    H 
ATOM   3891 HG12 VAL A 272       6.321  19.224  13.553  1.00  0.00      A    H 
ATOM   3892 HG13 VAL A 272       8.130  19.493  13.763  1.00  0.00      A    H 
ATOM   3893  CG2 VAL A 272       6.862  21.975  13.274  1.00  0.00      A    C 
ATOM   3894 HG21 VAL A 272       7.776  22.202  13.863  1.00  0.00      A    H 
ATOM   3895 HG22 VAL A 272       6.012  21.737  13.948  1.00  0.00      A    H 
ATOM   3896 HG23 VAL A 272       6.597  22.887  12.697  1.00  0.00      A    H 
ATOM   3897  C   VAL A 272       8.680  20.120  10.445  1.00  0.00      A    C 
ATOM   3898  O   VAL A 272       7.875  19.995   9.515  1.00  0.00      A    O 
ATOM   3899  N   TYR A 273       9.755  19.361  10.475  1.00  0.00      A    N 
ATOM   3900  HN  TYR A 273      10.366  19.385  11.262  1.00  0.00      A      
ATOM   3901  CA  TYR A 273      10.132  18.448   9.452  1.00  0.00      A    C 
ATOM   3902  HA  TYR A 273       9.888  18.886   8.496  1.00  0.00      A    H 
ATOM   3903  CB  TYR A 273      11.673  18.344   9.664  1.00  0.00      A    C 
ATOM   3904  HB1 TYR A 273      11.913  17.705  10.540  1.00  0.00      A      
ATOM   3905  HB2 TYR A 273      12.043  19.380   9.823  1.00  0.00      A    H 
ATOM   3906  CG  TYR A 273      12.346  17.798   8.429  1.00  0.00      A    C 
ATOM   3907  CD1 TYR A 273      12.695  16.454   8.283  1.00  0.00      A    C 
ATOM   3908  HD1 TYR A 273      12.472  15.719   9.043  1.00  0.00      A    H 
ATOM   3909  CE1 TYR A 273      13.407  16.025   7.169  1.00  0.00      A    C 
ATOM   3910  HE1 TYR A 273      13.689  14.987   7.076  1.00  0.00      A    H 
ATOM   3911  CZ  TYR A 273      13.761  16.936   6.202  1.00  0.00      A    C 
ATOM   3912  OH  TYR A 273      14.482  16.435   5.106  1.00  0.00      A    O 
ATOM   3913  HH  TYR A 273      14.692  17.165   4.520  1.00  0.00      A    H 
ATOM   3914  CD2 TYR A 273      12.696  18.710   7.406  1.00  0.00      A    C 
ATOM   3915  HD2 TYR A 273      12.395  19.744   7.492  1.00  0.00      A    H 
ATOM   3916  CE2 TYR A 273      13.352  18.301   6.263  1.00  0.00      A    C 
ATOM   3917  HE2 TYR A 273      13.585  18.987   5.463  1.00  0.00      A    H 
ATOM   3918  C   TYR A 273       9.418  17.112   9.666  1.00  0.00      A    C 
ATOM   3919  O   TYR A 273       9.583  16.489  10.730  1.00  0.00      A    O 
ATOM   3920  N   HSD A 274       8.641  16.663   8.677  1.00  0.00      A    N 
ATOM   3921  HN  HSD A 274       8.514  17.235   7.871  1.00  0.00      A      
ATOM   3922  CA  HSD A 274       7.834  15.448   8.719  1.00  0.00      A    C 
ATOM   3923  HA  HSD A 274       7.677  15.108   9.732  1.00  0.00      A    H 
ATOM   3924  CB  HSD A 274       6.478  15.673   7.975  1.00  0.00      A    C 
ATOM   3925  HB1 HSD A 274       5.921  16.424   8.574  1.00  0.00      A      
ATOM   3926  HB2 HSD A 274       6.698  16.153   6.997  1.00  0.00      A    H 
ATOM   3927  ND1 HSD A 274       4.608  14.490   6.723  1.00  0.00      A    N 
ATOM   3928  HD1 HSD A 274       4.462  15.170   6.005  1.00  0.00      A    H 
ATOM   3929  CG  HSD A 274       5.574  14.506   7.726  1.00  0.00      A    C 
ATOM   3930  CE1 HSD A 274       4.035  13.258   6.710  1.00  0.00      A    C 
ATOM   3931  HE1 HSD A 274       3.247  12.980   6.011  1.00  0.00      A    H 
ATOM   3932  NE2 HSD A 274       4.538  12.476   7.652  1.00  0.00      A    N 
ATOM   3933  CD2 HSD A 274       5.526  13.271   8.292  1.00  0.00      A    C 
ATOM   3934  HD2 HSD A 274       6.038  12.816   9.131  1.00  0.00      A    H 
ATOM   3935  C   HSD A 274       8.632  14.337   8.036  1.00  0.00      A    C 
ATOM   3936  O   HSD A 274       8.725  14.260   6.808  1.00  0.00      A    O 
ATOM   3937  N   CYS A 275       9.265  13.455   8.816  1.00  0.00      A    N 
ATOM   3938  HN  CYS A 275       9.132  13.518   9.803  1.00  0.00      A      
ATOM   3939  CA  CYS A 275      10.150  12.383   8.297  1.00  0.00      A    C 
ATOM   3940  HA  CYS A 275      10.196  12.447   7.219  1.00  0.00      A    H 
ATOM   3941  CB  CYS A 275      11.609  12.636   8.789  1.00  0.00      A    C 
ATOM   3942  HB1 CYS A 275      11.662  12.757   9.892  1.00  0.00      A      
ATOM   3943  HB2 CYS A 275      11.890  13.631   8.383  1.00  0.00      A    H 
ATOM   3944  SG  CYS A 275      12.828  11.390   8.229  1.00  0.00      A    S 
ATOM   3945  HG1 CYS A 275      12.344  10.385   8.944  1.00  0.00      A      
ATOM   3946  C   CYS A 275       9.655  11.019   8.697  1.00  0.00      A    C 
ATOM   3947  O   CYS A 275       9.285  10.769   9.853  1.00  0.00      A    O 
ATOM   3948  N   SER A 276       9.618  10.079   7.719  1.00  0.00      A    N 
ATOM   3949  HN  SER A 276       9.825  10.331   6.777  1.00  0.00      A      
ATOM   3950  CA  SER A 276       9.144   8.702   7.920  1.00  0.00      A    C 
ATOM   3951  HA  SER A 276       9.339   8.438   8.949  1.00  0.00      A    H 
ATOM   3952  CB  SER A 276       7.603   8.518   7.630  1.00  0.00      A    C 
ATOM   3953  HB1 SER A 276       7.078   9.247   8.284  1.00  0.00      A      
ATOM   3954  HB2 SER A 276       7.400   8.812   6.578  1.00  0.00      A    H 
ATOM   3955  OG  SER A 276       7.067   7.207   7.908  1.00  0.00      A    O 
ATOM   3956  HG1 SER A 276       7.508   6.612   7.297  1.00  0.00      A      
ATOM   3957  C   SER A 276       9.857   7.690   7.078  1.00  0.00      A    C 
ATOM   3958  O   SER A 276       9.981   7.843   5.895  1.00  0.00      A    O 
ATOM   3959  N   VAL A 277      10.299   6.592   7.728  1.00  0.00      A    N 
ATOM   3960  HN  VAL A 277      10.276   6.544   8.724  1.00  0.00      A      
ATOM   3961  CA  VAL A 277      10.800   5.425   7.032  1.00  0.00      A    C 
ATOM   3962  HA  VAL A 277      11.449   5.797   6.253  1.00  0.00      A    H 
ATOM   3963  CB  VAL A 277      11.591   4.527   7.965  1.00  0.00      A    C 
ATOM   3964  HB  VAL A 277      10.993   4.122   8.810  1.00  0.00      A    H 
ATOM   3965  CG1 VAL A 277      12.225   3.417   7.138  1.00  0.00      A    C 
ATOM   3966 HG11 VAL A 277      11.487   2.741   6.655  1.00  0.00      A    H 
ATOM   3967 HG12 VAL A 277      12.908   3.780   6.340  1.00  0.00      A    H 
ATOM   3968 HG13 VAL A 277      12.879   2.810   7.801  1.00  0.00      A    H 
ATOM   3969  CG2 VAL A 277      12.702   5.365   8.602  1.00  0.00      A    C 
ATOM   3970 HG21 VAL A 277      12.326   6.279   9.108  1.00  0.00      A    H 
ATOM   3971 HG22 VAL A 277      13.180   4.746   9.391  1.00  0.00      A    H 
ATOM   3972 HG23 VAL A 277      13.464   5.698   7.866  1.00  0.00      A    H 
ATOM   3973  C   VAL A 277       9.594   4.748   6.401  1.00  0.00      A    C 
ATOM   3974  O   VAL A 277       8.527   4.668   7.001  1.00  0.00      A    O 
ATOM   3975  N   MET A 278       9.725   4.269   5.154  1.00  0.00      A    N 
ATOM   3976  HN  MET A 278      10.599   4.338   4.681  1.00  0.00      A      
ATOM   3977  CA  MET A 278       8.727   3.468   4.501  1.00  0.00      A    C 
ATOM   3978  HA  MET A 278       8.094   3.036   5.262  1.00  0.00      A    H 
ATOM   3979  CB  MET A 278       7.824   4.268   3.495  1.00  0.00      A    C 
ATOM   3980  HB1 MET A 278       7.073   3.647   2.962  1.00  0.00      A      
ATOM   3981  HB2 MET A 278       8.470   4.639   2.671  1.00  0.00      A    H 
ATOM   3982  CG  MET A 278       7.038   5.462   4.124  1.00  0.00      A    C 
ATOM   3983  HG1 MET A 278       6.587   6.075   3.315  1.00  0.00      A      
ATOM   3984  HG2 MET A 278       7.777   6.100   4.654  1.00  0.00      A    H 
ATOM   3985  SD  MET A 278       5.776   4.941   5.294  1.00  0.00      A    S 
ATOM   3986  CE  MET A 278       4.613   4.308   4.102  1.00  0.00      A    C 
ATOM   3987  HE1 MET A 278       4.296   5.136   3.432  1.00  0.00      A    H 
ATOM   3988  HE2 MET A 278       5.017   3.529   3.420  1.00  0.00      A    H 
ATOM   3989  HE3 MET A 278       3.698   3.925   4.601  1.00  0.00      A    H 
ATOM   3990  C   MET A 278       9.404   2.329   3.716  1.00  0.00      A    C 
ATOM   3991  O   MET A 278      10.355   2.622   2.973  1.00  0.00      A    O 
ATOM   3992  N   PRO A 279       8.988   1.055   3.746  1.00  0.00      A    N 
ATOM   3993  CD  PRO A 279       7.721   0.642   4.340  1.00  0.00      A    C 
ATOM   3994  HD1 PRO A 279       7.725   0.745   5.447  1.00  0.00      A      
ATOM   3995  HD2 PRO A 279       6.907   1.280   3.934  1.00  0.00      A    H 
ATOM   3996  CA  PRO A 279       9.705  -0.078   3.091  1.00  0.00      A    C 
ATOM   3997  HA  PRO A 279      10.748   0.042   3.346  1.00  0.00      A    H 
ATOM   3998  CB  PRO A 279       8.974  -1.264   3.792  1.00  0.00      A    C 
ATOM   3999  HB1 PRO A 279       9.117  -2.196   3.203  1.00  0.00      A      
ATOM   4000  HB2 PRO A 279       9.375  -1.388   4.820  1.00  0.00      A    H 
ATOM   4001  CG  PRO A 279       7.532  -0.822   3.954  1.00  0.00      A    C 
ATOM   4002  HG1 PRO A 279       7.019  -1.473   4.693  1.00  0.00      A      
ATOM   4003  HG2 PRO A 279       6.983  -0.919   2.993  1.00  0.00      A    H 
ATOM   4004  C   PRO A 279       9.612  -0.190   1.552  1.00  0.00      A    C 
ATOM   4005  O   PRO A 279       9.763  -1.286   0.992  1.00  0.00      A    O 
ATOM   4006  N   CYS A 280       9.459   0.898   0.800  1.00  0.00      A    N 
ATOM   4007  HN  CYS A 280       9.367   1.787   1.242  1.00  0.00      A      
ATOM   4008  CA  CYS A 280       9.420   0.903  -0.621  1.00  0.00      A    C 
ATOM   4009  HA  CYS A 280       9.966   0.052  -1.001  1.00  0.00      A    H 
ATOM   4010  CB  CYS A 280       7.957   0.776  -1.035  1.00  0.00      A    C 
ATOM   4011  HB1 CYS A 280       7.636  -0.158  -0.527  1.00  0.00      A      
ATOM   4012  HB2 CYS A 280       7.365   1.621  -0.623  1.00  0.00      A    H 
ATOM   4013  SG  CYS A 280       7.658   0.558  -2.531  1.00  0.00      A    S 
ATOM   4014  C   CYS A 280      10.141   2.150  -1.134  1.00  0.00      A    C 
ATOM   4015  O   CYS A 280      10.085   3.209  -0.526  1.00  0.00      A    O 
ATOM   4016  N   TYR A 281      10.831   2.000  -2.262  1.00  0.00      A    N 
ATOM   4017  HN  TYR A 281      10.891   1.108  -2.703  1.00  0.00      A      
ATOM   4018  CA  TYR A 281      11.385   3.097  -2.985  1.00  0.00      A    C 
ATOM   4019  HA  TYR A 281      11.853   3.774  -2.286  1.00  0.00      A    H 
ATOM   4020  CB  TYR A 281      12.426   2.659  -4.015  1.00  0.00      A    C 
ATOM   4021  HB1 TYR A 281      12.691   3.467  -4.730  1.00  0.00      A      
ATOM   4022  HB2 TYR A 281      12.044   1.728  -4.486  1.00  0.00      A    H 
ATOM   4023  CG  TYR A 281      13.678   2.351  -3.245  1.00  0.00      A    C 
ATOM   4024  CD1 TYR A 281      14.560   3.391  -2.895  1.00  0.00      A    C 
ATOM   4025  HD1 TYR A 281      14.275   4.401  -3.149  1.00  0.00      A    H 
ATOM   4026  CE1 TYR A 281      15.756   3.097  -2.229  1.00  0.00      A    C 
ATOM   4027  HE1 TYR A 281      16.481   3.863  -1.995  1.00  0.00      A    H 
ATOM   4028  CZ  TYR A 281      16.089   1.771  -1.907  1.00  0.00      A    C 
ATOM   4029  OH  TYR A 281      17.358   1.532  -1.329  1.00  0.00      A    O 
ATOM   4030  HH  TYR A 281      17.861   2.347  -1.400  1.00  0.00      A    H 
ATOM   4031  CD2 TYR A 281      13.965   1.065  -2.849  1.00  0.00      A    C 
ATOM   4032  HD2 TYR A 281      13.322   0.230  -3.085  1.00  0.00      A    H 
ATOM   4033  CE2 TYR A 281      15.157   0.754  -2.174  1.00  0.00      A    C 
ATOM   4034  HE2 TYR A 281      15.331  -0.258  -1.840  1.00  0.00      A    H 
ATOM   4035  C   TYR A 281      10.294   3.939  -3.683  1.00  0.00      A    C 
ATOM   4036  O   TYR A 281      10.498   5.123  -3.931  1.00  0.00      A    O 
ATOM   4037  N   ASP A 282       9.060   3.400  -3.931  1.00  0.00      A    N 
ATOM   4038  HN  ASP A 282       8.848   2.483  -3.602  1.00  0.00      A      
ATOM   4039  CA  ASP A 282       8.026   4.110  -4.668  1.00  0.00      A    C 
ATOM   4040  HA  ASP A 282       8.457   4.757  -5.418  1.00  0.00      A    H 
ATOM   4041  CB  ASP A 282       7.068   3.121  -5.467  1.00  0.00      A    C 
ATOM   4042  HB1 ASP A 282       6.726   2.269  -4.841  1.00  0.00      A      
ATOM   4043  HB2 ASP A 282       6.174   3.673  -5.829  1.00  0.00      A    H 
ATOM   4044  CG  ASP A 282       7.741   2.561  -6.731  1.00  0.00      A    C 
ATOM   4045  OD1 ASP A 282       9.001   2.611  -6.865  1.00  0.00      A    O 
ATOM   4046  OD2 ASP A 282       7.042   2.055  -7.660  1.00  0.00      A    O 
ATOM   4047  C   ASP A 282       7.198   5.015  -3.744  1.00  0.00      A    C 
ATOM   4048  O   ASP A 282       6.445   5.873  -4.167  1.00  0.00      A    O 
ATOM   4049  N   LYS A 283       7.506   4.994  -2.432  1.00  0.00      A    N 
ATOM   4050  HN  LYS A 283       8.123   4.293  -2.084  1.00  0.00      A      
ATOM   4051  CA  LYS A 283       7.105   6.053  -1.554  1.00  0.00      A    C 
ATOM   4052  HA  LYS A 283       6.089   6.309  -1.816  1.00  0.00      A    H 
ATOM   4053  CB  LYS A 283       7.002   5.541  -0.123  1.00  0.00      A    C 
ATOM   4054  HB1 LYS A 283       7.995   5.147   0.182  1.00  0.00      A      
ATOM   4055  HB2 LYS A 283       6.809   6.386   0.572  1.00  0.00      A    H 
ATOM   4056  CG  LYS A 283       5.879   4.561   0.181  1.00  0.00      A    C 
ATOM   4057  HG1 LYS A 283       5.734   4.533   1.283  1.00  0.00      A      
ATOM   4058  HG2 LYS A 283       6.213   3.529  -0.060  1.00  0.00      A    H 
ATOM   4059  CD  LYS A 283       4.547   4.898  -0.497  1.00  0.00      A    C 
ATOM   4060  HD1 LYS A 283       4.377   5.969  -0.255  1.00  0.00      A      
ATOM   4061  HD2 LYS A 283       4.600   4.785  -1.601  1.00  0.00      A    H 
ATOM   4062  CE  LYS A 283       3.371   4.149   0.088  1.00  0.00      A    C 
ATOM   4063  HE1 LYS A 283       3.468   4.150   1.195  1.00  0.00      A      
ATOM   4064  HE2 LYS A 283       3.246   3.120  -0.309  1.00  0.00      A    H 
ATOM   4065  NZ  LYS A 283       2.097   4.868  -0.214  1.00  0.00      A    N 
ATOM   4066  HZ1 LYS A 283       1.467   4.750   0.606  1.00  0.00      A    H 
ATOM   4067  HZ2 LYS A 283       1.632   4.423  -1.031  1.00  0.00      A    H 
ATOM   4068  HZ3 LYS A 283       2.229   5.877  -0.429  1.00  0.00      A    H 
ATOM   4069  C   LYS A 283       7.889   7.363  -1.558  1.00  0.00      A    C 
ATOM   4070  O   LYS A 283       7.427   8.410  -1.086  1.00  0.00      A    O 
ATOM   4071  N   LYS A 284       9.155   7.305  -2.021  1.00  0.00      A    N 
ATOM   4072  HN  LYS A 284       9.525   6.448  -2.372  1.00  0.00      A      
ATOM   4073  CA  LYS A 284      10.055   8.467  -2.049  1.00  0.00      A    C 
ATOM   4074  HA  LYS A 284      10.137   8.842  -1.040  1.00  0.00      A    H 
ATOM   4075  CB  LYS A 284      11.472   8.073  -2.590  1.00  0.00      A    C 
ATOM   4076  HB1 LYS A 284      11.359   7.557  -3.567  1.00  0.00      A      
ATOM   4077  HB2 LYS A 284      12.037   8.993  -2.853  1.00  0.00      A    H 
ATOM   4078  CG  LYS A 284      12.287   7.126  -1.691  1.00  0.00      A    C 
ATOM   4079  HG1 LYS A 284      12.741   6.323  -2.310  1.00  0.00      A      
ATOM   4080  HG2 LYS A 284      11.601   6.695  -0.931  1.00  0.00      A    H 
ATOM   4081  CD  LYS A 284      13.460   7.800  -0.942  1.00  0.00      A    C 
ATOM   4082  HD1 LYS A 284      14.165   8.149  -1.727  1.00  0.00      A      
ATOM   4083  HD2 LYS A 284      13.063   8.678  -0.390  1.00  0.00      A    H 
ATOM   4084  CE  LYS A 284      14.187   6.843   0.033  1.00  0.00      A    C 
ATOM   4085  HE1 LYS A 284      14.409   5.868  -0.450  1.00  0.00      A      
ATOM   4086  HE2 LYS A 284      13.518   6.589   0.883  1.00  0.00      A    H 
ATOM   4087  NZ  LYS A 284      15.415   7.418   0.544  1.00  0.00      A    N 
ATOM   4088  HZ1 LYS A 284      15.870   6.872   1.303  1.00  0.00      A    H 
ATOM   4089  HZ2 LYS A 284      15.253   8.359   0.955  1.00  0.00      A    H 
ATOM   4090  HZ3 LYS A 284      16.144   7.488  -0.194  1.00  0.00      A    H 
ATOM   4091  C   LYS A 284       9.469   9.593  -2.913  1.00  0.00      A    C 
ATOM   4092  O   LYS A 284       9.342  10.706  -2.399  1.00  0.00      A    O 
ATOM   4093  N   LEU A 285       9.018   9.299  -4.160  1.00  0.00      A    N 
ATOM   4094  HN  LEU A 285       9.142   8.415  -4.605  1.00  0.00      A      
ATOM   4095  CA  LEU A 285       8.399  10.319  -5.010  1.00  0.00      A    C 
ATOM   4096  HA  LEU A 285       8.631  11.301  -4.626  1.00  0.00      A    H 
ATOM   4097  CB  LEU A 285       8.951  10.320  -6.433  1.00  0.00      A    C 
ATOM   4098  HB1 LEU A 285       8.480  11.180  -6.955  1.00  0.00      A      
ATOM   4099  HB2 LEU A 285       8.607   9.415  -6.977  1.00  0.00      A    H 
ATOM   4100  CG  LEU A 285      10.464  10.474  -6.550  1.00  0.00      A    C 
ATOM   4101  HG  LEU A 285      10.916   9.614  -6.012  1.00  0.00      A    H 
ATOM   4102  CD1 LEU A 285      10.882  10.406  -8.012  1.00  0.00      A    C 
ATOM   4103 HD11 LEU A 285      10.209  11.023  -8.645  1.00  0.00      A    H 
ATOM   4104 HD12 LEU A 285      11.956  10.667  -8.128  1.00  0.00      A    H 
ATOM   4105 HD13 LEU A 285      10.789   9.370  -8.401  1.00  0.00      A    H 
ATOM   4106  CD2 LEU A 285      10.984  11.717  -5.858  1.00  0.00      A    C 
ATOM   4107 HD21 LEU A 285      10.589  12.639  -6.335  1.00  0.00      A    H 
ATOM   4108 HD22 LEU A 285      10.751  11.712  -4.772  1.00  0.00      A    H 
ATOM   4109 HD23 LEU A 285      12.080  11.740  -6.038  1.00  0.00      A    H 
ATOM   4110  C   LEU A 285       6.871  10.169  -5.035  1.00  0.00      A    C 
ATOM   4111  O   LEU A 285       6.250  10.554  -6.022  1.00  0.00      A    O 
ATOM   4112  N   GLU A 286       6.233   9.546  -4.016  1.00  0.00      A    N 
ATOM   4113  HN  GLU A 286       6.761   9.102  -3.296  1.00  0.00      A      
ATOM   4114  CA  GLU A 286       4.771   9.525  -3.944  1.00  0.00      A    C 
ATOM   4115  HA  GLU A 286       4.367   9.080  -4.841  1.00  0.00      A    H 
ATOM   4116  CB  GLU A 286       4.176   8.694  -2.803  1.00  0.00      A    C 
ATOM   4117  HB1 GLU A 286       4.464   9.105  -1.812  1.00  0.00      A      
ATOM   4118  HB2 GLU A 286       4.613   7.673  -2.854  1.00  0.00      A    H 
ATOM   4119  CG  GLU A 286       2.620   8.654  -2.797  1.00  0.00      A    C 
ATOM   4120  HG1 GLU A 286       2.196   9.651  -2.550  1.00  0.00      A      
ATOM   4121  HG2 GLU A 286       2.281   8.338  -3.806  1.00  0.00      A    H 
ATOM   4122  CD  GLU A 286       2.055   7.626  -1.829  1.00  0.00      A    C 
ATOM   4123  OE1 GLU A 286       2.529   7.532  -0.689  1.00  0.00      A    O 
ATOM   4124  OE2 GLU A 286       1.047   6.913  -2.152  1.00  0.00      A    O 
ATOM   4125  C   GLU A 286       4.130  10.937  -3.866  1.00  0.00      A    C 
ATOM   4126  O   GLU A 286       3.104  11.290  -4.462  1.00  0.00      A    O 
ATOM   4127  N   GLY A 287       4.794  11.798  -3.058  1.00  0.00      A    N 
ATOM   4128  HN  GLY A 287       5.579  11.464  -2.542  1.00  0.00      A      
ATOM   4129  CA  GLY A 287       4.512  13.203  -2.805  1.00  0.00      A    C 
ATOM   4130  HA1 GLY A 287       4.996  13.476  -1.879  1.00  0.00      A      
ATOM   4131  HA2 GLY A 287       3.438  13.264  -2.710  1.00  0.00      A    H 
ATOM   4132  C   GLY A 287       5.016  14.221  -3.852  1.00  0.00      A    C 
ATOM   4133  O   GLY A 287       4.705  15.409  -3.757  1.00  0.00      A    O 
ATOM   4134  N   ALA A 288       5.735  13.745  -4.897  1.00  0.00      A    N 
ATOM   4135  HN  ALA A 288       6.044  12.798  -4.854  1.00  0.00      A      
ATOM   4136  CA  ALA A 288       6.075  14.574  -6.050  1.00  0.00      A    C 
ATOM   4137  HA  ALA A 288       6.392  15.537  -5.678  1.00  0.00      A    H 
ATOM   4138  CB  ALA A 288       7.161  13.903  -6.895  1.00  0.00      A    C 
ATOM   4139  HB1 ALA A 288       8.035  13.673  -6.250  1.00  0.00      A    H 
ATOM   4140  HB2 ALA A 288       7.532  14.554  -7.715  1.00  0.00      A    H 
ATOM   4141  HB3 ALA A 288       6.802  12.953  -7.346  1.00  0.00      A    H 
ATOM   4142  C   ALA A 288       4.884  14.869  -6.970  1.00  0.00      A    C 
ATOM   4143  O   ALA A 288       4.803  14.377  -8.092  1.00  0.00      A    O 
ATOM   4144  N   ARG A 289       3.909  15.662  -6.476  1.00  0.00      A    N 
ATOM   4145  HN  ARG A 289       4.002  16.097  -5.584  1.00  0.00      A      
ATOM   4146  CA  ARG A 289       2.633  15.915  -7.138  1.00  0.00      A    C 
ATOM   4147  HA  ARG A 289       2.807  15.988  -8.202  1.00  0.00      A    H 
ATOM   4148  CB  ARG A 289       1.529  14.885  -6.729  1.00  0.00      A    C 
ATOM   4149  HB1 ARG A 289       0.615  15.055  -7.337  1.00  0.00      A      
ATOM   4150  HB2 ARG A 289       1.312  14.969  -5.642  1.00  0.00      A    H 
ATOM   4151  CG  ARG A 289       1.937  13.394  -6.940  1.00  0.00      A    C 
ATOM   4152  HG1 ARG A 289       2.017  13.293  -8.044  1.00  0.00      A      
ATOM   4153  HG2 ARG A 289       2.938  13.158  -6.519  1.00  0.00      A    H 
ATOM   4154  CD  ARG A 289       0.966  12.342  -6.464  1.00  0.00      A    C 
ATOM   4155  HD1 ARG A 289       0.741  12.406  -5.378  1.00  0.00      A      
ATOM   4156  HD2 ARG A 289       1.361  11.318  -6.639  1.00  0.00      A    H 
ATOM   4157  NE  ARG A 289      -0.277  12.493  -7.254  1.00  0.00      A    N 
ATOM   4158  HE  ARG A 289      -1.066  13.005  -6.914  1.00  0.00      A    H 
ATOM   4159  CZ  ARG A 289      -0.558  11.823  -8.339  1.00  0.00      A    C 
ATOM   4160  NH1 ARG A 289       0.239  10.922  -8.899  1.00  0.00      A    N 
ATOM   4161 HH11 ARG A 289       0.973  10.523  -8.349  1.00  0.00      A    H 
ATOM   4162 HH12 ARG A 289      -0.004  10.548  -9.794  1.00  0.00      A    H 
ATOM   4163  NH2 ARG A 289      -1.704  12.014  -8.918  1.00  0.00      A    N 
ATOM   4164 HH21 ARG A 289      -1.866  11.584  -9.806  1.00  0.00      A    H 
ATOM   4165 HH22 ARG A 289      -2.194  12.839  -8.636  1.00  0.00      A    H 
ATOM   4166  C   ARG A 289       2.202  17.266  -6.641  1.00  0.00      A    C 
ATOM   4167  O   ARG A 289       2.421  17.562  -5.484  1.00  0.00      A    O 
ATOM   4168  N   ASP A 290       1.572  18.139  -7.456  1.00  0.00      A    N 
ATOM   4169  HN  ASP A 290       1.289  17.855  -8.369  1.00  0.00      A      
ATOM   4170  CA  ASP A 290       1.176  19.476  -7.096  1.00  0.00      A    C 
ATOM   4171  HA  ASP A 290       1.947  19.861  -6.445  1.00  0.00      A    H 
ATOM   4172  CB  ASP A 290       0.893  20.324  -8.343  1.00  0.00      A    C 
ATOM   4173  HB1 ASP A 290       0.298  19.795  -9.117  1.00  0.00      A      
ATOM   4174  HB2 ASP A 290       0.345  21.265  -8.123  1.00  0.00      A    H 
ATOM   4175  CG  ASP A 290       2.162  20.779  -8.984  1.00  0.00      A    C 
ATOM   4176  OD1 ASP A 290       3.277  20.298  -8.606  1.00  0.00      A    O 
ATOM   4177  OD2 ASP A 290       2.090  21.614  -9.934  1.00  0.00      A    O 
ATOM   4178  C   ASP A 290      -0.070  19.554  -6.193  1.00  0.00      A    C 
ATOM   4179  O   ASP A 290      -0.344  20.488  -5.470  1.00  0.00      A    O 
ATOM   4180  N   ASP A 291      -0.823  18.442  -6.173  1.00  0.00      A    N 
ATOM   4181  HN  ASP A 291      -0.639  17.788  -6.902  1.00  0.00      A      
ATOM   4182  CA  ASP A 291      -1.768  18.044  -5.169  1.00  0.00      A    C 
ATOM   4183  HA  ASP A 291      -2.474  18.846  -5.008  1.00  0.00      A    H 
ATOM   4184  CB  ASP A 291      -2.472  16.724  -5.593  1.00  0.00      A    C 
ATOM   4185  HB1 ASP A 291      -1.699  15.992  -5.908  1.00  0.00      A      
ATOM   4186  HB2 ASP A 291      -3.114  16.284  -4.801  1.00  0.00      A    H 
ATOM   4187  CG  ASP A 291      -3.378  17.064  -6.751  1.00  0.00      A    C 
ATOM   4188  OD1 ASP A 291      -4.302  17.899  -6.632  1.00  0.00      A    O 
ATOM   4189  OD2 ASP A 291      -3.304  16.315  -7.781  1.00  0.00      A    O 
ATOM   4190  C   ASP A 291      -1.112  17.811  -3.788  1.00  0.00      A    C 
ATOM   4191  O   ASP A 291      -1.622  18.266  -2.765  1.00  0.00      A    O 
ATOM   4192  N   PHE A 292       0.024  17.088  -3.713  1.00  0.00      A    N 
ATOM   4193  HN  PHE A 292       0.554  16.940  -4.544  1.00  0.00      A      
ATOM   4194  CA  PHE A 292       0.630  16.553  -2.492  1.00  0.00      A    C 
ATOM   4195  HA  PHE A 292      -0.150  16.340  -1.777  1.00  0.00      A    H 
ATOM   4196  CB  PHE A 292       1.349  15.157  -2.650  1.00  0.00      A    C 
ATOM   4197  HB1 PHE A 292       1.886  15.054  -1.683  1.00  0.00      A      
ATOM   4198  HB2 PHE A 292       2.120  15.188  -3.449  1.00  0.00      A    H 
ATOM   4199  CG  PHE A 292       0.461  13.934  -2.846  1.00  0.00      A    C 
ATOM   4200  CD1 PHE A 292      -0.701  13.917  -3.618  1.00  0.00      A    C 
ATOM   4201  HD1 PHE A 292      -1.021  14.818  -4.119  1.00  0.00      A    H 
ATOM   4202  CE1 PHE A 292      -1.483  12.771  -3.793  1.00  0.00      A    C 
ATOM   4203  HE1 PHE A 292      -2.357  12.771  -4.428  1.00  0.00      A    H 
ATOM   4204  CZ  PHE A 292      -1.122  11.573  -3.142  1.00  0.00      A    C 
ATOM   4205  HZ  PHE A 292      -1.738  10.702  -3.309  1.00  0.00      A    H 
ATOM   4206  CD2 PHE A 292       0.830  12.728  -2.269  1.00  0.00      A    C 
ATOM   4207  HD2 PHE A 292       1.713  12.703  -1.646  1.00  0.00      A    H 
ATOM   4208  CE2 PHE A 292       0.059  11.563  -2.344  1.00  0.00      A    C 
ATOM   4209  HE2 PHE A 292       0.461  10.674  -1.883  1.00  0.00      A    H 
ATOM   4210  C   PHE A 292       1.567  17.601  -1.842  1.00  0.00      A    C 
ATOM   4211  O   PHE A 292       2.559  17.355  -1.136  1.00  0.00      A    O 
ATOM   4212  N   TRP A 293       1.261  18.891  -2.161  1.00  0.00      A    N 
ATOM   4213  HN  TRP A 293       0.424  19.052  -2.678  1.00  0.00      A      
ATOM   4214  CA  TRP A 293       1.947  20.101  -1.870  1.00  0.00      A    C 
ATOM   4215  HA  TRP A 293       2.743  19.957  -1.154  1.00  0.00      A    H 
ATOM   4216  CB  TRP A 293       2.474  20.773  -3.139  1.00  0.00      A    C 
ATOM   4217  HB1 TRP A 293       1.814  20.559  -4.006  1.00  0.00      A      
ATOM   4218  HB2 TRP A 293       2.462  21.878  -3.028  1.00  0.00      A    H 
ATOM   4219  CG  TRP A 293       3.840  20.412  -3.607  1.00  0.00      A    C 
ATOM   4220  CD1 TRP A 293       4.534  19.246  -3.435  1.00  0.00      A    C 
ATOM   4221  HD1 TRP A 293       4.065  18.370  -3.011  1.00  0.00      A    H 
ATOM   4222  NE1 TRP A 293       5.777  19.344  -3.958  1.00  0.00      A    N 
ATOM   4223  HE1 TRP A 293       6.513  18.709  -3.869  1.00  0.00      A    H 
ATOM   4224  CE2 TRP A 293       5.937  20.594  -4.493  1.00  0.00      A    C 
ATOM   4225  CD2 TRP A 293       4.747  21.312  -4.287  1.00  0.00      A    C 
ATOM   4226  CE3 TRP A 293       4.669  22.618  -4.732  1.00  0.00      A    C 
ATOM   4227  HE3 TRP A 293       3.716  23.120  -4.657  1.00  0.00      A    H 
ATOM   4228  CZ3 TRP A 293       5.737  23.184  -5.409  1.00  0.00      A    C 
ATOM   4229  HZ3 TRP A 293       5.692  24.181  -5.821  1.00  0.00      A    H 
ATOM   4230  CZ2 TRP A 293       7.054  21.148  -5.089  1.00  0.00      A    C 
ATOM   4231  HZ2 TRP A 293       7.979  20.611  -5.233  1.00  0.00      A    H 
ATOM   4232  CH2 TRP A 293       6.961  22.474  -5.531  1.00  0.00      A    C 
ATOM   4233  HH2 TRP A 293       7.838  22.896  -5.999  1.00  0.00      A    H 
ATOM   4234  C   TRP A 293       0.893  20.970  -1.205  1.00  0.00      A    C 
ATOM   4235  O   TRP A 293      -0.216  20.998  -1.719  1.00  0.00      A    O 
ATOM   4236  N   LEU A 294       1.188  21.679  -0.079  1.00  0.00      A    N 
ATOM   4237  HN  LEU A 294       2.119  21.693   0.280  1.00  0.00      A      
ATOM   4238  CA  LEU A 294       0.240  22.492   0.655  1.00  0.00      A    C 
ATOM   4239  HA  LEU A 294      -0.572  21.814   0.870  1.00  0.00      A    H 
ATOM   4240  CB  LEU A 294       0.779  23.012   2.036  1.00  0.00      A    C 
ATOM   4241  HB1 LEU A 294       0.004  23.673   2.480  1.00  0.00      A      
ATOM   4242  HB2 LEU A 294       1.699  23.614   1.882  1.00  0.00      A    H 
ATOM   4243  CG  LEU A 294       1.034  21.910   3.054  1.00  0.00      A    C 
ATOM   4244  HG  LEU A 294       1.829  21.235   2.670  1.00  0.00      A    H 
ATOM   4245  CD1 LEU A 294       1.608  22.523   4.341  1.00  0.00      A    C 
ATOM   4246 HD11 LEU A 294       2.561  23.047   4.113  1.00  0.00      A    H 
ATOM   4247 HD12 LEU A 294       1.793  21.743   5.109  1.00  0.00      A    H 
ATOM   4248 HD13 LEU A 294       0.873  23.224   4.792  1.00  0.00      A    H 
ATOM   4249  CD2 LEU A 294      -0.275  21.200   3.445  1.00  0.00      A    C 
ATOM   4250 HD21 LEU A 294      -1.044  21.910   3.817  1.00  0.00      A    H 
ATOM   4251 HD22 LEU A 294      -0.040  20.437   4.218  1.00  0.00      A    H 
ATOM   4252 HD23 LEU A 294      -0.685  20.715   2.534  1.00  0.00      A    H 
ATOM   4253  C   LEU A 294      -0.312  23.680  -0.142  1.00  0.00      A    C 
ATOM   4254  O   LEU A 294       0.476  24.259  -0.876  1.00  0.00      A    O 
ATOM   4255  N   PRO A 295      -1.586  24.097  -0.096  1.00  0.00      A    N 
ATOM   4256  CD  PRO A 295      -2.627  23.529   0.746  1.00  0.00      A    C 
ATOM   4257  HD1 PRO A 295      -2.583  24.069   1.716  1.00  0.00      A      
ATOM   4258  HD2 PRO A 295      -2.545  22.431   0.897  1.00  0.00      A    H 
ATOM   4259  CA  PRO A 295      -2.088  25.231  -0.865  1.00  0.00      A    C 
ATOM   4260  HA  PRO A 295      -1.991  24.957  -1.905  1.00  0.00      A    H 
ATOM   4261  CB  PRO A 295      -3.622  25.307  -0.457  1.00  0.00      A    C 
ATOM   4262  HB1 PRO A 295      -4.220  25.657  -1.326  1.00  0.00      A      
ATOM   4263  HB2 PRO A 295      -3.699  25.988   0.417  1.00  0.00      A    H 
ATOM   4264  CG  PRO A 295      -3.934  23.900   0.028  1.00  0.00      A    C 
ATOM   4265  HG1 PRO A 295      -4.836  23.842   0.674  1.00  0.00      A      
ATOM   4266  HG2 PRO A 295      -3.988  23.169  -0.807  1.00  0.00      A    H 
ATOM   4267  C   PRO A 295      -1.370  26.564  -0.696  1.00  0.00      A    C 
ATOM   4268  O   PRO A 295      -0.981  26.937   0.421  1.00  0.00      A    O 
ATOM   4269  N   GLY A 296      -1.147  27.273  -1.798  1.00  0.00      A    N 
ATOM   4270  HN  GLY A 296      -1.381  26.859  -2.675  1.00  0.00      A      
ATOM   4271  CA  GLY A 296      -0.615  28.646  -1.837  1.00  0.00      A    C 
ATOM   4272  HA1 GLY A 296      -0.584  28.879  -2.891  1.00  0.00      A      
ATOM   4273  HA2 GLY A 296      -1.255  29.274  -1.235  1.00  0.00      A    H 
ATOM   4274  C   GLY A 296       0.768  28.801  -1.254  1.00  0.00      A    C 
ATOM   4275  O   GLY A 296       1.111  29.862  -0.697  1.00  0.00      A    O 
ATOM   4276  N   THR A 297       1.587  27.780  -1.392  1.00  0.00      A    N 
ATOM   4277  HN  THR A 297       1.297  26.932  -1.829  1.00  0.00      A      
ATOM   4278  CA  THR A 297       2.941  27.738  -0.817  1.00  0.00      A    C 
ATOM   4279  HA  THR A 297       3.274  28.762  -0.727  1.00  0.00      A    H 
ATOM   4280  CB  THR A 297       3.033  27.075   0.595  1.00  0.00      A    C 
ATOM   4281  HB  THR A 297       4.082  27.123   0.956  1.00  0.00      A    H 
ATOM   4282  OG1 THR A 297       2.633  25.739   0.532  1.00  0.00      A    O 
ATOM   4283  HG1 THR A 297       1.684  25.787   0.394  1.00  0.00      A    H 
ATOM   4284  CG2 THR A 297       2.158  27.829   1.587  1.00  0.00      A    C 
ATOM   4285 HG21 THR A 297       2.354  28.919   1.500  1.00  0.00      A    H 
ATOM   4286 HG22 THR A 297       1.073  27.661   1.416  1.00  0.00      A    H 
ATOM   4287 HG23 THR A 297       2.426  27.514   2.618  1.00  0.00      A    H 
ATOM   4288  C   THR A 297       3.804  27.085  -1.870  1.00  0.00      A    C 
ATOM   4289  O   THR A 297       3.401  27.015  -3.061  1.00  0.00      A    O 
ATOM   4290  N   SER A 298       5.011  26.608  -1.551  1.00  0.00      A    N 
ATOM   4291  HN  SER A 298       5.487  26.903  -0.726  1.00  0.00      A      
ATOM   4292  CA  SER A 298       5.820  25.714  -2.337  1.00  0.00      A    C 
ATOM   4293  HA  SER A 298       5.298  25.344  -3.207  1.00  0.00      A    H 
ATOM   4294  CB  SER A 298       7.171  26.292  -2.813  1.00  0.00      A    C 
ATOM   4295  HB1 SER A 298       7.678  25.564  -3.481  1.00  0.00      A      
ATOM   4296  HB2 SER A 298       7.807  26.505  -1.927  1.00  0.00      A    H 
ATOM   4297  OG  SER A 298       6.930  27.505  -3.527  1.00  0.00      A    O 
ATOM   4298  HG1 SER A 298       6.551  27.280  -4.380  1.00  0.00      A      
ATOM   4299  C   SER A 298       6.098  24.465  -1.468  1.00  0.00      A    C 
ATOM   4300  O   SER A 298       6.981  23.651  -1.735  1.00  0.00      A    O 
ATOM   4301  N   VAL A 299       5.370  24.316  -0.327  1.00  0.00      A    N 
ATOM   4302  HN  VAL A 299       4.612  24.931  -0.124  1.00  0.00      A      
ATOM   4303  CA  VAL A 299       5.670  23.297   0.685  1.00  0.00      A    C 
ATOM   4304  HA  VAL A 299       6.740  23.343   0.820  1.00  0.00      A    H 
ATOM   4305  CB  VAL A 299       5.103  23.694   2.082  1.00  0.00      A    C 
ATOM   4306  HB  VAL A 299       4.078  24.092   1.926  1.00  0.00      A    H 
ATOM   4307  CG1 VAL A 299       5.076  22.569   3.102  1.00  0.00      A    C 
ATOM   4308 HG11 VAL A 299       6.105  22.164   3.205  1.00  0.00      A    H 
ATOM   4309 HG12 VAL A 299       4.359  21.755   2.862  1.00  0.00      A    H 
ATOM   4310 HG13 VAL A 299       4.855  23.024   4.092  1.00  0.00      A    H 
ATOM   4311  CG2 VAL A 299       5.993  24.835   2.658  1.00  0.00      A    C 
ATOM   4312 HG21 VAL A 299       7.040  24.517   2.853  1.00  0.00      A    H 
ATOM   4313 HG22 VAL A 299       6.060  25.661   1.918  1.00  0.00      A    H 
ATOM   4314 HG23 VAL A 299       5.552  25.203   3.609  1.00  0.00      A    H 
ATOM   4315  C   VAL A 299       5.345  21.840   0.342  1.00  0.00      A    C 
ATOM   4316  O   VAL A 299       4.171  21.545   0.219  1.00  0.00      A    O 
ATOM   4317  N   PRO A 300       6.241  20.859   0.227  1.00  0.00      A    N 
ATOM   4318  CD  PRO A 300       7.688  21.020   0.235  1.00  0.00      A    C 
ATOM   4319  HD1 PRO A 300       8.017  21.226  -0.806  1.00  0.00      A      
ATOM   4320  HD2 PRO A 300       8.073  21.833   0.887  1.00  0.00      A    H 
ATOM   4321  CA  PRO A 300       5.881  19.449   0.209  1.00  0.00      A    C 
ATOM   4322  HA  PRO A 300       5.199  19.226  -0.599  1.00  0.00      A    H 
ATOM   4323  CB  PRO A 300       7.215  18.786  -0.106  1.00  0.00      A    C 
ATOM   4324  HB1 PRO A 300       7.371  18.765  -1.206  1.00  0.00      A      
ATOM   4325  HB2 PRO A 300       7.214  17.744   0.278  1.00  0.00      A    H 
ATOM   4326  CG  PRO A 300       8.220  19.663   0.604  1.00  0.00      A    C 
ATOM   4327  HG1 PRO A 300       9.233  19.451   0.201  1.00  0.00      A      
ATOM   4328  HG2 PRO A 300       8.177  19.477   1.699  1.00  0.00      A    H 
ATOM   4329  C   PRO A 300       5.245  18.968   1.498  1.00  0.00      A    C 
ATOM   4330  O   PRO A 300       5.751  19.251   2.560  1.00  0.00      A    O 
ATOM   4331  N   GLU A 301       4.135  18.182   1.406  1.00  0.00      A    N 
ATOM   4332  HN  GLU A 301       3.706  18.022   0.521  1.00  0.00      A      
ATOM   4333  CA  GLU A 301       3.453  17.595   2.588  1.00  0.00      A    C 
ATOM   4334  HA  GLU A 301       3.267  18.390   3.295  1.00  0.00      A    H 
ATOM   4335  CB  GLU A 301       2.076  17.023   2.173  1.00  0.00      A    C 
ATOM   4336  HB1 GLU A 301       2.217  16.399   1.265  1.00  0.00      A      
ATOM   4337  HB2 GLU A 301       1.696  16.399   3.010  1.00  0.00      A    H 
ATOM   4338  CG  GLU A 301       1.059  18.173   1.799  1.00  0.00      A    C 
ATOM   4339  HG1 GLU A 301       0.951  18.868   2.658  1.00  0.00      A      
ATOM   4340  HG2 GLU A 301       1.485  18.800   0.987  1.00  0.00      A    H 
ATOM   4341  CD  GLU A 301      -0.284  17.613   1.406  1.00  0.00      A    C 
ATOM   4342  OE1 GLU A 301      -1.245  18.408   1.185  1.00  0.00      A    O 
ATOM   4343  OE2 GLU A 301      -0.461  16.370   1.324  1.00  0.00      A    O 
ATOM   4344  C   GLU A 301       4.257  16.582   3.411  1.00  0.00      A    C 
ATOM   4345  O   GLU A 301       4.075  16.549   4.622  1.00  0.00      A    O 
ATOM   4346  N   THR A 302       5.116  15.760   2.802  1.00  0.00      A    N 
ATOM   4347  HN  THR A 302       5.129  15.805   1.806  1.00  0.00      A      
ATOM   4348  CA  THR A 302       6.040  14.901   3.514  1.00  0.00      A    C 
ATOM   4349  HA  THR A 302       5.851  14.933   4.577  1.00  0.00      A    H 
ATOM   4350  CB  THR A 302       5.984  13.438   3.107  1.00  0.00      A    C 
ATOM   4351  HB  THR A 302       6.013  13.307   2.004  1.00  0.00      A    H 
ATOM   4352  OG1 THR A 302       4.822  12.841   3.659  1.00  0.00      A    O 
ATOM   4353  HG1 THR A 302       4.046  13.354   3.419  1.00  0.00      A    H 
ATOM   4354  CG2 THR A 302       7.112  12.605   3.721  1.00  0.00      A    C 
ATOM   4355 HG21 THR A 302       7.184  12.763   4.819  1.00  0.00      A    H 
ATOM   4356 HG22 THR A 302       8.085  12.794   3.219  1.00  0.00      A    H 
ATOM   4357 HG23 THR A 302       6.898  11.538   3.499  1.00  0.00      A    H 
ATOM   4358  C   THR A 302       7.401  15.419   3.259  1.00  0.00      A    C 
ATOM   4359  O   THR A 302       7.849  15.412   2.119  1.00  0.00      A    O 
ATOM   4360  N   ASP A 303       8.062  15.893   4.326  1.00  0.00      A    N 
ATOM   4361  HN  ASP A 303       7.704  15.786   5.250  1.00  0.00      A      
ATOM   4362  CA  ASP A 303       9.438  16.383   4.169  1.00  0.00      A    C 
ATOM   4363  HA  ASP A 303       9.332  17.085   3.356  1.00  0.00      A    H 
ATOM   4364  CB  ASP A 303       9.875  17.113   5.452  1.00  0.00      A    C 
ATOM   4365  HB1 ASP A 303       9.751  16.381   6.279  1.00  0.00      A      
ATOM   4366  HB2 ASP A 303      10.952  17.385   5.467  1.00  0.00      A    H 
ATOM   4367  CG  ASP A 303       8.987  18.335   5.718  1.00  0.00      A    C 
ATOM   4368  OD1 ASP A 303       9.354  19.429   5.258  1.00  0.00      A    O 
ATOM   4369  OD2 ASP A 303       7.890  18.211   6.330  1.00  0.00      A    O 
ATOM   4370  C   ASP A 303      10.494  15.325   3.773  1.00  0.00      A    C 
ATOM   4371  O   ASP A 303      11.331  15.597   2.899  1.00  0.00      A    O 
ATOM   4372  N   CYS A 304      10.446  14.100   4.348  1.00  0.00      A    N 
ATOM   4373  HN  CYS A 304       9.744  13.905   5.028  1.00  0.00      A      
ATOM   4374  CA  CYS A 304      11.349  13.009   3.978  1.00  0.00      A    C 
ATOM   4375  HA  CYS A 304      11.549  13.133   2.924  1.00  0.00      A    H 
ATOM   4376  CB  CYS A 304      12.690  13.091   4.738  1.00  0.00      A    C 
ATOM   4377  HB1 CYS A 304      12.402  12.936   5.800  1.00  0.00      A      
ATOM   4378  HB2 CYS A 304      13.046  14.143   4.710  1.00  0.00      A    H 
ATOM   4379  SG  CYS A 304      14.027  11.946   4.244  1.00  0.00      A    S 
ATOM   4380  HG1 CYS A 304      15.054  12.465   4.901  1.00  0.00      A      
ATOM   4381  C   CYS A 304      10.708  11.598   4.110  1.00  0.00      A    C 
ATOM   4382  O   CYS A 304      10.016  11.305   5.087  1.00  0.00      A    O 
ATOM   4383  N   VAL A 305      10.974  10.775   3.083  1.00  0.00      A    N 
ATOM   4384  HN  VAL A 305      11.438  11.159   2.288  1.00  0.00      A      
ATOM   4385  CA  VAL A 305      10.711   9.346   3.082  1.00  0.00      A    C 
ATOM   4386  HA  VAL A 305      10.230   9.070   4.009  1.00  0.00      A    H 
ATOM   4387  CB  VAL A 305       9.829   8.922   1.933  1.00  0.00      A    C 
ATOM   4388  HB  VAL A 305      10.239   9.325   0.983  1.00  0.00      A    H 
ATOM   4389  CG1 VAL A 305       9.745   7.400   1.777  1.00  0.00      A    C 
ATOM   4390 HG11 VAL A 305       8.917   7.117   1.092  1.00  0.00      A    H 
ATOM   4391 HG12 VAL A 305      10.706   7.025   1.364  1.00  0.00      A    H 
ATOM   4392 HG13 VAL A 305       9.606   6.958   2.786  1.00  0.00      A    H 
ATOM   4393  CG2 VAL A 305       8.413   9.550   2.069  1.00  0.00      A    C 
ATOM   4394 HG21 VAL A 305       8.426  10.658   2.141  1.00  0.00      A    H 
ATOM   4395 HG22 VAL A 305       7.764   9.254   1.217  1.00  0.00      A    H 
ATOM   4396 HG23 VAL A 305       7.921   9.175   2.992  1.00  0.00      A    H 
ATOM   4397  C   VAL A 305      12.043   8.566   3.009  1.00  0.00      A    C 
ATOM   4398  O   VAL A 305      12.907   8.825   2.166  1.00  0.00      A    O 
ATOM   4399  N   LEU A 306      12.269   7.632   3.943  1.00  0.00      A    N 
ATOM   4400  HN  LEU A 306      11.555   7.450   4.614  1.00  0.00      A      
ATOM   4401  CA  LEU A 306      13.529   6.949   4.088  1.00  0.00      A    C 
ATOM   4402  HA  LEU A 306      14.243   7.318   3.367  1.00  0.00      A    H 
ATOM   4403  CB  LEU A 306      14.047   7.025   5.531  1.00  0.00      A    C 
ATOM   4404  HB1 LEU A 306      14.692   6.207   5.918  1.00  0.00      A      
ATOM   4405  HB2 LEU A 306      13.177   7.030   6.221  1.00  0.00      A    H 
ATOM   4406  CG  LEU A 306      14.796   8.342   5.809  1.00  0.00      A    C 
ATOM   4407  HG  LEU A 306      14.275   9.171   5.285  1.00  0.00      A    H 
ATOM   4408  CD1 LEU A 306      14.650   8.679   7.300  1.00  0.00      A    C 
ATOM   4409 HD11 LEU A 306      15.159   7.902   7.909  1.00  0.00      A    H 
ATOM   4410 HD12 LEU A 306      13.602   8.788   7.651  1.00  0.00      A    H 
ATOM   4411 HD13 LEU A 306      15.179   9.631   7.520  1.00  0.00      A    H 
ATOM   4412  CD2 LEU A 306      16.269   8.304   5.337  1.00  0.00      A    C 
ATOM   4413 HD21 LEU A 306      16.743   9.295   5.504  1.00  0.00      A    H 
ATOM   4414 HD22 LEU A 306      16.326   8.084   4.250  1.00  0.00      A    H 
ATOM   4415 HD23 LEU A 306      16.834   7.543   5.917  1.00  0.00      A    H 
ATOM   4416  C   LEU A 306      13.311   5.501   3.822  1.00  0.00      A    C 
ATOM   4417  O   LEU A 306      12.203   4.998   3.887  1.00  0.00      A    O 
ATOM   4418  N   ALA A 307      14.392   4.781   3.499  1.00  0.00      A    N 
ATOM   4419  HN  ALA A 307      15.255   5.253   3.335  1.00  0.00      A      
ATOM   4420  CA  ALA A 307      14.382   3.354   3.367  1.00  0.00      A    C 
ATOM   4421  HA  ALA A 307      13.379   3.046   3.112  1.00  0.00      A    H 
ATOM   4422  CB  ALA A 307      15.314   2.924   2.257  1.00  0.00      A    C 
ATOM   4423  HB1 ALA A 307      15.443   1.827   2.138  1.00  0.00      A    H 
ATOM   4424  HB2 ALA A 307      16.314   3.367   2.455  1.00  0.00      A    H 
ATOM   4425  HB3 ALA A 307      14.967   3.300   1.271  1.00  0.00      A    H 
ATOM   4426  C   ALA A 307      14.685   2.623   4.671  1.00  0.00      A    C 
ATOM   4427  O   ALA A 307      15.258   3.102   5.629  1.00  0.00      A    O 
ATOM   4428  N   THR A 308      14.267   1.340   4.698  1.00  0.00      A    N 
ATOM   4429  HN  THR A 308      13.838   1.024   3.855  1.00  0.00      A      
ATOM   4430  CA  THR A 308      14.483   0.360   5.738  1.00  0.00      A    C 
ATOM   4431  HA  THR A 308      14.060   0.758   6.649  1.00  0.00      A    H 
ATOM   4432  CB  THR A 308      13.818  -1.000   5.515  1.00  0.00      A    C 
ATOM   4433  HB  THR A 308      14.308  -1.548   4.682  1.00  0.00      A    H 
ATOM   4434  OG1 THR A 308      12.467  -0.826   5.063  1.00  0.00      A    O 
ATOM   4435  HG1 THR A 308      12.525  -0.470   4.174  1.00  0.00      A    H 
ATOM   4436  CG2 THR A 308      13.758  -1.948   6.724  1.00  0.00      A    C 
ATOM   4437 HG21 THR A 308      14.756  -2.295   7.066  1.00  0.00      A    H 
ATOM   4438 HG22 THR A 308      13.144  -2.840   6.477  1.00  0.00      A    H 
ATOM   4439 HG23 THR A 308      13.237  -1.502   7.598  1.00  0.00      A    H 
ATOM   4440  C   THR A 308      15.958   0.118   5.963  1.00  0.00      A    C 
ATOM   4441  O   THR A 308      16.501   0.192   7.054  1.00  0.00      A    O 
ATOM   4442  N   THR A 309      16.693  -0.044   4.809  1.00  0.00      A    N 
ATOM   4443  HN  THR A 309      16.189  -0.070   3.949  1.00  0.00      A      
ATOM   4444  CA  THR A 309      18.158  -0.119   4.724  1.00  0.00      A    C 
ATOM   4445  HA  THR A 309      18.402  -0.859   5.471  1.00  0.00      A    H 
ATOM   4446  CB  THR A 309      18.756  -0.553   3.413  1.00  0.00      A    C 
ATOM   4447  HB  THR A 309      19.865  -0.491   3.415  1.00  0.00      A    H 
ATOM   4448  OG1 THR A 309      18.163   0.187   2.369  1.00  0.00      A    O 
ATOM   4449  HG1 THR A 309      18.779   0.915   2.259  1.00  0.00      A    H 
ATOM   4450  CG2 THR A 309      18.419  -2.041   3.131  1.00  0.00      A    C 
ATOM   4451 HG21 THR A 309      19.058  -2.366   2.282  1.00  0.00      A    H 
ATOM   4452 HG22 THR A 309      17.353  -2.172   2.848  1.00  0.00      A    H 
ATOM   4453 HG23 THR A 309      18.606  -2.749   3.966  1.00  0.00      A    H 
ATOM   4454  C   THR A 309      18.858   1.130   5.179  1.00  0.00      A    C 
ATOM   4455  O   THR A 309      19.798   1.002   5.946  1.00  0.00      A    O 
ATOM   4456  N   GLU A 310      18.285   2.303   4.858  1.00  0.00      A    N 
ATOM   4457  HN  GLU A 310      17.448   2.402   4.326  1.00  0.00      A      
ATOM   4458  CA  GLU A 310      18.767   3.566   5.449  1.00  0.00      A    C 
ATOM   4459  HA  GLU A 310      19.832   3.594   5.272  1.00  0.00      A    H 
ATOM   4460  CB  GLU A 310      18.143   4.741   4.645  1.00  0.00      A    C 
ATOM   4461  HB1 GLU A 310      18.370   5.683   5.188  1.00  0.00      A      
ATOM   4462  HB2 GLU A 310      17.036   4.661   4.616  1.00  0.00      A    H 
ATOM   4463  CG  GLU A 310      18.652   4.895   3.198  1.00  0.00      A    C 
ATOM   4464  HG1 GLU A 310      19.731   5.152   3.256  1.00  0.00      A      
ATOM   4465  HG2 GLU A 310      18.514   3.967   2.602  1.00  0.00      A    H 
ATOM   4466  CD  GLU A 310      17.927   5.995   2.431  1.00  0.00      A    C 
ATOM   4467  OE1 GLU A 310      18.591   6.896   1.858  1.00  0.00      A    O 
ATOM   4468  OE2 GLU A 310      16.667   6.024   2.421  1.00  0.00      A    O 
ATOM   4469  C   GLU A 310      18.497   3.694   6.956  1.00  0.00      A    C 
ATOM   4470  O   GLU A 310      19.330   4.212   7.691  1.00  0.00      A    O 
ATOM   4471  N   LEU A 311      17.349   3.210   7.489  1.00  0.00      A    N 
ATOM   4472  HN  LEU A 311      16.628   2.876   6.887  1.00  0.00      A      
ATOM   4473  CA  LEU A 311      17.098   3.127   8.916  1.00  0.00      A    C 
ATOM   4474  HA  LEU A 311      17.252   4.123   9.304  1.00  0.00      A    H 
ATOM   4475  CB  LEU A 311      15.645   2.740   9.182  1.00  0.00      A    C 
ATOM   4476  HB1 LEU A 311      15.418   1.871   8.529  1.00  0.00      A      
ATOM   4477  HB2 LEU A 311      15.068   3.610   8.803  1.00  0.00      A    H 
ATOM   4478  CG  LEU A 311      15.235   2.467  10.637  1.00  0.00      A    C 
ATOM   4479  HG  LEU A 311      15.923   1.719  11.086  1.00  0.00      A    H 
ATOM   4480  CD1 LEU A 311      15.205   3.706  11.514  1.00  0.00      A    C 
ATOM   4481 HD11 LEU A 311      14.744   3.478  12.499  1.00  0.00      A    H 
ATOM   4482 HD12 LEU A 311      16.172   4.223  11.693  1.00  0.00      A    H 
ATOM   4483 HD13 LEU A 311      14.581   4.475  11.011  1.00  0.00      A    H 
ATOM   4484  CD2 LEU A 311      13.822   1.851  10.679  1.00  0.00      A    C 
ATOM   4485 HD21 LEU A 311      13.756   1.012   9.953  1.00  0.00      A    H 
ATOM   4486 HD22 LEU A 311      13.038   2.592  10.413  1.00  0.00      A    H 
ATOM   4487 HD23 LEU A 311      13.616   1.425  11.684  1.00  0.00      A    H 
ATOM   4488  C   LEU A 311      18.104   2.200   9.628  1.00  0.00      A    C 
ATOM   4489  O   LEU A 311      18.671   2.565  10.696  1.00  0.00      A    O 
ATOM   4490  N   GLN A 312      18.423   1.028   9.090  1.00  0.00      A    N 
ATOM   4491  HN  GLN A 312      17.914   0.716   8.291  1.00  0.00      A      
ATOM   4492  CA  GLN A 312      19.456   0.137   9.535  1.00  0.00      A    C 
ATOM   4493  HA  GLN A 312      19.296  -0.056  10.586  1.00  0.00      A    H 
ATOM   4494  CB  GLN A 312      19.374  -1.172   8.714  1.00  0.00      A    C 
ATOM   4495  HB1 GLN A 312      19.331  -0.876   7.644  1.00  0.00      A      
ATOM   4496  HB2 GLN A 312      18.405  -1.637   8.996  1.00  0.00      A    H 
ATOM   4497  CG  GLN A 312      20.461  -2.278   8.869  1.00  0.00      A    C 
ATOM   4498  HG1 GLN A 312      20.153  -3.134   8.231  1.00  0.00      A      
ATOM   4499  HG2 GLN A 312      21.476  -1.951   8.559  1.00  0.00      A    H 
ATOM   4500  CD  GLN A 312      20.603  -2.827  10.301  1.00  0.00      A    C 
ATOM   4501  OE1 GLN A 312      20.136  -2.246  11.266  1.00  0.00      A    O 
ATOM   4502  NE2 GLN A 312      21.291  -3.982  10.432  1.00  0.00      A    N 
ATOM   4503 HE21 GLN A 312      21.505  -4.345  11.339  1.00  0.00      A    H 
ATOM   4504 HE22 GLN A 312      21.632  -4.453   9.618  1.00  0.00      A    H 
ATOM   4505  C   GLN A 312      20.847   0.746   9.411  1.00  0.00      A    C 
ATOM   4506  O   GLN A 312      21.720   0.497  10.247  1.00  0.00      A    O 
ATOM   4507  N   GLU A 313      21.181   1.525   8.335  1.00  0.00      A    N 
ATOM   4508  HN  GLU A 313      20.578   1.579   7.543  1.00  0.00      A      
ATOM   4509  CA  GLU A 313      22.396   2.269   8.196  1.00  0.00      A    C 
ATOM   4510  HA  GLU A 313      23.195   1.542   8.218  1.00  0.00      A    H 
ATOM   4511  CB  GLU A 313      22.507   2.975   6.816  1.00  0.00      A    C 
ATOM   4512  HB1 GLU A 313      21.549   3.499   6.612  1.00  0.00      A      
ATOM   4513  HB2 GLU A 313      23.330   3.721   6.850  1.00  0.00      A    H 
ATOM   4514  CG  GLU A 313      22.841   2.003   5.629  1.00  0.00      A    C 
ATOM   4515  HG1 GLU A 313      23.880   1.618   5.711  1.00  0.00      A      
ATOM   4516  HG2 GLU A 313      22.191   1.107   5.722  1.00  0.00      A    H 
ATOM   4517  CD  GLU A 313      22.619   2.585   4.264  1.00  0.00      A    C 
ATOM   4518  OE1 GLU A 313      23.040   1.968   3.238  1.00  0.00      A    O 
ATOM   4519  OE2 GLU A 313      22.061   3.694   4.064  1.00  0.00      A    O 
ATOM   4520  C   GLU A 313      22.689   3.248   9.318  1.00  0.00      A    C 
ATOM   4521  O   GLU A 313      23.867   3.433   9.674  1.00  0.00      A    O 
ATOM   4522  N   LEU A 314      21.639   3.838   9.916  1.00  0.00      A    N 
ATOM   4523  HN  LEU A 314      20.712   3.650   9.599  1.00  0.00      A      
ATOM   4524  CA  LEU A 314      21.741   4.729  11.065  1.00  0.00      A    C 
ATOM   4525  HA  LEU A 314      22.476   5.465  10.774  1.00  0.00      A    H 
ATOM   4526  CB  LEU A 314      20.384   5.355  11.379  1.00  0.00      A    C 
ATOM   4527  HB1 LEU A 314      19.635   4.583  11.655  1.00  0.00      A      
ATOM   4528  HB2 LEU A 314      20.077   5.827  10.422  1.00  0.00      A    H 
ATOM   4529  CG  LEU A 314      20.333   6.454  12.476  1.00  0.00      A    C 
ATOM   4530  HG  LEU A 314      20.654   5.973  13.424  1.00  0.00      A    H 
ATOM   4531  CD1 LEU A 314      21.304   7.623  12.214  1.00  0.00      A    C 
ATOM   4532 HD11 LEU A 314      21.420   8.259  13.118  1.00  0.00      A    H 
ATOM   4533 HD12 LEU A 314      22.349   7.413  11.901  1.00  0.00      A    H 
ATOM   4534 HD13 LEU A 314      20.927   8.284  11.404  1.00  0.00      A    H 
ATOM   4535  CD2 LEU A 314      18.904   7.017  12.632  1.00  0.00      A    C 
ATOM   4536 HD21 LEU A 314      18.916   7.837  13.382  1.00  0.00      A    H 
ATOM   4537 HD22 LEU A 314      18.527   7.405  11.662  1.00  0.00      A    H 
ATOM   4538 HD23 LEU A 314      18.265   6.187  13.001  1.00  0.00      A    H 
ATOM   4539  C   LEU A 314      22.279   3.993  12.267  1.00  0.00      A    C 
ATOM   4540  O   LEU A 314      23.151   4.491  12.993  1.00  0.00      A    O 
ATOM   4541  N   LEU A 315      21.781   2.776  12.570  1.00  0.00      A    N 
ATOM   4542  HN  LEU A 315      21.113   2.353  11.963  1.00  0.00      A      
ATOM   4543  CA  LEU A 315      22.379   1.891  13.566  1.00  0.00      A    C 
ATOM   4544  HA  LEU A 315      22.436   2.384  14.525  1.00  0.00      A    H 
ATOM   4545  CB  LEU A 315      21.518   0.593  13.668  1.00  0.00      A    C 
ATOM   4546  HB1 LEU A 315      21.291   0.315  12.616  1.00  0.00      A      
ATOM   4547  HB2 LEU A 315      22.043  -0.233  14.192  1.00  0.00      A    H 
ATOM   4548  CG  LEU A 315      20.165   0.746  14.433  1.00  0.00      A    C 
ATOM   4549  HG  LEU A 315      19.745   1.739  14.167  1.00  0.00      A    H 
ATOM   4550  CD1 LEU A 315      19.192  -0.281  13.951  1.00  0.00      A    C 
ATOM   4551 HD11 LEU A 315      19.482  -1.298  14.290  1.00  0.00      A    H 
ATOM   4552 HD12 LEU A 315      18.201  -0.075  14.410  1.00  0.00      A    H 
ATOM   4553 HD13 LEU A 315      19.134  -0.286  12.841  1.00  0.00      A    H 
ATOM   4554  CD2 LEU A 315      20.380   0.613  15.959  1.00  0.00      A    C 
ATOM   4555 HD21 LEU A 315      20.935  -0.305  16.248  1.00  0.00      A    H 
ATOM   4556 HD22 LEU A 315      20.903   1.536  16.287  1.00  0.00      A    H 
ATOM   4557 HD23 LEU A 315      19.425   0.507  16.517  1.00  0.00      A    H 
ATOM   4558  C   LEU A 315      23.801   1.487  13.183  1.00  0.00      A    C 
ATOM   4559  O   LEU A 315      24.730   1.587  14.011  1.00  0.00      A    O 
ATOM   4560  N   GLU A 316      24.022   1.029  11.935  1.00  0.00      A    N 
ATOM   4561  HN  GLU A 316      23.251   0.857  11.327  1.00  0.00      A      
ATOM   4562  CA  GLU A 316      25.293   0.520  11.482  1.00  0.00      A    C 
ATOM   4563  HA  GLU A 316      25.530  -0.316  12.123  1.00  0.00      A    H 
ATOM   4564  CB  GLU A 316      25.127  -0.053  10.034  1.00  0.00      A    C 
ATOM   4565  HB1 GLU A 316      26.125  -0.293   9.608  1.00  0.00      A      
ATOM   4566  HB2 GLU A 316      24.698   0.763   9.414  1.00  0.00      A    H 
ATOM   4567  CG  GLU A 316      24.191  -1.335   9.901  1.00  0.00      A    C 
ATOM   4568  HG1 GLU A 316      23.417  -1.387  10.696  1.00  0.00      A      
ATOM   4569  HG2 GLU A 316      23.649  -1.140   8.951  1.00  0.00      A    H 
ATOM   4570  CD  GLU A 316      24.932  -2.655   9.760  1.00  0.00      A    C 
ATOM   4571  OE1 GLU A 316      25.312  -3.202  10.821  1.00  0.00      A    O 
ATOM   4572  OE2 GLU A 316      25.004  -3.250   8.666  1.00  0.00      A    O 
ATOM   4573  C   GLU A 316      26.471   1.531  11.519  1.00  0.00      A    C 
ATOM   4574  O   GLU A 316      27.548   1.295  12.073  1.00  0.00      A    O 
ATOM   4575  N   GLN A 317      26.248   2.758  10.952  1.00  0.00      A    N 
ATOM   4576  HN  GLN A 317      25.378   2.950  10.504  1.00  0.00      A      
ATOM   4577  CA  GLN A 317      27.273   3.755  10.714  1.00  0.00      A    C 
ATOM   4578  HA  GLN A 317      28.197   3.264  10.445  1.00  0.00      A    H 
ATOM   4579  CB  GLN A 317      26.913   4.619   9.471  1.00  0.00      A    C 
ATOM   4580  HB1 GLN A 317      27.693   5.399   9.340  1.00  0.00      A      
ATOM   4581  HB2 GLN A 317      25.935   5.111   9.658  1.00  0.00      A    H 
ATOM   4582  CG  GLN A 317      26.830   3.797   8.149  1.00  0.00      A    C 
ATOM   4583  HG1 GLN A 317      27.856   3.482   7.861  1.00  0.00      A      
ATOM   4584  HG2 GLN A 317      26.136   2.946   8.319  1.00  0.00      A    H 
ATOM   4585  CD  GLN A 317      26.224   4.639   7.039  1.00  0.00      A    C 
ATOM   4586  OE1 GLN A 317      25.940   5.839   7.134  1.00  0.00      A    O 
ATOM   4587  NE2 GLN A 317      25.979   3.970   5.860  1.00  0.00      A    N 
ATOM   4588 HE21 GLN A 317      25.466   4.486   5.174  1.00  0.00      A    H 
ATOM   4589 HE22 GLN A 317      26.171   2.991   5.793  1.00  0.00      A    H 
ATOM   4590  C   GLN A 317      27.545   4.604  11.982  1.00  0.00      A    C 
ATOM   4591  O   GLN A 317      28.357   5.510  11.999  1.00  0.00      A    O 
ATOM   4592  N   ARG A 318      26.902   4.278  13.087  1.00  0.00      A    N 
ATOM   4593  HN  ARG A 318      26.123   3.656  13.074  1.00  0.00      A      
ATOM   4594  CA  ARG A 318      27.253   4.868  14.366  1.00  0.00      A    C 
ATOM   4595  HA  ARG A 318      28.163   5.444  14.291  1.00  0.00      A    H 
ATOM   4596  CB  ARG A 318      26.132   5.740  14.893  1.00  0.00      A    C 
ATOM   4597  HB1 ARG A 318      26.427   6.065  15.913  1.00  0.00      A      
ATOM   4598  HB2 ARG A 318      25.204   5.135  14.968  1.00  0.00      A    H 
ATOM   4599  CG  ARG A 318      25.771   6.894  14.004  1.00  0.00      A    C 
ATOM   4600  HG1 ARG A 318      25.493   6.535  12.991  1.00  0.00      A      
ATOM   4601  HG2 ARG A 318      24.848   7.368  14.401  1.00  0.00      A    H 
ATOM   4602  CD  ARG A 318      26.885   7.952  13.974  1.00  0.00      A    C 
ATOM   4603  HD1 ARG A 318      26.944   8.508  14.934  1.00  0.00      A      
ATOM   4604  HD2 ARG A 318      27.857   7.466  13.744  1.00  0.00      A    H 
ATOM   4605  NE  ARG A 318      26.433   8.926  12.915  1.00  0.00      A    N 
ATOM   4606  HE  ARG A 318      25.793   9.645  13.187  1.00  0.00      A    H 
ATOM   4607  CZ  ARG A 318      26.894   8.991  11.690  1.00  0.00      A    C 
ATOM   4608  NH1 ARG A 318      27.646   8.050  11.137  1.00  0.00      A    N 
ATOM   4609 HH11 ARG A 318      27.803   7.185  11.614  1.00  0.00      A    H 
ATOM   4610 HH12 ARG A 318      28.025   8.159  10.218  1.00  0.00      A    H 
ATOM   4611  NH2 ARG A 318      26.709  10.076  10.980  1.00  0.00      A    N 
ATOM   4612 HH21 ARG A 318      27.180  10.213  10.109  1.00  0.00      A    H 
ATOM   4613 HH22 ARG A 318      26.363  10.924  11.381  1.00  0.00      A    H 
ATOM   4614  C   ARG A 318      27.546   3.738  15.377  1.00  0.00      A    C 
ATOM   4615  O   ARG A 318      27.688   3.984  16.556  1.00  0.00      A    O 
ATOM   4616  N   GLN A 319      27.640   2.477  14.931  1.00  0.00      A    N 
ATOM   4617  HN  GLN A 319      27.586   2.312  13.949  1.00  0.00      A      
ATOM   4618  CA  GLN A 319      27.941   1.352  15.760  1.00  0.00      A    C 
ATOM   4619  HA  GLN A 319      27.794   0.530  15.075  1.00  0.00      A    H 
ATOM   4620  CB  GLN A 319      29.465   1.331  16.204  1.00  0.00      A    C 
ATOM   4621  HB1 GLN A 319      29.649   2.208  16.860  1.00  0.00      A      
ATOM   4622  HB2 GLN A 319      29.593   0.408  16.810  1.00  0.00      A    H 
ATOM   4623  CG  GLN A 319      30.410   1.237  14.955  1.00  0.00      A    C 
ATOM   4624  HG1 GLN A 319      30.247   2.147  14.340  1.00  0.00      A      
ATOM   4625  HG2 GLN A 319      30.149   0.354  14.333  1.00  0.00      A    H 
ATOM   4626  CD  GLN A 319      31.882   1.172  15.307  1.00  0.00      A    C 
ATOM   4627  OE1 GLN A 319      32.641   2.036  14.886  1.00  0.00      A    O 
ATOM   4628  NE2 GLN A 319      32.305   0.111  16.045  1.00  0.00      A    N 
ATOM   4629 HE21 GLN A 319      33.288   0.045  16.217  1.00  0.00      A    H 
ATOM   4630 HE22 GLN A 319      31.648  -0.478  16.515  1.00  0.00      A    H 
ATOM   4631  C   GLN A 319      26.951   1.074  16.878  1.00  0.00      A    C 
ATOM   4632  O   GLN A 319      27.343   0.736  17.992  1.00  0.00      A    O 
ATOM   4633  N   ALA A 320      25.652   1.186  16.606  1.00  0.00      A    N 
ATOM   4634  HN  ALA A 320      25.336   1.408  15.686  1.00  0.00      A      
ATOM   4635  CA  ALA A 320      24.593   0.938  17.560  1.00  0.00      A    C 
ATOM   4636  HA  ALA A 320      24.985   1.014  18.563  1.00  0.00      A    H 
ATOM   4637  CB  ALA A 320      23.466   1.964  17.335  1.00  0.00      A    C 
ATOM   4638  HB1 ALA A 320      23.083   1.979  16.292  1.00  0.00      A    H 
ATOM   4639  HB2 ALA A 320      22.608   1.715  17.995  1.00  0.00      A    H 
ATOM   4640  HB3 ALA A 320      23.800   2.984  17.621  1.00  0.00      A    H 
ATOM   4641  C   ALA A 320      24.096  -0.489  17.511  1.00  0.00      A    C 
ATOM   4642  O   ALA A 320      24.406  -1.304  16.655  1.00  0.00      A    O 
ATOM   4643  N   ASP A 321      23.344  -0.856  18.532  1.00  0.00      A    N 
ATOM   4644  HN  ASP A 321      23.024  -0.138  19.146  1.00  0.00      A      
ATOM   4645  CA  ASP A 321      22.800  -2.160  18.785  1.00  0.00      A    C 
ATOM   4646  HA  ASP A 321      22.747  -2.725  17.866  1.00  0.00      A    H 
ATOM   4647  CB  ASP A 321      23.657  -2.941  19.837  1.00  0.00      A    C 
ATOM   4648  HB1 ASP A 321      24.678  -2.839  19.410  1.00  0.00      A      
ATOM   4649  HB2 ASP A 321      23.640  -2.446  20.831  1.00  0.00      A    H 
ATOM   4650  CG  ASP A 321      23.373  -4.401  20.088  1.00  0.00      A    C 
ATOM   4651  OD1 ASP A 321      22.468  -5.024  19.451  1.00  0.00      A    O 
ATOM   4652  OD2 ASP A 321      24.105  -4.964  20.936  1.00  0.00      A    O 
ATOM   4653  C   ASP A 321      21.391  -1.976  19.346  1.00  0.00      A    C 
ATOM   4654  O   ASP A 321      21.127  -0.902  19.930  1.00  0.00      A    O 
ATOM   4655  N   LEU A 322      20.467  -2.942  19.243  1.00  0.00      A    N 
ATOM   4656  HN  LEU A 322      20.772  -3.823  18.890  1.00  0.00      A      
ATOM   4657  CA  LEU A 322      19.141  -2.791  19.809  1.00  0.00      A    C 
ATOM   4658  HA  LEU A 322      18.867  -1.753  19.923  1.00  0.00      A    H 
ATOM   4659  CB  LEU A 322      18.058  -3.443  18.920  1.00  0.00      A    C 
ATOM   4660  HB1 LEU A 322      18.351  -4.498  18.735  1.00  0.00      A      
ATOM   4661  HB2 LEU A 322      17.059  -3.402  19.403  1.00  0.00      A    H 
ATOM   4662  CG  LEU A 322      17.842  -2.777  17.565  1.00  0.00      A    C 
ATOM   4663  HG  LEU A 322      18.756  -2.844  16.937  1.00  0.00      A    H 
ATOM   4664  CD1 LEU A 322      16.724  -3.495  16.792  1.00  0.00      A    C 
ATOM   4665 HD11 LEU A 322      16.724  -3.132  15.742  1.00  0.00      A    H 
ATOM   4666 HD12 LEU A 322      16.826  -4.601  16.758  1.00  0.00      A    H 
ATOM   4667 HD13 LEU A 322      15.733  -3.190  17.192  1.00  0.00      A    H 
ATOM   4668  CD2 LEU A 322      17.474  -1.298  17.626  1.00  0.00      A    C 
ATOM   4669 HD21 LEU A 322      16.507  -1.165  18.157  1.00  0.00      A    H 
ATOM   4670 HD22 LEU A 322      18.264  -0.700  18.130  1.00  0.00      A    H 
ATOM   4671 HD23 LEU A 322      17.313  -0.895  16.604  1.00  0.00      A    H 
ATOM   4672  C   LEU A 322      19.056  -3.405  21.200  1.00  0.00      A    C 
ATOM   4673  O   LEU A 322      18.036  -3.284  21.903  1.00  0.00      A    O 
ATOM   4674  N   HSD A 323      20.158  -4.009  21.664  1.00  0.00      A    N 
ATOM   4675  HN  HSD A 323      20.965  -4.153  21.096  1.00  0.00      A      
ATOM   4676  CA  HSD A 323      20.190  -4.613  22.985  1.00  0.00      A    C 
ATOM   4677  HA  HSD A 323      19.196  -4.905  23.290  1.00  0.00      A    H 
ATOM   4678  CB  HSD A 323      21.017  -5.900  23.057  1.00  0.00      A    C 
ATOM   4679  HB1 HSD A 323      22.111  -5.723  22.977  1.00  0.00      A      
ATOM   4680  HB2 HSD A 323      20.835  -6.414  24.025  1.00  0.00      A    H 
ATOM   4681  ND1 HSD A 323      19.342  -7.472  21.990  1.00  0.00      A    N 
ATOM   4682  HD1 HSD A 323      18.656  -7.221  22.673  1.00  0.00      A      
ATOM   4683  CG  HSD A 323      20.581  -6.863  21.982  1.00  0.00      A    C 
ATOM   4684  CE1 HSD A 323      19.261  -8.280  20.921  1.00  0.00      A    C 
ATOM   4685  HE1 HSD A 323      18.366  -8.862  20.700  1.00  0.00      A    H 
ATOM   4686  NE2 HSD A 323      20.403  -8.243  20.223  1.00  0.00      A    N 
ATOM   4687  CD2 HSD A 323      21.232  -7.339  20.909  1.00  0.00      A    C 
ATOM   4688  HD2 HSD A 323      22.236  -7.165  20.541  1.00  0.00      A    H 
ATOM   4689  C   HSD A 323      20.700  -3.667  24.075  1.00  0.00      A    C 
ATOM   4690  O   HSD A 323      20.796  -4.078  25.243  1.00  0.00      A    O 
ATOM   4691  N   SER A 324      21.042  -2.419  23.731  1.00  0.00      A    N 
ATOM   4692  HN  SER A 324      21.204  -2.185  22.776  1.00  0.00      A      
ATOM   4693  CA  SER A 324      21.433  -1.358  24.653  1.00  0.00      A    C 
ATOM   4694  HA  SER A 324      21.494  -1.736  25.663  1.00  0.00      A    H 
ATOM   4695  CB  SER A 324      22.801  -0.764  24.188  1.00  0.00      A    C 
ATOM   4696  HB1 SER A 324      23.592  -1.542  24.244  1.00  0.00      A      
ATOM   4697  HB2 SER A 324      23.006   0.134  24.810  1.00  0.00      A    H 
ATOM   4698  OG  SER A 324      22.721  -0.418  22.775  1.00  0.00      A    O 
ATOM   4699  HG1 SER A 324      23.622  -0.219  22.510  1.00  0.00      A      
ATOM   4700  C   SER A 324      20.308  -0.292  24.700  1.00  0.00      A    C 
ATOM   4701  O   SER A 324      20.416   0.796  25.287  1.00  0.00      A    O 
ATOM   4702  N   LEU A 325      19.166  -0.560  24.018  1.00  0.00      A    N 
ATOM   4703  HN  LEU A 325      19.076  -1.386  23.466  1.00  0.00      A      
ATOM   4704  CA  LEU A 325      18.059   0.337  23.955  1.00  0.00      A    C 
ATOM   4705  HA  LEU A 325      18.328   1.292  24.382  1.00  0.00      A    H 
ATOM   4706  CB  LEU A 325      17.559   0.656  22.540  1.00  0.00      A    C 
ATOM   4707  HB1 LEU A 325      16.700   1.359  22.572  1.00  0.00      A      
ATOM   4708  HB2 LEU A 325      17.232  -0.307  22.093  1.00  0.00      A    H 
ATOM   4709  CG  LEU A 325      18.604   1.276  21.574  1.00  0.00      A    C 
ATOM   4710  HG  LEU A 325      19.416   0.542  21.385  1.00  0.00      A    H 
ATOM   4711  CD1 LEU A 325      17.924   1.449  20.216  1.00  0.00      A    C 
ATOM   4712 HD11 LEU A 325      17.446   0.524  19.828  1.00  0.00      A    H 
ATOM   4713 HD12 LEU A 325      18.617   1.815  19.428  1.00  0.00      A    H 
ATOM   4714 HD13 LEU A 325      17.091   2.180  20.301  1.00  0.00      A    H 
ATOM   4715  CD2 LEU A 325      19.224   2.588  22.040  1.00  0.00      A    C 
ATOM   4716 HD21 LEU A 325      19.791   3.080  21.220  1.00  0.00      A    H 
ATOM   4717 HD22 LEU A 325      19.899   2.329  22.884  1.00  0.00      A    H 
ATOM   4718 HD23 LEU A 325      18.420   3.299  22.328  1.00  0.00      A    H 
ATOM   4719  C   LEU A 325      16.868  -0.191  24.729  1.00  0.00      A    C 
ATOM   4720  O   LEU A 325      16.730  -1.406  24.819  1.00  0.00      A    O 
ATOM   4721  N   GLN A 326      16.016   0.705  25.242  1.00  0.00      A    N 
ATOM   4722  HN  GLN A 326      16.127   1.674  25.036  1.00  0.00      A      
ATOM   4723  CA  GLN A 326      14.891   0.391  26.091  1.00  0.00      A    C 
ATOM   4724  HA  GLN A 326      14.807  -0.663  26.311  1.00  0.00      A    H 
ATOM   4725  CB  GLN A 326      14.954   1.193  27.433  1.00  0.00      A    C 
ATOM   4726  HB1 GLN A 326      14.830   2.271  27.194  1.00  0.00      A      
ATOM   4727  HB2 GLN A 326      15.966   1.061  27.873  1.00  0.00      A    H 
ATOM   4728  CG  GLN A 326      13.911   0.723  28.477  1.00  0.00      A    C 
ATOM   4729  HG1 GLN A 326      14.197  -0.232  28.968  1.00  0.00      A      
ATOM   4730  HG2 GLN A 326      12.943   0.487  27.986  1.00  0.00      A    H 
ATOM   4731  CD  GLN A 326      13.637   1.789  29.550  1.00  0.00      A    C 
ATOM   4732  OE1 GLN A 326      14.383   1.986  30.523  1.00  0.00      A    O 
ATOM   4733  NE2 GLN A 326      12.549   2.540  29.349  1.00  0.00      A    N 
ATOM   4734 HE21 GLN A 326      12.290   3.229  30.026  1.00  0.00      A    H 
ATOM   4735 HE22 GLN A 326      11.919   2.360  28.593  1.00  0.00      A    H 
ATOM   4736  C   GLN A 326      13.603   0.834  25.352  1.00  0.00      A    C 
ATOM   4737  O   GLN A 326      13.621   1.843  24.626  1.00  0.00      A    O 
ATOM   4738  N   GLY A 327      12.484   0.083  25.492  1.00  0.00      A    N 
ATOM   4739  HN  GLY A 327      12.488  -0.716  26.089  1.00  0.00      A      
ATOM   4740  CA  GLY A 327      11.187   0.518  24.990  1.00  0.00      A    C 
ATOM   4741  HA1 GLY A 327      11.276   0.778  23.946  1.00  0.00      A      
ATOM   4742  HA2 GLY A 327      10.568  -0.363  25.072  1.00  0.00      A    H 
ATOM   4743  C   GLY A 327      10.487   1.647  25.713  1.00  0.00      A    C 
ATOM   4744  O   GLY A 327      10.276   1.492  26.917  1.00  0.00      A    O 
ATOM   4745  N   ILE A 328      10.155   2.748  25.031  1.00  0.00      A    N 
ATOM   4746  HN  ILE A 328      10.462   2.837  24.086  1.00  0.00      A      
ATOM   4747  CA  ILE A 328       9.404   3.862  25.562  1.00  0.00      A    C 
ATOM   4748  HA  ILE A 328       9.005   3.511  26.502  1.00  0.00      A    H 
ATOM   4749  CB  ILE A 328      10.221   5.126  25.804  1.00  0.00      A    C 
ATOM   4750  HB  ILE A 328       9.570   5.894  26.275  1.00  0.00      A    H 
ATOM   4751  CG2 ILE A 328      11.300   4.801  26.818  1.00  0.00      A    C 
ATOM   4752 HG21 ILE A 328      11.967   3.974  26.494  1.00  0.00      A    H 
ATOM   4753 HG22 ILE A 328      10.814   4.434  27.748  1.00  0.00      A    H 
ATOM   4754 HG23 ILE A 328      11.994   5.646  27.016  1.00  0.00      A    H 
ATOM   4755  CG1 ILE A 328      10.849   5.767  24.566  1.00  0.00      A    C 
ATOM   4756 HG11 ILE A 328      10.144   5.777  23.708  1.00  0.00      A      
ATOM   4757 HG12 ILE A 328      11.700   5.157  24.194  1.00  0.00      A    H 
ATOM   4758  CD  ILE A 328      11.287   7.237  24.837  1.00  0.00      A    C 
ATOM   4759  HD1 ILE A 328      11.752   7.642  23.913  1.00  0.00      A      
ATOM   4760  HD2 ILE A 328      10.391   7.853  25.065  1.00  0.00      A      
ATOM   4761  HD3 ILE A 328      12.016   7.350  25.668  1.00  0.00      A      
ATOM   4762  C   ILE A 328       8.255   4.112  24.626  1.00  0.00      A    C 
ATOM   4763  O   ILE A 328       8.437   4.037  23.418  1.00  0.00      A    O 
ATOM   4764  N   PRO A 329       7.023   4.338  25.120  1.00  0.00      A    N 
ATOM   4765  CD  PRO A 329       6.825   4.807  26.514  1.00  0.00      A    C 
ATOM   4766  HD1 PRO A 329       7.581   5.585  26.754  1.00  0.00      A      
ATOM   4767  HD2 PRO A 329       6.926   3.950  27.214  1.00  0.00      A    H 
ATOM   4768  CA  PRO A 329       5.814   4.509  24.304  1.00  0.00      A    C 
ATOM   4769  HA  PRO A 329       5.699   3.612  23.713  1.00  0.00      A    H 
ATOM   4770  CB  PRO A 329       4.723   4.712  25.352  1.00  0.00      A    C 
ATOM   4771  HB1 PRO A 329       4.355   3.741  25.746  1.00  0.00      A      
ATOM   4772  HB2 PRO A 329       3.853   5.276  24.953  1.00  0.00      A    H 
ATOM   4773  CG  PRO A 329       5.427   5.406  26.560  1.00  0.00      A    C 
ATOM   4774  HG1 PRO A 329       5.460   6.505  26.400  1.00  0.00      A      
ATOM   4775  HG2 PRO A 329       4.906   5.264  27.531  1.00  0.00      A    H 
ATOM   4776  C   PRO A 329       5.765   5.649  23.262  1.00  0.00      A    C 
ATOM   4777  O   PRO A 329       6.457   6.664  23.378  1.00  0.00      A    O 
ATOM   4778  N   PHE A 330       4.929   5.493  22.228  1.00  0.00      A    N 
ATOM   4779  HN  PHE A 330       4.405   4.647  22.164  1.00  0.00      A      
ATOM   4780  CA  PHE A 330       4.616   6.545  21.232  1.00  0.00      A    C 
ATOM   4781  HA  PHE A 330       5.525   6.926  20.791  1.00  0.00      A    H 
ATOM   4782  CB  PHE A 330       3.795   5.883  20.100  1.00  0.00      A    C 
ATOM   4783  HB1 PHE A 330       2.902   5.421  20.573  1.00  0.00      A      
ATOM   4784  HB2 PHE A 330       3.422   6.655  19.394  1.00  0.00      A    H 
ATOM   4785  CG  PHE A 330       4.614   4.884  19.278  1.00  0.00      A    C 
ATOM   4786  CD1 PHE A 330       5.773   5.223  18.529  1.00  0.00      A    C 
ATOM   4787  HD1 PHE A 330       6.117   6.244  18.598  1.00  0.00      A    H 
ATOM   4788  CE1 PHE A 330       6.398   4.311  17.698  1.00  0.00      A    C 
ATOM   4789  HE1 PHE A 330       7.291   4.614  17.171  1.00  0.00      A    H 
ATOM   4790  CZ  PHE A 330       5.933   3.009  17.637  1.00  0.00      A    C 
ATOM   4791  HZ  PHE A 330       6.359   2.285  16.959  1.00  0.00      A    H 
ATOM   4792  CD2 PHE A 330       4.145   3.592  19.174  1.00  0.00      A    C 
ATOM   4793  HD2 PHE A 330       3.239   3.275  19.669  1.00  0.00      A    H 
ATOM   4794  CE2 PHE A 330       4.765   2.686  18.324  1.00  0.00      A    C 
ATOM   4795  HE2 PHE A 330       4.335   1.702  18.214  1.00  0.00      A    H 
ATOM   4796  C   PHE A 330       3.864   7.725  21.816  1.00  0.00      A    C 
ATOM   4797  O   PHE A 330       3.098   7.556  22.770  1.00  0.00      A    O 
ATOM   4798  N   ASP A 331       4.018   8.911  21.199  1.00  0.00      A    N 
ATOM   4799  HN  ASP A 331       4.615   9.014  20.407  1.00  0.00      A      
ATOM   4800  CA  ASP A 331       3.133  10.015  21.474  1.00  0.00      A    C 
ATOM   4801  HA  ASP A 331       2.504   9.803  22.326  1.00  0.00      A    H 
ATOM   4802  CB  ASP A 331       3.895  11.354  21.648  1.00  0.00      A    C 
ATOM   4803  HB1 ASP A 331       4.558  11.534  20.775  1.00  0.00      A      
ATOM   4804  HB2 ASP A 331       3.150  12.177  21.697  1.00  0.00      A    H 
ATOM   4805  CG  ASP A 331       4.735  11.394  22.884  1.00  0.00      A    C 
ATOM   4806  OD1 ASP A 331       4.610  12.392  23.623  1.00  0.00      A    O 
ATOM   4807  OD2 ASP A 331       5.601  10.510  23.137  1.00  0.00      A    O 
ATOM   4808  C   ASP A 331       2.145  10.070  20.298  1.00  0.00      A    C 
ATOM   4809  O   ASP A 331       2.594  10.029  19.167  1.00  0.00      A    O 
ATOM   4810  N   ALA A 332       0.839  10.122  20.592  1.00  0.00      A    N 
ATOM   4811  HN  ALA A 332       0.530  10.159  21.539  1.00  0.00      A      
ATOM   4812  CA  ALA A 332      -0.225  10.017  19.634  1.00  0.00      A    C 
ATOM   4813  HA  ALA A 332      -0.006   9.196  18.968  1.00  0.00      A    H 
ATOM   4814  CB  ALA A 332      -1.548   9.695  20.342  1.00  0.00      A    C 
ATOM   4815  HB1 ALA A 332      -2.304   9.400  19.583  1.00  0.00      A    H 
ATOM   4816  HB2 ALA A 332      -1.458   8.796  20.988  1.00  0.00      A    H 
ATOM   4817  HB3 ALA A 332      -1.808  10.555  20.995  1.00  0.00      A    H 
ATOM   4818  C   ALA A 332      -0.346  11.230  18.705  1.00  0.00      A    C 
ATOM   4819  O   ALA A 332      -0.200  12.362  19.147  1.00  0.00      A    O 
ATOM   4820  N   ILE A 333      -0.606  11.026  17.379  1.00  0.00      A    N 
ATOM   4821  HN  ILE A 333      -0.642  10.107  16.995  1.00  0.00      A      
ATOM   4822  CA  ILE A 333      -1.055  12.081  16.451  1.00  0.00      A    C 
ATOM   4823  HA  ILE A 333      -0.339  12.889  16.500  1.00  0.00      A    H 
ATOM   4824  CB  ILE A 333      -1.042  11.552  15.007  1.00  0.00      A    C 
ATOM   4825  HB  ILE A 333      -0.041  11.104  14.833  1.00  0.00      A    H 
ATOM   4826  CG2 ILE A 333      -2.086  10.441  14.825  1.00  0.00      A    C 
ATOM   4827 HG21 ILE A 333      -1.894   9.838  13.912  1.00  0.00      A    H 
ATOM   4828 HG22 ILE A 333      -3.096  10.896  14.738  1.00  0.00      A    H 
ATOM   4829 HG23 ILE A 333      -2.107   9.734  15.681  1.00  0.00      A    H 
ATOM   4830  CG1 ILE A 333      -1.229  12.655  13.956  1.00  0.00      A    C 
ATOM   4831 HG11 ILE A 333      -1.366  12.160  12.971  1.00  0.00      A      
ATOM   4832 HG12 ILE A 333      -2.132  13.266  14.169  1.00  0.00      A    H 
ATOM   4833  CD  ILE A 333       0.041  13.533  13.832  1.00  0.00      A    C 
ATOM   4834  HD1 ILE A 333      -0.107  14.220  12.971  1.00  0.00      A      
ATOM   4835  HD2 ILE A 333       0.313  14.093  14.752  1.00  0.00      A      
ATOM   4836  HD3 ILE A 333       0.926  12.914  13.572  1.00  0.00      A      
ATOM   4837  C   ILE A 333      -2.381  12.689  16.826  1.00  0.00      A    C 
ATOM   4838  O   ILE A 333      -2.535  13.900  16.826  1.00  0.00      A    O 
ATOM   4839  N   LEU A 334      -3.338  11.884  17.293  1.00  0.00      A    N 
ATOM   4840  HN  LEU A 334      -3.169  10.908  17.412  1.00  0.00      A      
ATOM   4841  CA  LEU A 334      -4.615  12.374  17.793  1.00  0.00      A    C 
ATOM   4842  HA  LEU A 334      -5.024  13.087  17.093  1.00  0.00      A    H 
ATOM   4843  CB  LEU A 334      -5.606  11.221  17.822  1.00  0.00      A    C 
ATOM   4844  HB1 LEU A 334      -6.580  11.535  18.254  1.00  0.00      A      
ATOM   4845  HB2 LEU A 334      -5.255  10.414  18.500  1.00  0.00      A    H 
ATOM   4846  CG  LEU A 334      -5.871  10.517  16.447  1.00  0.00      A    C 
ATOM   4847  HG  LEU A 334      -4.928  10.056  16.082  1.00  0.00      A    H 
ATOM   4848  CD1 LEU A 334      -6.899   9.373  16.601  1.00  0.00      A    C 
ATOM   4849 HD11 LEU A 334      -7.914   9.765  16.824  1.00  0.00      A    H 
ATOM   4850 HD12 LEU A 334      -6.969   8.864  15.615  1.00  0.00      A    H 
ATOM   4851 HD13 LEU A 334      -6.608   8.672  17.412  1.00  0.00      A    H 
ATOM   4852  CD2 LEU A 334      -6.423  11.499  15.432  1.00  0.00      A    C 
ATOM   4853 HD21 LEU A 334      -7.307  11.996  15.884  1.00  0.00      A    H 
ATOM   4854 HD22 LEU A 334      -6.759  10.979  14.510  1.00  0.00      A    H 
ATOM   4855 HD23 LEU A 334      -5.649  12.266  15.215  1.00  0.00      A    H 
ATOM   4856  C   LEU A 334      -4.572  12.997  19.177  1.00  0.00      A    C 
ATOM   4857  O   LEU A 334      -3.705  12.598  19.950  1.00  0.00      A    O 
ATOM   4858  N   PRO A 335      -5.454  13.910  19.611  1.00  0.00      A    N 
ATOM   4859  CD  PRO A 335      -6.516  14.529  18.816  1.00  0.00      A    C 
ATOM   4860  HD1 PRO A 335      -7.011  13.826  18.113  1.00  0.00      A      
ATOM   4861  HD2 PRO A 335      -6.085  15.419  18.310  1.00  0.00      A    H 
ATOM   4862  CA  PRO A 335      -5.708  14.072  21.052  1.00  0.00      A    C 
ATOM   4863  HA  PRO A 335      -4.800  14.317  21.583  1.00  0.00      A    H 
ATOM   4864  CB  PRO A 335      -6.736  15.254  21.142  1.00  0.00      A    C 
ATOM   4865  HB1 PRO A 335      -6.190  16.220  21.084  1.00  0.00      A      
ATOM   4866  HB2 PRO A 335      -7.359  15.215  22.061  1.00  0.00      A    H 
ATOM   4867  CG  PRO A 335      -7.552  15.066  19.849  1.00  0.00      A    C 
ATOM   4868  HG1 PRO A 335      -8.323  14.273  19.953  1.00  0.00      A      
ATOM   4869  HG2 PRO A 335      -8.031  16.016  19.530  1.00  0.00      A    H 
ATOM   4870  C   PRO A 335      -6.285  12.829  21.705  1.00  0.00      A    C 
ATOM   4871  O   PRO A 335      -6.870  12.020  21.050  1.00  0.00      A    O 
ATOM   4872  N   ALA A 336      -6.073  12.621  23.014  1.00  0.00      A    N 
ATOM   4873  HN  ALA A 336      -5.475  13.216  23.545  1.00  0.00      A      
ATOM   4874  CA  ALA A 336      -6.626  11.448  23.687  1.00  0.00      A    C 
ATOM   4875  HA  ALA A 336      -6.255  10.549  23.219  1.00  0.00      A    H 
ATOM   4876  CB  ALA A 336      -6.248  11.484  25.207  1.00  0.00      A    C 
ATOM   4877  HB1 ALA A 336      -6.705  10.632  25.754  1.00  0.00      A    H 
ATOM   4878  HB2 ALA A 336      -5.155  11.310  25.301  1.00  0.00      A    H 
ATOM   4879  HB3 ALA A 336      -6.488  12.443  25.716  1.00  0.00      A    H 
ATOM   4880  C   ALA A 336      -8.137  11.382  23.647  1.00  0.00      A    C 
ATOM   4881  O   ALA A 336      -8.791  12.368  23.895  1.00  0.00      A    O 
ATOM   4882  N   ALA A 337      -8.680  10.161  23.425  1.00  0.00      A    N 
ATOM   4883  HN  ALA A 337      -8.054   9.406  23.244  1.00  0.00      A      
ATOM   4884  CA  ALA A 337     -10.091   9.865  23.550  1.00  0.00      A    C 
ATOM   4885  HA  ALA A 337     -10.574  10.548  22.867  1.00  0.00      A    H 
ATOM   4886  CB  ALA A 337     -10.426   8.423  23.090  1.00  0.00      A    C 
ATOM   4887  HB1 ALA A 337     -10.128   8.323  22.025  1.00  0.00      A    H 
ATOM   4888  HB2 ALA A 337     -11.522   8.242  23.117  1.00  0.00      A    H 
ATOM   4889  HB3 ALA A 337      -9.932   7.666  23.737  1.00  0.00      A    H 
ATOM   4890  C   ALA A 337     -10.614  10.139  24.914  1.00  0.00      A    C 
ATOM   4891  O   ALA A 337     -10.210   9.569  25.922  1.00  0.00      A    O 
ATOM   4892  N   ALA A 338     -11.613  11.021  24.996  1.00  0.00      A    N 
ATOM   4893  HN  ALA A 338     -12.062  11.429  24.205  1.00  0.00      A      
ATOM   4894  CA  ALA A 338     -12.243  11.415  26.247  1.00  0.00      A    C 
ATOM   4895  HA  ALA A 338     -11.523  11.472  27.050  1.00  0.00      A    H 
ATOM   4896  CB  ALA A 338     -12.785  12.840  26.094  1.00  0.00      A    C 
ATOM   4897  HB1 ALA A 338     -13.149  13.198  27.081  1.00  0.00      A    H 
ATOM   4898  HB2 ALA A 338     -11.977  13.511  25.733  1.00  0.00      A    H 
ATOM   4899  HB3 ALA A 338     -13.609  12.888  25.350  1.00  0.00      A    H 
ATOM   4900  C   ALA A 338     -13.347  10.471  26.682  1.00  0.00      A    C 
ATOM   4901  O   ALA A 338     -14.329  10.308  25.939  1.00  0.00      A    O 
ATOM   4902  N   ALA A 339     -13.200   9.768  27.827  1.00  0.00      A    N 
ATOM   4903  HN  ALA A 339     -12.402   9.854  28.419  1.00  0.00      A      
ATOM   4904  CA  ALA A 339     -14.192   8.826  28.279  1.00  0.00      A    C 
ATOM   4905  HA  ALA A 339     -14.323   8.088  27.500  1.00  0.00      A    H 
ATOM   4906  CB  ALA A 339     -13.713   8.186  29.595  1.00  0.00      A    C 
ATOM   4907  HB1 ALA A 339     -14.415   7.436  30.019  1.00  0.00      A    H 
ATOM   4908  HB2 ALA A 339     -13.554   8.966  30.370  1.00  0.00      A    H 
ATOM   4909  HB3 ALA A 339     -12.733   7.685  29.439  1.00  0.00      A    H 
ATOM   4910  C   ALA A 339     -15.533   9.536  28.509  1.00  0.00      A    C 
ATOM   4911  O   ALA A 339     -15.600  10.662  28.997  1.00  0.00      A    O 
ATOM   4912  N   ALA A 340     -16.660   8.900  28.095  1.00  0.00      A    N 
ATOM   4913  HN  ALA A 340     -16.657   7.997  27.673  1.00  0.00      A      
ATOM   4914  CA  ALA A 340     -17.959   9.527  28.131  1.00  0.00      A    C 
ATOM   4915  HA  ALA A 340     -17.911  10.364  27.451  1.00  0.00      A    H 
ATOM   4916  CB  ALA A 340     -19.042   8.572  27.610  1.00  0.00      A    C 
ATOM   4917  HB1 ALA A 340     -20.006   9.095  27.430  1.00  0.00      A    H 
ATOM   4918  HB2 ALA A 340     -19.192   7.742  28.332  1.00  0.00      A    H 
ATOM   4919  HB3 ALA A 340     -18.787   8.178  26.603  1.00  0.00      A    H 
ATOM   4920  C   ALA A 340     -18.417   9.962  29.512  1.00  0.00      A    C 
ATOM   4921  O   ALA A 340     -18.126   9.345  30.548  1.00  0.00      A    O 
ATOM   4922  N   ALA A 341     -19.141  11.095  29.548  1.00  0.00      A    N 
ATOM   4923  HN  ALA A 341     -19.271  11.512  28.652  1.00  0.00      A      
ATOM   4924  CA  ALA A 341     -19.560  11.865  30.720  1.00  0.00      A    C 
ATOM   4925  HA  ALA A 341     -18.652  12.309  31.100  1.00  0.00      A    H 
ATOM   4926  CB  ALA A 341     -20.594  12.969  30.276  1.00  0.00      A    C 
ATOM   4927  HB1 ALA A 341     -20.132  13.619  29.504  1.00  0.00      A    H 
ATOM   4928  HB2 ALA A 341     -21.494  12.488  29.836  1.00  0.00      A    H 
ATOM   4929  HB3 ALA A 341     -20.862  13.636  31.123  1.00  0.00      A    H 
ATOM   4930  C   ALA A 341     -20.167  11.013  31.855  1.00  0.00      A    C 
ATOM   4931  O   ALA A 341     -20.891  10.017  31.608  1.00  0.00      A    O 
ATOM   4932  N   ALA A 342     -19.825  11.313  33.125  1.00  0.00      A    N 
ATOM   4933  HN  ALA A 342     -19.204  12.071  33.312  1.00  0.00      A      
ATOM   4934  CA  ALA A 342     -20.206  10.521  34.306  1.00  0.00      A    C 
ATOM   4935  HA  ALA A 342     -21.126   9.991  34.108  1.00  0.00      A    H 
ATOM   4936  CB  ALA A 342     -19.159   9.517  34.692  1.00  0.00      A    C 
ATOM   4937  HB1 ALA A 342     -18.949   8.845  33.832  1.00  0.00      A    H 
ATOM   4938  HB2 ALA A 342     -19.479   8.909  35.565  1.00  0.00      A    H 
ATOM   4939  HB3 ALA A 342     -18.197  10.029  34.907  1.00  0.00      A    H 
ATOM   4940  C   ALA A 342     -20.481  11.445  35.447  1.00  0.00      A    C 
ATOM   4941  O   ALA A 342     -19.970  12.573  35.505  1.00  0.00      A    O 
ATOM   4942  N   ALA A 343     -21.338  11.039  36.392  1.00  0.00      A    N 
ATOM   4943  HN  ALA A 343     -21.737  10.125  36.366  1.00  0.00      A      
ATOM   4944  CA  ALA A 343     -21.828  11.876  37.451  1.00  0.00      A    C 
ATOM   4945  HA  ALA A 343     -21.043  12.526  37.807  1.00  0.00      A    H 
ATOM   4946  CB  ALA A 343     -23.085  12.693  36.948  1.00  0.00      A    C 
ATOM   4947  HB1 ALA A 343     -22.786  13.275  36.049  1.00  0.00      A    H 
ATOM   4948  HB2 ALA A 343     -23.855  11.951  36.647  1.00  0.00      A    H 
ATOM   4949  HB3 ALA A 343     -23.506  13.387  37.707  1.00  0.00      A    H 
ATOM   4950  C   ALA A 343     -22.152  11.076  38.701  1.00  0.00      A    C 
ATOM   4951  O   ALA A 343     -22.248   9.850  38.563  1.00  0.00      A    O 
ATOM   4952  N   PRO A 344     -22.281  11.656  39.906  1.00  0.00      A    N 
ATOM   4953  CD  PRO A 344     -21.990  13.064  40.170  1.00  0.00      A    C 
ATOM   4954  HD1 PRO A 344     -20.910  13.140  40.422  1.00  0.00      A      
ATOM   4955  HD2 PRO A 344     -22.181  13.765  39.330  1.00  0.00      A    H 
ATOM   4956  CA  PRO A 344     -22.720  11.011  41.141  1.00  0.00      A    C 
ATOM   4957  HA  PRO A 344     -21.923  10.355  41.460  1.00  0.00      A    H 
ATOM   4958  CB  PRO A 344     -22.893  12.128  42.193  1.00  0.00      A    C 
ATOM   4959  HB1 PRO A 344     -22.053  12.119  42.919  1.00  0.00      A      
ATOM   4960  HB2 PRO A 344     -23.831  12.020  42.780  1.00  0.00      A    H 
ATOM   4961  CG  PRO A 344     -22.890  13.406  41.348  1.00  0.00      A    C 
ATOM   4962  HG1 PRO A 344     -23.911  13.671  40.999  1.00  0.00      A      
ATOM   4963  HG2 PRO A 344     -22.493  14.270  41.923  1.00  0.00      A    H 
ATOM   4964  C   PRO A 344     -23.912  10.070  41.009  1.00  0.00      A    C 
ATOM   4965  O   PRO A 344     -25.002  10.507  40.712  1.00  0.00      A    O 
ATOM   4966  N   SER A 345     -23.720   8.756  41.370  1.00  0.00      A    N 
ATOM   4967  HN  SER A 345     -22.823   8.476  41.702  1.00  0.00      A      
ATOM   4968  CA  SER A 345     -24.750   7.771  41.225  1.00  0.00      A    C 
ATOM   4969  HA  SER A 345     -25.397   8.071  40.414  1.00  0.00      A    H 
ATOM   4970  CB  SER A 345     -24.179   6.351  40.976  1.00  0.00      A    C 
ATOM   4971  HB1 SER A 345     -23.751   6.322  39.951  1.00  0.00      A      
ATOM   4972  HB2 SER A 345     -24.961   5.563  40.917  1.00  0.00      A    H 
ATOM   4973  OG  SER A 345     -23.131   5.983  41.839  1.00  0.00      A    O 
ATOM   4974  HG1 SER A 345     -22.698   5.217  41.455  1.00  0.00      A      
ATOM   4975  C   SER A 345     -25.602   7.718  42.455  1.00  0.00      A    C 
ATOM   4976  O   SER A 345     -25.117   7.472  43.569  1.00  0.00      A    O 
ATOM   4977  N   GLY A 346     -26.899   7.977  42.282  1.00  0.00      A    N 
ATOM   4978  HN  GLY A 346     -27.236   8.244  41.383  1.00  0.00      A      
ATOM   4979  CA  GLY A 346     -27.899   7.706  43.292  1.00  0.00      A    C 
ATOM   4980  HA1 GLY A 346     -28.752   8.331  43.071  1.00  0.00      A      
ATOM   4981  HA2 GLY A 346     -27.542   7.955  44.280  1.00  0.00      A    H 
ATOM   4982  C   GLY A 346     -28.375   6.250  43.244  1.00  0.00      A    C 
ATOM   4983  O   GLY A 346     -29.424   6.008  42.629  1.00  0.00      A    O 
ATOM   4984  N   THR A 347     -27.656   5.294  43.849  1.00  0.00      A    N 
ATOM   4985  HN  THR A 347     -26.807   5.486  44.335  1.00  0.00      A      
ATOM   4986  CA  THR A 347     -28.100   3.915  43.883  1.00  0.00      A    C 
ATOM   4987  HA  THR A 347     -28.296   3.612  42.865  1.00  0.00      A    H 
ATOM   4988  CB  THR A 347     -27.065   2.991  44.425  1.00  0.00      A    C 
ATOM   4989  HB  THR A 347     -27.461   1.953  44.463  1.00  0.00      A    H 
ATOM   4990  OG1 THR A 347     -26.598   3.381  45.729  1.00  0.00      A    O 
ATOM   4991  HG1 THR A 347     -26.537   2.538  46.186  1.00  0.00      A    H 
ATOM   4992  CG2 THR A 347     -25.821   3.045  43.516  1.00  0.00      A    C 
ATOM   4993 HG21 THR A 347     -26.091   2.781  42.471  1.00  0.00      A    H 
ATOM   4994 HG22 THR A 347     -25.398   4.071  43.465  1.00  0.00      A    H 
ATOM   4995 HG23 THR A 347     -25.047   2.368  43.937  1.00  0.00      A    H 
ATOM   4996  C   THR A 347     -29.402   3.705  44.654  1.00  0.00      A    C 
ATOM   4997  O   THR A 347     -29.701   4.426  45.614  1.00  0.00      A    O 
ATOM   4998  N   ARG A 348     -30.259   2.754  44.184  1.00  0.00      A    N 
ATOM   4999  HN  ARG A 348     -30.050   2.120  43.443  1.00  0.00      A
[truncated: 7,164,565 more chars]
