# Supplementary material for: Predicting the Structure of Enzymes with Metal Cofactors: The Example of [FeFe] Hydrogenases
Source: Int J Mol Sci. 2024 Mar 25;25(7):3663. doi: 10.3390/ijms25073663 (PMC11011570; doi:10.3390/ijms25073663)
Supplement: Supplementary file 1 [file ijms-25-03663-s001.zip › ijms-2857370-SM/Force_Field/ionized.psf]

PSF CMAP

      37 !NTITLE
 REMARKS original generated structure x-plor psf file
 REMARKS 19 patches were applied to the molecule.
 REMARKS topology /Users/Simon/NAMD_2.14_MacOSX-x86_64-multicore/namd_data/top_all36_prot.rtf 
 REMARKS topology /Users/Simon/NAMD_2.14_MacOSX-x86_64-multicore/namd_data/FeFe_topology_sbottice.top 
 REMARKS topology /Applications/VMD 
 REMARKS topology /Applications/VMD 1.9.3.app/Contents/vmd/plugins/noarch/tcl/readcharmmtop1.2/toppar_water_ions_namd.str 
 REMARKS segment A { first NTER; last CTER; auto angles dihedrals }
 REMARKS segment HYDH { first NONE; last NONE; auto none  }
 REMARKS segment HYDA { first NONE; last NONE; auto none  }
 REMARKS segment WT1 { first NONE; last NONE; auto none  }
 REMARKS segment WT2 { first NONE; last NONE; auto none  }
 REMARKS segment WT3 { first NONE; last NONE; auto none  }
 REMARKS segment WT4 { first NONE; last NONE; auto none  }
 REMARKS segment WT5 { first NONE; last NONE; auto none  }
 REMARKS segment WT6 { first NONE; last NONE; auto none  }
 REMARKS segment WT7 { first NONE; last NONE; auto none  }
 REMARKS segment WT8 { first NONE; last NONE; auto none  }
 REMARKS segment ION { first NONE; last NONE; auto none  }
 REMARKS patch CTER A:549  
 REMARKS patch NTER A:1  
 REMARKS patch CYA A:224  
 REMARKS patch CYA A:280  
 REMARKS patch CYA A:465  
 REMARKS patch CYA A:469  
 REMARKS patch CYA A:21  
 REMARKS patch CYA A:72  
 REMARKS patch CYA A:75  
 REMARKS patch CYA A:78  
 REMARKS patch FES1 A:224  HYDH:551  
 REMARKS patch FES2 A:280  HYDH:551  
 REMARKS patch FES3 A:469  HYDH:551  
 REMARKS patch FES4 A:465  HYDH:551  
 REMARKS patch FES5 A:469  HYDH:550  
 REMARKS patch FES1 A:78  HYDA:552  
 REMARKS patch FES2 A:72  HYDA:552  
 REMARKS patch FES3 A:21  HYDA:552  
 REMARKS patch FES4 A:75  HYDA:552  

   94556 !NATOM
       1 A    1    MET  N    NH3   -0.300000       14.0070           0
       2 A    1    MET  HT1  HC     0.330000        1.0080           0
       3 A    1    MET  HT2  HC     0.330000        1.0080           0
       4 A    1    MET  HT3  HC     0.330000        1.0080           0
       5 A    1    MET  CA   CT1    0.210000       12.0110           0
       6 A    1    MET  HA   HB1    0.100000        1.0080           0
       7 A    1    MET  CB   CT2   -0.180000       12.0110           0
       8 A    1    MET  HB1  HA2    0.090000        1.0080           0
       9 A    1    MET  HB2  HA2    0.090000        1.0080           0
      10 A    1    MET  CG   CT2   -0.140000       12.0110           0
      11 A    1    MET  HG1  HA2    0.090000        1.0080           0
      12 A    1    MET  HG2  HA2    0.090000        1.0080           0
      13 A    1    MET  SD   S     -0.090000       32.0600           0
      14 A    1    MET  CE   CT3   -0.220000       12.0110           0
      15 A    1    MET  HE1  HA3    0.090000        1.0080           0
      16 A    1    MET  HE2  HA3    0.090000        1.0080           0
      17 A    1    MET  HE3  HA3    0.090000        1.0080           0
      18 A    1    MET  C    C      0.510000       12.0110           0
      19 A    1    MET  O    O     -0.510000       15.9990           0
      20 A    2    PHE  N    NH1   -0.470000       14.0070           0
      21 A    2    PHE  HN   H      0.310000        1.0080           0
      22 A    2    PHE  CA   CT1    0.070000       12.0110           0
      23 A    2    PHE  HA   HB1    0.090000        1.0080           0
      24 A    2    PHE  CB   CT2   -0.180000       12.0110           0
      25 A    2    PHE  HB1  HA2    0.090000        1.0080           0
      26 A    2    PHE  HB2  HA2    0.090000        1.0080           0
      27 A    2    PHE  CG   CA     0.000000       12.0110           0
      28 A    2    PHE  CD1  CA    -0.115000       12.0110           0
      29 A    2    PHE  HD1  HP     0.115000        1.0080           0
      30 A    2    PHE  CE1  CA    -0.115000       12.0110           0
      31 A    2    PHE  HE1  HP     0.115000        1.0080           0
      32 A    2    PHE  CZ   CA    -0.115000       12.0110           0
      33 A    2    PHE  HZ   HP     0.115000        1.0080           0
      34 A    2    PHE  CD2  CA    -0.115000       12.0110           0
      35 A    2    PHE  HD2  HP     0.115000        1.0080           0
      36 A    2    PHE  CE2  CA    -0.115000       12.0110           0
      37 A    2    PHE  HE2  HP     0.115000        1.0080           0
      38 A    2    PHE  C    C      0.510000       12.0110           0
      39 A    2    PHE  O    O     -0.510000       15.9990           0
      40 A    3    SER  N    NH1   -0.470000       14.0070           0
      41 A    3    SER  HN   H      0.310000        1.0080           0
      42 A    3    SER  CA   CT1    0.070000       12.0110           0
      43 A    3    SER  HA   HB1    0.090000        1.0080           0
      44 A    3    SER  CB   CT2    0.050000       12.0110           0
      45 A    3    SER  HB1  HA2    0.090000        1.0080           0
      46 A    3    SER  HB2  HA2    0.090000        1.0080           0
      47 A    3    SER  OG   OH1   -0.660000       15.9990           0
      48 A    3    SER  HG1  H      0.430000        1.0080           0
      49 A    3    SER  C    C      0.510000       12.0110           0
      50 A    3    SER  O    O     -0.510000       15.9990           0
      51 A    4    GLY  N    NH1   -0.470000       14.0070           0
      52 A    4    GLY  HN   H      0.310000        1.0080           0
      53 A    4    GLY  CA   CT2   -0.020000       12.0110           0
      54 A    4    GLY  HA1  HB2    0.090000        1.0080           0
      55 A    4    GLY  HA2  HB2    0.090000        1.0080           0
      56 A    4    GLY  C    C      0.510000       12.0110           0
      57 A    4    GLY  O    O     -0.510000       15.9990           0
      58 A    5    ALA  N    NH1   -0.470000       14.0070           0
      59 A    5    ALA  HN   H      0.310000        1.0080           0
      60 A    5    ALA  CA   CT1    0.070000       12.0110           0
      61 A    5    ALA  HA   HB1    0.090000        1.0080           0
      62 A    5    ALA  CB   CT3   -0.270000       12.0110           0
      63 A    5    ALA  HB1  HA3    0.090000        1.0080           0
      64 A    5    ALA  HB2  HA3    0.090000        1.0080           0
      65 A    5    ALA  HB3  HA3    0.090000        1.0080           0
      66 A    5    ALA  C    C      0.510000       12.0110           0
      67 A    5    ALA  O    O     -0.510000       15.9990           0
      68 A    6    VAL  N    NH1   -0.470000       14.0070           0
      69 A    6    VAL  HN   H      0.310000        1.0080           0
      70 A    6    VAL  CA   CT1    0.070000       12.0110           0
      71 A    6    VAL  HA   HB1    0.090000        1.0080           0
      72 A    6    VAL  CB   CT1   -0.090000       12.0110           0
      73 A    6    VAL  HB   HA1    0.090000        1.0080           0
      74 A    6    VAL  CG1  CT3   -0.270000       12.0110           0
      75 A    6    VAL  HG11 HA3    0.090000        1.0080           0
      76 A    6    VAL  HG12 HA3    0.090000        1.0080           0
      77 A    6    VAL  HG13 HA3    0.090000        1.0080           0
      78 A    6    VAL  CG2  CT3   -0.270000       12.0110           0
      79 A    6    VAL  HG21 HA3    0.090000        1.0080           0
      80 A    6    VAL  HG22 HA3    0.090000        1.0080           0
      81 A    6    VAL  HG23 HA3    0.090000        1.0080           0
      82 A    6    VAL  C    C      0.510000       12.0110           0
      83 A    6    VAL  O    O     -0.510000       15.9990           0
      84 A    7    LYS  N    NH1   -0.470000       14.0070           0
      85 A    7    LYS  HN   H      0.310000        1.0080           0
      86 A    7    LYS  CA   CT1    0.070000       12.0110           0
      87 A    7    LYS  HA   HB1    0.090000        1.0080           0
      88 A    7    LYS  CB   CT2   -0.180000       12.0110           0
      89 A    7    LYS  HB1  HA2    0.090000        1.0080           0
      90 A    7    LYS  HB2  HA2    0.090000        1.0080           0
      91 A    7    LYS  CG   CT2   -0.180000       12.0110           0
      92 A    7    LYS  HG1  HA2    0.090000        1.0080           0
      93 A    7    LYS  HG2  HA2    0.090000        1.0080           0
      94 A    7    LYS  CD   CT2   -0.180000       12.0110           0
      95 A    7    LYS  HD1  HA2    0.090000        1.0080           0
      96 A    7    LYS  HD2  HA2    0.090000        1.0080           0
      97 A    7    LYS  CE   CT2    0.210000       12.0110           0
      98 A    7    LYS  HE1  HA2    0.050000        1.0080           0
      99 A    7    LYS  HE2  HA2    0.050000        1.0080           0
     100 A    7    LYS  NZ   NH3   -0.300000       14.0070           0
     101 A    7    LYS  HZ1  HC     0.330000        1.0080           0
     102 A    7    LYS  HZ2  HC     0.330000        1.0080           0
     103 A    7    LYS  HZ3  HC     0.330000        1.0080           0
     104 A    7    LYS  C    C      0.510000       12.0110           0
     105 A    7    LYS  O    O     -0.510000       15.9990           0
     106 A    8    ILE  N    NH1   -0.470000       14.0070           0
     107 A    8    ILE  HN   H      0.310000        1.0080           0
     108 A    8    ILE  CA   CT1    0.070000       12.0110           0
     109 A    8    ILE  HA   HB1    0.090000        1.0080           0
     110 A    8    ILE  CB   CT1   -0.090000       12.0110           0
     111 A    8    ILE  HB   HA1    0.090000        1.0080           0
     112 A    8    ILE  CG2  CT3   -0.270000       12.0110           0
     113 A    8    ILE  HG21 HA3    0.090000        1.0080           0
     114 A    8    ILE  HG22 HA3    0.090000        1.0080           0
     115 A    8    ILE  HG23 HA3    0.090000        1.0080           0
     116 A    8    ILE  CG1  CT2   -0.180000       12.0110           0
     117 A    8    ILE  HG11 HA2    0.090000        1.0080           0
     118 A    8    ILE  HG12 HA2    0.090000        1.0080           0
     119 A    8    ILE  CD   CT3   -0.270000       12.0110           0
     120 A    8    ILE  HD1  HA3    0.090000        1.0080           0
     121 A    8    ILE  HD2  HA3    0.090000        1.0080           0
     122 A    8    ILE  HD3  HA3    0.090000        1.0080           0
     123 A    8    ILE  C    C      0.510000       12.0110           0
     124 A    8    ILE  O    O     -0.510000       15.9990           0
     125 A    9    GLY  N    NH1   -0.470000       14.0070           0
     126 A    9    GLY  HN   H      0.310000        1.0080           0
     127 A    9    GLY  CA   CT2   -0.020000       12.0110           0
     128 A    9    GLY  HA1  HB2    0.090000        1.0080           0
     129 A    9    GLY  HA2  HB2    0.090000        1.0080           0
     130 A    9    GLY  C    C      0.510000       12.0110           0
     131 A    9    GLY  O    O     -0.510000       15.9990           0
     132 A    10   ASP  N    NH1   -0.470000       14.0070           0
     133 A    10   ASP  HN   H      0.310000        1.0080           0
     134 A    10   ASP  CA   CT1    0.070000       12.0110           0
     135 A    10   ASP  HA   HB1    0.090000        1.0080           0
     136 A    10   ASP  CB   CT2A  -0.280000       12.0110           0
     137 A    10   ASP  HB1  HA2    0.090000        1.0080           0
     138 A    10   ASP  HB2  HA2    0.090000        1.0080           0
     139 A    10   ASP  CG   CC     0.620000       12.0110           0
     140 A    10   ASP  OD1  OC    -0.760000       15.9990           0
     141 A    10   ASP  OD2  OC    -0.760000       15.9990           0
     142 A    10   ASP  C    C      0.510000       12.0110           0
     143 A    10   ASP  O    O     -0.510000       15.9990           0
     144 A    11   LEU  N    NH1   -0.470000       14.0070           0
     145 A    11   LEU  HN   H      0.310000        1.0080           0
     146 A    11   LEU  CA   CT1    0.070000       12.0110           0
     147 A    11   LEU  HA   HB1    0.090000        1.0080           0
     148 A    11   LEU  CB   CT2   -0.180000       12.0110           0
     149 A    11   LEU  HB1  HA2    0.090000        1.0080           0
     150 A    11   LEU  HB2  HA2    0.090000        1.0080           0
     151 A    11   LEU  CG   CT1   -0.090000       12.0110           0
     152 A    11   LEU  HG   HA1    0.090000        1.0080           0
     153 A    11   LEU  CD1  CT3   -0.270000       12.0110           0
     154 A    11   LEU  HD11 HA3    0.090000        1.0080           0
     155 A    11   LEU  HD12 HA3    0.090000        1.0080           0
     156 A    11   LEU  HD13 HA3    0.090000        1.0080           0
     157 A    11   LEU  CD2  CT3   -0.270000       12.0110           0
     158 A    11   LEU  HD21 HA3    0.090000        1.0080           0
     159 A    11   LEU  HD22 HA3    0.090000        1.0080           0
     160 A    11   LEU  HD23 HA3    0.090000        1.0080           0
     161 A    11   LEU  C    C      0.510000       12.0110           0
     162 A    11   LEU  O    O     -0.510000       15.9990           0
     163 A    12   HSD  N    NH1   -0.470000       14.0070           0
     164 A    12   HSD  HN   H      0.310000        1.0080           0
     165 A    12   HSD  CA   CT1    0.070000       12.0110           0
     166 A    12   HSD  HA   HB1    0.090000        1.0080           0
     167 A    12   HSD  CB   CT2   -0.090000       12.0110           0
     168 A    12   HSD  HB1  HA2    0.090000        1.0080           0
     169 A    12   HSD  HB2  HA2    0.090000        1.0080           0
     170 A    12   HSD  ND1  NR1   -0.360000       14.0070           0
     171 A    12   HSD  HD1  H      0.320000        1.0080           0
     172 A    12   HSD  CG   CPH1  -0.050000       12.0110           0
     173 A    12   HSD  CE1  CPH2   0.250000       12.0110           0
     174 A    12   HSD  HE1  HR1    0.130000        1.0080           0
     175 A    12   HSD  NE2  NR2   -0.700000       14.0070           0
     176 A    12   HSD  CD2  CPH1   0.220000       12.0110           0
     177 A    12   HSD  HD2  HR3    0.100000        1.0080           0
     178 A    12   HSD  C    C      0.510000       12.0110           0
     179 A    12   HSD  O    O     -0.510000       15.9990           0
     180 A    13   ASP  N    NH1   -0.470000       14.0070           0
     181 A    13   ASP  HN   H      0.310000        1.0080           0
     182 A    13   ASP  CA   CT1    0.070000       12.0110           0
     183 A    13   ASP  HA   HB1    0.090000        1.0080           0
     184 A    13   ASP  CB   CT2A  -0.280000       12.0110           0
     185 A    13   ASP  HB1  HA2    0.090000        1.0080           0
     186 A    13   ASP  HB2  HA2    0.090000        1.0080           0
     187 A    13   ASP  CG   CC     0.620000       12.0110           0
     188 A    13   ASP  OD1  OC    -0.760000       15.9990           0
     189 A    13   ASP  OD2  OC    -0.760000       15.9990           0
     190 A    13   ASP  C    C      0.510000       12.0110           0
     191 A    13   ASP  O    O     -0.510000       15.9990           0
     192 A    14   PHE  N    NH1   -0.470000       14.0070           0
     193 A    14   PHE  HN   H      0.310000        1.0080           0
     194 A    14   PHE  CA   CT1    0.070000       12.0110           0
     195 A    14   PHE  HA   HB1    0.090000        1.0080           0
     196 A    14   PHE  CB   CT2   -0.180000       12.0110           0
     197 A    14   PHE  HB1  HA2    0.090000        1.0080           0
     198 A    14   PHE  HB2  HA2    0.090000        1.0080           0
     199 A    14   PHE  CG   CA     0.000000       12.0110           0
     200 A    14   PHE  CD1  CA    -0.115000       12.0110           0
     201 A    14   PHE  HD1  HP     0.115000        1.0080           0
     202 A    14   PHE  CE1  CA    -0.115000       12.0110           0
     203 A    14   PHE  HE1  HP     0.115000        1.0080           0
     204 A    14   PHE  CZ   CA    -0.115000       12.0110           0
     205 A    14   PHE  HZ   HP     0.115000        1.0080           0
     206 A    14   PHE  CD2  CA    -0.115000       12.0110           0
     207 A    14   PHE  HD2  HP     0.115000        1.0080           0
     208 A    14   PHE  CE2  CA    -0.115000       12.0110           0
     209 A    14   PHE  HE2  HP     0.115000        1.0080           0
     210 A    14   PHE  C    C      0.510000       12.0110           0
     211 A    14   PHE  O    O     -0.510000       15.9990           0
     212 A    15   ILE  N    NH1   -0.470000       14.0070           0
     213 A    15   ILE  HN   H      0.310000        1.0080           0
     214 A    15   ILE  CA   CT1    0.070000       12.0110           0
     215 A    15   ILE  HA   HB1    0.090000        1.0080           0
     216 A    15   ILE  CB   CT1   -0.090000       12.0110           0
     217 A    15   ILE  HB   HA1    0.090000        1.0080           0
     218 A    15   ILE  CG2  CT3   -0.270000       12.0110           0
     219 A    15   ILE  HG21 HA3    0.090000        1.0080           0
     220 A    15   ILE  HG22 HA3    0.090000        1.0080           0
     221 A    15   ILE  HG23 HA3    0.090000        1.0080           0
     222 A    15   ILE  CG1  CT2   -0.180000       12.0110           0
     223 A    15   ILE  HG11 HA2    0.090000        1.0080           0
     224 A    15   ILE  HG12 HA2    0.090000        1.0080           0
     225 A    15   ILE  CD   CT3   -0.270000       12.0110           0
     226 A    15   ILE  HD1  HA3    0.090000        1.0080           0
     227 A    15   ILE  HD2  HA3    0.090000        1.0080           0
     228 A    15   ILE  HD3  HA3    0.090000        1.0080           0
     229 A    15   ILE  C    C      0.510000       12.0110           0
     230 A    15   ILE  O    O     -0.510000       15.9990           0
     231 A    16   SER  N    NH1   -0.470000       14.0070           0
     232 A    16   SER  HN   H      0.310000        1.0080           0
     233 A    16   SER  CA   CT1    0.070000       12.0110           0
     234 A    16   SER  HA   HB1    0.090000        1.0080           0
     235 A    16   SER  CB   CT2    0.050000       12.0110           0
     236 A    16   SER  HB1  HA2    0.090000        1.0080           0
     237 A    16   SER  HB2  HA2    0.090000        1.0080           0
     238 A    16   SER  OG   OH1   -0.660000       15.9990           0
     239 A    16   SER  HG1  H      0.430000        1.0080           0
     240 A    16   SER  C    C      0.510000       12.0110           0
     241 A    16   SER  O    O     -0.510000       15.9990           0
     242 A    17   PRO  N    N     -0.290000       14.0070           0
     243 A    17   PRO  CD   CP3    0.000000       12.0110           0
     244 A    17   PRO  HD1  HA2    0.090000        1.0080           0
     245 A    17   PRO  HD2  HA2    0.090000        1.0080           0
     246 A    17   PRO  CA   CP1    0.020000       12.0110           0
     247 A    17   PRO  HA   HB1    0.090000        1.0080           0
     248 A    17   PRO  CB   CP2   -0.180000       12.0110           0
     249 A    17   PRO  HB1  HA2    0.090000        1.0080           0
     250 A    17   PRO  HB2  HA2    0.090000        1.0080           0
     251 A    17   PRO  CG   CP2   -0.180000       12.0110           0
     252 A    17   PRO  HG1  HA2    0.090000        1.0080           0
     253 A    17   PRO  HG2  HA2    0.090000        1.0080           0
     254 A    17   PRO  C    C      0.510000       12.0110           0
     255 A    17   PRO  O    O     -0.510000       15.9990           0
     256 A    18   ALA  N    NH1   -0.470000       14.0070           0
     257 A    18   ALA  HN   H      0.310000        1.0080           0
     258 A    18   ALA  CA   CT1    0.070000       12.0110           0
     259 A    18   ALA  HA   HB1    0.090000        1.0080           0
     260 A    18   ALA  CB   CT3   -0.270000       12.0110           0
     261 A    18   ALA  HB1  HA3    0.090000        1.0080           0
     262 A    18   ALA  HB2  HA3    0.090000        1.0080           0
     263 A    18   ALA  HB3  HA3    0.090000        1.0080           0
     264 A    18   ALA  C    C      0.510000       12.0110           0
     265 A    18   ALA  O    O     -0.510000       15.9990           0
     266 A    19   GLN  N    NH1   -0.470000       14.0070           0
     267 A    19   GLN  HN   H      0.310000        1.0080           0
     268 A    19   GLN  CA   CT1    0.070000       12.0110           0
     269 A    19   GLN  HA   HB1    0.090000        1.0080           0
     270 A    19   GLN  CB   CT2   -0.180000       12.0110           0
     271 A    19   GLN  HB1  HA2    0.090000        1.0080           0
     272 A    19   GLN  HB2  HA2    0.090000        1.0080           0
     273 A    19   GLN  CG   CT2   -0.180000       12.0110           0
     274 A    19   GLN  HG1  HA2    0.090000        1.0080           0
     275 A    19   GLN  HG2  HA2    0.090000        1.0080           0
     276 A    19   GLN  CD   CC     0.550000       12.0110           0
     277 A    19   GLN  OE1  O     -0.550000       15.9990           0
     278 A    19   GLN  NE2  NH2   -0.620000       14.0070           0
     279 A    19   GLN  HE21 H      0.320000        1.0080           0
     280 A    19   GLN  HE22 H      0.300000        1.0080           0
     281 A    19   GLN  C    C      0.510000       12.0110           0
     282 A    19   GLN  O    O     -0.510000       15.9990           0
     283 A    20   ALA  N    NH1   -0.470000       14.0070           0
     284 A    20   ALA  HN   H      0.310000        1.0080           0
     285 A    20   ALA  CA   CT1    0.070000       12.0110           0
     286 A    20   ALA  HA   HB1    0.090000        1.0080           0
     287 A    20   ALA  CB   CT3   -0.270000       12.0110           0
     288 A    20   ALA  HB1  HA3    0.090000        1.0080           0
     289 A    20   ALA  HB2  HA3    0.090000        1.0080           0
     290 A    20   ALA  HB3  HA3    0.090000        1.0080           0
     291 A    20   ALA  C    C      0.510000       12.0110           0
     292 A    20   ALA  O    O     -0.510000       15.9990           0
     293 A    21   CYS  N    NH1   -0.470000       14.0070           0
     294 A    21   CYS  HN   H      0.310000        1.0080           0
     295 A    21   CYS  CA   CT1    0.070000       12.0110           0
     296 A    21   CYS  HA   HB1    0.090000        1.0080           0
     297 A    21   CYS  CB   CT2   -0.822290       12.0110           0
     298 A    21   CYS  HB1  HA2    0.342857        1.0080           0
     299 A    21   CYS  HB2  HA2    0.342857        1.0080           0
     300 A    21   CYS  SG   SF    -0.498550       32.0600           0
     301 A    21   CYS  C    C      0.510000       12.0110           0
     302 A    21   CYS  O    O     -0.510000       15.9990           0
     303 A    22   VAL  N    NH1   -0.470000       14.0070           0
     304 A    22   VAL  HN   H      0.310000        1.0080           0
     305 A    22   VAL  CA   CT1    0.070000       12.0110           0
     306 A    22   VAL  HA   HB1    0.090000        1.0080           0
     307 A    22   VAL  CB   CT1   -0.090000       12.0110           0
     308 A    22   VAL  HB   HA1    0.090000        1.0080           0
     309 A    22   VAL  CG1  CT3   -0.270000       12.0110           0
     310 A    22   VAL  HG11 HA3    0.090000        1.0080           0
     311 A    22   VAL  HG12 HA3    0.090000        1.0080           0
     312 A    22   VAL  HG13 HA3    0.090000        1.0080           0
     313 A    22   VAL  CG2  CT3   -0.270000       12.0110           0
     314 A    22   VAL  HG21 HA3    0.090000        1.0080           0
     315 A    22   VAL  HG22 HA3    0.090000        1.0080           0
     316 A    22   VAL  HG23 HA3    0.090000        1.0080           0
     317 A    22   VAL  C    C      0.510000       12.0110           0
     318 A    22   VAL  O    O     -0.510000       15.9990           0
     319 A    23   VAL  N    NH1   -0.470000       14.0070           0
     320 A    23   VAL  HN   H      0.310000        1.0080           0
     321 A    23   VAL  CA   CT1    0.070000       12.0110           0
     322 A    23   VAL  HA   HB1    0.090000        1.0080           0
     323 A    23   VAL  CB   CT1   -0.090000       12.0110           0
     324 A    23   VAL  HB   HA1    0.090000        1.0080           0
     325 A    23   VAL  CG1  CT3   -0.270000       12.0110           0
     326 A    23   VAL  HG11 HA3    0.090000        1.0080           0
     327 A    23   VAL  HG12 HA3    0.090000        1.0080           0
     328 A    23   VAL  HG13 HA3    0.090000        1.0080           0
     329 A    23   VAL  CG2  CT3   -0.270000       12.0110           0
     330 A    23   VAL  HG21 HA3    0.090000        1.0080           0
     331 A    23   VAL  HG22 HA3    0.090000        1.0080           0
     332 A    23   VAL  HG23 HA3    0.090000        1.0080           0
     333 A    23   VAL  C    C      0.510000       12.0110           0
     334 A    23   VAL  O    O     -0.510000       15.9990           0
     335 A    24   ASN  N    NH1   -0.470000       14.0070           0
     336 A    24   ASN  HN   H      0.310000        1.0080           0
     337 A    24   ASN  CA   CT1    0.070000       12.0110           0
     338 A    24   ASN  HA   HB1    0.090000        1.0080           0
     339 A    24   ASN  CB   CT2   -0.180000       12.0110           0
     340 A    24   ASN  HB1  HA2    0.090000        1.0080           0
     341 A    24   ASN  HB2  HA2    0.090000        1.0080           0
     342 A    24   ASN  CG   CC     0.550000       12.0110           0
     343 A    24   ASN  OD1  O     -0.550000       15.9990           0
     344 A    24   ASN  ND2  NH2   -0.620000       14.0070           0
     345 A    24   ASN  HD21 H      0.320000        1.0080           0
     346 A    24   ASN  HD22 H      0.300000        1.0080           0
     347 A    24   ASN  C    C      0.510000       12.0110           0
     348 A    24   ASN  O    O     -0.510000       15.9990           0
     349 A    25   LEU  N    NH1   -0.470000       14.0070           0
     350 A    25   LEU  HN   H      0.310000        1.0080           0
     351 A    25   LEU  CA   CT1    0.070000       12.0110           0
     352 A    25   LEU  HA   HB1    0.090000        1.0080           0
     353 A    25   LEU  CB   CT2   -0.180000       12.0110           0
     354 A    25   LEU  HB1  HA2    0.090000        1.0080           0
     355 A    25   LEU  HB2  HA2    0.090000        1.0080           0
     356 A    25   LEU  CG   CT1   -0.090000       12.0110           0
     357 A    25   LEU  HG   HA1    0.090000        1.0080           0
     358 A    25   LEU  CD1  CT3   -0.270000       12.0110           0
     359 A    25   LEU  HD11 HA3    0.090000        1.0080           0
     360 A    25   LEU  HD12 HA3    0.090000        1.0080           0
     361 A    25   LEU  HD13 HA3    0.090000        1.0080           0
     362 A    25   LEU  CD2  CT3   -0.270000       12.0110           0
     363 A    25   LEU  HD21 HA3    0.090000        1.0080           0
     364 A    25   LEU  HD22 HA3    0.090000        1.0080           0
     365 A    25   LEU  HD23 HA3    0.090000        1.0080           0
     366 A    25   LEU  C    C      0.510000       12.0110           0
     367 A    25   LEU  O    O     -0.510000       15.9990           0
     368 A    26   GLU  N    NH1   -0.470000       14.0070           0
     369 A    26   GLU  HN   H      0.310000        1.0080           0
     370 A    26   GLU  CA   CT1    0.070000       12.0110           0
     371 A    26   GLU  HA   HB1    0.090000        1.0080           0
     372 A    26   GLU  CB   CT2A  -0.180000       12.0110           0
     373 A    26   GLU  HB1  HA2    0.090000        1.0080           0
     374 A    26   GLU  HB2  HA2    0.090000        1.0080           0
     375 A    26   GLU  CG   CT2   -0.280000       12.0110           0
     376 A    26   GLU  HG1  HA2    0.090000        1.0080           0
     377 A    26   GLU  HG2  HA2    0.090000        1.0080           0
     378 A    26   GLU  CD   CC     0.620000       12.0110           0
     379 A    26   GLU  OE1  OC    -0.760000       15.9990           0
     380 A    26   GLU  OE2  OC    -0.760000       15.9990           0
     381 A    26   GLU  C    C      0.510000       12.0110           0
     382 A    26   GLU  O    O     -0.510000       15.9990           0
     383 A    27   GLY  N    NH1   -0.470000       14.0070           0
     384 A    27   GLY  HN   H      0.310000        1.0080           0
     385 A    27   GLY  CA   CT2   -0.020000       12.0110           0
     386 A    27   GLY  HA1  HB2    0.090000        1.0080           0
     387 A    27   GLY  HA2  HB2    0.090000        1.0080           0
     388 A    27   GLY  C    C      0.510000       12.0110           0
     389 A    27   GLY  O    O     -0.510000       15.9990           0
     390 A    28   GLY  N    NH1   -0.470000       14.0070           0
     391 A    28   GLY  HN   H      0.310000        1.0080           0
     392 A    28   GLY  CA   CT2   -0.020000       12.0110           0
     393 A    28   GLY  HA1  HB2    0.090000        1.0080           0
     394 A    28   GLY  HA2  HB2    0.090000        1.0080           0
     395 A    28   GLY  C    C      0.510000       12.0110           0
     396 A    28   GLY  O    O     -0.510000       15.9990           0
     397 A    29   LYS  N    NH1   -0.470000       14.0070           0
     398 A    29   LYS  HN   H      0.310000        1.0080           0
     399 A    29   LYS  CA   CT1    0.070000       12.0110           0
     400 A    29   LYS  HA   HB1    0.090000        1.0080           0
     401 A    29   LYS  CB   CT2   -0.180000       12.0110           0
     402 A    29   LYS  HB1  HA2    0.090000        1.0080           0
     403 A    29   LYS  HB2  HA2    0.090000        1.0080           0
     404 A    29   LYS  CG   CT2   -0.180000       12.0110           0
     405 A    29   LYS  HG1  HA2    0.090000        1.0080           0
     406 A    29   LYS  HG2  HA2    0.090000        1.0080           0
     407 A    29   LYS  CD   CT2   -0.180000       12.0110           0
     408 A    29   LYS  HD1  HA2    0.090000        1.0080           0
     409 A    29   LYS  HD2  HA2    0.090000        1.0080           0
     410 A    29   LYS  CE   CT2    0.210000       12.0110           0
     411 A    29   LYS  HE1  HA2    0.050000        1.0080           0
     412 A    29   LYS  HE2  HA2    0.050000        1.0080           0
     413 A    29   LYS  NZ   NH3   -0.300000       14.0070           0
     414 A    29   LYS  HZ1  HC     0.330000        1.0080           0
     415 A    29   LYS  HZ2  HC     0.330000        1.0080           0
     416 A    29   LYS  HZ3  HC     0.330000        1.0080           0
     417 A    29   LYS  C    C      0.510000       12.0110           0
     418 A    29   LYS  O    O     -0.510000       15.9990           0
     419 A    30   LEU  N    NH1   -0.470000       14.0070           0
     420 A    30   LEU  HN   H      0.310000        1.0080           0
     421 A    30   LEU  CA   CT1    0.070000       12.0110           0
     422 A    30   LEU  HA   HB1    0.090000        1.0080           0
     423 A    30   LEU  CB   CT2   -0.180000       12.0110           0
     424 A    30   LEU  HB1  HA2    0.090000        1.0080           0
     425 A    30   LEU  HB2  HA2    0.090000        1.0080           0
     426 A    30   LEU  CG   CT1   -0.090000       12.0110           0
     427 A    30   LEU  HG   HA1    0.090000        1.0080           0
     428 A    30   LEU  CD1  CT3   -0.270000       12.0110           0
     429 A    30   LEU  HD11 HA3    0.090000        1.0080           0
     430 A    30   LEU  HD12 HA3    0.090000        1.0080           0
     431 A    30   LEU  HD13 HA3    0.090000        1.0080           0
     432 A    30   LEU  CD2  CT3   -0.270000       12.0110           0
     433 A    30   LEU  HD21 HA3    0.090000        1.0080           0
     434 A    30   LEU  HD22 HA3    0.090000        1.0080           0
     435 A    30   LEU  HD23 HA3    0.090000        1.0080           0
     436 A    30   LEU  C    C      0.510000       12.0110           0
     437 A    30   LEU  O    O     -0.510000       15.9990           0
     438 A    31   PRO  N    N     -0.290000       14.0070           0
     439 A    31   PRO  CD   CP3    0.000000       12.0110           0
     440 A    31   PRO  HD1  HA2    0.090000        1.0080           0
     441 A    31   PRO  HD2  HA2    0.090000        1.0080           0
     442 A    31   PRO  CA   CP1    0.020000       12.0110           0
     443 A    31   PRO  HA   HB1    0.090000        1.0080           0
     444 A    31   PRO  CB   CP2   -0.180000       12.0110           0
     445 A    31   PRO  HB1  HA2    0.090000        1.0080           0
     446 A    31   PRO  HB2  HA2    0.090000        1.0080           0
     447 A    31   PRO  CG   CP2   -0.180000       12.0110           0
     448 A    31   PRO  HG1  HA2    0.090000        1.0080           0
     449 A    31   PRO  HG2  HA2    0.090000        1.0080           0
     450 A    31   PRO  C    C      0.510000       12.0110           0
     451 A    31   PRO  O    O     -0.510000       15.9990           0
     452 A    32   ASN  N    NH1   -0.470000       14.0070           0
     453 A    32   ASN  HN   H      0.310000        1.0080           0
     454 A    32   ASN  CA   CT1    0.070000       12.0110           0
     455 A    32   ASN  HA   HB1    0.090000        1.0080           0
     456 A    32   ASN  CB   CT2   -0.180000       12.0110           0
     457 A    32   ASN  HB1  HA2    0.090000        1.0080           0
     458 A    32   ASN  HB2  HA2    0.090000        1.0080           0
     459 A    32   ASN  CG   CC     0.550000       12.0110           0
     460 A    32   ASN  OD1  O     -0.550000       15.9990           0
     461 A    32   ASN  ND2  NH2   -0.620000       14.0070           0
     462 A    32   ASN  HD21 H      0.320000        1.0080           0
     463 A    32   ASN  HD22 H      0.300000        1.0080           0
     464 A    32   ASN  C    C      0.510000       12.0110           0
     465 A    32   ASN  O    O     -0.510000       15.9990           0
     466 A    33   ASN  N    NH1   -0.470000       14.0070           0
     467 A    33   ASN  HN   H      0.310000        1.0080           0
     468 A    33   ASN  CA   CT1    0.070000       12.0110           0
     469 A    33   ASN  HA   HB1    0.090000        1.0080           0
     470 A    33   ASN  CB   CT2   -0.180000       12.0110           0
     471 A    33   ASN  HB1  HA2    0.090000        1.0080           0
     472 A    33   ASN  HB2  HA2    0.090000        1.0080           0
     473 A    33   ASN  CG   CC     0.550000       12.0110           0
     474 A    33   ASN  OD1  O     -0.550000       15.9990           0
     475 A    33   ASN  ND2  NH2   -0.620000       14.0070           0
     476 A    33   ASN  HD21 H      0.320000        1.0080           0
     477 A    33   ASN  HD22 H      0.300000        1.0080           0
     478 A    33   ASN  C    C      0.510000       12.0110           0
     479 A    33   ASN  O    O     -0.510000       15.9990           0
     480 A    34   VAL  N    NH1   -0.470000       14.0070           0
     481 A    34   VAL  HN   H      0.310000        1.0080           0
     482 A    34   VAL  CA   CT1    0.070000       12.0110           0
     483 A    34   VAL  HA   HB1    0.090000        1.0080           0
     484 A    34   VAL  CB   CT1   -0.090000       12.0110           0
     485 A    34   VAL  HB   HA1    0.090000        1.0080           0
     486 A    34   VAL  CG1  CT3   -0.270000       12.0110           0
     487 A    34   VAL  HG11 HA3    0.090000        1.0080           0
     488 A    34   VAL  HG12 HA3    0.090000        1.0080           0
     489 A    34   VAL  HG13 HA3    0.090000        1.0080           0
     490 A    34   VAL  CG2  CT3   -0.270000       12.0110           0
     491 A    34   VAL  HG21 HA3    0.090000        1.0080           0
     492 A    34   VAL  HG22 HA3    0.090000        1.0080           0
     493 A    34   VAL  HG23 HA3    0.090000        1.0080           0
     494 A    34   VAL  C    C      0.510000       12.0110           0
     495 A    34   VAL  O    O     -0.510000       15.9990           0
     496 A    35   LEU  N    NH1   -0.470000       14.0070           0
     497 A    35   LEU  HN   H      0.310000        1.0080           0
     498 A    35   LEU  CA   CT1    0.070000       12.0110           0
     499 A    35   LEU  HA   HB1    0.090000        1.0080           0
     500 A    35   LEU  CB   CT2   -0.180000       12.0110           0
     501 A    35   LEU  HB1  HA2    0.090000        1.0080           0
     502 A    35   LEU  HB2  HA2    0.090000        1.0080           0
     503 A    35   LEU  CG   CT1   -0.090000       12.0110           0
     504 A    35   LEU  HG   HA1    0.090000        1.0080           0
     505 A    35   LEU  CD1  CT3   -0.270000       12.0110           0
     506 A    35   LEU  HD11 HA3    0.090000        1.0080           0
     507 A    35   LEU  HD12 HA3    0.090000        1.0080           0
     508 A    35   LEU  HD13 HA3    0.090000        1.0080           0
     509 A    35   LEU  CD2  CT3   -0.270000       12.0110           0
     510 A    35   LEU  HD21 HA3    0.090000        1.0080           0
     511 A    35   LEU  HD22 HA3    0.090000        1.0080           0
     512 A    35   LEU  HD23 HA3    0.090000        1.0080           0
     513 A    35   LEU  C    C      0.510000       12.0110           0
     514 A    35   LEU  O    O     -0.510000       15.9990           0
     515 A    36   ALA  N    NH1   -0.470000       14.0070           0
     516 A    36   ALA  HN   H      0.310000        1.0080           0
     517 A    36   ALA  CA   CT1    0.070000       12.0110           0
     518 A    36   ALA  HA   HB1    0.090000        1.0080           0
     519 A    36   ALA  CB   CT3   -0.270000       12.0110           0
     520 A    36   ALA  HB1  HA3    0.090000        1.0080           0
     521 A    36   ALA  HB2  HA3    0.090000        1.0080           0
     522 A    36   ALA  HB3  HA3    0.090000        1.0080           0
     523 A    36   ALA  C    C      0.510000       12.0110           0
     524 A    36   ALA  O    O     -0.510000       15.9990           0
     525 A    37   ASP  N    NH1   -0.470000       14.0070           0
     526 A    37   ASP  HN   H      0.310000        1.0080           0
     527 A    37   ASP  CA   CT1    0.070000       12.0110           0
     528 A    37   ASP  HA   HB1    0.090000        1.0080           0
     529 A    37   ASP  CB   CT2A  -0.280000       12.0110           0
     530 A    37   ASP  HB1  HA2    0.090000        1.0080           0
     531 A    37   ASP  HB2  HA2    0.090000        1.0080           0
     532 A    37   ASP  CG   CC     0.620000       12.0110           0
     533 A    37   ASP  OD1  OC    -0.760000       15.9990           0
     534 A    37   ASP  OD2  OC    -0.760000       15.9990           0
     535 A    37   ASP  C    C      0.510000       12.0110           0
     536 A    37   ASP  O    O     -0.510000       15.9990           0
     537 A    38   ALA  N    NH1   -0.470000       14.0070           0
     538 A    38   ALA  HN   H      0.310000        1.0080           0
     539 A    38   ALA  CA   CT1    0.070000       12.0110           0
     540 A    38   ALA  HA   HB1    0.090000        1.0080           0
     541 A    38   ALA  CB   CT3   -0.270000       12.0110           0
     542 A    38   ALA  HB1  HA3    0.090000        1.0080           0
     543 A    38   ALA  HB2  HA3    0.090000        1.0080           0
     544 A    38   ALA  HB3  HA3    0.090000        1.0080           0
     545 A    38   ALA  C    C      0.510000       12.0110           0
     546 A    38   ALA  O    O     -0.510000       15.9990           0
     547 A    39   GLU  N    NH1   -0.470000       14.0070           0
     548 A    39   GLU  HN   H      0.310000        1.0080           0
     549 A    39   GLU  CA   CT1    0.070000       12.0110           0
     550 A    39   GLU  HA   HB1    0.090000        1.0080           0
     551 A    39   GLU  CB   CT2A  -0.180000       12.0110           0
     552 A    39   GLU  HB1  HA2    0.090000        1.0080           0
     553 A    39   GLU  HB2  HA2    0.090000        1.0080           0
     554 A    39   GLU  CG   CT2   -0.280000       12.0110           0
     555 A    39   GLU  HG1  HA2    0.090000        1.0080           0
     556 A    39   GLU  HG2  HA2    0.090000        1.0080           0
     557 A    39   GLU  CD   CC     0.620000       12.0110           0
     558 A    39   GLU  OE1  OC    -0.760000       15.9990           0
     559 A    39   GLU  OE2  OC    -0.760000       15.9990           0
     560 A    39   GLU  C    C      0.510000       12.0110           0
     561 A    39   GLU  O    O     -0.510000       15.9990           0
     562 A    40   ALA  N    NH1   -0.470000       14.0070           0
     563 A    40   ALA  HN   H      0.310000        1.0080           0
     564 A    40   ALA  CA   CT1    0.070000       12.0110           0
     565 A    40   ALA  HA   HB1    0.090000        1.0080           0
     566 A    40   ALA  CB   CT3   -0.270000       12.0110           0
     567 A    40   ALA  HB1  HA3    0.090000        1.0080           0
     568 A    40   ALA  HB2  HA3    0.090000        1.0080           0
     569 A    40   ALA  HB3  HA3    0.090000        1.0080           0
     570 A    40   ALA  C    C      0.510000       12.0110           0
     571 A    40   ALA  O    O     -0.510000       15.9990           0
     572 A    41   GLY  N    NH1   -0.470000       14.0070           0
     573 A    41   GLY  HN   H      0.310000        1.0080           0
     574 A    41   GLY  CA   CT2   -0.020000       12.0110           0
     575 A    41   GLY  HA1  HB2    0.090000        1.0080           0
     576 A    41   GLY  HA2  HB2    0.090000        1.0080           0
     577 A    41   GLY  C    C      0.510000       12.0110           0
     578 A    41   GLY  O    O     -0.510000       15.9990           0
     579 A    42   THR  N    NH1   -0.470000       14.0070           0
     580 A    42   THR  HN   H      0.310000        1.0080           0
     581 A    42   THR  CA   CT1    0.070000       12.0110           0
     582 A    42   THR  HA   HB1    0.090000        1.0080           0
     583 A    42   THR  CB   CT1    0.140000       12.0110           0
     584 A    42   THR  HB   HA1    0.090000        1.0080           0
     585 A    42   THR  OG1  OH1   -0.660000       15.9990           0
     586 A    42   THR  HG1  H      0.430000        1.0080           0
     587 A    42   THR  CG2  CT3   -0.270000       12.0110           0
     588 A    42   THR  HG21 HA3    0.090000        1.0080           0
     589 A    42   THR  HG22 HA3    0.090000        1.0080           0
     590 A    42   THR  HG23 HA3    0.090000        1.0080           0
     591 A    42   THR  C    C      0.510000       12.0110           0
     592 A    42   THR  O    O     -0.510000       15.9990           0
     593 A    43   VAL  N    NH1   -0.470000       14.0070           0
     594 A    43   VAL  HN   H      0.310000        1.0080           0
     595 A    43   VAL  CA   CT1    0.070000       12.0110           0
     596 A    43   VAL  HA   HB1    0.090000        1.0080           0
     597 A    43   VAL  CB   CT1   -0.090000       12.0110           0
     598 A    43   VAL  HB   HA1    0.090000        1.0080           0
     599 A    43   VAL  CG1  CT3   -0.270000       12.0110           0
     600 A    43   VAL  HG11 HA3    0.090000        1.0080           0
     601 A    43   VAL  HG12 HA3    0.090000        1.0080           0
     602 A    43   VAL  HG13 HA3    0.090000        1.0080           0
     603 A    43   VAL  CG2  CT3   -0.270000       12.0110           0
     604 A    43   VAL  HG21 HA3    0.090000        1.0080           0
     605 A    43   VAL  HG22 HA3    0.090000        1.0080           0
     606 A    43   VAL  HG23 HA3    0.090000        1.0080           0
     607 A    43   VAL  C    C      0.510000       12.0110           0
     608 A    43   VAL  O    O     -0.510000       15.9990           0
     609 A    44   GLN  N    NH1   -0.470000       14.0070           0
     610 A    44   GLN  HN   H      0.310000        1.0080           0
     611 A    44   GLN  CA   CT1    0.070000       12.0110           0
     612 A    44   GLN  HA   HB1    0.090000        1.0080           0
     613 A    44   GLN  CB   CT2   -0.180000       12.0110           0
     614 A    44   GLN  HB1  HA2    0.090000        1.0080           0
     615 A    44   GLN  HB2  HA2    0.090000        1.0080           0
     616 A    44   GLN  CG   CT2   -0.180000       12.0110           0
     617 A    44   GLN  HG1  HA2    0.090000        1.0080           0
     618 A    44   GLN  HG2  HA2    0.090000        1.0080           0
     619 A    44   GLN  CD   CC     0.550000       12.0110           0
     620 A    44   GLN  OE1  O     -0.550000       15.9990           0
     621 A    44   GLN  NE2  NH2   -0.620000       14.0070           0
     622 A    44   GLN  HE21 H      0.320000        1.0080           0
     623 A    44   GLN  HE22 H      0.300000        1.0080           0
     624 A    44   GLN  C    C      0.510000       12.0110           0
     625 A    44   GLN  O    O     -0.510000       15.9990           0
     626 A    45   LEU  N    NH1   -0.470000       14.0070           0
     627 A    45   LEU  HN   H      0.310000        1.0080           0
     628 A    45   LEU  CA   CT1    0.070000       12.0110           0
     629 A    45   LEU  HA   HB1    0.090000        1.0080           0
     630 A    45   LEU  CB   CT2   -0.180000       12.0110           0
     631 A    45   LEU  HB1  HA2    0.090000        1.0080           0
     632 A    45   LEU  HB2  HA2    0.090000        1.0080           0
     633 A    45   LEU  CG   CT1   -0.090000       12.0110           0
     634 A    45   LEU  HG   HA1    0.090000        1.0080           0
     635 A    45   LEU  CD1  CT3   -0.270000       12.0110           0
     636 A    45   LEU  HD11 HA3    0.090000        1.0080           0
     637 A    45   LEU  HD12 HA3    0.090000        1.0080           0
     638 A    45   LEU  HD13 HA3    0.090000        1.0080           0
     639 A    45   LEU  CD2  CT3   -0.270000       12.0110           0
     640 A    45   LEU  HD21 HA3    0.090000        1.0080           0
     641 A    45   LEU  HD22 HA3    0.090000        1.0080           0
     642 A    45   LEU  HD23 HA3    0.090000        1.0080           0
     643 A    45   LEU  C    C      0.510000       12.0110           0
     644 A    45   LEU  O    O     -0.510000       15.9990           0
     645 A    46   GLN  N    NH1   -0.470000       14.0070           0
     646 A    46   GLN  HN   H      0.310000        1.0080           0
     647 A    46   GLN  CA   CT1    0.070000       12.0110           0
     648 A    46   GLN  HA   HB1    0.090000        1.0080           0
     649 A    46   GLN  CB   CT2   -0.180000       12.0110           0
     650 A    46   GLN  HB1  HA2    0.090000        1.0080           0
     651 A    46   GLN  HB2  HA2    0.090000        1.0080           0
     652 A    46   GLN  CG   CT2   -0.180000       12.0110           0
     653 A    46   GLN  HG1  HA2    0.090000        1.0080           0
     654 A    46   GLN  HG2  HA2    0.090000        1.0080           0
     655 A    46   GLN  CD   CC     0.550000       12.0110           0
     656 A    46   GLN  OE1  O     -0.550000       15.9990           0
     657 A    46   GLN  NE2  NH2   -0.620000       14.0070           0
     658 A    46   GLN  HE21 H      0.320000        1.0080           0
     659 A    46   GLN  HE22 H      0.300000        1.0080           0
     660 A    46   GLN  C    C      0.510000       12.0110           0
     661 A    46   GLN  O    O     -0.510000       15.9990           0
     662 A    47   PRO  N    N     -0.290000       14.0070           0
     663 A    47   PRO  CD   CP3    0.000000       12.0110           0
     664 A    47   PRO  HD1  HA2    0.090000        1.0080           0
     665 A    47   PRO  HD2  HA2    0.090000        1.0080           0
     666 A    47   PRO  CA   CP1    0.020000       12.0110           0
     667 A    47   PRO  HA   HB1    0.090000        1.0080           0
     668 A    47   PRO  CB   CP2   -0.180000       12.0110           0
     669 A    47   PRO  HB1  HA2    0.090000        1.0080           0
     670 A    47   PRO  HB2  HA2    0.090000        1.0080           0
     671 A    47   PRO  CG   CP2   -0.180000       12.0110           0
     672 A    47   PRO  HG1  HA2    0.090000        1.0080           0
     673 A    47   PRO  HG2  HA2    0.090000        1.0080           0
     674 A    47   PRO  C    C      0.510000       12.0110           0
     675 A    47   PRO  O    O     -0.510000       15.9990           0
     676 A    48   ARG  N    NH1   -0.470000       14.0070           0
     677 A    48   ARG  HN   H      0.310000        1.0080           0
     678 A    48   ARG  CA   CT1    0.070000       12.0110           0
     679 A    48   ARG  HA   HB1    0.090000        1.0080           0
     680 A    48   ARG  CB   CT2   -0.180000       12.0110           0
     681 A    48   ARG  HB1  HA2    0.090000        1.0080           0
     682 A    48   ARG  HB2  HA2    0.090000        1.0080           0
     683 A    48   ARG  CG   CT2   -0.180000       12.0110           0
     684 A    48   ARG  HG1  HA2    0.090000        1.0080           0
     685 A    48   ARG  HG2  HA2    0.090000        1.0080           0
     686 A    48   ARG  CD   CT2    0.200000       12.0110           0
     687 A    48   ARG  HD1  HA2    0.090000        1.0080           0
     688 A    48   ARG  HD2  HA2    0.090000        1.0080           0
     689 A    48   ARG  NE   NC2   -0.700000       14.0070           0
     690 A    48   ARG  HE   HC     0.440000        1.0080           0
     691 A    48   ARG  CZ   C      0.640000       12.0110           0
     692 A    48   ARG  NH1  NC2   -0.800000       14.0070           0
     693 A    48   ARG  HH11 HC     0.460000        1.0080           0
     694 A    48   ARG  HH12 HC     0.460000        1.0080           0
     695 A    48   ARG  NH2  NC2   -0.800000       14.0070           0
     696 A    48   ARG  HH21 HC     0.460000        1.0080           0
     697 A    48   ARG  HH22 HC     0.460000        1.0080           0
     698 A    48   ARG  C    C      0.510000       12.0110           0
     699 A    48   ARG  O    O     -0.510000       15.9990           0
     700 A    49   LYS  N    NH1   -0.470000       14.0070           0
     701 A    49   LYS  HN   H      0.310000        1.0080           0
     702 A    49   LYS  CA   CT1    0.070000       12.0110           0
     703 A    49   LYS  HA   HB1    0.090000        1.0080           0
     704 A    49   LYS  CB   CT2   -0.180000       12.0110           0
     705 A    49   LYS  HB1  HA2    0.090000        1.0080           0
     706 A    49   LYS  HB2  HA2    0.090000        1.0080           0
     707 A    49   LYS  CG   CT2   -0.180000       12.0110           0
     708 A    49   LYS  HG1  HA2    0.090000        1.0080           0
     709 A    49   LYS  HG2  HA2    0.090000        1.0080           0
     710 A    49   LYS  CD   CT2   -0.180000       12.0110           0
     711 A    49   LYS  HD1  HA2    0.090000        1.0080           0
     712 A    49   LYS  HD2  HA2    0.090000        1.0080           0
     713 A    49   LYS  CE   CT2    0.210000       12.0110           0
     714 A    49   LYS  HE1  HA2    0.050000        1.0080           0
     715 A    49   LYS  HE2  HA2    0.050000        1.0080           0
     716 A    49   LYS  NZ   NH3   -0.300000       14.0070           0
     717 A    49   LYS  HZ1  HC     0.330000        1.0080           0
     718 A    49   LYS  HZ2  HC     0.330000        1.0080           0
     719 A    49   LYS  HZ3  HC     0.330000        1.0080           0
     720 A    49   LYS  C    C      0.510000       12.0110           0
     721 A    49   LYS  O    O     -0.510000       15.9990           0
     722 A    50   PRO  N    N     -0.290000       14.0070           0
     723 A    50   PRO  CD   CP3    0.000000       12.0110           0
     724 A    50   PRO  HD1  HA2    0.090000        1.0080           0
     725 A    50   PRO  HD2  HA2    0.090000        1.0080           0
     726 A    50   PRO  CA   CP1    0.020000       12.0110           0
     727 A    50   PRO  HA   HB1    0.090000        1.0080           0
     728 A    50   PRO  CB   CP2   -0.180000       12.0110           0
     729 A    50   PRO  HB1  HA2    0.090000        1.0080           0
     730 A    50   PRO  HB2  HA2    0.090000        1.0080           0
     731 A    50   PRO  CG   CP2   -0.180000       12.0110           0
     732 A    50   PRO  HG1  HA2    0.090000        1.0080           0
     733 A    50   PRO  HG2  HA2    0.090000        1.0080           0
     734 A    50   PRO  C    C      0.510000       12.0110           0
     735 A    50   PRO  O    O     -0.510000       15.9990           0
     736 A    51   GLN  N    NH1   -0.470000       14.0070           0
     737 A    51   GLN  HN   H      0.310000        1.0080           0
     738 A    51   GLN  CA   CT1    0.070000       12.0110           0
     739 A    51   GLN  HA   HB1    0.090000        1.0080           0
     740 A    51   GLN  CB   CT2   -0.180000       12.0110           0
     741 A    51   GLN  HB1  HA2    0.090000        1.0080           0
     742 A    51   GLN  HB2  HA2    0.090000        1.0080           0
     743 A    51   GLN  CG   CT2   -0.180000       12.0110           0
     744 A    51   GLN  HG1  HA2    0.090000        1.0080           0
     745 A    51   GLN  HG2  HA2    0.090000        1.0080           0
     746 A    51   GLN  CD   CC     0.550000       12.0110           0
     747 A    51   GLN  OE1  O     -0.550000       15.9990           0
     748 A    51   GLN  NE2  NH2   -0.620000       14.0070           0
     749 A    51   GLN  HE21 H      0.320000        1.0080           0
     750 A    51   GLN  HE22 H      0.300000        1.0080           0
     751 A    51   GLN  C    C      0.510000       12.0110           0
     752 A    51   GLN  O    O     -0.510000       15.9990           0
     753 A    52   GLY  N    NH1   -0.470000       14.0070           0
     754 A    52   GLY  HN   H      0.310000        1.0080           0
     755 A    52   GLY  CA   CT2   -0.020000       12.0110           0
     756 A    52   GLY  HA1  HB2    0.090000        1.0080           0
     757 A    52   GLY  HA2  HB2    0.090000        1.0080           0
     758 A    52   GLY  C    C      0.510000       12.0110           0
     759 A    52   GLY  O    O     -0.510000       15.9990           0
     760 A    53   PHE  N    NH1   -0.470000       14.0070           0
     761 A    53   PHE  HN   H      0.310000        1.0080           0
     762 A    53   PHE  CA   CT1    0.070000       12.0110           0
     763 A    53   PHE  HA   HB1    0.090000        1.0080           0
     764 A    53   PHE  CB   CT2   -0.180000       12.0110           0
     765 A    53   PHE  HB1  HA2    0.090000        1.0080           0
     766 A    53   PHE  HB2  HA2    0.090000        1.0080           0
     767 A    53   PHE  CG   CA     0.000000       12.0110           0
     768 A    53   PHE  CD1  CA    -0.115000       12.0110           0
     769 A    53   PHE  HD1  HP     0.115000        1.0080           0
     770 A    53   PHE  CE1  CA    -0.115000       12.0110           0
     771 A    53   PHE  HE1  HP     0.115000        1.0080           0
     772 A    53   PHE  CZ   CA    -0.115000       12.0110           0
     773 A    53   PHE  HZ   HP     0.115000        1.0080           0
     774 A    53   PHE  CD2  CA    -0.115000       12.0110           0
     775 A    53   PHE  HD2  HP     0.115000        1.0080           0
     776 A    53   PHE  CE2  CA    -0.115000       12.0110           0
     777 A    53   PHE  HE2  HP     0.115000        1.0080           0
     778 A    53   PHE  C    C      0.510000       12.0110           0
     779 A    53   PHE  O    O     -0.510000       15.9990           0
     780 A    54   ALA  N    NH1   -0.470000       14.0070           0
     781 A    54   ALA  HN   H      0.310000        1.0080           0
     782 A    54   ALA  CA   CT1    0.070000       12.0110           0
     783 A    54   ALA  HA   HB1    0.090000        1.0080           0
     784 A    54   ALA  CB   CT3   -0.270000       12.0110           0
     785 A    54   ALA  HB1  HA3    0.090000        1.0080           0
     786 A    54   ALA  HB2  HA3    0.090000        1.0080           0
     787 A    54   ALA  HB3  HA3    0.090000        1.0080           0
     788 A    54   ALA  C    C      0.510000       12.0110           0
     789 A    54   ALA  O    O     -0.510000       15.9990           0
     790 A    55   GLN  N    NH1   -0.470000       14.0070           0
     791 A    55   GLN  HN   H      0.310000        1.0080           0
     792 A    55   GLN  CA   CT1    0.070000       12.0110           0
     793 A    55   GLN  HA   HB1    0.090000        1.0080           0
     794 A    55   GLN  CB   CT2   -0.180000       12.0110           0
     795 A    55   GLN  HB1  HA2    0.090000        1.0080           0
     796 A    55   GLN  HB2  HA2    0.090000        1.0080           0
     797 A    55   GLN  CG   CT2   -0.180000       12.0110           0
     798 A    55   GLN  HG1  HA2    0.090000        1.0080           0
     799 A    55   GLN  HG2  HA2    0.090000        1.0080           0
     800 A    55   GLN  CD   CC     0.550000       12.0110           0
     801 A    55   GLN  OE1  O     -0.550000       15.9990           0
     802 A    55   GLN  NE2  NH2   -0.620000       14.0070           0
     803 A    55   GLN  HE21 H      0.320000        1.0080           0
     804 A    55   GLN  HE22 H      0.300000        1.0080           0
     805 A    55   GLN  C    C      0.510000       12.0110           0
     806 A    55   GLN  O    O     -0.510000       15.9990           0
     807 A    56   THR  N    NH1   -0.470000       14.0070           0
     808 A    56   THR  HN   H      0.310000        1.0080           0
     809 A    56   THR  CA   CT1    0.070000       12.0110           0
     810 A    56   THR  HA   HB1    0.090000        1.0080           0
     811 A    56   THR  CB   CT1    0.140000       12.0110           0
     812 A    56   THR  HB   HA1    0.090000        1.0080           0
     813 A    56   THR  OG1  OH1   -0.660000       15.9990           0
     814 A    56   THR  HG1  H      0.430000        1.0080           0
     815 A    56   THR  CG2  CT3   -0.270000       12.0110           0
     816 A    56   THR  HG21 HA3    0.090000        1.0080           0
     817 A    56   THR  HG22 HA3    0.090000        1.0080           0
     818 A    56   THR  HG23 HA3    0.090000        1.0080           0
     819 A    56   THR  C    C      0.510000       12.0110           0
     820 A    56   THR  O    O     -0.510000       15.9990           0
     821 A    57   LEU  N    NH1   -0.470000       14.0070           0
     822 A    57   LEU  HN   H      0.310000        1.0080           0
     823 A    57   LEU  CA   CT1    0.070000       12.0110           0
     824 A    57   LEU  HA   HB1    0.090000        1.0080           0
     825 A    57   LEU  CB   CT2   -0.180000       12.0110           0
     826 A    57   LEU  HB1  HA2    0.090000        1.0080           0
     827 A    57   LEU  HB2  HA2    0.090000        1.0080           0
     828 A    57   LEU  CG   CT1   -0.090000       12.0110           0
     829 A    57   LEU  HG   HA1    0.090000        1.0080           0
     830 A    57   LEU  CD1  CT3   -0.270000       12.0110           0
     831 A    57   LEU  HD11 HA3    0.090000        1.0080           0
     832 A    57   LEU  HD12 HA3    0.090000        1.0080           0
     833 A    57   LEU  HD13 HA3    0.090000        1.0080           0
     834 A    57   LEU  CD2  CT3   -0.270000       12.0110           0
     835 A    57   LEU  HD21 HA3    0.090000        1.0080           0
     836 A    57   LEU  HD22 HA3    0.090000        1.0080           0
     837 A    57   LEU  HD23 HA3    0.090000        1.0080           0
     838 A    57   LEU  C    C      0.510000       12.0110           0
     839 A    57   LEU  O    O     -0.510000       15.9990           0
     840 A    58   PRO  N    N     -0.290000       14.0070           0
     841 A    58   PRO  CD   CP3    0.000000       12.0110           0
     842 A    58   PRO  HD1  HA2    0.090000        1.0080           0
     843 A    58   PRO  HD2  HA2    0.090000        1.0080           0
     844 A    58   PRO  CA   CP1    0.020000       12.0110           0
     845 A    58   PRO  HA   HB1    0.090000        1.0080           0
     846 A    58   PRO  CB   CP2   -0.180000       12.0110           0
     847 A    58   PRO  HB1  HA2    0.090000        1.0080           0
     848 A    58   PRO  HB2  HA2    0.090000        1.0080           0
     849 A    58   PRO  CG   CP2   -0.180000       12.0110           0
     850 A    58   PRO  HG1  HA2    0.090000        1.0080           0
     851 A    58   PRO  HG2  HA2    0.090000        1.0080           0
     852 A    58   PRO  C    C      0.510000       12.0110           0
     853 A    58   PRO  O    O     -0.510000       15.9990           0
     854 A    59   ALA  N    NH1   -0.470000       14.0070           0
     855 A    59   ALA  HN   H      0.310000        1.0080           0
     856 A    59   ALA  CA   CT1    0.070000       12.0110           0
     857 A    59   ALA  HA   HB1    0.090000        1.0080           0
     858 A    59   ALA  CB   CT3   -0.270000       12.0110           0
     859 A    59   ALA  HB1  HA3    0.090000        1.0080           0
     860 A    59   ALA  HB2  HA3    0.090000        1.0080           0
     861 A    59   ALA  HB3  HA3    0.090000        1.0080           0
     862 A    59   ALA  C    C      0.510000       12.0110           0
     863 A    59   ALA  O    O     -0.510000       15.9990           0
     864 A    60   ALA  N    NH1   -0.470000       14.0070           0
     865 A    60   ALA  HN   H      0.310000        1.0080           0
     866 A    60   ALA  CA   CT1    0.070000       12.0110           0
     867 A    60   ALA  HA   HB1    0.090000        1.0080           0
     868 A    60   ALA  CB   CT3   -0.270000       12.0110           0
     869 A    60   ALA  HB1  HA3    0.090000        1.0080           0
     870 A    60   ALA  HB2  HA3    0.090000        1.0080           0
     871 A    60   ALA  HB3  HA3    0.090000        1.0080           0
     872 A    60   ALA  C    C      0.510000       12.0110           0
     873 A    60   ALA  O    O     -0.510000       15.9990           0
     874 A    61   ALA  N    NH1   -0.470000       14.0070           0
     875 A    61   ALA  HN   H      0.310000        1.0080           0
     876 A    61   ALA  CA   CT1    0.070000       12.0110           0
     877 A    61   ALA  HA   HB1    0.090000        1.0080           0
     878 A    61   ALA  CB   CT3   -0.270000       12.0110           0
     879 A    61   ALA  HB1  HA3    0.090000        1.0080           0
     880 A    61   ALA  HB2  HA3    0.090000        1.0080           0
     881 A    61   ALA  HB3  HA3    0.090000        1.0080           0
     882 A    61   ALA  C    C      0.510000       12.0110           0
     883 A    61   ALA  O    O     -0.510000       15.9990           0
     884 A    62   ASP  N    NH1   -0.470000       14.0070           0
     885 A    62   ASP  HN   H      0.310000        1.0080           0
     886 A    62   ASP  CA   CT1    0.070000       12.0110           0
     887 A    62   ASP  HA   HB1    0.090000        1.0080           0
     888 A    62   ASP  CB   CT2A  -0.280000       12.0110           0
     889 A    62   ASP  HB1  HA2    0.090000        1.0080           0
     890 A    62   ASP  HB2  HA2    0.090000        1.0080           0
     891 A    62   ASP  CG   CC     0.620000       12.0110           0
     892 A    62   ASP  OD1  OC    -0.760000       15.9990           0
     893 A    62   ASP  OD2  OC    -0.760000       15.9990           0
     894 A    62   ASP  C    C      0.510000       12.0110           0
     895 A    62   ASP  O    O     -0.510000       15.9990           0
     896 A    63   GLU  N    NH1   -0.470000       14.0070           0
     897 A    63   GLU  HN   H      0.310000        1.0080           0
     898 A    63   GLU  CA   CT1    0.070000       12.0110           0
     899 A    63   GLU  HA   HB1    0.090000        1.0080           0
     900 A    63   GLU  CB   CT2A  -0.180000       12.0110           0
     901 A    63   GLU  HB1  HA2    0.090000        1.0080           0
     902 A    63   GLU  HB2  HA2    0.090000        1.0080           0
     903 A    63   GLU  CG   CT2   -0.280000       12.0110           0
     904 A    63   GLU  HG1  HA2    0.090000        1.0080           0
     905 A    63   GLU  HG2  HA2    0.090000        1.0080           0
     906 A    63   GLU  CD   CC     0.620000       12.0110           0
     907 A    63   GLU  OE1  OC    -0.760000       15.9990           0
     908 A    63   GLU  OE2  OC    -0.760000       15.9990           0
     909 A    63   GLU  C    C      0.510000       12.0110           0
     910 A    63   GLU  O    O     -0.510000       15.9990           0
     911 A    64   ALA  N    NH1   -0.470000       14.0070           0
     912 A    64   ALA  HN   H      0.310000        1.0080           0
     913 A    64   ALA  CA   CT1    0.070000       12.0110           0
     914 A    64   ALA  HA   HB1    0.090000        1.0080           0
     915 A    64   ALA  CB   CT3   -0.270000       12.0110           0
     916 A    64   ALA  HB1  HA3    0.090000        1.0080           0
     917 A    64   ALA  HB2  HA3    0.090000        1.0080           0
     918 A    64   ALA  HB3  HA3    0.090000        1.0080           0
     919 A    64   ALA  C    C      0.510000       12.0110           0
     920 A    64   ALA  O    O     -0.510000       15.9990           0
     921 A    65   ILE  N    NH1   -0.470000       14.0070           0
     922 A    65   ILE  HN   H      0.310000        1.0080           0
     923 A    65   ILE  CA   CT1    0.070000       12.0110           0
     924 A    65   ILE  HA   HB1    0.090000        1.0080           0
     925 A    65   ILE  CB   CT1   -0.090000       12.0110           0
     926 A    65   ILE  HB   HA1    0.090000        1.0080           0
     927 A    65   ILE  CG2  CT3   -0.270000       12.0110           0
     928 A    65   ILE  HG21 HA3    0.090000        1.0080           0
     929 A    65   ILE  HG22 HA3    0.090000        1.0080           0
     930 A    65   ILE  HG23 HA3    0.090000        1.0080           0
     931 A    65   ILE  CG1  CT2   -0.180000       12.0110           0
     932 A    65   ILE  HG11 HA2    0.090000        1.0080           0
     933 A    65   ILE  HG12 HA2    0.090000        1.0080           0
     934 A    65   ILE  CD   CT3   -0.270000       12.0110           0
     935 A    65   ILE  HD1  HA3    0.090000        1.0080           0
     936 A    65   ILE  HD2  HA3    0.090000        1.0080           0
     937 A    65   ILE  HD3  HA3    0.090000        1.0080           0
     938 A    65   ILE  C    C      0.510000       12.0110           0
     939 A    65   ILE  O    O     -0.510000       15.9990           0
     940 A    66   LYS  N    NH1   -0.470000       14.0070           0
     941 A    66   LYS  HN   H      0.310000        1.0080           0
     942 A    66   LYS  CA   CT1    0.070000       12.0110           0
     943 A    66   LYS  HA   HB1    0.090000        1.0080           0
     944 A    66   LYS  CB   CT2   -0.180000       12.0110           0
     945 A    66   LYS  HB1  HA2    0.090000        1.0080           0
     946 A    66   LYS  HB2  HA2    0.090000        1.0080           0
     947 A    66   LYS  CG   CT2   -0.180000       12.0110           0
     948 A    66   LYS  HG1  HA2    0.090000        1.0080           0
     949 A    66   LYS  HG2  HA2    0.090000        1.0080           0
     950 A    66   LYS  CD   CT2   -0.180000       12.0110           0
     951 A    66   LYS  HD1  HA2    0.090000        1.0080           0
     952 A    66   LYS  HD2  HA2    0.090000        1.0080           0
     953 A    66   LYS  CE   CT2    0.210000       12.0110           0
     954 A    66   LYS  HE1  HA2    0.050000        1.0080           0
     955 A    66   LYS  HE2  HA2    0.050000        1.0080           0
     956 A    66   LYS  NZ   NH3   -0.300000       14.0070           0
     957 A    66   LYS  HZ1  HC     0.330000        1.0080           0
     958 A    66   LYS  HZ2  HC     0.330000        1.0080           0
     959 A    66   LYS  HZ3  HC     0.330000        1.0080           0
     960 A    66   LYS  C    C      0.510000       12.0110           0
     961 A    66   LYS  O    O     -0.510000       15.9990           0
     962 A    67   VAL  N    NH1   -0.470000       14.0070           0
     963 A    67   VAL  HN   H      0.310000        1.0080           0
     964 A    67   VAL  CA   CT1    0.070000       12.0110           0
     965 A    67   VAL  HA   HB1    0.090000        1.0080           0
     966 A    67   VAL  CB   CT1   -0.090000       12.0110           0
     967 A    67   VAL  HB   HA1    0.090000        1.0080           0
     968 A    67   VAL  CG1  CT3   -0.270000       12.0110           0
     969 A    67   VAL  HG11 HA3    0.090000        1.0080           0
     970 A    67   VAL  HG12 HA3    0.090000        1.0080           0
     971 A    67   VAL  HG13 HA3    0.090000        1.0080           0
     972 A    67   VAL  CG2  CT3   -0.270000       12.0110           0
     973 A    67   VAL  HG21 HA3    0.090000        1.0080           0
     974 A    67   VAL  HG22 HA3    0.090000        1.0080           0
     975 A    67   VAL  HG23 HA3    0.090000        1.0080           0
     976 A    67   VAL  C    C      0.510000       12.0110           0
     977 A    67   VAL  O    O     -0.510000       15.9990           0
     978 A    68   SER  N    NH1   -0.470000       14.0070           0
     979 A    68   SER  HN   H      0.310000        1.0080           0
     980 A    68   SER  CA   CT1    0.070000       12.0110           0
     981 A    68   SER  HA   HB1    0.090000        1.0080           0
     982 A    68   SER  CB   CT2    0.050000       12.0110           0
     983 A    68   SER  HB1  HA2    0.090000        1.0080           0
     984 A    68   SER  HB2  HA2    0.090000        1.0080           0
     985 A    68   SER  OG   OH1   -0.660000       15.9990           0
     986 A    68   SER  HG1  H      0.430000        1.0080           0
     987 A    68   SER  C    C      0.510000       12.0110           0
     988 A    68   SER  O    O     -0.510000       15.9990           0
     989 A    69   LEU  N    NH1   -0.470000       14.0070           0
     990 A    69   LEU  HN   H      0.310000        1.0080           0
     991 A    69   LEU  CA   CT1    0.070000       12.0110           0
     992 A    69   LEU  HA   HB1    0.090000        1.0080           0
     993 A    69   LEU  CB   CT2   -0.180000       12.0110           0
     994 A    69   LEU  HB1  HA2    0.090000        1.0080           0
     995 A    69   LEU  HB2  HA2    0.090000        1.0080           0
     996 A    69   LEU  CG   CT1   -0.090000       12.0110           0
     997 A    69   LEU  HG   HA1    0.090000        1.0080           0
     998 A    69   LEU  CD1  CT3   -0.270000       12.0110           0
     999 A    69   LEU  HD11 HA3    0.090000        1.0080           0
    1000 A    69   LEU  HD12 HA3    0.090000        1.0080           0
    1001 A    69   LEU  HD13 HA3    0.090000        1.0080           0
    1002 A    69   LEU  CD2  CT3   -0.270000       12.0110           0
    1003 A    69   LEU  HD21 HA3    0.090000        1.0080           0
    1004 A    69   LEU  HD22 HA3    0.090000        1.0080           0
    1005 A    69   LEU  HD23 HA3    0.090000        1.0080           0
    1006 A    69   LEU  C    C      0.510000       12.0110           0
    1007 A    69   LEU  O    O     -0.510000       15.9990           0
    1008 A    70   HSD  N    NH1   -0.470000       14.0070           0
    1009 A    70   HSD  HN   H      0.310000        1.0080           0
    1010 A    70   HSD  CA   CT1    0.070000       12.0110           0
    1011 A    70   HSD  HA   HB1    0.090000        1.0080           0
    1012 A    70   HSD  CB   CT2   -0.090000       12.0110           0
    1013 A    70   HSD  HB1  HA2    0.090000        1.0080           0
    1014 A    70   HSD  HB2  HA2    0.090000        1.0080           0
    1015 A    70   HSD  ND1  NR1   -0.360000       14.0070           0
    1016 A    70   HSD  HD1  H      0.320000        1.0080           0
    1017 A    70   HSD  CG   CPH1  -0.050000       12.0110           0
    1018 A    70   HSD  CE1  CPH2   0.250000       12.0110           0
    1019 A    70   HSD  HE1  HR1    0.130000        1.0080           0
    1020 A    70   HSD  NE2  NR2   -0.700000       14.0070           0
    1021 A    70   HSD  CD2  CPH1   0.220000       12.0110           0
    1022 A    70   HSD  HD2  HR3    0.100000        1.0080           0
    1023 A    70   HSD  C    C      0.510000       12.0110           0
    1024 A    70   HSD  O    O     -0.510000       15.9990           0
    1025 A    71   ASP  N    NH1   -0.470000       14.0070           0
    1026 A    71   ASP  HN   H      0.310000        1.0080           0
    1027 A    71   ASP  CA   CT1    0.070000       12.0110           0
    1028 A    71   ASP  HA   HB1    0.090000        1.0080           0
    1029 A    71   ASP  CB   CT2A  -0.280000       12.0110           0
    1030 A    71   ASP  HB1  HA2    0.090000        1.0080           0
    1031 A    71   ASP  HB2  HA2    0.090000        1.0080           0
    1032 A    71   ASP  CG   CC     0.620000       12.0110           0
    1033 A    71   ASP  OD1  OC    -0.760000       15.9990           0
    1034 A    71   ASP  OD2  OC    -0.760000       15.9990           0
    1035 A    71   ASP  C    C      0.510000       12.0110           0
    1036 A    71   ASP  O    O     -0.510000       15.9990           0
    1037 A    72   CYS  N    NH1   -0.470000       14.0070           0
    1038 A    72   CYS  HN   H      0.310000        1.0080           0
    1039 A    72   CYS  CA   CT1    0.070000       12.0110           0
    1040 A    72   CYS  HA   HB1    0.090000        1.0080           0
    1041 A    72   CYS  CB   CT2   -0.822290       12.0110           0
    1042 A    72   CYS  HB1  HA2    0.342857        1.0080           0
    1043 A    72   CYS  HB2  HA2    0.342857        1.0080           0
    1044 A    72   CYS  SG   SF    -0.498550       32.0600           0
    1045 A    72   CYS  C    C      0.510000       12.0110           0
    1046 A    72   CYS  O    O     -0.510000       15.9990           0
    1047 A    73   LEU  N    NH1   -0.470000       14.0070           0
    1048 A    73   LEU  HN   H      0.310000        1.0080           0
    1049 A    73   LEU  CA   CT1    0.070000       12.0110           0
    1050 A    73   LEU  HA   HB1    0.090000        1.0080           0
    1051 A    73   LEU  CB   CT2   -0.180000       12.0110           0
    1052 A    73   LEU  HB1  HA2    0.090000        1.0080           0
    1053 A    73   LEU  HB2  HA2    0.090000        1.0080           0
    1054 A    73   LEU  CG   CT1   -0.090000       12.0110           0
    1055 A    73   LEU  HG   HA1    0.090000        1.0080           0
    1056 A    73   LEU  CD1  CT3   -0.270000       12.0110           0
    1057 A    73   LEU  HD11 HA3    0.090000        1.0080           0
    1058 A    73   LEU  HD12 HA3    0.090000        1.0080           0
    1059 A    73   LEU  HD13 HA3    0.090000        1.0080           0
    1060 A    73   LEU  CD2  CT3   -0.270000       12.0110           0
    1061 A    73   LEU  HD21 HA3    0.090000        1.0080           0
    1062 A    73   LEU  HD22 HA3    0.090000        1.0080           0
    1063 A    73   LEU  HD23 HA3    0.090000        1.0080           0
    1064 A    73   LEU  C    C      0.510000       12.0110           0
    1065 A    73   LEU  O    O     -0.510000       15.9990           0
    1066 A    74   ALA  N    NH1   -0.470000       14.0070           0
    1067 A    74   ALA  HN   H      0.310000        1.0080           0
    1068 A    74   ALA  CA   CT1    0.070000       12.0110           0
    1069 A    74   ALA  HA   HB1    0.090000        1.0080           0
    1070 A    74   ALA  CB   CT3   -0.270000       12.0110           0
    1071 A    74   ALA  HB1  HA3    0.090000        1.0080           0
    1072 A    74   ALA  HB2  HA3    0.090000        1.0080           0
    1073 A    74   ALA  HB3  HA3    0.090000        1.0080           0
    1074 A    74   ALA  C    C      0.510000       12.0110           0
    1075 A    74   ALA  O    O     -0.510000       15.9990           0
    1076 A    75   CYS  N    NH1   -0.470000       14.0070           0
    1077 A    75   CYS  HN   H      0.310000        1.0080           0
    1078 A    75   CYS  CA   CT1    0.070000       12.0110           0
    1079 A    75   CYS  HA   HB1    0.090000        1.0080           0
    1080 A    75   CYS  CB   CT2   -0.822290       12.0110           0
    1081 A    75   CYS  HB1  HA2    0.342857        1.0080           0
    1082 A    75   CYS  HB2  HA2    0.342857        1.0080           0
    1083 A    75   CYS  SG   SF    -0.498550       32.0600           0
    1084 A    75   CYS  C    C      0.510000       12.0110           0
    1085 A    75   CYS  O    O     -0.510000       15.9990           0
    1086 A    76   SER  N    NH1   -0.470000       14.0070           0
    1087 A    76   SER  HN   H      0.310000        1.0080           0
    1088 A    76   SER  CA   CT1    0.070000       12.0110           0
    1089 A    76   SER  HA   HB1    0.090000        1.0080           0
    1090 A    76   SER  CB   CT2    0.050000       12.0110           0
    1091 A    76   SER  HB1  HA2    0.090000        1.0080           0
    1092 A    76   SER  HB2  HA2    0.090000        1.0080           0
    1093 A    76   SER  OG   OH1   -0.660000       15.9990           0
    1094 A    76   SER  HG1  H      0.430000        1.0080           0
    1095 A    76   SER  C    C      0.510000       12.0110           0
    1096 A    76   SER  O    O     -0.510000       15.9990           0
    1097 A    77   GLY  N    NH1   -0.470000       14.0070           0
    1098 A    77   GLY  HN   H      0.310000        1.0080           0
    1099 A    77   GLY  CA   CT2   -0.020000       12.0110           0
    1100 A    77   GLY  HA1  HB2    0.090000        1.0080           0
    1101 A    77   GLY  HA2  HB2    0.090000        1.0080           0
    1102 A    77   GLY  C    C      0.510000       12.0110           0
    1103 A    77   GLY  O    O     -0.510000       15.9990           0
    1104 A    78   CYS  N    NH1   -0.470000       14.0070           0
    1105 A    78   CYS  HN   H      0.310000        1.0080           0
    1106 A    78   CYS  CA   CT1    0.070000       12.0110           0
    1107 A    78   CYS  HA   HB1    0.090000        1.0080           0
    1108 A    78   CYS  CB   CT2   -0.822290       12.0110           0
    1109 A    78   CYS  HB1  HA2    0.342857        1.0080           0
    1110 A    78   CYS  HB2  HA2    0.342857        1.0080           0
    1111 A    78   CYS  SG   SF    -0.498550       32.0600           0
    1112 A    78   CYS  C    C      0.510000       12.0110           0
    1113 A    78   CYS  O    O     -0.510000       15.9990           0
    1114 A    79   VAL  N    NH1   -0.470000       14.0070           0
    1115 A    79   VAL  HN   H      0.310000        1.0080           0
    1116 A    79   VAL  CA   CT1    0.070000       12.0110           0
    1117 A    79   VAL  HA   HB1    0.090000        1.0080           0
    1118 A    79   VAL  CB   CT1   -0.090000       12.0110           0
    1119 A    79   VAL  HB   HA1    0.090000        1.0080           0
    1120 A    79   VAL  CG1  CT3   -0.270000       12.0110           0
    1121 A    79   VAL  HG11 HA3    0.090000        1.0080           0
    1122 A    79   VAL  HG12 HA3    0.090000        1.0080           0
    1123 A    79   VAL  HG13 HA3    0.090000        1.0080           0
    1124 A    79   VAL  CG2  CT3   -0.270000       12.0110           0
    1125 A    79   VAL  HG21 HA3    0.090000        1.0080           0
    1126 A    79   VAL  HG22 HA3    0.090000        1.0080           0
    1127 A    79   VAL  HG23 HA3    0.090000        1.0080           0
    1128 A    79   VAL  C    C      0.510000       12.0110           0
    1129 A    79   VAL  O    O     -0.510000       15.9990           0
    1130 A    80   THR  N    NH1   -0.470000       14.0070           0
    1131 A    80   THR  HN   H      0.310000        1.0080           0
    1132 A    80   THR  CA   CT1    0.070000       12.0110           0
    1133 A    80   THR  HA   HB1    0.090000        1.0080           0
    1134 A    80   THR  CB   CT1    0.140000       12.0110           0
    1135 A    80   THR  HB   HA1    0.090000        1.0080           0
    1136 A    80   THR  OG1  OH1   -0.660000       15.9990           0
    1137 A    80   THR  HG1  H      0.430000        1.0080           0
    1138 A    80   THR  CG2  CT3   -0.270000       12.0110           0
    1139 A    80   THR  HG21 HA3    0.090000        1.0080           0
    1140 A    80   THR  HG22 HA3    0.090000        1.0080           0
    1141 A    80   THR  HG23 HA3    0.090000        1.0080           0
    1142 A    80   THR  C    C      0.510000       12.0110           0
    1143 A    80   THR  O    O     -0.510000       15.9990           0
    1144 A    81   SER  N    NH1   -0.470000       14.0070           0
    1145 A    81   SER  HN   H      0.310000        1.0080           0
    1146 A    81   SER  CA   CT1    0.070000       12.0110           0
    1147 A    81   SER  HA   HB1    0.090000        1.0080           0
    1148 A    81   SER  CB   CT2    0.050000       12.0110           0
    1149 A    81   SER  HB1  HA2    0.090000        1.0080           0
    1150 A    81   SER  HB2  HA2    0.090000        1.0080           0
    1151 A    81   SER  OG   OH1   -0.660000       15.9990           0
    1152 A    81   SER  HG1  H      0.430000        1.0080           0
    1153 A    81   SER  C    C      0.510000       12.0110           0
    1154 A    81   SER  O    O     -0.510000       15.9990           0
    1155 A    82   ALA  N    NH1   -0.470000       14.0070           0
    1156 A    82   ALA  HN   H      0.310000        1.0080           0
    1157 A    82   ALA  CA   CT1    0.070000       12.0110           0
    1158 A    82   ALA  HA   HB1    0.090000        1.0080           0
    1159 A    82   ALA  CB   CT3   -0.270000       12.0110           0
    1160 A    82   ALA  HB1  HA3    0.090000        1.0080           0
    1161 A    82   ALA  HB2  HA3    0.090000        1.0080           0
    1162 A    82   ALA  HB3  HA3    0.090000        1.0080           0
    1163 A    82   ALA  C    C      0.510000       12.0110           0
    1164 A    82   ALA  O    O     -0.510000       15.9990           0
    1165 A    83   GLU  N    NH1   -0.470000       14.0070           0
    1166 A    83   GLU  HN   H      0.310000        1.0080           0
    1167 A    83   GLU  CA   CT1    0.070000       12.0110           0
    1168 A    83   GLU  HA   HB1    0.090000        1.0080           0
    1169 A    83   GLU  CB   CT2A  -0.180000       12.0110           0
    1170 A    83   GLU  HB1  HA2    0.090000        1.0080           0
    1171 A    83   GLU  HB2  HA2    0.090000        1.0080           0
    1172 A    83   GLU  CG   CT2   -0.280000       12.0110           0
    1173 A    83   GLU  HG1  HA2    0.090000        1.0080           0
    1174 A    83   GLU  HG2  HA2    0.090000        1.0080           0
    1175 A    83   GLU  CD   CC     0.620000       12.0110           0
    1176 A    83   GLU  OE1  OC    -0.760000       15.9990           0
    1177 A    83   GLU  OE2  OC    -0.760000       15.9990           0
    1178 A    83   GLU  C    C      0.510000       12.0110           0
    1179 A    83   GLU  O    O     -0.510000       15.9990           0
    1180 A    84   ALA  N    NH1   -0.470000       14.0070           0
    1181 A    84   ALA  HN   H      0.310000        1.0080           0
    1182 A    84   ALA  CA   CT1    0.070000       12.0110           0
    1183 A    84   ALA  HA   HB1    0.090000        1.0080           0
    1184 A    84   ALA  CB   CT3   -0.270000       12.0110           0
    1185 A    84   ALA  HB1  HA3    0.090000        1.0080           0
    1186 A    84   ALA  HB2  HA3    0.090000        1.0080           0
    1187 A    84   ALA  HB3  HA3    0.090000        1.0080           0
    1188 A    84   ALA  C    C      0.510000       12.0110           0
    1189 A    84   ALA  O    O     -0.510000       15.9990           0
    1190 A    85   VAL  N    NH1   -0.470000       14.0070           0
    1191 A    85   VAL  HN   H      0.310000        1.0080           0
    1192 A    85   VAL  CA   CT1    0.070000       12.0110           0
    1193 A    85   VAL  HA   HB1    0.090000        1.0080           0
    1194 A    85   VAL  CB   CT1   -0.090000       12.0110           0
    1195 A    85   VAL  HB   HA1    0.090000        1.0080           0
    1196 A    85   VAL  CG1  CT3   -0.270000       12.0110           0
    1197 A    85   VAL  HG11 HA3    0.090000        1.0080           0
    1198 A    85   VAL  HG12 HA3    0.090000        1.0080           0
    1199 A    85   VAL  HG13 HA3    0.090000        1.0080           0
    1200 A    85   VAL  CG2  CT3   -0.270000       12.0110           0
    1201 A    85   VAL  HG21 HA3    0.090000        1.0080           0
    1202 A    85   VAL  HG22 HA3    0.090000        1.0080           0
    1203 A    85   VAL  HG23 HA3    0.090000        1.0080           0
    1204 A    85   VAL  C    C      0.510000       12.0110           0
    1205 A    85   VAL  O    O     -0.510000       15.9990           0
    1206 A    86   LEU  N    NH1   -0.470000       14.0070           0
    1207 A    86   LEU  HN   H      0.310000        1.0080           0
    1208 A    86   LEU  CA   CT1    0.070000       12.0110           0
    1209 A    86   LEU  HA   HB1    0.090000        1.0080           0
    1210 A    86   LEU  CB   CT2   -0.180000       12.0110           0
    1211 A    86   LEU  HB1  HA2    0.090000        1.0080           0
    1212 A    86   LEU  HB2  HA2    0.090000        1.0080           0
    1213 A    86   LEU  CG   CT1   -0.090000       12.0110           0
    1214 A    86   LEU  HG   HA1    0.090000        1.0080           0
    1215 A    86   LEU  CD1  CT3   -0.270000       12.0110           0
    1216 A    86   LEU  HD11 HA3    0.090000        1.0080           0
    1217 A    86   LEU  HD12 HA3    0.090000        1.0080           0
    1218 A    86   LEU  HD13 HA3    0.090000        1.0080           0
    1219 A    86   LEU  CD2  CT3   -0.270000       12.0110           0
    1220 A    86   LEU  HD21 HA3    0.090000        1.0080           0
    1221 A    86   LEU  HD22 HA3    0.090000        1.0080           0
    1222 A    86   LEU  HD23 HA3    0.090000        1.0080           0
    1223 A    86   LEU  C    C      0.510000       12.0110           0
    1224 A    86   LEU  O    O     -0.510000       15.9990           0
    1225 A    87   LEU  N    NH1   -0.470000       14.0070           0
    1226 A    87   LEU  HN   H      0.310000        1.0080           0
    1227 A    87   LEU  CA   CT1    0.070000       12.0110           0
    1228 A    87   LEU  HA   HB1    0.090000        1.0080           0
    1229 A    87   LEU  CB   CT2   -0.180000       12.0110           0
    1230 A    87   LEU  HB1  HA2    0.090000        1.0080           0
    1231 A    87   LEU  HB2  HA2    0.090000        1.0080           0
    1232 A    87   LEU  CG   CT1   -0.090000       12.0110           0
    1233 A    87   LEU  HG   HA1    0.090000        1.0080           0
    1234 A    87   LEU  CD1  CT3   -0.270000       12.0110           0
    1235 A    87   LEU  HD11 HA3    0.090000        1.0080           0
    1236 A    87   LEU  HD12 HA3    0.090000        1.0080           0
    1237 A    87   LEU  HD13 HA3    0.090000        1.0080           0
    1238 A    87   LEU  CD2  CT3   -0.270000       12.0110           0
    1239 A    87   LEU  HD21 HA3    0.090000        1.0080           0
    1240 A    87   LEU  HD22 HA3    0.090000        1.0080           0
    1241 A    87   LEU  HD23 HA3    0.090000        1.0080           0
    1242 A    87   LEU  C    C      0.510000       12.0110           0
    1243 A    87   LEU  O    O     -0.510000       15.9990           0
    1244 A    88   GLN  N    NH1   -0.470000       14.0070           0
    1245 A    88   GLN  HN   H      0.310000        1.0080           0
    1246 A    88   GLN  CA   CT1    0.070000       12.0110           0
    1247 A    88   GLN  HA   HB1    0.090000        1.0080           0
    1248 A    88   GLN  CB   CT2   -0.180000       12.0110           0
    1249 A    88   GLN  HB1  HA2    0.090000        1.0080           0
    1250 A    88   GLN  HB2  HA2    0.090000        1.0080           0
    1251 A    88   GLN  CG   CT2   -0.180000       12.0110           0
    1252 A    88   GLN  HG1  HA2    0.090000        1.0080           0
    1253 A    88   GLN  HG2  HA2    0.090000        1.0080           0
    1254 A    88   GLN  CD   CC     0.550000       12.0110           0
    1255 A    88   GLN  OE1  O     -0.550000       15.9990           0
    1256 A    88   GLN  NE2  NH2   -0.620000       14.0070           0
    1257 A    88   GLN  HE21 H      0.320000        1.0080           0
    1258 A    88   GLN  HE22 H      0.300000        1.0080           0
    1259 A    88   GLN  C    C      0.510000       12.0110           0
    1260 A    88   GLN  O    O     -0.510000       15.9990           0
    1261 A    89   HSD  N    NH1   -0.470000       14.0070           0
    1262 A    89   HSD  HN   H      0.310000        1.0080           0
    1263 A    89   HSD  CA   CT1    0.070000       12.0110           0
    1264 A    89   HSD  HA   HB1    0.090000        1.0080           0
    1265 A    89   HSD  CB   CT2   -0.090000       12.0110           0
    1266 A    89   HSD  HB1  HA2    0.090000        1.0080           0
    1267 A    89   HSD  HB2  HA2    0.090000        1.0080           0
    1268 A    89   HSD  ND1  NR1   -0.360000       14.0070           0
    1269 A    89   HSD  HD1  H      0.320000        1.0080           0
    1270 A    89   HSD  CG   CPH1  -0.050000       12.0110           0
    1271 A    89   HSD  CE1  CPH2   0.250000       12.0110           0
    1272 A    89   HSD  HE1  HR1    0.130000        1.0080           0
    1273 A    89   HSD  NE2  NR2   -0.700000       14.0070           0
    1274 A    89   HSD  CD2  CPH1   0.220000       12.0110           0
    1275 A    89   HSD  HD2  HR3    0.100000        1.0080           0
    1276 A    89   HSD  C    C      0.510000       12.0110           0
    1277 A    89   HSD  O    O     -0.510000       15.9990           0
    1278 A    90   GLN  N    NH1   -0.470000       14.0070           0
    1279 A    90   GLN  HN   H      0.310000        1.0080           0
    1280 A    90   GLN  CA   CT1    0.070000       12.0110           0
    1281 A    90   GLN  HA   HB1    0.090000        1.0080           0
    1282 A    90   GLN  CB   CT2   -0.180000       12.0110           0
    1283 A    90   GLN  HB1  HA2    0.090000        1.0080           0
    1284 A    90   GLN  HB2  HA2    0.090000        1.0080           0
    1285 A    90   GLN  CG   CT2   -0.180000       12.0110           0
    1286 A    90   GLN  HG1  HA2    0.090000        1.0080           0
    1287 A    90   GLN  HG2  HA2    0.090000        1.0080           0
    1288 A    90   GLN  CD   CC     0.550000       12.0110           0
    1289 A    90   GLN  OE1  O     -0.550000       15.9990           0
    1290 A    90   GLN  NE2  NH2   -0.620000       14.0070           0
    1291 A    90   GLN  HE21 H      0.320000        1.0080           0
    1292 A    90   GLN  HE22 H      0.300000        1.0080           0
    1293 A    90   GLN  C    C      0.510000       12.0110           0
    1294 A    90   GLN  O    O     -0.510000       15.9990           0
    1295 A    91   SER  N    NH1   -0.470000       14.0070           0
    1296 A    91   SER  HN   H      0.310000        1.0080           0
    1297 A    91   SER  CA   CT1    0.070000       12.0110           0
    1298 A    91   SER  HA   HB1    0.090000        1.0080           0
    1299 A    91   SER  CB   CT2    0.050000       12.0110           0
    1300 A    91   SER  HB1  HA2    0.090000        1.0080           0
    1301 A    91   SER  HB2  HA2    0.090000        1.0080           0
    1302 A    91   SER  OG   OH1   -0.660000       15.9990           0
    1303 A    91   SER  HG1  H      0.430000        1.0080           0
    1304 A    91   SER  C    C      0.510000       12.0110           0
    1305 A    91   SER  O    O     -0.510000       15.9990           0
    1306 A    92   ALA  N    NH1   -0.470000       14.0070           0
    1307 A    92   ALA  HN   H      0.310000        1.0080           0
    1308 A    92   ALA  CA   CT1    0.070000       12.0110           0
    1309 A    92   ALA  HA   HB1    0.090000        1.0080           0
    1310 A    92   ALA  CB   CT3   -0.270000       12.0110           0
    1311 A    92   ALA  HB1  HA3    0.090000        1.0080           0
    1312 A    92   ALA  HB2  HA3    0.090000        1.0080           0
    1313 A    92   ALA  HB3  HA3    0.090000        1.0080           0
    1314 A    92   ALA  C    C      0.510000       12.0110           0
    1315 A    92   ALA  O    O     -0.510000       15.9990           0
    1316 A    93   GLY  N    NH1   -0.470000       14.0070           0
    1317 A    93   GLY  HN   H      0.310000        1.0080           0
    1318 A    93   GLY  CA   CT2   -0.020000       12.0110           0
    1319 A    93   GLY  HA1  HB2    0.090000        1.0080           0
    1320 A    93   GLY  HA2  HB2    0.090000        1.0080           0
    1321 A    93   GLY  C    C      0.510000       12.0110           0
    1322 A    93   GLY  O    O     -0.510000       15.9990           0
    1323 A    94   GLU  N    NH1   -0.470000       14.0070           0
    1324 A    94   GLU  HN   H      0.310000        1.0080           0
    1325 A    94   GLU  CA   CT1    0.070000       12.0110           0
    1326 A    94   GLU  HA   HB1    0.090000        1.0080           0
    1327 A    94   GLU  CB   CT2A  -0.180000       12.0110           0
    1328 A    94   GLU  HB1  HA2    0.090000        1.0080           0
    1329 A    94   GLU  HB2  HA2    0.090000        1.0080           0
    1330 A    94   GLU  CG   CT2   -0.280000       12.0110           0
    1331 A    94   GLU  HG1  HA2    0.090000        1.0080           0
    1332 A    94   GLU  HG2  HA2    0.090000        1.0080           0
    1333 A    94   GLU  CD   CC     0.620000       12.0110           0
    1334 A    94   GLU  OE1  OC    -0.760000       15.9990           0
    1335 A    94   GLU  OE2  OC    -0.760000       15.9990           0
    1336 A    94   GLU  C    C      0.510000       12.0110           0
    1337 A    94   GLU  O    O     -0.510000       15.9990           0
    1338 A    95   LEU  N    NH1   -0.470000       14.0070           0
    1339 A    95   LEU  HN   H      0.310000        1.0080           0
    1340 A    95   LEU  CA   CT1    0.070000       12.0110           0
    1341 A    95   LEU  HA   HB1    0.090000        1.0080           0
    1342 A    95   LEU  CB   CT2   -0.180000       12.0110           0
    1343 A    95   LEU  HB1  HA2    0.090000        1.0080           0
    1344 A    95   LEU  HB2  HA2    0.090000        1.0080           0
    1345 A    95   LEU  CG   CT1   -0.090000       12.0110           0
    1346 A    95   LEU  HG   HA1    0.090000        1.0080           0
    1347 A    95   LEU  CD1  CT3   -0.270000       12.0110           0
    1348 A    95   LEU  HD11 HA3    0.090000        1.0080           0
    1349 A    95   LEU  HD12 HA3    0.090000        1.0080           0
    1350 A    95   LEU  HD13 HA3    0.090000        1.0080           0
    1351 A    95   LEU  CD2  CT3   -0.270000       12.0110           0
    1352 A    95   LEU  HD21 HA3    0.090000        1.0080           0
    1353 A    95   LEU  HD22 HA3    0.090000        1.0080           0
    1354 A    95   LEU  HD23 HA3    0.090000        1.0080           0
    1355 A    95   LEU  C    C      0.510000       12.0110           0
    1356 A    95   LEU  O    O     -0.510000       15.9990           0
    1357 A    96   LEU  N    NH1   -0.470000       14.0070           0
    1358 A    96   LEU  HN   H      0.310000        1.0080           0
    1359 A    96   LEU  CA   CT1    0.070000       12.0110           0
    1360 A    96   LEU  HA   HB1    0.090000        1.0080           0
    1361 A    96   LEU  CB   CT2   -0.180000       12.0110           0
    1362 A    96   LEU  HB1  HA2    0.090000        1.0080           0
    1363 A    96   LEU  HB2  HA2    0.090000        1.0080           0
    1364 A    96   LEU  CG   CT1   -0.090000       12.0110           0
    1365 A    96   LEU  HG   HA1    0.090000        1.0080           0
    1366 A    96   LEU  CD1  CT3   -0.270000       12.0110           0
    1367 A    96   LEU  HD11 HA3    0.090000        1.0080           0
    1368 A    96   LEU  HD12 HA3    0.090000        1.0080           0
    1369 A    96   LEU  HD13 HA3    0.090000        1.0080           0
    1370 A    96   LEU  CD2  CT3   -0.270000       12.0110           0
    1371 A    96   LEU  HD21 HA3    0.090000        1.0080           0
    1372 A    96   LEU  HD22 HA3    0.090000        1.0080           0
    1373 A    96   LEU  HD23 HA3    0.090000        1.0080           0
    1374 A    96   LEU  C    C      0.510000       12.0110           0
    1375 A    96   LEU  O    O     -0.510000       15.9990           0
    1376 A    97   GLN  N    NH1   -0.470000       14.0070           0
    1377 A    97   GLN  HN   H      0.310000        1.0080           0
    1378 A    97   GLN  CA   CT1    0.070000       12.0110           0
    1379 A    97   GLN  HA   HB1    0.090000        1.0080           0
    1380 A    97   GLN  CB   CT2   -0.180000       12.0110           0
    1381 A    97   GLN  HB1  HA2    0.090000        1.0080           0
    1382 A    97   GLN  HB2  HA2    0.090000        1.0080           0
    1383 A    97   GLN  CG   CT2   -0.180000       12.0110           0
    1384 A    97   GLN  HG1  HA2    0.090000        1.0080           0
    1385 A    97   GLN  HG2  HA2    0.090000        1.0080           0
    1386 A    97   GLN  CD   CC     0.550000       12.0110           0
    1387 A    97   GLN  OE1  O     -0.550000       15.9990           0
    1388 A    97   GLN  NE2  NH2   -0.620000       14.0070           0
    1389 A    97   GLN  HE21 H      0.320000        1.0080           0
    1390 A    97   GLN  HE22 H      0.300000        1.0080           0
    1391 A    97   GLN  C    C      0.510000       12.0110           0
    1392 A    97   GLN  O    O     -0.510000       15.9990           0
    1393 A    98   ARG  N    NH1   -0.470000       14.0070           0
    1394 A    98   ARG  HN   H      0.310000        1.0080           0
    1395 A    98   ARG  CA   CT1    0.070000       12.0110           0
    1396 A    98   ARG  HA   HB1    0.090000        1.0080           0
    1397 A    98   ARG  CB   CT2   -0.180000       12.0110           0
    1398 A    98   ARG  HB1  HA2    0.090000        1.0080           0
    1399 A    98   ARG  HB2  HA2    0.090000        1.0080           0
    1400 A    98   ARG  CG   CT2   -0.180000       12.0110           0
    1401 A    98   ARG  HG1  HA2    0.090000        1.0080           0
    1402 A    98   ARG  HG2  HA2    0.090000        1.0080           0
    1403 A    98   ARG  CD   CT2    0.200000       12.0110           0
    1404 A    98   ARG  HD1  HA2    0.090000        1.0080           0
    1405 A    98   ARG  HD2  HA2    0.090000        1.0080           0
    1406 A    98   ARG  NE   NC2   -0.700000       14.0070           0
    1407 A    98   ARG  HE   HC     0.440000        1.0080           0
    1408 A    98   ARG  CZ   C      0.640000       12.0110           0
    1409 A    98   ARG  NH1  NC2   -0.800000       14.0070           0
    1410 A    98   ARG  HH11 HC     0.460000        1.0080           0
    1411 A    98   ARG  HH12 HC     0.460000        1.0080           0
    1412 A    98   ARG  NH2  NC2   -0.800000       14.0070           0
    1413 A    98   ARG  HH21 HC     0.460000        1.0080           0
    1414 A    98   ARG  HH22 HC     0.460000        1.0080           0
    1415 A    98   ARG  C    C      0.510000       12.0110           0
    1416 A    98   ARG  O    O     -0.510000       15.9990           0
    1417 A    99   LEU  N    NH1   -0.470000       14.0070           0
    1418 A    99   LEU  HN   H      0.310000        1.0080           0
    1419 A    99   LEU  CA   CT1    0.070000       12.0110           0
    1420 A    99   LEU  HA   HB1    0.090000        1.0080           0
    1421 A    99   LEU  CB   CT2   -0.180000       12.0110           0
    1422 A    99   LEU  HB1  HA2    0.090000        1.0080           0
    1423 A    99   LEU  HB2  HA2    0.090000        1.0080           0
    1424 A    99   LEU  CG   CT1   -0.090000       12.0110           0
    1425 A    99   LEU  HG   HA1    0.090000        1.0080           0
    1426 A    99   LEU  CD1  CT3   -0.270000       12.0110           0
    1427 A    99   LEU  HD11 HA3    0.090000        1.0080           0
    1428 A    99   LEU  HD12 HA3    0.090000        1.0080           0
    1429 A    99   LEU  HD13 HA3    0.090000        1.0080           0
    1430 A    99   LEU  CD2  CT3   -0.270000       12.0110           0
    1431 A    99   LEU  HD21 HA3    0.090000        1.0080           0
    1432 A    99   LEU  HD22 HA3    0.090000        1.0080           0
    1433 A    99   LEU  HD23 HA3    0.090000        1.0080           0
    1434 A    99   LEU  C    C      0.510000       12.0110           0
    1435 A    99   LEU  O    O     -0.510000       15.9990           0
    1436 A    100  ALA  N    NH1   -0.470000       14.0070           0
    1437 A    100  ALA  HN   H      0.310000        1.0080           0
    1438 A    100  ALA  CA   CT1    0.070000       12.0110           0
    1439 A    100  ALA  HA   HB1    0.090000        1.0080           0
    1440 A    100  ALA  CB   CT3   -0.270000       12.0110           0
    1441 A    100  ALA  HB1  HA3    0.090000        1.0080           0
    1442 A    100  ALA  HB2  HA3    0.090000        1.0080           0
    1443 A    100  ALA  HB3  HA3    0.090000        1.0080           0
    1444 A    100  ALA  C    C      0.510000       12.0110           0
    1445 A    100  ALA  O    O     -0.510000       15.9990           0
    1446 A    101  ASP  N    NH1   -0.470000       14.0070           0
    1447 A    101  ASP  HN   H      0.310000        1.0080           0
    1448 A    101  ASP  CA   CT1    0.070000       12.0110           0
    1449 A    101  ASP  HA   HB1    0.090000        1.0080           0
    1450 A    101  ASP  CB   CT2A  -0.280000       12.0110           0
    1451 A    101  ASP  HB1  HA2    0.090000        1.0080           0
    1452 A    101  ASP  HB2  HA2    0.090000        1.0080           0
    1453 A    101  ASP  CG   CC     0.620000       12.0110           0
    1454 A    101  ASP  OD1  OC    -0.760000       15.9990           0
    1455 A    101  ASP  OD2  OC    -0.760000       15.9990           0
    1456 A    101  ASP  C    C      0.510000       12.0110           0
    1457 A    101  ASP  O    O     -0.510000       15.9990           0
    1458 A    102  PRO  N    N     -0.290000       14.0070           0
    1459 A    102  PRO  CD   CP3    0.000000       12.0110           0
    1460 A    102  PRO  HD1  HA2    0.090000        1.0080           0
    1461 A    102  PRO  HD2  HA2    0.090000        1.0080           0
    1462 A    102  PRO  CA   CP1    0.020000       12.0110           0
    1463 A    102  PRO  HA   HB1    0.090000        1.0080           0
    1464 A    102  PRO  CB   CP2   -0.180000       12.0110           0
    1465 A    102  PRO  HB1  HA2    0.090000        1.0080           0
    1466 A    102  PRO  HB2  HA2    0.090000        1.0080           0
    1467 A    102  PRO  CG   CP2   -0.180000       12.0110           0
    1468 A    102  PRO  HG1  HA2    0.090000        1.0080           0
    1469 A    102  PRO  HG2  HA2    0.090000        1.0080           0
    1470 A    102  PRO  C    C      0.510000       12.0110           0
    1471 A    102  PRO  O    O     -0.510000       15.9990           0
    1472 A    103  ASP  N    NH1   -0.470000       14.0070           0
    1473 A    103  ASP  HN   H      0.310000        1.0080           0
    1474 A    103  ASP  CA   CT1    0.070000       12.0110           0
    1475 A    103  ASP  HA   HB1    0.090000        1.0080           0
    1476 A    103  ASP  CB   CT2A  -0.280000       12.0110           0
    1477 A    103  ASP  HB1  HA2    0.090000        1.0080           0
    1478 A    103  ASP  HB2  HA2    0.090000        1.0080           0
    1479 A    103  ASP  CG   CC     0.620000       12.0110           0
    1480 A    103  ASP  OD1  OC    -0.760000       15.9990           0
    1481 A    103  ASP  OD2  OC    -0.760000       15.9990           0
    1482 A    103  ASP  C    C      0.510000       12.0110           0
    1483 A    103  ASP  O    O     -0.510000       15.9990           0
    1484 A    104  TRP  N    NH1   -0.470000       14.0070           0
    1485 A    104  TRP  HN   H      0.310000        1.0080           0
    1486 A    104  TRP  CA   CT1    0.070000       12.0110           0
    1487 A    104  TRP  HA   HB1    0.090000        1.0080           0
    1488 A    104  TRP  CB   CT2   -0.180000       12.0110           0
    1489 A    104  TRP  HB1  HA2    0.090000        1.0080           0
    1490 A    104  TRP  HB2  HA2    0.090000        1.0080           0
    1491 A    104  TRP  CG   CY    -0.030000       12.0110           0
    1492 A    104  TRP  CD1  CA    -0.150000       12.0110           0
    1493 A    104  TRP  HD1  HP     0.220000        1.0080           0
    1494 A    104  TRP  NE1  NY    -0.510000       14.0070           0
    1495 A    104  TRP  HE1  H      0.370000        1.0080           0
    1496 A    104  TRP  CE2  CPT    0.240000       12.0110           0
    1497 A    104  TRP  CD2  CPT    0.110000       12.0110           0
    1498 A    104  TRP  CE3  CAI   -0.250000       12.0110           0
    1499 A    104  TRP  HE3  HP     0.170000        1.0080           0
    1500 A    104  TRP  CZ3  CA    -0.200000       12.0110           0
    1501 A    104  TRP  HZ3  HP     0.140000        1.0080           0
    1502 A    104  TRP  CZ2  CAI   -0.270000       12.0110           0
    1503 A    104  TRP  HZ2  HP     0.160000        1.0080           0
    1504 A    104  TRP  CH2  CA    -0.140000       12.0110           0
    1505 A    104  TRP  HH2  HP     0.140000        1.0080           0
    1506 A    104  TRP  C    C      0.510000       12.0110           0
    1507 A    104  TRP  O    O     -0.510000       15.9990           0
    1508 A    105  THR  N    NH1   -0.470000       14.0070           0
    1509 A    105  THR  HN   H      0.310000        1.0080           0
    1510 A    105  THR  CA   CT1    0.070000       12.0110           0
    1511 A    105  THR  HA   HB1    0.090000        1.0080           0
    1512 A    105  THR  CB   CT1    0.140000       12.0110           0
    1513 A    105  THR  HB   HA1    0.090000        1.0080           0
    1514 A    105  THR  OG1  OH1   -0.660000       15.9990           0
    1515 A    105  THR  HG1  H      0.430000        1.0080           0
    1516 A    105  THR  CG2  CT3   -0.270000       12.0110           0
    1517 A    105  THR  HG21 HA3    0.090000        1.0080           0
    1518 A    105  THR  HG22 HA3    0.090000        1.0080           0
    1519 A    105  THR  HG23 HA3    0.090000        1.0080           0
    1520 A    105  THR  C    C      0.510000       12.0110           0
    1521 A    105  THR  O    O     -0.510000       15.9990           0
    1522 A    106  VAL  N    NH1   -0.470000       14.0070           0
    1523 A    106  VAL  HN   H      0.310000        1.0080           0
    1524 A    106  VAL  CA   CT1    0.070000       12.0110           0
    1525 A    106  VAL  HA   HB1    0.090000        1.0080           0
    1526 A    106  VAL  CB   CT1   -0.090000       12.0110           0
    1527 A    106  VAL  HB   HA1    0.090000        1.0080           0
    1528 A    106  VAL  CG1  CT3   -0.270000       12.0110           0
    1529 A    106  VAL  HG11 HA3    0.090000        1.0080           0
    1530 A    106  VAL  HG12 HA3    0.090000        1.0080           0
    1531 A    106  VAL  HG13 HA3    0.090000        1.0080           0
    1532 A    106  VAL  CG2  CT3   -0.270000       12.0110           0
    1533 A    106  VAL  HG21 HA3    0.090000        1.0080           0
    1534 A    106  VAL  HG22 HA3    0.090000        1.0080           0
    1535 A    106  VAL  HG23 HA3    0.090000        1.0080           0
    1536 A    106  VAL  C    C      0.510000       12.0110           0
    1537 A    106  VAL  O    O     -0.510000       15.9990           0
    1538 A    107  VAL  N    NH1   -0.470000       14.0070           0
    1539 A    107  VAL  HN   H      0.310000        1.0080           0
    1540 A    107  VAL  CA   CT1    0.070000       12.0110           0
    1541 A    107  VAL  HA   HB1    0.090000        1.0080           0
    1542 A    107  VAL  CB   CT1   -0.090000       12.0110           0
    1543 A    107  VAL  HB   HA1    0.090000        1.0080           0
    1544 A    107  VAL  CG1  CT3   -0.270000       12.0110           0
    1545 A    107  VAL  HG11 HA3    0.090000        1.0080           0
    1546 A    107  VAL  HG12 HA3    0.090000        1.0080           0
    1547 A    107  VAL  HG13 HA3    0.090000        1.0080           0
    1548 A    107  VAL  CG2  CT3   -0.270000       12.0110           0
    1549 A    107  VAL  HG21 HA3    0.090000        1.0080           0
    1550 A    107  VAL  HG22 HA3    0.090000        1.0080           0
    1551 A    107  VAL  HG23 HA3    0.090000        1.0080           0
    1552 A    107  VAL  C    C      0.510000       12.0110           0
    1553 A    107  VAL  O    O     -0.510000       15.9990           0
    1554 A    108  VAL  N    NH1   -0.470000       14.0070           0
    1555 A    108  VAL  HN   H      0.310000        1.0080           0
    1556 A    108  VAL  CA   CT1    0.070000       12.0110           0
    1557 A    108  VAL  HA   HB1    0.090000        1.0080           0
    1558 A    108  VAL  CB   CT1   -0.090000       12.0110           0
    1559 A    108  VAL  HB   HA1    0.090000        1.0080           0
    1560 A    108  VAL  CG1  CT3   -0.270000       12.0110           0
    1561 A    108  VAL  HG11 HA3    0.090000        1.0080           0
    1562 A    108  VAL  HG12 HA3    0.090000        1.0080           0
    1563 A    108  VAL  HG13 HA3    0.090000        1.0080           0
    1564 A    108  VAL  CG2  CT3   -0.270000       12.0110           0
    1565 A    108  VAL  HG21 HA3    0.090000        1.0080           0
    1566 A    108  VAL  HG22 HA3    0.090000        1.0080           0
    1567 A    108  VAL  HG23 HA3    0.090000        1.0080           0
    1568 A    108  VAL  C    C      0.510000       12.0110           0
    1569 A    108  VAL  O    O     -0.510000       15.9990           0
    1570 A    109  SER  N    NH1   -0.470000       14.0070           0
    1571 A    109  SER  HN   H      0.310000        1.0080           0
    1572 A    109  SER  CA   CT1    0.070000       12.0110           0
    1573 A    109  SER  HA   HB1    0.090000        1.0080           0
    1574 A    109  SER  CB   CT2    0.050000       12.0110           0
    1575 A    109  SER  HB1  HA2    0.090000        1.0080           0
    1576 A    109  SER  HB2  HA2    0.090000        1.0080           0
    1577 A    109  SER  OG   OH1   -0.660000       15.9990           0
    1578 A    109  SER  HG1  H      0.430000        1.0080           0
    1579 A    109  SER  C    C      0.510000       12.0110           0
    1580 A    109  SER  O    O     -0.510000       15.9990           0
    1581 A    110  LEU  N    NH1   -0.470000       14.0070           0
    1582 A    110  LEU  HN   H      0.310000        1.0080           0
    1583 A    110  LEU  CA   CT1    0.070000       12.0110           0
    1584 A    110  LEU  HA   HB1    0.090000        1.0080           0
    1585 A    110  LEU  CB   CT2   -0.180000       12.0110           0
    1586 A    110  LEU  HB1  HA2    0.090000        1.0080           0
    1587 A    110  LEU  HB2  HA2    0.090000        1.0080           0
    1588 A    110  LEU  CG   CT1   -0.090000       12.0110           0
    1589 A    110  LEU  HG   HA1    0.090000        1.0080           0
    1590 A    110  LEU  CD1  CT3   -0.270000       12.0110           0
    1591 A    110  LEU  HD11 HA3    0.090000        1.0080           0
    1592 A    110  LEU  HD12 HA3    0.090000        1.0080           0
    1593 A    110  LEU  HD13 HA3    0.090000        1.0080           0
    1594 A    110  LEU  CD2  CT3   -0.270000       12.0110           0
    1595 A    110  LEU  HD21 HA3    0.090000        1.0080           0
    1596 A    110  LEU  HD22 HA3    0.090000        1.0080           0
    1597 A    110  LEU  HD23 HA3    0.090000        1.0080           0
    1598 A    110  LEU  C    C      0.510000       12.0110           0
    1599 A    110  LEU  O    O     -0.510000       15.9990           0
    1600 A    111  SER  N    NH1   -0.470000       14.0070           0
    1601 A    111  SER  HN   H      0.310000        1.0080           0
    1602 A    111  SER  CA   CT1    0.070000       12.0110           0
    1603 A    111  SER  HA   HB1    0.090000        1.0080           0
    1604 A    111  SER  CB   CT2    0.050000       12.0110           0
    1605 A    111  SER  HB1  HA2    0.090000        1.0080           0
    1606 A    111  SER  HB2  HA2    0.090000        1.0080           0
    1607 A    111  SER  OG   OH1   -0.660000       15.9990           0
    1608 A    111  SER  HG1  H      0.430000        1.0080           0
    1609 A    111  SER  C    C      0.510000       12.0110           0
    1610 A    111  SER  O    O     -0.510000       15.9990           0
    1611 A    112  PRO  N    N     -0.290000       14.0070           0
    1612 A    112  PRO  CD   CP3    0.000000       12.0110           0
    1613 A    112  PRO  HD1  HA2    0.090000        1.0080           0
    1614 A    112  PRO  HD2  HA2    0.090000        1.0080           0
    1615 A    112  PRO  CA   CP1    0.020000       12.0110           0
    1616 A    112  PRO  HA   HB1    0.090000        1.0080           0
    1617 A    112  PRO  CB   CP2   -0.180000       12.0110           0
    1618 A    112  PRO  HB1  HA2    0.090000        1.0080           0
    1619 A    112  PRO  HB2  HA2    0.090000        1.0080           0
    1620 A    112  PRO  CG   CP2   -0.180000       12.0110           0
    1621 A    112  PRO  HG1  HA2    0.090000        1.0080           0
    1622 A    112  PRO  HG2  HA2    0.090000        1.0080           0
    1623 A    112  PRO  C    C      0.510000       12.0110           0
    1624 A    112  PRO  O    O     -0.510000       15.9990           0
    1625 A    113  GLN  N    NH1   -0.470000       14.0070           0
    1626 A    113  GLN  HN   H      0.310000        1.0080           0
    1627 A    113  GLN  CA   CT1    0.070000       12.0110           0
    1628 A    113  GLN  HA   HB1    0.090000        1.0080           0
    1629 A    113  GLN  CB   CT2   -0.180000       12.0110           0
    1630 A    113  GLN  HB1  HA2    0.090000        1.0080           0
    1631 A    113  GLN  HB2  HA2    0.090000        1.0080           0
    1632 A    113  GLN  CG   CT2   -0.180000       12.0110           0
    1633 A    113  GLN  HG1  HA2    0.090000        1.0080           0
    1634 A    113  GLN  HG2  HA2    0.090000        1.0080           0
    1635 A    113  GLN  CD   CC     0.550000       12.0110           0
    1636 A    113  GLN  OE1  O     -0.550000       15.9990           0
    1637 A    113  GLN  NE2  NH2   -0.620000       14.0070           0
    1638 A    113  GLN  HE21 H      0.320000        1.0080           0
    1639 A    113  GLN  HE22 H      0.300000        1.0080           0
    1640 A    113  GLN  C    C      0.510000       12.0110           0
    1641 A    113  GLN  O    O     -0.510000       15.9990           0
    1642 A    114  SER  N    NH1   -0.470000       14.0070           0
    1643 A    114  SER  HN   H      0.310000        1.0080           0
    1644 A    114  SER  CA   CT1    0.070000       12.0110           0
    1645 A    114  SER  HA   HB1    0.090000        1.0080           0
    1646 A    114  SER  CB   CT2    0.050000       12.0110           0
    1647 A    114  SER  HB1  HA2    0.090000        1.0080           0
    1648 A    114  SER  HB2  HA2    0.090000        1.0080           0
    1649 A    114  SER  OG   OH1   -0.660000       15.9990           0
    1650 A    114  SER  HG1  H      0.430000        1.0080           0
    1651 A    114  SER  C    C      0.510000       12.0110           0
    1652 A    114  SER  O    O     -0.510000       15.9990           0
    1653 A    115  ILE  N    NH1   -0.470000       14.0070           0
    1654 A    115  ILE  HN   H      0.310000        1.0080           0
    1655 A    115  ILE  CA   CT1    0.070000       12.0110           0
    1656 A    115  ILE  HA   HB1    0.090000        1.0080           0
    1657 A    115  ILE  CB   CT1   -0.090000       12.0110           0
    1658 A    115  ILE  HB   HA1    0.090000        1.0080           0
    1659 A    115  ILE  CG2  CT3   -0.270000       12.0110           0
    1660 A    115  ILE  HG21 HA3    0.090000        1.0080           0
    1661 A    115  ILE  HG22 HA3    0.090000        1.0080           0
    1662 A    115  ILE  HG23 HA3    0.090000        1.0080           0
    1663 A    115  ILE  CG1  CT2   -0.180000       12.0110           0
    1664 A    115  ILE  HG11 HA2    0.090000        1.0080           0
    1665 A    115  ILE  HG12 HA2    0.090000        1.0080           0
    1666 A    115  ILE  CD   CT3   -0.270000       12.0110           0
    1667 A    115  ILE  HD1  HA3    0.090000        1.0080           0
    1668 A    115  ILE  HD2  HA3    0.090000        1.0080           0
    1669 A    115  ILE  HD3  HA3    0.090000        1.0080           0
    1670 A    115  ILE  C    C      0.510000       12.0110           0
    1671 A    115  ILE  O    O     -0.510000       15.9990           0
    1672 A    116  ALA  N    NH1   -0.470000       14.0070           0
    1673 A    116  ALA  HN   H      0.310000        1.0080           0
    1674 A    116  ALA  CA   CT1    0.070000       12.0110           0
    1675 A    116  ALA  HA   HB1    0.090000        1.0080           0
    1676 A    116  ALA  CB   CT3   -0.270000       12.0110           0
    1677 A    116  ALA  HB1  HA3    0.090000        1.0080           0
    1678 A    116  ALA  HB2  HA3    0.090000        1.0080           0
    1679 A    116  ALA  HB3  HA3    0.090000        1.0080           0
    1680 A    116  ALA  C    C      0.510000       12.0110           0
    1681 A    116  ALA  O    O     -0.510000       15.9990           0
    1682 A    117  ALA  N    NH1   -0.470000       14.0070           0
    1683 A    117  ALA  HN   H      0.310000        1.0080           0
    1684 A    117  ALA  CA   CT1    0.070000       12.0110           0
    1685 A    117  ALA  HA   HB1    0.090000        1.0080           0
    1686 A    117  ALA  CB   CT3   -0.270000       12.0110           0
    1687 A    117  ALA  HB1  HA3    0.090000        1.0080           0
    1688 A    117  ALA  HB2  HA3    0.090000        1.0080           0
    1689 A    117  ALA  HB3  HA3    0.090000        1.0080           0
    1690 A    117  ALA  C    C      0.510000       12.0110           0
    1691 A    117  ALA  O    O     -0.510000       15.9990           0
    1692 A    118  LEU  N    NH1   -0.470000       14.0070           0
    1693 A    118  LEU  HN   H      0.310000        1.0080           0
    1694 A    118  LEU  CA   CT1    0.070000       12.0110           0
    1695 A    118  LEU  HA   HB1    0.090000        1.0080           0
    1696 A    118  LEU  CB   CT2   -0.180000       12.0110           0
    1697 A    118  LEU  HB1  HA2    0.090000        1.0080           0
    1698 A    118  LEU  HB2  HA2    0.090000        1.0080           0
    1699 A    118  LEU  CG   CT1   -0.090000       12.0110           0
    1700 A    118  LEU  HG   HA1    0.090000        1.0080           0
    1701 A    118  LEU  CD1  CT3   -0.270000       12.0110           0
    1702 A    118  LEU  HD11 HA3    0.090000        1.0080           0
    1703 A    118  LEU  HD12 HA3    0.090000        1.0080           0
    1704 A    118  LEU  HD13 HA3    0.090000        1.0080           0
    1705 A    118  LEU  CD2  CT3   -0.270000       12.0110           0
    1706 A    118  LEU  HD21 HA3    0.090000        1.0080           0
    1707 A    118  LEU  HD22 HA3    0.090000        1.0080           0
    1708 A    118  LEU  HD23 HA3    0.090000        1.0080           0
    1709 A    118  LEU  C    C      0.510000       12.0110           0
    1710 A    118  LEU  O    O     -0.510000       15.9990           0
    1711 A    119  ALA  N    NH1   -0.470000       14.0070           0
    1712 A    119  ALA  HN   H      0.310000        1.0080           0
    1713 A    119  ALA  CA   CT1    0.070000       12.0110           0
    1714 A    119  ALA  HA   HB1    0.090000        1.0080           0
    1715 A    119  ALA  CB   CT3   -0.270000       12.0110           0
    1716 A    119  ALA  HB1  HA3    0.090000        1.0080           0
    1717 A    119  ALA  HB2  HA3    0.090000        1.0080           0
    1718 A    119  ALA  HB3  HA3    0.090000        1.0080           0
    1719 A    119  ALA  C    C      0.510000       12.0110           0
    1720 A    119  ALA  O    O     -0.510000       15.9990           0
    1721 A    120  ALA  N    NH1   -0.470000       14.0070           0
    1722 A    120  ALA  HN   H      0.310000        1.0080           0
    1723 A    120  ALA  CA   CT1    0.070000       12.0110           0
    1724 A    120  ALA  HA   HB1    0.090000        1.0080           0
    1725 A    120  ALA  CB   CT3   -0.270000       12.0110           0
    1726 A    120  ALA  HB1  HA3    0.090000        1.0080           0
    1727 A    120  ALA  HB2  HA3    0.090000        1.0080           0
    1728 A    120  ALA  HB3  HA3    0.090000        1.0080           0
    1729 A    120  ALA  C    C      0.510000       12.0110           0
    1730 A    120  ALA  O    O     -0.510000       15.9990           0
    1731 A    121  VAL  N    NH1   -0.470000       14.0070           0
    1732 A    121  VAL  HN   H      0.310000        1.0080           0
    1733 A    121  VAL  CA   CT1    0.070000       12.0110           0
    1734 A    121  VAL  HA   HB1    0.090000        1.0080           0
    1735 A    121  VAL  CB   CT1   -0.090000       12.0110           0
    1736 A    121  VAL  HB   HA1    0.090000        1.0080           0
    1737 A    121  VAL  CG1  CT3   -0.270000       12.0110           0
    1738 A    121  VAL  HG11 HA3    0.090000        1.0080           0
    1739 A    121  VAL  HG12 HA3    0.090000        1.0080           0
    1740 A    121  VAL  HG13 HA3    0.090000        1.0080           0
    1741 A    121  VAL  CG2  CT3   -0.270000       12.0110           0
    1742 A    121  VAL  HG21 HA3    0.090000        1.0080           0
    1743 A    121  VAL  HG22 HA3    0.090000        1.0080           0
    1744 A    121  VAL  HG23 HA3    0.090000        1.0080           0
    1745 A    121  VAL  C    C      0.510000       12.0110           0
    1746 A    121  VAL  O    O     -0.510000       15.9990           0
    1747 A    122  HSD  N    NH1   -0.470000       14.0070           0
    1748 A    122  HSD  HN   H      0.310000        1.0080           0
    1749 A    122  HSD  CA   CT1    0.070000       12.0110           0
    1750 A    122  HSD  HA   HB1    0.090000        1.0080           0
    1751 A    122  HSD  CB   CT2   -0.090000       12.0110           0
    1752 A    122  HSD  HB1  HA2    0.090000        1.0080           0
    1753 A    122  HSD  HB2  HA2    0.090000        1.0080           0
    1754 A    122  HSD  ND1  NR1   -0.360000       14.0070           0
    1755 A    122  HSD  HD1  H      0.320000        1.0080           0
    1756 A    122  HSD  CG   CPH1  -0.050000       12.0110           0
    1757 A    122  HSD  CE1  CPH2   0.250000       12.0110           0
    1758 A    122  HSD  HE1  HR1    0.130000        1.0080           0
    1759 A    122  HSD  NE2  NR2   -0.700000       14.0070           0
    1760 A    122  HSD  CD2  CPH1   0.220000       12.0110           0
    1761 A    122  HSD  HD2  HR3    0.100000        1.0080           0
    1762 A    122  HSD  C    C      0.510000       12.0110           0
    1763 A    122  HSD  O    O     -0.510000       15.9990           0
    1764 A    123  ARG  N    NH1   -0.470000       14.0070           0
    1765 A    123  ARG  HN   H      0.310000        1.0080           0
    1766 A    123  ARG  CA   CT1    0.070000       12.0110           0
    1767 A    123  ARG  HA   HB1    0.090000        1.0080           0
    1768 A    123  ARG  CB   CT2   -0.180000       12.0110           0
    1769 A    123  ARG  HB1  HA2    0.090000        1.0080           0
    1770 A    123  ARG  HB2  HA2    0.090000        1.0080           0
    1771 A    123  ARG  CG   CT2   -0.180000       12.0110           0
    1772 A    123  ARG  HG1  HA2    0.090000        1.0080           0
    1773 A    123  ARG  HG2  HA2    0.090000        1.0080           0
    1774 A    123  ARG  CD   CT2    0.200000       12.0110           0
    1775 A    123  ARG  HD1  HA2    0.090000        1.0080           0
    1776 A    123  ARG  HD2  HA2    0.090000        1.0080           0
    1777 A    123  ARG  NE   NC2   -0.700000       14.0070           0
    1778 A    123  ARG  HE   HC     0.440000        1.0080           0
    1779 A    123  ARG  CZ   C      0.640000       12.0110           0
    1780 A    123  ARG  NH1  NC2   -0.800000       14.0070           0
    1781 A    123  ARG  HH11 HC     0.460000        1.0080           0
    1782 A    123  ARG  HH12 HC     0.460000        1.0080           0
    1783 A    123  ARG  NH2  NC2   -0.800000       14.0070           0
    1784 A    123  ARG  HH21 HC     0.460000        1.0080           0
    1785 A    123  ARG  HH22 HC     0.460000        1.0080           0
    1786 A    123  ARG  C    C      0.510000       12.0110           0
    1787 A    123  ARG  O    O     -0.510000       15.9990           0
    1788 A    124  LEU  N    NH1   -0.470000       14.0070           0
    1789 A    124  LEU  HN   H      0.310000        1.0080           0
    1790 A    124  LEU  CA   CT1    0.070000       12.0110           0
    1791 A    124  LEU  HA   HB1    0.090000        1.0080           0
    1792 A    124  LEU  CB   CT2   -0.180000       12.0110           0
    1793 A    124  LEU  HB1  HA2    0.090000        1.0080           0
    1794 A    124  LEU  HB2  HA2    0.090000        1.0080           0
    1795 A    124  LEU  CG   CT1   -0.090000       12.0110           0
    1796 A    124  LEU  HG   HA1    0.090000        1.0080           0
    1797 A    124  LEU  CD1  CT3   -0.270000       12.0110           0
    1798 A    124  LEU  HD11 HA3    0.090000        1.0080           0
    1799 A    124  LEU  HD12 HA3    0.090000        1.0080           0
    1800 A    124  LEU  HD13 HA3    0.090000        1.0080           0
    1801 A    124  LEU  CD2  CT3   -0.270000       12.0110           0
    1802 A    124  LEU  HD21 HA3    0.090000        1.0080           0
    1803 A    124  LEU  HD22 HA3    0.090000        1.0080           0
    1804 A    124  LEU  HD23 HA3    0.090000        1.0080           0
    1805 A    124  LEU  C    C      0.510000       12.0110           0
    1806 A    124  LEU  O    O     -0.510000       15.9990           0
    1807 A    125  SER  N    NH1   -0.470000       14.0070           0
    1808 A    125  SER  HN   H      0.310000        1.0080           0
    1809 A    125  SER  CA   CT1    0.070000       12.0110           0
    1810 A    125  SER  HA   HB1    0.090000        1.0080           0
    1811 A    125  SER  CB   CT2    0.050000       12.0110           0
    1812 A    125  SER  HB1  HA2    0.090000        1.0080           0
    1813 A    125  SER  HB2  HA2    0.090000        1.0080           0
    1814 A    125  SER  OG   OH1   -0.660000       15.9990           0
    1815 A    125  SER  HG1  H      0.430000        1.0080           0
    1816 A    125  SER  C    C      0.510000       12.0110           0
    1817 A    125  SER  O    O     -0.510000       15.9990           0
    1818 A    126  SER  N    NH1   -0.470000       14.0070           0
    1819 A    126  SER  HN   H      0.310000        1.0080           0
    1820 A    126  SER  CA   CT1    0.070000       12.0110           0
    1821 A    126  SER  HA   HB1    0.090000        1.0080           0
    1822 A    126  SER  CB   CT2    0.050000       12.0110           0
    1823 A    126  SER  HB1  HA2    0.090000        1.0080           0
    1824 A    126  SER  HB2  HA2    0.090000        1.0080           0
    1825 A    126  SER  OG   OH1   -0.660000       15.9990           0
    1826 A    126  SER  HG1  H      0.430000        1.0080           0
    1827 A    126  SER  C    C      0.510000       12.0110           0
    1828 A    126  SER  O    O     -0.510000       15.9990           0
    1829 A    127  ALA  N    NH1   -0.470000       14.0070           0
    1830 A    127  ALA  HN   H      0.310000        1.0080           0
    1831 A    127  ALA  CA   CT1    0.070000       12.0110           0
    1832 A    127  ALA  HA   HB1    0.090000        1.0080           0
    1833 A    127  ALA  CB   CT3   -0.270000       12.0110           0
    1834 A    127  ALA  HB1  HA3    0.090000        1.0080           0
    1835 A    127  ALA  HB2  HA3    0.090000        1.0080           0
    1836 A    127  ALA  HB3  HA3    0.090000        1.0080           0
    1837 A    127  ALA  C    C      0.510000       12.0110           0
    1838 A    127  ALA  O    O     -0.510000       15.9990           0
    1839 A    128  GLU  N    NH1   -0.470000       14.0070           0
    1840 A    128  GLU  HN   H      0.310000        1.0080           0
    1841 A    128  GLU  CA   CT1    0.070000       12.0110           0
    1842 A    128  GLU  HA   HB1    0.090000        1.0080           0
    1843 A    128  GLU  CB   CT2A  -0.180000       12.0110           0
    1844 A    128  GLU  HB1  HA2    0.090000        1.0080           0
    1845 A    128  GLU  HB2  HA2    0.090000        1.0080           0
    1846 A    128  GLU  CG   CT2   -0.280000       12.0110           0
    1847 A    128  GLU  HG1  HA2    0.090000        1.0080           0
    1848 A    128  GLU  HG2  HA2    0.090000        1.0080           0
    1849 A    128  GLU  CD   CC     0.620000       12.0110           0
    1850 A    128  GLU  OE1  OC    -0.760000       15.9990           0
    1851 A    128  GLU  OE2  OC    -0.760000       15.9990           0
    1852 A    128  GLU  C    C      0.510000       12.0110           0
    1853 A    128  GLU  O    O     -0.510000       15.9990           0
    1854 A    129  CYS  N    NH1   -0.470000       14.0070           0
    1855 A    129  CYS  HN   H      0.310000        1.0080           0
    1856 A    129  CYS  CA   CT1    0.070000       12.0110           0
    1857 A    129  CYS  HA   HB1    0.090000        1.0080           0
    1858 A    129  CYS  CB   CT2   -0.110000       12.0110           0
    1859 A    129  CYS  HB1  HA2    0.090000        1.0080           0
    1860 A    129  CYS  HB2  HA2    0.090000        1.0080           0
    1861 A    129  CYS  SG   S     -0.230000       32.0600           0
    1862 A    129  CYS  HG1  HS     0.160000        1.0080           0
    1863 A    129  CYS  C    C      0.510000       12.0110           0
    1864 A    129  CYS  O    O     -0.510000       15.9990           0
    1865 A    130  ALA  N    NH1   -0.470000       14.0070           0
    1866 A    130  ALA  HN   H      0.310000        1.0080           0
    1867 A    130  ALA  CA   CT1    0.070000       12.0110           0
    1868 A    130  ALA  HA   HB1    0.090000        1.0080           0
    1869 A    130  ALA  CB   CT3   -0.270000       12.0110           0
    1870 A    130  ALA  HB1  HA3    0.090000        1.0080           0
    1871 A    130  ALA  HB2  HA3    0.090000        1.0080           0
    1872 A    130  ALA  HB3  HA3    0.090000        1.0080           0
    1873 A    130  ALA  C    C      0.510000       12.0110           0
    1874 A    130  ALA  O    O     -0.510000       15.9990           0
    1875 A    131  ALA  N    NH1   -0.470000       14.0070           0
    1876 A    131  ALA  HN   H      0.310000        1.0080           0
    1877 A    131  ALA  CA   CT1    0.070000       12.0110           0
    1878 A    131  ALA  HA   HB1    0.090000        1.0080           0
    1879 A    131  ALA  CB   CT3   -0.270000       12.0110           0
    1880 A    131  ALA  HB1  HA3    0.090000        1.0080           0
    1881 A    131  ALA  HB2  HA3    0.090000        1.0080           0
    1882 A    131  ALA  HB3  HA3    0.090000        1.0080           0
    1883 A    131  ALA  C    C      0.510000       12.0110           0
    1884 A    131  ALA  O    O     -0.510000       15.9990           0
    1885 A    132  ARG  N    NH1   -0.470000       14.0070           0
    1886 A    132  ARG  HN   H      0.310000        1.0080           0
    1887 A    132  ARG  CA   CT1    0.070000       12.0110           0
    1888 A    132  ARG  HA   HB1    0.090000        1.0080           0
    1889 A    132  ARG  CB   CT2   -0.180000       12.0110           0
    1890 A    132  ARG  HB1  HA2    0.090000        1.0080           0
    1891 A    132  ARG  HB2  HA2    0.090000        1.0080           0
    1892 A    132  ARG  CG   CT2   -0.180000       12.0110           0
    1893 A    132  ARG  HG1  HA2    0.090000        1.0080           0
    1894 A    132  ARG  HG2  HA2    0.090000        1.0080           0
    1895 A    132  ARG  CD   CT2    0.200000       12.0110           0
    1896 A    132  ARG  HD1  HA2    0.090000        1.0080           0
    1897 A    132  ARG  HD2  HA2    0.090000        1.0080           0
    1898 A    132  ARG  NE   NC2   -0.700000       14.0070           0
    1899 A    132  ARG  HE   HC     0.440000        1.0080           0
    1900 A    132  ARG  CZ   C      0.640000       12.0110           0
    1901 A    132  ARG  NH1  NC2   -0.800000       14.0070           0
    1902 A    132  ARG  HH11 HC     0.460000        1.0080           0
    1903 A    132  ARG  HH12 HC     0.460000        1.0080           0
    1904 A    132  ARG  NH2  NC2   -0.800000       14.0070           0
    1905 A    132  ARG  HH21 HC     0.460000        1.0080           0
    1906 A    132  ARG  HH22 HC     0.460000        1.0080           0
    1907 A    132  ARG  C    C      0.510000       12.0110           0
    1908 A    132  ARG  O    O     -0.510000       15.9990           0
    1909 A    133  LEU  N    NH1   -0.470000       14.0070           0
    1910 A    133  LEU  HN   H      0.310000        1.0080           0
    1911 A    133  LEU  CA   CT1    0.070000       12.0110           0
    1912 A    133  LEU  HA   HB1    0.090000        1.0080           0
    1913 A    133  LEU  CB   CT2   -0.180000       12.0110           0
    1914 A    133  LEU  HB1  HA2    0.090000        1.0080           0
    1915 A    133  LEU  HB2  HA2    0.090000        1.0080           0
    1916 A    133  LEU  CG   CT1   -0.090000       12.0110           0
    1917 A    133  LEU  HG   HA1    0.090000        1.0080           0
    1918 A    133  LEU  CD1  CT3   -0.270000       12.0110           0
    1919 A    133  LEU  HD11 HA3    0.090000        1.0080           0
    1920 A    133  LEU  HD12 HA3    0.090000        1.0080           0
    1921 A    133  LEU  HD13 HA3    0.090000        1.0080           0
    1922 A    133  LEU  CD2  CT3   -0.270000       12.0110           0
    1923 A    133  LEU  HD21 HA3    0.090000        1.0080           0
    1924 A    133  LEU  HD22 HA3    0.090000        1.0080           0
    1925 A    133  LEU  HD23 HA3    0.090000        1.0080           0
    1926 A    133  LEU  C    C      0.510000       12.0110           0
    1927 A    133  LEU  O    O     -0.510000       15.9990           0
    1928 A    134  THR  N    NH1   -0.470000       14.0070           0
    1929 A    134  THR  HN   H      0.310000        1.0080           0
    1930 A    134  THR  CA   CT1    0.070000       12.0110           0
    1931 A    134  THR  HA   HB1    0.090000        1.0080           0
    1932 A    134  THR  CB   CT1    0.140000       12.0110           0
    1933 A    134  THR  HB   HA1    0.090000        1.0080           0
    1934 A    134  THR  OG1  OH1   -0.660000       15.9990           0
    1935 A    134  THR  HG1  H      0.430000        1.0080           0
    1936 A    134  THR  CG2  CT3   -0.270000       12.0110           0
    1937 A    134  THR  HG21 HA3    0.090000        1.0080           0
    1938 A    134  THR  HG22 HA3    0.090000        1.0080           0
    1939 A    134  THR  HG23 HA3    0.090000        1.0080           0
    1940 A    134  THR  C    C      0.510000       12.0110           0
    1941 A    134  THR  O    O     -0.510000       15.9990           0
    1942 A    135  ALA  N    NH1   -0.470000       14.0070           0
    1943 A    135  ALA  HN   H      0.310000        1.0080           0
    1944 A    135  ALA  CA   CT1    0.070000       12.0110           0
    1945 A    135  ALA  HA   HB1    0.090000        1.0080           0
    1946 A    135  ALA  CB   CT3   -0.270000       12.0110           0
    1947 A    135  ALA  HB1  HA3    0.090000        1.0080           0
    1948 A    135  ALA  HB2  HA3    0.090000        1.0080           0
    1949 A    135  ALA  HB3  HA3    0.090000        1.0080           0
    1950 A    135  ALA  C    C      0.510000       12.0110           0
    1951 A    135  ALA  O    O     -0.510000       15.9990           0
    1952 A    136  PHE  N    NH1   -0.470000       14.0070           0
    1953 A    136  PHE  HN   H      0.310000        1.0080           0
    1954 A    136  PHE  CA   CT1    0.070000       12.0110           0
    1955 A    136  PHE  HA   HB1    0.090000        1.0080           0
    1956 A    136  PHE  CB   CT2   -0.180000       12.0110           0
    1957 A    136  PHE  HB1  HA2    0.090000        1.0080           0
    1958 A    136  PHE  HB2  HA2    0.090000        1.0080           0
    1959 A    136  PHE  CG   CA     0.000000       12.0110           0
    1960 A    136  PHE  CD1  CA    -0.115000       12.0110           0
    1961 A    136  PHE  HD1  HP     0.115000        1.0080           0
    1962 A    136  PHE  CE1  CA    -0.115000       12.0110           0
    1963 A    136  PHE  HE1  HP     0.115000        1.0080           0
    1964 A    136  PHE  CZ   CA    -0.115000       12.0110           0
    1965 A    136  PHE  HZ   HP     0.115000        1.0080           0
    1966 A    136  PHE  CD2  CA    -0.115000       12.0110           0
    1967 A    136  PHE  HD2  HP     0.115000        1.0080           0
    1968 A    136  PHE  CE2  CA    -0.115000       12.0110           0
    1969 A    136  PHE  HE2  HP     0.115000        1.0080           0
    1970 A    136  PHE  C    C      0.510000       12.0110           0
    1971 A    136  PHE  O    O     -0.510000       15.9990           0
    1972 A    137  LEU  N    NH1   -0.470000       14.0070           0
    1973 A    137  LEU  HN   H      0.310000        1.0080           0
    1974 A    137  LEU  CA   CT1    0.070000       12.0110           0
    1975 A    137  LEU  HA   HB1    0.090000        1.0080           0
    1976 A    137  LEU  CB   CT2   -0.180000       12.0110           0
    1977 A    137  LEU  HB1  HA2    0.090000        1.0080           0
    1978 A    137  LEU  HB2  HA2    0.090000        1.0080           0
    1979 A    137  LEU  CG   CT1   -0.090000       12.0110           0
    1980 A    137  LEU  HG   HA1    0.090000        1.0080           0
    1981 A    137  LEU  CD1  CT3   -0.270000       12.0110           0
    1982 A    137  LEU  HD11 HA3    0.090000        1.0080           0
    1983 A    137  LEU  HD12 HA3    0.090000        1.0080           0
    1984 A    137  LEU  HD13 HA3    0.090000        1.0080           0
    1985 A    137  LEU  CD2  CT3   -0.270000       12.0110           0
    1986 A    137  LEU  HD21 HA3    0.090000        1.0080           0
    1987 A    137  LEU  HD22 HA3    0.090000        1.0080           0
    1988 A    137  LEU  HD23 HA3    0.090000        1.0080           0
    1989 A    137  LEU  C    C      0.510000       12.0110           0
    1990 A    137  LEU  O    O     -0.510000       15.9990           0
    1991 A    138  ARG  N    NH1   -0.470000       14.0070           0
    1992 A    138  ARG  HN   H      0.310000        1.0080           0
    1993 A    138  ARG  CA   CT1    0.070000       12.0110           0
    1994 A    138  ARG  HA   HB1    0.090000        1.0080           0
    1995 A    138  ARG  CB   CT2   -0.180000       12.0110           0
    1996 A    138  ARG  HB1  HA2    0.090000        1.0080           0
    1997 A    138  ARG  HB2  HA2    0.090000        1.0080           0
    1998 A    138  ARG  CG   CT2   -0.180000       12.0110           0
    1999 A    138  ARG  HG1  HA2    0.090000        1.0080           0
    2000 A    138  ARG  HG2  HA2    0.090000        1.0080           0
    2001 A    138  ARG  CD   CT2    0.200000       12.0110           0
    2002 A    138  ARG  HD1  HA2    0.090000        1.0080           0
    2003 A    138  ARG  HD2  HA2    0.090000        1.0080           0
    2004 A    138  ARG  NE   NC2   -0.700000       14.0070           0
    2005 A    138  ARG  HE   HC     0.440000        1.0080           0
    2006 A    138  ARG  CZ   C      0.640000       12.0110           0
    2007 A    138  ARG  NH1  NC2   -0.800000       14.0070           0
    2008 A    138  ARG  HH11 HC     0.460000        1.0080           0
    2009 A    138  ARG  HH12 HC     0.460000        1.0080           0
    2010 A    138  ARG  NH2  NC2   -0.800000       14.0070           0
    2011 A    138  ARG  HH21 HC     0.460000        1.0080           0
    2012 A    138  ARG  HH22 HC     0.460000        1.0080           0
    2013 A    138  ARG  C    C      0.510000       12.0110           0
    2014 A    138  ARG  O    O     -0.510000       15.9990           0
    2015 A    139  HSD  N    NH1   -0.470000       14.0070           0
    2016 A    139  HSD  HN   H      0.310000        1.0080           0
    2017 A    139  HSD  CA   CT1    0.070000       12.0110           0
    2018 A    139  HSD  HA   HB1    0.090000        1.0080           0
    2019 A    139  HSD  CB   CT2   -0.090000       12.0110           0
    2020 A    139  HSD  HB1  HA2    0.090000        1.0080           0
    2021 A    139  HSD  HB2  HA2    0.090000        1.0080           0
    2022 A    139  HSD  ND1  NR1   -0.360000       14.0070           0
    2023 A    139  HSD  HD1  H      0.320000        1.0080           0
    2024 A    139  HSD  CG   CPH1  -0.050000       12.0110           0
    2025 A    139  HSD  CE1  CPH2   0.250000       12.0110           0
    2026 A    139  HSD  HE1  HR1    0.130000        1.0080           0
    2027 A    139  HSD  NE2  NR2   -0.700000       14.0070           0
    2028 A    139  HSD  CD2  CPH1   0.220000       12.0110           0
    2029 A    139  HSD  HD2  HR3    0.100000        1.0080           0
    2030 A    139  HSD  C    C      0.510000       12.0110           0
    2031 A    139  HSD  O    O     -0.510000       15.9990           0
    2032 A    140  LEU  N    NH1   -0.470000       14.0070           0
    2033 A    140  LEU  HN   H      0.310000        1.0080           0
    2034 A    140  LEU  CA   CT1    0.070000       12.0110           0
    2035 A    140  LEU  HA   HB1    0.090000        1.0080           0
    2036 A    140  LEU  CB   CT2   -0.180000       12.0110           0
    2037 A    140  LEU  HB1  HA2    0.090000        1.0080           0
    2038 A    140  LEU  HB2  HA2    0.090000        1.0080           0
    2039 A    140  LEU  CG   CT1   -0.090000       12.0110           0
    2040 A    140  LEU  HG   HA1    0.090000        1.0080           0
    2041 A    140  LEU  CD1  CT3   -0.270000       12.0110           0
    2042 A    140  LEU  HD11 HA3    0.090000        1.0080           0
    2043 A    140  LEU  HD12 HA3    0.090000        1.0080           0
    2044 A    140  LEU  HD13 HA3    0.090000        1.0080           0
    2045 A    140  LEU  CD2  CT3   -0.270000       12.0110           0
    2046 A    140  LEU  HD21 HA3    0.090000        1.0080           0
    2047 A    140  LEU  HD22 HA3    0.090000        1.0080           0
    2048 A    140  LEU  HD23 HA3    0.090000        1.0080           0
    2049 A    140  LEU  C    C      0.510000       12.0110           0
    2050 A    140  LEU  O    O     -0.510000       15.9990           0
    2051 A    141  GLY  N    NH1   -0.470000       14.0070           0
    2052 A    141  GLY  HN   H      0.310000        1.0080           0
    2053 A    141  GLY  CA   CT2   -0.020000       12.0110           0
    2054 A    141  GLY  HA1  HB2    0.090000        1.0080           0
    2055 A    141  GLY  HA2  HB2    0.090000        1.0080           0
    2056 A    141  GLY  C    C      0.510000       12.0110           0
    2057 A    141  GLY  O    O     -0.510000       15.9990           0
    2058 A    142  VAL  N    NH1   -0.470000       14.0070           0
    2059 A    142  VAL  HN   H      0.310000        1.0080           0
    2060 A    142  VAL  CA   CT1    0.070000       12.0110           0
    2061 A    142  VAL  HA   HB1    0.090000        1.0080           0
    2062 A    142  VAL  CB   CT1   -0.090000       12.0110           0
    2063 A    142  VAL  HB   HA1    0.090000        1.0080           0
    2064 A    142  VAL  CG1  CT3   -0.270000       12.0110           0
    2065 A    142  VAL  HG11 HA3    0.090000        1.0080           0
    2066 A    142  VAL  HG12 HA3    0.090000        1.0080           0
    2067 A    142  VAL  HG13 HA3    0.090000        1.0080           0
    2068 A    142  VAL  CG2  CT3   -0.270000       12.0110           0
    2069 A    142  VAL  HG21 HA3    0.090000        1.0080           0
    2070 A    142  VAL  HG22 HA3    0.090000        1.0080           0
    2071 A    142  VAL  HG23 HA3    0.090000        1.0080           0
    2072 A    142  VAL  C    C      0.510000       12.0110           0
    2073 A    142  VAL  O    O     -0.510000       15.9990           0
    2074 A    143  ALA  N    NH1   -0.470000       14.0070           0
    2075 A    143  ALA  HN   H      0.310000        1.0080           0
    2076 A    143  ALA  CA   CT1    0.070000       12.0110           0
    2077 A    143  ALA  HA   HB1    0.090000        1.0080           0
    2078 A    143  ALA  CB   CT3   -0.270000       12.0110           0
    2079 A    143  ALA  HB1  HA3    0.090000        1.0080           0
    2080 A    143  ALA  HB2  HA3    0.090000        1.0080           0
    2081 A    143  ALA  HB3  HA3    0.090000        1.0080           0
    2082 A    143  ALA  C    C      0.510000       12.0110           0
    2083 A    143  ALA  O    O     -0.510000       15.9990           0
    2084 A    144  ALA  N    NH1   -0.470000       14.0070           0
    2085 A    144  ALA  HN   H      0.310000        1.0080           0
    2086 A    144  ALA  CA   CT1    0.070000       12.0110           0
    2087 A    144  ALA  HA   HB1    0.090000        1.0080           0
    2088 A    144  ALA  CB   CT3   -0.270000       12.0110           0
    2089 A    144  ALA  HB1  HA3    0.090000        1.0080           0
    2090 A    144  ALA  HB2  HA3    0.090000        1.0080           0
    2091 A    144  ALA  HB3  HA3    0.090000        1.0080           0
    2092 A    144  ALA  C    C      0.510000       12.0110           0
    2093 A    144  ALA  O    O     -0.510000       15.9990           0
    2094 A    145  VAL  N    NH1   -0.470000       14.0070           0
    2095 A    145  VAL  HN   H      0.310000        1.0080           0
    2096 A    145  VAL  CA   CT1    0.070000       12.0110           0
    2097 A    145  VAL  HA   HB1    0.090000        1.0080           0
    2098 A    145  VAL  CB   CT1   -0.090000       12.0110           0
    2099 A    145  VAL  HB   HA1    0.090000        1.0080           0
    2100 A    145  VAL  CG1  CT3   -0.270000       12.0110           0
    2101 A    145  VAL  HG11 HA3    0.090000        1.0080           0
    2102 A    145  VAL  HG12 HA3    0.090000        1.0080           0
    2103 A    145  VAL  HG13 HA3    0.090000        1.0080           0
    2104 A    145  VAL  CG2  CT3   -0.270000       12.0110           0
    2105 A    145  VAL  HG21 HA3    0.090000        1.0080           0
    2106 A    145  VAL  HG22 HA3    0.090000        1.0080           0
    2107 A    145  VAL  HG23 HA3    0.090000        1.0080           0
    2108 A    145  VAL  C    C      0.510000       12.0110           0
    2109 A    145  VAL  O    O     -0.510000       15.9990           0
    2110 A    146  PHE  N    NH1   -0.470000       14.0070           0
    2111 A    146  PHE  HN   H      0.310000        1.0080           0
    2112 A    146  PHE  CA   CT1    0.070000       12.0110           0
    2113 A    146  PHE  HA   HB1    0.090000        1.0080           0
    2114 A    146  PHE  CB   CT2   -0.180000       12.0110           0
    2115 A    146  PHE  HB1  HA2    0.090000        1.0080           0
    2116 A    146  PHE  HB2  HA2    0.090000        1.0080           0
    2117 A    146  PHE  CG   CA     0.000000       12.0110           0
    2118 A    146  PHE  CD1  CA    -0.115000       12.0110           0
    2119 A    146  PHE  HD1  HP     0.115000        1.0080           0
    2120 A    146  PHE  CE1  CA    -0.115000       12.0110           0
    2121 A    146  PHE  HE1  HP     0.115000        1.0080           0
    2122 A    146  PHE  CZ   CA    -0.115000       12.0110           0
    2123 A    146  PHE  HZ   HP     0.115000        1.0080           0
    2124 A    146  PHE  CD2  CA    -0.115000       12.0110           0
    2125 A    146  PHE  HD2  HP     0.115000        1.0080           0
    2126 A    146  PHE  CE2  CA    -0.115000       12.0110           0
    2127 A    146  PHE  HE2  HP     0.115000        1.0080           0
    2128 A    146  PHE  C    C      0.510000       12.0110           0
    2129 A    146  PHE  O    O     -0.510000       15.9990           0
    2130 A    147  ASP  N    NH1   -0.470000       14.0070           0
    2131 A    147  ASP  HN   H      0.310000        1.0080           0
    2132 A    147  ASP  CA   CT1    0.070000       12.0110           0
    2133 A    147  ASP  HA   HB1    0.090000        1.0080           0
    2134 A    147  ASP  CB   CT2A  -0.280000       12.0110           0
    2135 A    147  ASP  HB1  HA2    0.090000        1.0080           0
    2136 A    147  ASP  HB2  HA2    0.090000        1.0080           0
    2137 A    147  ASP  CG   CC     0.620000       12.0110           0
    2138 A    147  ASP  OD1  OC    -0.760000       15.9990           0
    2139 A    147  ASP  OD2  OC    -0.760000       15.9990           0
    2140 A    147  ASP  C    C      0.510000       12.0110           0
    2141 A    147  ASP  O    O     -0.510000       15.9990           0
    2142 A    148  ILE  N    NH1   -0.470000       14.0070           0
    2143 A    148  ILE  HN   H      0.310000        1.0080           0
    2144 A    148  ILE  CA   CT1    0.070000       12.0110           0
    2145 A    148  ILE  HA   HB1    0.090000        1.0080           0
    2146 A    148  ILE  CB   CT1   -0.090000       12.0110           0
    2147 A    148  ILE  HB   HA1    0.090000        1.0080           0
    2148 A    148  ILE  CG2  CT3   -0.270000       12.0110           0
    2149 A    148  ILE  HG21 HA3    0.090000        1.0080           0
    2150 A    148  ILE  HG22 HA3    0.090000        1.0080           0
    2151 A    148  ILE  HG23 HA3    0.090000        1.0080           0
    2152 A    148  ILE  CG1  CT2   -0.180000       12.0110           0
    2153 A    148  ILE  HG11 HA2    0.090000        1.0080           0
    2154 A    148  ILE  HG12 HA2    0.090000        1.0080           0
    2155 A    148  ILE  CD   CT3   -0.270000       12.0110           0
    2156 A    148  ILE  HD1  HA3    0.090000        1.0080           0
    2157 A    148  ILE  HD2  HA3    0.090000        1.0080           0
    2158 A    148  ILE  HD3  HA3    0.090000        1.0080           0
    2159 A    148  ILE  C    C      0.510000       12.0110           0
    2160 A    148  ILE  O    O     -0.510000       15.9990           0
    2161 A    149  ALA  N    NH1   -0.470000       14.0070           0
    2162 A    149  ALA  HN   H      0.310000        1.0080           0
    2163 A    149  ALA  CA   CT1    0.070000       12.0110           0
    2164 A    149  ALA  HA   HB1    0.090000        1.0080           0
    2165 A    149  ALA  CB   CT3   -0.270000       12.0110           0
    2166 A    149  ALA  HB1  HA3    0.090000        1.0080           0
    2167 A    149  ALA  HB2  HA3    0.090000        1.0080           0
    2168 A    149  ALA  HB3  HA3    0.090000        1.0080           0
    2169 A    149  ALA  C    C      0.510000       12.0110           0
    2170 A    149  ALA  O    O     -0.510000       15.9990           0
    2171 A    150  ALA  N    NH1   -0.470000       14.0070           0
    2172 A    150  ALA  HN   H      0.310000        1.0080           0
    2173 A    150  ALA  CA   CT1    0.070000       12.0110           0
    2174 A    150  ALA  HA   HB1    0.090000        1.0080           0
    2175 A    150  ALA  CB   CT3   -0.270000       12.0110           0
    2176 A    150  ALA  HB1  HA3    0.090000        1.0080           0
    2177 A    150  ALA  HB2  HA3    0.090000        1.0080           0
    2178 A    150  ALA  HB3  HA3    0.090000        1.0080           0
    2179 A    150  ALA  C    C      0.510000       12.0110           0
    2180 A    150  ALA  O    O     -0.510000       15.9990           0
    2181 A    151  ALA  N    NH1   -0.470000       14.0070           0
    2182 A    151  ALA  HN   H      0.310000        1.0080           0
    2183 A    151  ALA  CA   CT1    0.070000       12.0110           0
    2184 A    151  ALA  HA   HB1    0.090000        1.0080           0
    2185 A    151  ALA  CB   CT3   -0.270000       12.0110           0
    2186 A    151  ALA  HB1  HA3    0.090000        1.0080           0
    2187 A    151  ALA  HB2  HA3    0.090000        1.0080           0
    2188 A    151  ALA  HB3  HA3    0.090000        1.0080           0
    2189 A    151  ALA  C    C      0.510000       12.0110           0
    2190 A    151  ALA  O    O     -0.510000       15.9990           0
    2191 A    152  ARG  N    NH1   -0.470000       14.0070           0
    2192 A    152  ARG  HN   H      0.310000        1.0080           0
    2193 A    152  ARG  CA   CT1    0.070000       12.0110           0
    2194 A    152  ARG  HA   HB1    0.090000        1.0080           0
    2195 A    152  ARG  CB   CT2   -0.180000       12.0110           0
    2196 A    152  ARG  HB1  HA2    0.090000        1.0080           0
    2197 A    152  ARG  HB2  HA2    0.090000        1.0080           0
    2198 A    152  ARG  CG   CT2   -0.180000       12.0110           0
    2199 A    152  ARG  HG1  HA2    0.090000        1.0080           0
    2200 A    152  ARG  HG2  HA2    0.090000        1.0080           0
    2201 A    152  ARG  CD   CT2    0.200000       12.0110           0
    2202 A    152  ARG  HD1  HA2    0.090000        1.0080           0
    2203 A    152  ARG  HD2  HA2    0.090000        1.0080           0
    2204 A    152  ARG  NE   NC2   -0.700000       14.0070           0
    2205 A    152  ARG  HE   HC     0.440000        1.0080           0
    2206 A    152  ARG  CZ   C      0.640000       12.0110           0
    2207 A    152  ARG  NH1  NC2   -0.800000       14.0070           0
    2208 A    152  ARG  HH11 HC     0.460000        1.0080           0
    2209 A    152  ARG  HH12 HC     0.460000        1.0080           0
    2210 A    152  ARG  NH2  NC2   -0.800000       14.0070           0
    2211 A    152  ARG  HH21 HC     0.460000        1.0080           0
    2212 A    152  ARG  HH22 HC     0.460000        1.0080           0
    2213 A    152  ARG  C    C      0.510000       12.0110           0
    2214 A    152  ARG  O    O     -0.510000       15.9990           0
    2215 A    153  GLN  N    NH1   -0.470000       14.0070           0
    2216 A    153  GLN  HN   H      0.310000        1.0080           0
    2217 A    153  GLN  CA   CT1    0.070000       12.0110           0
    2218 A    153  GLN  HA   HB1    0.090000        1.0080           0
    2219 A    153  GLN  CB   CT2   -0.180000       12.0110           0
    2220 A    153  GLN  HB1  HA2    0.090000        1.0080           0
    2221 A    153  GLN  HB2  HA2    0.090000        1.0080           0
    2222 A    153  GLN  CG   CT2   -0.180000       12.0110           0
    2223 A    153  GLN  HG1  HA2    0.090000        1.0080           0
    2224 A    153  GLN  HG2  HA2    0.090000        1.0080           0
    2225 A    153  GLN  CD   CC     0.550000       12.0110           0
    2226 A    153  GLN  OE1  O     -0.550000       15.9990           0
    2227 A    153  GLN  NE2  NH2   -0.620000       14.0070           0
    2228 A    153  GLN  HE21 H      0.320000        1.0080           0
    2229 A    153  GLN  HE22 H      0.300000        1.0080           0
    2230 A    153  GLN  C    C      0.510000       12.0110           0
    2231 A    153  GLN  O    O     -0.510000       15.9990           0
    2232 A    154  VAL  N    NH1   -0.470000       14.0070           0
    2233 A    154  VAL  HN   H      0.310000        1.0080           0
    2234 A    154  VAL  CA   CT1    0.070000       12.0110           0
    2235 A    154  VAL  HA   HB1    0.090000        1.0080           0
    2236 A    154  VAL  CB   CT1   -0.090000       12.0110           0
    2237 A    154  VAL  HB   HA1    0.090000        1.0080           0
    2238 A    154  VAL  CG1  CT3   -0.270000       12.0110           0
    2239 A    154  VAL  HG11 HA3    0.090000        1.0080           0
    2240 A    154  VAL  HG12 HA3    0.090000        1.0080           0
    2241 A    154  VAL  HG13 HA3    0.090000        1.0080           0
    2242 A    154  VAL  CG2  CT3   -0.270000       12.0110           0
    2243 A    154  VAL  HG21 HA3    0.090000        1.0080           0
    2244 A    154  VAL  HG22 HA3    0.090000        1.0080           0
    2245 A    154  VAL  HG23 HA3    0.090000        1.0080           0
    2246 A    154  VAL  C    C      0.510000       12.0110           0
    2247 A    154  VAL  O    O     -0.510000       15.9990           0
    2248 A    155  ALA  N    NH1   -0.470000       14.0070           0
    2249 A    155  ALA  HN   H      0.310000        1.0080           0
    2250 A    155  ALA  CA   CT1    0.070000       12.0110           0
    2251 A    155  ALA  HA   HB1    0.090000        1.0080           0
    2252 A    155  ALA  CB   CT3   -0.270000       12.0110           0
    2253 A    155  ALA  HB1  HA3    0.090000        1.0080           0
    2254 A    155  ALA  HB2  HA3    0.090000        1.0080           0
    2255 A    155  ALA  HB3  HA3    0.090000        1.0080           0
    2256 A    155  ALA  C    C      0.510000       12.0110           0
    2257 A    155  ALA  O    O     -0.510000       15.9990           0
    2258 A    156  LEU  N    NH1   -0.470000       14.0070           0
    2259 A    156  LEU  HN   H      0.310000        1.0080           0
    2260 A    156  LEU  CA   CT1    0.070000       12.0110           0
    2261 A    156  LEU  HA   HB1    0.090000        1.0080           0
    2262 A    156  LEU  CB   CT2   -0.180000       12.0110           0
    2263 A    156  LEU  HB1  HA2    0.090000        1.0080           0
    2264 A    156  LEU  HB2  HA2    0.090000        1.0080           0
    2265 A    156  LEU  CG   CT1   -0.090000       12.0110           0
    2266 A    156  LEU  HG   HA1    0.090000        1.0080           0
    2267 A    156  LEU  CD1  CT3   -0.270000       12.0110           0
    2268 A    156  LEU  HD11 HA3    0.090000        1.0080           0
    2269 A    156  LEU  HD12 HA3    0.090000        1.0080           0
    2270 A    156  LEU  HD13 HA3    0.090000        1.0080           0
    2271 A    156  LEU  CD2  CT3   -0.270000       12.0110           0
    2272 A    156  LEU  HD21 HA3    0.090000        1.0080           0
    2273 A    156  LEU  HD22 HA3    0.090000        1.0080           0
    2274 A    156  LEU  HD23 HA3    0.090000        1.0080           0
    2275 A    156  LEU  C    C      0.510000       12.0110           0
    2276 A    156  LEU  O    O     -0.510000       15.9990           0
    2277 A    157  ALA  N    NH1   -0.470000       14.0070           0
    2278 A    157  ALA  HN   H      0.310000        1.0080           0
    2279 A    157  ALA  CA   CT1    0.070000       12.0110           0
    2280 A    157  ALA  HA   HB1    0.090000        1.0080           0
    2281 A    157  ALA  CB   CT3   -0.270000       12.0110           0
    2282 A    157  ALA  HB1  HA3    0.090000        1.0080           0
    2283 A    157  ALA  HB2  HA3    0.090000        1.0080           0
    2284 A    157  ALA  HB3  HA3    0.090000        1.0080           0
    2285 A    157  ALA  C    C      0.510000       12.0110           0
    2286 A    157  ALA  O    O     -0.510000       15.9990           0
    2287 A    158  GLU  N    NH1   -0.470000       14.0070           0
    2288 A    158  GLU  HN   H      0.310000        1.0080           0
    2289 A    158  GLU  CA   CT1    0.070000       12.0110           0
    2290 A    158  GLU  HA   HB1    0.090000        1.0080           0
    2291 A    158  GLU  CB   CT2A  -0.180000       12.0110           0
    2292 A    158  GLU  HB1  HA2    0.090000        1.0080           0
    2293 A    158  GLU  HB2  HA2    0.090000        1.0080           0
    2294 A    158  GLU  CG   CT2   -0.280000       12.0110           0
    2295 A    158  GLU  HG1  HA2    0.090000        1.0080           0
    2296 A    158  GLU  HG2  HA2    0.090000        1.0080           0
    2297 A    158  GLU  CD   CC     0.620000       12.0110           0
    2298 A    158  GLU  OE1  OC    -0.760000       15.9990           0
    2299 A    158  GLU  OE2  OC    -0.760000       15.9990           0
    2300 A    158  GLU  C    C      0.510000       12.0110           0
    2301 A    158  GLU  O    O     -0.510000       15.9990           0
    2302 A    159  ALA  N    NH1   -0.470000       14.0070           0
    2303 A    159  ALA  HN   H      0.310000        1.0080           0
    2304 A    159  ALA  CA   CT1    0.070000       12.0110           0
    2305 A    159  ALA  HA   HB1    0.090000        1.0080           0
    2306 A    159  ALA  CB   CT3   -0.270000       12.0110           0
    2307 A    159  ALA  HB1  HA3    0.090000        1.0080           0
    2308 A    159  ALA  HB2  HA3    0.090000        1.0080           0
    2309 A    159  ALA  HB3  HA3    0.090000        1.0080           0
    2310 A    159  ALA  C    C      0.510000       12.0110           0
    2311 A    159  ALA  O    O     -0.510000       15.9990           0
    2312 A    160  ALA  N    NH1   -0.470000       14.0070           0
    2313 A    160  ALA  HN   H      0.310000        1.0080           0
    2314 A    160  ALA  CA   CT1    0.070000       12.0110           0
    2315 A    160  ALA  HA   HB1    0.090000        1.0080           0
    2316 A    160  ALA  CB   CT3   -0.270000       12.0110           0
    2317 A    160  ALA  HB1  HA3    0.090000        1.0080           0
    2318 A    160  ALA  HB2  HA3    0.090000        1.0080           0
    2319 A    160  ALA  HB3  HA3    0.090000        1.0080           0
    2320 A    160  ALA  C    C      0.510000       12.0110           0
    2321 A    160  ALA  O    O     -0.510000       15.9990           0
    2322 A    161  ARG  N    NH1   -0.470000       14.0070           0
    2323 A    161  ARG  HN   H      0.310000        1.0080           0
    2324 A    161  ARG  CA   CT1    0.070000       12.0110           0
    2325 A    161  ARG  HA   HB1    0.090000        1.0080           0
    2326 A    161  ARG  CB   CT2   -0.180000       12.0110           0
    2327 A    161  ARG  HB1  HA2    0.090000        1.0080           0
    2328 A    161  ARG  HB2  HA2    0.090000        1.0080           0
    2329 A    161  ARG  CG   CT2   -0.180000       12.0110           0
    2330 A    161  ARG  HG1  HA2    0.090000        1.0080           0
    2331 A    161  ARG  HG2  HA2    0.090000        1.0080           0
    2332 A    161  ARG  CD   CT2    0.200000       12.0110           0
    2333 A    161  ARG  HD1  HA2    0.090000        1.0080           0
    2334 A    161  ARG  HD2  HA2    0.090000        1.0080           0
    2335 A    161  ARG  NE   NC2   -0.700000       14.0070           0
    2336 A    161  ARG  HE   HC     0.440000        1.0080           0
    2337 A    161  ARG  CZ   C      0.640000       12.0110           0
    2338 A    161  ARG  NH1  NC2   -0.800000       14.0070           0
    2339 A    161  ARG  HH11 HC     0.460000        1.0080           0
    2340 A    161  ARG  HH12 HC     0.460000        1.0080           0
    2341 A    161  ARG  NH2  NC2   -0.800000       14.0070           0
    2342 A    161  ARG  HH21 HC     0.460000        1.0080           0
    2343 A    161  ARG  HH22 HC     0.460000        1.0080           0
    2344 A    161  ARG  C    C      0.510000       12.0110           0
    2345 A    161  ARG  O    O     -0.510000       15.9990           0
    2346 A    162  GLU  N    NH1   -0.470000       14.0070           0
    2347 A    162  GLU  HN   H      0.310000        1.0080           0
    2348 A    162  GLU  CA   CT1    0.070000       12.0110           0
    2349 A    162  GLU  HA   HB1    0.090000        1.0080           0
    2350 A    162  GLU  CB   CT2A  -0.180000       12.0110           0
    2351 A    162  GLU  HB1  HA2    0.090000        1.0080           0
    2352 A    162  GLU  HB2  HA2    0.090000        1.0080           0
    2353 A    162  GLU  CG   CT2   -0.280000       12.0110           0
    2354 A    162  GLU  HG1  HA2    0.090000        1.0080           0
    2355 A    162  GLU  HG2  HA2    0.090000        1.0080           0
    2356 A    162  GLU  CD   CC     0.620000       12.0110           0
    2357 A    162  GLU  OE1  OC    -0.760000       15.9990           0
    2358 A    162  GLU  OE2  OC    -0.760000       15.9990           0
    2359 A    162  GLU  C    C      0.510000       12.0110           0
    2360 A    162  GLU  O    O     -0.510000       15.9990           0
    2361 A    163  PHE  N    NH1   -0.470000       14.0070           0
    2362 A    163  PHE  HN   H      0.310000        1.0080           0
    2363 A    163  PHE  CA   CT1    0.070000       12.0110           0
    2364 A    163  PHE  HA   HB1    0.090000        1.0080           0
    2365 A    163  PHE  CB   CT2   -0.180000       12.0110           0
    2366 A    163  PHE  HB1  HA2    0.090000        1.0080           0
    2367 A    163  PHE  HB2  HA2    0.090000        1.0080           0
    2368 A    163  PHE  CG   CA     0.000000       12.0110           0
    2369 A    163  PHE  CD1  CA    -0.115000       12.0110           0
    2370 A    163  PHE  HD1  HP     0.115000        1.0080           0
    2371 A    163  PHE  CE1  CA    -0.115000       12.0110           0
    2372 A    163  PHE  HE1  HP     0.115000        1.0080           0
    2373 A    163  PHE  CZ   CA    -0.115000       12.0110           0
    2374 A    163  PHE  HZ   HP     0.115000        1.0080           0
    2375 A    163  PHE  CD2  CA    -0.115000       12.0110           0
    2376 A    163  PHE  HD2  HP     0.115000        1.0080           0
    2377 A    163  PHE  CE2  CA    -0.115000       12.0110           0
    2378 A    163  PHE  HE2  HP     0.115000        1.0080           0
    2379 A    163  PHE  C    C      0.510000       12.0110           0
    2380 A    163  PHE  O    O     -0.510000       15.9990           0
    2381 A    164  LEU  N    NH1   -0.470000       14.0070           0
    2382 A    164  LEU  HN   H      0.310000        1.0080           0
    2383 A    164  LEU  CA   CT1    0.070000       12.0110           0
    2384 A    164  LEU  HA   HB1    0.090000        1.0080           0
    2385 A    164  LEU  CB   CT2   -0.180000       12.0110           0
    2386 A    164  LEU  HB1  HA2    0.090000        1.0080           0
    2387 A    164  LEU  HB2  HA2    0.090000        1.0080           0
    2388 A    164  LEU  CG   CT1   -0.090000       12.0110           0
    2389 A    164  LEU  HG   HA1    0.090000        1.0080           0
    2390 A    164  LEU  CD1  CT3   -0.270000       12.0110           0
    2391 A    164  LEU  HD11 HA3    0.090000        1.0080           0
    2392 A    164  LEU  HD12 HA3    0.090000        1.0080           0
    2393 A    164  LEU  HD13 HA3    0.090000        1.0080           0
    2394 A    164  LEU  CD2  CT3   -0.270000       12.0110           0
    2395 A    164  LEU  HD21 HA3    0.090000        1.0080           0
    2396 A    164  LEU  HD22 HA3    0.090000        1.0080           0
    2397 A    164  LEU  HD23 HA3    0.090000        1.0080           0
    2398 A    164  LEU  C    C      0.510000       12.0110           0
    2399 A    164  LEU  O    O     -0.510000       15.9990           0
    2400 A    165  GLN  N    NH1   -0.470000       14.0070           0
    2401 A    165  GLN  HN   H      0.310000        1.0080           0
    2402 A    165  GLN  CA   CT1    0.070000       12.0110           0
    2403 A    165  GLN  HA   HB1    0.090000        1.0080           0
    2404 A    165  GLN  CB   CT2   -0.180000       12.0110           0
    2405 A    165  GLN  HB1  HA2    0.090000        1.0080           0
    2406 A    165  GLN  HB2  HA2    0.090000        1.0080           0
    2407 A    165  GLN  CG   CT2   -0.180000       12.0110           0
    2408 A    165  GLN  HG1  HA2    0.090000        1.0080           0
    2409 A    165  GLN  HG2  HA2    0.090000        1.0080           0
    2410 A    165  GLN  CD   CC     0.550000       12.0110           0
    2411 A    165  GLN  OE1  O     -0.550000       15.9990           0
    2412 A    165  GLN  NE2  NH2   -0.620000       14.0070           0
    2413 A    165  GLN  HE21 H      0.320000        1.0080           0
    2414 A    165  GLN  HE22 H      0.300000        1.0080           0
    2415 A    165  GLN  C    C      0.510000       12.0110           0
    2416 A    165  GLN  O    O     -0.510000       15.9990           0
    2417 A    166  ARG  N    NH1   -0.470000       14.0070           0
    2418 A    166  ARG  HN   H      0.310000        1.0080           0
    2419 A    166  ARG  CA   CT1    0.070000       12.0110           0
    2420 A    166  ARG  HA   HB1    0.090000        1.0080           0
    2421 A    166  ARG  CB   CT2   -0.180000       12.0110           0
    2422 A    166  ARG  HB1  HA2    0.090000        1.0080           0
    2423 A    166  ARG  HB2  HA2    0.090000        1.0080           0
    2424 A    166  ARG  CG   CT2   -0.180000       12.0110           0
    2425 A    166  ARG  HG1  HA2    0.090000        1.0080           0
    2426 A    166  ARG  HG2  HA2    0.090000        1.0080           0
    2427 A    166  ARG  CD   CT2    0.200000       12.0110           0
    2428 A    166  ARG  HD1  HA2    0.090000        1.0080           0
    2429 A    166  ARG  HD2  HA2    0.090000        1.0080           0
    2430 A    166  ARG  NE   NC2   -0.700000       14.0070           0
    2431 A    166  ARG  HE   HC     0.440000        1.0080           0
    2432 A    166  ARG  CZ   C      0.640000       12.0110           0
    2433 A    166  ARG  NH1  NC2   -0.800000       14.0070           0
    2434 A    166  ARG  HH11 HC     0.460000        1.0080           0
    2435 A    166  ARG  HH12 HC     0.460000        1.0080           0
    2436 A    166  ARG  NH2  NC2   -0.800000       14.0070           0
    2437 A    166  ARG  HH21 HC     0.460000        1.0080           0
    2438 A    166  ARG  HH22 HC     0.460000        1.0080           0
    2439 A    166  ARG  C    C      0.510000       12.0110           0
    2440 A    166  ARG  O    O     -0.510000       15.9990           0
    2441 A    167  TYR  N    NH1   -0.470000       14.0070           0
    2442 A    167  TYR  HN   H      0.310000        1.0080           0
    2443 A    167  TYR  CA   CT1    0.070000       12.0110           0
    2444 A    167  TYR  HA   HB1    0.090000        1.0080           0
    2445 A    167  TYR  CB   CT2   -0.180000       12.0110           0
    2446 A    167  TYR  HB1  HA2    0.090000        1.0080           0
    2447 A    167  TYR  HB2  HA2    0.090000        1.0080           0
    2448 A    167  TYR  CG   CA     0.000000       12.0110           0
    2449 A    167  TYR  CD1  CA    -0.115000       12.0110           0
    2450 A    167  TYR  HD1  HP     0.115000        1.0080           0
    2451 A    167  TYR  CE1  CA    -0.115000       12.0110           0
    2452 A    167  TYR  HE1  HP     0.115000        1.0080           0
    2453 A    167  TYR  CZ   CA     0.110000       12.0110           0
    2454 A    167  TYR  OH   OH1   -0.540000       15.9990           0
    2455 A    167  TYR  HH   H      0.430000        1.0080           0
    2456 A    167  TYR  CD2  CA    -0.115000       12.0110           0
    2457 A    167  TYR  HD2  HP     0.115000        1.0080           0
    2458 A    167  TYR  CE2  CA    -0.115000       12.0110           0
    2459 A    167  TYR  HE2  HP     0.115000        1.0080           0
    2460 A    167  TYR  C    C      0.510000       12.0110           0
    2461 A    167  TYR  O    O     -0.510000       15.9990           0
    2462 A    168  ARG  N    NH1   -0.470000       14.0070           0
    2463 A    168  ARG  HN   H      0.310000        1.0080           0
    2464 A    168  ARG  CA   CT1    0.070000       12.0110           0
    2465 A    168  ARG  HA   HB1    0.090000        1.0080           0
    2466 A    168  ARG  CB   CT2   -0.180000       12.0110           0
    2467 A    168  ARG  HB1  HA2    0.090000        1.0080           0
    2468 A    168  ARG  HB2  HA2    0.090000        1.0080           0
    2469 A    168  ARG  CG   CT2   -0.180000       12.0110           0
    2470 A    168  ARG  HG1  HA2    0.090000        1.0080           0
    2471 A    168  ARG  HG2  HA2    0.090000        1.0080           0
    2472 A    168  ARG  CD   CT2    0.200000       12.0110           0
    2473 A    168  ARG  HD1  HA2    0.090000        1.0080           0
    2474 A    168  ARG  HD2  HA2    0.090000        1.0080           0
    2475 A    168  ARG  NE   NC2   -0.700000       14.0070           0
    2476 A    168  ARG  HE   HC     0.440000        1.0080           0
    2477 A    168  ARG  CZ   C      0.640000       12.0110           0
    2478 A    168  ARG  NH1  NC2   -0.800000       14.0070           0
    2479 A    168  ARG  HH11 HC     0.460000        1.0080           0
    2480 A    168  ARG  HH12 HC     0.460000        1.0080           0
    2481 A    168  ARG  NH2  NC2   -0.800000       14.0070           0
    2482 A    168  ARG  HH21 HC     0.460000        1.0080           0
    2483 A    168  ARG  HH22 HC     0.460000        1.0080           0
    2484 A    168  ARG  C    C      0.510000       12.0110           0
    2485 A    168  ARG  O    O     -0.510000       15.9990           0
    2486 A    169  SER  N    NH1   -0.470000       14.0070           0
    2487 A    169  SER  HN   H      0.310000        1.0080           0
    2488 A    169  SER  CA   CT1    0.070000       12.0110           0
    2489 A    169  SER  HA   HB1    0.090000        1.0080           0
    2490 A    169  SER  CB   CT2    0.050000       12.0110           0
    2491 A    169  SER  HB1  HA2    0.090000        1.0080           0
    2492 A    169  SER  HB2  HA2    0.090000        1.0080           0
    2493 A    169  SER  OG   OH1   -0.660000       15.9990           0
    2494 A    169  SER  HG1  H      0.430000        1.0080           0
    2495 A    169  SER  C    C      0.510000       12.0110           0
    2496 A    169  SER  O    O     -0.510000       15.9990           0
    2497 A    170  SER  N    NH1   -0.470000       14.0070           0
    2498 A    170  SER  HN   H      0.310000        1.0080           0
    2499 A    170  SER  CA   CT1    0.070000       12.0110           0
    2500 A    170  SER  HA   HB1    0.090000        1.0080           0
    2501 A    170  SER  CB   CT2    0.050000       12.0110           0
    2502 A    170  SER  HB1  HA2    0.090000        1.0080           0
    2503 A    170  SER  HB2  HA2    0.090000        1.0080           0
    2504 A    170  SER  OG   OH1   -0.660000       15.9990           0
    2505 A    170  SER  HG1  H      0.430000        1.0080           0
    2506 A    170  SER  C    C      0.510000       12.0110           0
    2507 A    170  SER  O    O     -0.510000       15.9990           0
    2508 A    171  ARG  N    NH1   -0.470000       14.0070           0
    2509 A    171  ARG  HN   H      0.310000        1.0080           0
    2510 A    171  ARG  CA   CT1    0.070000       12.0110           0
    2511 A    171  ARG  HA   HB1    0.090000        1.0080           0
    2512 A    171  ARG  CB   CT2   -0.180000       12.0110           0
    2513 A    171  ARG  HB1  HA2    0.090000        1.0080           0
    2514 A    171  ARG  HB2  HA2    0.090000        1.0080           0
    2515 A    171  ARG  CG   CT2   -0.180000       12.0110           0
    2516 A    171  ARG  HG1  HA2    0.090000        1.0080           0
    2517 A    171  ARG  HG2  HA2    0.090000        1.0080           0
    2518 A    171  ARG  CD   CT2    0.200000       12.0110           0
    2519 A    171  ARG  HD1  HA2    0.090000        1.0080           0
    2520 A    171  ARG  HD2  HA2    0.090000        1.0080           0
    2521 A    171  ARG  NE   NC2   -0.700000       14.0070           0
    2522 A    171  ARG  HE   HC     0.440000        1.0080           0
    2523 A    171  ARG  CZ   C      0.640000       12.0110           0
    2524 A    171  ARG  NH1  NC2   -0.800000       14.0070           0
    2525 A    171  ARG  HH11 HC     0.460000        1.0080           0
    2526 A    171  ARG  HH12 HC     0.460000        1.0080           0
    2527 A    171  ARG  NH2  NC2   -0.800000       14.0070           0
    2528 A    171  ARG  HH21 HC     0.460000        1.0080           0
    2529 A    171  ARG  HH22 HC     0.460000        1.0080           0
    2530 A    171  ARG  C    C      0.510000       12.0110           0
    2531 A    171  ARG  O    O     -0.510000       15.9990           0
    2532 A    172  GLY  N    NH1   -0.470000       14.0070           0
    2533 A    172  GLY  HN   H      0.310000        1.0080           0
    2534 A    172  GLY  CA   CT2   -0.020000       12.0110           0
    2535 A    172  GLY  HA1  HB2    0.090000        1.0080           0
    2536 A    172  GLY  HA2  HB2    0.090000        1.0080           0
    2537 A    172  GLY  C    C      0.510000       12.0110           0
    2538 A    172  GLY  O    O     -0.510000       15.9990           0
    2539 A    173  GLY  N    NH1   -0.470000       14.0070           0
    2540 A    173  GLY  HN   H      0.310000        1.0080           0
    2541 A    173  GLY  CA   CT2   -0.020000       12.0110           0
    2542 A    173  GLY  HA1  HB2    0.090000        1.0080           0
    2543 A    173  GLY  HA2  HB2    0.090000        1.0080           0
    2544 A    173  GLY  C    C      0.510000       12.0110           0
    2545 A    173  GLY  O    O     -0.510000       15.9990           0
    2546 A    174  SER  N    NH1   -0.470000       14.0070           0
    2547 A    174  SER  HN   H      0.310000        1.0080           0
    2548 A    174  SER  CA   CT1    0.070000       12.0110           0
    2549 A    174  SER  HA   HB1    0.090000        1.0080           0
    2550 A    174  SER  CB   CT2    0.050000       12.0110           0
    2551 A    174  SER  HB1  HA2    0.090000        1.0080           0
    2552 A    174  SER  HB2  HA2    0.090000        1.0080           0
    2553 A    174  SER  OG   OH1   -0.660000       15.9990           0
    2554 A    174  SER  HG1  H      0.430000        1.0080           0
    2555 A    174  SER  C    C      0.510000       12.0110           0
    2556 A    174  SER  O    O     -0.510000       15.9990           0
    2557 A    175  THR  N    NH1   -0.470000       14.0070           0
    2558 A    175  THR  HN   H      0.310000        1.0080           0
    2559 A    175  THR  CA   CT1    0.070000       12.0110           0
    2560 A    175  THR  HA   HB1    0.090000        1.0080           0
    2561 A    175  THR  CB   CT1    0.140000       12.0110           0
    2562 A    175  THR  HB   HA1    0.090000        1.0080           0
    2563 A    175  THR  OG1  OH1   -0.660000       15.9990           0
    2564 A    175  THR  HG1  H      0.430000        1.0080           0
    2565 A    175  THR  CG2  CT3   -0.270000       12.0110           0
    2566 A    175  THR  HG21 HA3    0.090000        1.0080           0
    2567 A    175  THR  HG22 HA3    0.090000        1.0080           0
    2568 A    175  THR  HG23 HA3    0.090000        1.0080           0
    2569 A    175  THR  C    C      0.510000       12.0110           0
    2570 A    175  THR  O    O     -0.510000       15.9990           0
    2571 A    176  ALA  N    NH1   -0.470000       14.0070           0
    2572 A    176  ALA  HN   H      0.310000        1.0080           0
    2573 A    176  ALA  CA   CT1    0.070000       12.0110           0
    2574 A    176  ALA  HA   HB1    0.090000        1.0080           0
    2575 A    176  ALA  CB   CT3   -0.270000       12.0110           0
    2576 A    176  ALA  HB1  HA3    0.090000        1.0080           0
    2577 A    176  ALA  HB2  HA3    0.090000        1.0080           0
    2578 A    176  ALA  HB3  HA3    0.090000        1.0080           0
    2579 A    176  ALA  C    C      0.510000       12.0110           0
    2580 A    176  ALA  O    O     -0.510000       15.9990           0
    2581 A    177  GLU  N    NH1   -0.470000       14.0070           0
    2582 A    177  GLU  HN   H      0.310000        1.0080           0
    2583 A    177  GLU  CA   CT1    0.070000       12.0110           0
    2584 A    177  GLU  HA   HB1    0.090000        1.0080           0
    2585 A    177  GLU  CB   CT2A  -0.180000       12.0110           0
    2586 A    177  GLU  HB1  HA2    0.090000        1.0080           0
    2587 A    177  GLU  HB2  HA2    0.090000        1.0080           0
    2588 A    177  GLU  CG   CT2   -0.280000       12.0110           0
    2589 A    177  GLU  HG1  HA2    0.090000        1.0080           0
    2590 A    177  GLU  HG2  HA2    0.090000        1.0080           0
    2591 A    177  GLU  CD   CC     0.620000       12.0110           0
    2592 A    177  GLU  OE1  OC    -0.760000       15.9990           0
    2593 A    177  GLU  OE2  OC    -0.760000       15.9990           0
    2594 A    177  GLU  C    C      0.510000       12.0110           0
    2595 A    177  GLU  O    O     -0.510000       15.9990           0
    2596 A    178  ALA  N    NH1   -0.470000       14.0070           0
    2597 A    178  ALA  HN   H      0.310000        1.0080           0
    2598 A    178  ALA  CA   CT1    0.070000       12.0110           0
    2599 A    178  ALA  HA   HB1    0.090000        1.0080           0
    2600 A    178  ALA  CB   CT3   -0.270000       12.0110           0
    2601 A    178  ALA  HB1  HA3    0.090000        1.0080           0
    2602 A    178  ALA  HB2  HA3    0.090000        1.0080           0
    2603 A    178  ALA  HB3  HA3    0.090000        1.0080           0
    2604 A    178  ALA  C    C      0.510000       12.0110           0
    2605 A    178  ALA  O    O     -0.510000       15.9990           0
    2606 A    179  ALA  N    NH1   -0.470000       14.0070           0
    2607 A    179  ALA  HN   H      0.310000        1.0080           0
    2608 A    179  ALA  CA   CT1    0.070000       12.0110           0
    2609 A    179  ALA  HA   HB1    0.090000        1.0080           0
    2610 A    179  ALA  CB   CT3   -0.270000       12.0110           0
    2611 A    179  ALA  HB1  HA3    0.090000        1.0080           0
    2612 A    179  ALA  HB2  HA3    0.090000        1.0080           0
    2613 A    179  ALA  HB3  HA3    0.090000        1.0080           0
    2614 A    179  ALA  C    C      0.510000       12.0110           0
    2615 A    179  ALA  O    O     -0.510000       15.9990           0
    2616 A    180  ALA  N    NH1   -0.470000       14.0070           0
    2617 A    180  ALA  HN   H      0.310000        1.0080           0
    2618 A    180  ALA  CA   CT1    0.070000       12.0110           0
    2619 A    180  ALA  HA   HB1    0.090000        1.0080           0
    2620 A    180  ALA  CB   CT3   -0.270000       12.0110           0
    2621 A    180  ALA  HB1  HA3    0.090000        1.0080           0
    2622 A    180  ALA  HB2  HA3    0.090000        1.0080           0
    2623 A    180  ALA  HB3  HA3    0.090000        1.0080           0
    2624 A    180  ALA  C    C      0.510000       12.0110           0
    2625 A    180  ALA  O    O     -0.510000       15.9990           0
    2626 A    181  ALA  N    NH1   -0.470000       14.0070           0
    2627 A    181  ALA  HN   H      0.310000        1.0080           0
    2628 A    181  ALA  CA   CT1    0.070000       12.0110           0
    2629 A    181  ALA  HA   HB1    0.090000        1.0080           0
    2630 A    181  ALA  CB   CT3   -0.270000       12.0110           0
    2631 A    181  ALA  HB1  HA3    0.090000        1.0080           0
    2632 A    181  ALA  HB2  HA3    0.090000        1.0080           0
    2633 A    181  ALA  HB3  HA3    0.090000        1.0080           0
    2634 A    181  ALA  C    C      0.510000       12.0110           0
    2635 A    181  ALA  O    O     -0.510000       15.9990           0
    2636 A    182  ALA  N    NH1   -0.470000       14.0070           0
    2637 A    182  ALA  HN   H      0.310000        1.0080           0
    2638 A    182  ALA  CA   CT1    0.070000       12.0110           0
    2639 A    182  ALA  HA   HB1    0.090000        1.0080           0
    2640 A    182  ALA  CB   CT3   -0.270000       12.0110           0
    2641 A    182  ALA  HB1  HA3    0.090000        1.0080           0
    2642 A    182  ALA  HB2  HA3    0.090000        1.0080           0
    2643 A    182  ALA  HB3  HA3    0.090000        1.0080           0
    2644 A    182  ALA  C    C      0.510000       12.0110           0
    2645 A    182  ALA  O    O     -0.510000       15.9990           0
    2646 A    183  GLY  N    NH1   -0.470000       14.0070           0
    2647 A    183  GLY  HN   H      0.310000        1.0080           0
    2648 A    183  GLY  CA   CT2   -0.020000       12.0110           0
    2649 A    183  GLY  HA1  HB2    0.090000        1.0080           0
    2650 A    183  GLY  HA2  HB2    0.090000        1.0080           0
    2651 A    183  GLY  C    C      0.510000       12.0110           0
    2652 A    183  GLY  O    O     -0.510000       15.9990           0
    2653 A    184  GLN  N    NH1   -0.470000       14.0070           0
    2654 A    184  GLN  HN   H      0.310000        1.0080           0
    2655 A    184  GLN  CA   CT1    0.070000       12.0110           0
    2656 A    184  GLN  HA   HB1    0.090000        1.0080           0
    2657 A    184  GLN  CB   CT2   -0.180000       12.0110           0
    2658 A    184  GLN  HB1  HA2    0.090000        1.0080           0
    2659 A    184  GLN  HB2  HA2    0.090000        1.0080           0
    2660 A    184  GLN  CG   CT2   -0.180000       12.0110           0
    2661 A    184  GLN  HG1  HA2    0.090000        1.0080           0
    2662 A    184  GLN  HG2  HA2    0.090000        1.0080           0
    2663 A    184  GLN  CD   CC     0.550000       12.0110           0
    2664 A    184  GLN  OE1  O     -0.550000       15.9990           0
    2665 A    184  GLN  NE2  NH2   -0.620000       14.0070           0
    2666 A    184  GLN  HE21 H      0.320000        1.0080           0
    2667 A    184  GLN  HE22 H      0.300000        1.0080           0
    2668 A    184  GLN  C    C      0.510000       12.0110           0
    2669 A    184  GLN  O    O     -0.510000       15.9990           0
    2670 A    185  ASP  N    NH1   -0.470000       14.0070           0
    2671 A    185  ASP  HN   H      0.310000        1.0080           0
    2672 A    185  ASP  CA   CT1    0.070000       12.0110           0
    2673 A    185  ASP  HA   HB1    0.090000        1.0080           0
    2674 A    185  ASP  CB   CT2A  -0.280000       12.0110           0
    2675 A    185  ASP  HB1  HA2    0.090000        1.0080           0
    2676 A    185  ASP  HB2  HA2    0.090000        1.0080           0
    2677 A    185  ASP  CG   CC     0.620000       12.0110           0
    2678 A    185  ASP  OD1  OC    -0.760000       15.9990           0
    2679 A    185  ASP  OD2  OC    -0.760000       15.9990           0
    2680 A    185  ASP  C    C      0.510000       12.0110           0
    2681 A    185  ASP  O    O     -0.510000       15.9990           0
    2682 A    186  ALA  N    NH1   -0.470000       14.0070           0
    2683 A    186  ALA  HN   H      0.310000        1.0080           0
    2684 A    186  ALA  CA   CT1    0.070000       12.0110           0
    2685 A    186  ALA  HA   HB1    0.090000        1.0080           0
    2686 A    186  ALA  CB   CT3   -0.270000       12.0110           0
    2687 A    186  ALA  HB1  HA3    0.090000        1.0080           0
    2688 A    186  ALA  HB2  HA3    0.090000        1.0080           0
    2689 A    186  ALA  HB3  HA3    0.090000        1.0080           0
    2690 A    186  ALA  C    C      0.510000       12.0110           0
    2691 A    186  ALA  O    O     -0.510000       15.9990           0
    2692 A    187  ALA  N    NH1   -0.470000       14.0070           0
    2693 A    187  ALA  HN   H      0.310000        1.0080           0
    2694 A    187  ALA  CA   CT1    0.070000       12.0110           0
    2695 A    187  ALA  HA   HB1    0.090000        1.0080           0
    2696 A    187  ALA  CB   CT3   -0.270000       12.0110           0
    2697 A    187  ALA  HB1  HA3    0.090000        1.0080           0
    2698 A    187  ALA  HB2  HA3    0.090000        1.0080           0
    2699 A    187  ALA  HB3  HA3    0.090000        1.0080           0
    2700 A    187  ALA  C    C      0.510000       12.0110           0
    2701 A    187  ALA  O    O     -0.510000       15.9990           0
    2702 A    188  GLY  N    NH1   -0.470000       14.0070           0
    2703 A    188  GLY  HN   H      0.310000        1.0080           0
    2704 A    188  GLY  CA   CT2   -0.020000       12.0110           0
    2705 A    188  GLY  HA1  HB2    0.090000        1.0080           0
    2706 A    188  GLY  HA2  HB2    0.090000        1.0080           0
    2707 A    188  GLY  C    C      0.510000       12.0110           0
    2708 A    188  GLY  O    O     -0.510000       15.9990           0
    2709 A    189  GLY  N    NH1   -0.470000       14.0070           0
    2710 A    189  GLY  HN   H      0.310000        1.0080           0
    2711 A    189  GLY  CA   CT2   -0.020000       12.0110           0
    2712 A    189  GLY  HA1  HB2    0.090000        1.0080           0
    2713 A    189  GLY  HA2  HB2    0.090000        1.0080           0
    2714 A    189  GLY  C    C      0.510000       12.0110           0
    2715 A    189  GLY  O    O     -0.510000       15.9990           0
    2716 A    190  GLY  N    NH1   -0.470000       14.0070           0
    2717 A    190  GLY  HN   H      0.310000        1.0080           0
    2718 A    190  GLY  CA   CT2   -0.020000       12.0110           0
    2719 A    190  GLY  HA1  HB2    0.090000        1.0080           0
    2720 A    190  GLY  HA2  HB2    0.090000        1.0080           0
    2721 A    190  GLY  C    C      0.510000       12.0110           0
    2722 A    190  GLY  O    O     -0.510000       15.9990           0
    2723 A    191  ASP  N    NH1   -0.470000       14.0070           0
    2724 A    191  ASP  HN   H      0.310000        1.0080           0
    2725 A    191  ASP  CA   CT1    0.070000       12.0110           0
    2726 A    191  ASP  HA   HB1    0.090000        1.0080           0
    2727 A    191  ASP  CB   CT2A  -0.280000       12.0110           0
    2728 A    191  ASP  HB1  HA2    0.090000        1.0080           0
    2729 A    191  ASP  HB2  HA2    0.090000        1.0080           0
    2730 A    191  ASP  CG   CC     0.620000       12.0110           0
    2731 A    191  ASP  OD1  OC    -0.760000       15.9990           0
    2732 A    191  ASP  OD2  OC    -0.760000       15.9990           0
    2733 A    191  ASP  C    C      0.510000       12.0110           0
    2734 A    191  ASP  O    O     -0.510000       15.9990           0
    2735 A    192  ASP  N    NH1   -0.470000       14.0070           0
    2736 A    192  ASP  HN   H      0.310000        1.0080           0
    2737 A    192  ASP  CA   CT1    0.070000       12.0110           0
    2738 A    192  ASP  HA   HB1    0.090000        1.0080           0
    2739 A    192  ASP  CB   CT2A  -0.280000       12.0110           0
    2740 A    192  ASP  HB1  HA2    0.090000        1.0080           0
    2741 A    192  ASP  HB2  HA2    0.090000        1.0080           0
    2742 A    192  ASP  CG   CC     0.620000       12.0110           0
    2743 A    192  ASP  OD1  OC    -0.760000       15.9990           0
    2744 A    192  ASP  OD2  OC    -0.760000       15.9990           0
    2745 A    192  ASP  C    C      0.510000       12.0110           0
    2746 A    192  ASP  O    O     -0.510000       15.9990           0
    2747 A    193  MET  N    NH1   -0.470000       14.0070           0
    2748 A    193  MET  HN   H      0.310000        1.0080           0
    2749 A    193  MET  CA   CT1    0.070000       12.0110           0
    2750 A    193  MET  HA   HB1    0.090000        1.0080           0
    2751 A    193  MET  CB   CT2   -0.180000       12.0110           0
    2752 A    193  MET  HB1  HA2    0.090000        1.0080           0
    2753 A    193  MET  HB2  HA2    0.090000        1.0080           0
    2754 A    193  MET  CG   CT2   -0.140000       12.0110           0
    2755 A    193  MET  HG1  HA2    0.090000        1.0080           0
    2756 A    193  MET  HG2  HA2    0.090000        1.0080           0
    2757 A    193  MET  SD   S     -0.090000       32.0600           0
    2758 A    193  MET  CE   CT3   -0.220000       12.0110           0
    2759 A    193  MET  HE1  HA3    0.090000        1.0080           0
    2760 A    193  MET  HE2  HA3    0.090000        1.0080           0
    2761 A    193  MET  HE3  HA3    0.090000        1.0080           0
    2762 A    193  MET  C    C      0.510000       12.0110           0
    2763 A    193  MET  O    O     -0.510000       15.9990           0
    2764 A    194  ASP  N    NH1   -0.470000       14.0070           0
    2765 A    194  ASP  HN   H      0.310000        1.0080           0
    2766 A    194  ASP  CA   CT1    0.070000       12.0110           0
    2767 A    194  ASP  HA   HB1    0.090000        1.0080           0
    2768 A    194  ASP  CB   CT2A  -0.280000       12.0110           0
    2769 A    194  ASP  HB1  HA2    0.090000        1.0080           0
    2770 A    194  ASP  HB2  HA2    0.090000        1.0080           0
    2771 A    194  ASP  CG   CC     0.620000       12.0110           0
    2772 A    194  ASP  OD1  OC    -0.760000       15.9990           0
    2773 A    194  ASP  OD2  OC    -0.760000       15.9990           0
    2774 A    194  ASP  C    C      0.510000       12.0110           0
    2775 A    194  ASP  O    O     -0.510000       15.9990           0
    2776 A    195  VAL  N    NH1   -0.470000       14.0070           0
    2777 A    195  VAL  HN   H      0.310000        1.0080           0
    2778 A    195  VAL  CA   CT1    0.070000       12.0110           0
    2779 A    195  VAL  HA   HB1    0.090000        1.0080           0
    2780 A    195  VAL  CB   CT1   -0.090000       12.0110           0
    2781 A    195  VAL  HB   HA1    0.090000        1.0080           0
    2782 A    195  VAL  CG1  CT3   -0.270000       12.0110           0
    2783 A    195  VAL  HG11 HA3    0.090000        1.0080           0
    2784 A    195  VAL  HG12 HA3    0.090000        1.0080           0
    2785 A    195  VAL  HG13 HA3    0.090000        1.0080           0
    2786 A    195  VAL  CG2  CT3   -0.270000       12.0110           0
    2787 A    195  VAL  HG21 HA3    0.090000        1.0080           0
    2788 A    195  VAL  HG22 HA3    0.090000        1.0080           0
    2789 A    195  VAL  HG23 HA3    0.090000        1.0080           0
    2790 A    195  VAL  C    C      0.510000       12.0110           0
    2791 A    195  VAL  O    O     -0.510000       15.9990           0
    2792 A    196  ASP  N    NH1   -0.470000       14.0070           0
    2793 A    196  ASP  HN   H      0.310000        1.0080           0
    2794 A    196  ASP  CA   CT1    0.070000       12.0110           0
    2795 A    196  ASP  HA   HB1    0.090000        1.0080           0
    2796 A    196  ASP  CB   CT2A  -0.280000       12.0110           0
    2797 A    196  ASP  HB1  HA2    0.090000        1.0080           0
    2798 A    196  ASP  HB2  HA2    0.090000        1.0080           0
    2799 A    196  ASP  CG   CC     0.620000       12.0110           0
    2800 A    196  ASP  OD1  OC    -0.760000       15.9990           0
    2801 A    196  ASP  OD2  OC    -0.760000       15.9990           0
    2802 A    196  ASP  C    C      0.510000       12.0110           0
    2803 A    196  ASP  O    O     -0.510000       15.9990           0
    2804 A    197  ARG  N    NH1   -0.470000       14.0070           0
    2805 A    197  ARG  HN   H      0.310000        1.0080           0
    2806 A    197  ARG  CA   CT1    0.070000       12.0110           0
    2807 A    197  ARG  HA   HB1    0.090000        1.0080           0
    2808 A    197  ARG  CB   CT2   -0.180000       12.0110           0
    2809 A    197  ARG  HB1  HA2    0.090000        1.0080           0
    2810 A    197  ARG  HB2  HA2    0.090000        1.0080           0
    2811 A    197  ARG  CG   CT2   -0.180000       12.0110           0
    2812 A    197  ARG  HG1  HA2    0.090000        1.0080           0
    2813 A    197  ARG  HG2  HA2    0.090000        1.0080           0
    2814 A    197  ARG  CD   CT2    0.200000       12.0110           0
    2815 A    197  ARG  HD1  HA2    0.090000        1.0080           0
    2816 A    197  ARG  HD2  HA2    0.090000        1.0080           0
    2817 A    197  ARG  NE   NC2   -0.700000       14.0070           0
    2818 A    197  ARG  HE   HC     0.440000        1.0080           0
    2819 A    197  ARG  CZ   C      0.640000       12.0110           0
    2820 A    197  ARG  NH1  NC2   -0.800000       14.0070           0
    2821 A    197  ARG  HH11 HC     0.460000        1.0080           0
    2822 A    197  ARG  HH12 HC     0.460000        1.0080           0
    2823 A    197  ARG  NH2  NC2   -0.800000       14.0070           0
    2824 A    197  ARG  HH21 HC     0.460000        1.0080           0
    2825 A    197  ARG  HH22 HC     0.460000        1.0080           0
    2826 A    197  ARG  C    C      0.510000       12.0110           0
    2827 A    197  ARG  O    O     -0.510000       15.9990           0
    2828 A    198  PRO  N    N     -0.290000       14.0070           0
    2829 A    198  PRO  CD   CP3    0.000000       12.0110           0
    2830 A    198  PRO  HD1  HA2    0.090000        1.0080           0
    2831 A    198  PRO  HD2  HA2    0.090000        1.0080           0
    2832 A    198  PRO  CA   CP1    0.020000       12.0110           0
    2833 A    198  PRO  HA   HB1    0.090000        1.0080           0
    2834 A    198  PRO  CB   CP2   -0.180000       12.0110           0
    2835 A    198  PRO  HB1  HA2    0.090000        1.0080           0
    2836 A    198  PRO  HB2  HA2    0.090000        1.0080           0
    2837 A    198  PRO  CG   CP2   -0.180000       12.0110           0
    2838 A    198  PRO  HG1  HA2    0.090000        1.0080           0
    2839 A    198  PRO  HG2  HA2    0.090000        1.0080           0
    2840 A    198  PRO  C    C      0.510000       12.0110           0
    2841 A    198  PRO  O    O     -0.510000       15.9990           0
    2842 A    199  LYS  N    NH1   -0.470000       14.0070           0
    2843 A    199  LYS  HN   H      0.310000        1.0080           0
    2844 A    199  LYS  CA   CT1    0.070000       12.0110           0
    2845 A    199  LYS  HA   HB1    0.090000        1.0080           0
    2846 A    199  LYS  CB   CT2   -0.180000       12.0110           0
    2847 A    199  LYS  HB1  HA2    0.090000        1.0080           0
    2848 A    199  LYS  HB2  HA2    0.090000        1.0080           0
    2849 A    199  LYS  CG   CT2   -0.180000       12.0110           0
    2850 A    199  LYS  HG1  HA2    0.090000        1.0080           0
    2851 A    199  LYS  HG2  HA2    0.090000        1.0080           0
    2852 A    199  LYS  CD   CT2   -0.180000       12.0110           0
    2853 A    199  LYS  HD1  HA2    0.090000        1.0080           0
    2854 A    199  LYS  HD2  HA2    0.090000        1.0080           0
    2855 A    199  LYS  CE   CT2    0.210000       12.0110           0
    2856 A    199  LYS  HE1  HA2    0.050000        1.0080           0
    2857 A    199  LYS  HE2  HA2    0.050000        1.0080           0
    2858 A    199  LYS  NZ   NH3   -0.300000       14.0070           0
    2859 A    199  LYS  HZ1  HC     0.330000        1.0080           0
    2860 A    199  LYS  HZ2  HC     0.330000        1.0080           0
    2861 A    199  LYS  HZ3  HC     0.330000        1.0080           0
    2862 A    199  LYS  C    C      0.510000       12.0110           0
    2863 A    199  LYS  O    O     -0.510000       15.9990           0
    2864 A    200  PRO  N    N     -0.290000       14.0070           0
    2865 A    200  PRO  CD   CP3    0.000000       12.0110           0
    2866 A    200  PRO  HD1  HA2    0.090000        1.0080           0
    2867 A    200  PRO  HD2  HA2    0.090000        1.0080           0
    2868 A    200  PRO  CA   CP1    0.020000       12.0110           0
    2869 A    200  PRO  HA   HB1    0.090000        1.0080           0
    2870 A    200  PRO  CB   CP2   -0.180000       12.0110           0
    2871 A    200  PRO  HB1  HA2    0.090000        1.0080           0
    2872 A    200  PRO  HB2  HA2    0.090000        1.0080           0
    2873 A    200  PRO  CG   CP2   -0.180000       12.0110           0
    2874 A    200  PRO  HG1  HA2    0.090000        1.0080           0
    2875 A    200  PRO  HG2  HA2    0.090000        1.0080           0
    2876 A    200  PRO  C    C      0.510000       12.0110           0
    2877 A    200  PRO  O    O     -0.510000       15.9990           0
    2878 A    201  SER  N    NH1   -0.470000       14.0070           0
    2879 A    201  SER  HN   H      0.310000        1.0080           0
    2880 A    201  SER  CA   CT1    0.070000       12.0110           0
    2881 A    201  SER  HA   HB1    0.090000        1.0080           0
    2882 A    201  SER  CB   CT2    0.050000       12.0110           0
    2883 A    201  SER  HB1  HA2    0.090000        1.0080           0
    2884 A    201  SER  HB2  HA2    0.090000        1.0080           0
    2885 A    201  SER  OG   OH1   -0.660000       15.9990           0
    2886 A    201  SER  HG1  H      0.430000        1.0080           0
    2887 A    201  SER  C    C      0.510000       12.0110           0
    2888 A    201  SER  O    O     -0.510000       15.9990           0
    2889 A    202  SER  N    NH1   -0.470000       14.0070           0
    2890 A    202  SER  HN   H      0.310000        1.0080           0
    2891 A    202  SER  CA   CT1    0.070000       12.0110           0
    2892 A    202  SER  HA   HB1    0.090000        1.0080           0
    2893 A    202  SER  CB   CT2    0.050000       12.0110           0
    2894 A    202  SER  HB1  HA2    0.090000        1.0080           0
    2895 A    202  SER  HB2  HA2    0.090000        1.0080           0
    2896 A    202  SER  OG   OH1   -0.660000       15.9990           0
    2897 A    202  SER  HG1  H      0.430000        1.0080           0
    2898 A    202  SER  C    C      0.510000       12.0110           0
    2899 A    202  SER  O    O     -0.510000       15.9990           0
    2900 A    203  ASP  N    NH1   -0.470000       14.0070           0
    2901 A    203  ASP  HN   H      0.310000        1.0080           0
    2902 A    203  ASP  CA   CT1    0.070000       12.0110           0
    2903 A    203  ASP  HA   HB1    0.090000        1.0080           0
    2904 A    203  ASP  CB   CT2A  -0.280000       12.0110           0
    2905 A    203  ASP  HB1  HA2    0.090000        1.0080           0
    2906 A    203  ASP  HB2  HA2    0.090000        1.0080           0
    2907 A    203  ASP  CG   CC     0.620000       12.0110           0
    2908 A    203  ASP  OD1  OC    -0.760000       15.9990           0
    2909 A    203  ASP  OD2  OC    -0.760000       15.9990           0
    2910 A    203  ASP  C    C      0.510000       12.0110           0
    2911 A    203  ASP  O    O     -0.510000       15.9990           0
    2912 A    204  GLY  N    NH1   -0.470000       14.0070           0
    2913 A    204  GLY  HN   H      0.310000        1.0080           0
    2914 A    204  GLY  CA   CT2   -0.020000       12.0110           0
    2915 A    204  GLY  HA1  HB2    0.090000        1.0080           0
    2916 A    204  GLY  HA2  HB2    0.090000        1.0080           0
    2917 A    204  GLY  C    C      0.510000       12.0110           0
    2918 A    204  GLY  O    O     -0.510000       15.9990           0
    2919 A    205  HSD  N    NH1   -0.470000       14.0070           0
    2920 A    205  HSD  HN   H      0.310000        1.0080           0
    2921 A    205  HSD  CA   CT1    0.070000       12.0110           0
    2922 A    205  HSD  HA   HB1    0.090000        1.0080           0
    2923 A    205  HSD  CB   CT2   -0.090000       12.0110           0
    2924 A    205  HSD  HB1  HA2    0.090000        1.0080           0
    2925 A    205  HSD  HB2  HA2    0.090000        1.0080           0
    2926 A    205  HSD  ND1  NR1   -0.360000       14.0070           0
    2927 A    205  HSD  HD1  H      0.320000        1.0080           0
    2928 A    205  HSD  CG   CPH1  -0.050000       12.0110           0
    2929 A    205  HSD  CE1  CPH2   0.250000       12.0110           0
    2930 A    205  HSD  HE1  HR1    0.130000        1.0080           0
    2931 A    205  HSD  NE2  NR2   -0.700000       14.0070           0
    2932 A    205  HSD  CD2  CPH1   0.220000       12.0110           0
    2933 A    205  HSD  HD2  HR3    0.100000        1.0080           0
    2934 A    205  HSD  C    C      0.510000       12.0110           0
    2935 A    205  HSD  O    O     -0.510000       15.9990           0
    2936 A    206  ARG  N    NH1   -0.470000       14.0070           0
    2937 A    206  ARG  HN   H      0.310000        1.0080           0
    2938 A    206  ARG  CA   CT1    0.070000       12.0110           0
    2939 A    206  ARG  HA   HB1    0.090000        1.0080           0
    2940 A    206  ARG  CB   CT2   -0.180000       12.0110           0
    2941 A    206  ARG  HB1  HA2    0.090000        1.0080           0
    2942 A    206  ARG  HB2  HA2    0.090000        1.0080           0
    2943 A    206  ARG  CG   CT2   -0.180000       12.0110           0
    2944 A    206  ARG  HG1  HA2    0.090000        1.0080           0
    2945 A    206  ARG  HG2  HA2    0.090000        1.0080           0
    2946 A    206  ARG  CD   CT2    0.200000       12.0110           0
    2947 A    206  ARG  HD1  HA2    0.090000        1.0080           0
    2948 A    206  ARG  HD2  HA2    0.090000        1.0080           0
    2949 A    206  ARG  NE   NC2   -0.700000       14.0070           0
    2950 A    206  ARG  HE   HC     0.440000        1.0080           0
    2951 A    206  ARG  CZ   C      0.640000       12.0110           0
    2952 A    206  ARG  NH1  NC2   -0.800000       14.0070           0
    2953 A    206  ARG  HH11 HC     0.460000        1.0080           0
    2954 A    206  ARG  HH12 HC     0.460000        1.0080           0
    2955 A    206  ARG  NH2  NC2   -0.800000       14.0070           0
    2956 A    206  ARG  HH21 HC     0.460000        1.0080           0
    2957 A    206  ARG  HH22 HC     0.460000        1.0080           0
    2958 A    206  ARG  C    C      0.510000       12.0110           0
    2959 A    206  ARG  O    O     -0.510000       15.9990           0
    2960 A    207  ASN  N    NH1   -0.470000       14.0070           0
    2961 A    207  ASN  HN   H      0.310000        1.0080           0
    2962 A    207  ASN  CA   CT1    0.070000       12.0110           0
    2963 A    207  ASN  HA   HB1    0.090000        1.0080           0
    2964 A    207  ASN  CB   CT2   -0.180000       12.0110           0
    2965 A    207  ASN  HB1  HA2    0.090000        1.0080           0
    2966 A    207  ASN  HB2  HA2    0.090000        1.0080           0
    2967 A    207  ASN  CG   CC     0.550000       12.0110           0
    2968 A    207  ASN  OD1  O     -0.550000       15.9990           0
    2969 A    207  ASN  ND2  NH2   -0.620000       14.0070           0
    2970 A    207  ASN  HD21 H      0.320000        1.0080           0
    2971 A    207  ASN  HD22 H      0.300000        1.0080           0
    2972 A    207  ASN  C    C      0.510000       12.0110           0
    2973 A    207  ASN  O    O     -0.510000       15.9990           0
    2974 A    208  ALA  N    NH1   -0.470000       14.0070           0
    2975 A    208  ALA  HN   H      0.310000        1.0080           0
    2976 A    208  ALA  CA   CT1    0.070000       12.0110           0
    2977 A    208  ALA  HA   HB1    0.090000        1.0080           0
    2978 A    208  ALA  CB   CT3   -0.270000       12.0110           0
    2979 A    208  ALA  HB1  HA3    0.090000        1.0080           0
    2980 A    208  ALA  HB2  HA3    0.090000        1.0080           0
    2981 A    208  ALA  HB3  HA3    0.090000        1.0080           0
    2982 A    208  ALA  C    C      0.510000       12.0110           0
    2983 A    208  ALA  O    O     -0.510000       15.9990           0
    2984 A    209  VAL  N    NH1   -0.470000       14.0070           0
    2985 A    209  VAL  HN   H      0.310000        1.0080           0
    2986 A    209  VAL  CA   CT1    0.070000       12.0110           0
    2987 A    209  VAL  HA   HB1    0.090000        1.0080           0
    2988 A    209  VAL  CB   CT1   -0.090000       12.0110           0
    2989 A    209  VAL  HB   HA1    0.090000        1.0080           0
    2990 A    209  VAL  CG1  CT3   -0.270000       12.0110           0
    2991 A    209  VAL  HG11 HA3    0.090000        1.0080           0
    2992 A    209  VAL  HG12 HA3    0.090000        1.0080           0
    2993 A    209  VAL  HG13 HA3    0.090000        1.0080           0
    2994 A    209  VAL  CG2  CT3   -0.270000       12.0110           0
    2995 A    209  VAL  HG21 HA3    0.090000        1.0080           0
    2996 A    209  VAL  HG22 HA3    0.090000        1.0080           0
    2997 A    209  VAL  HG23 HA3    0.090000        1.0080           0
    2998 A    209  VAL  C    C      0.510000       12.0110           0
    2999 A    209  VAL  O    O     -0.510000       15.9990           0
    3000 A    210  GLY  N    NH1   -0.470000       14.0070           0
    3001 A    210  GLY  HN   H      0.310000        1.0080           0
    3002 A    210  GLY  CA   CT2   -0.020000       12.0110           0
    3003 A    210  GLY  HA1  HB2    0.090000        1.0080           0
    3004 A    210  GLY  HA2  HB2    0.090000        1.0080           0
    3005 A    210  GLY  C    C      0.510000       12.0110           0
    3006 A    210  GLY  O    O     -0.510000       15.9990           0
    3007 A    211  GLY  N    NH1   -0.470000       14.0070           0
    3008 A    211  GLY  HN   H      0.310000        1.0080           0
    3009 A    211  GLY  CA   CT2   -0.020000       12.0110           0
    3010 A    211  GLY  HA1  HB2    0.090000        1.0080           0
    3011 A    211  GLY  HA2  HB2    0.090000        1.0080           0
    3012 A    211  GLY  C    C      0.510000       12.0110           0
    3013 A    211  GLY  O    O     -0.510000       15.9990           0
    3014 A    212  GLY  N    NH1   -0.470000       14.0070           0
    3015 A    212  GLY  HN   H      0.310000        1.0080           0
    3016 A    212  GLY  CA   CT2   -0.020000       12.0110           0
    3017 A    212  GLY  HA1  HB2    0.090000        1.0080           0
    3018 A    212  GLY  HA2  HB2    0.090000        1.0080           0
    3019 A    212  GLY  C    C      0.510000       12.0110           0
    3020 A    212  GLY  O    O     -0.510000       15.9990           0
    3021 A    213  SER  N    NH1   -0.470000       14.0070           0
    3022 A    213  SER  HN   H      0.310000        1.0080           0
    3023 A    213  SER  CA   CT1    0.070000       12.0110           0
    3024 A    213  SER  HA   HB1    0.090000        1.0080           0
    3025 A    213  SER  CB   CT2    0.050000       12.0110           0
    3026 A    213  SER  HB1  HA2    0.090000        1.0080           0
    3027 A    213  SER  HB2  HA2    0.090000        1.0080           0
    3028 A    213  SER  OG   OH1   -0.660000       15.9990           0
    3029 A    213  SER  HG1  H      0.430000        1.0080           0
    3030 A    213  SER  C    C      0.510000       12.0110           0
    3031 A    213  SER  O    O     -0.510000       15.9990           0
    3032 A    214  PRO  N    N     -0.290000       14.0070           0
    3033 A    214  PRO  CD   CP3    0.000000       12.0110           0
    3034 A    214  PRO  HD1  HA2    0.090000        1.0080           0
    3035 A    214  PRO  HD2  HA2    0.090000        1.0080           0
    3036 A    214  PRO  CA   CP1    0.020000       12.0110           0
    3037 A    214  PRO  HA   HB1    0.090000        1.0080           0
    3038 A    214  PRO  CB   CP2   -0.180000       12.0110           0
    3039 A    214  PRO  HB1  HA2    0.090000        1.0080           0
    3040 A    214  PRO  HB2  HA2    0.090000        1.0080           0
    3041 A    214  PRO  CG   CP2   -0.180000       12.0110           0
    3042 A    214  PRO  HG1  HA2    0.090000        1.0080           0
    3043 A    214  PRO  HG2  HA2    0.090000        1.0080           0
    3044 A    214  PRO  C    C      0.510000       12.0110           0
    3045 A    214  PRO  O    O     -0.510000       15.9990           0
    3046 A    215  GLY  N    NH1   -0.470000       14.0070           0
    3047 A    215  GLY  HN   H      0.310000        1.0080           0
    3048 A    215  GLY  CA   CT2   -0.020000       12.0110           0
    3049 A    215  GLY  HA1  HB2    0.090000        1.0080           0
    3050 A    215  GLY  HA2  HB2    0.090000        1.0080           0
    3051 A    215  GLY  C    C      0.510000       12.0110           0
    3052 A    215  GLY  O    O     -0.510000       15.9990           0
    3053 A    216  PRO  N    N     -0.290000       14.0070           0
    3054 A    216  PRO  CD   CP3    0.000000       12.0110           0
    3055 A    216  PRO  HD1  HA2    0.090000        1.0080           0
    3056 A    216  PRO  HD2  HA2    0.090000        1.0080           0
    3057 A    216  PRO  CA   CP1    0.020000       12.0110           0
    3058 A    216  PRO  HA   HB1    0.090000        1.0080           0
    3059 A    216  PRO  CB   CP2   -0.180000       12.0110           0
    3060 A    216  PRO  HB1  HA2    0.090000        1.0080           0
    3061 A    216  PRO  HB2  HA2    0.090000        1.0080           0
    3062 A    216  PRO  CG   CP2   -0.180000       12.0110           0
    3063 A    216  PRO  HG1  HA2    0.090000        1.0080           0
    3064 A    216  PRO  HG2  HA2    0.090000        1.0080           0
    3065 A    216  PRO  C    C      0.510000       12.0110           0
    3066 A    216  PRO  O    O     -0.510000       15.9990           0
    3067 A    217  LEU  N    NH1   -0.470000       14.0070           0
    3068 A    217  LEU  HN   H      0.310000        1.0080           0
    3069 A    217  LEU  CA   CT1    0.070000       12.0110           0
    3070 A    217  LEU  HA   HB1    0.090000        1.0080           0
    3071 A    217  LEU  CB   CT2   -0.180000       12.0110           0
    3072 A    217  LEU  HB1  HA2    0.090000        1.0080           0
    3073 A    217  LEU  HB2  HA2    0.090000        1.0080           0
    3074 A    217  LEU  CG   CT1   -0.090000       12.0110           0
    3075 A    217  LEU  HG   HA1    0.090000        1.0080           0
    3076 A    217  LEU  CD1  CT3   -0.270000       12.0110           0
    3077 A    217  LEU  HD11 HA3    0.090000        1.0080           0
    3078 A    217  LEU  HD12 HA3    0.090000        1.0080           0
    3079 A    217  LEU  HD13 HA3    0.090000        1.0080           0
    3080 A    217  LEU  CD2  CT3   -0.270000       12.0110           0
    3081 A    217  LEU  HD21 HA3    0.090000        1.0080           0
    3082 A    217  LEU  HD22 HA3    0.090000        1.0080           0
    3083 A    217  LEU  HD23 HA3    0.090000        1.0080           0
    3084 A    217  LEU  C    C      0.510000       12.0110           0
    3085 A    217  LEU  O    O     -0.510000       15.9990           0
    3086 A    218  PRO  N    N     -0.290000       14.0070           0
    3087 A    218  PRO  CD   CP3    0.000000       12.0110           0
    3088 A    218  PRO  HD1  HA2    0.090000        1.0080           0
    3089 A    218  PRO  HD2  HA2    0.090000        1.0080           0
    3090 A    218  PRO  CA   CP1    0.020000       12.0110           0
    3091 A    218  PRO  HA   HB1    0.090000        1.0080           0
    3092 A    218  PRO  CB   CP2   -0.180000       12.0110           0
    3093 A    218  PRO  HB1  HA2    0.090000        1.0080           0
    3094 A    218  PRO  HB2  HA2    0.090000        1.0080           0
    3095 A    218  PRO  CG   CP2   -0.180000       12.0110           0
    3096 A    218  PRO  HG1  HA2    0.090000        1.0080           0
    3097 A    218  PRO  HG2  HA2    0.090000        1.0080           0
    3098 A    218  PRO  C    C      0.510000       12.0110           0
    3099 A    218  PRO  O    O     -0.510000       15.9990           0
    3100 A    219  MET  N    NH1   -0.470000       14.0070           0
    3101 A    219  MET  HN   H      0.310000        1.0080           0
    3102 A    219  MET  CA   CT1    0.070000       12.0110           0
    3103 A    219  MET  HA   HB1    0.090000        1.0080           0
    3104 A    219  MET  CB   CT2   -0.180000       12.0110           0
    3105 A    219  MET  HB1  HA2    0.090000        1.0080           0
    3106 A    219  MET  HB2  HA2    0.090000        1.0080           0
    3107 A    219  MET  CG   CT2   -0.140000       12.0110           0
    3108 A    219  MET  HG1  HA2    0.090000        1.0080           0
    3109 A    219  MET  HG2  HA2    0.090000        1.0080           0
    3110 A    219  MET  SD   S     -0.090000       32.0600           0
    3111 A    219  MET  CE   CT3   -0.220000       12.0110           0
    3112 A    219  MET  HE1  HA3    0.090000        1.0080           0
    3113 A    219  MET  HE2  HA3    0.090000        1.0080           0
    3114 A    219  MET  HE3  HA3    0.090000        1.0080           0
    3115 A    219  MET  C    C      0.510000       12.0110           0
    3116 A    219  MET  O    O     -0.510000       15.9990           0
    3117 A    220  LEU  N    NH1   -0.470000       14.0070           0
    3118 A    220  LEU  HN   H      0.310000        1.0080           0
    3119 A    220  LEU  CA   CT1    0.070000       12.0110           0
    3120 A    220  LEU  HA   HB1    0.090000        1.0080           0
    3121 A    220  LEU  CB   CT2   -0.180000       12.0110           0
    3122 A    220  LEU  HB1  HA2    0.090000        1.0080           0
    3123 A    220  LEU  HB2  HA2    0.090000        1.0080           0
    3124 A    220  LEU  CG   CT1   -0.090000       12.0110           0
    3125 A    220  LEU  HG   HA1    0.090000        1.0080           0
    3126 A    220  LEU  CD1  CT3   -0.270000       12.0110           0
    3127 A    220  LEU  HD11 HA3    0.090000        1.0080           0
    3128 A    220  LEU  HD12 HA3    0.090000        1.0080           0
    3129 A    220  LEU  HD13 HA3    0.090000        1.0080           0
    3130 A    220  LEU  CD2  CT3   -0.270000       12.0110           0
    3131 A    220  LEU  HD21 HA3    0.090000        1.0080           0
    3132 A    220  LEU  HD22 HA3    0.090000        1.0080           0
    3133 A    220  LEU  HD23 HA3    0.090000        1.0080           0
    3134 A    220  LEU  C    C      0.510000       12.0110           0
    3135 A    220  LEU  O    O     -0.510000       15.9990           0
    3136 A    221  ALA  N    NH1   -0.470000       14.0070           0
    3137 A    221  ALA  HN   H      0.310000        1.0080           0
    3138 A    221  ALA  CA   CT1    0.070000       12.0110           0
    3139 A    221  ALA  HA   HB1    0.090000        1.0080           0
    3140 A    221  ALA  CB   CT3   -0.270000       12.0110           0
    3141 A    221  ALA  HB1  HA3    0.090000        1.0080           0
    3142 A    221  ALA  HB2  HA3    0.090000        1.0080           0
    3143 A    221  ALA  HB3  HA3    0.090000        1.0080           0
    3144 A    221  ALA  C    C      0.510000       12.0110           0
    3145 A    221  ALA  O    O     -0.510000       15.9990           0
    3146 A    222  SER  N    NH1   -0.470000       14.0070           0
    3147 A    222  SER  HN   H      0.310000        1.0080           0
    3148 A    222  SER  CA   CT1    0.070000       12.0110           0
    3149 A    222  SER  HA   HB1    0.090000        1.0080           0
    3150 A    222  SER  CB   CT2    0.050000       12.0110           0
    3151 A    222  SER  HB1  HA2    0.090000        1.0080           0
    3152 A    222  SER  HB2  HA2    0.090000        1.0080           0
    3153 A    222  SER  OG   OH1   -0.660000       15.9990           0
    3154 A    222  SER  HG1  H      0.430000        1.0080           0
    3155 A    222  SER  C    C      0.510000       12.0110           0
    3156 A    222  SER  O    O     -0.510000       15.9990           0
    3157 A    223  ALA  N    NH1   -0.470000       14.0070           0
    3158 A    223  ALA  HN   H      0.310000        1.0080           0
    3159 A    223  ALA  CA   CT1    0.070000       12.0110           0
    3160 A    223  ALA  HA   HB1    0.090000        1.0080           0
    3161 A    223  ALA  CB   CT3   -0.270000       12.0110           0
    3162 A    223  ALA  HB1  HA3    0.090000        1.0080           0
    3163 A    223  ALA  HB2  HA3    0.090000        1.0080           0
    3164 A    223  ALA  HB3  HA3    0.090000        1.0080           0
    3165 A    223  ALA  C    C      0.510000       12.0110           0
    3166 A    223  ALA  O    O     -0.510000       15.9990           0
    3167 A    224  CYS  N    NH1   -0.470000       14.0070           0
    3168 A    224  CYS  HN   H      0.310000        1.0080           0
    3169 A    224  CYS  CA   CT1    0.070000       12.0110           0
    3170 A    224  CYS  HA   HB1    0.090000        1.0080           0
    3171 A    224  CYS  CB   CT2   -0.822290       12.0110           0
    3172 A    224  CYS  HB1  HA2    0.342857        1.0080           0
    3173 A    224  CYS  HB2  HA2    0.342857        1.0080           0
    3174 A    224  CYS  SG   SF    -0.498550       32.0600           0
    3175 A    224  CYS  C    C      0.510000       12.0110           0
    3176 A    224  CYS  O    O     -0.510000       15.9990           0
    3177 A    225  PRO  N    N     -0.290000       14.0070           0
    3178 A    225  PRO  CD   CP3    0.000000       12.0110           0
    3179 A    225  PRO  HD1  HA2    0.090000        1.0080           0
    3180 A    225  PRO  HD2  HA2    0.090000        1.0080           0
    3181 A    225  PRO  CA   CP1    0.020000       12.0110           0
    3182 A    225  PRO  HA   HB1    0.090000        1.0080           0
    3183 A    225  PRO  CB   CP2   -0.180000       12.0110           0
    3184 A    225  PRO  HB1  HA2    0.090000        1.0080           0
    3185 A    225  PRO  HB2  HA2    0.090000        1.0080           0
    3186 A    225  PRO  CG   CP2   -0.180000       12.0110           0
    3187 A    225  PRO  HG1  HA2    0.090000        1.0080           0
    3188 A    225  PRO  HG2  HA2    0.090000        1.0080           0
    3189 A    225  PRO  C    C      0.510000       12.0110           0
    3190 A    225  PRO  O    O     -0.510000       15.9990           0
    3191 A    226  GLY  N    NH1   -0.470000       14.0070           0
    3192 A    226  GLY  HN   H      0.310000        1.0080           0
    3193 A    226  GLY  CA   CT2   -0.020000       12.0110           0
    3194 A    226  GLY  HA1  HB2    0.090000        1.0080           0
    3195 A    226  GLY  HA2  HB2    0.090000        1.0080           0
    3196 A    226  GLY  C    C      0.510000       12.0110           0
    3197 A    226  GLY  O    O     -0.510000       15.9990           0
    3198 A    227  TRP  N    NH1   -0.470000       14.0070           0
    3199 A    227  TRP  HN   H      0.310000        1.0080           0
    3200 A    227  TRP  CA   CT1    0.070000       12.0110           0
    3201 A    227  TRP  HA   HB1    0.090000        1.0080           0
    3202 A    227  TRP  CB   CT2   -0.180000       12.0110           0
    3203 A    227  TRP  HB1  HA2    0.090000        1.0080           0
    3204 A    227  TRP  HB2  HA2    0.090000        1.0080           0
    3205 A    227  TRP  CG   CY    -0.030000       12.0110           0
    3206 A    227  TRP  CD1  CA    -0.150000       12.0110           0
    3207 A    227  TRP  HD1  HP     0.220000        1.0080           0
    3208 A    227  TRP  NE1  NY    -0.510000       14.0070           0
    3209 A    227  TRP  HE1  H      0.370000        1.0080           0
    3210 A    227  TRP  CE2  CPT    0.240000       12.0110           0
    3211 A    227  TRP  CD2  CPT    0.110000       12.0110           0
    3212 A    227  TRP  CE3  CAI   -0.250000       12.0110           0
    3213 A    227  TRP  HE3  HP     0.170000        1.0080           0
    3214 A    227  TRP  CZ3  CA    -0.200000       12.0110           0
    3215 A    227  TRP  HZ3  HP     0.140000        1.0080           0
    3216 A    227  TRP  CZ2  CAI   -0.270000       12.0110           0
    3217 A    227  TRP  HZ2  HP     0.160000        1.0080           0
    3218 A    227  TRP  CH2  CA    -0.140000       12.0110           0
    3219 A    227  TRP  HH2  HP     0.140000        1.0080           0
    3220 A    227  TRP  C    C      0.510000       12.0110           0
    3221 A    227  TRP  O    O     -0.510000       15.9990           0
    3222 A    228  VAL  N    NH1   -0.470000       14.0070           0
    3223 A    228  VAL  HN   H      0.310000        1.0080           0
    3224 A    228  VAL  CA   CT1    0.070000       12.0110           0
    3225 A    228  VAL  HA   HB1    0.090000        1.0080           0
    3226 A    228  VAL  CB   CT1   -0.090000       12.0110           0
    3227 A    228  VAL  HB   HA1    0.090000        1.0080           0
    3228 A    228  VAL  CG1  CT3   -0.270000       12.0110           0
    3229 A    228  VAL  HG11 HA3    0.090000        1.0080           0
    3230 A    228  VAL  HG12 HA3    0.090000        1.0080           0
    3231 A    228  VAL  HG13 HA3    0.090000        1.0080           0
    3232 A    228  VAL  CG2  CT3   -0.270000       12.0110           0
    3233 A    228  VAL  HG21 HA3    0.090000        1.0080           0
    3234 A    228  VAL  HG22 HA3    0.090000        1.0080           0
    3235 A    228  VAL  HG23 HA3    0.090000        1.0080           0
    3236 A    228  VAL  C    C      0.510000       12.0110           0
    3237 A    228  VAL  O    O     -0.510000       15.9990           0
    3238 A    229  CYS  N    NH1   -0.470000       14.0070           0
    3239 A    229  CYS  HN   H      0.310000        1.0080           0
    3240 A    229  CYS  CA   CT1    0.070000       12.0110           0
    3241 A    229  CYS  HA   HB1    0.090000        1.0080           0
    3242 A    229  CYS  CB   CT2   -0.110000       12.0110           0
    3243 A    229  CYS  HB1  HA2    0.090000        1.0080           0
    3244 A    229  CYS  HB2  HA2    0.090000        1.0080           0
    3245 A    229  CYS  SG   S     -0.230000       32.0600           0
    3246 A    229  CYS  HG1  HS     0.160000        1.0080           0
    3247 A    229  CYS  C    C      0.510000       12.0110           0
    3248 A    229  CYS  O    O     -0.510000       15.9990           0
    3249 A    230  TYR  N    NH1   -0.470000       14.0070           0
    3250 A    230  TYR  HN   H      0.310000        1.0080           0
    3251 A    230  TYR  CA   CT1    0.070000       12.0110           0
    3252 A    230  TYR  HA   HB1    0.090000        1.0080           0
    3253 A    230  TYR  CB   CT2   -0.180000       12.0110           0
    3254 A    230  TYR  HB1  HA2    0.090000        1.0080           0
    3255 A    230  TYR  HB2  HA2    0.090000        1.0080           0
    3256 A    230  TYR  CG   CA     0.000000       12.0110           0
    3257 A    230  TYR  CD1  CA    -0.115000       12.0110           0
    3258 A    230  TYR  HD1  HP     0.115000        1.0080           0
    3259 A    230  TYR  CE1  CA    -0.115000       12.0110           0
    3260 A    230  TYR  HE1  HP     0.115000        1.0080           0
    3261 A    230  TYR  CZ   CA     0.110000       12.0110           0
    3262 A    230  TYR  OH   OH1   -0.540000       15.9990           0
    3263 A    230  TYR  HH   H      0.430000        1.0080           0
    3264 A    230  TYR  CD2  CA    -0.115000       12.0110           0
    3265 A    230  TYR  HD2  HP     0.115000        1.0080           0
    3266 A    230  TYR  CE2  CA    -0.115000       12.0110           0
    3267 A    230  TYR  HE2  HP     0.115000        1.0080           0
    3268 A    230  TYR  C    C      0.510000       12.0110           0
    3269 A    230  TYR  O    O     -0.510000       15.9990           0
    3270 A    231  ALA  N    NH1   -0.470000       14.0070           0
    3271 A    231  ALA  HN   H      0.310000        1.0080           0
    3272 A    231  ALA  CA   CT1    0.070000       12.0110           0
    3273 A    231  ALA  HA   HB1    0.090000        1.0080           0
    3274 A    231  ALA  CB   CT3   -0.270000       12.0110           0
    3275 A    231  ALA  HB1  HA3    0.090000        1.0080           0
    3276 A    231  ALA  HB2  HA3    0.090000        1.0080           0
    3277 A    231  ALA  HB3  HA3    0.090000        1.0080           0
    3278 A    231  ALA  C    C      0.510000       12.0110           0
    3279 A    231  ALA  O    O     -0.510000       15.9990           0
    3280 A    232  GLU  N    NH1   -0.470000       14.0070           0
    3281 A    232  GLU  HN   H      0.310000        1.0080           0
    3282 A    232  GLU  CA   CT1    0.070000       12.0110           0
    3283 A    232  GLU  HA   HB1    0.090000        1.0080           0
    3284 A    232  GLU  CB   CT2A  -0.180000       12.0110           0
    3285 A    232  GLU  HB1  HA2    0.090000        1.0080           0
    3286 A    232  GLU  HB2  HA2    0.090000        1.0080           0
    3287 A    232  GLU  CG   CT2   -0.280000       12.0110           0
    3288 A    232  GLU  HG1  HA2    0.090000        1.0080           0
    3289 A    232  GLU  HG2  HA2    0.090000        1.0080           0
    3290 A    232  GLU  CD   CC     0.620000       12.0110           0
    3291 A    232  GLU  OE1  OC    -0.760000       15.9990           0
    3292 A    232  GLU  OE2  OC    -0.760000       15.9990           0
    3293 A    232  GLU  C    C      0.510000       12.0110           0
    3294 A    232  GLU  O    O     -0.510000       15.9990           0
    3295 A    233  LYS  N    NH1   -0.470000       14.0070           0
    3296 A    233  LYS  HN   H      0.310000        1.0080           0
    3297 A    233  LYS  CA   CT1    0.070000       12.0110           0
    3298 A    233  LYS  HA   HB1    0.090000        1.0080           0
    3299 A    233  LYS  CB   CT2   -0.180000       12.0110           0
    3300 A    233  LYS  HB1  HA2    0.090000        1.0080           0
    3301 A    233  LYS  HB2  HA2    0.090000        1.0080           0
    3302 A    233  LYS  CG   CT2   -0.180000       12.0110           0
    3303 A    233  LYS  HG1  HA2    0.090000        1.0080           0
    3304 A    233  LYS  HG2  HA2    0.090000        1.0080           0
    3305 A    233  LYS  CD   CT2   -0.180000       12.0110           0
    3306 A    233  LYS  HD1  HA2    0.090000        1.0080           0
    3307 A    233  LYS  HD2  HA2    0.090000        1.0080           0
    3308 A    233  LYS  CE   CT2    0.210000       12.0110           0
    3309 A    233  LYS  HE1  HA2    0.050000        1.0080           0
    3310 A    233  LYS  HE2  HA2    0.050000        1.0080           0
    3311 A    233  LYS  NZ   NH3   -0.300000       14.0070           0
    3312 A    233  LYS  HZ1  HC     0.330000        1.0080           0
    3313 A    233  LYS  HZ2  HC     0.330000        1.0080           0
    3314 A    233  LYS  HZ3  HC     0.330000        1.0080           0
    3315 A    233  LYS  C    C      0.510000       12.0110           0
    3316 A    233  LYS  O    O     -0.510000       15.9990           0
    3317 A    234  THR  N    NH1   -0.470000       14.0070           0
    3318 A    234  THR  HN   H      0.310000        1.0080           0
    3319 A    234  THR  CA   CT1    0.070000       12.0110           0
    3320 A    234  THR  HA   HB1    0.090000        1.0080           0
    3321 A    234  THR  CB   CT1    0.140000       12.0110           0
    3322 A    234  THR  HB   HA1    0.090000        1.0080           0
    3323 A    234  THR  OG1  OH1   -0.660000       15.9990           0
    3324 A    234  THR  HG1  H      0.430000        1.0080           0
    3325 A    234  THR  CG2  CT3   -0.270000       12.0110           0
    3326 A    234  THR  HG21 HA3    0.090000        1.0080           0
    3327 A    234  THR  HG22 HA3    0.090000        1.0080           0
    3328 A    234  THR  HG23 HA3    0.090000        1.0080           0
    3329 A    234  THR  C    C      0.510000       12.0110           0
    3330 A    234  THR  O    O     -0.510000       15.9990           0
    3331 A    235  HSD  N    NH1   -0.470000       14.0070           0
    3332 A    235  HSD  HN   H      0.310000        1.0080           0
    3333 A    235  HSD  CA   CT1    0.070000       12.0110           0
    3334 A    235  HSD  HA   HB1    0.090000        1.0080           0
    3335 A    235  HSD  CB   CT2   -0.090000       12.0110           0
    3336 A    235  HSD  HB1  HA2    0.090000        1.0080           0
    3337 A    235  HSD  HB2  HA2    0.090000        1.0080           0
    3338 A    235  HSD  ND1  NR1   -0.360000       14.0070           0
    3339 A    235  HSD  HD1  H      0.320000        1.0080           0
    3340 A    235  HSD  CG   CPH1  -0.050000       12.0110           0
    3341 A    235  HSD  CE1  CPH2   0.250000       12.0110           0
    3342 A    235  HSD  HE1  HR1    0.130000        1.0080           0
    3343 A    235  HSD  NE2  NR2   -0.700000       14.0070           0
    3344 A    235  HSD  CD2  CPH1   0.220000       12.0110           0
    3345 A    235  HSD  HD2  HR3    0.100000        1.0080           0
    3346 A    235  HSD  C    C      0.510000       12.0110           0
    3347 A    235  HSD  O    O     -0.510000       15.9990           0
    3348 A    236  GLY  N    NH1   -0.470000       14.0070           0
    3349 A    236  GLY  HN   H      0.310000        1.0080           0
    3350 A    236  GLY  CA   CT2   -0.020000       12.0110           0
    3351 A    236  GLY  HA1  HB2    0.090000        1.0080           0
    3352 A    236  GLY  HA2  HB2    0.090000        1.0080           0
    3353 A    236  GLY  C    C      0.510000       12.0110           0
    3354 A    236  GLY  O    O     -0.510000       15.9990           0
    3355 A    237  ASP  N    NH1   -0.470000       14.0070           0
    3356 A    237  ASP  HN   H      0.310000        1.0080           0
    3357 A    237  ASP  CA   CT1    0.070000       12.0110           0
    3358 A    237  ASP  HA   HB1    0.090000        1.0080           0
    3359 A    237  ASP  CB   CT2A  -0.280000       12.0110           0
    3360 A    237  ASP  HB1  HA2    0.090000        1.0080           0
    3361 A    237  ASP  HB2  HA2    0.090000        1.0080           0
    3362 A    237  ASP  CG   CC     0.620000       12.0110           0
    3363 A    237  ASP  OD1  OC    -0.760000       15.9990           0
    3364 A    237  ASP  OD2  OC    -0.760000       15.9990           0
    3365 A    237  ASP  C    C      0.510000       12.0110           0
    3366 A    237  ASP  O    O     -0.510000       15.9990           0
    3367 A    238  HSD  N    NH1   -0.470000       14.0070           0
    3368 A    238  HSD  HN   H      0.310000        1.0080           0
    3369 A    238  HSD  CA   CT1    0.070000       12.0110           0
    3370 A    238  HSD  HA   HB1    0.090000        1.0080           0
    3371 A    238  HSD  CB   CT2   -0.090000       12.0110           0
    3372 A    238  HSD  HB1  HA2    0.090000        1.0080           0
    3373 A    238  HSD  HB2  HA2    0.090000        1.0080           0
    3374 A    238  HSD  ND1  NR1   -0.360000       14.0070           0
    3375 A    238  HSD  HD1  H      0.320000        1.0080           0
    3376 A    238  HSD  CG   CPH1  -0.050000       12.0110           0
    3377 A    238  HSD  CE1  CPH2   0.250000       12.0110           0
    3378 A    238  HSD  HE1  HR1    0.130000        1.0080           0
    3379 A    238  HSD  NE2  NR2   -0.700000       14.0070           0
    3380 A    238  HSD  CD2  CPH1   0.220000       12.0110           0
    3381 A    238  HSD  HD2  HR3    0.100000        1.0080           0
    3382 A    238  HSD  C    C      0.510000       12.0110           0
    3383 A    238  HSD  O    O     -0.510000       15.9990           0
    3384 A    239  VAL  N    NH1   -0.470000       14.0070           0
    3385 A    239  VAL  HN   H      0.310000        1.0080           0
    3386 A    239  VAL  CA   CT1    0.070000       12.0110           0
    3387 A    239  VAL  HA   HB1    0.090000        1.0080           0
    3388 A    239  VAL  CB   CT1   -0.090000       12.0110           0
    3389 A    239  VAL  HB   HA1    0.090000        1.0080           0
    3390 A    239  VAL  CG1  CT3   -0.270000       12.0110           0
    3391 A    239  VAL  HG11 HA3    0.090000        1.0080           0
    3392 A    239  VAL  HG12 HA3    0.090000        1.0080           0
    3393 A    239  VAL  HG13 HA3    0.090000        1.0080           0
    3394 A    239  VAL  CG2  CT3   -0.270000       12.0110           0
    3395 A    239  VAL  HG21 HA3    0.090000        1.0080           0
    3396 A    239  VAL  HG22 HA3    0.090000        1.0080           0
    3397 A    239  VAL  HG23 HA3    0.090000        1.0080           0
    3398 A    239  VAL  C    C      0.510000       12.0110           0
    3399 A    239  VAL  O    O     -0.510000       15.9990           0
    3400 A    240  LEU  N    NH1   -0.470000       14.0070           0
    3401 A    240  LEU  HN   H      0.310000        1.0080           0
    3402 A    240  LEU  CA   CT1    0.070000       12.0110           0
    3403 A    240  LEU  HA   HB1    0.090000        1.0080           0
    3404 A    240  LEU  CB   CT2   -0.180000       12.0110           0
    3405 A    240  LEU  HB1  HA2    0.090000        1.0080           0
    3406 A    240  LEU  HB2  HA2    0.090000        1.0080           0
    3407 A    240  LEU  CG   CT1   -0.090000       12.0110           0
    3408 A    240  LEU  HG   HA1    0.090000        1.0080           0
    3409 A    240  LEU  CD1  CT3   -0.270000       12.0110           0
    3410 A    240  LEU  HD11 HA3    0.090000        1.0080           0
    3411 A    240  LEU  HD12 HA3    0.090000        1.0080           0
    3412 A    240  LEU  HD13 HA3    0.090000        1.0080           0
    3413 A    240  LEU  CD2  CT3   -0.270000       12.0110           0
    3414 A    240  LEU  HD21 HA3    0.090000        1.0080           0
    3415 A    240  LEU  HD22 HA3    0.090000        1.0080           0
    3416 A    240  LEU  HD23 HA3    0.090000        1.0080           0
    3417 A    240  LEU  C    C      0.510000       12.0110           0
    3418 A    240  LEU  O    O     -0.510000       15.9990           0
    3419 A    241  PRO  N    N     -0.290000       14.0070           0
    3420 A    241  PRO  CD   CP3    0.000000       12.0110           0
    3421 A    241  PRO  HD1  HA2    0.090000        1.0080           0
    3422 A    241  PRO  HD2  HA2    0.090000        1.0080           0
    3423 A    241  PRO  CA   CP1    0.020000       12.0110           0
    3424 A    241  PRO  HA   HB1    0.090000        1.0080           0
    3425 A    241  PRO  CB   CP2   -0.180000       12.0110           0
    3426 A    241  PRO  HB1  HA2    0.090000        1.0080           0
    3427 A    241  PRO  HB2  HA2    0.090000        1.0080           0
    3428 A    241  PRO  CG   CP2   -0.180000       12.0110           0
    3429 A    241  PRO  HG1  HA2    0.090000        1.0080           0
    3430 A    241  PRO  HG2  HA2    0.090000        1.0080           0
    3431 A    241  PRO  C    C      0.510000       12.0110           0
    3432 A    241  PRO  O    O     -0.510000       15.9990           0
    3433 A    242  TYR  N    NH1   -0.470000       14.0070           0
    3434 A    242  TYR  HN   H      0.310000        1.0080           0
    3435 A    242  TYR  CA   CT1    0.070000       12.0110           0
    3436 A    242  TYR  HA   HB1    0.090000        1.0080           0
    3437 A    242  TYR  CB   CT2   -0.180000       12.0110           0
    3438 A    242  TYR  HB1  HA2    0.090000        1.0080           0
    3439 A    242  TYR  HB2  HA2    0.090000        1.0080           0
    3440 A    242  TYR  CG   CA     0.000000       12.0110           0
    3441 A    242  TYR  CD1  CA    -0.115000       12.0110           0
    3442 A    242  TYR  HD1  HP     0.115000        1.0080           0
    3443 A    242  TYR  CE1  CA    -0.115000       12.0110           0
    3444 A    242  TYR  HE1  HP     0.115000        1.0080           0
    3445 A    242  TYR  CZ   CA     0.110000       12.0110           0
    3446 A    242  TYR  OH   OH1   -0.540000       15.9990           0
    3447 A    242  TYR  HH   H      0.430000        1.0080           0
    3448 A    242  TYR  CD2  CA    -0.115000       12.0110           0
    3449 A    242  TYR  HD2  HP     0.115000        1.0080           0
    3450 A    242  TYR  CE2  CA    -0.115000       12.0110           0
    3451 A    242  TYR  HE2  HP     0.115000        1.0080           0
    3452 A    242  TYR  C    C      0.510000       12.0110           0
    3453 A    242  TYR  O    O     -0.510000       15.9990           0
    3454 A    243  ILE  N    NH1   -0.470000       14.0070           0
    3455 A    243  ILE  HN   H      0.310000        1.0080           0
    3456 A    243  ILE  CA   CT1    0.070000       12.0110           0
    3457 A    243  ILE  HA   HB1    0.090000        1.0080           0
    3458 A    243  ILE  CB   CT1   -0.090000       12.0110           0
    3459 A    243  ILE  HB   HA1    0.090000        1.0080           0
    3460 A    243  ILE  CG2  CT3   -0.270000       12.0110           0
    3461 A    243  ILE  HG21 HA3    0.090000        1.0080           0
    3462 A    243  ILE  HG22 HA3    0.090000        1.0080           0
    3463 A    243  ILE  HG23 HA3    0.090000        1.0080           0
    3464 A    243  ILE  CG1  CT2   -0.180000       12.0110           0
    3465 A    243  ILE  HG11 HA2    0.090000        1.0080           0
    3466 A    243  ILE  HG12 HA2    0.090000        1.0080           0
    3467 A    243  ILE  CD   CT3   -0.270000       12.0110           0
    3468 A    243  ILE  HD1  HA3    0.090000        1.0080           0
    3469 A    243  ILE  HD2  HA3    0.090000        1.0080           0
    3470 A    243  ILE  HD3  HA3    0.090000        1.0080           0
    3471 A    243  ILE  C    C      0.510000       12.0110           0
    3472 A    243  ILE  O    O     -0.510000       15.9990           0
    3473 A    244  ALA  N    NH1   -0.470000       14.0070           0
    3474 A    244  ALA  HN   H      0.310000        1.0080           0
    3475 A    244  ALA  CA   CT1    0.070000       12.0110           0
    3476 A    244  ALA  HA   HB1    0.090000        1.0080           0
    3477 A    244  ALA  CB   CT3   -0.270000       12.0110           0
    3478 A    244  ALA  HB1  HA3    0.090000        1.0080           0
    3479 A    244  ALA  HB2  HA3    0.090000        1.0080           0
    3480 A    244  ALA  HB3  HA3    0.090000        1.0080           0
    3481 A    244  ALA  C    C      0.510000       12.0110           0
    3482 A    244  ALA  O    O     -0.510000       15.9990           0
    3483 A    245  THR  N    NH1   -0.470000       14.0070           0
    3484 A    245  THR  HN   H      0.310000        1.0080           0
    3485 A    245  THR  CA   CT1    0.070000       12.0110           0
    3486 A    245  THR  HA   HB1    0.090000        1.0080           0
    3487 A    245  THR  CB   CT1    0.140000       12.0110           0
    3488 A    245  THR  HB   HA1    0.090000        1.0080           0
    3489 A    245  THR  OG1  OH1   -0.660000       15.9990           0
    3490 A    245  THR  HG1  H      0.430000        1.0080           0
    3491 A    245  THR  CG2  CT3   -0.270000       12.0110           0
    3492 A    245  THR  HG21 HA3    0.090000        1.0080           0
    3493 A    245  THR  HG22 HA3    0.090000        1.0080           0
    3494 A    245  THR  HG23 HA3    0.090000        1.0080           0
    3495 A    245  THR  C    C      0.510000       12.0110           0
    3496 A    245  THR  O    O     -0.510000       15.9990           0
    3497 A    246  GLY  N    NH1   -0.470000       14.0070           0
    3498 A    246  GLY  HN   H      0.310000        1.0080           0
    3499 A    246  GLY  CA   CT2   -0.020000       12.0110           0
    3500 A    246  GLY  HA1  HB2    0.090000        1.0080           0
    3501 A    246  GLY  HA2  HB2    0.090000        1.0080           0
    3502 A    246  GLY  C    C      0.510000       12.0110           0
    3503 A    246  GLY  O    O     -0.510000       15.9990           0
    3504 A    247  LYS  N    NH1   -0.470000       14.0070           0
    3505 A    247  LYS  HN   H      0.310000        1.0080           0
    3506 A    247  LYS  CA   CT1    0.070000       12.0110           0
    3507 A    247  LYS  HA   HB1    0.090000        1.0080           0
    3508 A    247  LYS  CB   CT2   -0.180000       12.0110           0
    3509 A    247  LYS  HB1  HA2    0.090000        1.0080           0
    3510 A    247  LYS  HB2  HA2    0.090000        1.0080           0
    3511 A    247  LYS  CG   CT2   -0.180000       12.0110           0
    3512 A    247  LYS  HG1  HA2    0.090000        1.0080           0
    3513 A    247  LYS  HG2  HA2    0.090000        1.0080           0
    3514 A    247  LYS  CD   CT2   -0.180000       12.0110           0
    3515 A    247  LYS  HD1  HA2    0.090000        1.0080           0
    3516 A    247  LYS  HD2  HA2    0.090000        1.0080           0
    3517 A    247  LYS  CE   CT2    0.210000       12.0110           0
    3518 A    247  LYS  HE1  HA2    0.050000        1.0080           0
    3519 A    247  LYS  HE2  HA2    0.050000        1.0080           0
    3520 A    247  LYS  NZ   NH3   -0.300000       14.0070           0
    3521 A    247  LYS  HZ1  HC     0.330000        1.0080           0
    3522 A    247  LYS  HZ2  HC     0.330000        1.0080           0
    3523 A    247  LYS  HZ3  HC     0.330000        1.0080           0
    3524 A    247  LYS  C    C      0.510000       12.0110           0
    3525 A    247  LYS  O    O     -0.510000       15.9990           0
    3526 A    248  SER  N    NH1   -0.470000       14.0070           0
    3527 A    248  SER  HN   H      0.310000        1.0080           0
    3528 A    248  SER  CA   CT1    0.070000       12.0110           0
    3529 A    248  SER  HA   HB1    0.090000        1.0080           0
    3530 A    248  SER  CB   CT2    0.050000       12.0110           0
    3531 A    248  SER  HB1  HA2    0.090000        1.0080           0
    3532 A    248  SER  HB2  HA2    0.090000        1.0080           0
    3533 A    248  SER  OG   OH1   -0.660000       15.9990           0
    3534 A    248  SER  HG1  H      0.430000        1.0080           0
    3535 A    248  SER  C    C      0.510000       12.0110           0
    3536 A    248  SER  O    O     -0.510000       15.9990           0
    3537 A    249  PRO  N    N     -0.290000       14.0070           0
    3538 A    249  PRO  CD   CP3    0.000000       12.0110           0
    3539 A    249  PRO  HD1  HA2    0.090000        1.0080           0
    3540 A    249  PRO  HD2  HA2    0.090000        1.0080           0
    3541 A    249  PRO  CA   CP1    0.020000       12.0110           0
    3542 A    249  PRO  HA   HB1    0.090000        1.0080           0
    3543 A    249  PRO  CB   CP2   -0.180000       12.0110           0
    3544 A    249  PRO  HB1  HA2    0.090000        1.0080           0
    3545 A    249  PRO  HB2  HA2    0.090000        1.0080           0
    3546 A    249  PRO  CG   CP2   -0.180000       12.0110           0
    3547 A    249  PRO  HG1  HA2    0.090000        1.0080           0
    3548 A    249  PRO  HG2  HA2    0.090000        1.0080           0
    3549 A    249  PRO  C    C      0.510000       12.0110           0
    3550 A    249  PRO  O    O     -0.510000       15.9990           0
    3551 A    250  GLN  N    NH1   -0.470000       14.0070           0
    3552 A    250  GLN  HN   H      0.310000        1.0080           0
    3553 A    250  GLN  CA   CT1    0.070000       12.0110           0
    3554 A    250  GLN  HA   HB1    0.090000        1.0080           0
    3555 A    250  GLN  CB   CT2   -0.180000       12.0110           0
    3556 A    250  GLN  HB1  HA2    0.090000        1.0080           0
    3557 A    250  GLN  HB2  HA2    0.090000        1.0080           0
    3558 A    250  GLN  CG   CT2   -0.180000       12.0110           0
    3559 A    250  GLN  HG1  HA2    0.090000        1.0080           0
    3560 A    250  GLN  HG2  HA2    0.090000        1.0080           0
    3561 A    250  GLN  CD   CC     0.550000       12.0110           0
    3562 A    250  GLN  OE1  O     -0.550000       15.9990           0
    3563 A    250  GLN  NE2  NH2   -0.620000       14.0070           0
    3564 A    250  GLN  HE21 H      0.320000        1.0080           0
    3565 A    250  GLN  HE22 H      0.300000        1.0080           0
    3566 A    250  GLN  C    C      0.510000       12.0110           0
    3567 A    250  GLN  O    O     -0.510000       15.9990           0
    3568 A    251  ALA  N    NH1   -0.470000       14.0070           0
    3569 A    251  ALA  HN   H      0.310000        1.0080           0
    3570 A    251  ALA  CA   CT1    0.070000       12.0110           0
    3571 A    251  ALA  HA   HB1    0.090000        1.0080           0
    3572 A    251  ALA  CB   CT3   -0.270000       12.0110           0
    3573 A    251  ALA  HB1  HA3    0.090000        1.0080           0
    3574 A    251  ALA  HB2  HA3    0.090000        1.0080           0
    3575 A    251  ALA  HB3  HA3    0.090000        1.0080           0
    3576 A    251  ALA  C    C      0.510000       12.0110           0
    3577 A    251  ALA  O    O     -0.510000       15.9990           0
    3578 A    252  VAL  N    NH1   -0.470000       14.0070           0
    3579 A    252  VAL  HN   H      0.310000        1.0080           0
    3580 A    252  VAL  CA   CT1    0.070000       12.0110           0
    3581 A    252  VAL  HA   HB1    0.090000        1.0080           0
    3582 A    252  VAL  CB   CT1   -0.090000       12.0110           0
    3583 A    252  VAL  HB   HA1    0.090000        1.0080           0
    3584 A    252  VAL  CG1  CT3   -0.270000       12.0110           0
    3585 A    252  VAL  HG11 HA3    0.090000        1.0080           0
    3586 A    252  VAL  HG12 HA3    0.090000        1.0080           0
    3587 A    252  VAL  HG13 HA3    0.090000        1.0080           0
    3588 A    252  VAL  CG2  CT3   -0.270000       12.0110           0
    3589 A    252  VAL  HG21 HA3    0.090000        1.0080           0
    3590 A    252  VAL  HG22 HA3    0.090000        1.0080           0
    3591 A    252  VAL  HG23 HA3    0.090000        1.0080           0
    3592 A    252  VAL  C    C      0.510000       12.0110           0
    3593 A    252  VAL  O    O     -0.510000       15.9990           0
    3594 A    253  LEU  N    NH1   -0.470000       14.0070           0
    3595 A    253  LEU  HN   H      0.310000        1.0080           0
    3596 A    253  LEU  CA   CT1    0.070000       12.0110           0
    3597 A    253  LEU  HA   HB1    0.090000        1.0080           0
    3598 A    253  LEU  CB   CT2   -0.180000       12.0110           0
    3599 A    253  LEU  HB1  HA2    0.090000        1.0080           0
    3600 A    253  LEU  HB2  HA2    0.090000        1.0080           0
    3601 A    253  LEU  CG   CT1   -0.090000       12.0110           0
    3602 A    253  LEU  HG   HA1    0.090000        1.0080           0
    3603 A    253  LEU  CD1  CT3   -0.270000       12.0110           0
    3604 A    253  LEU  HD11 HA3    0.090000        1.0080           0
    3605 A    253  LEU  HD12 HA3    0.090000        1.0080           0
    3606 A    253  LEU  HD13 HA3    0.090000        1.0080           0
    3607 A    253  LEU  CD2  CT3   -0.270000       12.0110           0
    3608 A    253  LEU  HD21 HA3    0.090000        1.0080           0
    3609 A    253  LEU  HD22 HA3    0.090000        1.0080           0
    3610 A    253  LEU  HD23 HA3    0.090000        1.0080           0
    3611 A    253  LEU  C    C      0.510000       12.0110           0
    3612 A    253  LEU  O    O     -0.510000       15.9990           0
    3613 A    254  GLY  N    NH1   -0.470000       14.0070           0
    3614 A    254  GLY  HN   H      0.310000        1.0080           0
    3615 A    254  GLY  CA   CT2   -0.020000       12.0110           0
    3616 A    254  GLY  HA1  HB2    0.090000        1.0080           0
    3617 A    254  GLY  HA2  HB2    0.090000        1.0080           0
    3618 A    254  GLY  C    C      0.510000       12.0110           0
    3619 A    254  GLY  O    O     -0.510000       15.9990           0
    3620 A    255  THR  N    NH1   -0.470000       14.0070           0
    3621 A    255  THR  HN   H      0.310000        1.0080           0
    3622 A    255  THR  CA   CT1    0.070000       12.0110           0
    3623 A    255  THR  HA   HB1    0.090000        1.0080           0
    3624 A    255  THR  CB   CT1    0.140000       12.0110           0
    3625 A    255  THR  HB   HA1    0.090000        1.0080           0
    3626 A    255  THR  OG1  OH1   -0.660000       15.9990           0
    3627 A    255  THR  HG1  H      0.430000        1.0080           0
    3628 A    255  THR  CG2  CT3   -0.270000       12.0110           0
    3629 A    255  THR  HG21 HA3    0.090000        1.0080           0
    3630 A    255  THR  HG22 HA3    0.090000        1.0080           0
    3631 A    255  THR  HG23 HA3    0.090000        1.0080           0
    3632 A    255  THR  C    C      0.510000       12.0110           0
    3633 A    255  THR  O    O     -0.510000       15.9990           0
    3634 A    256  LEU  N    NH1   -0.470000       14.0070           0
    3635 A    256  LEU  HN   H      0.310000        1.0080           0
    3636 A    256  LEU  CA   CT1    0.070000       12.0110           0
    3637 A    256  LEU  HA   HB1    0.090000        1.0080           0
    3638 A    256  LEU  CB   CT2   -0.180000       12.0110           0
    3639 A    256  LEU  HB1  HA2    0.090000        1.0080           0
    3640 A    256  LEU  HB2  HA2    0.090000        1.0080           0
    3641 A    256  LEU  CG   CT1   -0.090000       12.0110           0
    3642 A    256  LEU  HG   HA1    0.090000        1.0080           0
    3643 A    256  LEU  CD1  CT3   -0.270000       12.0110           0
    3644 A    256  LEU  HD11 HA3    0.090000        1.0080           0
    3645 A    256  LEU  HD12 HA3    0.090000        1.0080           0
    3646 A    256  LEU  HD13 HA3    0.090000        1.0080           0
    3647 A    256  LEU  CD2  CT3   -0.270000       12.0110           0
    3648 A    256  LEU  HD21 HA3    0.090000        1.0080           0
    3649 A    256  LEU  HD22 HA3    0.090000        1.0080           0
    3650 A    256  LEU  HD23 HA3    0.090000        1.0080           0
    3651 A    256  LEU  C    C      0.510000       12.0110           0
    3652 A    256  LEU  O    O     -0.510000       15.9990           0
    3653 A    257  VAL  N    NH1   -0.470000       14.0070           0
    3654 A    257  VAL  HN   H      0.310000        1.0080           0
    3655 A    257  VAL  CA   CT1    0.070000       12.0110           0
    3656 A    257  VAL  HA   HB1    0.090000        1.0080           0
    3657 A    257  VAL  CB   CT1   -0.090000       12.0110           0
    3658 A    257  VAL  HB   HA1    0.090000        1.0080           0
    3659 A    257  VAL  CG1  CT3   -0.270000       12.0110           0
    3660 A    257  VAL  HG11 HA3    0.090000        1.0080           0
    3661 A    257  VAL  HG12 HA3    0.090000        1.0080           0
    3662 A    257  VAL  HG13 HA3    0.090000        1.0080           0
    3663 A    257  VAL  CG2  CT3   -0.270000       12.0110           0
    3664 A    257  VAL  HG21 HA3    0.090000        1.0080           0
    3665 A    257  VAL  HG22 HA3    0.090000        1.0080           0
    3666 A    257  VAL  HG23 HA3    0.090000        1.0080           0
    3667 A    257  VAL  C    C      0.510000       12.0110           0
    3668 A    257  VAL  O    O     -0.510000       15.9990           0
    3669 A    258  LYS  N    NH1   -0.470000       14.0070           0
    3670 A    258  LYS  HN   H      0.310000        1.0080           0
    3671 A    258  LYS  CA   CT1    0.070000       12.0110           0
    3672 A    258  LYS  HA   HB1    0.090000        1.0080           0
    3673 A    258  LYS  CB   CT2   -0.180000       12.0110           0
    3674 A    258  LYS  HB1  HA2    0.090000        1.0080           0
    3675 A    258  LYS  HB2  HA2    0.090000        1.0080           0
    3676 A    258  LYS  CG   CT2   -0.180000       12.0110           0
    3677 A    258  LYS  HG1  HA2    0.090000        1.0080           0
    3678 A    258  LYS  HG2  HA2    0.090000        1.0080           0
    3679 A    258  LYS  CD   CT2   -0.180000       12.0110           0
    3680 A    258  LYS  HD1  HA2    0.090000        1.0080           0
    3681 A    258  LYS  HD2  HA2    0.090000        1.0080           0
    3682 A    258  LYS  CE   CT2    0.210000       12.0110           0
    3683 A    258  LYS  HE1  HA2    0.050000        1.0080           0
    3684 A    258  LYS  HE2  HA2    0.050000        1.0080           0
    3685 A    258  LYS  NZ   NH3   -0.300000       14.0070           0
    3686 A    258  LYS  HZ1  HC     0.330000        1.0080           0
    3687 A    258  LYS  HZ2  HC     0.330000        1.0080           0
    3688 A    258  LYS  HZ3  HC     0.330000        1.0080           0
    3689 A    258  LYS  C    C      0.510000       12.0110           0
    3690 A    258  LYS  O    O     -0.510000       15.9990           0
    3691 A    259  ARG  N    NH1   -0.470000       14.0070           0
    3692 A    259  ARG  HN   H      0.310000        1.0080           0
    3693 A    259  ARG  CA   CT1    0.070000       12.0110           0
    3694 A    259  ARG  HA   HB1    0.090000        1.0080           0
    3695 A    259  ARG  CB   CT2   -0.180000       12.0110           0
    3696 A    259  ARG  HB1  HA2    0.090000        1.0080           0
    3697 A    259  ARG  HB2  HA2    0.090000        1.0080           0
    3698 A    259  ARG  CG   CT2   -0.180000       12.0110           0
    3699 A    259  ARG  HG1  HA2    0.090000        1.0080           0
    3700 A    259  ARG  HG2  HA2    0.090000        1.0080           0
    3701 A    259  ARG  CD   CT2    0.200000       12.0110           0
    3702 A    259  ARG  HD1  HA2    0.090000        1.0080           0
    3703 A    259  ARG  HD2  HA2    0.090000        1.0080           0
    3704 A    259  ARG  NE   NC2   -0.700000       14.0070           0
    3705 A    259  ARG  HE   HC     0.440000        1.0080           0
    3706 A    259  ARG  CZ   C      0.640000       12.0110           0
    3707 A    259  ARG  NH1  NC2   -0.800000       14.0070           0
    3708 A    259  ARG  HH11 HC     0.460000        1.0080           0
    3709 A    259  ARG  HH12 HC     0.460000        1.0080           0
    3710 A    259  ARG  NH2  NC2   -0.800000       14.0070           0
    3711 A    259  ARG  HH21 HC     0.460000        1.0080           0
    3712 A    259  ARG  HH22 HC     0.460000        1.0080           0
    3713 A    259  ARG  C    C      0.510000       12.0110           0
    3714 A    259  ARG  O    O     -0.510000       15.9990           0
    3715 A    260  GLN  N    NH1   -0.470000       14.0070           0
    3716 A    260  GLN  HN   H      0.310000        1.0080           0
    3717 A    260  GLN  CA   CT1    0.070000       12.0110           0
    3718 A    260  GLN  HA   HB1    0.090000        1.0080           0
    3719 A    260  GLN  CB   CT2   -0.180000       12.0110           0
    3720 A    260  GLN  HB1  HA2    0.090000        1.0080           0
    3721 A    260  GLN  HB2  HA2    0.090000        1.0080           0
    3722 A    260  GLN  CG   CT2   -0.180000       12.0110           0
    3723 A    260  GLN  HG1  HA2    0.090000        1.0080           0
    3724 A    260  GLN  HG2  HA2    0.090000        1.0080           0
    3725 A    260  GLN  CD   CC     0.550000       12.0110           0
    3726 A    260  GLN  OE1  O     -0.550000       15.9990           0
    3727 A    260  GLN  NE2  NH2   -0.620000       14.0070           0
    3728 A    260  GLN  HE21 H      0.320000        1.0080           0
    3729 A    260  GLN  HE22 H      0.300000        1.0080           0
    3730 A    260  GLN  C    C      0.510000       12.0110           0
    3731 A    260  GLN  O    O     -0.510000       15.9990           0
    3732 A    261  TRP  N    NH1   -0.470000       14.0070           0
    3733 A    261  TRP  HN   H      0.310000        1.0080           0
    3734 A    261  TRP  CA   CT1    0.070000       12.0110           0
    3735 A    261  TRP  HA   HB1    0.090000        1.0080           0
    3736 A    261  TRP  CB   CT2   -0.180000       12.0110           0
    3737 A    261  TRP  HB1  HA2    0.090000        1.0080           0
    3738 A    261  TRP  HB2  HA2    0.090000        1.0080           0
    3739 A    261  TRP  CG   CY    -0.030000       12.0110           0
    3740 A    261  TRP  CD1  CA    -0.150000       12.0110           0
    3741 A    261  TRP  HD1  HP     0.220000        1.0080           0
    3742 A    261  TRP  NE1  NY    -0.510000       14.0070           0
    3743 A    261  TRP  HE1  H      0.370000        1.0080           0
    3744 A    261  TRP  CE2  CPT    0.240000       12.0110           0
    3745 A    261  TRP  CD2  CPT    0.110000       12.0110           0
    3746 A    261  TRP  CE3  CAI   -0.250000       12.0110           0
    3747 A    261  TRP  HE3  HP     0.170000        1.0080           0
    3748 A    261  TRP  CZ3  CA    -0.200000       12.0110           0
    3749 A    261  TRP  HZ3  HP     0.140000        1.0080           0
    3750 A    261  TRP  CZ2  CAI   -0.270000       12.0110           0
    3751 A    261  TRP  HZ2  HP     0.160000        1.0080           0
    3752 A    261  TRP  CH2  CA    -0.140000       12.0110           0
    3753 A    261  TRP  HH2  HP     0.140000        1.0080           0
    3754 A    261  TRP  C    C      0.510000       12.0110           0
    3755 A    261  TRP  O    O     -0.510000       15.9990           0
    3756 A    262  CYS  N    NH1   -0.470000       14.0070           0
    3757 A    262  CYS  HN   H      0.310000        1.0080           0
    3758 A    262  CYS  CA   CT1    0.070000       12.0110           0
    3759 A    262  CYS  HA   HB1    0.090000        1.0080           0
    3760 A    262  CYS  CB   CT2   -0.110000       12.0110           0
    3761 A    262  CYS  HB1  HA2    0.090000        1.0080           0
    3762 A    262  CYS  HB2  HA2    0.090000        1.0080           0
    3763 A    262  CYS  SG   S     -0.230000       32.0600           0
    3764 A    262  CYS  HG1  HS     0.160000        1.0080           0
    3765 A    262  CYS  C    C      0.510000       12.0110           0
    3766 A    262  CYS  O    O     -0.510000       15.9990           0
    3767 A    263  ALA  N    NH1   -0.470000       14.0070           0
    3768 A    263  ALA  HN   H      0.310000        1.0080           0
    3769 A    263  ALA  CA   CT1    0.070000       12.0110           0
    3770 A    263  ALA  HA   HB1    0.090000        1.0080           0
    3771 A    263  ALA  CB   CT3   -0.270000       12.0110           0
    3772 A    263  ALA  HB1  HA3    0.090000        1.0080           0
    3773 A    263  ALA  HB2  HA3    0.090000        1.0080           0
    3774 A    263  ALA  HB3  HA3    0.090000        1.0080           0
    3775 A    263  ALA  C    C      0.510000       12.0110           0
    3776 A    263  ALA  O    O     -0.510000       15.9990           0
    3777 A    264  ALA  N    NH1   -0.470000       14.0070           0
    3778 A    264  ALA  HN   H      0.310000        1.0080           0
    3779 A    264  ALA  CA   CT1    0.070000       12.0110           0
    3780 A    264  ALA  HA   HB1    0.090000        1.0080           0
    3781 A    264  ALA  CB   CT3   -0.270000       12.0110           0
    3782 A    264  ALA  HB1  HA3    0.090000        1.0080           0
    3783 A    264  ALA  HB2  HA3    0.090000        1.0080           0
    3784 A    264  ALA  HB3  HA3    0.090000        1.0080           0
    3785 A    264  ALA  C    C      0.510000       12.0110           0
    3786 A    264  ALA  O    O     -0.510000       15.9990           0
    3787 A    265  ALA  N    NH1   -0.470000       14.0070           0
    3788 A    265  ALA  HN   H      0.310000        1.0080           0
    3789 A    265  ALA  CA   CT1    0.070000       12.0110           0
    3790 A    265  ALA  HA   HB1    0.090000        1.0080           0
    3791 A    265  ALA  CB   CT3   -0.270000       12.0110           0
    3792 A    265  ALA  HB1  HA3    0.090000        1.0080           0
    3793 A    265  ALA  HB2  HA3    0.090000        1.0080           0
    3794 A    265  ALA  HB3  HA3    0.090000        1.0080           0
    3795 A    265  ALA  C    C      0.510000       12.0110           0
    3796 A    265  ALA  O    O     -0.510000       15.9990           0
    3797 A    266  GLY  N    NH1   -0.470000       14.0070           0
    3798 A    266  GLY  HN   H      0.310000        1.0080           0
    3799 A    266  GLY  CA   CT2   -0.020000       12.0110           0
    3800 A    266  GLY  HA1  HB2    0.090000        1.0080           0
    3801 A    266  GLY  HA2  HB2    0.090000        1.0080           0
    3802 A    266  GLY  C    C      0.510000       12.0110           0
    3803 A    266  GLY  O    O     -0.510000       15.9990           0
    3804 A    267  LEU  N    NH1   -0.470000       14.0070           0
    3805 A    267  LEU  HN   H      0.310000        1.0080           0
    3806 A    267  LEU  CA   CT1    0.070000       12.0110           0
    3807 A    267  LEU  HA   HB1    0.090000        1.0080           0
    3808 A    267  LEU  CB   CT2   -0.180000       12.0110           0
    3809 A    267  LEU  HB1  HA2    0.090000        1.0080           0
    3810 A    267  LEU  HB2  HA2    0.090000        1.0080           0
    3811 A    267  LEU  CG   CT1   -0.090000       12.0110           0
    3812 A    267  LEU  HG   HA1    0.090000        1.0080           0
    3813 A    267  LEU  CD1  CT3   -0.270000       12.0110           0
    3814 A    267  LEU  HD11 HA3    0.090000        1.0080           0
    3815 A    267  LEU  HD12 HA3    0.090000        1.0080           0
    3816 A    267  LEU  HD13 HA3    0.090000        1.0080           0
    3817 A    267  LEU  CD2  CT3   -0.270000       12.0110           0
    3818 A    267  LEU  HD21 HA3    0.090000        1.0080           0
    3819 A    267  LEU  HD22 HA3    0.090000        1.0080           0
    3820 A    267  LEU  HD23 HA3    0.090000        1.0080           0
    3821 A    267  LEU  C    C      0.510000       12.0110           0
    3822 A    267  LEU  O    O     -0.510000       15.9990           0
    3823 A    268  ALA  N    NH1   -0.470000       14.0070           0
    3824 A    268  ALA  HN   H      0.310000        1.0080           0
    3825 A    268  ALA  CA   CT1    0.070000       12.0110           0
    3826 A    268  ALA  HA   HB1    0.090000        1.0080           0
    3827 A    268  ALA  CB   CT3   -0.270000       12.0110           0
    3828 A    268  ALA  HB1  HA3    0.090000        1.0080           0
    3829 A    268  ALA  HB2  HA3    0.090000        1.0080           0
    3830 A    268  ALA  HB3  HA3    0.090000        1.0080           0
    3831 A    268  ALA  C    C      0.510000       12.0110           0
    3832 A    268  ALA  O    O     -0.510000       15.9990           0
    3833 A    269  PRO  N    N     -0.290000       14.0070           0
    3834 A    269  PRO  CD   CP3    0.000000       12.0110           0
    3835 A    269  PRO  HD1  HA2    0.090000        1.0080           0
    3836 A    269  PRO  HD2  HA2    0.090000        1.0080           0
    3837 A    269  PRO  CA   CP1    0.020000       12.0110           0
    3838 A    269  PRO  HA   HB1    0.090000        1.0080           0
    3839 A    269  PRO  CB   CP2   -0.180000       12.0110           0
    3840 A    269  PRO  HB1  HA2    0.090000        1.0080           0
    3841 A    269  PRO  HB2  HA2    0.090000        1.0080           0
    3842 A    269  PRO  CG   CP2   -0.180000       12.0110           0
    3843 A    269  PRO  HG1  HA2    0.090000        1.0080           0
    3844 A    269  PRO  HG2  HA2    0.090000        1.0080           0
    3845 A    269  PRO  C    C      0.510000       12.0110           0
    3846 A    269  PRO  O    O     -0.510000       15.9990           0
    3847 A    270  ASP  N    NH1   -0.470000       14.0070           0
    3848 A    270  ASP  HN   H      0.310000        1.0080           0
    3849 A    270  ASP  CA   CT1    0.070000       12.0110           0
    3850 A    270  ASP  HA   HB1    0.090000        1.0080           0
    3851 A    270  ASP  CB   CT2A  -0.280000       12.0110           0
    3852 A    270  ASP  HB1  HA2    0.090000        1.0080           0
    3853 A    270  ASP  HB2  HA2    0.090000        1.0080           0
    3854 A    270  ASP  CG   CC     0.620000       12.0110           0
    3855 A    270  ASP  OD1  OC    -0.760000       15.9990           0
    3856 A    270  ASP  OD2  OC    -0.760000       15.9990           0
    3857 A    270  ASP  C    C      0.510000       12.0110           0
    3858 A    270  ASP  O    O     -0.510000       15.9990           0
    3859 A    271  ARG  N    NH1   -0.470000       14.0070           0
    3860 A    271  ARG  HN   H      0.310000        1.0080           0
    3861 A    271  ARG  CA   CT1    0.070000       12.0110           0
    3862 A    271  ARG  HA   HB1    0.090000        1.0080           0
    3863 A    271  ARG  CB   CT2   -0.180000       12.0110           0
    3864 A    271  ARG  HB1  HA2    0.090000        1.0080           0
    3865 A    271  ARG  HB2  HA2    0.090000        1.0080           0
    3866 A    271  ARG  CG   CT2   -0.180000       12.0110           0
    3867 A    271  ARG  HG1  HA2    0.090000        1.0080           0
    3868 A    271  ARG  HG2  HA2    0.090000        1.0080           0
    3869 A    271  ARG  CD   CT2    0.200000       12.0110           0
    3870 A    271  ARG  HD1  HA2    0.090000        1.0080           0
    3871 A    271  ARG  HD2  HA2    0.090000        1.0080           0
    3872 A    271  ARG  NE   NC2   -0.700000       14.0070           0
    3873 A    271  ARG  HE   HC     0.440000        1.0080           0
    3874 A    271  ARG  CZ   C      0.640000       12.0110           0
    3875 A    271  ARG  NH1  NC2   -0.800000       14.0070           0
    3876 A    271  ARG  HH11 HC     0.460000        1.0080           0
    3877 A    271  ARG  HH12 HC     0.460000        1.0080           0
    3878 A    271  ARG  NH2  NC2   -0.800000       14.0070           0
    3879 A    271  ARG  HH21 HC     0.460000        1.0080           0
    3880 A    271  ARG  HH22 HC     0.460000        1.0080           0
    3881 A    271  ARG  C    C      0.510000       12.0110           0
    3882 A    271  ARG  O    O     -0.510000       15.9990           0
    3883 A    272  VAL  N    NH1   -0.470000       14.0070           0
    3884 A    272  VAL  HN   H      0.310000        1.0080           0
    3885 A    272  VAL  CA   CT1    0.070000       12.0110           0
    3886 A    272  VAL  HA   HB1    0.090000        1.0080           0
    3887 A    272  VAL  CB   CT1   -0.090000       12.0110           0
    3888 A    272  VAL  HB   HA1    0.090000        1.0080           0
    3889 A    272  VAL  CG1  CT3   -0.270000       12.0110           0
    3890 A    272  VAL  HG11 HA3    0.090000        1.0080           0
    3891 A    272  VAL  HG12 HA3    0.090000        1.0080           0
    3892 A    272  VAL  HG13 HA3    0.090000        1.0080           0
    3893 A    272  VAL  CG2  CT3   -0.270000       12.0110           0
    3894 A    272  VAL  HG21 HA3    0.090000        1.0080           0
    3895 A    272  VAL  HG22 HA3    0.090000        1.0080           0
    3896 A    272  VAL  HG23 HA3    0.090000        1.0080           0
    3897 A    272  VAL  C    C      0.510000       12.0110           0
    3898 A    272  VAL  O    O     -0.510000       15.9990           0
    3899 A    273  TYR  N    NH1   -0.470000       14.0070           0
    3900 A    273  TYR  HN   H      0.310000        1.0080           0
    3901 A    273  TYR  CA   CT1    0.070000       12.0110           0
    3902 A    273  TYR  HA   HB1    0.090000        1.0080           0
    3903 A    273  TYR  CB   CT2   -0.180000       12.0110           0
    3904 A    273  TYR  HB1  HA2    0.090000        1.0080           0
    3905 A    273  TYR  HB2  HA2    0.090000        1.0080           0
    3906 A    273  TYR  CG   CA     0.000000       12.0110           0
    3907 A    273  TYR  CD1  CA    -0.115000       12.0110           0
    3908 A    273  TYR  HD1  HP     0.115000        1.0080           0
    3909 A    273  TYR  CE1  CA    -0.115000       12.0110           0
    3910 A    273  TYR  HE1  HP     0.115000        1.0080           0
    3911 A    273  TYR  CZ   CA     0.110000       12.0110           0
    3912 A    273  TYR  OH   OH1   -0.540000       15.9990           0
    3913 A    273  TYR  HH   H      0.430000        1.0080           0
    3914 A    273  TYR  CD2  CA    -0.115000       12.0110           0
    3915 A    273  TYR  HD2  HP     0.115000        1.0080           0
    3916 A    273  TYR  CE2  CA    -0.115000       12.0110           0
    3917 A    273  TYR  HE2  HP     0.115000        1.0080           0
    3918 A    273  TYR  C    C      0.510000       12.0110           0
    3919 A    273  TYR  O    O     -0.510000       15.9990           0
    3920 A    274  HSD  N    NH1   -0.470000       14.0070           0
    3921 A    274  HSD  HN   H      0.310000        1.0080           0
    3922 A    274  HSD  CA   CT1    0.070000       12.0110           0
    3923 A    274  HSD  HA   HB1    0.090000        1.0080           0
    3924 A    274  HSD  CB   CT2   -0.090000       12.0110           0
    3925 A    274  HSD  HB1  HA2    0.090000        1.0080           0
    3926 A    274  HSD  HB2  HA2    0.090000        1.0080           0
    3927 A    274  HSD  ND1  NR1   -0.360000       14.0070           0
    3928 A    274  HSD  HD1  H      0.320000        1.0080           0
    3929 A    274  HSD  CG   CPH1  -0.050000       12.0110           0
    3930 A    274  HSD  CE1  CPH2   0.250000       12.0110           0
    3931 A    274  HSD  HE1  HR1    0.130000        1.0080           0
    3932 A    274  HSD  NE2  NR2   -0.700000       14.0070           0
    3933 A    274  HSD  CD2  CPH1   0.220000       12.0110           0
    3934 A    274  HSD  HD2  HR3    0.100000        1.0080           0
    3935 A    274  HSD  C    C      0.510000       12.0110           0
    3936 A    274  HSD  O    O     -0.510000       15.9990           0
    3937 A    275  CYS  N    NH1   -0.470000       14.0070           0
    3938 A    275  CYS  HN   H      0.310000        1.0080           0
    3939 A    275  CYS  CA   CT1    0.070000       12.0110           0
    3940 A    275  CYS  HA   HB1    0.090000        1.0080           0
    3941 A    275  CYS  CB   CT2   -0.110000       12.0110           0
    3942 A    275  CYS  HB1  HA2    0.090000        1.0080           0
    3943 A    275  CYS  HB2  HA2    0.090000        1.0080           0
    3944 A    275  CYS  SG   S     -0.230000       32.0600           0
    3945 A    275  CYS  HG1  HS     0.160000        1.0080           0
    3946 A    275  CYS  C    C      0.510000       12.0110           0
    3947 A    275  CYS  O    O     -0.510000       15.9990           0
    3948 A    276  SER  N    NH1   -0.470000       14.0070           0
    3949 A    276  SER  HN   H      0.310000        1.0080           0
    3950 A    276  SER  CA   CT1    0.070000       12.0110           0
    3951 A    276  SER  HA   HB1    0.090000        1.0080           0
    3952 A    276  SER  CB   CT2    0.050000       12.0110           0
    3953 A    276  SER  HB1  HA2    0.090000        1.0080           0
    3954 A    276  SER  HB2  HA2    0.090000        1.0080           0
    3955 A    276  SER  OG   OH1   -0.660000       15.9990           0
    3956 A    276  SER  HG1  H      0.430000        1.0080           0
    3957 A    276  SER  C    C      0.510000       12.0110           0
    3958 A    276  SER  O    O     -0.510000       15.9990           0
    3959 A    277  VAL  N    NH1   -0.470000       14.0070           0
    3960 A    277  VAL  HN   H      0.310000        1.0080           0
    3961 A    277  VAL  CA   CT1    0.070000       12.0110           0
    3962 A    277  VAL  HA   HB1    0.090000        1.0080           0
    3963 A    277  VAL  CB   CT1   -0.090000       12.0110           0
    3964 A    277  VAL  HB   HA1    0.090000        1.0080           0
    3965 A    277  VAL  CG1  CT3   -0.270000       12.0110           0
    3966 A    277  VAL  HG11 HA3    0.090000        1.0080           0
    3967 A    277  VAL  HG12 HA3    0.090000        1.0080           0
    3968 A    277  VAL  HG13 HA3    0.090000        1.0080           0
    3969 A    277  VAL  CG2  CT3   -0.270000       12.0110           0
    3970 A    277  VAL  HG21 HA3    0.090000        1.0080           0
    3971 A    277  VAL  HG22 HA3    0.090000        1.0080           0
    3972 A    277  VAL  HG23 HA3    0.090000        1.0080           0
    3973 A    277  VAL  C    C      0.510000       12.0110           0
    3974 A    277  VAL  O    O     -0.510000       15.9990           0
    3975 A    278  MET  N    NH1   -0.470000       14.0070           0
    3976 A    278  MET  HN   H      0.310000        1.0080           0
    3977 A    278  MET  CA   CT1    0.070000       12.0110           0
    3978 A    278  MET  HA   HB1    0.090000        1.0080           0
    3979 A    278  MET  CB   CT2   -0.180000       12.0110           0
    3980 A    278  MET  HB1  HA2    0.090000        1.0080           0
    3981 A    278  MET  HB2  HA2    0.090000        1.0080           0
    3982 A    278  MET  CG   CT2   -0.140000       12.0110           0
    3983 A    278  MET  HG1  HA2    0.090000        1.0080           0
    3984 A    278  MET  HG2  HA2    0.090000        1.0080           0
    3985 A    278  MET  SD   S     -0.090000       32.0600           0
    3986 A    278  MET  CE   CT3   -0.220000       12.0110           0
    3987 A    278  MET  HE1  HA3    0.090000        1.0080           0
    3988 A    278  MET  HE2  HA3    0.090000        1.0080           0
    3989 A    278  MET  HE3  HA3    0.090000        1.0080           0
    3990 A    278  MET  C    C      0.510000       12.0110           0
    3991 A    278  MET  O    O     -0.510000       15.9990           0
    3992 A    279  PRO  N    N     -0.290000       14.0070           0
    3993 A    279  PRO  CD   CP3    0.000000       12.0110           0
    3994 A    279  PRO  HD1  HA2    0.090000        1.0080           0
    3995 A    279  PRO  HD2  HA2    0.090000        1.0080           0
    3996 A    279  PRO  CA   CP1    0.020000       12.0110           0
    3997 A    279  PRO  HA   HB1    0.090000        1.0080           0
    3998 A    279  PRO  CB   CP2   -0.180000       12.0110           0
    3999 A    279  PRO  HB1  HA2    0.090000        1.0080           0
    4000 A    279  PRO  HB2  HA2    0.090000        1.0080           0
    4001 A    279  PRO  CG   CP2   -0.180000       12.0110           0
    4002 A    279  PRO  HG1  HA2    0.090000        1.0080           0
    4003 A    279  PRO  HG2  HA2    0.090000        1.0080           0
    4004 A    279  PRO  C    C      0.510000       12.0110           0
    4005 A    279  PRO  O    O     -0.510000       15.9990           0
    4006 A    280  CYS  N    NH1   -0.470000       14.0070           0
    4007 A    280  CYS  HN   H      0.310000        1.0080           0
    4008 A    280  CYS  CA   CT1    0.070000       12.0110           0
    4009 A    280  CYS  HA   HB1    0.090000        1.0080           0
    4010 A    280  CYS  CB   CT2   -0.822290       12.0110           0
    4011 A    280  CYS  HB1  HA2    0.342857        1.0080           0
    4012 A    280  CYS  HB2  HA2    0.342857        1.0080           0
    4013 A    280  CYS  SG   SF    -0.498550       32.0600           0
    4014 A    280  CYS  C    C      0.510000       12.0110           0
    4015 A    280  CYS  O    O     -0.510000       15.9990           0
    4016 A    281  TYR  N    NH1   -0.470000       14.0070           0
    4017 A    281  TYR  HN   H      0.310000        1.0080           0
    4018 A    281  TYR  CA   CT1    0.070000       12.0110           0
    4019 A    281  TYR  HA   HB1    0.090000        1.0080           0
    4020 A    281  TYR  CB   CT2   -0.180000       12.0110           0
    4021 A    281  TYR  HB1  HA2    0.090000        1.0080           0
    4022 A    281  TYR  HB2  HA2    0.090000        1.0080           0
    4023 A    281  TYR  CG   CA     0.000000       12.0110           0
    4024 A    281  TYR  CD1  CA    -0.115000       12.0110           0
    4025 A    281  TYR  HD1  HP     0.115000        1.0080           0
    4026 A    281  TYR  CE1  CA    -0.115000       12.0110           0
    4027 A    281  TYR  HE1  HP     0.115000        1.0080           0
    4028 A    281  TYR  CZ   CA     0.110000       12.0110           0
    4029 A    281  TYR  OH   OH1   -0.540000       15.9990           0
    4030 A    281  TYR  HH   H      0.430000        1.0080           0
    4031 A    281  TYR  CD2  CA    -0.115000       12.0110           0
    4032 A    281  TYR  HD2  HP     0.115000        1.0080           0
    4033 A    281  TYR  CE2  CA    -0.115000       12.0110           0
    4034 A    281  TYR  HE2  HP     0.115000        1.0080           0
    4035 A    281  TYR  C    C      0.510000       12.0110           0
    4036 A    281  TYR  O    O     -0.510000       15.9990           0
    4037 A    282  ASP  N    NH1   -0.470000       14.0070           0
    4038 A    282  ASP  HN   H      0.310000        1.0080           0
    4039 A    282  ASP  CA   CT1    0.070000       12.0110           0
    4040 A    282  ASP  HA   HB1    0.090000        1.0080           0
    4041 A    282  ASP  CB   CT2A  -0.280000       12.0110           0
    4042 A    282  ASP  HB1  HA2    0.090000        1.0080           0
    4043 A    282  ASP  HB2  HA2    0.090000        1.0080           0
    4044 A    282  ASP  CG   CC     0.620000       12.0110           0
    4045 A    282  ASP  OD1  OC    -0.760000       15.9990           0
    4046 A    282  ASP  OD2  OC    -0.760000       15.9990           0
    4047 A    282  ASP  C    C      0.510000       12.0110           0
    4048 A    282  ASP  O    O     -0.510000       15.9990           0
    4049 A    283  LYS  N    NH1   -0.470000       14.0070           0
    4050 A    283  LYS  HN   H      0.310000        1.0080           0
    4051 A    283  LYS  CA   CT1    0.070000       12.0110           0
    4052 A    283  LYS  HA   HB1    0.090000        1.0080           0
    4053 A    283  LYS  CB   CT2   -0.180000       12.0110           0
    4054 A    283  LYS  HB1  HA2    0.090000        1.0080           0
    4055 A    283  LYS  HB2  HA2    0.090000        1.0080           0
    4056 A    283  LYS  CG   CT2   -0.180000       12.0110           0
    4057 A    283  LYS  HG1  HA2    0.090000        1.0080           0
    4058 A    283  LYS  HG2  HA2    0.090000        1.0080           0
    4059 A    283  LYS  CD   CT2   -0.180000       12.0110           0
    4060 A    283  LYS  HD1  HA2    0.090000        1.0080           0
    4061 A    283  LYS  HD2  HA2    0.090000        1.0080           0
    4062 A    283  LYS  CE   CT2    0.210000       12.0110           0
    4063 A    283  LYS  HE1  HA2    0.050000        1.0080           0
    4064 A    283  LYS  HE2  HA2    0.050000        1.0080           0
    4065 A    283  LYS  NZ   NH3   -0.300000       14.0070           0
    4066 A    283  LYS  HZ1  HC     0.330000        1.0080           0
    4067 A    283  LYS  HZ2  HC     0.330000        1.0080           0
    4068 A    283  LYS  HZ3  HC     0.330000        1.0080           0
    4069 A    283  LYS  C    C      0.510000       12.0110           0
    4070 A    283  LYS  O    O     -0.510000       15.9990           0
    4071 A    284  LYS  N    NH1   -0.470000       14.0070           0
    4072 A    284  LYS  HN   H      0.310000        1.0080           0
    4073 A    284  LYS  CA   CT1    0.070000       12.0110           0
    4074 A    284  LYS  HA   HB1    0.090000        1.0080           0
    4075 A    284  LYS  CB   CT2   -0.180000       12.0110           0
    4076 A    284  LYS  HB1  HA2    0.090000        1.0080           0
    4077 A    284  LYS  HB2  HA2    0.090000        1.0080           0
    4078 A    284  LYS  CG   CT2   -0.180000       12.0110           0
    4079 A    284  LYS  HG1  HA2    0.090000        1.0080           0
    4080 A    284  LYS  HG2  HA2    0.090000        1.0080           0
    4081 A    284  LYS  CD   CT2   -0.180000       12.0110           0
    4082 A    284  LYS  HD1  HA2    0.090000        1.0080           0
    4083 A    284  LYS  HD2  HA2    0.090000        1.0080           0
    4084 A    284  LYS  CE   CT2    0.210000       12.0110           0
    4085 A    284  LYS  HE1  HA2    0.050000        1.0080           0
    4086 A    284  LYS  HE2  HA2    0.050000        1.0080           0
    4087 A    284  LYS  NZ   NH3   -0.300000       14.0070           0
    4088 A    284  LYS  HZ1  HC     0.330000        1.0080           0
    4089 A    284  LYS  HZ2  HC     0.330000        1.0080           0
    4090 A    284  LYS  HZ3  HC     0.330000        1.0080           0
    4091 A    284  LYS  C    C      0.510000       12.0110           0
    4092 A    284  LYS  O    O     -0.510000       15.9990           0
    4093 A    285  LEU  N    NH1   -0.470000       14.0070           0
    4094 A    285  LEU  HN   H      0.310000        1.0080           0
    4095 A    285  LEU  CA   CT1    0.070000       12.0110           0
    4096 A    285  LEU  HA   HB1    0.090000        1.0080           0
    4097 A    285  LEU  CB   CT2   -0.180000       12.0110           0
    4098 A    285  LEU  HB1  HA2    0.090000        1.0080           0
    4099 A    285  LEU  HB2  HA2    0.090000        1.0080           0
    4100 A    285  LEU  CG   CT1   -0.090000       12.0110           0
    4101 A    285  LEU  HG   HA1    0.090000        1.0080           0
    4102 A    285  LEU  CD1  CT3   -0.270000       12.0110           0
    4103 A    285  LEU  HD11 HA3    0.090000        1.0080           0
    4104 A    285  LEU  HD12 HA3    0.090000        1.0080           0
    4105 A    285  LEU  HD13 HA3    0.090000        1.0080           0
    4106 A    285  LEU  CD2  CT3   -0.270000       12.0110           0
    4107 A    285  LEU  HD21 HA3    0.090000        1.0080           0
    4108 A    285  LEU  HD22 HA3    0.090000        1.0080           0
    4109 A    285  LEU  HD23 HA3    0.090000        1.0080           0
    4110 A    285  LEU  C    C      0.510000       12.0110           0
    4111 A    285  LEU  O    O     -0.510000       15.9990           0
    4112 A    286  GLU  N    NH1   -0.470000       14.0070           0
    4113 A    286  GLU  HN   H      0.310000        1.0080           0
    4114 A    286  GLU  CA   CT1    0.070000       12.0110           0
    4115 A    286  GLU  HA   HB1    0.090000        1.0080           0
    4116 A    286  GLU  CB   CT2A  -0.180000       12.0110           0
    4117 A    286  GLU  HB1  HA2    0.090000        1.0080           0
    4118 A    286  GLU  HB2  HA2    0.090000        1.0080           0
    4119 A    286  GLU  CG   CT2   -0.280000       12.0110           0
    4120 A    286  GLU  HG1  HA2    0.090000        1.0080           0
    4121 A    286  GLU  HG2  HA2    0.090000        1.0080           0
    4122 A    286  GLU  CD   CC     0.620000       12.0110           0
    4123 A    286  GLU  OE1  OC    -0.760000       15.9990           0
    4124 A    286  GLU  OE2  OC    -0.760000       15.9990           0
    4125 A    286  GLU  C    C      0.510000       12.0110           0
    4126 A    286  GLU  O    O     -0.510000       15.9990           0
    4127 A    287  GLY  N    NH1   -0.470000       14.0070           0
    4128 A    287  GLY  HN   H      0.310000        1.0080           0
    4129 A    287  GLY  CA   CT2   -0.020000       12.0110           0
    4130 A    287  GLY  HA1  HB2    0.090000        1.0080           0
    4131 A    287  GLY  HA2  HB2    0.090000        1.0080           0
    4132 A    287  GLY  C    C      0.510000       12.0110           0
    4133 A    287  GLY  O    O     -0.510000       15.9990           0
    4134 A    288  ALA  N    NH1   -0.470000       14.0070           0
    4135 A    288  ALA  HN   H      0.310000        1.0080           0
    4136 A    288  ALA  CA   CT1    0.070000       12.0110           0
    4137 A    288  ALA  HA   HB1    0.090000        1.0080           0
    4138 A    288  ALA  CB   CT3   -0.270000       12.0110           0
    4139 A    288  ALA  HB1  HA3    0.090000        1.0080           0
    4140 A    288  ALA  HB2  HA3    0.090000        1.0080           0
    4141 A    288  ALA  HB3  HA3    0.090000        1.0080           0
    4142 A    288  ALA  C    C      0.510000       12.0110           0
    4143 A    288  ALA  O    O     -0.510000       15.9990           0
    4144 A    289  ARG  N    NH1   -0.470000       14.0070           0
    4145 A    289  ARG  HN   H      0.310000        1.0080           0
    4146 A    289  ARG  CA   CT1    0.070000       12.0110           0
    4147 A    289  ARG  HA   HB1    0.090000        1.0080           0
    4148 A    289  ARG  CB   CT2   -0.180000       12.0110           0
    4149 A    289  ARG  HB1  HA2    0.090000        1.0080           0
    4150 A    289  ARG  HB2  HA2    0.090000        1.0080           0
    4151 A    289  ARG  CG   CT2   -0.180000       12.0110           0
    4152 A    289  ARG  HG1  HA2    0.090000        1.0080           0
    4153 A    289  ARG  HG2  HA2    0.090000        1.0080           0
    4154 A    289  ARG  CD   CT2    0.200000       12.0110           0
    4155 A    289  ARG  HD1  HA2    0.090000        1.0080           0
    4156 A    289  ARG  HD2  HA2    0.090000        1.0080           0
    4157 A    289  ARG  NE   NC2   -0.700000       14.0070           0
    4158 A    289  ARG  HE   HC     0.440000        1.0080           0
    4159 A    289  ARG  CZ   C      0.640000       12.0110           0
    4160 A    289  ARG  NH1  NC2   -0.800000       14.0070           0
    4161 A    289  ARG  HH11 HC     0.460000        1.0080           0
    4162 A    289  ARG  HH12 HC     0.460000        1.0080           0
    4163 A    289  ARG  NH2  NC2   -0.800000       14.0070           0
    4164 A    289  ARG  HH21 HC     0.460000        1.0080           0
    4165 A    289  ARG  HH22 HC     0.460000        1.0080           0
    4166 A    289  ARG  C    C      0.510000       12.0110           0
    4167 A    289  ARG  O    O     -0.510000       15.9990           0
    4168 A    290  ASP  N    NH1   -0.470000       14.0070           0
    4169 A    290  ASP  HN   H      0.310000        1.0080           0
    4170 A    290  ASP  CA   CT1    0.070000       12.0110           0
    4171 A    290  ASP  HA   HB1    0.090000        1.0080           0
    4172 A    290  ASP  CB   CT2A  -0.280000       12.0110           0
    4173 A    290  ASP  HB1  HA2    0.090000        1.0080           0
    4174 A    290  ASP  HB2  HA2    0.090000        1.0080           0
    4175 A    290  ASP  CG   CC     0.620000       12.0110           0
    4176 A    290  ASP  OD1  OC    -0.760000       15.9990           0
    4177 A    290  ASP  OD2  OC    -0.760000       15.9990           0
    4178 A    290  ASP  C    C      0.510000       12.0110           0
    4179 A    290  ASP  O    O     -0.510000       15.9990           0
    4180 A    291  ASP  N    NH1   -0.470000       14.0070           0
    4181 A    291  ASP  HN   H      0.310000        1.0080           0
    4182 A    291  ASP  CA   CT1    0.070000       12.0110           0
    4183 A    291  ASP  HA   HB1    0.090000        1.0080           0
    4184 A    291  ASP  CB   CT2A  -0.280000       12.0110           0
    4185 A    291  ASP  HB1  HA2    0.090000        1.0080           0
    4186 A    291  ASP  HB2  HA2    0.090000        1.0080           0
    4187 A    291  ASP  CG   CC     0.620000       12.0110           0
    4188 A    291  ASP  OD1  OC    -0.760000       15.9990           0
    4189 A    291  ASP  OD2  OC    -0.760000       15.9990           0
    4190 A    291  ASP  C    C      0.510000       12.0110           0
    4191 A    291  ASP  O    O     -0.510000       15.9990           0
    4192 A    292  PHE  N    NH1   -0.470000       14.0070           0
    4193 A    292  PHE  HN   H      0.310000        1.0080           0
    4194 A    292  PHE  CA   CT1    0.070000       12.0110           0
    4195 A    292  PHE  HA   HB1    0.090000        1.0080           0
    4196 A    292  PHE  CB   CT2   -0.180000       12.0110           0
    4197 A    292  PHE  HB1  HA2    0.090000        1.0080           0
    4198 A    292  PHE  HB2  HA2    0.090000        1.0080           0
    4199 A    292  PHE  CG   CA     0.000000       12.0110           0
    4200 A    292  PHE  CD1  CA    -0.115000       12.0110           0
    4201 A    292  PHE  HD1  HP     0.115000        1.0080           0
    4202 A    292  PHE  CE1  CA    -0.115000       12.0110           0
    4203 A    292  PHE  HE1  HP     0.115000        1.0080           0
    4204 A    292  PHE  CZ   CA    -0.115000       12.0110           0
    4205 A    292  PHE  HZ   HP     0.115000        1.0080           0
    4206 A    292  PHE  CD2  CA    -0.115000       12.0110           0
    4207 A    292  PHE  HD2  HP     0.115000        1.0080           0
    4208 A    292  PHE  CE2  CA    -0.115000       12.0110           0
    4209 A    292  PHE  HE2  HP     0.115000        1.0080           0
    4210 A    292  PHE  C    C      0.510000       12.0110           0
    4211 A    292  PHE  O    O     -0.510000       15.9990           0
    4212 A    293  TRP  N    NH1   -0.470000       14.0070           0
    4213 A    293  TRP  HN   H      0.310000        1.0080           0
    4214 A    293  TRP  CA   CT1    0.070000       12.0110           0
    4215 A    293  TRP  HA   HB1    0.090000        1.0080           0
    4216 A    293  TRP  CB   CT2   -0.180000       12.0110           0
    4217 A    293  TRP  HB1  HA2    0.090000        1.0080           0
    4218 A    293  TRP  HB2  HA2    0.090000        1.0080           0
    4219 A    293  TRP  CG   CY    -0.030000       12.0110           0
    4220 A    293  TRP  CD1  CA    -0.150000       12.0110           0
    4221 A    293  TRP  HD1  HP     0.220000        1.0080           0
    4222 A    293  TRP  NE1  NY    -0.510000       14.0070           0
    4223 A    293  TRP  HE1  H      0.370000        1.0080           0
    4224 A    293  TRP  CE2  CPT    0.240000       12.0110           0
    4225 A    293  TRP  CD2  CPT    0.110000       12.0110           0
    4226 A    293  TRP  CE3  CAI   -0.250000       12.0110           0
    4227 A    293  TRP  HE3  HP     0.170000        1.0080           0
    4228 A    293  TRP  CZ3  CA    -0.200000       12.0110           0
    4229 A    293  TRP  HZ3  HP     0.140000        1.0080           0
    4230 A    293  TRP  CZ2  CAI   -0.270000       12.0110           0
    4231 A    293  TRP  HZ2  HP     0.160000        1.0080           0
    4232 A    293  TRP  CH2  CA    -0.140000       12.0110           0
    4233 A    293  TRP  HH2  HP     0.140000        1.0080           0
    4234 A    293  TRP  C    C      0.510000       12.0110           0
    4235 A    293  TRP  O    O     -0.510000       15.9990           0
    4236 A    294  LEU  N    NH1   -0.470000       14.0070           0
    4237 A    294  LEU  HN   H      0.310000        1.0080           0
    4238 A    294  LEU  CA   CT1    0.070000       12.0110           0
    4239 A    294  LEU  HA   HB1    0.090000        1.0080           0
    4240 A    294  LEU  CB   CT2   -0.180000       12.0110           0
    4241 A    294  LEU  HB1  HA2    0.090000        1.0080           0
    4242 A    294  LEU  HB2  HA2    0.090000        1.0080           0
    4243 A    294  LEU  CG   CT1   -0.090000       12.0110           0
    4244 A    294  LEU  HG   HA1    0.090000        1.0080           0
    4245 A    294  LEU  CD1  CT3   -0.270000       12.0110           0
    4246 A    294  LEU  HD11 HA3    0.090000        1.0080           0
    4247 A    294  LEU  HD12 HA3    0.090000        1.0080           0
    4248 A    294  LEU  HD13 HA3    0.090000        1.0080           0
    4249 A    294  LEU  CD2  CT3   -0.270000       12.0110           0
    4250 A    294  LEU  HD21 HA3    0.090000        1.0080           0
    4251 A    294  LEU  HD22 HA3    0.090000        1.0080           0
    4252 A    294  LEU  HD23 HA3    0.090000        1.0080           0
    4253 A    294  LEU  C    C      0.510000       12.0110           0
    4254 A    294  LEU  O    O     -0.510000       15.9990           0
    4255 A    295  PRO  N    N     -0.290000       14.0070           0
    4256 A    295  PRO  CD   CP3    0.000000       12.0110           0
    4257 A    295  PRO  HD1  HA2    0.090000        1.0080           0
    4258 A    295  PRO  HD2  HA2    0.090000        1.0080           0
    4259 A    295  PRO  CA   CP1    0.020000       12.0110           0
    4260 A    295  PRO  HA   HB1    0.090000        1.0080           0
    4261 A    295  PRO  CB   CP2   -0.180000       12.0110           0
    4262 A    295  PRO  HB1  HA2    0.090000        1.0080           0
    4263 A    295  PRO  HB2  HA2    0.090000        1.0080           0
    4264 A    295  PRO  CG   CP2   -0.180000       12.0110           0
    4265 A    295  PRO  HG1  HA2    0.090000        1.0080           0
    4266 A    295  PRO  HG2  HA2    0.090000        1.0080           0
    4267 A    295  PRO  C    C      0.510000       12.0110           0
    4268 A    295  PRO  O    O     -0.510000       15.9990           0
    4269 A    296  GLY  N    NH1   -0.470000       14.0070           0
    4270 A    296  GLY  HN   H      0.310000        1.0080           0
    4271 A    296  GLY  CA   CT2   -0.020000       12.0110           0
    4272 A    296  GLY  HA1  HB2    0.090000        1.0080           0
    4273 A    296  GLY  HA2  HB2    0.090000        1.0080           0
    4274 A    296  GLY  C    C      0.510000       12.0110           0
    4275 A    296  GLY  O    O     -0.510000       15.9990           0
    4276 A    297  THR  N    NH1   -0.470000       14.0070           0
    4277 A    297  THR  HN   H      0.310000        1.0080           0
    4278 A    297  THR  CA   CT1    0.070000       12.0110           0
    4279 A    297  THR  HA   HB1    0.090000        1.0080           0
    4280 A    297  THR  CB   CT1    0.140000       12.0110           0
    4281 A    297  THR  HB   HA1    0.090000        1.0080           0
    4282 A    297  THR  OG1  OH1   -0.660000       15.9990           0
    4283 A    297  THR  HG1  H      0.430000        1.0080           0
    4284 A    297  THR  CG2  CT3   -0.270000       12.0110           0
    4285 A    297  THR  HG21 HA3    0.090000        1.0080           0
    4286 A    297  THR  HG22 HA3    0.090000        1.0080           0
    4287 A    297  THR  HG23 HA3    0.090000        1.0080           0
    4288 A    297  THR  C    C      0.510000       12.0110           0
    4289 A    297  THR  O    O     -0.510000       15.9990           0
    4290 A    298  SER  N    NH1   -0.470000       14.0070           0
    4291 A    298  SER  HN   H      0.310000        1.0080           0
    4292 A    298  SER  CA   CT1    0.070000       12.0110           0
    4293 A    298  SER  HA   HB1    0.090000        1.0080           0
    4294 A    298  SER  CB   CT2    0.050000       12.0110           0
    4295 A    298  SER  HB1  HA2    0.090000        1.0080           0
    4296 A    298  SER  HB2  HA2    0.090000        1.0080           0
    4297 A    298  SER  OG   OH1   -0.660000       15.9990           0
    4298 A    298  SER  HG1  H      0.430000        1.0080           0
    4299 A    298  SER  C    C      0.510000       12.0110           0
    4300 A    298  SER  O    O     -0.510000       15.9990           0
    4301 A    299  VAL  N    NH1   -0.470000       14.0070           0
    4302 A    299  VAL  HN   H      0.310000        1.0080           0
    4303 A    299  VAL  CA   CT1    0.070000       12.0110           0
    4304 A    299  VAL  HA   HB1    0.090000        1.0080           0
    4305 A    299  VAL  CB   CT1   -0.090000       12.0110           0
    4306 A    299  VAL  HB   HA1    0.090000        1.0080           0
    4307 A    299  VAL  CG1  CT3   -0.270000       12.0110           0
    4308 A    299  VAL  HG11 HA3    0.090000        1.0080           0
    4309 A    299  VAL  HG12 HA3    0.090000        1.0080           0
    4310 A    299  VAL  HG13 HA3    0.090000        1.0080           0
    4311 A    299  VAL  CG2  CT3   -0.270000       12.0110           0
    4312 A    299  VAL  HG21 HA3    0.090000        1.0080           0
    4313 A    299  VAL  HG22 HA3    0.090000        1.0080           0
    4314 A    299  VAL  HG23 HA3    0.090000        1.0080           0
    4315 A    299  VAL  C    C      0.510000       12.0110           0
    4316 A    299  VAL  O    O     -0.510000       15.9990           0
    4317 A    300  PRO  N    N     -0.290000       14.0070           0
    4318 A    300  PRO  CD   CP3    0.000000       12.0110           0
    4319 A    300  PRO  HD1  HA2    0.090000        1.0080           0
    4320 A    300  PRO  HD2  HA2    0.090000        1.0080           0
    4321 A    300  PRO  CA   CP1    0.020000       12.0110           0
    4322 A    300  PRO  HA   HB1    0.090000        1.0080           0
    4323 A    300  PRO  CB   CP2   -0.180000       12.0110           0
    4324 A    300  PRO  HB1  HA2    0.090000        1.0080           0
    4325 A    300  PRO  HB2  HA2    0.090000        1.0080           0
    4326 A    300  PRO  CG   CP2   -0.180000       12.0110           0
    4327 A    300  PRO  HG1  HA2    0.090000        1.0080           0
    4328 A    300  PRO  HG2  HA2    0.090000        1.0080           0
    4329 A    300  PRO  C    C      0.510000       12.0110           0
    4330 A    300  PRO  O    O     -0.510000       15.9990           0
    4331 A    301  GLU  N    NH1   -0.470000       14.0070           0
    4332 A    301  GLU  HN   H      0.310000        1.0080           0
    4333 A    301  GLU  CA   CT1    0.070000       12.0110           0
    4334 A    301  GLU  HA   HB1    0.090000        1.0080           0
    4335 A    301  GLU  CB   CT2A  -0.180000       12.0110           0
    4336 A    301  GLU  HB1  HA2    0.090000        1.0080           0
    4337 A    301  GLU  HB2  HA2    0.090000        1.0080           0
    4338 A    301  GLU  CG   CT2   -0.280000       12.0110           0
    4339 A    301  GLU  HG1  HA2    0.090000        1.0080           0
    4340 A    301  GLU  HG2  HA2    0.090000        1.0080           0
    4341 A    301  GLU  CD   CC     0.620000       12.0110           0
    4342 A    301  GLU  OE1  OC    -0.760000       15.9990           0
    4343 A    301  GLU  OE2  OC    -0.760000       15.9990           0
    4344 A    301  GLU  C    C      0.510000       12.0110           0
    4345 A    301  GLU  O    O     -0.510000       15.9990           0
    4346 A    302  THR  N    NH1   -0.470000       14.0070           0
    4347 A    302  THR  HN   H      0.310000        1.0080           0
    4348 A    302  THR  CA   CT1    0.070000       12.0110           0
    4349 A    302  THR  HA   HB1    0.090000        1.0080           0
    4350 A    302  THR  CB   CT1    0.140000       12.0110           0
    4351 A    302  THR  HB   HA1    0.090000        1.0080           0
    4352 A    302  THR  OG1  OH1   -0.660000       15.9990           0
    4353 A    302  THR  HG1  H      0.430000        1.0080           0
    4354 A    302  THR  CG2  CT3   -0.270000       12.0110           0
    4355 A    302  THR  HG21 HA3    0.090000        1.0080           0
    4356 A    302  THR  HG22 HA3    0.090000        1.0080           0
    4357 A    302  THR  HG23 HA3    0.090000        1.0080           0
    4358 A    302  THR  C    C      0.510000       12.0110           0
    4359 A    302  THR  O    O     -0.510000       15.9990           0
    4360 A    303  ASP  N    NH1   -0.470000       14.0070           0
    4361 A    303  ASP  HN   H      0.310000        1.0080           0
    4362 A    303  ASP  CA   CT1    0.070000       12.0110           0
    4363 A    303  ASP  HA   HB1    0.090000        1.0080           0
    4364 A    303  ASP  CB   CT2A  -0.280000       12.0110           0
    4365 A    303  ASP  HB1  HA2    0.090000        1.0080           0
    4366 A    303  ASP  HB2  HA2    0.090000        1.0080           0
    4367 A    303  ASP  CG   CC     0.620000       12.0110           0
    4368 A    303  ASP  OD1  OC    -0.760000       15.9990           0
    4369 A    303  ASP  OD2  OC    -0.760000       15.9990           0
    4370 A    303  ASP  C    C      0.510000       12.0110           0
    4371 A    303  ASP  O    O     -0.510000       15.9990           0
    4372 A    304  CYS  N    NH1   -0.470000       14.0070           0
    4373 A    304  CYS  HN   H      0.310000        1.0080           0
    4374 A    304  CYS  CA   CT1    0.070000       12.0110           0
    4375 A    304  CYS  HA   HB1    0.090000        1.0080           0
    4376 A    304  CYS  CB   CT2   -0.110000       12.0110           0
    4377 A    304  CYS  HB1  HA2    0.090000        1.0080           0
    4378 A    304  CYS  HB2  HA2    0.090000        1.0080           0
    4379 A    304  CYS  SG   S     -0.230000       32.0600           0
    4380 A    304  CYS  HG1  HS     0.160000        1.0080           0
    4381 A    304  CYS  C    C      0.510000       12.0110           0
    4382 A    304  CYS  O    O     -0.510000       15.9990           0
    4383 A    305  VAL  N    NH1   -0.470000       14.0070           0
    4384 A    305  VAL  HN   H      0.310000        1.0080           0
    4385 A    305  VAL  CA   CT1    0.070000       12.0110           0
    4386 A    305  VAL  HA   HB1    0.090000        1.0080           0
    4387 A    305  VAL  CB   CT1   -0.090000       12.0110           0
    4388 A    305  VAL  HB   HA1    0.090000        1.0080           0
    4389 A    305  VAL  CG1  CT3   -0.270000       12.0110           0
    4390 A    305  VAL  HG11 HA3    0.090000        1.0080           0
    4391 A    305  VAL  HG12 HA3    0.090000        1.0080           0
    4392 A    305  VAL  HG13 HA3    0.090000        1.0080           0
    4393 A    305  VAL  CG2  CT3   -0.270000       12.0110           0
    4394 A    305  VAL  HG21 HA3    0.090000        1.0080           0
    4395 A    305  VAL  HG22 HA3    0.090000        1.0080           0
    4396 A    305  VAL  HG23 HA3    0.090000        1.0080           0
    4397 A    305  VAL  C    C      0.510000       12.0110           0
    4398 A    305  VAL  O    O     -0.510000       15.9990           0
    4399 A    306  LEU  N    NH1   -0.470000       14.0070           0
    4400 A    306  LEU  HN   H      0.310000        1.0080           0
    4401 A    306  LEU  CA   CT1    0.070000       12.0110           0
    4402 A    306  LEU  HA   HB1    0.090000        1.0080           0
    4403 A    306  LEU  CB   CT2   -0.180000       12.0110           0
    4404 A    306  LEU  HB1  HA2    0.090000        1.0080           0
    4405 A    306  LEU  HB2  HA2    0.090000        1.0080           0
    4406 A    306  LEU  CG   CT1   -0.090000       12.0110           0
    4407 A    306  LEU  HG   HA1    0.090000        1.0080           0
    4408 A    306  LEU  CD1  CT3   -0.270000       12.0110           0
    4409 A    306  LEU  HD11 HA3    0.090000        1.0080           0
    4410 A    306  LEU  HD12 HA3    0.090000        1.0080           0
    4411 A    306  LEU  HD13 HA3    0.090000        1.0080           0
    4412 A    306  LEU  CD2  CT3   -0.270000       12.0110           0
    4413 A    306  LEU  HD21 HA3    0.090000        1.0080           0
    4414 A    306  LEU  HD22 HA3    0.090000        1.0080           0
    4415 A    306  LEU  HD23 HA3    0.090000        1.0080           0
    4416 A    306  LEU  C    C      0.510000       12.0110           0
    4417 A    306  LEU  O    O     -0.510000       15.9990           0
    4418 A    307  ALA  N    NH1   -0.470000       14.0070           0
    4419 A    307  ALA  HN   H      0.310000        1.0080           0
    4420 A    307  ALA  CA   CT1    0.070000       12.0110           0
    4421 A    307  ALA  HA   HB1    0.090000        1.0080           0
    4422 A    307  ALA  CB   CT3   -0.270000       12.0110           0
    4423 A    307  ALA  HB1  HA3    0.090000        1.0080           0
    4424 A    307  ALA  HB2  HA3    0.090000        1.0080           0
    4425 A    307  ALA  HB3  HA3    0.090000        1.0080           0
    4426 A    307  ALA  C    C      0.510000       12.0110           0
    4427 A    307  ALA  O    O     -0.510000       15.9990           0
    4428 A    308  THR  N    NH1   -0.470000       14.0070           0
    4429 A    308  THR  HN   H      0.310000        1.0080           0
    4430 A    308  THR  CA   CT1    0.070000       12.0110           0
    4431 A    308  THR  HA   HB1    0.090000        1.0080           0
    4432 A    308  THR  CB   CT1    0.140000       12.0110           0
    4433 A    308  THR  HB   HA1    0.090000        1.0080           0
    4434 A    308  THR  OG1  OH1   -0.660000       15.9990           0
    4435 A    308  THR  HG1  H      0.430000        1.0080           0
    4436 A    308  THR  CG2  CT3   -0.270000       12.0110           0
    4437 A    308  THR  HG21 HA3    0.090000        1.0080           0
    4438 A    308  THR  HG22 HA3    0.090000        1.0080           0
    4439 A    308  THR  HG23 HA3    0.090000        1.0080           0
    4440 A    308  THR  C    C      0.510000       12.0110           0
    4441 A    308  THR  O    O     -0.510000       15.9990           0
    4442 A    309  THR  N    NH1   -0.470000       14.0070           0
    4443 A    309  THR  HN   H      0.310000        1.0080           0
    4444 A    309  THR  CA   CT1    0.070000       12.0110           0
    4445 A    309  THR  HA   HB1    0.090000        1.0080           0
    4446 A    309  THR  CB   CT1    0.140000       12.0110           0
    4447 A    309  THR  HB   HA1    0.090000        1.0080           0
    4448 A    309  THR  OG1  OH1   -0.660000       15.9990           0
    4449 A    309  THR  HG1  H      0.430000        1.0080           0
    4450 A    309  THR  CG2  CT3   -0.270000       12.0110           0
    4451 A    309  THR  HG21 HA3    0.090000        1.0080           0
    4452 A    309  THR  HG22 HA3    0.090000        1.0080           0
    4453 A    309  THR  HG23 HA3    0.090000        1.0080           0
    4454 A    309  THR  C    C      0.510000       12.0110           0
    4455 A    309  THR  O    O     -0.510000       15.9990           0
    4456 A    310  GLU  N    NH1   -0.470000       14.0070           0
    4457 A    310  GLU  HN   H      0.310000        1.0080           0
    4458 A    310  GLU  CA   CT1    0.070000       12.0110           0
    4459 A    310  GLU  HA   HB1    0.090000        1.0080           0
    4460 A    310  GLU  CB   CT2A  -0.180000       12.0110           0
    4461 A    310  GLU  HB1  HA2    0.090000        1.0080           0
    4462 A    310  GLU  HB2  HA2    0.090000        1.0080           0
    4463 A    310  GLU  CG   CT2   -0.280000       12.0110           0
    4464 A    310  GLU  HG1  HA2    0.090000        1.0080           0
    4465 A    310  GLU  HG2  HA2    0.090000        1.0080           0
    4466 A    310  GLU  CD   CC     0.620000       12.0110           0
    4467 A    310  GLU  OE1  OC    -0.760000       15.9990           0
    4468 A    310  GLU  OE2  OC    -0.760000       15.9990           0
    4469 A    310  GLU  C    C      0.510000       12.0110           0
    4470 A    310  GLU  O    O     -0.510000       15.9990           0
    4471 A    311  LEU  N    NH1   -0.470000       14.0070           0
    4472 A    311  LEU  HN   H      0.310000        1.0080           0
    4473 A    311  LEU  CA   CT1    0.070000       12.0110           0
    4474 A    311  LEU  HA   HB1    0.090000        1.0080           0
    4475 A    311  LEU  CB   CT2   -0.180000       12.0110           0
    4476 A    311  LEU  HB1  HA2    0.090000        1.0080           0
    4477 A    311  LEU  HB2  HA2    0.090000        1.0080           0
    4478 A    311  LEU  CG   CT1   -0.090000       12.0110           0
    4479 A    311  LEU  HG   HA1    0.090000        1.0080           0
    4480 A    311  LEU  CD1  CT3   -0.270000       12.0110           0
    4481 A    311  LEU  HD11 HA3    0.090000        1.0080           0
    4482 A    311  LEU  HD12 HA3    0.090000        1.0080           0
    4483 A    311  LEU  HD13 HA3    0.090000        1.0080           0
    4484 A    311  LEU  CD2  CT3   -0.270000       12.0110           0
    4485 A    311  LEU  HD21 HA3    0.090000        1.0080           0
    4486 A    311  LEU  HD22 HA3    0.090000        1.0080           0
    4487 A    311  LEU  HD23 HA3    0.090000        1.0080           0
    4488 A    311  LEU  C    C      0.510000       12.0110           0
    4489 A    311  LEU  O    O     -0.510000       15.9990           0
    4490 A    312  GLN  N    NH1   -0.470000       14.0070           0
    4491 A    312  GLN  HN   H      0.310000        1.0080           0
    4492 A    312  GLN  CA   CT1    0.070000       12.0110           0
    4493 A    312  GLN  HA   HB1    0.090000        1.0080           0
    4494 A    312  GLN  CB   CT2   -0.180000       12.0110           0
    4495 A    312  GLN  HB1  HA2    0.090000        1.0080           0
    4496 A    312  GLN  HB2  HA2    0.090000        1.0080           0
    4497 A    312  GLN  CG   CT2   -0.180000       12.0110           0
    4498 A    312  GLN  HG1  HA2    0.090000        1.0080           0
    4499 A    312  GLN  HG2  HA2    0.090000        1.0080           0
    4500 A    312  GLN  CD   CC     0.550000       12.0110           0
    4501 A    312  GLN  OE1  O     -0.550000       15.9990           0
    4502 A    312  GLN  NE2  NH2   -0.620000       14.0070           0
    4503 A    312  GLN  HE21 H      0.320000        1.0080           0
    4504 A    312  GLN  HE22 H      0.300000        1.0080           0
    4505 A    312  GLN  C    C      0.510000       12.0110           0
    4506 A    312  GLN  O    O     -0.510000       15.9990           0
    4507 A    313  GLU  N    NH1   -0.470000       14.0070           0
    4508 A    313  GLU  HN   H      0.310000        1.0080           0
    4509 A    313  GLU  CA   CT1    0.070000       12.0110           0
    4510 A    313  GLU  HA   HB1    0.090000        1.0080           0
    4511 A    313  GLU  CB   CT2A  -0.180000       12.0110           0
    4512 A    313  GLU  HB1  HA2    0.090000        1.0080           0
    4513 A    313  GLU  HB2  HA2    0.090000        1.0080           0
    4514 A    313  GLU  CG   CT2   -0.280000       12.0110           0
    4515 A    313  GLU  HG1  HA2    0.090000        1.0080           0
    4516 A    313  GLU  HG2  HA2    0.090000        1.0080           0
    4517 A    313  GLU  CD   CC     0.620000       12.0110           0
    4518 A    313  GLU  OE1  OC    -0.760000       15.9990           0
    4519 A    313  GLU  OE2  OC    -0.760000       15.9990           0
    4520 A    313  GLU  C    C      0.510000       12.0110           0
    4521 A    313  GLU  O    O     -0.510000       15.9990           0
    4522 A    314  LEU  N    NH1   -0.470000       14.0070           0
    4523 A    314  LEU  HN   H      0.310000        1.0080           0
    4524 A    314  LEU  CA   CT1    0.070000       12.0110           0
    4525 A    314  LEU  HA   HB1    0.090000        1.0080           0
    4526 A    314  LEU  CB   CT2   -0.180000       12.0110           0
    4527 A    314  LEU  HB1  HA2    0.090000        1.0080           0
    4528 A    314  LEU  HB2  HA2    0.090000        1.0080           0
    4529 A    314  LEU  CG   CT1   -0.090000       12.0110           0
    4530 A    314  LEU  HG   HA1    0.090000        1.0080           0
    4531 A    314  LEU  CD1  CT3   -0.270000       12.0110           0
    4532 A    314  LEU  HD11 HA3    0.090000        1.0080           0
    4533 A    314  LEU  HD12 HA3    0.090000        1.0080           0
    4534 A    314  LEU  HD13 HA3    0.090000        1.0080           0
    4535 A    314  LEU  CD2  CT3   -0.270000       12.0110           0
    4536 A    314  LEU  HD21 HA3    0.090000        1.0080           0
    4537 A    314  LEU  HD22 HA3    0.090000        1.0080           0
    4538 A    314  LEU  HD23 HA3    0.090000        1.0080           0
    4539 A    314  LEU  C    C      0.510000       12.0110           0
    4540 A    314  LEU  O    O     -0.510000       15.9990           0
    4541 A    315  LEU  N    NH1   -0.470000       14.0070           0
    4542 A    315  LEU  HN   H      0.310000        1.0080           0
    4543 A    315  LEU  CA   CT1    0.070000       12.0110           0
    4544 A    315  LEU  HA   HB1    0.090000        1.0080           0
    4545 A    315  LEU  CB   CT2   -0.180000       12.0110           0
    4546 A    315  LEU  HB1  HA2    0.090000        1.0080           0
    4547 A    315  LEU  HB2  HA2    0.090000        1.0080           0
    4548 A    315  LEU  CG   CT1   -0.090000       12.0110           0
    4549 A    315  LEU  HG   HA1    0.090000        1.0080           0
    4550 A    315  LEU  CD1  CT3   -0.270000       12.0110           0
    4551 A    315  LEU  HD11 HA3    0.090000        1.0080           0
    4552 A    315  LEU  HD12 HA3    0.090000        1.0080           0
    4553 A    315  LEU  HD13 HA3    0.090000        1.0080           0
    4554 A    315  LEU  CD2  CT3   -0.270000       12.0110           0
    4555 A    315  LEU  HD21 HA3    0.090000        1.0080           0
    4556 A    315  LEU  HD22 HA3    0.090000        1.0080           0
    4557 A    315  LEU  HD23 HA3    0.090000        1.0080           0
    4558 A    315  LEU  C    C      0.510000       12.0110           0
    4559 A    315  LEU  O    O     -0.510000       15.9990           0
    4560 A    316  GLU  N    NH1   -0.470000       14.0070           0
    4561 A    316  GLU  HN   H      0.310000        1.0080           0
    4562 A    316  GLU  CA   CT1    0.070000       12.0110           0
    4563 A    316  GLU  HA   HB1    0.090000        1.0080           0
    4564 A    316  GLU  CB   CT2A  -0.180000       12.0110           0
    4565 A    316  GLU  HB1  HA2    0.090000        1.0080           0
    4566 A    316  GLU  HB2  HA2    0.090000        1.0080           0
    4567 A    316  GLU  CG   CT2   -0.280000       12.0110           0
    4568 A    316  GLU  HG1  HA2    0.090000        1.0080           0
    4569 A    316  GLU  HG2  HA2    0.090000        1.0080           0
    4570 A    316  GLU  CD   CC     0.620000       12.0110           0
    4571 A    316  GLU  OE1  OC    -0.760000       15.9990           0
    4572 A    316  GLU  OE2  OC    -0.760000       15.9990           0
    4573 A    316  GLU  C    C      0.510000       12.0110           0
    4574 A    316  GLU  O    O     -0.510000       15.9990           0
    4575 A    317  GLN  N    NH1   -0.470000       14.0070           0
    4576 A    317  GLN  HN   H      0.310000        1.0080           0
    4577 A    317  GLN  CA   CT1    0.070000       12.0110           0
    4578 A    317  GLN  HA   HB1    0.090000        1.0080           0
    4579 A    317  GLN  CB   CT2   -0.180000       12.0110           0
    4580 A    317  GLN  HB1  HA2    0.090000        1.0080           0
    4581 A    317  GLN  HB2  HA2    0.090000        1.0080           0
    4582 A    317  GLN  CG   CT2   -0.180000       12.0110           0
    4583 A    317  GLN  HG1  HA2    0.090000        1.0080           0
    4584 A    317  GLN  HG2  HA2    0.090000        1.0080           0
    4585 A    317  GLN  CD   CC     0.550000       12.0110           0
    4586 A    317  GLN  OE1  O     -0.550000       15.9990           0
    4587 A    317  GLN  NE2  NH2   -0.620000       14.0070           0
    4588 A    317  GLN  HE21 H      0.320000        1.0080           0
    4589 A    317  GLN  HE22 H      0.300000        1.0080           0
    4590 A    317  GLN  C    C      0.510000       12.0110           0
    4591 A    317  GLN  O    O     -0.510000       15.9990           0
    4592 A    318  ARG  N    NH1   -0.470000       14.0070           0
    4593 A    318  ARG  HN   H      0.310000        1.0080           0
    4594 A    318  ARG  CA   CT1    0.070000       12.0110           0
    4595 A    318  ARG  HA   HB1    0.090000        1.0080           0
    4596 A    318  ARG  CB   CT2   -0.180000       12.0110           0
    4597 A    318  ARG  HB1  HA2    0.090000        1.0080           0
    4598 A    318  ARG  HB2  HA2    0.090000        1.0080           0
    4599 A    318  ARG  CG   CT2   -0.180000       12.0110           0
    4600 A    318  ARG  HG1  HA2    0.090000        1.0080           0
    4601 A    318  ARG  HG2  HA2    0.090000        1.0080           0
    4602 A    318  ARG  CD   CT2    0.200000       12.0110           0
    4603 A    318  ARG  HD1  HA2    0.090000        1.0080           0
    4604 A    318  ARG  HD2  HA2    0.090000        1.0080           0
    4605 A    318  ARG  NE   NC2   -0.700000       14.0070           0
    4606 A    318  ARG  HE   HC     0.440000        1.0080           0
    4607 A    318  ARG  CZ   C      0.640000       12.0110           0
    4608 A    318  ARG  NH1  NC2   -0.800000       14.0070           0
    4609 A    318  ARG  HH11 HC     0.460000        1.0080           0
    4610 A    318  ARG  HH12 HC     0.460000        1.0080           0
    4611 A    318  ARG  NH2  NC2   -0.800000       14.0070           0
    4612 A    318  ARG  HH21 HC     0.460000        1.0080           0
    4613 A    318  ARG  HH22 HC     0.460000        1.0080           0
    4614 A    318  ARG  C    C      0.510000       12.0110           0
    4615 A    318  ARG  O    O     -0.510000       15.9990           0
    4616 A    319  GLN  N    NH1   -0.470000       14.0070           0
    4617 A    319  GLN  HN   H      0.310000        1.0080           0
    4618 A    319  GLN  CA   CT1    0.070000       12.0110           0
    4619 A    319  GLN  HA   HB1    0.090000        1.0080           0
    4620 A    319  GLN  CB   CT2   -0.180000       12.0110           0
    4621 A    319  GLN  HB1  HA2    0.090000        1.0080           0
    4622 A    319  GLN  HB2  HA2    0.090000        1.0080           0
    4623 A    319  GLN  CG   CT2   -0.180000       12.0110           0
    4624 A    319  GLN  HG1  HA2    0.090000        1.0080           0
    4625 A    319  GLN  HG2  HA2    0.090000        1.0080           0
    4626 A    319  GLN  CD   CC     0.550000       12.0110           0
    4627 A    319  GLN  OE1  O     -0.550000       15.9990           0
    4628 A    319  GLN  NE2  NH2   -0.620000       14.0070           0
    4629 A    319  GLN  HE21 H      0.320000        1.0080           0
    4630 A    319  GLN  HE22 H      0.300000        1.0080           0
    4631 A    319  GLN  C    C      0.510000       12.0110           0
    4632 A    319  GLN  O    O     -0.510000       15.9990           0
    4633 A    320  ALA  N    NH1   -0.470000       14.0070           0
    4634 A    320  ALA  HN   H      0.310000        1.0080           0
    4635 A    320  ALA  CA   CT1    0.070000       12.0110           0
    4636 A    320  ALA  HA   HB1    0.090000        1.0080           0
    4637 A    320  ALA  CB   CT3   -0.270000       12.0110           0
    4638 A    320  ALA  HB1  HA3    0.090000        1.0080           0
    4639 A    320  ALA  HB2  HA3    0.090000        1.0080           0
    4640 A    320  ALA  HB3  HA3    0.090000        1.0080           0
    4641 A    320  ALA  C    C      0.510000       12.0110           0
    4642 A    320  ALA  O    O     -0.510000       15.9990           0
    4643 A    321  ASP  N    NH1   -0.470000       14.0070           0
    4644 A    321  ASP  HN   H      0.310000        1.0080           0
    4645 A    321  ASP  CA   CT1    0.070000       12.0110           0
    4646 A    321  ASP  HA   HB1    0.090000        1.0080           0
    4647 A    321  ASP  CB   CT2A  -0.280000       12.0110           0
    4648 A    321  ASP  HB1  HA2    0.090000        1.0080           0
    4649 A    321  ASP  HB2  HA2    0.090000        1.0080           0
    4650 A    321  ASP  CG   CC     0.620000       12.0110           0
    4651 A    321  ASP  OD1  OC    -0.760000       15.9990           0
    4652 A    321  ASP  OD2  OC    -0.760000       15.9990           0
    4653 A    321  ASP  C    C      0.510000       12.0110           0
    4654 A    321  ASP  O    O     -0.510000       15.9990           0
    4655 A    322  LEU  N    NH1   -0.470000       14.0070           0
    4656 A    322  LEU  HN   H      0.310000        1.0080           0
    4657 A    322  LEU  CA   CT1    0.070000       12.0110           0
    4658 A    322  LEU  HA   HB1    0.090000        1.0080           0
    4659 A    322  LEU  CB   CT2   -0.180000       12.0110           0
    4660 A    322  LEU  HB1  HA2    0.090000        1.0080           0
    4661 A    322  LEU  HB2  HA2    0.090000        1.0080           0
    4662 A    322  LEU  CG   CT1   -0.090000       12.0110           0
    4663 A    322  LEU  HG   HA1    0.090000        1.0080           0
    4664 A    322  LEU  CD1  CT3   -0.270000       12.0110           0
    4665 A    322  LEU  HD11 HA3    0.090000        1.0080           0
    4666 A    322  LEU  HD12 HA3    0.090000        1.0080           0
    4667 A    322  LEU  HD13 HA3    0.090000        1.0080           0
    4668 A    322  LEU  CD2  CT3   -0.270000       12.0110           0
    4669 A    322  LEU  HD21 HA3    0.090000        1.0080           0
    4670 A    322  LEU  HD22 HA3    0.090000        1.0080           0
    4671 A    322  LEU  HD23 HA3    0.090000        1.0080           0
    4672 A    322  LEU  C    C      0.510000       12.0110           0
    4673 A    322  LEU  O    O     -0.510000       15.9990           0
    4674 A    323  HSD  N    NH1   -0.470000       14.0070           0
    4675 A    323  HSD  HN   H      0.310000        1.0080           0
    4676 A    323  HSD  CA   CT1    0.070000       12.0110           0
    4677 A    323  HSD  HA   HB1    0.090000        1.0080           0
    4678 A    323  HSD  CB   CT2   -0.090000       12.0110           0
    4679 A    323  HSD  HB1  HA2    0.090000        1.0080           0
    4680 A    323  HSD  HB2  HA2    0.090000        1.0080           0
    4681 A    323  HSD  ND1  NR1   -0.360000       14.0070           0
    4682 A    323  HSD  HD1  H      0.320000        1.0080           0
    4683 A    323  HSD  CG   CPH1  -0.050000       12.0110           0
    4684 A    323  HSD  CE1  CPH2   0.250000       12.0110           0
    4685 A    323  HSD  HE1  HR1    0.130000        1.0080           0
    4686 A    323  HSD  NE2  NR2   -0.700000       14.0070           0
    4687 A    323  HSD  CD2  CPH1   0.220000       12.0110           0
    4688 A    323  HSD  HD2  HR3    0.100000        1.0080           0
    4689 A    323  HSD  C    C      0.510000       12.0110           0
    4690 A    323  HSD  O    O     -0.510000       15.9990           0
    4691 A    324  SER  N    NH1   -0.470000       14.0070           0
    4692 A    324  SER  HN   H      0.310000        1.0080           0
    4693 A    324  SER  CA   CT1    0.070000       12.0110           0
    4694 A    324  SER  HA   HB1    0.090000        1.0080           0
    4695 A    324  SER  CB   CT2    0.050000       12.0110           0
    4696 A    324  SER  HB1  HA2    0.090000        1.0080           0
    4697 A    324  SER  HB2  HA2    0.090000        1.0080           0
    4698 A    324  SER  OG   OH1   -0.660000       15.9990           0
    4699 A    324  SER  HG1  H      0.430000        1.0080           0
    4700 A    324  SER  C    C      0.510000       12.0110           0
    4701 A    324  SER  O    O     -0.510000       15.9990           0
    4702 A    325  LEU  N    NH1   -0.470000       14.0070           0
    4703 A    325  LEU  HN   H      0.310000        1.0080           0
    4704 A    325  LEU  CA   CT1    0.070000       12.0110           0
    4705 A    325  LEU  HA   HB1    0.090000        1.0080           0
    4706 A    325  LEU  CB   CT2   -0.180000       12.0110           0
    4707 A    325  LEU  HB1  HA2    0.090000        1.0080           0
    4708 A    325  LEU  HB2  HA2    0.090000        1.0080           0
    4709 A    325  LEU  CG   CT1   -0.090000       12.0110           0
    4710 A    325  LEU  HG   HA1    0.090000        1.0080           0
    4711 A    325  LEU  CD1  CT3   -0.270000       12.0110           0
    4712 A    325  LEU  HD11 HA3    0.090000        1.0080           0
    4713 A    325  LEU  HD12 HA3    0.090000        1.0080           0
    4714 A    325  LEU  HD13 HA3    0.090000        1.0080           0
    4715 A    325  LEU  CD2  CT3   -0.270000       12.0110           0
    4716 A    325  LEU  HD21 HA3    0.090000        1.0080           0
    4717 A    325  LEU  HD22 HA3    0.090000        1.0080           0
    4718 A    325  LEU  HD23 HA3    0.090000        1.0080           0
    4719 A    325  LEU  C    C      0.510000       12.0110           0
    4720 A    325  LEU  O    O     -0.510000       15.9990           0
    4721 A    326  GLN  N    NH1   -0.470000       14.0070           0
    4722 A    326  GLN  HN   H      0.310000        1.0080           0
    4723 A    326  GLN  CA   CT1    0.070000       12.0110           0
    4724 A    326  GLN  HA   HB1    0.090000        1.0080           0
    4725 A    326  GLN  CB   CT2   -0.180000       12.0110           0
    4726 A    326  GLN  HB1  HA2    0.090000        1.0080           0
    4727 A    326  GLN  HB2  HA2    0.090000        1.0080           0
    4728 A    326  GLN  CG   CT2   -0.180000       12.0110           0
    4729 A    326  GLN  HG1  HA2    0.090000        1.0080           0
    4730 A    326  GLN  HG2  HA2    0.090000        1.0080           0
    4731 A    326  GLN  CD   CC     0.550000       12.0110           0
    4732 A    326  GLN  OE1  O     -0.550000       15.9990           0
    4733 A    326  GLN  NE2  NH2   -0.620000       14.0070           0
    4734 A    326  GLN  HE21 H      0.320000        1.0080           0
    4735 A    326  GLN  HE22 H      0.300000        1.0080           0
    4736 A    326  GLN  C    C      0.510000       12.0110           0
    4737 A    326  GLN  O    O     -0.510000       15.9990           0
    4738 A    327  GLY  N    NH1   -0.470000       14.0070           0
    4739 A    327  GLY  HN   H      0.310000        1.0080           0
    4740 A    327  GLY  CA   CT2   -0.020000       12.0110           0
    4741 A    327  GLY  HA1  HB2    0.090000        1.0080           0
    4742 A    327  GLY  HA2  HB2    0.090000        1.0080           0
    4743 A    327  GLY  C    C      0.510000       12.0110           0
    4744 A    327  GLY  O    O     -0.510000       15.9990           0
    4745 A    328  ILE  N    NH1   -0.470000       14.0070           0
    4746 A    328  ILE  HN   H      0.310000        1.0080           0
    4747 A    328  ILE  CA   CT1    0.070000       12.0110           0
    4748 A    328  ILE  HA   HB1    0.090000        1.0080           0
    4749 A    328  ILE  CB   CT1   -0.090000       12.0110           0
    4750 A    328  ILE  HB   HA1    0.090000        1.0080           0
    4751 A    328  ILE  CG2  CT3   -0.270000       12.0110           0
    4752 A    328  ILE  HG21 HA3    0.090000        1.0080           0
    4753 A    328  ILE  HG22 HA3    0.090000        1.0080           0
    4754 A    328  ILE  HG23 HA3    0.090000        1.0080           0
    4755 A    328  ILE  CG1  CT2   -0.180000       12.0110           0
    4756 A    328  ILE  HG11 HA2    0.090000        1.0080           0
    4757 A    328  ILE  HG12 HA2    0.090000        1.0080           0
    4758 A    328  ILE  CD   CT3   -0.270000       12.0110           0
    4759 A    328  ILE  HD1  HA3    0.090000        1.0080           0
    4760 A    328  ILE  HD2  HA3    0.090000        1.0080           0
    4761 A    328  ILE  HD3  HA3    0.090000        1.0080           0
    4762 A    328  ILE  C    C      0.510000       12.0110           0
    4763 A    328  ILE  O    O     -0.510000       15.9990           0
    4764 A    329  PRO  N    N     -0.290000       14.0070           0
    4765 A    329  PRO  CD   CP3    0.000000       12.0110           0
    4766 A    329  PRO  HD1  HA2    0.090000        1.0080           0
    4767 A    329  PRO  HD2  HA2    0.090000        1.0080           0
    4768 A    329  PRO  CA   CP1    0.020000       12.0110           0
    4769 A    329  PRO  HA   HB1    0.090000        1.0080           0
    4770 A    329  PRO  CB   CP2   -0.180000       12.0110           0
    4771 A    329  PRO  HB1  HA2    0.090000        1.0080           0
    4772 A    329  PRO  HB2  HA2    0.090000        1.0080           0
    4773 A    329  PRO  CG   CP2   -0.180000       12.0110           0
    4774 A    329  PRO  HG1  HA2    0.090000        1.0080           0
    4775 A    329  PRO  HG2  HA2    0.090000        1.0080           0
    4776 A    329  PRO  C    C      0.510000       12.0110           0
    4777 A    329  PRO  O    O     -0.510000       15.9990           0
    4778 A    330  PHE  N    NH1   -0.470000       14.0070           0
    4779 A    330  PHE  HN   H      0.310000        1.0080           0
    4780 A    330  PHE  CA   CT1    0.070000       12.0110           0
    4781 A    330  PHE  HA   HB1    0.090000        1.0080           0
    4782 A    330  PHE  CB   CT2   -0.180000       12.0110           0
    4783 A    330  PHE  HB1  HA2    0.090000        1.0080           0
    4784 A    330  PHE  HB2  HA2    0.090000        1.0080           0
    4785 A    330  PHE  CG   CA     0.000000       12.0110           0
    4786 A    330  PHE  CD1  CA    -0.115000       12.0110           0
    4787 A    330  PHE  HD1  HP     0.115000        1.0080           0
    4788 A    330  PHE  CE1  CA    -0.115000       12.0110           0
    4789 A    330  PHE  HE1  HP     0.115000        1.0080           0
    4790 A    330  PHE  CZ   CA    -0.115000       12.0110           0
    4791 A    330  PHE  HZ   HP     0.115000        1.0080           0
    4792 A    330  PHE  CD2  CA    -0.115000       12.0110           0
    4793 A    330  PHE  HD2  HP     0.115000        1.0080           0
    4794 A    330  PHE  CE2  CA    -0.115000       12.0110           0
    4795 A    330  PHE  HE2  HP     0.115000        1.0080           0
    4796 A    330  PHE  C    C      0.510000       12.0110           0
    4797 A    330  PHE  O    O     -0.510000       15.9990           0
    4798 A    331  ASP  N    NH1   -0.470000       14.0070           0
    4799 A    331  ASP  HN   H      0.310000        1.0080           0
    4800 A    331  ASP  CA   CT1    0.070000       12.0110           0
    4801 A    331  ASP  HA   HB1    0.090000        1.0080           0
    4802 A    331  ASP  CB   CT2A  -0.280000       12.0110           0
    4803 A    331  ASP  HB1  HA2    0.090000        1.0080           0
    4804 A    331  ASP  HB2  HA2    0.090000        1.0080           0
    4805 A    331  ASP  CG   CC     0.620000       12.0110           0
    4806 A    331  ASP  OD1  OC    -0.760000       15.9990           0
    4807 A    331  ASP  OD2  OC    -0.760000       15.9990           0
    4808 A    331  ASP  C    C      0.510000       12.0110           0
    4809 A    331  ASP  O    O     -0.510000       15.9990           0
    4810 A    332  ALA  N    NH1   -0.470000       14.0070           0
    4811 A    332  ALA  HN   H      0.310000        1.0080           0
    4812 A    332  ALA  CA   CT1    0.070000       12.0110           0
    4813 A    332  ALA  HA   HB1    0.090000        1.0080           0
    4814 A    332  ALA  CB   CT3   -0.270000       12.0110           0
    4815 A    332  ALA  HB1  HA3    0.090000        1.0080           0
    4816 A    332  ALA  HB2  HA3    0.090000        1.0080           0
    4817 A    332  ALA  HB3  HA3    0.090000        1.0080           0
    4818 A    332  ALA  C    C      0.510000       12.0110           0
    4819 A    332  ALA  O    O     -0.510000       15.9990           0
    4820 A    333  ILE  N    NH1   -0.470000       14.0070           0
    4821 A    333  ILE  HN   H      0.310000        1.0080           0
    4822 A    333  ILE  CA   CT1    0.070000       12.0110           0
    4823 A    333  ILE  HA   HB1    0.090000        1.0080           0
    4824 A    333  ILE  CB   CT1   -0.090000       12.0110           0
    4825 A    333  ILE  HB   HA1    0.090000        1.0080           0
    4826 A    333  ILE  CG2  CT3   -0.270000       12.0110           0
    4827 A    333  ILE  HG21 HA3    0.090000        1.0080           0
    4828 A    333  ILE  HG22 HA3    0.090000        1.0080           0
    4829 A    333  ILE  HG23 HA3    0.090000        1.0080           0
    4830 A    333  ILE  CG1  CT2   -0.180000       12.0110           0
    4831 A    333  ILE  HG11 HA2    0.090000        1.0080           0
    4832 A    333  ILE  HG12 HA2    0.090000        1.0080           0
    4833 A    333  ILE  CD   CT3   -0.270000       12.0110           0
    4834 A    333  ILE  HD1  HA3    0.090000        1.0080           0
    4835 A    333  ILE  HD2  HA3    0.090000        1.0080           0
    4836 A    333  ILE  HD3  HA3    0.090000        1.0080           0
    4837 A    333  ILE  C    C      0.510000       12.0110           0
    4838 A    333  ILE  O    O     -0.510000       15.9990           0
    4839 A    334  LEU  N    NH1   -0.470000       14.0070           0
    4840 A    334  LEU  HN   H      0.310000        1.0080           0
    4841 A    334  LEU  CA   CT1    0.070000       12.0110           0
    4842 A    334  LEU  HA   HB1    0.090000        1.0080           0
    4843 A    334  LEU  CB   CT2   -0.180000       12.0110           0
    4844 A    334  LEU  HB1  HA2    0.090000        1.0080           0
    4845 A    334  LEU  HB2  HA2    0.090000        1.0080           0
    4846 A    334  LEU  CG   CT1   -0.090000       12.0110           0
    4847 A    334  LEU  HG   HA1    0.090000        1.0080           0
    4848 A    334  LEU  CD1  CT3   -0.270000       12.0110           0
    4849 A    334  LEU  HD11 HA3    0.090000        1.0080           0
    4850 A    334  LEU  HD12 HA3    0.090000        1.0080           0
    4851 A    334  LEU  HD13 HA3    0.090000        1.0080           0
    4852 A    334  LEU  CD2  CT3   -0.270000       12.0110           0
    4853 A    334  LEU  HD21 HA3    0.090000        1.0080           0
    4854 A    334  LEU  HD22 HA3    0.090000        1.0080           0
    4855 A    334  LEU  HD23 HA3    0.090000        1.0080           0
    4856 A    334  LEU  C    C      0.510000       12.0110           0
    4857 A    334  LEU  O    O     -0.510000       15.9990           0
    4858 A    335  PRO  N    N     -0.290000       14.0070           0
    4859 A    335  PRO  CD   CP3    0.000000       12.0110           0
    4860 A    335  PRO  HD1  HA2    0.090000        1.0080           0
    4861 A    335  PRO  HD2  HA2    0.090000        1.0080           0
    4862 A    335  PRO  CA   CP1    0.020000       12.0110           0
    4863 A    335  PRO  HA   HB1    0.090000        1.0080           0
    4864 A    335  PRO  CB   CP2   -0.180000       12.0110           0
    4865 A    335  PRO  HB1  HA2    0.090000        1.0080           0
    4866 A    335  PRO  HB2  HA2    0.090000        1.0080           0
    4867 A    335  PRO  CG   CP2   -0.180000       12.0110           0
    4868 A    335  PRO  HG1  HA2    0.090000        1.0080           0
    4869 A    335  PRO  HG2  HA2    0.090000        1.0080           0
    4870 A    335  PRO  C    C      0.510000       12.0110           0
    4871 A    335  PRO  O    O     -0.510000       15.9990           0
    4872 A    336  ALA  N    NH1   -0.470000       14.0070           0
    4873 A    336  ALA  HN   H      0.310000        1.0080           0
    4874 A    336  ALA  CA   CT1    0.070000       12.0110           0
    4875 A    336  ALA  HA   HB1    0.090000        1.0080           0
    4876 A    336  ALA  CB   CT3   -0.270000       12.0110           0
    4877 A    336  ALA  HB1  HA3    0.090000        1.0080           0
    4878 A    336  ALA  HB2  HA3    0.090000        1.0080           0
    4879 A    336  ALA  HB3  HA3    0.090000        1.0080           0
    4880 A    336  ALA  C    C      0.510000       12.0110           0
    4881 A    336  ALA  O    O     -0.510000       15.9990           0
    4882 A    337  ALA  N    NH1   -0.470000       14.0070           0
    4883 A    337  ALA  HN   H      0.310000        1.0080           0
    4884 A    337  ALA  CA   CT1    0.070000       12.0110           0
    4885 A    337  ALA  HA   HB1    0.090000        1.0080           0
    4886 A    337  ALA  CB   CT3   -0.270000       12.0110           0
    4887 A    337  ALA  HB1  HA3    0.090000        1.0080           0
    4888 A    337  ALA  HB2  HA3    0.090000        1.0080           0
    4889 A    337  ALA  HB3  HA3    0.090000        1.0080           0
    4890 A    337  ALA  C    C      0.510000       12.0110           0
    4891 A    337  ALA  O    O     -0.510000       15.9990           0
    4892 A    338  ALA  N    NH1   -0.470000       14.0070           0
    4893 A    338  ALA  HN   H      0.310000        1.0080           0
    4894 A    338  ALA  CA   CT1    0.070000       12.0110           0
    4895 A    338  ALA  HA   HB1    0.090000        1.0080           0
    4896 A    338  ALA  CB   CT3   -0.270000       12.0110           0
    4897 A    338  ALA  HB1  HA3    0.090000        1.0080           0
    4898 A    338  ALA  HB2  HA3    0.090000        1.0080           0
    4899 A    338  ALA  HB3  HA3    0.090000        1.0080           0
    4900 A    338  ALA  C    C      0.510000       12.0110           0
    4901 A    338  ALA  O    O     -0.510000       15.9990           0
    4902 A    339  ALA  N    NH1   -0.470000       14.0070           0
    4903 A    339  ALA  HN   H      0.310000        1.0080           0
    4904 A    339  ALA  CA   CT1    0.070000       12.0110           0
    4905 A    339  ALA  HA   HB1    0.090000        1.0080           0
    4906 A    339  ALA  CB   CT3   -0.270000       12.0110           0
    4907 A    339  ALA  HB1  HA3    0.090000        1.0080           0
    4908 A    339  ALA  HB2  HA3    0.090000        1.0080           0
    4909 A    339  ALA  HB3  HA3    0.090000        1.0080           0
    4910 A    339  ALA  C    C      0.510000       12.0110           0
    4911 A    339  ALA  O    O     -0.510000       15.9990           0
    4912 A    340  ALA  N    NH1   -0.470000       14.0070           0
    4913 A    340  ALA  HN   H      0.310000        1.0080           0
    4914 A    340  ALA  CA   CT1    0.070000       12.0110           0
    4915 A    340  ALA  HA   HB1    0.090000        1.0080           0
    4916 A    340  ALA  CB   CT3   -0.270000       12.0110           0
    4917 A    340  ALA  HB1  HA3    0.090000        1.0080           0
    4918 A    340  ALA  HB2  HA3    0.090000        1.0080           0
    4919 A    340  ALA  HB3  HA3    0.090000        1.0080           0
    4920 A    340  ALA  C    C      0.510000       12.0110           0
    4921 A    340  ALA  O    O     -0.510000       15.9990           0
    4922 A    341  ALA  N    NH1   -0.470000       14.0070           0
    4923 A    341  ALA  HN   H      0.310000        1.0080           0
    4924 A    341  ALA  CA   CT1    0.070000       12.0110           0
    4925 A    341  ALA  HA   HB1    0.090000        1.0080           0
    4926 A    341  ALA  CB   CT3   -0.270000       12.0110           0
    4927 A    341  ALA  HB1  HA3    0.090000        1.0080           0
    4928 A    341  ALA  HB2  HA3    0.090000        1.0080           0
    4929 A    341  ALA  HB3  HA3    0.090000        1.0080           0
    4930 A    341  ALA  C    C      0.510000       12.0110           0
    4931 A    341  ALA  O    O     -0.510000       15.9990           0
    4932 A    342  ALA  N    NH1   -0.470000       14.0070           0
    4933 A    342  ALA  HN   H      0.310000        1.0080           0
    4934 A    342  ALA  CA   CT1    0.070000       12.0110           0
    4935 A    342  ALA  HA   HB1    0.090000        1.0080           0
    4936 A    342  ALA  CB   CT3   -0.270000       12.0110           0
    4937 A    342  ALA  HB1  HA3    0.090000        1.0080           0
    4938 A    342  ALA  HB2  HA3    0.090000        1.0080           0
    4939 A    342  ALA  HB3  HA3    0.090000        1.0080           0
    4940 A    342  ALA  C    C      0.510000       12.0110           0
    4941 A    342  ALA  O    O     -0.510000       15.9990           0
    4942 A    343  ALA  N    NH1   -0.470000       14.0070           0
    4943 A    343  ALA  HN   H      0.310000        1.0080           0
    4944 A    343  ALA  CA   CT1    0.070000       12.0110           0
    4945 A    343  ALA  HA   HB1    0.090000        1.0080           0
    4946 A    343  ALA  CB   CT3   -0.270000       12.0110           0
    4947 A    343  ALA  HB1  HA3    0.090000        1.0080           0
    4948 A    343  ALA  HB2  HA3    0.090000        1.0080           0
    4949 A    343  ALA  HB3  HA3    0.090000        1.0080           0
    4950 A    343  ALA  C    C      0.510000       12.0110           0
    4951 A    343  ALA  O    O     -0.510000       15.9990           0
    4952 A    344  PRO  N    N     -0.290000       14.0070           0
    4953 A    344  PRO  CD   CP3    0.000000       12.0110           0
    4954 A    344  PRO  HD1  HA2    0.090000        1.0080           0
    4955 A    344  PRO  HD2  HA2    0.090000        1.0080           0
    4956 A    344  PRO  CA   CP1    0.020000       12.0110           0
    4957 A    344  PRO  HA   HB1    0.090000        1.0080           0
    4958 A    344  PRO  CB   CP2   -0.180000       12.0110           0
    4959 A    344  PRO  HB1  HA2    0.090000        1.0080           0
    4960 A    344  PRO  HB2  HA2    0.090000        1.0080           0
    4961 A    344  PRO  CG   CP2   -0.180000       12.0110           0
    4962 A    344  PRO  HG1  HA2    0.090000        1.0080           0
    4963 A    344  PRO  HG2  HA2    0.090000        1.0080           0
    4964 A    344  PRO  C    C      0.510000       12.0110           0
    4965 A    344  PRO  O    O     -0.510000       15.9990           0
    4966 A    345  SER  N    NH1   -0.470000       14.0070           0
    4967 A    345  SER  HN   H      0.310000        1.0080           0
    4968 A    345  SER  CA   CT1    0.070000       12.0110           0
    4969 A    345  SER  HA   HB1    0.090000        1.0080           0
    4970 A    345  SER  CB   CT2    0.050000       12.0110           0
    4971 A    345  SER  HB1  HA2    0.090000        1.0080           0
    4972 A    345  SER  HB2  HA2    0.090000        1.0080           0
    4973 A    345  SER  OG   OH1   -0.660000       15.9990           0
    4974 A    345  SER  HG1  H      0.430000        1.0080           0
    4975 A    345  SER  C    C      0.510000       12.0110           0
    4976 A    345  SER  O    O     -0.510000       15.9990           0
    4977 A    346  GLY  N    NH1   -0.470000       14.0070           0
    4978 A    346  GLY  HN   H      0.310000        1.0080           0
    4979 A    346  GLY  CA   CT2   -0.020000       12.0110           0
    4980 A    346  GLY  HA1  HB2    0.090000        1.0080           0
    4981 A    346  GLY  HA2  HB2    0.090000        1.0080           0
    4982 A    346  GLY  C    C      0.510000       12.0110           0
    4983 A    346  GLY  O    O     -0.510000       15.9990           0
    4984 A    347  THR  N    NH1   -0.470000       14.0070           0
    4985 A    347  THR  HN   H      0.310000        1.0080           0
    4986 A    347  THR  CA   CT1    0.070000       12.0110           0
    4987 A    347  THR  HA   HB1    0.090000        1.0080           0
    4988 A    347  THR  CB   CT1    0.140000       12.0110           0
    4989 A    347  THR  HB   HA1    0.090000        1.0080           0
    4990 A    347  THR  OG1  OH1   -0.660000       15.9990           0
    4991 A    347  THR  HG1  H      0.430000        1.0080           0
    4992 A    347  THR  CG2  CT3   -0.270000       12.0110           0
    4993 A    347  THR  HG21 HA3    0.090000        1.0080           0
    4994 A    347  THR  HG22 HA3    0.090000        1.0080           0
    4995 A    347  THR  HG23 HA3    0.090000        1.0080           0
    4996 A    347  THR  C    C      0.510000       12.0110           0
    4997 A    347  THR  O    O     -0.510000       15.9990           0
    4998 A    348  ARG  N    NH1   -0.470000       14.0070           0
    4999 A    348  ARG  HN   H      0.310000        1.0080           0
    5000 A    348  ARG  CA   CT1    0.070000       12.0110           0
    5001 A    348  ARG  HA   HB1    0.090000        1.0080           0
    5002 A    348  ARG  CB   CT2   -0.180000       12.0110           0
    5003 A    348  ARG  HB1  HA2    0.090000        1.0080           0
    5004 A    348  ARG  HB2  HA2    0.090000        1.0080           0
    5005 A    348  ARG  CG   CT2   -0.180000       12.0110           0
    5006 A    348  ARG  HG1  HA2    0.090000        1.0080           0
    5007 A    348  ARG  HG2  HA2    0.090000        1.0080           0
    5008 A    348  ARG  CD   CT2    0.200000       12.0110           0
    5009 A    348  ARG  HD1  HA2    0.090000        1.0080           0
    5010 A    348  ARG  HD2  HA2    0.090000        1.0080           0
    5011 A    348  ARG  NE   NC2   -0.700000       14.0070           0
    5012 A    348  ARG  HE   HC     0.440000        1.0080           0
    5013 A    348  ARG  CZ   C      0.640000       12.0110           0
    5014 A    348  ARG  NH1  NC2   -0.800000       14.0070           0
    5015 A    348  ARG  HH11 HC     0.460000        1.0080           0
    5016 A    348  ARG  HH12 HC     0.460000        1.0080           0
    5017 A    348  ARG  NH2  NC2   -0.800000       14.0070           0
    5018 A    348  ARG  HH21 HC     0.460000        1.0080           0
    5019 A    348  ARG  HH22 HC     0.460000        1.0080           0
    5020 A    348  ARG  C    C      0.510000       12.0110           0
    5021 A    348  ARG  O    O     -0.510000       15.9990           0
    5022 A    349  ALA  N    NH1   -0.470000       14.0070           0
    5023 A    349  ALA  HN   H      0.310000        1.0080           0
    5024 A    349  ALA  CA   CT1    0.070000       12.0110           0
    5025 A    349  ALA  HA   HB1    0.090000        1.0080           0
    5026 A    349  ALA  CB   CT3   -0.270000       12.0110           0
    5027 A    349  ALA  HB1  HA3    0.090000        1.0080           0
    5028 A    349  ALA  HB2  HA3    0.090000        1.0080           0
    5029 A    349  ALA  HB3  HA3    0.090000        1.0080           0
    5030 A    349  ALA  C    C      0.510000       12.0110           0
    5031 A    349  ALA  O    O     -0.510000       15.9990           0
    5032 A    350  SER  N    NH1   -0.470000       14.0070           0
    5033 A    350  SER  HN   H      0.310000        1.0080           0
    5034 A    350  SER  CA   CT1    0.070000       12.0110           0
    5035 A    350  SER  HA   HB1    0.090000        1.0080           0
    5036 A    350  SER  CB   CT2    0.050000       12.0110           0
    5037 A    350  SER  HB1  HA2    0.090000        1.0080           0
    5038 A    350  SER  HB2  HA2    0.090000        1.0080           0
    5039 A    350  SER  OG   OH1   -0.660000       15.9990           0
    5040 A    350  SER  HG1  H      0.430000        1.0080           0
    5041 A    350  SER  C    C      0.510000       12.0110           0
    5042 A    350  SER  O    O     -0.510000       15.9990           0
    5043 A    351  SER  N    NH1   -0.470000       14.0070           0
    5044 A    351  SER  HN   H      0.310000        1.0080           0
    5045 A    351  SER  CA   CT1    0.070000       12.0110           0
    5046 A    351  SER  HA   HB1    0.090000        1.0080           0
    5047 A    351  SER  CB   CT2    0.050000       12.0110           0
    5048 A    351  SER  HB1  HA2    0.090000        1.0080           0
    5049 A    351  SER  HB2  HA2    0.090000        1.0080           0
    5050 A    351  SER  OG   OH1   -0.660000       15.9990           0
    5051 A    351  SER  HG1  H      0.430000        1.0080           0
    5052 A    351  SER  C    C      0.510000       12.0110           0
    5053 A    351  SER  O    O     -0.510000       15.9990           0
    5054 A    352  SER  N    NH1   -0.470000       14.0070           0
    5055 A    352  SER  HN   H      0.310000        1.0080           0
    5056 A    352  SER  CA   CT1    0.070000       12.0110           0
    5057 A    352  SER  HA   HB1    0.090000        1.0080           0
    5058 A    352  SER  CB   CT2    0.050000       12.0110           0
    5059 A    352  SER  HB1  HA2    0.090000        1.0080           0
    5060 A    352  SER  HB2  HA2    0.090000        1.0080           0
    5061 A    352  SER  OG   OH1   -0.660000       15.9990           0
    5062 A    352  SER  HG1  H      0.430000        1.0080           0
    5063 A    352  SER  C    C      0.510000       12.0110           0
    5064 A    352  SER  O    O     -0.510000       15.9990           0
    5065 A    353  GLY  N    NH1   -0.470000       14.0070           0
    5066 A    353  GLY  HN   H      0.310000        1.0080           0
    5067 A    353  GLY  CA   CT2   -0.020000       12.0110           0
    5068 A    353  GLY  HA1  HB2    0.090000        1.0080           0
    5069 A    353  GLY  HA2  HB2    0.090000        1.0080           0
    5070 A    353  GLY  C    C      0.510000       12.0110           0
    5071 A    353  GLY  O    O     -0.510000       15.9990           0
    5072 A    354  GLY  N    NH1   -0.470000       14.0070           0
    5073 A    354  GLY  HN   H      0.310000        1.0080           0
    5074 A    354  GLY  CA   CT2   -0.020000       12.0110           0
    5075 A    354  GLY  HA1  HB2    0.090000        1.0080           0
    5076 A    354  GLY  HA2  HB2    0.090000        1.0080           0
    5077 A    354  GLY  C    C      0.510000       12.0110           0
    5078 A    354  GLY  O    O     -0.510000       15.9990           0
    5079 A    355  SER  N    NH1   -0.470000       14.0070           0
    5080 A    355  SER  HN   H      0.310000        1.0080           0
    5081 A    355  SER  CA   CT1    0.070000       12.0110           0
    5082 A    355  SER  HA   HB1    0.090000        1.0080           0
    5083 A    355  SER  CB   CT2    0.050000       12.0110           0
    5084 A    355  SER  HB1  HA2    0.090000        1.0080           0
    5085 A    355  SER  HB2  HA2    0.090000        1.0080           0
    5086 A    355  SER  OG   OH1   -0.660000       15.9990           0
    5087 A    355  SER  HG1  H      0.430000        1.0080           0
    5088 A    355  SER  C    C      0.510000       12.0110           0
    5089 A    355  SER  O    O     -0.510000       15.9990           0
    5090 A    356  SER  N    NH1   -0.470000       14.0070           0
    5091 A    356  SER  HN   H      0.310000        1.0080           0
    5092 A    356  SER  CA   CT1    0.070000       12.0110           0
    5093 A    356  SER  HA   HB1    0.090000        1.0080           0
    5094 A    356  SER  CB   CT2    0.050000       12.0110           0
    5095 A    356  SER  HB1  HA2    0.090000        1.0080           0
    5096 A    356  SER  HB2  HA2    0.090000        1.0080           0
    5097 A    356  SER  OG   OH1   -0.660000       15.9990           0
    5098 A    356  SER  HG1  H      0.430000        1.0080           0
    5099 A    356  SER  C    C      0.510000       12.0110           0
    5100 A    356  SER  O    O     -0.510000       15.9990           0
    5101 A    357  ALA  N    NH1   -0.470000       14.0070           0
    5102 A    357  ALA  HN   H      0.310000        1.0080           0
    5103 A    357  ALA  CA   CT1    0.070000       12.0110           0
    5104 A    357  ALA  HA   HB1    0.090000        1.0080           0
    5105 A    357  ALA  CB   CT3   -0.270000       12.0110           0
    5106 A    357  ALA  HB1  HA3    0.090000        1.0080           0
    5107 A    357  ALA  HB2  HA3    0.090000        1.0080           0
    5108 A    357  ALA  HB3  HA3    0.090000        1.0080           0
    5109 A    357  ALA  C    C      0.510000       12.0110           0
    5110 A    357  ALA  O    O     -0.510000       15.9990           0
    5111 A    358  GLN  N    NH1   -0.470000       14.0070           0
    5112 A    358  GLN  HN   H      0.310000        1.0080           0
    5113 A    358  GLN  CA   CT1    0.070000       12.0110           0
    5114 A    358  GLN  HA   HB1    0.090000        1.0080           0
    5115 A    358  GLN  CB   CT2   -0.180000       12.0110           0
    5116 A    358  GLN  HB1  HA2    0.090000        1.0080           0
    5117 A    358  GLN  HB2  HA2    0.090000        1.0080           0
    5118 A    358  GLN  CG   CT2   -0.180000       12.0110           0
    5119 A    358  GLN  HG1  HA2    0.090000        1.0080           0
    5120 A    358  GLN  HG2  HA2    0.090000        1.0080           0
    5121 A    358  GLN  CD   CC     0.550000       12.0110           0
    5122 A    358  GLN  OE1  O     -0.550000       15.9990           0
    5123 A    358  GLN  NE2  NH2   -0.620000       14.0070           0
    5124 A    358  GLN  HE21 H      0.320000        1.0080           0
    5125 A    358  GLN  HE22 H      0.300000        1.0080           0
    5126 A    358  GLN  C    C      0.510000       12.0110           0
    5127 A    358  GLN  O    O     -0.510000       15.9990           0
    5128 A    359  HSD  N    NH1   -0.470000       14.0070           0
    5129 A    359  HSD  HN   H      0.310000        1.0080           0
    5130 A    359  HSD  CA   CT1    0.070000       12.0110           0
    5131 A    359  HSD  HA   HB1    0.090000        1.0080           0
    5132 A    359  HSD  CB   CT2   -0.090000       12.0110           0
    5133 A    359  HSD  HB1  HA2    0.090000        1.0080           0
    5134 A    359  HSD  HB2  HA2    0.090000        1.0080           0
    5135 A    359  HSD  ND1  NR1   -0.360000       14.0070           0
    5136 A    359  HSD  HD1  H      0.320000        1.0080           0
    5137 A    359  HSD  CG   CPH1  -0.050000       12.0110           0
    5138 A    359  HSD  CE1  CPH2   0.250000       12.0110           0
    5139 A    359  HSD  HE1  HR1    0.130000        1.0080           0
    5140 A    359  HSD  NE2  NR2   -0.700000       14.0070           0
    5141 A    359  HSD  CD2  CPH1   0.220000       12.0110           0
    5142 A    359  HSD  HD2  HR3    0.100000        1.0080           0
    5143 A    359  HSD  C    C      0.510000       12.0110           0
    5144 A    359  HSD  O    O     -0.510000       15.9990           0
    5145 A    360  ASP  N    NH1   -0.470000       14.0070           0
    5146 A    360  ASP  HN   H      0.310000        1.0080           0
    5147 A    360  ASP  CA   CT1    0.070000       12.0110           0
    5148 A    360  ASP  HA   HB1    0.090000        1.0080           0
    5149 A    360  ASP  CB   CT2A  -0.280000       12.0110           0
    5150 A    360  ASP  HB1  HA2    0.090000        1.0080           0
    5151 A    360  ASP  HB2  HA2    0.090000        1.0080           0
    5152 A    360  ASP  CG   CC     0.620000       12.0110           0
    5153 A    360  ASP  OD1  OC    -0.760000       15.9990           0
    5154 A    360  ASP  OD2  OC    -0.760000       15.9990           0
    5155 A    360  ASP  C    C      0.510000       12.0110           0
    5156 A    360  ASP  O    O     -0.510000       15.9990           0
    5157 A    361  THR  N    NH1   -0.470000       14.0070           0
    5158 A    361  THR  HN   H      0.310000        1.0080           0
    5159 A    361  THR  CA   CT1    0.070000       12.0110           0
    5160 A    361  THR  HA   HB1    0.090000        1.0080           0
    5161 A    361  THR  CB   CT1    0.140000       12.0110           0
    5162 A    361  THR  HB   HA1    0.090000        1.0080           0
    5163 A    361  THR  OG1  OH1   -0.660000       15.9990           0
    5164 A    361  THR  HG1  H      0.430000        1.0080           0
    5165 A    361  THR  CG2  CT3   -0.270000       12.0110           0
    5166 A    361  THR  HG21 HA3    0.090000        1.0080           0
    5167 A    361  THR  HG22 HA3    0.090000        1.0080           0
    5168 A    361  THR  HG23 HA3    0.090000        1.0080           0
    5169 A    361  THR  C    C      0.510000       12.0110           0
    5170 A    361  THR  O    O     -0.510000       15.9990           0
    5171 A    362  VAL  N    NH1   -0.470000       14.0070           0
    5172 A    362  VAL  HN   H      0.310000        1.0080           0
    5173 A    362  VAL  CA   CT1    0.070000       12.0110           0
    5174 A    362  VAL  HA   HB1    0.090000        1.0080           0
    5175 A    362  VAL  CB   CT1   -0.090000       12.0110           0
    5176 A    362  VAL  HB   HA1    0.090000        1.0080           0
    5177 A    362  VAL  CG1  CT3   -0.270000       12.0110           0
    5178 A    362  VAL  HG11 HA3    0.090000        1.0080           0
    5179 A    362  VAL  HG12 HA3    0.090000        1.0080           0
    5180 A    362  VAL  HG13 HA3    0.090000        1.0080           0
    5181 A    362  VAL  CG2  CT3   -0.270000       12.0110           0
    5182 A    362  VAL  HG21 HA3    0.090000        1.0080           0
    5183 A    362  VAL  HG22 HA3    0.090000        1.0080           0
    5184 A    362  VAL  HG23 HA3    0.090000        1.0080           0
    5185 A    362  VAL  C    C      0.510000       12.0110           0
    5186 A    362  VAL  O    O     -0.510000       15.9990           0
    5187 A    363  GLN  N    NH1   -0.470000       14.0070           0
    5188 A    363  GLN  HN   H      0.310000        1.0080           0
    5189 A    363  GLN  CA   CT1    0.070000       12.0110           0
    5190 A    363  GLN  HA   HB1    0.090000        1.0080           0
    5191 A    363  GLN  CB   CT2   -0.180000       12.0110           0
    5192 A    363  GLN  HB1  HA2    0.090000        1.0080           0
    5193 A    363  GLN  HB2  HA2    0.090000        1.0080           0
    5194 A    363  GLN  CG   CT2   -0.180000       12.0110           0
    5195 A    363  GLN  HG1  HA2    0.090000        1.0080           0
    5196 A    363  GLN  HG2  HA2    0.090000        1.0080           0
    5197 A    363  GLN  CD   CC     0.550000       12.0110           0
    5198 A    363  GLN  OE1  O     -0.550000       15.9990           0
    5199 A    363  GLN  NE2  NH2   -0.620000       14.0070           0
    5200 A    363  GLN  HE21 H      0.320000        1.0080           0
    5201 A    363  GLN  HE22 H      0.300000        1.0080           0
    5202 A    363  GLN  C    C      0.510000       12.0110           0
    5203 A    363  GLN  O    O     -0.510000       15.9990           0
    5204 A    364  LEU  N    NH1   -0.470000       14.0070           0
    5205 A    364  LEU  HN   H      0.310000        1.0080           0
    5206 A    364  LEU  CA   CT1    0.070000       12.0110           0
    5207 A    364  LEU  HA   HB1    0.090000        1.0080           0
    5208 A    364  LEU  CB   CT2   -0.180000       12.0110           0
    5209 A    364  LEU  HB1  HA2    0.090000        1.0080           0
    5210 A    364  LEU  HB2  HA2    0.090000        1.0080           0
    5211 A    364  LEU  CG   CT1   -0.090000       12.0110           0
    5212 A    364  LEU  HG   HA1    0.090000        1.0080           0
    5213 A    364  LEU  CD1  CT3   -0.270000       12.0110           0
    5214 A    364  LEU  HD11 HA3    0.090000        1.0080           0
    5215 A    364  LEU  HD12 HA3    0.090000        1.0080           0
    5216 A    364  LEU  HD13 HA3    0.090000        1.0080           0
    5217 A    364  LEU  CD2  CT3   -0.270000       12.0110           0
    5218 A    364  LEU  HD21 HA3    0.090000        1.0080           0
    5219 A    364  LEU  HD22 HA3    0.090000        1.0080           0
    5220 A    364  LEU  HD23 HA3    0.090000        1.0080           0
    5221 A    364  LEU  C    C      0.510000       12.0110           0
    5222 A    364  LEU  O    O     -0.510000       15.9990           0
    5223 A    365  PRO  N    N     -0.290000       14.0070           0
    5224 A    365  PRO  CD   CP3    0.000000       12.0110           0
    5225 A    365  PRO  HD1  HA2    0.090000        1.0080           0
    5226 A    365  PRO  HD2  HA2    0.090000        1.0080           0
    5227 A    365  PRO  CA   CP1    0.020000       12.0110           0
    5228 A    365  PRO  HA   HB1    0.090000        1.0080           0
    5229 A    365  PRO  CB   CP2   -0.180000       12.0110           0
    5230 A    365  PRO  HB1  HA2    0.090000        1.0080           0
    5231 A    365  PRO  HB2  HA2    0.090000        1.0080           0
    5232 A    365  PRO  CG   CP2   -0.180000       12.0110           0
    5233 A    365  PRO  HG1  HA2    0.090000        1.0080           0
    5234 A    365  PRO  HG2  HA2    0.090000        1.0080           0
    5235 A    365  PRO  C    C      0.510000       12.0110           0
    5236 A    365  PRO  O    O     -0.510000       15.9990           0
    5237 A    366  THR  N    NH1   -0.470000       14.0070           0
    5238 A    366  THR  HN   H      0.310000        1.0080           0
    5239 A    366  THR  CA   CT1    0.070000       12.0110           0
    5240 A    366  THR  HA   HB1    0.090000        1.0080           0
    5241 A    366  THR  CB   CT1    0.140000       12.0110           0
    5242 A    366  THR  HB   HA1    0.090000        1.0080           0
    5243 A    366  THR  OG1  OH1   -0.660000       15.9990           0
    5244 A    366  THR  HG1  H      0.430000        1.0080           0
    5245 A    366  THR  CG2  CT3   -0.270000       12.0110           0
    5246 A    366  THR  HG21 HA3    0.090000        1.0080           0
    5247 A    366  THR  HG22 HA3    0.090000        1.0080           0
    5248 A    366  THR  HG23 HA3    0.090000        1.0080           0
    5249 A    366  THR  C    C      0.510000       12.0110           0
    5250 A    366  THR  O    O     -0.510000       15.9990           0
    5251 A    367  SER  N    NH1   -0.470000       14.0070           0
    5252 A    367  SER  HN   H      0.310000        1.0080           0
    5253 A    367  SER  CA   CT1    0.070000       12.0110           0
    5254 A    367  SER  HA   HB1    0.090000        1.0080           0
    5255 A    367  SER  CB   CT2    0.050000       12.0110           0
    5256 A    367  SER  HB1  HA2    0.090000        1.0080           0
    5257 A    367  SER  HB2  HA2    0.090000        1.0080           0
    5258 A    367  SER  OG   OH1   -0.660000       15.9990           0
    5259 A    367  SER  HG1  H      0.430000        1.0080           0
    5260 A    367  SER  C    C      0.510000       12.0110           0
    5261 A    367  SER  O    O     -0.510000       15.9990           0
    5262 A    368  SER  N    NH1   -0.470000       14.0070           0
    5263 A    368  SER  HN   H      0.310000        1.0080           0
    5264 A    368  SER  CA   CT1    0.070000       12.0110           0
    5265 A    368  SER  HA   HB1    0.090000        1.0080           0
    5266 A    368  SER  CB   CT2    0.050000       12.0110           0
    5267 A    368  SER  HB1  HA2    0.090000        1.0080           0
    5268 A    368  SER  HB2  HA2    0.090000        1.0080           0
    5269 A    368  SER  OG   OH1   -0.660000       15.9990           0
    5270 A    368  SER  HG1  H      0.430000        1.0080           0
    5271 A    368  SER  C    C      0.510000       12.0110           0
    5272 A    368  SER  O    O     -0.510000       15.9990           0
    5273 A    369  SER  N    NH1   -0.470000       14.0070           0
    5274 A    369  SER  HN   H      0.310000        1.0080           0
    5275 A    369  SER  CA   CT1    0.070000       12.0110           0
    5276 A    369  SER  HA   HB1    0.090000        1.0080           0
    5277 A    369  SER  CB   CT2    0.050000       12.0110           0
    5278 A    369  SER  HB1  HA2    0.090000        1.0080           0
    5279 A    369  SER  HB2  HA2    0.090000        1.0080           0
    5280 A    369  SER  OG   OH1   -0.660000       15.9990           0
    5281 A    369  SER  HG1  H      0.430000        1.0080           0
    5282 A    369  SER  C    C      0.510000       12.0110           0
    5283 A    369  SER  O    O     -0.510000       15.9990           0
    5284 A    370  SER  N    NH1   -0.470000       14.0070           0
    5285 A    370  SER  HN   H      0.310000        1.0080           0
    5286 A    370  SER  CA   CT1    0.070000       12.0110           0
    5287 A    370  SER  HA   HB1    0.090000        1.0080           0
    5288 A    370  SER  CB   CT2    0.050000       12.0110           0
    5289 A    370  SER  HB1  HA2    0.090000        1.0080           0
    5290 A    370  SER  HB2  HA2    0.090000        1.0080           0
    5291 A    370  SER  OG   OH1   -0.660000       15.9990           0
    5292 A    370  SER  HG1  H      0.430000        1.0080           0
    5293 A    370  SER  C    C      0.510000       12.0110           0
    5294 A    370  SER  O    O     -0.510000       15.9990           0
    5295 A    371  GLY  N    NH1   -0.470000       14.0070           0
    5296 A    371  GLY  HN   H      0.310000        1.0080           0
    5297 A    371  GLY  CA   CT2   -0.020000       12.0110           0
    5298 A    371  GLY  HA1  HB2    0.090000        1.0080           0
    5299 A    371  GLY  HA2  HB2    0.090000        1.0080           0
    5300 A    371  GLY  C    C      0.510000       12.0110           0
    5301 A    371  GLY  O    O     -0.510000       15.9990           0
    5302 A    372  SER  N    NH1   -0.470000       14.0070           0
    5303 A    372  SER  HN   H      0.310000        1.0080           0
    5304 A    372  SER  CA   CT1    0.070000       12.0110           0
    5305 A    372  SER  HA   HB1    0.090000        1.0080           0
    5306 A    372  SER  CB   CT2    0.050000       12.0110           0
    5307 A    372  SER  HB1  HA2    0.090000        1.0080           0
    5308 A    372  SER  HB2  HA2    0.090000        1.0080           0
    5309 A    372  SER  OG   OH1   -0.660000       15.9990           0
    5310 A    372  SER  HG1  H      0.430000        1.0080           0
    5311 A    372  SER  C    C      0.510000       12.0110           0
    5312 A    372  SER  O    O     -0.510000       15.9990           0
    5313 A    373  GLY  N    NH1   -0.470000       14.0070           0
    5314 A    373  GLY  HN   H      0.310000        1.0080           0
    5315 A    373  GLY  CA   CT2   -0.020000       12.0110           0
    5316 A    373  GLY  HA1  HB2    0.090000        1.0080           0
    5317 A    373  GLY  HA2  HB2    0.090000        1.0080           0
    5318 A    373  GLY  C    C      0.510000       12.0110           0
    5319 A    373  GLY  O    O     -0.510000       15.9990           0
    5320 A    374  SER  N    NH1   -0.470000       14.0070           0
    5321 A    374  SER  HN   H      0.310000        1.0080           0
    5322 A    374  SER  CA   CT1    0.070000       12.0110           0
    5323 A    374  SER  HA   HB1    0.090000        1.0080           0
    5324 A    374  SER  CB   CT2    0.050000       12.0110           0
    5325 A    374  SER  HB1  HA2    0.090000        1.0080           0
    5326 A    374  SER  HB2  HA2    0.090000        1.0080           0
    5327 A    374  SER  OG   OH1   -0.660000       15.9990           0
    5328 A    374  SER  HG1  H      0.430000        1.0080           0
    5329 A    374  SER  C    C      0.510000       12.0110           0
    5330 A    374  SER  O    O     -0.510000       15.9990           0
    5331 A    375  GLY  N    NH1   -0.470000       14.0070           0
    5332 A    375  GLY  HN   H      0.310000        1.0080           0
    5333 A    375  GLY  CA   CT2   -0.020000       12.0110           0
    5334 A    375  GLY  HA1  HB2    0.090000        1.0080           0
    5335 A    375  GLY  HA2  HB2    0.090000        1.0080           0
    5336 A    375  GLY  C    C      0.510000       12.0110           0
    5337 A    375  GLY  O    O     -0.510000       15.9990           0
    5338 A    376  VAL  N    NH1   -0.470000       14.0070           0
    5339 A    376  VAL  HN   H      0.310000        1.0080           0
    5340 A    376  VAL  CA   CT1    0.070000       12.0110           0
    5341 A    376  VAL  HA   HB1    0.090000        1.0080           0
    5342 A    376  VAL  CB   CT1   -0.090000       12.0110           0
    5343 A    376  VAL  HB   HA1    0.090000        1.0080           0
    5344 A    376  VAL  CG1  CT3   -0.270000       12.0110           0
    5345 A    376  VAL  HG11 HA3    0.090000        1.0080           0
    5346 A    376  VAL  HG12 HA3    0.090000        1.0080           0
    5347 A    376  VAL  HG13 HA3    0.090000        1.0080           0
    5348 A    376  VAL  CG2  CT3   -0.270000       12.0110           0
    5349 A    376  VAL  HG21 HA3    0.090000        1.0080           0
    5350 A    376  VAL  HG22 HA3    0.090000        1.0080           0
    5351 A    376  VAL  HG23 HA3    0.090000        1.0080           0
    5352 A    376  VAL  C    C      0.510000       12.0110           0
    5353 A    376  VAL  O    O     -0.510000       15.9990           0
    5354 A    377  THR  N    NH1   -0.470000       14.0070           0
    5355 A    377  THR  HN   H      0.310000        1.0080           0
    5356 A    377  THR  CA   CT1    0.070000       12.0110           0
    5357 A    377  THR  HA   HB1    0.090000        1.0080           0
    5358 A    377  THR  CB   CT1    0.140000       12.0110           0
    5359 A    377  THR  HB   HA1    0.090000        1.0080           0
    5360 A    377  THR  OG1  OH1   -0.660000       15.9990           0
    5361 A    377  THR  HG1  H      0.430000        1.0080           0
    5362 A    377  THR  CG2  CT3   -0.270000       12.0110           0
    5363 A    377  THR  HG21 HA3    0.090000        1.0080           0
    5364 A    377  THR  HG22 HA3    0.090000        1.0080           0
    5365 A    377  THR  HG23 HA3    0.090000        1.0080           0
    5366 A    377  THR  C    C      0.510000       12.0110           0
    5367 A    377  THR  O    O     -0.510000       15.9990           0
    5368 A    378  ALA  N    NH1   -0.470000       14.0070           0
    5369 A    378  ALA  HN   H      0.310000        1.0080           0
    5370 A    378  ALA  CA   CT1    0.070000       12.0110           0
    5371 A    378  ALA  HA   HB1    0.090000        1.0080           0
    5372 A    378  ALA  CB   CT3   -0.270000       12.0110           0
    5373 A    378  ALA  HB1  HA3    0.090000        1.0080           0
    5374 A    378  ALA  HB2  HA3    0.090000        1.0080           0
    5375 A    378  ALA  HB3  HA3    0.090000        1.0080           0
    5376 A    378  ALA  C    C      0.510000       12.0110           0
    5377 A    378  ALA  O    O     -0.510000       15.9990           0
    5378 A    379  THR  N    NH1   -0.470000       14.0070           0
    5379 A    379  THR  HN   H      0.310000        1.0080           0
    5380 A    379  THR  CA   CT1    0.070000       12.0110           0
    5381 A    379  THR  HA   HB1    0.090000        1.0080           0
    5382 A    379  THR  CB   CT1    0.140000       12.0110           0
    5383 A    379  THR  HB   HA1    0.090000        1.0080           0
    5384 A    379  THR  OG1  OH1   -0.660000       15.9990           0
    5385 A    379  THR  HG1  H      0.430000        1.0080           0
    5386 A    379  THR  CG2  CT3   -0.270000       12.0110           0
    5387 A    379  THR  HG21 HA3    0.090000        1.0080           0
    5388 A    379  THR  HG22 HA3    0.090000        1.0080           0
    5389 A    379  THR  HG23 HA3    0.090000        1.0080           0
    5390 A    379  THR  C    C      0.510000       12.0110           0
    5391 A    379  THR  O    O     -0.510000       15.9990           0
    5392 A    380  ALA  N    NH1   -0.470000       14.0070           0
    5393 A    380  ALA  HN   H      0.310000        1.0080           0
    5394 A    380  ALA  CA   CT1    0.070000       12.0110           0
    5395 A    380  ALA  HA   HB1    0.090000        1.0080           0
    5396 A    380  ALA  CB   CT3   -0.270000       12.0110           0
    5397 A    380  ALA  HB1  HA3    0.090000        1.0080           0
    5398 A    380  ALA  HB2  HA3    0.090000        1.0080           0
    5399 A    380  ALA  HB3  HA3    0.090000        1.0080           0
    5400 A    380  ALA  C    C      0.510000       12.0110           0
    5401 A    380  ALA  O    O     -0.510000       15.9990           0
    5402 A    381  SER  N    NH1   -0.470000       14.0070           0
    5403 A    381  SER  HN   H      0.310000        1.0080           0
    5404 A    381  SER  CA   CT1    0.070000       12.0110           0
    5405 A    381  SER  HA   HB1    0.090000        1.0080           0
    5406 A    381  SER  CB   CT2    0.050000       12.0110           0
    5407 A    381  SER  HB1  HA2    0.090000        1.0080           0
    5408 A    381  SER  HB2  HA2    0.090000        1.0080           0
    5409 A    381  SER  OG   OH1   -0.660000       15.9990           0
    5410 A    381  SER  HG1  H      0.430000        1.0080           0
    5411 A    381  SER  C    C      0.510000       12.0110           0
    5412 A    381  SER  O    O     -0.510000       15.9990           0
    5413 A    382  SER  N    NH1   -0.470000       14.0070           0
    5414 A    382  SER  HN   H      0.310000        1.0080           0
    5415 A    382  SER  CA   CT1    0.070000       12.0110           0
    5416 A    382  SER  HA   HB1    0.090000        1.0080           0
    5417 A    382  SER  CB   CT2    0.050000       12.0110           0
    5418 A    382  SER  HB1  HA2    0.090000        1.0080           0
    5419 A    382  SER  HB2  HA2    0.090000        1.0080           0
    5420 A    382  SER  OG   OH1   -0.660000       15.9990           0
    5421 A    382  SER  HG1  H      0.430000        1.0080           0
    5422 A    382  SER  C    C      0.510000       12.0110           0
    5423 A    382  SER  O    O     -0.510000       15.9990           0
    5424 A    383  GLY  N    NH1   -0.470000       14.0070           0
    5425 A    383  GLY  HN   H      0.310000        1.0080           0
    5426 A    383  GLY  CA   CT2   -0.020000       12.0110           0
    5427 A    383  GLY  HA1  HB2    0.090000        1.0080           0
    5428 A    383  GLY  HA2  HB2    0.090000        1.0080           0
    5429 A    383  GLY  C    C      0.510000       12.0110           0
    5430 A    383  GLY  O    O     -0.510000       15.9990           0
    5431 A    384  SER  N    NH1   -0.470000       14.0070           0
    5432 A    384  SER  HN   H      0.310000        1.0080           0
    5433 A    384  SER  CA   CT1    0.070000       12.0110           0
    5434 A    384  SER  HA   HB1    0.090000        1.0080           0
    5435 A    384  SER  CB   CT2    0.050000       12.0110           0
    5436 A    384  SER  HB1  HA2    0.090000        1.0080           0
    5437 A    384  SER  HB2  HA2    0.090000        1.0080           0
    5438 A    384  SER  OG   OH1   -0.660000       15.9990           0
    5439 A    384  SER  HG1  H      0.430000        1.0080           0
    5440 A    384  SER  C    C      0.510000       12.0110           0
    5441 A    384  SER  O    O     -0.510000       15.9990           0
    5442 A    385  GLY  N    NH1   -0.470000       14.0070           0
    5443 A    385  GLY  HN   H      0.310000        1.0080           0
    5444 A    385  GLY  CA   CT2   -0.020000       12.0110           0
    5445 A    385  GLY  HA1  HB2    0.090000        1.0080           0
    5446 A    385  GLY  HA2  HB2    0.090000        1.0080           0
    5447 A    385  GLY  C    C      0.510000       12.0110           0
    5448 A    385  GLY  O    O     -0.510000       15.9990           0
    5449 A    386  GLY  N    NH1   -0.470000       14.0070           0
    5450 A    386  GLY  HN   H      0.310000        1.0080           0
    5451 A    386  GLY  CA   CT2   -0.020000       12.0110           0
    5452 A    386  GLY  HA1  HB2    0.090000        1.0080           0
    5453 A    386  GLY  HA2  HB2    0.090000        1.0080           0
    5454 A    386  GLY  C    C      0.510000       12.0110           0
    5455 A    386  GLY  O    O     -0.510000       15.9990           0
    5456 A    387  TYR  N    NH1   -0.470000       14.0070           0
    5457 A    387  TYR  HN   H      0.310000        1.0080           0
    5458 A    387  TYR  CA   CT1    0.070000       12.0110           0
    5459 A    387  TYR  HA   HB1    0.090000        1.0080           0
    5460 A    387  TYR  CB   CT2   -0.180000       12.0110           0
    5461 A    387  TYR  HB1  HA2    0.090000        1.0080           0
    5462 A    387  TYR  HB2  HA2    0.090000        1.0080           0
    5463 A    387  TYR  CG   CA     0.000000       12.0110           0
    5464 A    387  TYR  CD1  CA    -0.115000       12.0110           0
    5465 A    387  TYR  HD1  HP     0.115000        1.0080           0
    5466 A    387  TYR  CE1  CA    -0.115000       12.0110           0
    5467 A    387  TYR  HE1  HP     0.115000        1.0080           0
    5468 A    387  TYR  CZ   CA     0.110000       12.0110           0
    5469 A    387  TYR  OH   OH1   -0.540000       15.9990           0
    5470 A    387  TYR  HH   H      0.430000        1.0080           0
    5471 A    387  TYR  CD2  CA    -0.115000       12.0110           0
    5472 A    387  TYR  HD2  HP     0.115000        1.0080           0
    5473 A    387  TYR  CE2  CA    -0.115000       12.0110           0
    5474 A    387  TYR  HE2  HP     0.115000        1.0080           0
    5475 A    387  TYR  C    C      0.510000       12.0110           0
    5476 A    387  TYR  O    O     -0.510000       15.9990           0
    5477 A    388  LEU  N    NH1   -0.470000       14.0070           0
    5478 A    388  LEU  HN   H      0.310000        1.0080           0
    5479 A    388  LEU  CA   CT1    0.070000       12.0110           0
    5480 A    388  LEU  HA   HB1    0.090000        1.0080           0
    5481 A    388  LEU  CB   CT2   -0.180000       12.0110           0
    5482 A    388  LEU  HB1  HA2    0.090000        1.0080           0
    5483 A    388  LEU  HB2  HA2    0.090000        1.0080           0
    5484 A    388  LEU  CG   CT1   -0.090000       12.0110           0
    5485 A    388  LEU  HG   HA1    0.090000        1.0080           0
    5486 A    388  LEU  CD1  CT3   -0.270000       12.0110           0
    5487 A    388  LEU  HD11 HA3    0.090000        1.0080           0
    5488 A    388  LEU  HD12 HA3    0.090000        1.0080           0
    5489 A    388  LEU  HD13 HA3    0.090000        1.0080           0
    5490 A    388  LEU  CD2  CT3   -0.270000       12.0110           0
    5491 A    388  LEU  HD21 HA3    0.090000        1.0080           0
    5492 A    388  LEU  HD22 HA3    0.090000        1.0080           0
    5493 A    388  LEU  HD23 HA3    0.090000        1.0080           0
    5494 A    388  LEU  C    C      0.510000       12.0110           0
    5495 A    388  LEU  O    O     -0.510000       15.9990           0
    5496 A    389  GLU  N    NH1   -0.470000       14.0070           0
    5497 A    389  GLU  HN   H      0.310000        1.0080           0
    5498 A    389  GLU  CA   CT1    0.070000       12.0110           0
    5499 A    389  GLU  HA   HB1    0.090000        1.0080           0
    5500 A    389  GLU  CB   CT2A  -0.180000       12.0110           0
    5501 A    389  GLU  HB1  HA2    0.090000        1.0080           0
    5502 A    389  GLU  HB2  HA2    0.090000        1.0080           0
    5503 A    389  GLU  CG   CT2   -0.280000       12.0110           0
    5504 A    389  GLU  HG1  HA2    0.090000        1.0080           0
    5505 A    389  GLU  HG2  HA2    0.090000        1.0080           0
    5506 A    389  GLU  CD   CC     0.620000       12.0110           0
    5507 A    389  GLU  OE1  OC    -0.760000       15.9990           0
    5508 A    389  GLU  OE2  OC    -0.760000       15.9990           0
    5509 A    389  GLU  C    C      0.510000       12.0110           0
    5510 A    389  GLU  O    O     -0.510000       15.9990           0
    5511 A    390  HSD  N    NH1   -0.470000       14.0070           0
    5512 A    390  HSD  HN   H      0.310000        1.0080           0
    5513 A    390  HSD  CA   CT1    0.070000       12.0110           0
    5514 A    390  HSD  HA   HB1    0.090000        1.0080           0
    5515 A    390  HSD  CB   CT2   -0.090000       12.0110           0
    5516 A    390  HSD  HB1  HA2    0.090000        1.0080           0
    5517 A    390  HSD  HB2  HA2    0.090000        1.0080           0
    5518 A    390  HSD  ND1  NR1   -0.360000       14.0070           0
    5519 A    390  HSD  HD1  H      0.320000        1.0080           0
    5520 A    390  HSD  CG   CPH1  -0.050000       12.0110           0
    5521 A    390  HSD  CE1  CPH2   0.250000       12.0110           0
    5522 A    390  HSD  HE1  HR1    0.130000        1.0080           0
    5523 A    390  HSD  NE2  NR2   -0.700000       14.0070           0
    5524 A    390  HSD  CD2  CPH1   0.220000       12.0110           0
    5525 A    390  HSD  HD2  HR3    0.100000        1.0080           0
    5526 A    390  HSD  C    C      0.510000       12.0110           0
    5527 A    390  HSD  O    O     -0.510000       15.9990           0
    5528 A    391  VAL  N    NH1   -0.470000       14.0070           0
    5529 A    391  VAL  HN   H      0.310000        1.0080           0
    5530 A    391  VAL  CA   CT1    0.070000       12.0110           0
    5531 A    391  VAL  HA   HB1    0.090000        1.0080           0
    5532 A    391  VAL  CB   CT1   -0.090000       12.0110           0
    5533 A    391  VAL  HB   HA1    0.090000        1.0080           0
    5534 A    391  VAL  CG1  CT3   -0.270000       12.0110           0
    5535 A    391  VAL  HG11 HA3    0.090000        1.0080           0
    5536 A    391  VAL  HG12 HA3    0.090000        1.0080           0
    5537 A    391  VAL  HG13 HA3    0.090000        1.0080           0
    5538 A    391  VAL  CG2  CT3   -0.270000       12.0110           0
    5539 A    391  VAL  HG21 HA3    0.090000        1.0080           0
    5540 A    391  VAL  HG22 HA3    0.090000        1.0080           0
    5541 A    391  VAL  HG23 HA3    0.090000        1.0080           0
    5542 A    391  VAL  C    C      0.510000       12.0110           0
    5543 A    391  VAL  O    O     -0.510000       15.9990           0
    5544 A    392  PHE  N    NH1   -0.470000       14.0070           0
    5545 A    392  PHE  HN   H      0.310000        1.0080           0
    5546 A    392  PHE  CA   CT1    0.070000       12.0110           0
    5547 A    392  PHE  HA   HB1    0.090000        1.0080           0
    5548 A    392  PHE  CB   CT2   -0.180000       12.0110           0
    5549 A    392  PHE  HB1  HA2    0.090000        1.0080           0
    5550 A    392  PHE  HB2  HA2    0.090000        1.0080           0
    5551 A    392  PHE  CG   CA     0.000000       12.0110           0
    5552 A    392  PHE  CD1  CA    -0.115000       12.0110           0
    5553 A    392  PHE  HD1  HP     0.115000        1.0080           0
    5554 A    392  PHE  CE1  CA    -0.115000       12.0110           0
    5555 A    392  PHE  HE1  HP     0.115000        1.0080           0
    5556 A    392  PHE  CZ   CA    -0.115000       12.0110           0
    5557 A    392  PHE  HZ   HP     0.115000        1.0080           0
    5558 A    392  PHE  CD2  CA    -0.115000       12.0110           0
    5559 A    392  PHE  HD2  HP     0.115000        1.0080           0
    5560 A    392  PHE  CE2  CA    -0.115000       12.0110           0
    5561 A    392  PHE  HE2  HP     0.115000        1.0080           0
    5562 A    392  PHE  C    C      0.510000       12.0110           0
    5563 A    392  PHE  O    O     -0.510000       15.9990           0
    5564 A    393  ARG  N    NH1   -0.470000       14.0070           0
    5565 A    393  ARG  HN   H      0.310000        1.0080           0
    5566 A    393  ARG  CA   CT1    0.070000       12.0110           0
    5567 A    393  ARG  HA   HB1    0.090000        1.0080           0
    5568 A    393  ARG  CB   CT2   -0.180000       12.0110           0
    5569 A    393  ARG  HB1  HA2    0.090000        1.0080           0
    5570 A    393  ARG  HB2  HA2    0.090000        1.0080           0
    5571 A    393  ARG  CG   CT2   -0.180000       12.0110           0
    5572 A    393  ARG  HG1  HA2    0.090000        1.0080           0
    5573 A    393  ARG  HG2  HA2    0.090000        1.0080           0
    5574 A    393  ARG  CD   CT2    0.200000       12.0110           0
    5575 A    393  ARG  HD1  HA2    0.090000        1.0080           0
    5576 A    393  ARG  HD2  HA2    0.090000        1.0080           0
    5577 A    393  ARG  NE   NC2   -0.700000       14.0070           0
    5578 A    393  ARG  HE   HC     0.440000        1.0080           0
    5579 A    393  ARG  CZ   C      0.640000       12.0110           0
    5580 A    393  ARG  NH1  NC2   -0.800000       14.0070           0
    5581 A    393  ARG  HH11 HC     0.460000        1.0080           0
    5582 A    393  ARG  HH12 HC     0.460000        1.0080           0
    5583 A    393  ARG  NH2  NC2   -0.800000       14.0070           0
    5584 A    393  ARG  HH21 HC     0.460000        1.0080           0
    5585 A    393  ARG  HH22 HC     0.460000        1.0080           0
    5586 A    393  ARG  C    C      0.510000       12.0110           0
    5587 A    393  ARG  O    O     -0.510000       15.9990           0
    5588 A    394  SER  N    NH1   -0.470000       14.0070           0
    5589 A    394  SER  HN   H      0.310000        1.0080           0
    5590 A    394  SER  CA   CT1    0.070000       12.0110           0
    5591 A    394  SER  HA   HB1    0.090000        1.0080           0
    5592 A    394  SER  CB   CT2    0.050000       12.0110           0
    5593 A    394  SER  HB1  HA2    0.090000        1.0080           0
    5594 A    394  SER  HB2  HA2    0.090000        1.0080           0
    5595 A    394  SER  OG   OH1   -0.660000       15.9990           0
    5596 A    394  SER  HG1  H      0.430000        1.0080           0
    5597 A    394  SER  C    C      0.510000       12.0110           0
    5598 A    394  SER  O    O     -0.510000       15.9990           0
    5599 A    395  ALA  N    NH1   -0.470000       14.0070           0
    5600 A    395  ALA  HN   H      0.310000        1.0080           0
    5601 A    395  ALA  CA   CT1    0.070000       12.0110           0
    5602 A    395  ALA  HA   HB1    0.090000        1.0080           0
    5603 A    395  ALA  CB   CT3   -0.270000       12.0110           0
    5604 A    395  ALA  HB1  HA3    0.090000        1.0080           0
    5605 A    395  ALA  HB2  HA3    0.090000        1.0080           0
    5606 A    395  ALA  HB3  HA3    0.090000        1.0080           0
    5607 A    395  ALA  C    C      0.510000       12.0110           0
    5608 A    395  ALA  O    O     -0.510000       15.9990           0
[truncated: 9,994,202 more chars]
