# Supplementary material for: Predicting the Structure of Enzymes with Metal Cofactors: The Example of [FeFe] Hydrogenases
Source: Int J Mol Sci. 2024 Mar 25;25(7):3663. doi: 10.3390/ijms25073663 (PMC11011570; doi:10.3390/ijms25073663)
Supplement: Supplementary file 1 [file ijms-25-03663-s001.zip › ijms-2857370-SM/Force_Field/molecule.pdb]

CRYST1  110.750  110.750  103.540  90.00  90.00  90.00 P 42 21 2     1
ATOM      1  N   MET A   1      59.570  61.215  10.684  1.00 39.53           N  
ATOM      2  CA  MET A   1      58.318  61.920  10.431  1.00 39.53           C  
ATOM      3  C   MET A   1      57.327  61.024   9.695  1.00 39.53           C  
ATOM      4  O   MET A   1      57.562  60.646   8.545  1.00 39.53           O  
ATOM      5  CB  MET A   1      58.570  63.195   9.624  1.00 39.53           C  
ATOM      6  CG  MET A   1      58.653  64.452  10.473  1.00 39.53           C  
ATOM      7  SD  MET A   1      58.610  65.985   9.465  1.00 39.53           S  
ATOM      8  CE  MET A   1      59.905  66.949  10.294  1.00 39.53           C  
ATOM      9  N   PHE A   2      56.787  59.835  10.321  1.00 37.35           N  
ATOM     10  CA  PHE A   2      55.911  58.690  10.107  1.00 37.35           C  
ATOM     11  C   PHE A   2      54.510  59.146   9.714  1.00 37.35           C  
ATOM     12  O   PHE A   2      53.880  59.923  10.433  1.00 37.35           O  
ATOM     13  CB  PHE A   2      55.846  57.819  11.365  1.00 37.35           C  
ATOM     14  CG  PHE A   2      56.776  56.635  11.333  1.00 37.35           C  
ATOM     15  CD1 PHE A   2      56.396  55.453  10.709  1.00 37.35           C  
ATOM     16  CD2 PHE A   2      58.029  56.707  11.927  1.00 37.35           C  
ATOM     17  CE1 PHE A   2      57.256  54.356  10.678  1.00 37.35           C  
ATOM     18  CE2 PHE A   2      58.892  55.615  11.899  1.00 37.35           C  
ATOM     19  CZ  PHE A   2      58.504  54.441  11.276  1.00 37.35           C  
ATOM     20  N   SER A   3      54.157  59.392   8.431  1.00 42.25           N  
ATOM     21  CA  SER A   3      52.866  59.487   7.756  1.00 42.25           C  
ATOM     22  C   SER A   3      52.297  58.103   7.455  1.00 42.25           C  
ATOM     23  O   SER A   3      52.979  57.259   6.871  1.00 42.25           O  
ATOM     24  CB  SER A   3      52.997  60.285   6.458  1.00 42.25           C  
ATOM     25  OG  SER A   3      51.834  60.147   5.662  1.00 42.25           O  
ATOM     26  N   GLY A   4      51.462  57.498   8.342  1.00 43.32           N  
ATOM     27  CA  GLY A   4      50.403  56.535   8.605  1.00 43.32           C  
ATOM     28  C   GLY A   4      49.285  56.583   7.579  1.00 43.32           C  
ATOM     29  O   GLY A   4      48.108  56.501   7.935  1.00 43.32           O  
ATOM     30  N   ALA A   5      49.505  56.310   6.274  1.00 46.69           N  
ATOM     31  CA  ALA A   5      48.319  55.989   5.485  1.00 46.69           C  
ATOM     32  C   ALA A   5      48.475  54.642   4.785  1.00 46.69           C  
ATOM     33  O   ALA A   5      49.459  54.413   4.078  1.00 46.69           O  
ATOM     34  CB  ALA A   5      48.047  57.088   4.461  1.00 46.69           C  
ATOM     35  N   VAL A   6      48.109  53.435   5.417  1.00 44.08           N  
ATOM     36  CA  VAL A   6      47.824  52.127   4.837  1.00 44.08           C  
ATOM     37  C   VAL A   6      46.573  52.210   3.966  1.00 44.08           C  
ATOM     38  O   VAL A   6      45.516  52.650   4.425  1.00 44.08           O  
ATOM     39  CB  VAL A   6      47.642  51.049   5.929  1.00 44.08           C  
ATOM     40  CG1 VAL A   6      47.305  49.697   5.302  1.00 44.08           C  
ATOM     41  CG2 VAL A   6      48.899  50.944   6.789  1.00 44.08           C  
ATOM     42  N   LYS A   7      46.646  52.415   2.618  1.00 43.31           N  
ATOM     43  CA  LYS A   7      45.793  52.263   1.443  1.00 43.31           C  
ATOM     44  C   LYS A   7      45.481  50.793   1.177  1.00 43.31           C  
ATOM     45  O   LYS A   7      46.390  49.986   0.972  1.00 43.31           O  
ATOM     46  CB  LYS A   7      46.457  52.888   0.214  1.00 43.31           C  
ATOM     47  CG  LYS A   7      46.280  54.395   0.117  1.00 43.31           C  
ATOM     48  CD  LYS A   7      46.818  54.937  -1.201  1.00 43.31           C  
ATOM     49  CE  LYS A   7      46.701  56.453  -1.274  1.00 43.31           C  
ATOM     50  NZ  LYS A   7      47.263  56.993  -2.548  1.00 43.31           N1+
ATOM     51  N   ILE A   8      44.515  50.169   1.876  1.00 47.67           N  
ATOM     52  CA  ILE A   8      44.052  48.821   1.563  1.00 47.67           C  
ATOM     53  C   ILE A   8      43.128  48.861   0.348  1.00 47.67           C  
ATOM     54  O   ILE A   8      42.071  49.497   0.388  1.00 47.67           O  
ATOM     55  CB  ILE A   8      43.329  48.178   2.768  1.00 47.67           C  
ATOM     56  CG1 ILE A   8      44.223  48.219   4.012  1.00 47.67           C  
ATOM     57  CG2 ILE A   8      42.908  46.740   2.442  1.00 47.67           C  
ATOM     58  CD1 ILE A   8      43.544  47.716   5.278  1.00 47.67           C  
ATOM     59  N   GLY A   9      43.688  48.790  -0.889  1.00 34.81           N  
ATOM     60  CA  GLY A   9      43.447  48.346  -2.252  1.00 34.81           C  
ATOM     61  C   GLY A   9      43.163  46.859  -2.354  1.00 34.81           C  
ATOM     62  O   GLY A   9      43.788  46.054  -1.661  1.00 34.81           O  
ATOM     63  N   ASP A  10      41.788  46.459  -2.147  1.00 37.65           N  
ATOM     64  CA  ASP A  10      41.173  45.233  -2.649  1.00 37.65           C  
ATOM     65  C   ASP A  10      39.964  44.839  -1.804  1.00 37.65           C  
ATOM     66  O   ASP A  10      39.974  43.797  -1.145  1.00 37.65           O  
ATOM     67  CB  ASP A  10      42.192  44.094  -2.675  1.00 37.65           C  
ATOM     68  CG  ASP A  10      42.724  43.804  -4.068  1.00 37.65           C  
ATOM     69  OD1 ASP A  10      42.131  44.284  -5.059  1.00 37.65           O  
ATOM     70  OD2 ASP A  10      43.743  43.089  -4.175  1.00 37.65           O1-
ATOM     71  N   LEU A  11      38.890  45.677  -1.616  1.00 40.87           N  
ATOM     72  CA  LEU A  11      37.676  45.359  -0.874  1.00 40.87           C  
ATOM     73  C   LEU A  11      36.566  44.902  -1.814  1.00 40.87           C  
ATOM     74  O   LEU A  11      35.855  45.728  -2.390  1.00 40.87           O  
ATOM     75  CB  LEU A  11      37.208  46.574  -0.067  1.00 40.87           C  
ATOM     76  CG  LEU A  11      37.034  46.362   1.438  1.00 40.87           C  
ATOM     77  CD1 LEU A  11      38.264  46.859   2.189  1.00 40.87           C  
ATOM     78  CD2 LEU A  11      35.777  47.066   1.935  1.00 40.87           C  
ATOM     79  N   HIS A  12      36.815  43.991  -2.772  1.00 37.75           N  
ATOM     80  CA  HIS A  12      35.788  43.123  -3.337  1.00 37.75           C  
ATOM     81  C   HIS A  12      35.579  41.883  -2.475  1.00 37.75           C  
ATOM     82  O   HIS A  12      34.911  40.935  -2.895  1.00 37.75           O  
ATOM     83  CB  HIS A  12      36.157  42.715  -4.764  1.00 37.75           C  
ATOM     84  CG  HIS A  12      36.018  43.822  -5.760  1.00 37.75           C  
ATOM     85  CD2 HIS A  12      36.947  44.486  -6.486  1.00 37.75           C  
ATOM     86  ND1 HIS A  12      34.798  44.369  -6.100  1.00 37.75           N  
ATOM     87  CE1 HIS A  12      34.984  45.322  -6.997  1.00 37.75           C  
ATOM     88  NE2 HIS A  12      36.279  45.414  -7.248  1.00 37.75           N  
ATOM     89  N   ASP A  13      35.238  42.019  -1.092  1.00 40.15           N  
ATOM     90  CA  ASP A  13      35.038  40.824  -0.280  1.00 40.15           C  
ATOM     91  C   ASP A  13      33.554  40.585  -0.010  1.00 40.15           C  
ATOM     92  O   ASP A  13      32.860  41.468   0.498  1.00 40.15           O  
ATOM     93  CB  ASP A  13      35.801  40.941   1.042  1.00 40.15           C  
ATOM     94  CG  ASP A  13      37.064  40.098   1.074  1.00 40.15           C  
ATOM     95  OD1 ASP A  13      37.305  39.322   0.123  1.00 40.15           O  
ATOM     96  OD2 ASP A  13      37.824  40.207   2.062  1.00 40.15           O1-
ATOM     97  N   PHE A  14      32.759  39.986  -0.848  1.00 39.42           N  
ATOM     98  CA  PHE A  14      31.853  38.920  -0.441  1.00 39.42           C  
ATOM     99  C   PHE A  14      32.010  38.613   1.044  1.00 39.42           C  
ATOM    100  O   PHE A  14      33.130  38.518   1.548  1.00 39.42           O  
ATOM    101  CB  PHE A  14      32.103  37.655  -1.267  1.00 39.42           C  
ATOM    102  CG  PHE A  14      30.982  37.316  -2.213  1.00 39.42           C  
ATOM    103  CD1 PHE A  14      29.934  36.500  -1.806  1.00 39.42           C  
ATOM    104  CD2 PHE A  14      30.978  37.814  -3.510  1.00 39.42           C  
ATOM    105  CE1 PHE A  14      28.896  36.185  -2.678  1.00 39.42           C  
ATOM    106  CE2 PHE A  14      29.943  37.503  -4.388  1.00 39.42           C  
ATOM    107  CZ  PHE A  14      28.904  36.688  -3.971  1.00 39.42           C  
ATOM    108  N   ILE A  15      31.373  39.407   1.973  1.00 41.11           N  
ATOM    109  CA  ILE A  15      31.298  39.027   3.379  1.00 41.11           C  
ATOM    110  C   ILE A  15      31.258  37.505   3.501  1.00 41.11           C  
ATOM    111  O   ILE A  15      30.277  36.871   3.105  1.00 41.11           O  
ATOM    112  CB  ILE A  15      30.067  39.653   4.069  1.00 41.11           C  
ATOM    113  CG1 ILE A  15      30.072  41.176   3.891  1.00 41.11           C  
ATOM    114  CG2 ILE A  15      30.028  39.276   5.553  1.00 41.11           C  
ATOM    115  CD1 ILE A  15      28.837  41.869   4.452  1.00 41.11           C  
ATOM    116  N   SER A  16      32.391  36.753   3.075  1.00 35.41           N  
ATOM    117  CA  SER A  16      32.665  35.470   3.714  1.00 35.41           C  
ATOM    118  C   SER A  16      32.670  35.598   5.233  1.00 35.41           C  
ATOM    119  O   SER A  16      33.095  36.621   5.774  1.00 35.41           O  
ATOM    120  CB  SER A  16      34.005  34.909   3.237  1.00 35.41           C  
ATOM    121  OG  SER A  16      34.618  35.789   2.312  1.00 35.41           O  
ATOM    122  N   PRO A  17      31.679  35.072   6.074  1.00 35.41           N  
ATOM    123  CA  PRO A  17      31.703  35.093   7.539  1.00 35.41           C  
ATOM    124  C   PRO A  17      33.120  35.139   8.106  1.00 35.41           C  
ATOM    125  O   PRO A  17      34.019  34.471   7.585  1.00 35.41           O  
ATOM    126  CB  PRO A  17      31.004  33.787   7.922  1.00 35.41           C  
ATOM    127  CG  PRO A  17      30.798  33.070   6.627  1.00 35.41           C  
ATOM    128  CD  PRO A  17      31.445  33.869   5.532  1.00 35.41           C  
ATOM    129  N   ALA A  18      33.768  36.358   8.411  1.00 36.80           N  
ATOM    130  CA  ALA A  18      34.876  36.469   9.357  1.00 36.80           C  
ATOM    131  C   ALA A  18      34.953  35.240  10.258  1.00 36.80           C  
ATOM    132  O   ALA A  18      33.928  34.743  10.730  1.00 36.80           O  
ATOM    133  CB  ALA A  18      34.732  37.734  10.199  1.00 36.80           C  
ATOM    134  N   GLN A  19      35.722  34.176   9.868  1.00 36.94           N  
ATOM    135  CA  GLN A  19      36.244  33.002  10.559  1.00 36.94           C  
ATOM    136  C   GLN A  19      36.225  33.201  12.071  1.00 36.94           C  
ATOM    137  O   GLN A  19      36.316  32.234  12.831  1.00 36.94           O  
ATOM    138  CB  GLN A  19      37.664  32.689  10.087  1.00 36.94           C  
ATOM    139  CG  GLN A  19      37.735  32.154   8.663  1.00 36.94           C  
ATOM    140  CD  GLN A  19      38.498  30.846   8.564  1.00 36.94           C  
ATOM    141  NE2 GLN A  19      38.075  29.980   7.650  1.00 36.94           N  
ATOM    142  OE1 GLN A  19      39.462  30.617   9.303  1.00 36.94           O  
ATOM    143  N   ALA A  20      35.578  34.369  12.524  1.00 39.05           N  
ATOM    144  CA  ALA A  20      35.397  34.475  13.969  1.00 39.05           C  
ATOM    145  C   ALA A  20      33.919  34.430  14.342  1.00 39.05           C  
ATOM    146  O   ALA A  20      33.569  34.138  15.487  1.00 39.05           O  
ATOM    147  CB  ALA A  20      36.036  35.760  14.493  1.00 39.05           C  
ATOM    148  N   CYS A  21      32.999  34.082  13.299  1.00 39.53           N  
ATOM    149  CA  CYS A  21      31.544  34.007  13.377  1.00 39.53           C  
ATOM    150  C   CYS A  21      31.021  32.788  12.625  1.00 39.53           C  
ATOM    151  O   CYS A  21      29.895  32.799  12.125  1.00 39.53           O  
ATOM    152  CB  CYS A  21      30.909  35.277  12.814  1.00 39.53           C  
ATOM    153  SG  CYS A  21      31.275  36.762  13.775  1.00 39.53           S  
ATOM    154  N   VAL A  22      31.796  31.666  12.461  1.00 37.93           N  
ATOM    155  CA  VAL A  22      31.378  30.390  11.892  1.00 37.93           C  
ATOM    156  C   VAL A  22      31.196  29.363  13.005  1.00 37.93           C  
ATOM    157  O   VAL A  22      32.085  29.176  13.838  1.00 37.93           O  
ATOM    158  CB  VAL A  22      32.396  29.873  10.850  1.00 37.93           C  
ATOM    159  CG1 VAL A  22      31.902  28.578  10.208  1.00 37.93           C  
ATOM    160  CG2 VAL A  22      32.655  30.936   9.785  1.00 37.93           C  
ATOM    161  N   VAL A  23      29.960  29.208  13.586  1.00 39.85           N  
ATOM    162  CA  VAL A  23      29.556  28.007  14.310  1.00 39.85           C  
ATOM    163  C   VAL A  23      30.120  26.770  13.615  1.00 39.85           C  
ATOM    164  O   VAL A  23      29.987  26.620  12.398  1.00 39.85           O  
ATOM    165  CB  VAL A  23      28.019  27.902  14.423  1.00 39.85           C  
ATOM    166  CG1 VAL A  23      27.620  26.660  15.216  1.00 39.85           C  
ATOM    167  CG2 VAL A  23      27.444  29.161  15.070  1.00 39.85           C  
ATOM    168  N   ASN A  24      31.345  26.307  14.101  1.00 36.18           N  
ATOM    169  CA  ASN A  24      31.955  25.013  13.818  1.00 36.18           C  
ATOM    170  C   ASN A  24      30.901  23.931  13.601  1.00 36.18           C  
ATOM    171  O   ASN A  24      30.019  23.740  14.440  1.00 36.18           O  
ATOM    172  CB  ASN A  24      32.904  24.608  14.947  1.00 36.18           C  
ATOM    173  CG  ASN A  24      34.342  25.005  14.672  1.00 36.18           C  
ATOM    174  ND2 ASN A  24      35.113  25.214  15.732  1.00 36.18           N  
ATOM    175  OD1 ASN A  24      34.755  25.125  13.516  1.00 36.18           O  
ATOM    176  N   LEU A  25      30.434  23.693  12.327  1.00 39.05           N  
ATOM    177  CA  LEU A  25      29.792  22.588  11.625  1.00 39.05           C  
ATOM    178  C   LEU A  25      30.289  21.246  12.153  1.00 39.05           C  
ATOM    179  O   LEU A  25      29.875  20.191  11.669  1.00 39.05           O  
ATOM    180  CB  LEU A  25      30.053  22.684  10.119  1.00 39.05           C  
ATOM    181  CG  LEU A  25      29.360  23.832   9.384  1.00 39.05           C  
ATOM    182  CD1 LEU A  25      30.014  24.064   8.026  1.00 39.05           C  
ATOM    183  CD2 LEU A  25      27.871  23.542   9.222  1.00 39.05           C  
ATOM    184  N   GLU A  26      30.674  21.109  13.566  1.00 39.53           N  
ATOM    185  CA  GLU A  26      30.979  19.787  14.106  1.00 39.53           C  
ATOM    186  C   GLU A  26      30.349  19.595  15.482  1.00 39.53           C  
ATOM    187  O   GLU A  26      30.708  20.286  16.437  1.00 39.53           O  
ATOM    188  CB  GLU A  26      32.492  19.574  14.186  1.00 39.53           C  
ATOM    189  CG  GLU A  26      33.174  19.486  12.827  1.00 39.53           C  
ATOM    190  CD  GLU A  26      34.677  19.279  12.923  1.00 39.53           C  
ATOM    191  OE1 GLU A  26      35.325  19.045  11.879  1.00 39.53           O  
ATOM    192  OE2 GLU A  26      35.211  19.351  14.052  1.00 39.53           O1-
ATOM    193  N   GLY A  27      29.050  19.703  15.768  1.00 33.85           N  
ATOM    194  CA  GLY A  27      28.127  19.033  16.670  1.00 33.85           C  
ATOM    195  C   GLY A  27      28.738  17.827  17.361  1.00 33.85           C  
ATOM    196  O   GLY A  27      28.704  16.716  16.829  1.00 33.85           O  
ATOM    197  N   GLY A  28      29.893  17.972  18.157  1.00 33.63           N  
ATOM    198  CA  GLY A  28      30.077  16.917  19.142  1.00 33.63           C  
ATOM    199  C   GLY A  28      30.396  17.445  20.527  1.00 33.63           C  
ATOM    200  O   GLY A  28      31.132  18.424  20.671  1.00 33.63           O  
ATOM    201  N   LYS A  29      29.475  17.558  21.518  1.00 35.97           N  
ATOM    202  CA  LYS A  29      29.456  17.587  22.977  1.00 35.97           C  
ATOM    203  C   LYS A  29      30.824  17.232  23.552  1.00 35.97           C  
ATOM    204  O   LYS A  29      31.417  16.219  23.175  1.00 35.97           O  
ATOM    205  CB  LYS A  29      28.393  16.631  23.520  1.00 35.97           C  
ATOM    206  CG  LYS A  29      26.968  17.145  23.382  1.00 35.97           C  
ATOM    207  CD  LYS A  29      25.969  16.202  24.039  1.00 35.97           C  
ATOM    208  CE  LYS A  29      24.537  16.685  23.852  1.00 35.97           C  
ATOM    209  NZ  LYS A  29      23.556  15.789  24.535  1.00 35.97           N1+
ATOM    210  N   LEU A  30      31.754  18.184  23.937  1.00 35.93           N  
ATOM    211  CA  LEU A  30      32.894  17.926  24.810  1.00 35.93           C  
ATOM    212  C   LEU A  30      32.442  17.286  26.119  1.00 35.93           C  
ATOM    213  O   LEU A  30      31.462  17.727  26.725  1.00 35.93           O  
ATOM    214  CB  LEU A  30      33.652  19.224  25.099  1.00 35.93           C  
ATOM    215  CG  LEU A  30      34.492  19.788  23.951  1.00 35.93           C  
ATOM    216  CD1 LEU A  30      34.727  21.282  24.151  1.00 35.93           C  
ATOM    217  CD2 LEU A  30      35.819  19.043  23.842  1.00 35.93           C  
ATOM    218  N   PRO A  31      32.851  15.989  26.452  1.00 36.75           N  
ATOM    219  CA  PRO A  31      32.582  15.375  27.754  1.00 36.75           C  
ATOM    220  C   PRO A  31      33.232  16.132  28.910  1.00 36.75           C  
ATOM    221  O   PRO A  31      34.339  16.656  28.764  1.00 36.75           O  
ATOM    222  CB  PRO A  31      33.183  13.973  27.613  1.00 36.75           C  
ATOM    223  CG  PRO A  31      34.058  14.053  26.404  1.00 36.75           C  
ATOM    224  CD  PRO A  31      33.911  15.418  25.798  1.00 36.75           C  
ATOM    225  N   ASN A  32      32.494  16.804  29.801  1.00 32.23           N  
ATOM    226  CA  ASN A  32      32.560  17.276  31.179  1.00 32.23           C  
ATOM    227  C   ASN A  32      33.164  16.223  32.106  1.00 32.23           C  
ATOM    228  O   ASN A  32      32.590  15.148  32.288  1.00 32.23           O  
ATOM    229  CB  ASN A  32      31.169  17.681  31.675  1.00 32.23           C  
ATOM    230  CG  ASN A  32      30.931  19.176  31.584  1.00 32.23           C  
ATOM    231  ND2 ASN A  32      29.727  19.607  31.940  1.00 32.23           N  
ATOM    232  OD1 ASN A  32      31.820  19.936  31.195  1.00 32.23           O  
ATOM    233  N   ASN A  33      34.504  15.888  32.005  1.00 36.08           N  
ATOM    234  CA  ASN A  33      35.104  15.258  33.177  1.00 36.08           C  
ATOM    235  C   ASN A  33      36.627  15.325  33.133  1.00 36.08           C  
ATOM    236  O   ASN A  33      37.246  14.871  32.169  1.00 36.08           O  
ATOM    237  CB  ASN A  33      34.640  13.805  33.301  1.00 36.08           C  
ATOM    238  CG  ASN A  33      33.553  13.626  34.343  1.00 36.08           C  
ATOM    239  ND2 ASN A  33      33.032  12.410  34.454  1.00 36.08           N  
ATOM    240  OD1 ASN A  33      33.184  14.573  35.042  1.00 36.08           O  
ATOM    241  N   VAL A  34      37.362  16.367  33.639  1.00 36.74           N  
ATOM    242  CA  VAL A  34      38.495  16.028  34.494  1.00 36.74           C  
ATOM    243  C   VAL A  34      39.265  17.294  34.860  1.00 36.74           C  
ATOM    244  O   VAL A  34      39.793  17.983  33.983  1.00 36.74           O  
ATOM    245  CB  VAL A  34      39.436  15.011  33.811  1.00 36.74           C  
ATOM    246  CG1 VAL A  34      40.512  14.531  34.783  1.00 36.74           C  
ATOM    247  CG2 VAL A  34      38.637  13.827  33.268  1.00 36.74           C  
ATOM    248  N   LEU A  35      38.710  18.179  35.790  1.00 32.78           N  
ATOM    249  CA  LEU A  35      39.345  18.914  36.879  1.00 32.78           C  
ATOM    250  C   LEU A  35      39.986  17.957  37.879  1.00 32.78           C  
ATOM    251  O   LEU A  35      39.347  17.007  38.334  1.00 32.78           O  
ATOM    252  CB  LEU A  35      38.324  19.804  37.592  1.00 32.78           C  
ATOM    253  CG  LEU A  35      37.847  21.039  36.824  1.00 32.78           C  
ATOM    254  CD1 LEU A  35      36.547  21.566  37.421  1.00 32.78           C  
ATOM    255  CD2 LEU A  35      38.923  22.120  36.831  1.00 32.78           C  
ATOM    256  N   ALA A  36      41.261  17.484  37.720  1.00 35.53           N  
ATOM    257  CA  ALA A  36      42.009  17.144  38.928  1.00 35.53           C  
ATOM    258  C   ALA A  36      43.444  16.749  38.591  1.00 35.53           C  
ATOM    259  O   ALA A  36      43.674  15.889  37.737  1.00 35.53           O  
ATOM    260  CB  ALA A  36      41.313  16.015  39.685  1.00 35.53           C  
ATOM    261  N   ASP A  37      44.380  17.718  38.517  1.00 34.95           N  
ATOM    262  CA  ASP A  37      45.652  17.529  39.206  1.00 34.95           C  
ATOM    263  C   ASP A  37      46.710  18.498  38.683  1.00 34.95           C  
ATOM    264  O   ASP A  37      47.051  18.473  37.498  1.00 34.95           O  
ATOM    265  CB  ASP A  37      46.138  16.086  39.050  1.00 34.95           C  
ATOM    266  CG  ASP A  37      45.363  15.104  39.911  1.00 34.95           C  
ATOM    267  OD1 ASP A  37      44.754  15.523  40.919  1.00 34.95           O  
ATOM    268  OD2 ASP A  37      45.363  13.899  39.579  1.00 34.95           O1-
ATOM    269  N   ALA A  38      46.867  19.759  39.268  1.00 31.30           N  
ATOM    270  CA  ALA A  38      47.886  20.588  39.907  1.00 31.30           C  
ATOM    271  C   ALA A  38      49.147  19.779  40.197  1.00 31.30           C  
ATOM    272  O   ALA A  38      49.073  18.671  40.731  1.00 31.30           O  
ATOM    273  CB  ALA A  38      47.342  21.200  41.196  1.00 31.30           C  
ATOM    274  N   GLU A  39      50.214  19.978  39.392  1.00 34.95           N  
ATOM    275  CA  GLU A  39      51.529  20.129  40.010  1.00 34.95           C  
ATOM    276  C   GLU A  39      52.632  20.167  38.957  1.00 34.95           C  
ATOM    277  O   GLU A  39      52.659  19.335  38.048  1.00 34.95           O  
ATOM    278  CB  GLU A  39      51.789  18.995  41.004  1.00 34.95           C  
ATOM    279  CG  GLU A  39      51.279  19.279  42.409  1.00 34.95           C  
ATOM    280  CD  GLU A  39      51.819  18.312  43.451  1.00 34.95           C  
ATOM    281  OE1 GLU A  39      51.721  18.610  44.663  1.00 34.95           O  
ATOM    282  OE2 GLU A  39      52.344  17.249  43.051  1.00 34.95           O1-
ATOM    283  N   ALA A  40      53.168  21.372  38.627  1.00 35.96           N  
ATOM    284  CA  ALA A  40      54.576  21.751  38.703  1.00 35.96           C  
ATOM    285  C   ALA A  40      55.247  21.647  37.336  1.00 35.96           C  
ATOM    286  O   ALA A  40      55.089  20.644  36.636  1.00 35.96           O  
ATOM    287  CB  ALA A  40      55.308  20.878  39.719  1.00 35.96           C  
ATOM    288  N   GLY A  41      55.513  22.773  36.591  1.00 29.41           N  
ATOM    289  CA  GLY A  41      56.865  23.180  36.241  1.00 29.41           C  
ATOM    290  C   GLY A  41      57.234  22.853  34.806  1.00 29.41           C  
ATOM    291  O   GLY A  41      57.016  21.732  34.343  1.00 29.41           O  
ATOM    292  N   THR A  42      57.104  23.836  33.841  1.00 33.32           N  
ATOM    293  CA  THR A  42      58.165  24.222  32.916  1.00 33.32           C  
ATOM    294  C   THR A  42      57.597  24.491  31.526  1.00 33.32           C  
ATOM    295  O   THR A  42      56.793  23.708  31.015  1.00 33.32           O  
ATOM    296  CB  THR A  42      59.252  23.135  32.828  1.00 33.32           C  
ATOM    297  CG2 THR A  42      60.536  23.585  33.516  1.00 33.32           C  
ATOM    298  OG1 THR A  42      58.777  21.940  33.461  1.00 33.32           O  
ATOM    299  N   VAL A  43      57.466  25.850  31.050  1.00 32.31           N  
ATOM    300  CA  VAL A  43      57.263  26.455  29.738  1.00 32.31           C  
ATOM    301  C   VAL A  43      58.468  26.170  28.845  1.00 32.31           C  
ATOM    302  O   VAL A  43      59.600  26.518  29.188  1.00 32.31           O  
ATOM    303  CB  VAL A  43      57.028  27.978  29.845  1.00 32.31           C  
ATOM    304  CG1 VAL A  43      56.786  28.586  28.465  1.00 32.31           C  
ATOM    305  CG2 VAL A  43      55.852  28.272  30.776  1.00 32.31           C  
ATOM    306  N   GLN A  44      58.443  25.039  28.160  1.00 36.25           N  
ATOM    307  CA  GLN A  44      59.311  24.772  27.018  1.00 36.25           C  
ATOM    308  C   GLN A  44      58.542  24.880  25.704  1.00 36.25           C  
ATOM    309  O   GLN A  44      57.461  24.303  25.563  1.00 36.25           O  
ATOM    310  CB  GLN A  44      59.950  23.388  27.140  1.00 36.25           C  
ATOM    311  CG  GLN A  44      61.172  23.353  28.049  1.00 36.25           C  
ATOM    312  CD  GLN A  44      61.935  22.044  27.955  1.00 36.25           C  
ATOM    313  NE2 GLN A  44      62.524  21.622  29.068  1.00 36.25           N  
ATOM    314  OE1 GLN A  44      61.993  21.418  26.891  1.00 36.25           O  
ATOM    315  N   LEU A  45      58.812  25.910  24.895  1.00 36.93           N  
ATOM    316  CA  LEU A  45      58.596  26.255  23.495  1.00 36.93           C  
ATOM    317  C   LEU A  45      58.930  25.078  22.586  1.00 36.93           C  
ATOM    318  O   LEU A  45      60.050  24.565  22.613  1.00 36.93           O  
ATOM    319  CB  LEU A  45      59.444  27.470  23.107  1.00 36.93           C  
ATOM    320  CG  LEU A  45      58.983  28.821  23.657  1.00 36.93           C  
ATOM    321  CD1 LEU A  45      60.162  29.785  23.751  1.00 36.93           C  
ATOM    322  CD2 LEU A  45      57.878  29.405  22.785  1.00 36.93           C  
ATOM    323  N   GLN A  46      57.936  24.181  22.371  1.00 36.51           N  
ATOM    324  CA  GLN A  46      58.081  23.145  21.353  1.00 36.51           C  
ATOM    325  C   GLN A  46      57.674  23.664  19.978  1.00 36.51           C  
ATOM    326  O   GLN A  46      56.586  24.220  19.815  1.00 36.51           O  
ATOM    327  CB  GLN A  46      57.247  21.914  21.716  1.00 36.51           C  
ATOM    328  CG  GLN A  46      58.067  20.761  22.279  1.00 36.51           C  
ATOM    329  CD  GLN A  46      57.205  19.616  22.776  1.00 36.51           C  
ATOM    330  NE2 GLN A  46      57.831  18.645  23.433  1.00 36.51           N  
ATOM    331  OE1 GLN A  46      55.987  19.604  22.571  1.00 36.51           O  
ATOM    332  N   PRO A  47      58.597  23.648  19.000  1.00 36.75           N  
ATOM    333  CA  PRO A  47      58.291  23.816  17.579  1.00 36.75           C  
ATOM    334  C   PRO A  47      57.603  22.594  16.973  1.00 36.75           C  
ATOM    335  O   PRO A  47      58.073  21.467  17.150  1.00 36.75           O  
ATOM    336  CB  PRO A  47      59.667  24.037  16.946  1.00 36.75           C  
ATOM    337  CG  PRO A  47      60.621  23.322  17.847  1.00 36.75           C  
ATOM    338  CD  PRO A  47      59.854  22.781  19.021  1.00 36.75           C  
ATOM    339  N   ARG A  48      56.176  22.499  16.978  1.00 35.32           N  
ATOM    340  CA  ARG A  48      55.363  21.413  16.441  1.00 35.32           C  
ATOM    341  C   ARG A  48      55.085  21.617  14.956  1.00 35.32           C  
ATOM    342  O   ARG A  48      54.669  22.700  14.542  1.00 35.32           O  
ATOM    343  CB  ARG A  48      54.046  21.297  17.211  1.00 35.32           C  
ATOM    344  CG  ARG A  48      53.834  19.945  17.873  1.00 35.32           C  
ATOM    345  CD  ARG A  48      52.486  19.866  18.577  1.00 35.32           C  
ATOM    346  NE  ARG A  48      52.186  18.506  19.014  1.00 35.32           N  
ATOM    347  CZ  ARG A  48      51.276  18.187  19.930  1.00 35.32           C  
ATOM    348  NH1 ARG A  48      50.555  19.131  20.526  1.00 35.32           N1+
ATOM    349  NH2 ARG A  48      51.083  16.917  20.253  1.00 35.32           N  
ATOM    350  N   LYS A  49      55.855  20.937  14.006  1.00 37.75           N  
ATOM    351  CA  LYS A  49      55.704  20.252  12.726  1.00 37.75           C  
ATOM    352  C   LYS A  49      54.267  20.342  12.220  1.00 37.75           C  
ATOM    353  O   LYS A  49      53.320  20.154  12.988  1.00 37.75           O  
ATOM    354  CB  LYS A  49      56.124  18.786  12.850  1.00 37.75           C  
ATOM    355  CG  LYS A  49      57.596  18.538  12.550  1.00 37.75           C  
ATOM    356  CD  LYS A  49      57.945  17.059  12.656  1.00 37.75           C  
ATOM    357  CE  LYS A  49      59.436  16.821  12.457  1.00 37.75           C  
ATOM    358  NZ  LYS A  49      59.775  15.366  12.494  1.00 37.75           N1+
ATOM    359  N   PRO A  50      53.987  20.911  10.955  1.00 38.09           N  
ATOM    360  CA  PRO A  50      52.640  21.063  10.399  1.00 38.09           C  
ATOM    361  C   PRO A  50      51.933  19.727  10.188  1.00 38.09           C  
ATOM    362  O   PRO A  50      52.502  18.812   9.586  1.00 38.09           O  
ATOM    363  CB  PRO A  50      52.888  21.768   9.064  1.00 38.09           C  
ATOM    364  CG  PRO A  50      54.317  21.476   8.737  1.00 38.09           C  
ATOM    365  CD  PRO A  50      54.895  20.633   9.838  1.00 38.09           C  
ATOM    366  N   GLN A  51      51.355  19.037  11.210  1.00 40.68           N  
ATOM    367  CA  GLN A  51      50.413  17.932  11.074  1.00 40.68           C  
ATOM    368  C   GLN A  51      49.184  18.352  10.270  1.00 40.68           C  
ATOM    369  O   GLN A  51      48.536  19.350  10.595  1.00 40.68           O  
ATOM    370  CB  GLN A  51      49.989  17.415  12.449  1.00 40.68           C  
ATOM    371  CG  GLN A  51      50.923  16.359  13.023  1.00 40.68           C  
ATOM    372  CD  GLN A  51      50.525  15.920  14.420  1.00 40.68           C  
ATOM    373  NE2 GLN A  51      51.310  15.022  15.006  1.00 40.68           N  
ATOM    374  OE1 GLN A  51      49.521  16.385  14.968  1.00 40.68           O  
ATOM    375  N   GLY A  52      49.185  18.256   8.925  1.00 33.97           N  
ATOM    376  CA  GLY A  52      48.280  17.774   7.891  1.00 33.97           C  
ATOM    377  C   GLY A  52      46.925  17.360   8.431  1.00 33.97           C  
ATOM    378  O   GLY A  52      46.842  16.610   9.406  1.00 33.97           O  
ATOM    379  N   PHE A  53      45.978  18.307   8.674  1.00 33.86           N  
ATOM    380  CA  PHE A  53      44.556  18.191   8.977  1.00 33.86           C  
ATOM    381  C   PHE A  53      43.856  17.298   7.959  1.00 33.86           C  
ATOM    382  O   PHE A  53      43.978  17.510   6.751  1.00 33.86           O  
ATOM    383  CB  PHE A  53      43.896  19.573   9.003  1.00 33.86           C  
ATOM    384  CG  PHE A  53      43.754  20.152  10.384  1.00 33.86           C  
ATOM    385  CD1 PHE A  53      42.605  19.925  11.133  1.00 33.86           C  
ATOM    386  CD2 PHE A  53      44.770  20.923  10.935  1.00 33.86           C  
ATOM    387  CE1 PHE A  53      42.472  20.459  12.413  1.00 33.86           C  
ATOM    388  CE2 PHE A  53      44.643  21.461  12.212  1.00 33.86           C  
ATOM    389  CZ  PHE A  53      43.492  21.229  12.949  1.00 33.86           C  
ATOM    390  N   ALA A  54      43.864  15.909   8.142  1.00 40.81           N  
ATOM    391  CA  ALA A  54      42.954  14.804   7.852  1.00 40.81           C  
ATOM    392  C   ALA A  54      41.506  15.284   7.809  1.00 40.81           C  
ATOM    393  O   ALA A  54      41.036  15.943   8.741  1.00 40.81           O  
ATOM    394  CB  ALA A  54      43.114  13.697   8.891  1.00 40.81           C  
ATOM    395  N   GLN A  55      40.957  15.693   6.640  1.00 36.94           N  
ATOM    396  CA  GLN A  55      39.631  15.746   6.031  1.00 36.94           C  
ATOM    397  C   GLN A  55      38.696  14.718   6.661  1.00 36.94           C  
ATOM    398  O   GLN A  55      39.002  13.524   6.685  1.00 36.94           O  
ATOM    399  CB  GLN A  55      39.723  15.517   4.522  1.00 36.94           C  
ATOM    400  CG  GLN A  55      40.040  16.776   3.727  1.00 36.94           C  
ATOM    401  CD  GLN A  55      40.155  16.515   2.237  1.00 36.94           C  
ATOM    402  NE2 GLN A  55      40.485  17.554   1.477  1.00 36.94           N  
ATOM    403  OE1 GLN A  55      39.949  15.390   1.772  1.00 36.94           O  
ATOM    404  N   THR A  56      38.115  14.966   7.861  1.00 36.41           N  
ATOM    405  CA  THR A  56      36.976  14.274   8.454  1.00 36.41           C  
ATOM    406  C   THR A  56      35.772  14.315   7.518  1.00 36.41           C  
ATOM    407  O   THR A  56      35.494  15.344   6.899  1.00 36.41           O  
ATOM    408  CB  THR A  56      36.594  14.887   9.814  1.00 36.41           C  
ATOM    409  CG2 THR A  56      36.801  13.886  10.946  1.00 36.41           C  
ATOM    410  OG1 THR A  56      37.410  16.040  10.057  1.00 36.41           O  
ATOM    411  N   LEU A  57      35.354  13.210   6.901  1.00 41.35           N  
ATOM    412  CA  LEU A  57      34.225  12.525   6.282  1.00 41.35           C  
ATOM    413  C   LEU A  57      32.927  13.285   6.528  1.00 41.35           C  
ATOM    414  O   LEU A  57      32.666  13.731   7.648  1.00 41.35           O  
ATOM    415  CB  LEU A  57      34.104  11.097   6.822  1.00 41.35           C  
ATOM    416  CG  LEU A  57      35.141  10.092   6.320  1.00 41.35           C  
ATOM    417  CD1 LEU A  57      35.251   8.915   7.282  1.00 41.35           C  
ATOM    418  CD2 LEU A  57      34.785   9.611   4.916  1.00 41.35           C  
ATOM    419  N   PRO A  58      32.054  13.765   5.450  1.00 42.39           N  
ATOM    420  CA  PRO A  58      30.767  14.457   5.532  1.00 42.39           C  
ATOM    421  C   PRO A  58      29.720  13.668   6.314  1.00 42.39           C  
ATOM    422  O   PRO A  58      29.714  12.435   6.274  1.00 42.39           O  
ATOM    423  CB  PRO A  58      30.353  14.609   4.067  1.00 42.39           C  
ATOM    424  CG  PRO A  58      31.284  13.716   3.313  1.00 42.39           C  
ATOM    425  CD  PRO A  58      32.207  13.053   4.294  1.00 42.39           C  
ATOM    426  N   ALA A  59      29.224  14.115   7.554  1.00 38.76           N  
ATOM    427  CA  ALA A  59      27.984  13.799   8.258  1.00 38.76           C  
ATOM    428  C   ALA A  59      26.820  13.652   7.282  1.00 38.76           C  
ATOM    429  O   ALA A  59      26.763  14.348   6.266  1.00 38.76           O  
ATOM    430  CB  ALA A  59      27.672  14.876   9.295  1.00 38.76           C  
ATOM    431  N   ALA A  60      26.224  12.468   7.147  1.00 39.48           N  
ATOM    432  CA  ALA A  60      24.967  11.887   6.683  1.00 39.48           C  
ATOM    433  C   ALA A  60      23.934  12.972   6.399  1.00 39.48           C  
ATOM    434  O   ALA A  60      23.784  13.916   7.179  1.00 39.48           O  
ATOM    435  CB  ALA A  60      24.427  10.898   7.714  1.00 39.48           C  
ATOM    436  N   ALA A  61      23.566  13.330   5.117  1.00 48.70           N  
ATOM    437  CA  ALA A  61      22.651  14.010   4.204  1.00 48.70           C  
ATOM    438  C   ALA A  61      21.219  13.966   4.730  1.00 48.70           C  
ATOM    439  O   ALA A  61      20.354  14.708   4.258  1.00 48.70           O  
ATOM    440  CB  ALA A  61      22.723  13.383   2.813  1.00 48.70           C  
ATOM    441  N   ASP A  62      20.984  13.949   6.184  1.00 45.28           N  
ATOM    442  CA  ASP A  62      19.553  13.960   6.468  1.00 45.28           C  
ATOM    443  C   ASP A  62      19.249  14.774   7.725  1.00 45.28           C  
ATOM    444  O   ASP A  62      18.095  14.865   8.147  1.00 45.28           O  
ATOM    445  CB  ASP A  62      19.026  12.532   6.626  1.00 45.28           C  
ATOM    446  CG  ASP A  62      18.479  11.956   5.332  1.00 45.28           C  
ATOM    447  OD1 ASP A  62      18.295  12.713   4.356  1.00 45.28           O  
ATOM    448  OD2 ASP A  62      18.226  10.732   5.290  1.00 45.28           O1-
ATOM    449  N   GLU A  63      19.861  15.962   8.035  1.00 40.16           N  
ATOM    450  CA  GLU A  63      19.333  16.824   9.088  1.00 40.16           C  
ATOM    451  C   GLU A  63      19.571  18.297   8.768  1.00 40.16           C  
ATOM    452  O   GLU A  63      20.710  18.713   8.545  1.00 40.16           O  
ATOM    453  CB  GLU A  63      19.962  16.471  10.438  1.00 40.16           C  
ATOM    454  CG  GLU A  63      18.955  16.025  11.489  1.00 40.16           C  
ATOM    455  CD  GLU A  63      19.598  15.652  12.816  1.00 40.16           C  
ATOM    456  OE1 GLU A  63      18.864  15.307  13.769  1.00 40.16           O  
ATOM    457  OE2 GLU A  63      20.846  15.707  12.901  1.00 40.16           O1-
ATOM    458  N   ALA A  64      18.690  19.043   8.001  1.00 45.44           N  
ATOM    459  CA  ALA A  64      18.655  20.467   7.678  1.00 45.44           C  
ATOM    460  C   ALA A  64      19.059  21.313   8.882  1.00 45.44           C  
ATOM    461  O   ALA A  64      18.607  21.065  10.002  1.00 45.44           O  
ATOM    462  CB  ALA A  64      17.264  20.868   7.191  1.00 45.44           C  
ATOM    463  N   ILE A  65      20.224  21.842   9.032  1.00 45.18           N  
ATOM    464  CA  ILE A  65      20.725  22.875   9.932  1.00 45.18           C  
ATOM    465  C   ILE A  65      19.709  24.010  10.031  1.00 45.18           C  
ATOM    466  O   ILE A  65      19.278  24.556   9.012  1.00 45.18           O  
ATOM    467  CB  ILE A  65      22.093  23.418   9.463  1.00 45.18           C  
ATOM    468  CG1 ILE A  65      23.127  22.288   9.409  1.00 45.18           C  
ATOM    469  CG2 ILE A  65      22.567  24.551  10.379  1.00 45.18           C  
ATOM    470  CD1 ILE A  65      24.458  22.695   8.793  1.00 45.18           C  
ATOM    471  N   LYS A  66      18.944  24.102  11.098  1.00 46.38           N  
ATOM    472  CA  LYS A  66      17.986  25.154  11.425  1.00 46.38           C  
ATOM    473  C   LYS A  66      18.698  26.419  11.896  1.00 46.38           C  
ATOM    474  O   LYS A  66      19.559  26.363  12.776  1.00 46.38           O  
ATOM    475  CB  LYS A  66      17.007  24.673  12.498  1.00 46.38           C  
ATOM    476  CG  LYS A  66      15.886  23.795  11.963  1.00 46.38           C  
ATOM    477  CD  LYS A  66      14.878  23.451  13.052  1.00 46.38           C  
ATOM    478  CE  LYS A  66      13.797  22.509  12.538  1.00 46.38           C  
ATOM    479  NZ  LYS A  66      12.826  22.141  13.611  1.00 46.38           N1+
ATOM    480  N   VAL A  67      18.979  27.443  11.137  1.00 48.57           N  
ATOM    481  CA  VAL A  67      19.461  28.780  11.470  1.00 48.57           C  
ATOM    482  C   VAL A  67      18.389  29.535  12.252  1.00 48.57           C  
ATOM    483  O   VAL A  67      17.248  29.655  11.799  1.00 48.57           O  
ATOM    484  CB  VAL A  67      19.855  29.572  10.204  1.00 48.57           C  
ATOM    485  CG1 VAL A  67      20.378  30.959  10.576  1.00 48.57           C  
ATOM    486  CG2 VAL A  67      20.899  28.802   9.397  1.00 48.57           C  
ATOM    487  N   SER A  68      18.564  29.754  13.616  1.00 49.09           N  
ATOM    488  CA  SER A  68      17.726  30.510  14.540  1.00 49.09           C  
ATOM    489  C   SER A  68      17.968  32.008  14.407  1.00 49.09           C  
ATOM    490  O   SER A  68      18.972  32.432  13.832  1.00 49.09           O  
ATOM    491  CB  SER A  68      17.984  30.069  15.982  1.00 49.09           C  
ATOM    492  OG  SER A  68      19.103  30.748  16.522  1.00 49.09           O  
ATOM    493  N   LEU A  69      17.035  32.887  14.440  1.00 47.84           N  
ATOM    494  CA  LEU A  69      17.069  34.346  14.444  1.00 47.84           C  
ATOM    495  C   LEU A  69      18.238  34.861  15.277  1.00 47.84           C  
ATOM    496  O   LEU A  69      18.828  35.894  14.954  1.00 47.84           O  
ATOM    497  CB  LEU A  69      15.753  34.911  14.985  1.00 47.84           C  
ATOM    498  CG  LEU A  69      15.300  36.250  14.401  1.00 47.84           C  
ATOM    499  CD1 LEU A  69      14.333  36.024  13.243  1.00 47.84           C  
ATOM    500  CD2 LEU A  69      14.656  37.114  15.480  1.00 47.84           C  
ATOM    501  N   HIS A  70      18.703  34.009  16.195  1.00 42.54           N  
ATOM    502  CA  HIS A  70      19.901  34.350  16.953  1.00 42.54           C  
ATOM    503  C   HIS A  70      21.131  34.389  16.052  1.00 42.54           C  
ATOM    504  O   HIS A  70      22.088  35.113  16.334  1.00 42.54           O  
ATOM    505  CB  HIS A  70      20.117  33.351  18.092  1.00 42.54           C  
ATOM    506  CG  HIS A  70      19.181  33.543  19.243  1.00 42.54           C  
ATOM    507  CD2 HIS A  70      18.157  32.781  19.694  1.00 42.54           C  
ATOM    508  ND1 HIS A  70      19.243  34.637  20.080  1.00 42.54           N  
ATOM    509  CE1 HIS A  70      18.298  34.536  20.998  1.00 42.54           C  
ATOM    510  NE2 HIS A  70      17.624  33.419  20.786  1.00 42.54           N  
ATOM    511  N   ASP A  71      20.920  33.851  14.915  1.00 45.79           N  
ATOM    512  CA  ASP A  71      22.008  33.596  13.974  1.00 45.79           C  
ATOM    513  C   ASP A  71      21.890  34.492  12.743  1.00 45.79           C  
ATOM    514  O   ASP A  71      22.873  34.711  12.033  1.00 45.79           O  
ATOM    515  CB  ASP A  71      22.021  32.125  13.556  1.00 45.79           C  
ATOM    516  CG  ASP A  71      22.412  31.189  14.688  1.00 45.79           C  
ATOM    517  OD1 ASP A  71      23.178  31.603  15.582  1.00 45.79           O  
ATOM    518  OD2 ASP A  71      21.951  30.028  14.679  1.00 45.79           O1-
ATOM    519  N   CYS A  72      20.850  35.459  12.690  1.00 53.23           N  
ATOM    520  CA  CYS A  72      20.586  36.254  11.495  1.00 53.23           C  
ATOM    521  C   CYS A  72      20.402  37.725  11.848  1.00 53.23           C  
ATOM    522  O   CYS A  72      19.558  38.068  12.677  1.00 53.23           O  
ATOM    523  CB  CYS A  72      19.344  35.735  10.770  1.00 53.23           C  
ATOM    524  SG  CYS A  72      19.178  36.351   9.080  1.00 53.23           S  
ATOM    525  N   LEU A  73      21.629  38.520  11.746  1.00 48.69           N  
ATOM    526  CA  LEU A  73      21.942  39.856  11.254  1.00 48.69           C  
ATOM    527  C   LEU A  73      23.342  40.280  11.684  1.00 48.69           C  
ATOM    528  O   LEU A  73      23.656  40.277  12.878  1.00 48.69           O  
ATOM    529  CB  LEU A  73      20.912  40.869  11.758  1.00 48.69           C  
ATOM    530  CG  LEU A  73      19.598  40.945  10.978  1.00 48.69           C  
ATOM    531  CD1 LEU A  73      18.546  41.699  11.786  1.00 48.69           C  
ATOM    532  CD2 LEU A  73      19.817  41.610   9.624  1.00 48.69           C  
ATOM    533  N   ALA A  74      24.373  39.759  11.055  1.00 44.45           N  
ATOM    534  CA  ALA A  74      25.638  40.382  10.670  1.00 44.45           C  
ATOM    535  C   ALA A  74      26.052  41.451  11.676  1.00 44.45           C  
ATOM    536  O   ALA A  74      27.174  41.961  11.624  1.00 44.45           O  
ATOM    537  CB  ALA A  74      25.531  40.983   9.271  1.00 44.45           C  
ATOM    538  N   CYS A  75      25.774  41.172  13.072  1.00 41.90           N  
ATOM    539  CA  CYS A  75      26.578  41.841  14.088  1.00 41.90           C  
ATOM    540  C   CYS A  75      25.983  41.636  15.477  1.00 41.90           C  
ATOM    541  O   CYS A  75      24.808  41.928  15.702  1.00 41.90           O  
ATOM    542  CB  CYS A  75      26.686  43.336  13.786  1.00 41.90           C  
ATOM    543  SG  CYS A  75      27.918  43.737  12.527  1.00 41.90           S  
ATOM    544  N   SER A  76      25.857  40.542  16.188  1.00 42.91           N  
ATOM    545  CA  SER A  76      26.068  40.535  17.631  1.00 42.91           C  
ATOM    546  C   SER A  76      25.485  41.785  18.281  1.00 42.91           C  
ATOM    547  O   SER A  76      25.989  42.891  18.076  1.00 42.91           O  
ATOM    548  CB  SER A  76      27.558  40.430  17.956  1.00 42.91           C  
ATOM    549  OG  SER A  76      28.339  41.021  16.931  1.00 42.91           O  
ATOM    550  N   GLY A  77      23.983  42.198  18.168  1.00 50.19           N  
ATOM    551  CA  GLY A  77      23.487  42.966  19.298  1.00 50.19           C  
ATOM    552  C   GLY A  77      22.232  43.757  18.980  1.00 50.19           C  
ATOM    553  O   GLY A  77      21.804  44.597  19.772  1.00 50.19           O  
ATOM    554  N   CYS A  78      21.371  43.427  17.839  1.00 54.13           N  
ATOM    555  CA  CYS A  78      20.289  44.386  17.651  1.00 54.13           C  
ATOM    556  C   CYS A  78      18.973  43.838  18.191  1.00 54.13           C  
ATOM    557  O   CYS A  78      18.106  44.601  18.617  1.00 54.13           O  
ATOM    558  CB  CYS A  78      20.135  44.738  16.171  1.00 54.13           C  
ATOM    559  SG  CYS A  78      21.656  45.338  15.404  1.00 54.13           S  
ATOM    560  N   VAL A  79      18.916  42.523  18.340  1.00 60.23           N  
ATOM    561  CA  VAL A  79      17.641  42.053  18.874  1.00 60.23           C  
ATOM    562  C   VAL A  79      17.817  41.622  20.328  1.00 60.23           C  
ATOM    563  O   VAL A  79      18.729  40.858  20.650  1.00 60.23           O  
ATOM    564  CB  VAL A  79      17.072  40.884  18.038  1.00 60.23           C  
ATOM    565  CG1 VAL A  79      15.726  40.426  18.596  1.00 60.23           C  
ATOM    566  CG2 VAL A  79      16.935  41.295  16.572  1.00 60.23           C  
ATOM    567  N   THR A  80      17.122  42.161  21.269  1.00 63.79           N  
ATOM    568  CA  THR A  80      17.140  41.765  22.674  1.00 63.79           C  
ATOM    569  C   THR A  80      16.456  40.414  22.861  1.00 63.79           C  
ATOM    570  O   THR A  80      15.741  39.945  21.974  1.00 63.79           O  
ATOM    571  CB  THR A  80      16.454  42.819  23.561  1.00 63.79           C  
ATOM    572  CG2 THR A  80      17.054  44.203  23.336  1.00 63.79           C  
ATOM    573  OG1 THR A  80      15.056  42.861  23.250  1.00 63.79           O  
ATOM    574  N   SER A  81      16.937  39.615  23.859  1.00 65.10           N  
ATOM    575  CA  SER A  81      16.295  38.347  24.190  1.00 65.10           C  
ATOM    576  C   SER A  81      14.778  38.492  24.242  1.00 65.10           C  
ATOM    577  O   SER A  81      14.049  37.608  23.785  1.00 65.10           O  
ATOM    578  CB  SER A  81      16.812  37.817  25.529  1.00 65.10           C  
ATOM    579  OG  SER A  81      16.699  38.805  26.538  1.00 65.10           O  
ATOM    580  N   ALA A  82      14.324  39.680  24.768  1.00 66.13           N  
ATOM    581  CA  ALA A  82      12.894  39.972  24.810  1.00 66.13           C  
ATOM    582  C   ALA A  82      12.320  40.108  23.403  1.00 66.13           C  
ATOM    583  O   ALA A  82      11.234  39.597  23.116  1.00 66.13           O  
ATOM    584  CB  ALA A  82      12.633  41.244  25.612  1.00 66.13           C  
ATOM    585  N   GLU A  83      13.069  40.747  22.515  1.00 66.41           N  
ATOM    586  CA  GLU A  83      12.626  40.942  21.138  1.00 66.41           C  
ATOM    587  C   GLU A  83      12.597  39.623  20.373  1.00 66.41           C  
ATOM    588  O   GLU A  83      11.716  39.400  19.541  1.00 66.41           O  
ATOM    589  CB  GLU A  83      13.531  41.947  20.419  1.00 66.41           C  
ATOM    590  CG  GLU A  83      13.364  43.381  20.901  1.00 66.41           C  
ATOM    591  CD  GLU A  83      14.446  44.316  20.387  1.00 66.41           C  
ATOM    592  OE1 GLU A  83      14.241  45.551  20.409  1.00 66.41           O  
ATOM    593  OE2 GLU A  83      15.507  43.811  19.957  1.00 66.41           O1-
ATOM    594  N   ALA A  84      13.459  38.733  20.727  1.00 67.31           N  
ATOM    595  CA  ALA A  84      13.499  37.420  20.090  1.00 67.31           C  
ATOM    596  C   ALA A  84      12.246  36.613  20.417  1.00 67.31           C  
ATOM    597  O   ALA A  84      11.684  35.947  19.545  1.00 67.31           O  
ATOM    598  CB  ALA A  84      14.747  36.656  20.525  1.00 67.31           C  
ATOM    599  N   VAL A  85      11.851  36.693  21.672  1.00 70.43           N  
ATOM    600  CA  VAL A  85      10.649  35.990  22.108  1.00 70.43           C  
ATOM    601  C   VAL A  85       9.428  36.560  21.390  1.00 70.43           C  
ATOM    602  O   VAL A  85       8.561  35.810  20.935  1.00 70.43           O  
ATOM    603  CB  VAL A  85      10.461  36.084  23.639  1.00 70.43           C  
ATOM    604  CG1 VAL A  85       9.129  35.463  24.058  1.00 70.43           C  
ATOM    605  CG2 VAL A  85      11.622  35.403  24.362  1.00 70.43           C  
ATOM    606  N   LEU A  86       9.417  37.911  21.285  1.00 71.42           N  
ATOM    607  CA  LEU A  86       8.310  38.577  20.606  1.00 71.42           C  
ATOM    608  C   LEU A  86       8.239  38.158  19.141  1.00 71.42           C  
ATOM    609  O   LEU A  86       7.153  37.910  18.614  1.00 71.42           O  
ATOM    610  CB  LEU A  86       8.455  40.097  20.708  1.00 71.42           C  
ATOM    611  CG  LEU A  86       8.169  40.715  22.078  1.00 71.42           C  
ATOM    612  CD1 LEU A  86       8.551  42.192  22.082  1.00 71.42           C  
ATOM    613  CD2 LEU A  86       6.702  40.536  22.450  1.00 71.42           C  
ATOM    614  N   LEU A  87       9.355  38.026  18.614  1.00 73.00           N  
ATOM    615  CA  LEU A  87       9.431  37.664  17.203  1.00 73.00           C  
ATOM    616  C   LEU A  87       8.952  36.235  16.981  1.00 73.00           C  
ATOM    617  O   LEU A  87       8.303  35.941  15.975  1.00 73.00           O  
ATOM    618  CB  LEU A  87      10.863  37.820  16.685  1.00 73.00           C  
ATOM    619  CG  LEU A  87      11.363  39.254  16.494  1.00 73.00           C  
ATOM    620  CD1 LEU A  87      12.851  39.258  16.162  1.00 73.00           C  
ATOM    621  CD2 LEU A  87      10.564  39.958  15.402  1.00 73.00           C  
ATOM    622  N   GLN A  88       9.235  35.353  17.953  1.00 71.29           N  
ATOM    623  CA  GLN A  88       8.829  33.954  17.855  1.00 71.29           C  
ATOM    624  C   GLN A  88       7.313  33.814  17.935  1.00 71.29           C  
ATOM    625  O   GLN A  88       6.742  32.863  17.398  1.00 71.29           O  
ATOM    626  CB  GLN A  88       9.492  33.125  18.956  1.00 71.29           C  
ATOM    627  CG  GLN A  88      10.978  32.875  18.728  1.00 71.29           C  
ATOM    628  CD  GLN A  88      11.624  32.108  19.866  1.00 71.29           C  
ATOM    629  NE2 GLN A  88      12.771  31.494  19.590  1.00 71.29           N  
ATOM    630  OE1 GLN A  88      11.099  32.067  20.983  1.00 71.29           O  
ATOM    631  N   HIS A  89       6.667  34.762  18.620  1.00 78.32           N  
ATOM    632  CA  HIS A  89       5.215  34.715  18.748  1.00 78.32           C  
ATOM    633  C   HIS A  89       4.533  35.210  17.477  1.00 78.32           C  
ATOM    634  O   HIS A  89       3.309  35.136  17.356  1.00 78.32           O  
ATOM    635  CB  HIS A  89       4.757  35.547  19.948  1.00 78.32           C  
ATOM    636  CG  HIS A  89       4.908  34.842  21.259  1.00 78.32           C  
ATOM    637  CD2 HIS A  89       5.787  35.025  22.271  1.00 78.32           C  
ATOM    638  ND1 HIS A  89       4.086  33.806  21.645  1.00 78.32           N  
ATOM    639  CE1 HIS A  89       4.455  33.382  22.842  1.00 78.32           C  
ATOM    640  NE2 HIS A  89       5.486  34.106  23.243  1.00 78.32           N  
ATOM    641  N   GLN A  90       5.244  35.702  16.592  1.00 88.52           N  
ATOM    642  CA  GLN A  90       4.779  36.053  15.253  1.00 88.52           C  
ATOM    643  C   GLN A  90       5.116  34.956  14.249  1.00 88.52           C  
ATOM    644  O   GLN A  90       6.148  35.019  13.576  1.00 88.52           O  
ATOM    645  CB  GLN A  90       5.389  37.382  14.806  1.00 88.52           C  
ATOM    646  CG  GLN A  90       5.031  38.558  15.705  1.00 88.52           C  
ATOM    647  CD  GLN A  90       5.559  39.880  15.181  1.00 88.52           C  
ATOM    648  NE2 GLN A  90       6.475  40.490  15.924  1.00 88.52           N  
ATOM    649  OE1 GLN A  90       5.146  40.349  14.116  1.00 88.52           O  
ATOM    650  N   SER A  91       4.205  34.010  14.132  1.00 92.45           N  
ATOM    651  CA  SER A  91       4.477  32.822  13.331  1.00 92.45           C  
ATOM    652  C   SER A  91       3.220  32.335  12.618  1.00 92.45           C  
ATOM    653  O   SER A  91       2.111  32.766  12.941  1.00 92.45           O  
ATOM    654  CB  SER A  91       5.042  31.703  14.206  1.00 92.45           C  
ATOM    655  OG  SER A  91       4.057  31.221  15.104  1.00 92.45           O  
ATOM    656  N   ALA A  92       3.474  31.434  11.636  1.00 94.22           N  
ATOM    657  CA  ALA A  92       2.364  30.795  10.933  1.00 94.22           C  
ATOM    658  C   ALA A  92       1.482  30.011  11.901  1.00 94.22           C  
ATOM    659  O   ALA A  92       0.260  29.973  11.745  1.00 94.22           O  
ATOM    660  CB  ALA A  92       2.890  29.877   9.833  1.00 94.22           C  
ATOM    661  N   GLY A  93       2.108  29.381  12.916  1.00 93.51           N  
ATOM    662  CA  GLY A  93       1.369  28.667  13.945  1.00 93.51           C  
ATOM    663  C   GLY A  93       0.380  29.547  14.688  1.00 93.51           C  
ATOM    664  O   GLY A  93      -0.770  29.158  14.898  1.00 93.51           O  
ATOM    665  N   GLU A  94       0.828  30.701  15.073  1.00 93.41           N  
ATOM    666  CA  GLU A  94      -0.045  31.659  15.745  1.00 93.41           C  
ATOM    667  C   GLU A  94      -1.208  32.071  14.848  1.00 93.41           C  
ATOM    668  O   GLU A  94      -2.345  32.187  15.310  1.00 93.41           O  
ATOM    669  CB  GLU A  94       0.748  32.895  16.181  1.00 93.41           C  
ATOM    670  CG  GLU A  94      -0.079  33.916  16.949  1.00 93.41           C  
ATOM    671  CD  GLU A  94      -0.489  33.436  18.332  1.00 93.41           C  
ATOM    672  OE1 GLU A  94      -1.335  34.096  18.977  1.00 93.41           O  
ATOM    673  OE2 GLU A  94       0.040  32.393  18.775  1.00 93.41           O1-
ATOM    674  N   LEU A  95      -0.920  32.323  13.577  1.00 96.18           N  
ATOM    675  CA  LEU A  95      -1.952  32.662  12.603  1.00 96.18           C  
ATOM    676  C   LEU A  95      -3.017  31.573  12.538  1.00 96.18           C  
ATOM    677  O   LEU A  95      -4.213  31.861  12.619  1.00 96.18           O  
ATOM    678  CB  LEU A  95      -1.334  32.872  11.218  1.00 96.18           C  
ATOM    679  CG  LEU A  95      -2.314  33.083  10.064  1.00 96.18           C  
ATOM    680  CD1 LEU A  95      -3.160  34.329  10.307  1.00 96.18           C  
ATOM    681  CD2 LEU A  95      -1.566  33.188   8.740  1.00 96.18           C  
ATOM    682  N   LEU A  96      -2.617  30.323  12.454  1.00 96.33           N  
ATOM    683  CA  LEU A  96      -3.539  29.197  12.356  1.00 96.33           C  
ATOM    684  C   LEU A  96      -4.371  29.063  13.626  1.00 96.33           C  
ATOM    685  O   LEU A  96      -5.563  28.752  13.563  1.00 96.33           O  
ATOM    686  CB  LEU A  96      -2.772  27.898  12.094  1.00 96.33           C  
ATOM    687  CG  LEU A  96      -2.112  27.765  10.720  1.00 96.33           C  
ATOM    688  CD1 LEU A  96      -1.238  26.516  10.671  1.00 96.33           C  
ATOM    689  CD2 LEU A  96      -3.169  27.728   9.621  1.00 96.33           C  
ATOM    690  N   GLN A  97      -3.725  29.280  14.788  1.00 95.64           N  
ATOM    691  CA  GLN A  97      -4.452  29.256  16.053  1.00 95.64           C  
ATOM    692  C   GLN A  97      -5.551  30.314  16.076  1.00 95.64           C  
ATOM    693  O   GLN A  97      -6.674  30.041  16.504  1.00 95.64           O  
ATOM    694  CB  GLN A  97      -3.494  29.468  17.227  1.00 95.64           C  
ATOM    695  CG  GLN A  97      -2.627  28.257  17.541  1.00 95.64           C  
ATOM    696  CD  GLN A  97      -1.627  28.522  18.648  1.00 95.64           C  
ATOM    697  NE2 GLN A  97      -0.893  27.488  19.046  1.00 95.64           N  
ATOM    698  OE1 GLN A  97      -1.513  29.647  19.145  1.00 95.64           O  
ATOM    699  N   ARG A  98      -5.239  31.528  15.606  1.00 96.15           N  
ATOM    700  CA  ARG A  98      -6.212  32.616  15.573  1.00 96.15           C  
ATOM    701  C   ARG A  98      -7.331  32.322  14.581  1.00 96.15           C  
ATOM    702  O   ARG A  98      -8.489  32.674  14.818  1.00 96.15           O  
ATOM    703  CB  ARG A  98      -5.528  33.938  15.215  1.00 96.15           C  
ATOM    704  CG  ARG A  98      -4.585  34.453  16.290  1.00 96.15           C  
ATOM    705  CD  ARG A  98      -5.304  34.679  17.612  1.00 96.15           C  
ATOM    706  NE  ARG A  98      -4.371  35.012  18.684  1.00 96.15           N  
ATOM    707  CZ  ARG A  98      -4.721  35.499  19.871  1.00 96.15           C  
ATOM    708  NH1 ARG A  98      -5.998  35.721  20.163  1.00 96.15           N1+
ATOM    709  NH2 ARG A  98      -3.789  35.767  20.773  1.00 96.15           N  
ATOM    710  N   LEU A  99      -6.991  31.701  13.482  1.00 96.85           N  
ATOM    711  CA  LEU A  99      -7.984  31.329  12.479  1.00 96.85           C  
ATOM    712  C   LEU A  99      -8.963  30.303  13.039  1.00 96.85           C  
ATOM    713  O   LEU A  99     -10.139  30.296  12.671  1.00 96.85           O  
ATOM    714  CB  LEU A  99      -7.299  30.771  11.228  1.00 96.85           C  
ATOM    715  CG  LEU A  99      -6.731  31.800  10.251  1.00 96.85           C  
ATOM    716  CD1 LEU A  99      -5.768  31.130   9.276  1.00 96.85           C  
ATOM    717  CD2 LEU A  99      -7.855  32.505   9.500  1.00 96.85           C  
ATOM    718  N   ALA A 100      -8.511  29.433  13.965  1.00 96.72           N  
ATOM    719  CA  ALA A 100      -9.322  28.370  14.554  1.00 96.72           C  
ATOM    720  C   ALA A 100     -10.232  28.917  15.651  1.00 96.72           C  
ATOM    721  O   ALA A 100     -11.245  28.302  15.991  1.00 96.72           O  
ATOM    722  CB  ALA A 100      -8.429  27.264  15.109  1.00 96.72           C  
ATOM    723  N   ASP A 101      -9.923  30.096  16.116  1.00 96.67           N  
ATOM    724  CA  ASP A 101     -10.690  30.733  17.184  1.00 96.67           C  
ATOM    725  C   ASP A 101     -11.838  31.563  16.615  1.00 96.67           C  
ATOM    726  O   ASP A 101     -11.609  32.557  15.924  1.00 96.67           O  
ATOM    727  CB  ASP A 101      -9.780  31.613  18.045  1.00 96.67           C  
ATOM    728  CG  ASP A 101     -10.475  32.146  19.285  1.00 96.67           C  
ATOM    729  OD1 ASP A 101     -11.724  32.140  19.336  1.00 96.67           O  
ATOM    730  OD2 ASP A 101      -9.768  32.583  20.220  1.00 96.67           O1-
ATOM    731  N   PRO A 102     -13.130  31.207  16.947  1.00 95.03           N  
ATOM    732  CA  PRO A 102     -14.301  31.877  16.378  1.00 95.03           C  
ATOM    733  C   PRO A 102     -14.462  33.311  16.879  1.00 95.03           C  
ATOM    734  O   PRO A 102     -15.221  34.090  16.298  1.00 95.03           O  
ATOM    735  CB  PRO A 102     -15.468  31.003  16.842  1.00 95.03           C  
ATOM    736  CG  PRO A 102     -14.940  30.258  18.026  1.00 95.03           C  
ATOM    737  CD  PRO A 102     -13.466  30.047  17.837  1.00 95.03           C  
ATOM    738  N   ASP A 103     -13.747  33.676  17.875  1.00 95.49           N  
ATOM    739  CA  ASP A 103     -13.852  35.005  18.468  1.00 95.49           C  
ATOM    740  C   ASP A 103     -13.056  36.031  17.664  1.00 95.49           C  
ATOM    741  O   ASP A 103     -13.234  37.238  17.838  1.00 95.49           O  
ATOM    742  CB  ASP A 103     -13.367  34.985  19.920  1.00 95.49           C  
ATOM    743  CG  ASP A 103     -14.315  34.248  20.850  1.00 95.49           C  
ATOM    744  OD1 ASP A 103     -15.503  34.084  20.506  1.00 95.49           O  
ATOM    745  OD2 ASP A 103     -13.867  33.831  21.940  1.00 95.49           O1-
ATOM    746  N   TRP A 104     -12.235  35.454  16.793  1.00 97.13           N  
ATOM    747  CA  TRP A 104     -11.373  36.366  16.046  1.00 97.13           C  
ATOM    748  C   TRP A 104     -11.771  36.408  14.575  1.00 97.13           C  
ATOM    749  O   TRP A 104     -12.155  35.386  14.000  1.00 97.13           O  
ATOM    750  CB  TRP A 104      -9.906  35.949  16.181  1.00 97.13           C  
ATOM    751  CG  TRP A 104      -9.328  36.184  17.544  1.00 97.13           C  
ATOM    752  CD1 TRP A 104      -9.203  35.270  18.554  1.00 97.13           C  
ATOM    753  CD2 TRP A 104      -8.803  37.415  18.050  1.00 97.13           C  
ATOM    754  CE2 TRP A 104      -8.374  37.175  19.374  1.00 97.13           C  
ATOM    755  CE3 TRP A 104      -8.651  38.699  17.510  1.00 97.13           C  
ATOM    756  NE1 TRP A 104      -8.630  35.860  19.657  1.00 97.13           N  
ATOM    757  CZ2 TRP A 104      -7.804  38.173  20.168  1.00 97.13           C  
ATOM    758  CZ3 TRP A 104      -8.083  39.691  18.301  1.00 97.13           C  
ATOM    759  CH2 TRP A 104      -7.667  39.420  19.616  1.00 97.13           C  
ATOM    760  N   THR A 105     -11.714  37.632  13.987  1.00 98.13           N  
ATOM    761  CA  THR A 105     -11.709  37.840  12.543  1.00 98.13           C  
ATOM    762  C   THR A 105     -10.292  38.094  12.037  1.00 98.13           C  
ATOM    763  O   THR A 105      -9.638  39.049  12.460  1.00 98.13           O  
ATOM    764  CB  THR A 105     -12.618  39.018  12.145  1.00 98.13           C  
ATOM    765  CG2 THR A 105     -12.634  39.214  10.633  1.00 98.13           C  
ATOM    766  OG1 THR A 105     -13.953  38.759  12.597  1.00 98.13           O  
ATOM    767  N   VAL A 106      -9.855  37.187  11.133  1.00 98.54           N  
ATOM    768  CA  VAL A 106      -8.468  37.265  10.687  1.00 98.54           C  
ATOM    769  C   VAL A 106      -8.406  37.898   9.300  1.00 98.54           C  
ATOM    770  O   VAL A 106      -9.149  37.506   8.396  1.00 98.54           O  
ATOM    771  CB  VAL A 106      -7.799  35.872  10.667  1.00 98.54           C  
ATOM    772  CG1 VAL A 106      -6.367  35.969  10.145  1.00 98.54           C  
ATOM    773  CG2 VAL A 106      -7.824  35.250  12.062  1.00 98.54           C  
ATOM    774  N   VAL A 107      -7.482  38.916   9.144  1.00 98.44           N  
ATOM    775  CA  VAL A 107      -7.204  39.562   7.865  1.00 98.44           C  
ATOM    776  C   VAL A 107      -5.716  39.448   7.540  1.00 98.44           C  
ATOM    777  O   VAL A 107      -4.875  39.468   8.441  1.00 98.44           O  
ATOM    778  CB  VAL A 107      -7.636  41.046   7.874  1.00 98.44           C  
ATOM    779  CG1 VAL A 107      -9.124  41.173   8.191  1.00 98.44           C  
ATOM    780  CG2 VAL A 107      -6.803  41.837   8.881  1.00 98.44           C  
ATOM    781  N   VAL A 108      -5.430  39.291   6.245  1.00 98.72           N  
ATOM    782  CA  VAL A 108      -4.039  39.141   5.827  1.00 98.72           C  
ATOM    783  C   VAL A 108      -3.715  40.159   4.737  1.00 98.72           C  
ATOM    784  O   VAL A 108      -4.537  40.416   3.854  1.00 98.72           O  
ATOM    785  CB  VAL A 108      -3.750  37.709   5.323  1.00 98.72           C  
ATOM    786  CG1 VAL A 108      -2.336  37.614   4.752  1.00 98.72           C  
ATOM    787  CG2 VAL A 108      -3.943  36.697   6.451  1.00 98.72           C  
ATOM    788  N   SER A 109      -2.561  40.807   4.833  1.00 98.55           N  
ATOM    789  CA  SER A 109      -2.046  41.688   3.790  1.00 98.55           C  
ATOM    790  C   SER A 109      -0.771  41.126   3.172  1.00 98.55           C  
ATOM    791  O   SER A 109       0.076  40.572   3.877  1.00 98.55           O  
ATOM    792  CB  SER A 109      -1.776  43.084   4.354  1.00 98.55           C  
ATOM    793  OG  SER A 109      -0.893  43.019   5.459  1.00 98.55           O  
ATOM    794  N   LEU A 110      -0.652  41.256   1.813  1.00 98.25           N  
ATOM    795  CA  LEU A 110       0.481  40.705   1.078  1.00 98.25           C  
ATOM    796  C   LEU A 110       1.292  41.815   0.418  1.00 98.25           C  
ATOM    797  O   LEU A 110       0.737  42.659  -0.289  1.00 98.25           O  
ATOM    798  CB  LEU A 110      -0.000  39.709   0.019  1.00 98.25           C  
ATOM    799  CG  LEU A 110      -0.798  38.509   0.529  1.00 98.25           C  
ATOM    800  CD1 LEU A 110      -1.327  37.688  -0.642  1.00 98.25           C  
ATOM    801  CD2 LEU A 110       0.062  37.647   1.448  1.00 98.25           C  
ATOM    802  N   SER A 111       2.637  41.817   0.644  1.00 96.70           N  
ATOM    803  CA  SER A 111       3.508  42.784  -0.017  1.00 96.70           C  
ATOM    804  C   SER A 111       3.796  42.375  -1.456  1.00 96.70           C  
ATOM    805  O   SER A 111       3.867  41.185  -1.767  1.00 96.70           O  
ATOM    806  CB  SER A 111       4.821  42.934   0.753  1.00 96.70           C  
ATOM    807  OG  SER A 111       5.638  41.789   0.583  1.00 96.70           O  
ATOM    808  N   PRO A 112       3.986  43.360  -2.331  1.00 94.76           N  
ATOM    809  CA  PRO A 112       4.320  43.054  -3.725  1.00 94.76           C  
ATOM    810  C   PRO A 112       5.618  42.263  -3.861  1.00 94.76           C  
ATOM    811  O   PRO A 112       5.735  41.411  -4.745  1.00 94.76           O  
ATOM    812  CB  PRO A 112       4.455  44.439  -4.365  1.00 94.76           C  
ATOM    813  CG  PRO A 112       3.575  45.327  -3.546  1.00 94.76           C  
ATOM    814  CD  PRO A 112       3.629  44.866  -2.118  1.00 94.76           C  
ATOM    815  N   GLN A 113       6.540  42.510  -2.980  1.00 95.60           N  
ATOM    816  CA  GLN A 113       7.815  41.799  -3.016  1.00 95.60           C  
ATOM    817  C   GLN A 113       7.626  40.316  -2.713  1.00 95.60           C  
ATOM    818  O   GLN A 113       8.207  39.461  -3.385  1.00 95.60           O  
ATOM    819  CB  GLN A 113       8.801  42.415  -2.023  1.00 95.60           C  
ATOM    820  CG  GLN A 113       9.212  43.840  -2.368  1.00 95.60           C  
ATOM    821  CD  GLN A 113       8.249  44.878  -1.823  1.00 95.60           C  
ATOM    822  NE2 GLN A 113       8.679  46.136  -1.808  1.00 95.60           N  
ATOM    823  OE1 GLN A 113       7.129  44.552  -1.418  1.00 95.60           O  
ATOM    824  N   SER A 114       6.820  40.039  -1.647  1.00 97.61           N  
ATOM    825  CA  SER A 114       6.528  38.653  -1.294  1.00 97.61           C  
ATOM    826  C   SER A 114       5.786  37.941  -2.421  1.00 97.61           C  
ATOM    827  O   SER A 114       6.075  36.781  -2.727  1.00 97.61           O  
ATOM    828  CB  SER A 114       5.703  38.589  -0.009  1.00 97.61           C  
ATOM    829  OG  SER A 114       6.452  39.071   1.093  1.00 97.61           O  
ATOM    830  N   ILE A 115       4.883  38.612  -3.073  1.00 97.20           N  
ATOM    831  CA  ILE A 115       4.140  38.058  -4.199  1.00 97.20           C  
ATOM    832  C   ILE A 115       5.102  37.720  -5.335  1.00 97.20           C  
ATOM    833  O   ILE A 115       5.030  36.633  -5.916  1.00 97.20           O  
ATOM    834  CB  ILE A 115       3.050  39.035  -4.693  1.00 97.20           C  
ATOM    835  CG1 ILE A 115       1.939  39.169  -3.646  1.00 97.20           C  
ATOM    836  CG2 ILE A 115       2.482  38.576  -6.039  1.00 97.20           C  
ATOM    837  CD1 ILE A 115       0.993  40.336  -3.892  1.00 97.20           C  
ATOM    838  N   ALA A 116       5.976  38.681  -5.630  1.00 96.00           N  
ATOM    839  CA  ALA A 116       6.960  38.459  -6.687  1.00 96.00           C  
ATOM    840  C   ALA A 116       7.833  37.246  -6.379  1.00 96.00           C  
ATOM    841  O   ALA A 116       8.079  36.412  -7.252  1.00 96.00           O  
ATOM    842  CB  ALA A 116       7.828  39.702  -6.875  1.00 96.00           C  
ATOM    843  N   ALA A 117       8.258  37.146  -5.166  1.00 96.91           N  
ATOM    844  CA  ALA A 117       9.114  36.035  -4.759  1.00 96.91           C  
ATOM    845  C   ALA A 117       8.376  34.704  -4.875  1.00 96.91           C  
ATOM    846  O   ALA A 117       8.911  33.736  -5.420  1.00 96.91           O  
ATOM    847  CB  ALA A 117       9.610  36.242  -3.331  1.00 96.91           C  
ATOM    848  N   LEU A 118       7.183  34.628  -4.411  1.00 97.77           N  
ATOM    849  CA  LEU A 118       6.401  33.396  -4.453  1.00 97.77           C  
ATOM    850  C   LEU A 118       5.981  33.068  -5.882  1.00 97.77           C  
ATOM    851  O   LEU A 118       5.838  31.896  -6.236  1.00 97.77           O  
ATOM    852  CB  LEU A 118       5.163  33.515  -3.559  1.00 97.77           C  
ATOM    853  CG  LEU A 118       5.417  33.530  -2.050  1.00 97.77           C  
ATOM    854  CD1 LEU A 118       4.136  33.884  -1.302  1.00 97.77           C  
ATOM    855  CD2 LEU A 118       5.960  32.181  -1.586  1.00 97.77           C  
ATOM    856  N   ALA A 119       5.745  34.078  -6.644  1.00 97.26           N  
ATOM    857  CA  ALA A 119       5.492  33.865  -8.067  1.00 97.26           C  
ATOM    858  C   ALA A 119       6.674  33.169  -8.735  1.00 97.26           C  
ATOM    859  O   ALA A 119       6.489  32.274  -9.563  1.00 97.26           O  
ATOM    860  CB  ALA A 119       5.199  35.194  -8.760  1.00 97.26           C  
ATOM    861  N   ALA A 120       7.829  33.638  -8.343  1.00 96.31           N  
ATOM    862  CA  ALA A 120       9.039  33.017  -8.878  1.00 96.31           C  
ATOM    863  C   ALA A 120       9.137  31.553  -8.456  1.00 96.31           C  
ATOM    864  O   ALA A 120       9.445  30.685  -9.276  1.00 96.31           O  
ATOM    865  CB  ALA A 120      10.278  33.783  -8.418  1.00 96.31           C  
ATOM    866  N   VAL A 121       8.783  31.277  -7.205  1.00 96.05           N  
ATOM    867  CA  VAL A 121       8.870  29.936  -6.641  1.00 96.05           C  
ATOM    868  C   VAL A 121       7.862  29.018  -7.330  1.00 96.05           C  
ATOM    869  O   VAL A 121       8.179  27.872  -7.657  1.00 96.05           O  
ATOM    870  CB  VAL A 121       8.627  29.944  -5.115  1.00 96.05           C  
ATOM    871  CG1 VAL A 121       8.486  28.520  -4.582  1.00 96.05           C  
ATOM    872  CG2 VAL A 121       9.761  30.676  -4.399  1.00 96.05           C  
ATOM    873  N   HIS A 122       6.704  29.491  -7.689  1.00 96.39           N  
ATOM    874  CA  HIS A 122       5.616  28.655  -8.182  1.00 96.39           C  
ATOM    875  C   HIS A 122       5.448  28.802  -9.690  1.00 96.39           C  
ATOM    876  O   HIS A 122       4.494  28.275 -10.267  1.00 96.39           O  
ATOM    877  CB  HIS A 122       4.307  29.004  -7.471  1.00 96.39           C  
ATOM    878  CG  HIS A 122       4.287  28.617  -6.027  1.00 96.39           C  
ATOM    879  CD2 HIS A 122       4.489  29.350  -4.907  1.00 96.39           C  
ATOM    880  ND1 HIS A 122       4.036  27.329  -5.605  1.00 96.39           N  
ATOM    881  CE1 HIS A 122       4.085  27.288  -4.284  1.00 96.39           C  
ATOM    882  NE2 HIS A 122       4.359  28.501  -3.836  1.00 96.39           N  
ATOM    883  N   ARG A 123       6.383  29.604 -10.296  1.00 96.04           N  
ATOM    884  CA  ARG A 123       6.414  29.803 -11.741  1.00 96.04           C  
ATOM    885  C   ARG A 123       5.090  30.366 -12.244  1.00 96.04           C  
ATOM    886  O   ARG A 123       4.521  29.855 -13.212  1.00 96.04           O  
ATOM    887  CB  ARG A 123       6.732  28.489 -12.457  1.00 96.04           C  
ATOM    888  CG  ARG A 123       8.086  27.900 -12.092  1.00 96.04           C  
ATOM    889  CD  ARG A 123       8.357  26.603 -12.841  1.00 96.04           C  
ATOM    890  NE  ARG A 123       9.564  25.941 -12.356  1.00 96.04           N  
ATOM    891  CZ  ARG A 123      10.117  24.868 -12.913  1.00 96.04           C  
ATOM    892  NH1 ARG A 123       9.580  24.312 -13.992  1.00 96.04           N1+
ATOM    893  NH2 ARG A 123      11.217  24.347 -12.388  1.00 96.04           N  
ATOM    894  N   LEU A 124       4.592  31.382 -11.639  1.00 96.49           N  
ATOM    895  CA  LEU A 124       3.384  32.124 -11.979  1.00 96.49           C  
ATOM    896  C   LEU A 124       3.706  33.587 -12.267  1.00 96.49           C  
ATOM    897  O   LEU A 124       4.788  34.067 -11.924  1.00 96.49           O  
ATOM    898  CB  LEU A 124       2.360  32.028 -10.844  1.00 96.49           C  
ATOM    899  CG  LEU A 124       1.833  30.630 -10.522  1.00 96.49           C  
ATOM    900  CD1 LEU A 124       1.123  30.628  -9.173  1.00 96.49           C  
ATOM    901  CD2 LEU A 124       0.898  30.143 -11.624  1.00 96.49           C  
ATOM    902  N   SER A 125       2.831  34.252 -13.015  1.00 96.01           N  
ATOM    903  CA  SER A 125       2.930  35.707 -13.055  1.00 96.01           C  
ATOM    904  C   SER A 125       2.582  36.321 -11.703  1.00 96.01           C  
ATOM    905  O   SER A 125       1.927  35.683 -10.875  1.00 96.01           O  
ATOM    906  CB  SER A 125       2.011  36.279 -14.135  1.00 96.01           C  
ATOM    907  OG  SER A 125       0.653  36.185 -13.742  1.00 96.01           O  
ATOM    908  N   SER A 126       3.011  37.565 -11.421  1.00 94.41           N  
ATOM    909  CA  SER A 126       2.723  38.247 -10.165  1.00 94.41           C  
ATOM    910  C   SER A 126       1.220  38.371  -9.935  1.00 94.41           C  
ATOM    911  O   SER A 126       0.735  38.137  -8.826  1.00 94.41           O  
ATOM    912  CB  SER A 126       3.367  39.634 -10.147  1.00 94.41           C  
ATOM    913  OG  SER A 126       4.780  39.533 -10.134  1.00 94.41           O  
ATOM    914  N   ALA A 127       0.456  38.635 -10.991  1.00 93.73           N  
ATOM    915  CA  ALA A 127      -0.991  38.803 -10.886  1.00 93.73           C  
ATOM    916  C   ALA A 127      -1.674  37.480 -10.550  1.00 93.73           C  
ATOM    917  O   ALA A 127      -2.543  37.425  -9.677  1.00 93.73           O  
ATOM    918  CB  ALA A 127      -1.556  39.374 -12.185  1.00 93.73           C  
ATOM    919  N   GLU A 128      -1.235  36.404 -11.245  1.00 96.28           N  
ATOM    920  CA  GLU A 128      -1.803  35.085 -10.984  1.00 96.28           C  
ATOM    921  C   GLU A 128      -1.483  34.617  -9.568  1.00 96.28           C  
ATOM    922  O   GLU A 128      -2.354  34.093  -8.870  1.00 96.28           O  
ATOM    923  CB  GLU A 128      -1.285  34.066 -12.004  1.00 96.28           C  
ATOM    924  CG  GLU A 128      -1.890  34.225 -13.391  1.00 96.28           C  
ATOM    925  CD  GLU A 128      -1.191  33.384 -14.449  1.00 96.28           C  
ATOM    926  OE1 GLU A 128      -1.829  33.042 -15.470  1.00 96.28           O  
ATOM    927  OE2 GLU A 128       0.003  33.066 -14.254  1.00 96.28           O1-
ATOM    928  N   CYS A 129      -0.256  34.825  -9.213  1.00 97.53           N  
ATOM    929  CA  CYS A 129       0.184  34.417  -7.884  1.00 97.53           C  
ATOM    930  C   CYS A 129      -0.606  35.144  -6.801  1.00 97.53           C  
ATOM    931  O   CYS A 129      -1.073  34.523  -5.845  1.00 97.53           O  
ATOM    932  CB  CYS A 129       1.678  34.689  -7.707  1.00 97.53           C  
ATOM    933  SG  CYS A 129       2.334  34.141  -6.116  1.00 97.53           S  
ATOM    934  N   ALA A 130      -0.779  36.382  -6.970  1.00 97.06           N  
ATOM    935  CA  ALA A 130      -1.546  37.176  -6.012  1.00 97.06           C  
ATOM    936  C   ALA A 130      -2.969  36.642  -5.871  1.00 97.06           C  
ATOM    937  O   ALA A 130      -3.451  36.429  -4.756  1.00 97.06           O  
ATOM    938  CB  ALA A 130      -1.570  38.642  -6.436  1.00 97.06           C  
ATOM    939  N   ALA A 131      -3.642  36.427  -6.982  1.00 97.74           N  
ATOM    940  CA  ALA A 131      -5.023  35.952  -6.989  1.00 97.74           C  
ATOM    941  C   ALA A 131      -5.130  34.569  -6.353  1.00 97.74           C  
ATOM    942  O   ALA A 131      -6.037  34.313  -5.557  1.00 97.74           O  
ATOM    943  CB  ALA A 131      -5.568  35.921  -8.415  1.00 97.74           C  
ATOM    944  N   ARG A 132      -4.246  33.745  -6.587  1.00 98.32           N  
ATOM    945  CA  ARG A 132      -4.289  32.371  -6.095  1.00 98.32           C  
ATOM    946  C   ARG A 132      -3.888  32.305  -4.625  1.00 98.32           C  
ATOM    947  O   ARG A 132      -4.412  31.481  -3.870  1.00 98.32           O  
ATOM    948  CB  ARG A 132      -3.375  31.472  -6.929  1.00 98.32           C  
ATOM    949  CG  ARG A 132      -3.849  31.271  -8.360  1.00 98.32           C  
ATOM    950  CD  ARG A 132      -2.917  30.352  -9.139  1.00 98.32           C  
ATOM    951  NE  ARG A 132      -3.319  30.238 -10.538  1.00 98.32           N  
ATOM    952  CZ  ARG A 132      -2.801  29.375 -11.407  1.00 98.32           C  
ATOM    953  NH1 ARG A 132      -1.846  28.529 -11.036  1.00 98.32           N1+
ATOM    954  NH2 ARG A 132      -3.239  29.357 -12.657  1.00 98.32           N  
ATOM    955  N   LEU A 133      -2.962  33.128  -4.245  1.00 98.35           N  
ATOM    956  CA  LEU A 133      -2.661  33.242  -2.822  1.00 98.35           C  
ATOM    957  C   LEU A 133      -3.881  33.726  -2.047  1.00 98.35           C  
ATOM    958  O   LEU A 133      -4.149  33.251  -0.941  1.00 98.35           O  
ATOM    959  CB  LEU A 133      -1.487  34.198  -2.596  1.00 98.35           C  
ATOM    960  CG  LEU A 133      -0.097  33.656  -2.936  1.00 98.35           C  
ATOM    961  CD1 LEU A 133       0.934  34.778  -2.892  1.00 98.35           C  
ATOM    962  CD2 LEU A 133       0.288  32.532  -1.979  1.00 98.35           C  
ATOM    963  N   THR A 134      -4.554  34.684  -2.646  1.00 98.46           N  
ATOM    964  CA  THR A 134      -5.781  35.172  -2.023  1.00 98.46           C  
ATOM    965  C   THR A 134      -6.787  34.037  -1.848  1.00 98.46           C  
ATOM    966  O   THR A 134      -7.392  33.897  -0.783  1.00 98.46           O  
ATOM    967  CB  THR A 134      -6.417  36.301  -2.854  1.00 98.46           C  
ATOM    968  CG2 THR A 134      -7.667  36.846  -2.173  1.00 98.46           C  
ATOM    969  OG1 THR A 134      -5.469  37.364  -3.010  1.00 98.46           O  
ATOM    970  N   ALA A 135      -6.936  33.242  -2.840  1.00 98.40           N  
ATOM    971  CA  ALA A 135      -7.842  32.097  -2.786  1.00 98.40           C  
ATOM    972  C   ALA A 135      -7.421  31.117  -1.695  1.00 98.40           C  
ATOM    973  O   ALA A 135      -8.257  30.645  -0.921  1.00 98.40           O  
ATOM    974  CB  ALA A 135      -7.891  31.393  -4.139  1.00 98.40           C  
ATOM    975  N   PHE A 136      -6.190  30.862  -1.663  1.00 98.41           N  
ATOM    976  CA  PHE A 136      -5.649  29.948  -0.662  1.00 98.41           C  
ATOM    977  C   PHE A 136      -5.942  30.450   0.746  1.00 98.41           C  
ATOM    978  O   PHE A 136      -6.453  29.704   1.583  1.00 98.41           O  
ATOM    979  CB  PHE A 136      -4.140  29.773  -0.854  1.00 98.41           C  
ATOM    980  CG  PHE A 136      -3.454  29.101   0.306  1.00 98.41           C  
ATOM    981  CD1 PHE A 136      -2.605  29.819   1.139  1.00 98.41           C  
ATOM    982  CD2 PHE A 136      -3.661  27.753   0.563  1.00 98.41           C  
ATOM    983  CE1 PHE A 136      -1.969  29.200   2.213  1.00 98.41           C  
ATOM    984  CE2 PHE A 136      -3.029  27.127   1.634  1.00 98.41           C  
ATOM    985  CZ  PHE A 136      -2.184  27.853   2.458  1.00 98.41           C  
ATOM    986  N   LEU A 137      -5.654  31.680   1.012  1.00 98.24           N  
ATOM    987  CA  LEU A 137      -5.853  32.268   2.331  1.00 98.24           C  
ATOM    988  C   LEU A 137      -7.335  32.313   2.689  1.00 98.24           C  
ATOM    989  O   LEU A 137      -7.706  32.088   3.844  1.00 98.24           O  
ATOM    990  CB  LEU A 137      -5.259  33.679   2.384  1.00 98.24           C  
ATOM    991  CG  LEU A 137      -3.733  33.775   2.348  1.00 98.24           C  
ATOM    992  CD1 LEU A 137      -3.300  35.206   2.052  1.00 98.24           C  
ATOM    993  CD2 LEU A 137      -3.136  33.290   3.663  1.00 98.24           C  
ATOM    994  N   ARG A 138      -8.194  32.546   1.716  1.00 97.58           N  
ATOM    995  CA  ARG A 138      -9.636  32.506   1.941  1.00 97.58           C  
ATOM    996  C   ARG A 138     -10.091  31.103   2.326  1.00 97.58           C  
ATOM    997  O   ARG A 138     -10.913  30.937   3.230  1.00 97.58           O  
ATOM    998  CB  ARG A 138     -10.389  32.980   0.698  1.00 97.58           C  
ATOM    999  CG  ARG A 138     -10.321  34.482   0.470  1.00 97.58           C  
ATOM   1000  CD  ARG A 138     -11.153  35.245   1.491  1.00 97.58           C  
ATOM   1001  NE  ARG A 138     -11.247  36.664   1.158  1.00 97.58           N  
ATOM   1002  CZ  ARG A 138     -11.908  37.569   1.875  1.00 97.58           C  
ATOM   1003  NH1 ARG A 138     -12.547  37.219   2.985  1.00 97.58           N1+
ATOM   1004  NH2 ARG A 138     -11.928  38.833   1.480  1.00 97.58           N  
ATOM   1005  N   HIS A 139      -9.507  30.120   1.670  1.00 96.25           N  
ATOM   1006  CA  HIS A 139      -9.836  28.732   1.970  1.00 96.25           C  
ATOM   1007  C   HIS A 139      -9.426  28.363   3.391  1.00 96.25           C  
ATOM   1008  O   HIS A 139     -10.053  27.508   4.022  1.00 96.25           O  
ATOM   1009  CB  HIS A 139      -9.164  27.793   0.969  1.00 96.25           C  
ATOM   1010  CG  HIS A 139      -9.847  27.744  -0.362  1.00 96.25           C  
ATOM   1011  CD2 HIS A 139     -10.844  26.951  -0.821  1.00 96.25           C  
ATOM   1012  ND1 HIS A 139      -9.513  28.585  -1.401  1.00 96.25           N  
ATOM   1013  CE1 HIS A 139     -10.278  28.312  -2.444  1.00 96.25           C  
ATOM   1014  NE2 HIS A 139     -11.095  27.323  -2.118  1.00 96.25           N  
ATOM   1015  N   LEU A 140      -8.435  29.055   3.921  1.00 96.31           N  
ATOM   1016  CA  LEU A 140      -7.967  28.819   5.282  1.00 96.31           C  
ATOM   1017  C   LEU A 140      -8.897  29.475   6.297  1.00 96.31           C  
ATOM   1018  O   LEU A 140      -8.882  29.121   7.479  1.00 96.31           O  
ATOM   1019  CB  LEU A 140      -6.543  29.353   5.459  1.00 96.31           C  
ATOM   1020  CG  LEU A 140      -5.426  28.530   4.815  1.00 96.31           C  
ATOM   1021  CD1 LEU A 140      -4.072  29.186   5.064  1.00 96.31           C  
ATOM   1022  CD2 LEU A 140      -5.439  27.101   5.346  1.00 96.31           C  
ATOM   1023  N   GLY A 141      -9.717  30.406   5.857  1.00 96.92           N  
ATOM   1024  CA  GLY A 141     -10.667  31.040   6.758  1.00 96.92           C  
ATOM   1025  C   GLY A 141     -10.423  32.527   6.936  1.00 96.92           C  
ATOM   1026  O   GLY A 141     -11.036  33.164   7.794  1.00 96.92           O  
ATOM   1027  N   VAL A 142      -9.456  33.079   6.199  1.00 98.34           N  
ATOM   1028  CA  VAL A 142      -9.157  34.505   6.266  1.00 98.34           C  
ATOM   1029  C   VAL A 142     -10.332  35.307   5.713  1.00 98.34           C  
ATOM   1030  O   VAL A 142     -10.850  34.998   4.636  1.00 98.34           O  
ATOM   1031  CB  VAL A 142      -7.864  34.851   5.492  1.00 98.34           C  
ATOM   1032  CG1 VAL A 142      -7.667  36.364   5.421  1.00 98.34           C  
ATOM   1033  CG2 VAL A 142      -6.657  34.182   6.146  1.00 98.34           C  
ATOM   1034  N   ALA A 143     -10.751  36.309   6.423  1.00 97.78           N  
ATOM   1035  CA  ALA A 143     -11.956  37.070   6.106  1.00 97.78           C  
ATOM   1036  C   ALA A 143     -11.700  38.053   4.968  1.00 97.78           C  
ATOM   1037  O   ALA A 143     -12.582  38.300   4.142  1.00 97.78           O  
ATOM   1038  CB  ALA A 143     -12.457  37.812   7.344  1.00 97.78           C  
ATOM   1039  N   ALA A 144     -10.491  38.649   4.916  1.00 98.03           N  
ATOM   1040  CA  ALA A 144     -10.111  39.590   3.866  1.00 98.03           C  
ATOM   1041  C   ALA A 144      -8.607  39.546   3.609  1.00 98.03           C  
ATOM   1042  O   ALA A 144      -7.820  39.320   4.531  1.00 98.03           O  
ATOM   1043  CB  ALA A 144     -10.542  41.006   4.238  1.00 98.03           C  
ATOM   1044  N   VAL A 145      -8.271  39.711   2.332  1.00 98.46           N  
ATOM   1045  CA  VAL A 145      -6.874  39.773   1.918  1.00 98.46           C  
ATOM   1046  C   VAL A 145      -6.605  41.093   1.200  1.00 98.46           C  
ATOM   1047  O   VAL A 145      -7.265  41.415   0.210  1.00 98.46           O  
ATOM   1048  CB  VAL A 145      -6.499  38.584   1.004  1.00 98.46           C  
ATOM   1049  CG1 VAL A 145      -5.006  38.603   0.678  1.00 98.46           C  
ATOM   1050  CG2 VAL A 145      -6.888  37.262   1.662  1.00 98.46           C  
ATOM   1051  N   PHE A 146      -5.641  41.855   1.680  1.00 97.95           N  
ATOM   1052  CA  PHE A 146      -5.364  43.176   1.130  1.00 97.95           C  
ATOM   1053  C   PHE A 146      -3.985  43.216   0.482  1.00 97.95           C  
ATOM   1054  O   PHE A 146      -3.087  42.472   0.878  1.00 97.95           O  
ATOM   1055  CB  PHE A 146      -5.463  44.246   2.222  1.00 97.95           C  
ATOM   1056  CG  PHE A 146      -6.824  44.344   2.855  1.00 97.95           C  
ATOM   1057  CD1 PHE A 146      -7.932  44.711   2.101  1.00 97.95           C  
ATOM   1058  CD2 PHE A 146      -6.996  44.068   4.206  1.00 97.95           C  
ATOM   1059  CE1 PHE A 146      -9.193  44.802   2.685  1.00 97.95           C  
ATOM   1060  CE2 PHE A 146      -8.254  44.158   4.796  1.00 97.95           C  
ATOM   1061  CZ  PHE A 146      -9.350  44.526   4.034  1.00 97.95           C  
ATOM   1062  N   ASP A 147      -3.956  44.088  -0.503  1.00 95.18           N  
ATOM   1063  CA  ASP A 147      -2.699  44.412  -1.170  1.00 95.18           C  
ATOM   1064  C   ASP A 147      -2.010  45.598  -0.498  1.00 95.18           C  
ATOM   1065  O   ASP A 147      -2.527  46.718  -0.523  1.00 95.18           O  
ATOM   1066  CB  ASP A 147      -2.939  44.712  -2.650  1.00 95.18           C  
ATOM   1067  CG  ASP A 147      -1.655  44.770  -3.459  1.00 95.18           C  
ATOM   1068  OD1 ASP A 147      -0.557  44.748  -2.862  1.00 95.18           O  
ATOM   1069  OD2 ASP A 147      -1.742  44.841  -4.704  1.00 95.18           O1-
ATOM   1070  N   ILE A 148      -0.762  45.391  -0.011  1.00 95.45           N  
ATOM   1071  CA  ILE A 148      -0.040  46.441   0.701  1.00 95.45           C  
ATOM   1072  C   ILE A 148       0.305  47.572  -0.265  1.00 95.45           C  
ATOM   1073  O   ILE A 148       0.541  48.706   0.159  1.00 95.45           O  
ATOM   1074  CB  ILE A 148       1.243  45.895   1.366  1.00 95.45           C  
ATOM   1075  CG1 ILE A 148       0.885  44.988   2.550  1.00 95.45           C  
ATOM   1076  CG2 ILE A 148       2.151  47.043   1.811  1.00 95.45           C  
ATOM   1077  CD1 ILE A 148       2.091  44.358   3.233  1.00 95.45           C  
ATOM   1078  N   ALA A 149       0.325  47.299  -1.561  1.00 91.65           N  
ATOM   1079  CA  ALA A 149       0.631  48.308  -2.572  1.00 91.65           C  
ATOM   1080  C   ALA A 149      -0.295  49.513  -2.439  1.00 91.65           C  
ATOM   1081  O   ALA A 149       0.113  50.649  -2.697  1.00 91.65           O  
ATOM   1082  CB  ALA A 149       0.520  47.709  -3.972  1.00 91.65           C  
ATOM   1083  N   ALA A 150      -1.542  49.228  -2.001  1.00 90.44           N  
ATOM   1084  CA  ALA A 150      -2.479  50.331  -1.811  1.00 90.44           C  
ATOM   1085  C   ALA A 150      -1.991  51.283  -0.722  1.00 90.44           C  
ATOM   1086  O   ALA A 150      -2.044  52.504  -0.886  1.00 90.44           O  
ATOM   1087  CB  ALA A 150      -3.866  49.798  -1.466  1.00 90.44           C  
ATOM   1088  N   ALA A 151      -1.518  50.781   0.374  1.00 94.21           N  
ATOM   1089  CA  ALA A 151      -0.995  51.573   1.485  1.00 94.21           C  
ATOM   1090  C   ALA A 151       0.317  52.254   1.104  1.00 94.21           C  
ATOM   1091  O   ALA A 151       0.659  53.303   1.652  1.00 94.21           O  
ATOM   1092  CB  ALA A 151      -0.798  50.695   2.718  1.00 94.21           C  
ATOM   1093  N   ARG A 152       1.053  51.648   0.225  1.00 93.50           N  
ATOM   1094  CA  ARG A 152       2.292  52.249  -0.259  1.00 93.50           C  
ATOM   1095  C   ARG A 152       2.027  53.597  -0.917  1.00 93.50           C  
ATOM   1096  O   ARG A 152       2.811  54.536  -0.760  1.00 93.50           O  
ATOM   1097  CB  ARG A 152       2.993  51.312  -1.246  1.00 93.50           C  
ATOM   1098  CG  ARG A 152       4.313  51.851  -1.775  1.00 93.50           C  
ATOM   1099  CD  ARG A 152       5.007  50.848  -2.686  1.00 93.50           C  
ATOM   1100  NE  ARG A 152       4.177  50.502  -3.837  1.00 93.50           N  
ATOM   1101  CZ  ARG A 152       4.515  49.626  -4.778  1.00 93.50           C  
ATOM   1102  NH1 ARG A 152       5.678  48.985  -4.723  1.00 93.50           N1+
ATOM   1103  NH2 ARG A 152       3.684  49.385  -5.782  1.00 93.50           N  
ATOM   1104  N   GLN A 153       0.937  53.707  -1.606  1.00 91.41           N  
ATOM   1105  CA  GLN A 153       0.574  54.973  -2.235  1.00 91.41           C  
ATOM   1106  C   GLN A 153       0.416  56.079  -1.195  1.00 91.41           C  
ATOM   1107  O   GLN A 153       0.860  57.209  -1.410  1.00 91.41           O  
ATOM   1108  CB  GLN A 153      -0.717  54.822  -3.040  1.00 91.41           C  
ATOM   1109  CG  GLN A 153      -0.590  53.890  -4.238  1.00 91.41           C  
ATOM   1110  CD  GLN A 153      -1.870  53.794  -5.046  1.00 91.41           C  
ATOM   1111  NE2 GLN A 153      -1.779  53.202  -6.234  1.00 91.41           N  
ATOM   1112  OE1 GLN A 153      -2.932  54.247  -4.607  1.00 91.41           O  
ATOM   1113  N   VAL A 154      -0.163  55.749  -0.111  1.00 93.98           N  
ATOM   1114  CA  VAL A 154      -0.344  56.700   0.982  1.00 93.98           C  
ATOM   1115  C   VAL A 154       1.014  57.086   1.561  1.00 93.98           C  
ATOM   1116  O   VAL A 154       1.297  58.270   1.761  1.00 93.98           O  
ATOM   1117  CB  VAL A 154      -1.251  56.121   2.092  1.00 93.98           C  
ATOM   1118  CG1 VAL A 154      -1.381  57.107   3.251  1.00 93.98           C  
ATOM   1119  CG2 VAL A 154      -2.628  55.772   1.527  1.00 93.98           C  
ATOM   1120  N   ALA A 155       1.813  56.060   1.768  1.00 95.68           N  
ATOM   1121  CA  ALA A 155       3.142  56.293   2.326  1.00 95.68           C  
ATOM   1122  C   ALA A 155       3.972  57.192   1.414  1.00 95.68           C  
ATOM   1123  O   ALA A 155       4.649  58.109   1.886  1.00 95.68           O  
ATOM   1124  CB  ALA A 155       3.861  54.966   2.558  1.00 95.68           C  
ATOM   1125  N   LEU A 156       3.945  56.989   0.157  1.00 94.77           N  
ATOM   1126  CA  LEU A 156       4.698  57.782  -0.809  1.00 94.77           C  
ATOM   1127  C   LEU A 156       4.202  59.224  -0.833  1.00 94.77           C  
ATOM   1128  O   LEU A 156       5.005  60.160  -0.870  1.00 94.77           O  
ATOM   1129  CB  LEU A 156       4.586  57.169  -2.209  1.00 94.77           C  
ATOM   1130  CG  LEU A 156       5.364  55.874  -2.444  1.00 94.77           C  
ATOM   1131  CD1 LEU A 156       4.993  55.273  -3.798  1.00 94.77           C  
ATOM   1132  CD2 LEU A 156       6.866  56.129  -2.361  1.00 94.77           C  
ATOM   1133  N   ALA A 157       2.851  59.368  -0.845  1.00 94.39           N  
ATOM   1134  CA  ALA A 157       2.272  60.709  -0.846  1.00 94.39           C  
ATOM   1135  C   ALA A 157       2.712  61.498   0.383  1.00 94.39           C  
ATOM   1136  O   ALA A 157       3.069  62.674   0.279  1.00 94.39           O  
ATOM   1137  CB  ALA A 157       0.749  60.629  -0.906  1.00 94.39           C  
ATOM   1138  N   GLU A 158       2.710  60.877   1.533  1.00 96.44           N  
ATOM   1139  CA  GLU A 158       3.101  61.516   2.786  1.00 96.44           C  
ATOM   1140  C   GLU A 158       4.596  61.822   2.808  1.00 96.44           C  
ATOM   1141  O   GLU A 158       5.015  62.863   3.315  1.00 96.44           O  
ATOM   1142  CB  GLU A 158       2.727  60.635   3.980  1.00 96.44           C  
ATOM   1143  CG  GLU A 158       1.227  60.509   4.206  1.00 96.44           C  
ATOM   1144  CD  GLU A 158       0.559  61.831   4.545  1.00 96.44           C  
ATOM   1145  OE1 GLU A 158      -0.596  62.054   4.117  1.00 96.44           O  
ATOM   1146  OE2 GLU A 158       1.195  62.651   5.242  1.00 96.44           O1-
ATOM   1147  N   ALA A 159       5.387  60.921   2.273  1.00 96.59           N  
ATOM   1148  CA  ALA A 159       6.828  61.147   2.198  1.00 96.59           C  
ATOM   1149  C   ALA A 159       7.149  62.360   1.330  1.00 96.59           C  
ATOM   1150  O   ALA A 159       7.992  63.185   1.692  1.00 96.59           O  
ATOM   1151  CB  ALA A 159       7.534  59.907   1.656  1.00 96.59           C  
ATOM   1152  N   ALA A 160       6.537  62.417   0.184  1.00 96.00           N  
ATOM   1153  CA  ALA A 160       6.745  63.542  -0.725  1.00 96.00           C  
ATOM   1154  C   ALA A 160       6.370  64.862  -0.059  1.00 96.00           C  
ATOM   1155  O   ALA A 160       7.127  65.834  -0.123  1.00 96.00           O  
ATOM   1156  CB  ALA A 160       5.938  63.346  -2.006  1.00 96.00           C  
ATOM   1157  N   ARG A 161       5.207  64.843   0.543  1.00 96.24           N  
ATOM   1158  CA  ARG A 161       4.737  66.059   1.201  1.00 96.24           C  
ATOM   1159  C   ARG A 161       5.679  66.471   2.327  1.00 96.24           C  
ATOM   1160  O   ARG A 161       5.986  67.653   2.484  1.00 96.24           O  
ATOM   1161  CB  ARG A 161       3.323  65.860   1.749  1.00 96.24           C  
ATOM   1162  CG  ARG A 161       2.730  67.106   2.390  1.00 96.24           C  
ATOM   1163  CD  ARG A 161       2.660  68.266   1.408  1.00 96.24           C  
ATOM   1164  NE  ARG A 161       1.749  67.983   0.301  1.00 96.24           N  
ATOM   1165  CZ  ARG A 161       1.079  68.905  -0.385  1.00 96.24           C  
ATOM   1166  NH1 ARG A 161       1.207  70.194  -0.090  1.00 96.24           N1+
ATOM   1167  NH2 ARG A 161       0.277  68.537  -1.372  1.00 96.24           N  
ATOM   1168  N   GLU A 162       6.093  65.550   3.150  1.00 97.54           N  
ATOM   1169  CA  GLU A 162       7.030  65.850   4.229  1.00 97.54           C  
ATOM   1170  C   GLU A 162       8.329  66.436   3.683  1.00 97.54           C  
ATOM   1171  O   GLU A 162       8.852  67.412   4.225  1.00 97.54           O  
ATOM   1172  CB  GLU A 162       7.324  64.594   5.052  1.00 97.54           C  
ATOM   1173  CG  GLU A 162       8.250  64.838   6.235  1.00 97.54           C  
ATOM   1174  CD  GLU A 162       8.387  63.631   7.148  1.00 97.54           C  
ATOM   1175  OE1 GLU A 162       9.119  63.714   8.160  1.00 97.54           O  
ATOM   1176  OE2 GLU A 162       7.757  62.591   6.849  1.00 97.54           O1-
ATOM   1177  N   PHE A 163       8.853  65.852   2.654  1.00 97.96           N  
ATOM   1178  CA  PHE A 163      10.081  66.379   2.071  1.00 97.96           C  
ATOM   1179  C   PHE A 163       9.893  67.826   1.628  1.00 97.96           C  
ATOM   1180  O   PHE A 163      10.738  68.679   1.905  1.00 97.96           O  
ATOM   1181  CB  PHE A 163      10.524  65.520   0.882  1.00 97.96           C  
ATOM   1182  CG  PHE A 163      11.679  66.101   0.110  1.00 97.96           C  
ATOM   1183  CD1 PHE A 163      11.462  66.783  -1.082  1.00 97.96           C  
ATOM   1184  CD2 PHE A 163      12.979  65.965   0.577  1.00 97.96           C  
ATOM   1185  CE1 PHE A 163      12.529  67.322  -1.797  1.00 97.96           C  
ATOM   1186  CE2 PHE A 163      14.050  66.500  -0.134  1.00 97.96           C  
ATOM   1187  CZ  PHE A 163      13.823  67.177  -1.322  1.00 97.96           C  
ATOM   1188  N   LEU A 164       8.816  68.081   0.880  1.00 96.66           N  
ATOM   1189  CA  LEU A 164       8.534  69.424   0.386  1.00 96.66           C  
ATOM   1190  C   LEU A 164       8.465  70.423   1.536  1.00 96.66           C  
ATOM   1191  O   LEU A 164       9.003  71.528   1.437  1.00 96.66           O  
ATOM   1192  CB  LEU A 164       7.220  69.440  -0.400  1.00 96.66           C  
ATOM   1193  CG  LEU A 164       7.229  68.725  -1.751  1.00 96.66           C  
ATOM   1194  CD1 LEU A 164       5.809  68.595  -2.292  1.00 96.66           C  
ATOM   1195  CD2 LEU A 164       8.119  69.465  -2.744  1.00 96.66           C  
ATOM   1196  N   GLN A 165       7.810  70.094   2.617  1.00 95.98           N  
ATOM   1197  CA  GLN A 165       7.693  70.963   3.783  1.00 95.98           C  
ATOM   1198  C   GLN A 165       9.059  71.237   4.406  1.00 95.98           C  
ATOM   1199  O   GLN A 165       9.375  72.380   4.741  1.00 95.98           O  
ATOM   1200  CB  GLN A 165       6.757  70.343   4.823  1.00 95.98           C  
ATOM   1201  CG  GLN A 165       5.290  70.354   4.415  1.00 95.98           C  
ATOM   1202  CD  GLN A 165       4.412  69.563   5.365  1.00 95.98           C  
ATOM   1203  NE2 GLN A 165       3.112  69.539   5.090  1.00 95.98           N  
ATOM   1204  OE1 GLN A 165       4.896  68.974   6.336  1.00 95.98           O  
ATOM   1205  N   ARG A 166       9.887  70.221   4.565  1.00 96.88           N  
ATOM   1206  CA  ARG A 166      11.222  70.374   5.134  1.00 96.88           C  
ATOM   1207  C   ARG A 166      12.104  71.237   4.238  1.00 96.88           C  
ATOM   1208  O   ARG A 166      12.850  72.088   4.726  1.00 96.88           O  
ATOM   1209  CB  ARG A 166      11.875  69.007   5.350  1.00 96.88           C  
ATOM   1210  CG  ARG A 166      11.188  68.157   6.407  1.00 96.88           C  
ATOM   1211  CD  ARG A 166      12.036  66.954   6.802  1.00 96.88           C  
ATOM   1212  NE  ARG A 166      11.285  66.015   7.630  1.00 96.88           N  
ATOM   1213  CZ  ARG A 166      11.831  65.051   8.366  1.00 96.88           C  
ATOM   1214  NH1 ARG A 166      13.148  64.878   8.391  1.00 96.88           N1+
ATOM   1215  NH2 ARG A 166      11.054  64.251   9.083  1.00 96.88           N  
ATOM   1216  N   TYR A 167      11.988  70.930   2.899  1.00 96.49           N  
ATOM   1217  CA  TYR A 167      12.798  71.681   1.946  1.00 96.49           C  
ATOM   1218  C   TYR A 167      12.448  73.163   1.982  1.00 96.49           C  
ATOM   1219  O   TYR A 167      13.337  74.017   2.026  1.00 96.49           O  
ATOM   1220  CB  TYR A 167      12.605  71.133   0.529  1.00 96.49           C  
ATOM   1221  CG  TYR A 167      13.529  71.752  -0.493  1.00 96.49           C  
ATOM   1222  CD1 TYR A 167      13.154  72.891  -1.199  1.00 96.49           C  
ATOM   1223  CD2 TYR A 167      14.778  71.198  -0.752  1.00 96.49           C  
ATOM   1224  CE1 TYR A 167      14.001  73.464  -2.144  1.00 96.49           C  
ATOM   1225  CE2 TYR A 167      15.633  71.762  -1.693  1.00 96.49           C  
ATOM   1226  CZ  TYR A 167      15.236  72.894  -2.383  1.00 96.49           C  
ATOM   1227  OH  TYR A 167      16.079  73.455  -3.314  1.00 96.49           O  
ATOM   1228  N   ARG A 168      11.196  73.537   1.947  1.00 95.38           N  
ATOM   1229  CA  ARG A 168      10.729  74.919   1.968  1.00 95.38           C  
ATOM   1230  C   ARG A 168      11.138  75.617   3.261  1.00 95.38           C  
ATOM   1231  O   ARG A 168      11.512  76.791   3.246  1.00 95.38           O  
ATOM   1232  CB  ARG A 168       9.209  74.976   1.798  1.00 95.38           C  
ATOM   1233  CG  ARG A 168       8.732  74.646   0.395  1.00 95.38           C  
ATOM   1234  CD  ARG A 168       7.212  74.651   0.299  1.00 95.38           C  
ATOM   1235  NE  ARG A 168       6.755  74.270  -1.033  1.00 95.38           N  
ATOM   1236  CZ  ARG A 168       5.661  73.553  -1.284  1.00 95.38           C  
ATOM   1237  NH1 ARG A 168       4.889  73.126  -0.291  1.00 95.38           N1+
ATOM   1238  NH2 ARG A 168       5.338  73.263  -2.536  1.00 95.38           N  
ATOM   1239  N   SER A 169      11.075  74.884   4.376  1.00 94.14           N  
ATOM   1240  CA  SER A 169      11.461  75.430   5.673  1.00 94.14           C  
ATOM   1241  C   SER A 169      12.958  75.711   5.731  1.00 94.14           C  
ATOM   1242  O   SER A 169      13.388  76.692   6.345  1.00 94.14           O  
ATOM   1243  CB  SER A 169      11.070  74.469   6.797  1.00 94.14           C  
ATOM   1244  OG  SER A 169       9.661  74.328   6.870  1.00 94.14           O  
ATOM   1245  N   SER A 170      13.763  74.893   5.106  1.00 91.77           N  
ATOM   1246  CA  SER A 170      15.214  75.039   5.115  1.00 91.77           C  
ATOM   1247  C   SER A 170      15.659  76.203   4.236  1.00 91.77           C  
ATOM   1248  O   SER A 170      16.680  76.840   4.508  1.00 91.77           O  
ATOM   1249  CB  SER A 170      15.886  73.748   4.645  1.00 91.77           C  
ATOM   1250  OG  SER A 170      15.731  73.581   3.246  1.00 91.77           O  
ATOM   1251  N   ARG A 171      14.879  76.604   3.191  1.00 86.99           N  
ATOM   1252  CA  ARG A 171      15.237  77.676   2.269  1.00 86.99           C  
ATOM   1253  C   ARG A 171      14.592  78.994   2.687  1.00 86.99           C  
ATOM   1254  O   ARG A 171      15.082  80.069   2.333  1.00 86.99           O  
ATOM   1255  CB  ARG A 171      14.822  77.319   0.841  1.00 86.99           C  
ATOM   1256  CG  ARG A 171      15.539  76.104   0.277  1.00 86.99           C  
ATOM   1257  CD  ARG A 171      16.950  76.444  -0.185  1.00 86.99           C  
ATOM   1258  NE  ARG A 171      17.599  75.303  -0.823  1.00 86.99           N  
ATOM   1259  CZ  ARG A 171      18.831  75.315  -1.325  1.00 86.99           C  
ATOM   1260  NH1 ARG A 171      19.575  76.414  -1.272  1.00 86.99           N1+
ATOM   1261  NH2 ARG A 171      19.324  74.220  -1.883  1.00 86.99           N  
ATOM   1262  N   GLY A 172      13.428  79.016   3.426  1.00 66.34           N  
ATOM   1263  CA  GLY A 172      12.620  80.166   3.801  1.00 66.34           C  
ATOM   1264  C   GLY A 172      13.074  80.818   5.093  1.00 66.34           C  
ATOM   1265  O   GLY A 172      12.603  81.900   5.447  1.00 66.34           O  
ATOM   1266  N   GLY A 173      14.300  80.532   5.673  1.00 47.43           N  
ATOM   1267  CA  GLY A 173      14.958  81.198   6.784  1.00 47.43           C  
ATOM   1268  C   GLY A 173      16.069  82.133   6.348  1.00 47.43           C  
ATOM   1269  O   GLY A 173      16.585  82.913   7.151  1.00 47.43           O  
ATOM   1270  N   SER A 174      16.156  82.480   5.004  1.00 39.50           N  
ATOM   1271  CA  SER A 174      17.121  83.480   4.554  1.00 39.50           C  
ATOM   1272  C   SER A 174      16.425  84.771   4.136  1.00 39.50           C  
ATOM   1273  O   SER A 174      16.978  85.861   4.298  1.00 39.50           O  
ATOM   1274  CB  SER A 174      17.952  82.940   3.391  1.00 39.50           C  
ATOM   1275  OG  SER A 174      17.634  83.618   2.187  1.00 39.50           O  
ATOM   1276  N   THR A 175      15.090  84.969   4.360  1.00 34.46           N  
ATOM   1277  CA  THR A 175      14.522  86.290   4.112  1.00 34.46           C  
ATOM   1278  C   THR A 175      13.659  86.737   5.288  1.00 34.46           C  
ATOM   1279  O   THR A 175      13.595  87.928   5.601  1.00 34.46           O  
ATOM   1280  CB  THR A 175      13.682  86.303   2.821  1.00 34.46           C  
ATOM   1281  CG2 THR A 175      14.568  86.167   1.588  1.00 34.46           C  
ATOM   1282  OG1 THR A 175      12.753  85.212   2.851  1.00 34.46           O  
ATOM   1283  N   ALA A 176      13.370  85.918   6.359  1.00 35.47           N  
ATOM   1284  CA  ALA A 176      12.478  86.309   7.447  1.00 35.47           C  
ATOM   1285  C   ALA A 176      13.242  86.455   8.759  1.00 35.47           C  
ATOM   1286  O   ALA A 176      12.929  87.326   9.575  1.00 35.47           O  
ATOM   1287  CB  ALA A 176      11.351  85.291   7.602  1.00 35.47           C  
ATOM   1288  N   GLU A 177      14.545  85.986   8.899  1.00 33.57           N  
ATOM   1289  CA  GLU A 177      15.439  86.124  10.046  1.00 33.57           C  
ATOM   1290  C   GLU A 177      16.455  87.240   9.823  1.00 33.57           C  
ATOM   1291  O   GLU A 177      16.855  87.919  10.770  1.00 33.57           O  
ATOM   1292  CB  GLU A 177      16.160  84.803  10.326  1.00 33.57           C  
ATOM   1293  CG  GLU A 177      15.384  83.857  11.230  1.00 33.57           C  
ATOM   1294  CD  GLU A 177      16.046  82.497  11.388  1.00 33.57           C  
ATOM   1295  OE1 GLU A 177      15.685  81.752  12.326  1.00 33.57           O  
ATOM   1296  OE2 GLU A 177      16.935  82.177  10.568  1.00 33.57           O1-
ATOM   1297  N   ALA A 178      16.596  87.798   8.592  1.00 31.10           N  
ATOM   1298  CA  ALA A 178      17.343  89.003   8.238  1.00 31.10           C  
ATOM   1299  C   ALA A 178      16.470  90.248   8.375  1.00 31.10           C  
ATOM   1300  O   ALA A 178      16.952  91.309   8.781  1.00 31.10           O  
ATOM   1301  CB  ALA A 178      17.888  88.892   6.817  1.00 31.10           C  
ATOM   1302  N   ALA A 179      15.136  90.092   8.484  1.00 35.89           N  
ATOM   1303  CA  ALA A 179      14.185  91.178   8.707  1.00 35.89           C  
ATOM   1304  C   ALA A 179      13.816  91.289  10.184  1.00 35.89           C  
ATOM   1305  O   ALA A 179      13.593  92.391  10.692  1.00 35.89           O  
ATOM   1306  CB  ALA A 179      12.930  90.968   7.863  1.00 35.89           C  
ATOM   1307  N   ALA A 180      14.118  90.236  10.998  1.00 39.96           N  
ATOM   1308  CA  ALA A 180      13.888  90.236  12.441  1.00 39.96           C  
ATOM   1309  C   ALA A 180      15.181  90.511  13.202  1.00 39.96           C  
ATOM   1310  O   ALA A 180      15.159  91.103  14.283  1.00 39.96           O  
ATOM   1311  CB  ALA A 180      13.284  88.907  12.885  1.00 39.96           C  
ATOM   1312  N   ALA A 181      16.341  90.502  12.486  1.00 41.36           N  
ATOM   1313  CA  ALA A 181      17.661  90.800  13.036  1.00 41.36           C  
ATOM   1314  C   ALA A 181      18.115  92.204  12.645  1.00 41.36           C  
ATOM   1315  O   ALA A 181      18.912  92.825  13.352  1.00 41.36           O  
ATOM   1316  CB  ALA A 181      18.680  89.764  12.566  1.00 41.36           C  
ATOM   1317  N   ALA A 182      17.310  92.954  11.877  1.00 41.66           N  
ATOM   1318  CA  ALA A 182      17.566  94.327  11.452  1.00 41.66           C  
ATOM   1319  C   ALA A 182      16.624  95.303  12.151  1.00 41.66           C  
ATOM   1320  O   ALA A 182      16.867  96.512  12.160  1.00 41.66           O  
ATOM   1321  CB  ALA A 182      17.426  94.451   9.937  1.00 41.66           C  
ATOM   1322  N   GLY A 183      15.928  94.796  13.302  1.00 37.40           N  
ATOM   1323  CA  GLY A 183      15.083  95.665  14.106  1.00 37.40           C  
ATOM   1324  C   GLY A 183      15.322  95.519  15.597  1.00 37.40           C  
ATOM   1325  O   GLY A 183      14.635  96.146  16.406  1.00 37.40           O  
ATOM   1326  N   GLN A 184      16.564  95.195  15.972  1.00 39.34           N  
ATOM   1327  CA  GLN A 184      16.790  95.262  17.413  1.00 39.34           C  
ATOM   1328  C   GLN A 184      18.143  95.888  17.731  1.00 39.34           C  
ATOM   1329  O   GLN A 184      19.189  95.307  17.431  1.00 39.34           O  
ATOM   1330  CB  GLN A 184      16.697  93.868  18.037  1.00 39.34           C  
ATOM   1331  CG  GLN A 184      15.336  93.555  18.643  1.00 39.34           C  
ATOM   1332  CD  GLN A 184      15.072  92.066  18.756  1.00 39.34           C  
ATOM   1333  NE2 GLN A 184      13.802  91.696  18.882  1.00 39.34           N  
ATOM   1334  OE1 GLN A 184      16.002  91.253  18.729  1.00 39.34           O  
ATOM   1335  N   ASP A 185      18.451  97.111  17.293  1.00 34.00           N  
ATOM   1336  CA  ASP A 185      19.365  98.130  17.800  1.00 34.00           C  
ATOM   1337  C   ASP A 185      18.828  98.764  19.081  1.00 34.00           C  
ATOM   1338  O   ASP A 185      17.652  99.127  19.154  1.00 34.00           O  
ATOM   1339  CB  ASP A 185      19.606  99.209  16.741  1.00 34.00           C  
ATOM   1340  CG  ASP A 185      20.417  98.708  15.559  1.00 34.00           C  
ATOM   1341  OD1 ASP A 185      21.225  97.769  15.726  1.00 34.00           O  
ATOM   1342  OD2 ASP A 185      20.246  99.258  14.449  1.00 34.00           O1-
ATOM   1343  N   ALA A 186      19.154  98.204  20.265  1.00 36.64           N  
ATOM   1344  CA  ALA A 186      19.387  99.176  21.330  1.00 36.64           C  
ATOM   1345  C   ALA A 186      19.320  98.514  22.703  1.00 36.64           C  
ATOM   1346  O   ALA A 186      18.397  97.745  22.984  1.00 36.64           O  
ATOM   1347  CB  ALA A 186      18.373 100.315  21.242  1.00 36.64           C  
ATOM   1348  N   ALA A 187      20.497  98.069  23.279  1.00 36.03           N  
ATOM   1349  CA  ALA A 187      20.861  98.548  24.610  1.00 36.03           C  
ATOM   1350  C   ALA A 187      21.242  97.388  25.525  1.00 36.03           C  
ATOM   1351  O   ALA A 187      20.515  96.397  25.619  1.00 36.03           O  
ATOM   1352  CB  ALA A 187      19.711  99.347  25.220  1.00 36.03           C  
ATOM   1353  N   GLY A 188      22.583  97.060  25.627  1.00 34.74           N  
ATOM   1354  CA  GLY A 188      23.140  97.032  26.970  1.00 34.74           C  
ATOM   1355  C   GLY A 188      23.971  95.793  27.246  1.00 34.74           C  
ATOM   1356  O   GLY A 188      23.545  94.675  26.951  1.00 34.74           O  
ATOM   1357  N   GLY A 189      25.337  95.895  27.140  1.00 30.62           N  
ATOM   1358  CA  GLY A 189      26.472  95.973  28.045  1.00 30.62           C  
ATOM   1359  C   GLY A 189      26.505  94.848  29.060  1.00 30.62           C  
ATOM   1360  O   GLY A 189      25.473  94.484  29.627  1.00 30.62           O  
ATOM   1361  N   GLY A 190      27.389  93.802  28.872  1.00 36.02           N  
ATOM   1362  CA  GLY A 190      28.321  93.415  29.918  1.00 36.02           C  
ATOM   1363  C   GLY A 190      28.564  91.919  29.977  1.00 36.02           C  
ATOM   1364  O   GLY A 190      27.637  91.126  29.791  1.00 36.02           O  
ATOM   1365  N   ASP A 191      29.724  91.422  29.567  1.00 34.01           N  
ATOM   1366  CA  ASP A 191      30.951  90.740  29.965  1.00 34.01           C  
ATOM   1367  C   ASP A 191      30.645  89.549  30.872  1.00 34.01           C  
ATOM   1368  O   ASP A 191      29.892  89.677  31.839  1.00 34.01           O  
ATOM   1369  CB  ASP A 191      31.901  91.710  30.672  1.00 34.01           C  
ATOM   1370  CG  ASP A 191      32.759  92.506  29.706  1.00 34.01           C  
ATOM   1371  OD1 ASP A 191      32.998  92.038  28.572  1.00 34.01           O  
ATOM   1372  OD2 ASP A 191      33.204  93.612  30.084  1.00 34.01           O1-
ATOM   1373  N   ASP A 192      30.590  88.270  30.303  1.00 40.10           N  
ATOM   1374  CA  ASP A 192      31.121  87.194  31.134  1.00 40.10           C  
ATOM   1375  C   ASP A 192      30.963  85.839  30.446  1.00 40.10           C  
ATOM   1376  O   ASP A 192      29.868  85.484  30.007  1.00 40.10           O  
ATOM   1377  CB  ASP A 192      30.426  87.175  32.497  1.00 40.10           C  
ATOM   1378  CG  ASP A 192      31.382  87.406  33.654  1.00 40.10           C  
ATOM   1379  OD1 ASP A 192      32.611  87.282  33.463  1.00 40.10           O  
ATOM   1380  OD2 ASP A 192      30.903  87.712  34.768  1.00 40.10           O1-
ATOM   1381  N   MET A 193      32.010  85.320  29.845  1.00 39.33           N  
ATOM   1382  CA  MET A 193      32.804  84.131  29.547  1.00 39.33           C  
ATOM   1383  C   MET A 193      32.698  83.109  30.673  1.00 39.33           C  
ATOM   1384  O   MET A 193      33.129  83.371  31.798  1.00 39.33           O  
ATOM   1385  CB  MET A 193      34.270  84.506  29.318  1.00 39.33           C  
ATOM   1386  CG  MET A 193      34.555  85.041  27.923  1.00 39.33           C  
ATOM   1387  SD  MET A 193      35.897  84.120  27.078  1.00 39.33           S  
ATOM   1388  CE  MET A 193      37.327  85.130  27.553  1.00 39.33           C  
ATOM   1389  N   ASP A 194      31.626  82.237  30.749  1.00 39.41           N  
ATOM   1390  CA  ASP A 194      31.605  81.081  31.642  1.00 39.41           C  
ATOM   1391  C   ASP A 194      31.209  79.814  30.889  1.00 39.41           C  
ATOM   1392  O   ASP A 194      30.111  79.733  30.333  1.00 39.41           O  
ATOM   1393  CB  ASP A 194      30.647  81.323  32.809  1.00 39.41           C  
ATOM   1394  CG  ASP A 194      31.114  80.678  34.102  1.00 39.41           C  
ATOM   1395  OD1 ASP A 194      32.140  79.965  34.093  1.00 39.41           O  
ATOM   1396  OD2 ASP A 194      30.447  80.883  35.141  1.00 39.41           O1-
ATOM   1397  N   VAL A 195      32.158  78.917  30.389  1.00 42.46           N  
ATOM   1398  CA  VAL A 195      32.483  77.552  29.989  1.00 42.46           C  
ATOM   1399  C   VAL A 195      32.313  76.610  31.179  1.00 42.46           C  
ATOM   1400  O   VAL A 195      32.837  76.870  32.264  1.00 42.46           O  
ATOM   1401  CB  VAL A 195      33.920  77.452  29.430  1.00 42.46           C  
ATOM   1402  CG1 VAL A 195      34.012  76.355  28.371  1.00 42.46           C  
ATOM   1403  CG2 VAL A 195      34.363  78.795  28.853  1.00 42.46           C  
ATOM   1404  N   ASP A 196      31.148  76.458  31.779  1.00 40.47           N  
ATOM   1405  CA  ASP A 196      30.908  75.335  32.680  1.00 40.47           C  
ATOM   1406  C   ASP A 196      29.533  75.440  33.335  1.00 40.47           C  
ATOM   1407  O   ASP A 196      29.334  76.246  34.247  1.00 40.47           O  
ATOM   1408  CB  ASP A 196      31.998  75.265  33.752  1.00 40.47           C  
ATOM   1409  CG  ASP A 196      32.857  74.018  33.645  1.00 40.47           C  
ATOM   1410  OD1 ASP A 196      32.498  73.094  32.882  1.00 40.47           O  
ATOM   1411  OD2 ASP A 196      33.900  73.957  34.330  1.00 40.47           O1-
ATOM   1412  N   ARG A 197      28.422  75.327  32.615  1.00 33.73           N  
ATOM   1413  CA  ARG A 197      27.196  75.076  33.364  1.00 33.73           C  
ATOM   1414  C   ARG A 197      26.487  73.826  32.853  1.00 33.73           C  
ATOM   1415  O   ARG A 197      26.261  73.683  31.650  1.00 33.73           O  
ATOM   1416  CB  ARG A 197      26.257  76.282  33.278  1.00 33.73           C  
ATOM   1417  CG  ARG A 197      25.169  76.293  34.341  1.00 33.73           C  
ATOM   1418  CD  ARG A 197      24.456  77.635  34.403  1.00 33.73           C  
ATOM   1419  NE  ARG A 197      24.899  78.429  35.547  1.00 33.73           N  
ATOM   1420  CZ  ARG A 197      24.166  79.354  36.159  1.00 33.73           C  
ATOM   1421  NH1 ARG A 197      22.933  79.623  35.746  1.00 33.73           N1+
ATOM   1422  NH2 ARG A 197      24.669  80.016  37.190  1.00 33.73           N  
ATOM   1423  N   PRO A 198      26.288  72.807  33.673  1.00 32.55           N  
ATOM   1424  CA  PRO A 198      25.542  71.554  33.537  1.00 32.55           C  
ATOM   1425  C   PRO A 198      24.059  71.779  33.249  1.00 32.55           C  
ATOM   1426  O   PRO A 198      23.470  72.743  33.744  1.00 32.55           O  
ATOM   1427  CB  PRO A 198      25.739  70.877  34.896  1.00 32.55           C  
ATOM   1428  CG  PRO A 198      26.041  71.996  35.840  1.00 32.55           C  
ATOM   1429  CD  PRO A 198      26.020  73.287  35.072  1.00 32.55           C  
ATOM   1430  N   LYS A 199      23.574  71.530  31.925  1.00 33.03           N  
ATOM   1431  CA  LYS A 199      22.198  71.413  31.452  1.00 33.03           C  
ATOM   1432  C   LYS A 199      21.366  70.542  32.389  1.00 33.03           C  
ATOM   1433  O   LYS A 199      21.789  69.447  32.766  1.00 33.03           O  
ATOM   1434  CB  LYS A 199      22.164  70.837  30.035  1.00 33.03           C  
ATOM   1435  CG  LYS A 199      21.779  71.848  28.966  1.00 33.03           C  
ATOM   1436  CD  LYS A 199      21.760  71.217  27.580  1.00 33.03           C  
ATOM   1437  CE  LYS A 199      21.446  72.243  26.499  1.00 33.03           C  
ATOM   1438  NZ  LYS A 199      21.560  71.659  25.130  1.00 33.03           N1+
ATOM   1439  N   PRO A 200      20.282  71.105  33.013  1.00 33.41           N  
ATOM   1440  CA  PRO A 200      19.308  70.430  33.874  1.00 33.41           C  
ATOM   1441  C   PRO A 200      18.659  69.224  33.198  1.00 33.41           C  
ATOM   1442  O   PRO A 200      18.402  69.253  31.993  1.00 33.41           O  
ATOM   1443  CB  PRO A 200      18.274  71.519  34.160  1.00 33.41           C  
ATOM   1444  CG  PRO A 200      18.388  72.466  33.009  1.00 33.41           C  
ATOM   1445  CD  PRO A 200      19.476  71.978  32.097  1.00 33.41           C  
ATOM   1446  N   SER A 201      18.893  67.939  33.744  1.00 28.48           N  
ATOM   1447  CA  SER A 201      18.233  66.674  34.053  1.00 28.48           C  
ATOM   1448  C   SER A 201      16.745  66.875  34.314  1.00 28.48           C  
ATOM   1449  O   SER A 201      16.334  67.924  34.818  1.00 28.48           O  
ATOM   1450  CB  SER A 201      18.887  66.012  35.266  1.00 28.48           C  
ATOM   1451  OG  SER A 201      18.664  66.775  36.438  1.00 28.48           O  
ATOM   1452  N   SER A 202      15.802  66.243  33.466  1.00 30.50           N  
ATOM   1453  CA  SER A 202      14.817  65.257  33.897  1.00 30.50           C  
ATOM   1454  C   SER A 202      13.395  65.766  33.686  1.00 30.50           C  
ATOM   1455  O   SER A 202      13.103  66.934  33.952  1.00 30.50           O  
ATOM   1456  CB  SER A 202      15.026  64.898  35.369  1.00 30.50           C  
ATOM   1457  OG  SER A 202      14.724  66.003  36.203  1.00 30.50           O  
ATOM   1458  N   ASP A 203      12.791  65.362  32.530  1.00 28.20           N  
ATOM   1459  CA  ASP A 203      11.462  64.785  32.707  1.00 28.20           C  
ATOM   1460  C   ASP A 203      10.558  65.118  31.522  1.00 28.20           C  
ATOM   1461  O   ASP A 203      10.489  66.271  31.090  1.00 28.20           O  
ATOM   1462  CB  ASP A 203      10.829  65.285  34.007  1.00 28.20           C  
ATOM   1463  CG  ASP A 203      11.380  64.590  35.240  1.00 28.20           C  
ATOM   1464  OD1 ASP A 203      11.944  63.483  35.114  1.00 28.20           O  
ATOM   1465  OD2 ASP A 203      11.247  65.154  36.347  1.00 28.20           O1-
ATOM   1466  N   GLY A 204      10.471  64.259  30.424  1.00 28.24           N  
ATOM   1467  CA  GLY A 204       9.238  63.718  29.876  1.00 28.24           C  
ATOM   1468  C   GLY A 204       8.643  64.583  28.780  1.00 28.24           C  
ATOM   1469  O   GLY A 204       8.078  65.644  29.057  1.00 28.24           O  
ATOM   1470  N   HIS A 205       9.289  64.843  27.670  1.00 31.64           N  
ATOM   1471  CA  HIS A 205       8.610  65.509  26.564  1.00 31.64           C  
ATOM   1472  C   HIS A 205       7.859  64.505  25.693  1.00 31.64           C  
ATOM   1473  O   HIS A 205       8.473  63.635  25.073  1.00 31.64           O  
ATOM   1474  CB  HIS A 205       9.612  66.292  25.714  1.00 31.64           C  
ATOM   1475  CG  HIS A 205       9.697  67.742  26.072  1.00 31.64           C  
ATOM   1476  CD2 HIS A 205      10.281  68.783  25.433  1.00 31.64           C  
ATOM   1477  ND1 HIS A 205       9.134  68.260  27.218  1.00 31.64           N  
ATOM   1478  CE1 HIS A 205       9.369  69.561  27.268  1.00 31.64           C  
ATOM   1479  NE2 HIS A 205      10.064  69.903  26.198  1.00 31.64           N  
ATOM   1480  N   ARG A 206       6.768  63.900  26.195  1.00 28.78           N  
ATOM   1481  CA  ARG A 206       5.653  63.454  25.366  1.00 28.78           C  
ATOM   1482  C   ARG A 206       5.316  64.489  24.297  1.00 28.78           C  
ATOM   1483  O   ARG A 206       5.048  65.650  24.613  1.00 28.78           O  
ATOM   1484  CB  ARG A 206       4.421  63.171  26.228  1.00 28.78           C  
ATOM   1485  CG  ARG A 206       4.526  61.900  27.055  1.00 28.78           C  
ATOM   1486  CD  ARG A 206       3.236  61.611  27.811  1.00 28.78           C  
ATOM   1487  NE  ARG A 206       3.296  60.328  28.506  1.00 28.78           N  
ATOM   1488  CZ  ARG A 206       2.276  59.767  29.150  1.00 28.78           C  
ATOM   1489  NH1 ARG A 206       1.093  60.369  29.200  1.00 28.78           N1+
ATOM   1490  NH2 ARG A 206       2.441  58.597  29.750  1.00 28.78           N  
ATOM   1491  N   ASN A 207       6.141  64.719  23.254  1.00 33.85           N  
ATOM   1492  CA  ASN A 207       5.807  65.465  22.046  1.00 33.85           C  
ATOM   1493  C   ASN A 207       4.384  65.170  21.580  1.00 33.85           C  
ATOM   1494  O   ASN A 207       4.055  64.025  21.265  1.00 33.85           O  
ATOM   1495  CB  ASN A 207       6.806  65.156  20.930  1.00 33.85           C  
ATOM   1496  CG  ASN A 207       8.008  66.079  20.951  1.00 33.85           C  
ATOM   1497  ND2 ASN A 207       9.046  65.719  20.203  1.00 33.85           N  
ATOM   1498  OD1 ASN A 207       8.006  67.108  21.633  1.00 33.85           O  
ATOM   1499  N   ALA A 208       3.377  65.691  22.285  1.00 28.72           N  
ATOM   1500  CA  ALA A 208       2.004  66.062  21.952  1.00 28.72           C  
ATOM   1501  C   ALA A 208       1.810  66.152  20.441  1.00 28.72           C  
ATOM   1502  O   ALA A 208       2.647  66.719  19.735  1.00 28.72           O  
ATOM   1503  CB  ALA A 208       1.636  67.389  22.612  1.00 28.72           C  
ATOM   1504  N   VAL A 209       1.238  65.158  19.726  1.00 35.10           N  
ATOM   1505  CA  VAL A 209       0.437  64.965  18.522  1.00 35.10           C  
ATOM   1506  C   VAL A 209      -0.167  66.298  18.084  1.00 35.10           C  
ATOM   1507  O   VAL A 209      -0.830  66.975  18.873  1.00 35.10           O  
ATOM   1508  CB  VAL A 209      -0.680  63.921  18.746  1.00 35.10           C  
ATOM   1509  CG1 VAL A 209      -1.476  63.698  17.460  1.00 35.10           C  
ATOM   1510  CG2 VAL A 209      -0.088  62.606  19.246  1.00 35.10           C  
ATOM   1511  N   GLY A 210       0.771  67.393  17.798  1.00 32.81           N  
ATOM   1512  CA  GLY A 210       0.161  68.593  17.247  1.00 32.81           C  
ATOM   1513  C   GLY A 210       1.169  69.546  16.632  1.00 32.81           C  
ATOM   1514  O   GLY A 210       2.256  69.745  17.178  1.00 32.81           O  
ATOM   1515  N   GLY A 211       1.505  69.530  15.276  1.00 41.54           N  
ATOM   1516  CA  GLY A 211       1.916  70.617  14.401  1.00 41.54           C  
ATOM   1517  C   GLY A 211       3.336  71.085  14.657  1.00 41.54           C  
ATOM   1518  O   GLY A 211       3.580  72.283  14.826  1.00 41.54           O  
ATOM   1519  N   GLY A 212       4.383  70.274  14.930  1.00 54.89           N  
ATOM   1520  CA  GLY A 212       5.781  70.609  15.148  1.00 54.89           C  
ATOM   1521  C   GLY A 212       6.513  70.973  13.871  1.00 54.89           C  
ATOM   1522  O   GLY A 212       5.948  70.885  12.778  1.00 54.89           O  
ATOM   1523  N   SER A 213       7.365  72.134  13.899  1.00 68.32           N  
ATOM   1524  CA  SER A 213       8.302  72.632  12.897  1.00 68.32           C  
ATOM   1525  C   SER A 213       8.890  71.492  12.074  1.00 68.32           C  
ATOM   1526  O   SER A 213       9.119  70.397  12.594  1.00 68.32           O  
ATOM   1527  CB  SER A 213       9.427  73.426  13.562  1.00 68.32           C  
ATOM   1528  OG  SER A 213      10.144  72.613  14.474  1.00 68.32           O  
ATOM   1529  N   PRO A 214       8.765  71.636  10.668  1.00 82.34           N  
ATOM   1530  CA  PRO A 214       9.320  70.627   9.762  1.00 82.34           C  
ATOM   1531  C   PRO A 214      10.740  70.212  10.141  1.00 82.34           C  
ATOM   1532  O   PRO A 214      11.500  71.020  10.682  1.00 82.34           O  
ATOM   1533  CB  PRO A 214       9.301  71.327   8.401  1.00 82.34           C  
ATOM   1534  CG  PRO A 214       8.443  72.535   8.604  1.00 82.34           C  
ATOM   1535  CD  PRO A 214       8.364  72.821  10.076  1.00 82.34           C  
ATOM   1536  N   GLY A 215      11.101  68.923  10.269  1.00 88.52           N  
ATOM   1537  CA  GLY A 215      12.420  68.376  10.550  1.00 88.52           C  
ATOM   1538  C   GLY A 215      13.494  68.904   9.619  1.00 88.52           C  
ATOM   1539  O   GLY A 215      13.190  69.557   8.618  1.00 88.52           O  
ATOM   1540  N   PRO A 216      14.823  68.735   9.963  1.00 94.88           N  
ATOM   1541  CA  PRO A 216      15.954  69.216   9.164  1.00 94.88           C  
ATOM   1542  C   PRO A 216      16.245  68.326   7.961  1.00 94.88           C  
ATOM   1543  O   PRO A 216      15.670  67.242   7.834  1.00 94.88           O  
ATOM   1544  CB  PRO A 216      17.121  69.194  10.156  1.00 94.88           C  
ATOM   1545  CG  PRO A 216      16.841  68.029  11.050  1.00 94.88           C  
ATOM   1546  CD  PRO A 216      15.359  67.948  11.278  1.00 94.88           C  
ATOM   1547  N   LEU A 217      17.101  68.851   7.011  1.00 96.01           N  
ATOM   1548  CA  LEU A 217      17.704  68.084   5.925  1.00 96.01           C  
ATOM   1549  C   LEU A 217      19.117  67.642   6.291  1.00 96.01           C  
ATOM   1550  O   LEU A 217      19.791  68.299   7.088  1.00 96.01           O  
ATOM   1551  CB  LEU A 217      17.734  68.910   4.637  1.00 96.01           C  
ATOM   1552  CG  LEU A 217      16.377  69.246   4.015  1.00 96.01           C  
ATOM   1553  CD1 LEU A 217      16.557  70.172   2.817  1.00 96.01           C  
ATOM   1554  CD2 LEU A 217      15.645  67.972   3.608  1.00 96.01           C  
ATOM   1555  N   PRO A 218      19.472  66.460   5.787  1.00 97.32           N  
ATOM   1556  CA  PRO A 218      18.757  65.631   4.814  1.00 97.32           C  
ATOM   1557  C   PRO A 218      17.588  64.869   5.435  1.00 97.32           C  
ATOM   1558  O   PRO A 218      17.607  64.566   6.631  1.00 97.32           O  
ATOM   1559  CB  PRO A 218      19.834  64.664   4.315  1.00 97.32           C  
ATOM   1560  CG  PRO A 218      20.742  64.466   5.487  1.00 97.32           C  
ATOM   1561  CD  PRO A 218      20.855  65.767   6.227  1.00 97.32           C  
ATOM   1562  N   MET A 219      16.473  64.679   4.644  1.00 98.22           N  
ATOM   1563  CA  MET A 219      15.406  63.774   5.062  1.00 98.22           C  
ATOM   1564  C   MET A 219      15.766  62.325   4.746  1.00 98.22           C  
ATOM   1565  O   MET A 219      16.006  61.979   3.589  1.00 98.22           O  
ATOM   1566  CB  MET A 219      14.088  64.146   4.381  1.00 98.22           C  
ATOM   1567  CG  MET A 219      12.898  63.331   4.862  1.00 98.22           C  
ATOM   1568  SD  MET A 219      11.332  63.821   4.041  1.00 98.22           S  
ATOM   1569  CE  MET A 219      10.691  62.189   3.575  1.00 98.22           C  
ATOM   1570  N   LEU A 220      15.834  61.479   5.839  1.00 98.18           N  
ATOM   1571  CA  LEU A 220      16.157  60.063   5.703  1.00 98.18           C  
ATOM   1572  C   LEU A 220      14.892  59.211   5.728  1.00 98.18           C  
ATOM   1573  O   LEU A 220      14.100  59.295   6.670  1.00 98.18           O  
ATOM   1574  CB  LEU A 220      17.105  59.620   6.821  1.00 98.18           C  
ATOM   1575  CG  LEU A 220      18.376  60.450   7.000  1.00 98.18           C  
ATOM   1576  CD1 LEU A 220      19.151  59.976   8.225  1.00 98.18           C  
ATOM   1577  CD2 LEU A 220      19.245  60.376   5.749  1.00 98.18           C  
ATOM   1578  N   ALA A 221      14.685  58.395   4.668  1.00 97.67           N  
ATOM   1579  CA  ALA A 221      13.486  57.566   4.568  1.00 97.67           C  
ATOM   1580  C   ALA A 221      13.354  56.645   5.777  1.00 97.67           C  
ATOM   1581  O   ALA A 221      14.356  56.253   6.380  1.00 97.67           O  
ATOM   1582  CB  ALA A 221      13.512  56.746   3.279  1.00 97.67           C  
ATOM   1583  N   SER A 222      12.105  56.223   6.114  1.00 97.06           N  
ATOM   1584  CA  SER A 222      11.888  55.495   7.361  1.00 97.06           C  
ATOM   1585  C   SER A 222      11.189  54.162   7.109  1.00 97.06           C  
ATOM   1586  O   SER A 222      10.749  53.498   8.049  1.00 97.06           O  
ATOM   1587  CB  SER A 222      11.062  56.336   8.335  1.00 97.06           C  
ATOM   1588  OG  SER A 222       9.794  56.647   7.783  1.00 97.06           O  
ATOM   1589  N   ALA A 223      10.948  53.761   5.845  1.00 96.29           N  
ATOM   1590  CA  ALA A 223      10.147  52.583   5.526  1.00 96.29           C  
ATOM   1591  C   ALA A 223      10.867  51.303   5.940  1.00 96.29           C  
ATOM   1592  O   ALA A 223      10.228  50.283   6.212  1.00 96.29           O  
ATOM   1593  CB  ALA A 223       9.819  52.549   4.036  1.00 96.29           C  
ATOM   1594  N   CYS A 224      12.213  51.283   6.031  1.00 96.84           N  
ATOM   1595  CA  CYS A 224      13.018  50.113   6.362  1.00 96.84           C  
ATOM   1596  C   CYS A 224      13.216  49.995   7.868  1.00 96.84           C  
ATOM   1597  O   CYS A 224      13.940  50.793   8.468  1.00 96.84           O  
ATOM   1598  CB  CYS A 224      14.376  50.181   5.663  1.00 96.84           C  
ATOM   1599  SG  CYS A 224      15.523  48.883   6.174  1.00 96.84           S  
ATOM   1600  N   PRO A 225      12.632  48.980   8.517  1.00 93.53           N  
ATOM   1601  CA  PRO A 225      12.764  48.841   9.969  1.00 93.53           C  
ATOM   1602  C   PRO A 225      14.190  48.507  10.402  1.00 93.53           C  
ATOM   1603  O   PRO A 225      14.605  48.869  11.506  1.00 93.53           O  
ATOM   1604  CB  PRO A 225      11.809  47.693  10.303  1.00 93.53           C  
ATOM   1605  CG  PRO A 225      11.619  46.967   9.011  1.00 93.53           C  
ATOM   1606  CD  PRO A 225      11.701  47.961   7.888  1.00 93.53           C  
ATOM   1607  N   GLY A 226      14.921  47.714   9.575  1.00 91.19           N  
ATOM   1608  CA  GLY A 226      16.319  47.458   9.883  1.00 91.19           C  
ATOM   1609  C   GLY A 226      17.129  48.725  10.078  1.00 91.19           C  
ATOM   1610  O   GLY A 226      17.891  48.839  11.042  1.00 91.19           O  
ATOM   1611  N   TRP A 227      17.005  49.689   9.207  1.00 94.06           N  
ATOM   1612  CA  TRP A 227      17.655  50.993   9.273  1.00 94.06           C  
ATOM   1613  C   TRP A 227      17.161  51.788  10.476  1.00 94.06           C  
ATOM   1614  O   TRP A 227      17.960  52.359  11.222  1.00 94.06           O  
ATOM   1615  CB  TRP A 227      17.407  51.784   7.985  1.00 94.06           C  
ATOM   1616  CG  TRP A 227      17.440  53.271   8.169  1.00 94.06           C  
ATOM   1617  CD1 TRP A 227      16.404  54.147   7.993  1.00 94.06           C  
ATOM   1618  CD2 TRP A 227      18.569  54.059   8.559  1.00 94.06           C  
ATOM   1619  CE2 TRP A 227      18.145  55.406   8.600  1.00 94.06           C  
ATOM   1620  CE3 TRP A 227      19.900  53.757   8.879  1.00 94.06           C  
ATOM   1621  NE1 TRP A 227      16.821  55.431   8.252  1.00 94.06           N  
ATOM   1622  CZ2 TRP A 227      19.006  56.449   8.949  1.00 94.06           C  
ATOM   1623  CZ3 TRP A 227      20.755  54.796   9.225  1.00 94.06           C  
ATOM   1624  CH2 TRP A 227      20.302  56.126   9.257  1.00 94.06           C  
ATOM   1625  N   VAL A 228      15.874  51.808  10.729  1.00 94.11           N  
ATOM   1626  CA  VAL A 228      15.294  52.565  11.834  1.00 94.11           C  
ATOM   1627  C   VAL A 228      15.812  52.017  13.163  1.00 94.11           C  
ATOM   1628  O   VAL A 228      16.203  52.784  14.047  1.00 94.11           O  
ATOM   1629  CB  VAL A 228      13.750  52.520  11.804  1.00 94.11           C  
ATOM   1630  CG1 VAL A 228      13.168  53.074  13.103  1.00 94.11           C  
ATOM   1631  CG2 VAL A 228      13.218  53.297  10.602  1.00 94.11           C  
ATOM   1632  N   CYS A 229      15.802  50.701  13.254  1.00 90.32           N  
ATOM   1633  CA  CYS A 229      16.312  50.078  14.470  1.00 90.32           C  
ATOM   1634  C   CYS A 229      17.774  50.444  14.697  1.00 90.32           C  
ATOM   1635  O   CYS A 229      18.168  50.780  15.815  1.00 90.32           O  
ATOM   1636  CB  CYS A 229      16.163  48.559  14.397  1.00 90.32           C  
ATOM   1637  SG  CYS A 229      14.463  47.984  14.602  1.00 90.32           S  
ATOM   1638  N   TYR A 230      18.572  50.363  13.663  1.00 90.47           N  
ATOM   1639  CA  TYR A 230      19.980  50.739  13.718  1.00 90.47           C  
ATOM   1640  C   TYR A 230      20.141  52.186  14.168  1.00 90.47           C  
ATOM   1641  O   TYR A 230      20.943  52.481  15.056  1.00 90.47           O  
ATOM   1642  CB  TYR A 230      20.643  50.540  12.352  1.00 90.47           C  
ATOM   1643  CG  TYR A 230      22.067  51.037  12.290  1.00 90.47           C  
ATOM   1644  CD1 TYR A 230      22.410  52.132  11.500  1.00 90.47           C  
ATOM   1645  CD2 TYR A 230      23.073  50.412  13.018  1.00 90.47           C  
ATOM   1646  CE1 TYR A 230      23.721  52.593  11.439  1.00 90.47           C  
ATOM   1647  CE2 TYR A 230      24.387  50.863  12.964  1.00 90.47           C  
ATOM   1648  CZ  TYR A 230      24.701  51.952  12.174  1.00 90.47           C  
ATOM   1649  OH  TYR A 230      26.000  52.404  12.116  1.00 90.47           O  
ATOM   1650  N   ALA A 231      19.366  53.082  13.604  1.00 91.95           N  
ATOM   1651  CA  ALA A 231      19.425  54.503  13.938  1.00 91.95           C  
ATOM   1652  C   ALA A 231      19.061  54.739  15.401  1.00 91.95           C  
ATOM   1653  O   ALA A 231      19.742  55.492  16.103  1.00 91.95           O  
ATOM   1654  CB  ALA A 231      18.496  55.302  13.027  1.00 91.95           C  
ATOM   1655  N   GLU A 232      18.038  54.123  15.940  1.00 89.02           N  
ATOM   1656  CA  GLU A 232      17.555  54.300  17.306  1.00 89.02           C  
ATOM   1657  C   GLU A 232      18.563  53.770  18.322  1.00 89.02           C  
ATOM   1658  O   GLU A 232      18.813  54.407  19.347  1.00 89.02           O  
ATOM   1659  CB  GLU A 232      16.204  53.605  17.495  1.00 89.02           C  
ATOM   1660  CG  GLU A 232      15.044  54.320  16.816  1.00 89.02           C  
ATOM   1661  CD  GLU A 232      13.698  53.665  17.078  1.00 89.02           C  
ATOM   1662  OE1 GLU A 232      12.741  54.375  17.460  1.00 89.02           O  
ATOM   1663  OE2 GLU A 232      13.601  52.430  16.902  1.00 89.02           O1-
ATOM   1664  N   LYS A 233      19.149  52.676  17.983  1.00 84.84           N  
ATOM   1665  CA  LYS A 233      19.998  51.972  18.940  1.00 84.84           C  
ATOM   1666  C   LYS A 233      21.426  52.511  18.908  1.00 84.84           C  
ATOM   1667  O   LYS A 233      22.104  52.546  19.937  1.00 84.84           O  
ATOM   1668  CB  LYS A 233      19.999  50.470  18.653  1.00 84.84           C  
ATOM   1669  CG  LYS A 233      18.686  49.776  18.987  1.00 84.84           C  
ATOM   1670  CD  LYS A 233      18.738  48.291  18.648  1.00 84.84           C  
ATOM   1671  CE  LYS A 233      17.413  47.603  18.945  1.00 84.84           C  
ATOM   1672  NZ  LYS A 233      17.423  46.172  18.517  1.00 84.84           N1+
ATOM   1673  N   THR A 234      21.857  53.003  17.756  1.00 86.80           N  
ATOM   1674  CA  THR A 234      23.272  53.323  17.605  1.00 86.80           C  
ATOM   1675  C   THR A 234      23.488  54.833  17.607  1.00 86.80           C  
ATOM   1676  O   THR A 234      24.441  55.329  18.214  1.00 86.80           O  
ATOM   1677  CB  THR A 234      23.846  52.722  16.307  1.00 86.80           C  
ATOM   1678  CG2 THR A 234      25.349  52.961  16.208  1.00 86.80           C  
ATOM   1679  OG1 THR A 234      23.595  51.311  16.289  1.00 86.80           O  
ATOM   1680  N   HIS A 235      22.628  55.561  16.979  1.00 88.80           N  
ATOM   1681  CA  HIS A 235      22.920  56.968  16.725  1.00 88.80           C  
ATOM   1682  C   HIS A 235      22.038  57.876  17.574  1.00 88.80           C  
ATOM   1683  O   HIS A 235      22.415  59.010  17.874  1.00 88.80           O  
ATOM   1684  CB  HIS A 235      22.735  57.295  15.241  1.00 88.80           C  
ATOM   1685  CG  HIS A 235      23.664  56.542  14.341  1.00 88.80           C  
ATOM   1686  CD2 HIS A 235      23.434  55.536  13.467  1.00 88.80           C  
ATOM   1687  ND1 HIS A 235      25.016  56.803  14.283  1.00 88.80           N  
ATOM   1688  CE1 HIS A 235      25.578  55.987  13.407  1.00 88.80           C  
ATOM   1689  NE2 HIS A 235      24.640  55.208  12.898  1.00 88.80           N  
ATOM   1690  N   GLY A 236      20.900  57.482  18.022  1.00 86.70           N  
ATOM   1691  CA  GLY A 236      20.024  58.204  18.930  1.00 86.70           C  
ATOM   1692  C   GLY A 236      19.663  59.591  18.435  1.00 86.70           C  
ATOM   1693  O   GLY A 236      19.323  59.768  17.263  1.00 86.70           O  
ATOM   1694  N   ASP A 237      19.778  60.607  19.316  1.00 89.16           N  
ATOM   1695  CA  ASP A 237      19.264  61.957  19.109  1.00 89.16           C  
ATOM   1696  C   ASP A 237      20.011  62.663  17.979  1.00 89.16           C  
ATOM   1697  O   ASP A 237      19.513  63.636  17.410  1.00 89.16           O  
ATOM   1698  CB  ASP A 237      19.367  62.774  20.398  1.00 89.16           C  
ATOM   1699  CG  ASP A 237      18.368  62.343  21.456  1.00 89.16           C  
ATOM   1700  OD1 ASP A 237      17.339  61.723  21.107  1.00 89.16           O  
ATOM   1701  OD2 ASP A 237      18.610  62.623  22.650  1.00 89.16           O1-
ATOM   1702  N   HIS A 238      21.159  62.131  17.572  1.00 88.32           N  
ATOM   1703  CA  HIS A 238      21.975  62.783  16.553  1.00 88.32           C  
ATOM   1704  C   HIS A 238      21.399  62.558  15.159  1.00 88.32           C  
ATOM   1705  O   HIS A 238      21.576  63.392  14.268  1.00 88.32           O  
ATOM   1706  CB  HIS A 238      23.416  62.274  16.614  1.00 88.32           C  
ATOM   1707  CG  HIS A 238      24.099  62.560  17.913  1.00 88.32           C  
ATOM   1708  CD2 HIS A 238      24.504  61.735  18.906  1.00 88.32           C  
ATOM   1709  ND1 HIS A 238      24.439  63.835  18.309  1.00 88.32           N  
ATOM   1710  CE1 HIS A 238      25.025  63.781  19.494  1.00 88.32           C  
ATOM   1711  NE2 HIS A 238      25.076  62.517  19.878  1.00 88.32           N  
ATOM   1712  N   VAL A 239      20.654  61.537  15.012  1.00 93.04           N  
ATOM   1713  CA  VAL A 239      20.224  61.175  13.666  1.00 93.04           C  
ATOM   1714  C   VAL A 239      18.699  61.163  13.595  1.00 93.04           C  
ATOM   1715  O   VAL A 239      18.117  61.422  12.538  1.00 93.04           O  
ATOM   1716  CB  VAL A 239      20.787  59.800  13.241  1.00 93.04           C  
ATOM   1717  CG1 VAL A 239      20.135  59.327  11.944  1.00 93.04           C  
ATOM   1718  CG2 VAL A 239      22.305  59.871  13.084  1.00 93.04           C  
ATOM   1719  N   LEU A 240      17.998  60.989  14.700  1.00 94.72           N  
ATOM   1720  CA  LEU A 240      16.563  60.733  14.741  1.00 94.72           C  
ATOM   1721  C   LEU A 240      15.784  61.911  14.163  1.00 94.72           C  
ATOM   1722  O   LEU A 240      14.787  61.717  13.464  1.00 94.72           O  
ATOM   1723  CB  LEU A 240      16.106  60.460  16.175  1.00 94.72           C  
ATOM   1724  CG  LEU A 240      16.540  59.124  16.783  1.00 94.72           C  
ATOM   1725  CD1 LEU A 240      15.912  58.939  18.160  1.00 94.72           C  
ATOM   1726  CD2 LEU A 240      16.166  57.971  15.859  1.00 94.72           C  
ATOM   1727  N   PRO A 241      16.263  63.133  14.352  1.00 95.45           N  
ATOM   1728  CA  PRO A 241      15.520  64.272  13.809  1.00 95.45           C  
ATOM   1729  C   PRO A 241      15.473  64.272  12.282  1.00 95.45           C  
ATOM   1730  O   PRO A 241      14.616  64.932  11.688  1.00 95.45           O  
ATOM   1731  CB  PRO A 241      16.298  65.482  14.330  1.00 95.45           C  
ATOM   1732  CG  PRO A 241      16.934  65.010  15.598  1.00 95.45           C  
ATOM   1733  CD  PRO A 241      17.347  63.577  15.420  1.00 95.45           C  
ATOM   1734  N   TYR A 242      16.402  63.571  11.624  1.00 97.12           N  
ATOM   1735  CA  TYR A 242      16.510  63.567  10.168  1.00 97.12           C  
ATOM   1736  C   TYR A 242      15.617  62.494   9.559  1.00 97.12           C  
ATOM   1737  O   TYR A 242      15.370  62.497   8.351  1.00 97.12           O  
ATOM   1738  CB  TYR A 242      17.963  63.346   9.737  1.00 97.12           C  
ATOM   1739  CG  TYR A 242      18.883  64.486  10.100  1.00 97.12           C  
ATOM   1740  CD1 TYR A 242      19.012  65.594   9.265  1.00 97.12           C  
ATOM   1741  CD2 TYR A 242      19.627  64.457  11.275  1.00 97.12           C  
ATOM   1742  CE1 TYR A 242      19.862  66.646   9.595  1.00 97.12           C  
ATOM   1743  CE2 TYR A 242      20.479  65.503  11.613  1.00 97.12           C  
ATOM   1744  CZ  TYR A 242      20.591  66.591  10.767  1.00 97.12           C  
ATOM   1745  OH  TYR A 242      21.432  67.630  11.097  1.00 97.12           O  
ATOM   1746  N   ILE A 243      15.104  61.558  10.346  1.00 97.61           N  
ATOM   1747  CA  ILE A 243      14.327  60.427   9.852  1.00 97.61           C  
ATOM   1748  C   ILE A 243      12.905  60.881   9.527  1.00 97.61           C  
ATOM   1749  O   ILE A 243      12.277  61.592  10.316  1.00 97.61           O  
ATOM   1750  CB  ILE A 243      14.299  59.269  10.875  1.00 97.61           C  
ATOM   1751  CG1 ILE A 243      15.708  58.704  11.080  1.00 97.61           C  
ATOM   1752  CG2 ILE A 243      13.328  58.172  10.424  1.00 97.61           C  
ATOM   1753  CD1 ILE A 243      15.773  57.545  12.065  1.00 97.61           C  
ATOM   1754  N   ALA A 244      12.415  60.469   8.407  1.00 97.76           N  
ATOM   1755  CA  ALA A 244      11.048  60.775   7.993  1.00 97.76           C  
ATOM   1756  C   ALA A 244      10.037  60.241   9.005  1.00 97.76           C  
ATOM   1757  O   ALA A 244      10.254  59.192   9.615  1.00 97.76           O  
ATOM   1758  CB  ALA A 244      10.768  60.194   6.610  1.00 97.76           C  
ATOM   1759  N   THR A 245       8.935  60.949   9.154  1.00 97.38           N  
ATOM   1760  CA  THR A 245       7.970  60.605  10.191  1.00 97.38           C  
ATOM   1761  C   THR A 245       6.834  59.763   9.616  1.00 97.38           C  
ATOM   1762  O   THR A 245       5.999  59.247  10.361  1.00 97.38           O  
ATOM   1763  CB  THR A 245       7.391  61.867  10.856  1.00 97.38           C  
ATOM   1764  CG2 THR A 245       8.487  62.687  11.529  1.00 97.38           C  
ATOM   1765  OG1 THR A 245       6.751  62.674   9.860  1.00 97.38           O  
ATOM   1766  N   GLY A 246       6.709  59.702   8.270  1.00 96.77           N  
ATOM   1767  CA  GLY A 246       5.667  58.892   7.658  1.00 96.77           C  
ATOM   1768  C   GLY A 246       5.782  57.417   7.998  1.00 96.77           C  
ATOM   1769  O   GLY A 246       6.887  56.869   8.039  1.00 96.77           O  
ATOM   1770  N   LYS A 247       4.662  56.745   8.320  1.00 97.67           N  
ATOM   1771  CA  LYS A 247       4.628  55.309   8.577  1.00 97.67           C  
ATOM   1772  C   LYS A 247       5.027  54.518   7.334  1.00 97.67           C  
ATOM   1773  O   LYS A 247       4.854  54.990   6.210  1.00 97.67           O  
ATOM   1774  CB  LYS A 247       3.236  54.881   9.046  1.00 97.67           C  
ATOM   1775  CG  LYS A 247       2.864  55.393  10.429  1.00 97.67           C  
ATOM   1776  CD  LYS A 247       1.482  54.909  10.852  1.00 97.67           C  
ATOM   1777  CE  LYS A 247       1.118  55.401  12.246  1.00 97.67           C  
ATOM   1778  NZ  LYS A 247      -0.241  54.940  12.658  1.00 97.67           N1+
ATOM   1779  N   SER A 248       5.555  53.332   7.557  1.00 97.54           N  
ATOM   1780  CA  SER A 248       5.806  52.391   6.469  1.00 97.54           C  
ATOM   1781  C   SER A 248       4.500  51.870   5.878  1.00 97.54           C  
ATOM   1782  O   SER A 248       3.440  51.986   6.498  1.00 97.54           O  
ATOM   1783  CB  SER A 248       6.656  51.220   6.959  1.00 97.54           C  
ATOM   1784  OG  SER A 248       5.897  50.359   7.791  1.00 97.54           O  
ATOM   1785  N   PRO A 249       4.523  51.361   4.673  1.00 97.00           N  
ATOM   1786  CA  PRO A 249       3.308  50.808   4.071  1.00 97.00           C  
ATOM   1787  C   PRO A 249       2.631  49.766   4.958  1.00 97.00           C  
ATOM   1788  O   PRO A 249       1.401  49.717   5.031  1.00 97.00           O  
ATOM   1789  CB  PRO A 249       3.816  50.174   2.773  1.00 97.00           C  
ATOM   1790  CG  PRO A 249       4.977  51.020   2.362  1.00 97.00           C  
ATOM   1791  CD  PRO A 249       5.739  51.416   3.596  1.00 97.00           C  
ATOM   1792  N   GLN A 250       3.408  48.863   5.618  1.00 97.98           N  
ATOM   1793  CA  GLN A 250       2.832  47.911   6.563  1.00 97.98           C  
ATOM   1794  C   GLN A 250       2.048  48.628   7.658  1.00 97.98           C  
ATOM   1795  O   GLN A 250       0.915  48.253   7.965  1.00 97.98           O  
ATOM   1796  CB  GLN A 250       3.926  47.041   7.184  1.00 97.98           C  
ATOM   1797  CG  GLN A 250       3.416  46.077   8.244  1.00 97.98           C  
ATOM   1798  CD  GLN A 250       4.516  45.209   8.828  1.00 97.98           C  
ATOM   1799  NE2 GLN A 250       4.787  45.383  10.116  1.00 97.98           N  
ATOM   1800  OE1 GLN A 250       5.118  44.390   8.126  1.00 97.98           O  
ATOM   1801  N   ALA A 251       2.673  49.648   8.189  1.00 97.90           N  
ATOM   1802  CA  ALA A 251       2.049  50.374   9.292  1.00 97.90           C  
ATOM   1803  C   ALA A 251       0.829  51.156   8.813  1.00 97.90           C  
ATOM   1804  O   ALA A 251      -0.200  51.192   9.493  1.00 97.90           O  
ATOM   1805  CB  ALA A 251       3.057  51.315   9.948  1.00 97.90           C  
ATOM   1806  N   VAL A 252       0.904  51.766   7.671  1.00 97.82           N  
ATOM   1807  CA  VAL A 252      -0.219  52.497   7.095  1.00 97.82           C  
ATOM   1808  C   VAL A 252      -1.398  51.550   6.880  1.00 97.82           C  
ATOM   1809  O   VAL A 252      -2.529  51.861   7.255  1.00 97.82           O  
ATOM   1810  CB  VAL A 252       0.169  53.176   5.762  1.00 97.82           C  
ATOM   1811  CG1 VAL A 252      -1.073  53.692   5.037  1.00 97.82           C  
ATOM   1812  CG2 VAL A 252       1.157  54.313   6.012  1.00 97.82           C  
ATOM   1813  N   LEU A 253      -1.107  50.427   6.341  1.00 97.88           N  
ATOM   1814  CA  LEU A 253      -2.182  49.473   6.091  1.00 97.88           C  
ATOM   1815  C   LEU A 253      -2.800  48.995   7.401  1.00 97.88           C  
ATOM   1816  O   LEU A 253      -4.017  48.808   7.485  1.00 97.88           O  
ATOM   1817  CB  LEU A 253      -1.661  48.275   5.293  1.00 97.88           C  
ATOM   1818  CG  LEU A 253      -2.718  47.333   4.712  1.00 97.88           C  
ATOM   1819  CD1 LEU A 253      -3.470  48.018   3.576  1.00 97.88           C  
ATOM   1820  CD2 LEU A 253      -2.074  46.038   4.230  1.00 97.88           C  
ATOM   1821  N   GLY A 254      -1.975  48.767   8.380  1.00 98.13           N  
ATOM   1822  CA  GLY A 254      -2.494  48.434   9.696  1.00 98.13           C  
ATOM   1823  C   GLY A 254      -3.496  49.447  10.217  1.00 98.13           C  
ATOM   1824  O   GLY A 254      -4.543  49.074  10.751  1.00 98.13           O  
ATOM   1825  N   THR A 255      -3.179  50.742  10.027  1.00 97.30           N  
ATOM   1826  CA  THR A 255      -4.082  51.820  10.415  1.00 97.30           C  
ATOM   1827  C   THR A 255      -5.385  51.744   9.624  1.00 97.30           C  
ATOM   1828  O   THR A 255      -6.472  51.818  10.200  1.00 97.30           O  
ATOM   1829  CB  THR A 255      -3.429  53.198  10.201  1.00 97.30           C  
ATOM   1830  CG2 THR A 255      -4.407  54.325  10.518  1.00 97.30           C  
ATOM   1831  OG1 THR A 255      -2.287  53.317  11.058  1.00 97.30           O  
ATOM   1832  N   LEU A 256      -5.281  51.497   8.381  1.00 97.39           N  
ATOM   1833  CA  LEU A 256      -6.459  51.442   7.522  1.00 97.39           C  
ATOM   1834  C   LEU A 256      -7.338  50.249   7.882  1.00 97.39           C  
ATOM   1835  O   LEU A 256      -8.565  50.363   7.910  1.00 97.39           O  
ATOM   1836  CB  LEU A 256      -6.046  51.362   6.051  1.00 97.39           C  
ATOM   1837  CG  LEU A 256      -5.313  52.581   5.485  1.00 97.39           C  
ATOM   1838  CD1 LEU A 256      -4.935  52.341   4.027  1.00 97.39           C  
ATOM   1839  CD2 LEU A 256      -6.171  53.833   5.622  1.00 97.39           C  
ATOM   1840  N   VAL A 257      -6.717  49.162   8.202  1.00 97.90           N  
ATOM   1841  CA  VAL A 257      -7.467  47.959   8.546  1.00 97.90           C  
ATOM   1842  C   VAL A 257      -8.202  48.168   9.868  1.00 97.90           C  
ATOM   1843  O   VAL A 257      -9.408  47.929   9.959  1.00 97.90           O  
ATOM   1844  CB  VAL A 257      -6.545  46.723   8.637  1.00 97.90           C  
ATOM   1845  CG1 VAL A 257      -7.265  45.562   9.321  1.00 97.90           C  
ATOM   1846  CG2 VAL A 257      -6.062  46.314   7.248  1.00 97.90           C  
ATOM   1847  N   LYS A 258      -7.494  48.635  10.893  1.00 97.31           N  
ATOM   1848  CA  LYS A 258      -8.027  48.683  12.251  1.00 97.31           C  
ATOM   1849  C   LYS A 258      -9.009  49.841  12.415  1.00 97.31           C  
ATOM   1850  O   LYS A 258      -9.942  49.762  13.214  1.00 97.31           O  
ATOM   1851  CB  LYS A 258      -6.894  48.807  13.270  1.00 97.31           C  
ATOM   1852  CG  LYS A 258      -6.021  47.565  13.380  1.00 97.31           C  
ATOM   1853  CD  LYS A 258      -6.813  46.369  13.893  1.00 97.31           C  
ATOM   1854  CE  LYS A 258      -5.909  45.172  14.158  1.00 97.31           C  
ATOM   1855  NZ  LYS A 258      -6.677  44.006  14.689  1.00 97.31           N1+
ATOM   1856  N   ARG A 259      -8.840  50.875  11.597  1.00 95.16           N  
ATOM   1857  CA  ARG A 259      -9.658  52.062  11.824  1.00 95.16           C  
ATOM   1858  C   ARG A 259     -10.718  52.212  10.738  1.00 95.16           C  
ATOM   1859  O   ARG A 259     -11.891  52.449  11.036  1.00 95.16           O  
ATOM   1860  CB  ARG A 259      -8.783  53.315  11.878  1.00 95.16           C  
ATOM   1861  CG  ARG A 259      -7.837  53.355  13.067  1.00 95.16           C  
ATOM   1862  CD  ARG A 259      -7.065  54.666  13.131  1.00 95.16           C  
ATOM   1863  NE  ARG A 259      -7.883  55.748  13.673  1.00 95.16           N  
ATOM   1864  CZ  ARG A 259      -7.462  56.993  13.867  1.00 95.16           C  
ATOM   1865  NH1 ARG A 259      -6.215  57.342  13.566  1.00 95.16           N1+
ATOM   1866  NH2 ARG A 259      -8.290  57.899  14.365  1.00 95.16           N  
ATOM   1867  N   GLN A 260     -10.373  52.010   9.569  1.00 94.54           N  
ATOM   1868  CA  GLN A 260     -11.286  52.274   8.463  1.00 94.54           C  
ATOM   1869  C   GLN A 260     -12.059  51.016   8.074  1.00 94.54           C  
ATOM   1870  O   GLN A 260     -13.285  51.045   7.963  1.00 94.54           O  
ATOM   1871  CB  GLN A 260     -10.521  52.814   7.253  1.00 94.54           C  
ATOM   1872  CG  GLN A 260     -11.408  53.132   6.057  1.00 94.54           C  
ATOM   1873  CD  GLN A 260     -10.612  53.454   4.806  1.00 94.54           C  
ATOM   1874  NE2 GLN A 260     -11.291  53.489   3.665  1.00 94.54           N  
ATOM   1875  OE1 GLN A 260      -9.397  53.671   4.865  1.00 94.54           O  
ATOM   1876  N   TRP A 261     -11.429  50.005   7.821  1.00 95.93           N  
ATOM   1877  CA  TRP A 261     -12.073  48.780   7.360  1.00 95.93           C  
ATOM   1878  C   TRP A 261     -12.945  48.177   8.456  1.00 95.93           C  
ATOM   1879  O   TRP A 261     -14.085  47.781   8.203  1.00 95.93           O  
ATOM   1880  CB  TRP A 261     -11.023  47.760   6.906  1.00 95.93           C  
ATOM   1881  CG  TRP A 261     -11.605  46.475   6.396  1.00 95.93           C  
ATOM   1882  CD1 TRP A 261     -12.148  46.248   5.162  1.00 95.93           C  
ATOM   1883  CD2 TRP A 261     -11.703  45.240   7.111  1.00 95.93           C  
ATOM   1884  CE2 TRP A 261     -12.318  44.306   6.248  1.00 95.93           C  
ATOM   1885  CE3 TRP A 261     -11.331  44.832   8.399  1.00 95.93           C  
ATOM   1886  NE1 TRP A 261     -12.579  44.945   5.068  1.00 95.93           N  
ATOM   1887  CZ2 TRP A 261     -12.569  42.986   6.634  1.00 95.93           C  
ATOM   1888  CZ3 TRP A 261     -11.581  43.518   8.780  1.00 95.93           C  
ATOM   1889  CH2 TRP A 261     -12.194  42.613   7.899  1.00 95.93           C  
ATOM   1890  N   CYS A 262     -12.397  48.110   9.675  1.00 96.00           N  
ATOM   1891  CA  CYS A 262     -13.167  47.586  10.798  1.00 96.00           C  
ATOM   1892  C   CYS A 262     -14.442  48.395  11.012  1.00 96.00           C  
ATOM   1893  O   CYS A 262     -15.516  47.826  11.208  1.00 96.00           O  
ATOM   1894  CB  CYS A 262     -12.326  47.595  12.075  1.00 96.00           C  
ATOM   1895  SG  CYS A 262     -11.101  46.269  12.150  1.00 96.00           S  
ATOM   1896  N   ALA A 263     -14.301  49.696  10.949  1.00 94.04           N  
ATOM   1897  CA  ALA A 263     -15.460  50.570  11.117  1.00 94.04           C  
ATOM   1898  C   ALA A 263     -16.504  50.308  10.035  1.00 94.04           C  
ATOM   1899  O   ALA A 263     -17.694  50.170  10.333  1.00 94.04           O  
ATOM   1900  CB  ALA A 263     -15.030  52.035  11.095  1.00 94.04           C  
ATOM   1901  N   ALA A 264     -16.066  50.166   8.817  1.00 93.11           N  
ATOM   1902  CA  ALA A 264     -16.974  49.927   7.696  1.00 93.11           C  
ATOM   1903  C   ALA A 264     -17.623  48.550   7.801  1.00 93.11           C  
ATOM   1904  O   ALA A 264     -18.783  48.373   7.425  1.00 93.11           O  
ATOM   1905  CB  ALA A 264     -16.231  50.063   6.371  1.00 93.11           C  
ATOM   1906  N   ALA A 265     -16.937  47.572   8.383  1.00 93.35           N  
ATOM   1907  CA  ALA A 265     -17.417  46.197   8.482  1.00 93.35           C  
ATOM   1908  C   ALA A 265     -18.204  45.983   9.774  1.00 93.35           C  
ATOM   1909  O   ALA A 265     -18.735  44.895  10.012  1.00 93.35           O  
ATOM   1910  CB  ALA A 265     -16.247  45.219   8.410  1.00 93.35           C  
ATOM   1911  N   GLY A 266     -18.326  46.994  10.649  1.00 95.53           N  
ATOM   1912  CA  GLY A 266     -19.000  46.891  11.933  1.00 95.53           C  
ATOM   1913  C   GLY A 266     -18.292  45.966  12.905  1.00 95.53           C  
ATOM   1914  O   GLY A 266     -18.940  45.223  13.645  1.00 95.53           O  
ATOM   1915  N   LEU A 267     -16.925  45.868  12.780  1.00 95.94           N  
ATOM   1916  CA  LEU A 267     -16.121  44.997  13.630  1.00 95.94           C  
ATOM   1917  C   LEU A 267     -15.330  45.810  14.649  1.00 95.94           C  
ATOM   1918  O   LEU A 267     -14.919  46.937  14.365  1.00 95.94           O  
ATOM   1919  CB  LEU A 267     -15.167  44.154  12.782  1.00 95.94           C  
ATOM   1920  CG  LEU A 267     -15.815  43.177  11.798  1.00 95.94           C  
ATOM   1921  CD1 LEU A 267     -14.766  42.603  10.850  1.00 95.94           C  
ATOM   1922  CD2 LEU A 267     -16.533  42.061  12.548  1.00 95.94           C  
ATOM   1923  N   ALA A 268     -15.237  45.280  15.802  1.00 96.61           N  
ATOM   1924  CA  ALA A 268     -14.375  45.884  16.815  1.00 96.61           C  
ATOM   1925  C   ALA A 268     -12.904  45.604  16.522  1.00 96.61           C  
ATOM   1926  O   ALA A 268     -12.514  44.452  16.315  1.00 96.61           O  
ATOM   1927  CB  ALA A 268     -14.745  45.370  18.204  1.00 96.61           C  
ATOM   1928  N   PRO A 269     -12.070  46.654  16.499  1.00 96.76           N  
ATOM   1929  CA  PRO A 269     -10.661  46.480  16.138  1.00 96.76           C  
ATOM   1930  C   PRO A 269      -9.945  45.468  17.029  1.00 96.76           C  
ATOM   1931  O   PRO A 269      -9.012  44.797  16.580  1.00 96.76           O  
ATOM   1932  CB  PRO A 269     -10.074  47.882  16.324  1.00 96.76           C  
ATOM   1933  CG  PRO A 269     -11.240  48.807  16.177  1.00 96.76           C  
ATOM   1934  CD  PRO A 269     -12.472  48.101  16.665  1.00 96.76           C  
ATOM   1935  N   ASP A 270     -10.340  45.284  18.309  1.00 96.31           N  
ATOM   1936  CA  ASP A 270      -9.665  44.382  19.239  1.00 96.31           C  
ATOM   1937  C   ASP A 270     -10.093  42.936  19.007  1.00 96.31           C  
ATOM   1938  O   ASP A 270      -9.575  42.019  19.648  1.00 96.31           O  
ATOM   1939  CB  ASP A 270      -9.948  44.790  20.685  1.00 96.31           C  
ATOM   1940  CG  ASP A 270     -11.430  44.791  21.022  1.00 96.31           C  
ATOM   1941  OD1 ASP A 270     -12.265  44.890  20.097  1.00 96.31           O  
ATOM   1942  OD2 ASP A 270     -11.764  44.696  22.222  1.00 96.31           O1-
ATOM   1943  N   ARG A 271     -11.022  42.740  18.031  1.00 96.92           N  
ATOM   1944  CA  ARG A 271     -11.439  41.395  17.648  1.00 96.92           C  
ATOM   1945  C   ARG A 271     -10.984  41.064  16.230  1.00 96.92           C  
ATOM   1946  O   ARG A 271     -11.461  40.099  15.629  1.00 96.92           O  
ATOM   1947  CB  ARG A 271     -12.959  41.252  17.757  1.00 96.92           C  
ATOM   1948  CG  ARG A 271     -13.493  41.416  19.171  1.00 96.92           C  
ATOM   1949  CD  ARG A 271     -13.023  40.294  20.086  1.00 96.92           C  
ATOM   1950  NE  ARG A 271     -13.692  40.341  21.384  1.00 96.92           N  
ATOM   1951  CZ  ARG A 271     -13.487  39.476  22.373  1.00 96.92           C  
ATOM   1952  NH1 ARG A 271     -12.626  38.476  22.231  1.00 96.92           N1+
ATOM   1953  NH2 ARG A 271     -14.150  39.612  23.512  1.00 96.92           N  
ATOM   1954  N   VAL A 272     -10.163  41.903  15.690  1.00 98.05           N  
ATOM   1955  CA  VAL A 272      -9.605  41.687  14.358  1.00 98.05           C  
ATOM   1956  C   VAL A 272      -8.105  41.422  14.463  1.00 98.05           C  
ATOM   1957  O   VAL A 272      -7.363  42.231  15.027  1.00 98.05           O  
ATOM   1958  CB  VAL A 272      -9.869  42.894  13.430  1.00 98.05           C  
ATOM   1959  CG1 VAL A 272      -9.171  42.703  12.084  1.00 98.05           C  
ATOM   1960  CG2 VAL A 272     -11.370  43.095  13.232  1.00 98.05           C  
ATOM   1961  N   TYR A 273      -7.693  40.300  13.938  1.00 98.08           N  
ATOM   1962  CA  TYR A 273      -6.293  39.894  13.885  1.00 98.08           C  
ATOM   1963  C   TYR A 273      -5.699  40.160  12.507  1.00 98.08           C  
ATOM   1964  O   TYR A 273      -6.078  39.516  11.526  1.00 98.08           O  
ATOM   1965  CB  TYR A 273      -6.150  38.409  14.237  1.00 98.08           C  
ATOM   1966  CG  TYR A 273      -4.725  37.981  14.488  1.00 98.08           C  
ATOM   1967  CD1 TYR A 273      -3.939  37.469  13.457  1.00 98.08           C  
ATOM   1968  CD2 TYR A 273      -4.161  38.083  15.755  1.00 98.08           C  
ATOM   1969  CE1 TYR A 273      -2.627  37.070  13.683  1.00 98.08           C  
ATOM   1970  CE2 TYR A 273      -2.849  37.687  15.993  1.00 98.08           C  
ATOM   1971  CZ  TYR A 273      -2.090  37.183  14.952  1.00 98.08           C  
ATOM   1972  OH  TYR A 273      -0.791  36.789  15.182  1.00 98.08           O  
ATOM   1973  N   HIS A 274      -4.801  41.162  12.429  1.00 98.36           N  
ATOM   1974  CA  HIS A 274      -4.189  41.542  11.161  1.00 98.36           C  
ATOM   1975  C   HIS A 274      -2.796  40.939  11.018  1.00 98.36           C  
ATOM   1976  O   HIS A 274      -1.885  41.284  11.774  1.00 98.36           O  
ATOM   1977  CB  HIS A 274      -4.116  43.065  11.036  1.00 98.36           C  
ATOM   1978  CG  HIS A 274      -3.390  43.533   9.815  1.00 98.36           C  
ATOM   1979  CD2 HIS A 274      -3.296  42.997   8.576  1.00 98.36           C  
ATOM   1980  ND1 HIS A 274      -2.642  44.691   9.794  1.00 98.36           N  
ATOM   1981  CE1 HIS A 274      -2.119  44.846   8.588  1.00 98.36           C  
ATOM   1982  NE2 HIS A 274      -2.500  43.832   7.831  1.00 98.36           N  
ATOM   1983  N   CYS A 275      -2.623  40.037  10.044  1.00 98.49           N  
ATOM   1984  CA  CYS A 275      -1.340  39.426   9.723  1.00 98.49           C  
ATOM   1985  C   CYS A 275      -0.798  39.957   8.400  1.00 98.49           C  
ATOM   1986  O   CYS A 275      -1.469  39.868   7.370  1.00 98.49           O  
ATOM   1987  CB  CYS A 275      -1.473  37.904   9.657  1.00 98.49           C  
ATOM   1988  SG  CYS A 275       0.070  37.056   9.252  1.00 98.49           S  
ATOM   1989  N   SER A 276       0.423  40.479   8.489  1.00 98.49           N  
ATOM   1990  CA  SER A 276       1.073  40.988   7.286  1.00 98.49           C  
ATOM   1991  C   SER A 276       2.157  40.032   6.797  1.00 98.49           C  
ATOM   1992  O   SER A 276       2.927  39.496   7.597  1.00 98.49           O  
ATOM   1993  CB  SER A 276       1.678  42.368   7.545  1.00 98.49           C  
ATOM   1994  OG  SER A 276       2.309  42.868   6.379  1.00 98.49           O  
ATOM   1995  N   VAL A 277       2.222  39.788   5.475  1.00 98.61           N  
ATOM   1996  CA  VAL A 277       3.281  38.996   4.857  1.00 98.61           C  
ATOM   1997  C   VAL A 277       4.300  39.922   4.196  1.00 98.61           C  
ATOM   1998  O   VAL A 277       3.980  40.618   3.230  1.00 98.61           O  
ATOM   1999  CB  VAL A 277       2.714  38.001   3.820  1.00 98.61           C  
ATOM   2000  CG1 VAL A 277       3.835  37.160   3.209  1.00 98.61           C  
ATOM   2001  CG2 VAL A 277       1.660  37.103   4.464  1.00 98.61           C  
ATOM   2002  N   MET A 278       5.540  39.845   4.667  1.00 97.79           N  
ATOM   2003  CA  MET A 278       6.555  40.824   4.288  1.00 97.79           C  
ATOM   2004  C   MET A 278       7.849  40.133   3.870  1.00 97.79           C  
ATOM   2005  O   MET A 278       8.133  39.019   4.314  1.00 97.79           O  
ATOM   2006  CB  MET A 278       6.827  41.791   5.441  1.00 97.79           C  
ATOM   2007  CG  MET A 278       5.604  42.576   5.886  1.00 97.79           C  
ATOM   2008  SD  MET A 278       4.992  43.720   4.589  1.00 97.79           S  
ATOM   2009  CE  MET A 278       6.167  45.087   4.788  1.00 97.79           C  
ATOM   2010  N   PRO A 279       8.620  40.735   2.994  1.00 96.00           N  
ATOM   2011  CA  PRO A 279       9.890  40.156   2.551  1.00 96.00           C  
ATOM   2012  C   PRO A 279      11.004  40.316   3.584  1.00 96.00           C  
ATOM   2013  O   PRO A 279      12.183  40.174   3.253  1.00 96.00           O  
ATOM   2014  CB  PRO A 279      10.211  40.942   1.278  1.00 96.00           C  
ATOM   2015  CG  PRO A 279       9.695  42.319   1.539  1.00 96.00           C  
ATOM   2016  CD  PRO A 279       8.457  42.213   2.381  1.00 96.00           C  
ATOM   2017  N   CYS A 280      10.665  40.686   4.841  1.00 93.89           N  
ATOM   2018  CA  CYS A 280      11.646  41.083   5.844  1.00 93.89           C  
ATOM   2019  C   CYS A 280      11.273  40.541   7.218  1.00 93.89           C  
ATOM   2020  O   CYS A 280      10.118  40.640   7.636  1.00 93.89           O  
ATOM   2021  CB  CYS A 280      11.768  42.606   5.901  1.00 93.89           C  
ATOM   2022  SG  CYS A 280      12.946  43.197   7.137  1.00 93.89           S  
ATOM   2023  N   TYR A 281      12.331  40.069   8.000  1.00 90.62           N  
ATOM   2024  CA  TYR A 281      12.092  39.646   9.376  1.00 90.62           C  
ATOM   2025  C   TYR A 281      11.983  40.849  10.305  1.00 90.62           C  
ATOM   2026  O   TYR A 281      11.286  40.796  11.321  1.00 90.62           O  
ATOM   2027  CB  TYR A 281      13.211  38.716   9.854  1.00 90.62           C  
ATOM   2028  CG  TYR A 281      13.119  37.319   9.296  1.00 90.62           C  
ATOM   2029  CD1 TYR A 281      12.107  36.450   9.701  1.00 90.62           C  
ATOM   2030  CD2 TYR A 281      14.043  36.861   8.362  1.00 90.62           C  
ATOM   2031  CE1 TYR A 281      12.019  35.159   9.191  1.00 90.62           C  
ATOM   2032  CE2 TYR A 281      13.964  35.572   7.844  1.00 90.62           C  
ATOM   2033  CZ  TYR A 281      12.950  34.730   8.263  1.00 90.62           C  
ATOM   2034  OH  TYR A 281      12.868  33.453   7.754  1.00 90.62           O  
ATOM   2035  N   ASP A 282      12.680  41.916   9.965  1.00 91.08           N  
ATOM   2036  CA  ASP A 282      12.670  43.119  10.793  1.00 91.08           C  
ATOM   2037  C   ASP A 282      11.286  43.763  10.809  1.00 91.08           C  
ATOM   2038  O   ASP A 282      10.976  44.557  11.698  1.00 91.08           O  
ATOM   2039  CB  ASP A 282      13.712  44.122  10.293  1.00 91.08           C  
ATOM   2040  CG  ASP A 282      15.139  43.683  10.570  1.00 91.08           C  
ATOM   2041  OD1 ASP A 282      15.349  42.794  11.423  1.00 91.08           O  
ATOM   2042  OD2 ASP A 282      16.063  44.234   9.934  1.00 91.08           O1-
ATOM   2043  N   LYS A 283      10.437  43.430   9.890  1.00 94.50           N  
ATOM   2044  CA  LYS A 283       9.068  43.935   9.893  1.00 94.50           C  
ATOM   2045  C   LYS A 283       8.279  43.381  11.076  1.00 94.50           C  
ATOM   2046  O   LYS A 283       7.279  43.970  11.492  1.00 94.50           O  
ATOM   2047  CB  LYS A 283       8.363  43.582   8.582  1.00 94.50           C  
ATOM   2048  CG  LYS A 283       8.696  44.517   7.428  1.00 94.50           C  
ATOM   2049  CD  LYS A 283       8.160  45.921   7.675  1.00 94.50           C  
ATOM   2050  CE  LYS A 283       8.394  46.828   6.473  1.00 94.50           C  
ATOM   2051  NZ  LYS A 283       7.830  48.194   6.693  1.00 94.50           N1+
ATOM   2052  N   LYS A 284       8.698  42.288  11.545  1.00 93.34           N  
ATOM   2053  CA  LYS A 284       8.114  41.759  12.774  1.00 93.34           C  
ATOM   2054  C   LYS A 284       8.398  42.679  13.958  1.00 93.34           C  
ATOM   2055  O   LYS A 284       7.522  42.911  14.794  1.00 93.34           O  
ATOM   2056  CB  LYS A 284       8.649  40.354  13.061  1.00 93.34           C  
ATOM   2057  CG  LYS A 284       8.221  39.309  12.041  1.00 93.34           C  
ATOM   2058  CD  LYS A 284       8.750  37.927  12.403  1.00 93.34           C  
ATOM   2059  CE  LYS A 284       8.436  36.906  11.318  1.00 93.34           C  
ATOM   2060  NZ  LYS A 284       8.269  35.532  11.881  1.00 93.34           N1+
ATOM   2061  N   LEU A 285       9.648  43.182  14.011  1.00 89.46           N  
ATOM   2062  CA  LEU A 285      10.017  44.130  15.056  1.00 89.46           C  
ATOM   2063  C   LEU A 285       9.180  45.402  14.957  1.00 89.46           C  
ATOM   2064  O   LEU A 285       8.738  45.939  15.974  1.00 89.46           O  
ATOM   2065  CB  LEU A 285      11.505  44.476  14.964  1.00 89.46           C  
ATOM   2066  CG  LEU A 285      12.485  43.329  15.216  1.00 89.46           C  
ATOM   2067  CD1 LEU A 285      13.914  43.779  14.925  1.00 89.46           C  
ATOM   2068  CD2 LEU A 285      12.358  42.821  16.646  1.00 89.46           C  
ATOM   2069  N   GLU A 286       8.988  45.852  13.707  1.00 92.62           N  
ATOM   2070  CA  GLU A 286       8.161  47.033  13.478  1.00 92.62           C  
ATOM   2071  C   GLU A 286       6.735  46.813  13.975  1.00 92.62           C  
ATOM   2072  O   GLU A 286       6.166  47.677  14.646  1.00 92.62           O  
ATOM   2073  CB  GLU A 286       8.149  47.401  11.992  1.00 92.62           C  
ATOM   2074  CG  GLU A 286       7.316  48.634  11.670  1.00 92.62           C  
ATOM   2075  CD  GLU A 286       7.294  48.974  10.190  1.00 92.62           C  
ATOM   2076  OE1 GLU A 286       6.832  50.080   9.827  1.00 92.62           O  
ATOM   2077  OE2 GLU A 286       7.741  48.127   9.384  1.00 92.62           O1-
ATOM   2078  N   GLY A 287       6.144  45.663  13.596  1.00 91.76           N  
ATOM   2079  CA  GLY A 287       4.788  45.328  14.000  1.00 91.76           C  
ATOM   2080  C   GLY A 287       4.622  45.222  15.503  1.00 91.76           C  
ATOM   2081  O   GLY A 287       3.522  45.414  16.027  1.00 91.76           O  
ATOM   2082  N   ALA A 288       5.722  44.995  16.240  1.00 90.04           N  
ATOM   2083  CA  ALA A 288       5.673  44.756  17.680  1.00 90.04           C  
ATOM   2084  C   ALA A 288       5.865  46.054  18.458  1.00 90.04           C  
ATOM   2085  O   ALA A 288       5.700  46.083  19.681  1.00 90.04           O  
ATOM   2086  CB  ALA A 288       6.733  43.736  18.085  1.00 90.04           C  
ATOM   2087  N   ARG A 289       6.132  47.120  17.754  1.00 88.87           N  
ATOM   2088  CA  ARG A 289       6.367  48.397  18.420  1.00 88.87           C  
ATOM   2089  C   ARG A 289       5.069  48.969  18.981  1.00 88.87           C  
ATOM   2090  O   ARG A 289       4.032  48.936  18.315  1.00 88.87           O  
ATOM   2091  CB  ARG A 289       7.006  49.398  17.455  1.00 88.87           C  
ATOM   2092  CG  ARG A 289       8.408  49.013  17.007  1.00 88.87           C  
ATOM   2093  CD  ARG A 289       8.929  49.946  15.924  1.00 88.87           C  
ATOM   2094  NE  ARG A 289       9.179  51.288  16.443  1.00 88.87           N  
ATOM   2095  CZ  ARG A 289      10.385  51.799  16.670  1.00 88.87           C  
ATOM   2096  NH1 ARG A 289      11.481  51.088  16.428  1.00 88.87           N1+
ATOM   2097  NH2 ARG A 289      10.498  53.032  17.144  1.00 88.87           N  
ATOM   2098  N   ASP A 290       5.188  49.560  20.197  1.00 90.05           N  
ATOM   2099  CA  ASP A 290       4.009  50.147  20.825  1.00 90.05           C  
ATOM   2100  C   ASP A 290       3.586  51.427  20.109  1.00 90.05           C  
ATOM   2101  O   ASP A 290       2.439  51.863  20.232  1.00 90.05           O  
ATOM   2102  CB  ASP A 290       4.275  50.433  22.304  1.00 90.05           C  
ATOM   2103  CG  ASP A 290       5.538  51.246  22.532  1.00 90.05           C  
ATOM   2104  OD1 ASP A 290       6.241  51.570  21.551  1.00 90.05           O  
ATOM   2105  OD2 ASP A 290       5.834  51.561  23.706  1.00 90.05           O1-
ATOM   2106  N   ASP A 291       4.516  52.004  19.317  1.00 91.66           N  
ATOM   2107  CA  ASP A 291       4.221  53.200  18.533  1.00 91.66           C  
ATOM   2108  C   ASP A 291       3.115  52.929  17.515  1.00 91.66           C  
ATOM   2109  O   ASP A 291       2.494  53.863  17.004  1.00 91.66           O  
ATOM   2110  CB  ASP A 291       5.480  53.700  17.823  1.00 91.66           C  
ATOM   2111  CG  ASP A 291       6.566  54.146  18.786  1.00 91.66           C  
ATOM   2112  OD1 ASP A 291       6.396  55.184  19.461  1.00 91.66           O  
ATOM   2113  OD2 ASP A 291       7.605  53.455  18.867  1.00 91.66           O1-
ATOM   2114  N   PHE A 292       2.859  51.663  17.271  1.00 94.66           N  
ATOM   2115  CA  PHE A 292       1.893  51.308  16.238  1.00 94.66           C  
ATOM   2116  C   PHE A 292       0.678  50.619  16.845  1.00 94.66           C  
ATOM   2117  O   PHE A 292       0.069  49.753  16.214  1.00 94.66           O  
ATOM   2118  CB  PHE A 292       2.539  50.401  15.187  1.00 94.66           C  
ATOM   2119  CG  PHE A 292       3.687  51.039  14.453  1.00 94.66           C  
ATOM   2120  CD1 PHE A 292       3.477  52.137  13.625  1.00 94.66           C  
ATOM   2121  CD2 PHE A 292       4.978  50.546  14.591  1.00 94.66           C  
ATOM   2122  CE1 PHE A 292       4.536  52.732  12.945  1.00 94.66           C  
ATOM   2123  CE2 PHE A 292       6.042  51.136  13.915  1.00 94.66           C  
ATOM   2124  CZ  PHE A 292       5.819  52.227  13.092  1.00 94.66           C  
ATOM   2125  N   TRP A 293       0.375  51.068  18.071  1.00 94.61           N  
ATOM   2126  CA  TRP A 293      -0.902  50.741  18.696  1.00 94.61           C  
ATOM   2127  C   TRP A 293      -1.959  51.784  18.357  1.00 94.61           C  
ATOM   2128  O   TRP A 293      -1.634  52.948  18.108  1.00 94.61           O  
ATOM   2129  CB  TRP A 293      -0.745  50.629  20.215  1.00 94.61           C  
ATOM   2130  CG  TRP A 293       0.076  49.455  20.658  1.00 94.61           C  
ATOM   2131  CD1 TRP A 293       0.623  48.485  19.865  1.00 94.61           C  
ATOM   2132  CD2 TRP A 293       0.439  49.126  22.002  1.00 94.61           C  
ATOM   2133  CE2 TRP A 293       1.208  47.942  21.950  1.00 94.61           C  
ATOM   2134  CE3 TRP A 293       0.190  49.718  23.248  1.00 94.61           C  
ATOM   2135  NE1 TRP A 293       1.305  47.573  20.636  1.00 94.61           N  
ATOM   2136  CZ2 TRP A 293       1.729  47.339  23.097  1.00 94.61           C  
ATOM   2137  CZ3 TRP A 293       0.709  49.116  24.388  1.00 94.61           C  
ATOM   2138  CH2 TRP A 293       1.470  47.939  24.302  1.00 94.61           C  
ATOM   2139  N   LEU A 294      -3.198  51.351  18.294  1.00 92.55           N  
ATOM   2140  CA  LEU A 294      -4.248  52.360  18.221  1.00 92.55           C  
ATOM   2141  C   LEU A 294      -4.140  53.342  19.383  1.00 92.55           C  
ATOM   2142  O   LEU A 294      -3.943  52.934  20.530  1.00 92.55           O  
ATOM   2143  CB  LEU A 294      -5.628  51.698  18.223  1.00 92.55           C  
ATOM   2144  CG  LEU A 294      -5.985  50.872  16.987  1.00 92.55           C  
ATOM   2145  CD1 LEU A 294      -7.369  50.251  17.146  1.00 92.55           C  
ATOM   2146  CD2 LEU A 294      -5.921  51.733  15.730  1.00 92.55           C  
ATOM   2147  N   PRO A 295      -4.139  54.564  19.028  1.00 88.66           N  
ATOM   2148  CA  PRO A 295      -3.948  55.554  20.092  1.00 88.66           C  
ATOM   2149  C   PRO A 295      -4.908  55.354  21.263  1.00 88.66           C  
ATOM   2150  O   PRO A 295      -6.112  55.187  21.057  1.00 88.66           O  
ATOM   2151  CB  PRO A 295      -4.217  56.886  19.386  1.00 88.66           C  
ATOM   2152  CG  PRO A 295      -3.928  56.620  17.944  1.00 88.66           C  
ATOM   2153  CD  PRO A 295      -4.313  55.201  17.634  1.00 88.66           C  
ATOM   2154  N   GLY A 296      -4.396  55.259  22.491  1.00 89.00           N  
ATOM   2155  CA  GLY A 296      -5.195  55.170  23.703  1.00 89.00           C  
ATOM   2156  C   GLY A 296      -5.593  53.748  24.051  1.00 89.00           C  
ATOM   2157  O   GLY A 296      -6.349  53.524  24.998  1.00 89.00           O  
ATOM   2158  N   THR A 297      -5.155  52.788  23.223  1.00 92.92           N  
ATOM   2159  CA  THR A 297      -5.483  51.390  23.477  1.00 92.92           C  
ATOM   2160  C   THR A 297      -4.223  50.529  23.471  1.00 92.92           C  
ATOM   2161  O   THR A 297      -3.119  51.036  23.261  1.00 92.92           O  
ATOM   2162  CB  THR A 297      -6.481  50.852  22.433  1.00 92.92           C  
ATOM   2163  CG2 THR A 297      -7.604  51.852  22.180  1.00 92.92           C  
ATOM   2164  OG1 THR A 297      -5.789  50.603  21.204  1.00 92.92           O  
ATOM   2165  N   SER A 298      -4.319  49.161  23.760  1.00 92.93           N  
ATOM   2166  CA  SER A 298      -3.237  48.186  23.665  1.00 92.93           C  
ATOM   2167  C   SER A 298      -3.413  47.279  22.452  1.00 92.93           C  
ATOM   2168  O   SER A 298      -2.847  46.185  22.401  1.00 92.93           O  
ATOM   2169  CB  SER A 298      -3.165  47.340  24.938  1.00 92.93           C  
ATOM   2170  OG  SER A 298      -4.382  46.646  25.149  1.00 92.93           O  
ATOM   2171  N   VAL A 299      -4.211  47.818  21.520  1.00 94.74           N  
ATOM   2172  CA  VAL A 299      -4.481  47.055  20.305  1.00 94.74           C  
ATOM   2173  C   VAL A 299      -3.457  47.416  19.231  1.00 94.74           C  
ATOM   2174  O   VAL A 299      -3.412  48.555  18.764  1.00 94.74           O  
ATOM   2175  CB  VAL A 299      -5.912  47.309  19.783  1.00 94.74           C  
ATOM   2176  CG1 VAL A 299      -6.165  46.524  18.497  1.00 94.74           C  
ATOM   2177  CG2 VAL A 299      -6.942  46.939  20.849  1.00 94.74           C  
ATOM   2178  N   PRO A 300      -2.693  46.412  18.806  1.00 95.40           N  
ATOM   2179  CA  PRO A 300      -1.722  46.681  17.743  1.00 95.40           C  
ATOM   2180  C   PRO A 300      -2.383  46.928  16.388  1.00 95.40           C  
ATOM   2181  O   PRO A 300      -3.429  46.345  16.093  1.00 95.40           O  
ATOM   2182  CB  PRO A 300      -0.871  45.409  17.712  1.00 95.40           C  
ATOM   2183  CG  PRO A 300      -1.746  44.350  18.299  1.00 95.40           C  
ATOM   2184  CD  PRO A 300      -2.706  45.000  19.253  1.00 95.40           C  
ATOM   2185  N   GLU A 301      -1.795  47.756  15.596  1.00 96.70           N  
ATOM   2186  CA  GLU A 301      -2.291  47.960  14.239  1.00 96.70           C  
ATOM   2187  C   GLU A 301      -1.991  46.753  13.355  1.00 96.70           C  
ATOM   2188  O   GLU A 301      -2.786  46.405  12.481  1.00 96.70           O  
ATOM   2189  CB  GLU A 301      -1.682  49.225  13.629  1.00 96.70           C  
ATOM   2190  CG  GLU A 301      -2.200  50.517  14.246  1.00 96.70           C  
ATOM   2191  CD  GLU A 301      -1.496  51.758  13.721  1.00 96.70           C  
ATOM   2192  OE1 GLU A 301      -1.993  52.882  13.954  1.00 96.70           O  
ATOM   2193  OE2 GLU A 301      -0.439  51.603  13.069  1.00 96.70           O1-
ATOM   2194  N   THR A 302      -0.818  46.098  13.539  1.00 97.27           N  
ATOM   2195  CA  THR A 302      -0.430  44.824  12.945  1.00 97.27           C  
ATOM   2196  C   THR A 302      -0.116  43.796  14.029  1.00 97.27           C  
ATOM   2197  O   THR A 302       0.866  43.939  14.760  1.00 97.27           O  
ATOM   2198  CB  THR A 302       0.789  44.987  12.020  1.00 97.27           C  
ATOM   2199  CG2 THR A 302       1.143  43.669  11.337  1.00 97.27           C  
ATOM   2200  OG1 THR A 302       0.492  45.967  11.016  1.00 97.27           O  
ATOM   2201  N   ASP A 303      -0.893  42.709  14.051  1.00 95.84           N  
ATOM   2202  CA  ASP A 303      -0.822  41.732  15.134  1.00 95.84           C  
ATOM   2203  C   ASP A 303       0.316  40.740  14.907  1.00 95.84           C  
ATOM   2204  O   ASP A 303       0.954  40.290  15.860  1.00 95.84           O  
ATOM   2205  CB  ASP A 303      -2.151  40.987  15.271  1.00 95.84           C  
ATOM   2206  CG  ASP A 303      -3.311  41.901  15.623  1.00 95.84           C  
ATOM   2207  OD1 ASP A 303      -3.421  42.325  16.793  1.00 95.84           O  
ATOM   2208  OD2 ASP A 303      -4.125  42.199  14.721  1.00 95.84           O1-
ATOM   2209  N   CYS A 304       0.525  40.408  13.646  1.00 96.25           N  
ATOM   2210  CA  CYS A 304       1.492  39.378  13.287  1.00 96.25           C  
ATOM   2211  C   CYS A 304       2.097  39.650  11.916  1.00 96.25           C  
ATOM   2212  O   CYS A 304       1.416  40.160  11.023  1.00 96.25           O  
ATOM   2213  CB  CYS A 304       0.836  37.998  13.300  1.00 96.25           C  
ATOM   2214  SG  CYS A 304       1.932  36.665  12.767  1.00 96.25           S  
ATOM   2215  N   VAL A 305       3.377  39.363  11.822  1.00 97.57           N  
ATOM   2216  CA  VAL A 305       4.066  39.490  10.543  1.00 97.57           C  
ATOM   2217  C   VAL A 305       4.693  38.150  10.159  1.00 97.57           C  
ATOM   2218  O   VAL A 305       5.437  37.558  10.945  1.00 97.57           O  
ATOM   2219  CB  VAL A 305       5.148  40.591  10.587  1.00 97.57           C  
ATOM   2220  CG1 VAL A 305       5.817  40.747   9.221  1.00 97.57           C  
ATOM   2221  CG2 VAL A 305       4.541  41.918  11.043  1.00 97.57           C  
ATOM   2222  N   LEU A 306       4.350  37.660   8.998  1.00 97.64           N  
ATOM   2223  CA  LEU A 306       5.006  36.484   8.436  1.00 97.64           C  
ATOM   2224  C   LEU A 306       6.008  36.884   7.358  1.00 97.64           C  
ATOM   2225  O   LEU A 306       5.735  37.775   6.550  1.00 97.64           O  
ATOM   2226  CB  LEU A 306       3.970  35.519   7.853  1.00 97.64           C  
ATOM   2227  CG  LEU A 306       2.911  34.995   8.823  1.00 97.64           C  
ATOM   2228  CD1 LEU A 306       2.006  33.986   8.125  1.00 97.64           C  
ATOM   2229  CD2 LEU A 306       3.570  34.371  10.049  1.00 97.64           C  
ATOM   2230  N   ALA A 307       7.164  36.226   7.455  1.00 96.45           N  
ATOM   2231  CA  ALA A 307       8.086  36.359   6.331  1.00 96.45           C  
ATOM   2232  C   ALA A 307       7.571  35.606   5.107  1.00 96.45           C  
ATOM   2233  O   ALA A 307       6.743  34.702   5.229  1.00 96.45           O  
ATOM   2234  CB  ALA A 307       9.473  35.851   6.719  1.00 96.45           C  
ATOM   2235  N   THR A 308       8.104  35.980   3.925  1.00 97.89           N  
ATOM   2236  CA  THR A 308       7.725  35.331   2.675  1.00 97.89           C  
ATOM   2237  C   THR A 308       7.934  33.822   2.765  1.00 97.89           C  
ATOM   2238  O   THR A 308       7.055  33.045   2.386  1.00 97.89           O  
ATOM   2239  CB  THR A 308       8.528  35.894   1.488  1.00 97.89           C  
ATOM   2240  CG2 THR A 308       8.116  35.228   0.179  1.00 97.89           C  
ATOM   2241  OG1 THR A 308       8.294  37.304   1.387  1.00 97.89           O  
ATOM   2242  N   THR A 309       8.982  33.377   3.323  1.00 96.23           N  
ATOM   2243  CA  THR A 309       9.329  31.966   3.436  1.00 96.23           C  
ATOM   2244  C   THR A 309       8.375  31.248   4.387  1.00 96.23           C  
ATOM   2245  O   THR A 309       8.083  30.064   4.206  1.00 96.23           O  
ATOM   2246  CB  THR A 309      10.778  31.784   3.926  1.00 96.23           C  
ATOM   2247  CG2 THR A 309      11.778  32.228   2.863  1.00 96.23           C  
ATOM   2248  OG1 THR A 309      10.978  32.567   5.110  1.00 96.23           O  
ATOM   2249  N   GLU A 310       7.925  31.984   5.366  1.00 96.42           N  
ATOM   2250  CA  GLU A 310       6.982  31.381   6.305  1.00 96.42           C  
ATOM   2251  C   GLU A 310       5.642  31.093   5.632  1.00 96.42           C  
ATOM   2252  O   GLU A 310       5.023  30.058   5.889  1.00 96.42           O  
ATOM   2253  CB  GLU A 310       6.777  32.290   7.518  1.00 96.42           C  
ATOM   2254  CG  GLU A 310       7.977  32.348   8.453  1.00 96.42           C  
ATOM   2255  CD  GLU A 310       7.807  33.349   9.585  1.00 96.42           C  
ATOM   2256  OE1 GLU A 310       8.051  32.985  10.758  1.00 96.42           O  
ATOM   2257  OE2 GLU A 310       7.428  34.506   9.296  1.00 96.42           O1-
ATOM   2258  N   LEU A 311       5.174  32.015   4.790  1.00 97.79           N  
ATOM   2259  CA  LEU A 311       3.973  31.732   4.012  1.00 97.79           C  
ATOM   2260  C   LEU A 311       4.208  30.567   3.055  1.00 97.79           C  
ATOM   2261  O   LEU A 311       3.336  29.712   2.886  1.00 97.79           O  
ATOM   2262  CB  LEU A 311       3.538  32.972   3.227  1.00 97.79           C  
ATOM   2263  CG  LEU A 311       2.282  32.822   2.365  1.00 97.79           C  
ATOM   2264  CD1 LEU A 311       1.110  32.343   3.214  1.00 97.79           C  
ATOM   2265  CD2 LEU A 311       1.947  34.141   1.676  1.00 97.79           C  
ATOM   2266  N   GLN A 312       5.403  30.548   2.428  1.00 97.19           N  
ATOM   2267  CA  GLN A 312       5.747  29.429   1.557  1.00 97.19           C  
ATOM   2268  C   GLN A 312       5.709  28.107   2.317  1.00 97.19           C  
ATOM   2269  O   GLN A 312       5.187  27.110   1.814  1.00 97.19           O  
ATOM   2270  CB  GLN A 312       7.129  29.638   0.934  1.00 97.19           C  
ATOM   2271  CG  GLN A 312       7.615  28.458   0.104  1.00 97.19           C  
ATOM   2272  CD  GLN A 312       6.703  28.153  -1.071  1.00 97.19           C  
ATOM   2273  NE2 GLN A 312       6.606  26.878  -1.430  1.00 97.19           N  
ATOM   2274  OE1 GLN A 312       6.092  29.057  -1.650  1.00 97.19           O  
ATOM   2275  N   GLU A 313       6.233  28.070   3.518  1.00 96.24           N  
ATOM   2276  CA  GLU A 313       6.220  26.877   4.362  1.00 96.24           C  
ATOM   2277  C   GLU A 313       4.792  26.450   4.690  1.00 96.24           C  
ATOM   2278  O   GLU A 313       4.484  25.257   4.706  1.00 96.24           O  
ATOM   2279  CB  GLU A 313       7.007  27.122   5.651  1.00 96.24           C  
ATOM   2280  CG  GLU A 313       8.512  27.213   5.445  1.00 96.24           C  
ATOM   2281  CD  GLU A 313       9.254  27.744   6.662  1.00 96.24           C  
ATOM   2282  OE1 GLU A 313      10.487  27.944   6.582  1.00 96.24           O  
ATOM   2283  OE2 GLU A 313       8.596  27.959   7.704  1.00 96.24           O1-
ATOM   2284  N   LEU A 314       3.990  27.445   4.967  1.00 96.78           N  
ATOM   2285  CA  LEU A 314       2.585  27.161   5.239  1.00 96.78           C  
ATOM   2286  C   LEU A 314       1.919  26.509   4.031  1.00 96.78           C  
ATOM   2287  O   LEU A 314       1.155  25.552   4.181  1.00 96.78           O  
ATOM   2288  CB  LEU A 314       1.842  28.445   5.617  1.00 96.78           C  
ATOM   2289  CG  LEU A 314       0.362  28.293   5.968  1.00 96.78           C  
ATOM   2290  CD1 LEU A 314       0.189  27.323   7.132  1.00 96.78           C  
ATOM   2291  CD2 LEU A 314      -0.252  29.648   6.301  1.00 96.78           C  
ATOM   2292  N   LEU A 315       2.135  26.967   2.819  1.00 97.05           N  
ATOM   2293  CA  LEU A 315       1.618  26.359   1.597  1.00 97.05           C  
ATOM   2294  C   LEU A 315       2.042  24.897   1.496  1.00 97.05           C  
ATOM   2295  O   LEU A 315       1.223  24.029   1.187  1.00 97.05           O  
ATOM   2296  CB  LEU A 315       2.105  27.131   0.367  1.00 97.05           C  
ATOM   2297  CG  LEU A 315       1.398  28.453   0.073  1.00 97.05           C  
ATOM   2298  CD1 LEU A 315       2.241  29.308  -0.868  1.00 97.05           C  
ATOM   2299  CD2 LEU A 315       0.016  28.201  -0.520  1.00 97.05           C  
ATOM   2300  N   GLU A 316       3.327  24.650   1.830  1.00 96.08           N  
ATOM   2301  CA  GLU A 316       3.869  23.296   1.756  1.00 96.08           C  
ATOM   2302  C   GLU A 316       3.233  22.389   2.806  1.00 96.08           C  
ATOM   2303  O   GLU A 316       2.867  21.250   2.509  1.00 96.08           O  
ATOM   2304  CB  GLU A 316       5.390  23.316   1.929  1.00 96.08           C  
ATOM   2305  CG  GLU A 316       6.135  23.927   0.751  1.00 96.08           C  
ATOM   2306  CD  GLU A 316       7.603  24.194   1.043  1.00 96.08           C  
ATOM   2307  OE1 GLU A 316       8.327  24.662   0.135  1.00 96.08           O  
ATOM   2308  OE2 GLU A 316       8.032  23.933   2.189  1.00 96.08           O1-
ATOM   2309  N   GLN A 317       3.081  22.922   4.014  1.00 95.61           N  
ATOM   2310  CA  GLN A 317       2.490  22.175   5.120  1.00 95.61           C  
ATOM   2311  C   GLN A 317       1.055  21.767   4.804  1.00 95.61           C  
ATOM   2312  O   GLN A 317       0.625  20.666   5.154  1.00 95.61           O  
ATOM   2313  CB  GLN A 317       2.531  23.000   6.407  1.00 95.61           C  
ATOM   2314  CG  GLN A 317       3.924  23.136   7.008  1.00 95.61           C  
ATOM   2315  CD  GLN A 317       3.964  24.089   8.186  1.00 95.61           C  
ATOM   2316  NE2 GLN A 317       5.165  24.376   8.676  1.00 95.61           N  
ATOM   2317  OE1 GLN A 317       2.924  24.566   8.653  1.00 95.61           O  
ATOM   2318  N   ARG A 318       0.330  22.569   4.057  1.00 95.40           N  
ATOM   2319  CA  ARG A 318      -1.064  22.300   3.721  1.00 95.40           C  
ATOM   2320  C   ARG A 318      -1.177  21.582   2.381  1.00 95.40           C  
ATOM   2321  O   ARG A 318      -2.281  21.362   1.879  1.00 95.40           O  
ATOM   2322  CB  ARG A 318      -1.870  23.601   3.688  1.00 95.40           C  
ATOM   2323  CG  ARG A 318      -1.979  24.292   5.038  1.00 95.40           C  
ATOM   2324  CD  ARG A 318      -2.788  23.467   6.030  1.00 95.40           C  
ATOM   2325  NE  ARG A 318      -3.008  24.191   7.279  1.00 95.40           N  
ATOM   2326  CZ  ARG A 318      -3.668  23.709   8.328  1.00 95.40           C  
ATOM   2327  NH1 ARG A 318      -4.188  22.486   8.298  1.00 95.40           N1+
ATOM   2328  NH2 ARG A 318      -3.811  24.453   9.414  1.00 95.40           N  
ATOM   2329  N   GLN A 319       0.037  21.302   1.824  1.00 95.37           N  
ATOM   2330  CA  GLN A 319       0.101  20.631   0.529  1.00 95.37           C  
ATOM   2331  C   GLN A 319      -0.785  21.332  -0.497  1.00 95.37           C  
ATOM   2332  O   GLN A 319      -1.535  20.678  -1.223  1.00 95.37           O  
ATOM   2333  CB  GLN A 319      -0.311  19.164   0.664  1.00 95.37           C  
ATOM   2334  CG  GLN A 319       0.594  18.354   1.584  1.00 95.37           C  
ATOM   2335  CD  GLN A 319       0.145  16.911   1.724  1.00 95.37           C  
ATOM   2336  NE2 GLN A 319       1.106  16.001   1.836  1.00 95.37           N  
ATOM   2337  OE1 GLN A 319      -1.054  16.617   1.733  1.00 95.37           O  
ATOM   2338  N   ALA A 320      -0.804  22.675  -0.461  1.00 94.57           N  
ATOM   2339  CA  ALA A 320      -1.595  23.493  -1.376  1.00 94.57           C  
ATOM   2340  C   ALA A 320      -0.857  23.710  -2.694  1.00 94.57           C  
ATOM   2341  O   ALA A 320       0.315  24.090  -2.701  1.00 94.57           O  
ATOM   2342  CB  ALA A 320      -1.935  24.835  -0.732  1.00 94.57           C  
ATOM   2343  N   ASP A 321      -1.502  23.324  -3.757  1.00 95.89           N  
ATOM   2344  CA  ASP A 321      -1.006  23.604  -5.102  1.00 95.89           C  
ATOM   2345  C   ASP A 321      -1.678  24.845  -5.687  1.00 95.89           C  
ATOM   2346  O   ASP A 321      -2.852  24.804  -6.060  1.00 95.89           O  
ATOM   2347  CB  ASP A 321      -1.234  22.401  -6.020  1.00 95.89           C  
ATOM   2348  CG  ASP A 321      -0.697  22.617  -7.424  1.00 95.89           C  
ATOM   2349  OD1 ASP A 321       0.058  23.589  -7.646  1.00 95.89           O  
ATOM   2350  OD2 ASP A 321      -1.034  21.809  -8.317  1.00 95.89           O1-
ATOM   2351  N   LEU A 322      -0.864  25.948  -5.800  1.00 96.93           N  
ATOM   2352  CA  LEU A 322      -1.437  27.215  -6.239  1.00 96.93           C  
ATOM   2353  C   LEU A 322      -1.970  27.107  -7.663  1.00 96.93           C  
ATOM   2354  O   LEU A 322      -2.908  27.815  -8.036  1.00 96.93           O  
ATOM   2355  CB  LEU A 322      -0.395  28.333  -6.154  1.00 96.93           C  
ATOM   2356  CG  LEU A 322      -0.012  28.799  -4.749  1.00 96.93           C  
ATOM   2357  CD1 LEU A 322       0.926  29.998  -4.824  1.00 96.93           C  
ATOM   2358  CD2 LEU A 322      -1.259  29.137  -3.937  1.00 96.93           C  
ATOM   2359  N   HIS A 323      -1.439  26.259  -8.485  1.00 97.34           N  
ATOM   2360  CA  HIS A 323      -1.858  26.099  -9.872  1.00 97.34           C  
ATOM   2361  C   HIS A 323      -3.268  25.528  -9.959  1.00 97.34           C  
ATOM   2362  O   HIS A 323      -3.956  25.708 -10.968  1.00 97.34           O  
ATOM   2363  CB  HIS A 323      -0.878  25.196 -10.626  1.00 97.34           C  
ATOM   2364  CG  HIS A 323       0.457  25.829 -10.869  1.00 97.34           C  
ATOM   2365  CD2 HIS A 323       1.617  25.749 -10.177  1.00 97.34           C  
ATOM   2366  ND1 HIS A 323       0.699  26.665 -11.938  1.00 97.34           N  
ATOM   2367  CE1 HIS A 323       1.957  27.072 -11.893  1.00 97.34           C  
ATOM   2368  NE2 HIS A 323       2.535  26.531 -10.834  1.00 97.34           N  
ATOM   2369  N   SER A 324      -3.728  24.857  -8.892  1.00 96.31           N  
ATOM   2370  CA  SER A 324      -5.033  24.202  -8.913  1.00 96.31           C  
ATOM   2371  C   SER A 324      -6.126  25.134  -8.397  1.00 96.31           C  
ATOM   2372  O   SER A 324      -7.315  24.833  -8.521  1.00 96.31           O  
ATOM   2373  CB  SER A 324      -5.006  22.923  -8.077  1.00 96.31           C  
ATOM   2374  OG  SER A 324      -4.931  23.226  -6.696  1.00 96.31           O  
ATOM   2375  N   LEU A 325      -5.760  26.238  -7.822  1.00 96.37           N  
ATOM   2376  CA  LEU A 325      -6.723  27.155  -7.219  1.00 96.37           C  
ATOM   2377  C   LEU A 325      -7.202  28.186  -8.235  1.00 96.37           C  
ATOM   2378  O   LEU A 325      -6.413  28.682  -9.041  1.00 96.37           O  
ATOM   2379  CB  LEU A 325      -6.104  27.861  -6.010  1.00 96.37           C  
ATOM   2380  CG  LEU A 325      -5.687  26.967  -4.841  1.00 96.37           C  
ATOM   2381  CD1 LEU A 325      -4.945  27.782  -3.787  1.00 96.37           C  
ATOM   2382  CD2 LEU A 325      -6.905  26.279  -4.233  1.00 96.37           C  
ATOM   2383  N   GLN A 326      -8.482  28.424  -8.275  1.00 95.96           N  
ATOM   2384  CA  GLN A 326      -9.020  29.549  -9.032  1.00 95.96           C  
ATOM   2385  C   GLN A 326      -8.779  30.868  -8.303  1.00 95.96           C  
ATOM   2386  O   GLN A 326      -9.171  31.025  -7.145  1.00 95.96           O  
ATOM   2387  CB  GLN A 326     -10.516  29.358  -9.288  1.00 95.96           C  
ATOM   2388  CG  GLN A 326     -11.118  30.400 -10.222  1.00 95.96           C  
ATOM   2389  CD  GLN A 326     -12.592  30.165 -10.492  1.00 95.96           C  
ATOM   2390  NE2 GLN A 326     -13.198  31.046 -11.280  1.00 95.96           N  
ATOM   2391  OE1 GLN A 326     -13.181  29.198  -9.997  1.00 95.96           O  
ATOM   2392  N   GLY A 327      -8.095  31.815  -8.885  1.00 96.50           N  
ATOM   2393  CA  GLY A 327      -7.690  33.079  -8.291  1.00 96.50           C  
ATOM   2394  C   GLY A 327      -8.862  33.943  -7.867  1.00 96.50           C  
ATOM   2395  O   GLY A 327      -9.910  33.938  -8.514  1.00 96.50           O  
ATOM   2396  N   ILE A 328      -8.759  34.579  -6.737  1.00 96.09           N  
ATOM   2397  CA  ILE A 328      -9.676  35.576  -6.196  1.00 96.09           C  
ATOM   2398  C   ILE A 328      -8.959  36.916  -6.059  1.00 96.09           C  
ATOM   2399  O   ILE A 328      -7.832  36.976  -5.560  1.00 96.09           O  
ATOM   2400  CB  ILE A 328     -10.252  35.135  -4.832  1.00 96.09           C  
ATOM   2401  CG1 ILE A 328     -10.965  33.783  -4.965  1.00 96.09           C  
ATOM   2402  CG2 ILE A 328     -11.199  36.200  -4.275  1.00 96.09           C  
ATOM   2403  CD1 ILE A 328     -11.337  33.146  -3.633  1.00 96.09           C  
ATOM   2404  N   PRO A 329      -9.630  37.992  -6.540  1.00 94.98           N  
ATOM   2405  CA  PRO A 329      -8.962  39.289  -6.411  1.00 94.98           C  
ATOM   2406  C   PRO A 329      -8.808  39.730  -4.958  1.00 94.98           C  
ATOM   2407  O   PRO A 329      -9.517  39.234  -4.079  1.00 94.98           O  
ATOM   2408  CB  PRO A 329      -9.887  40.239  -7.174  1.00 94.98           C  
ATOM   2409  CG  PRO A 329     -11.238  39.606  -7.091  1.00 94.98           C  
ATOM   2410  CD  PRO A 329     -11.066  38.115  -7.079  1.00 94.98           C  
ATOM   2411  N   PHE A 330      -7.938  40.627  -4.717  1.00 95.97           N  
ATOM   2412  CA  PHE A 330      -7.781  41.239  -3.402  1.00 95.97           C  
ATOM   2413  C   PHE A 330      -9.064  41.942  -2.975  1.00 95.97           C  
ATOM   2414  O   PHE A 330      -9.821  42.429  -3.818  1.00 95.97           O  
ATOM   2415  CB  PHE A 330      -6.615  42.233  -3.408  1.00 95.97           C  
ATOM   2416  CG  PHE A 330      -5.260  41.580  -3.364  1.00 95.97           C  
ATOM   2417  CD1 PHE A 330      -4.906  40.752  -2.306  1.00 95.97           C  
ATOM   2418  CD2 PHE A 330      -4.340  41.794  -4.382  1.00 95.97           C  
ATOM   2419  CE1 PHE A 330      -3.653  40.146  -2.263  1.00 95.97           C  
ATOM   2420  CE2 PHE A 330      -3.086  41.192  -4.346  1.00 95.97           C  
ATOM   2421  CZ  PHE A 330      -2.744  40.368  -3.286  1.00 95.97           C  
ATOM   2422  N   ASP A 331      -9.249  42.016  -1.648  1.00 96.16           N  
ATOM   2423  CA  ASP A 331     -10.276  42.910  -1.123  1.00 96.16           C  
ATOM   2424  C   ASP A 331      -9.825  44.367  -1.195  1.00 96.16           C  
ATOM   2425  O   ASP A 331      -8.632  44.660  -1.084  1.00 96.16           O  
ATOM   2426  CB  ASP A 331     -10.624  42.538   0.321  1.00 96.16           C  
ATOM   2427  CG  ASP A 331     -11.208  41.143   0.449  1.00 96.16           C  
ATOM   2428  OD1 ASP A 331     -12.399  40.946   0.124  1.00 96.16           O  
ATOM   2429  OD2 ASP A 331     -10.470  40.231   0.882  1.00 96.16           O1-
ATOM   2430  N   ALA A 332     -10.746  45.264  -1.459  1.00 92.33           N  
ATOM   2431  CA  ALA A 332     -10.437  46.686  -1.576  1.00 92.33           C  
ATOM   2432  C   ALA A 332     -10.243  47.321  -0.201  1.00 92.33           C  
ATOM   2433  O   ALA A 332     -11.073  47.145   0.693  1.00 92.33           O  
ATOM   2434  CB  ALA A 332     -11.541  47.411  -2.342  1.00 92.33           C  
ATOM   2435  N   ILE A 333      -9.160  48.031  -0.029  1.00 93.64           N  
ATOM   2436  CA  ILE A 333      -8.936  48.715   1.240  1.00 93.64           C  
ATOM   2437  C   ILE A 333      -9.136  50.218   1.058  1.00 93.64           C  
ATOM   2438  O   ILE A 333      -9.537  50.915   1.994  1.00 93.64           O  
ATOM   2439  CB  ILE A 333      -7.524  48.426   1.797  1.00 93.64           C  
ATOM   2440  CG1 ILE A 333      -7.410  48.921   3.243  1.00 93.64           C  
ATOM   2441  CG2 ILE A 333      -6.452  49.069   0.911  1.00 93.64           C  
ATOM   2442  CD1 ILE A 333      -8.292  48.166   4.227  1.00 93.64           C  
ATOM   2443  N   LEU A 334      -8.865  50.702  -0.110  1.00 88.58           N  
ATOM   2444  CA  LEU A 334      -9.121  52.105  -0.419  1.00 88.58           C  
ATOM   2445  C   LEU A 334     -10.552  52.302  -0.905  1.00 88.58           C  
ATOM   2446  O   LEU A 334     -11.119  51.422  -1.555  1.00 88.58           O  
ATOM   2447  CB  LEU A 334      -8.135  52.608  -1.478  1.00 88.58           C  
ATOM   2448  CG  LEU A 334      -6.655  52.574  -1.097  1.00 88.58           C  
ATOM   2449  CD1 LEU A 334      -5.802  53.122  -2.236  1.00 88.58           C  
ATOM   2450  CD2 LEU A 334      -6.415  53.366   0.185  1.00 88.58           C  
ATOM   2451  N   PRO A 335     -11.201  53.332  -0.476  1.00 84.18           N  
ATOM   2452  CA  PRO A 335     -12.578  53.579  -0.910  1.00 84.18           C  
ATOM   2453  C   PRO A 335     -12.699  53.756  -2.422  1.00 84.18           C  
ATOM   2454  O   PRO A 335     -11.738  54.165  -3.078  1.00 84.18           O  
ATOM   2455  CB  PRO A 335     -12.951  54.871  -0.178  1.00 84.18           C  
ATOM   2456  CG  PRO A 335     -11.646  55.546   0.096  1.00 84.18           C  
ATOM   2457  CD  PRO A 335     -10.580  54.494   0.205  1.00 84.18           C  
ATOM   2458  N   ALA A 336     -13.842  53.234  -2.945  1.00 77.77           N  
ATOM   2459  CA  ALA A 336     -14.110  53.414  -4.370  1.00 77.77           C  
ATOM   2460  C   ALA A 336     -14.173  54.895  -4.733  1.00 77.77           C  
ATOM   2461  O   ALA A 336     -14.612  55.720  -3.928  1.00 77.77           O  
ATOM   2462  CB  ALA A 336     -15.412  52.718  -4.758  1.00 77.77           C  
ATOM   2463  N   ALA A 337     -13.522  55.222  -5.844  1.00 65.00           N  
ATOM   2464  CA  ALA A 337     -13.604  56.604  -6.308  1.00 65.00           C  
ATOM   2465  C   ALA A 337     -15.055  57.027  -6.516  1.00 65.00           C  
ATOM   2466  O   ALA A 337     -15.893  56.217  -6.919  1.00 65.00           O  
ATOM   2467  CB  ALA A 337     -12.811  56.780  -7.600  1.00 65.00           C  
ATOM   2468  N   ALA A 338     -15.646  58.004  -5.811  1.00 50.80           N  
ATOM   2469  CA  ALA A 338     -16.983  58.522  -6.089  1.00 50.80           C  
ATOM   2470  C   ALA A 338     -17.196  58.713  -7.588  1.00 50.80           C  
ATOM   2471  O   ALA A 338     -16.297  59.175  -8.295  1.00 50.80           O  
ATOM   2472  CB  ALA A 338     -17.206  59.840  -5.352  1.00 50.80           C  
ATOM   2473  N   ALA A 339     -17.863  57.750  -8.363  1.00 42.17           N  
ATOM   2474  CA  ALA A 339     -18.298  57.970  -9.740  1.00 42.17           C  
ATOM   2475  C   ALA A 339     -18.586  59.446  -9.994  1.00 42.17           C  
ATOM   2476  O   ALA A 339     -19.237  60.108  -9.181  1.00 42.17           O  
ATOM   2477  CB  ALA A 339     -19.534  57.129 -10.048  1.00 42.17           C  
ATOM   2478  N   ALA A 340     -17.657  60.367 -10.159  1.00 36.30           N  
ATOM   2479  CA  ALA A 340     -17.952  61.696 -10.691  1.00 36.30           C  
ATOM   2480  C   ALA A 340     -19.441  61.850 -10.983  1.00 36.30           C  
ATOM   2481  O   ALA A 340     -20.035  61.018 -11.673  1.00 36.30           O  
ATOM   2482  CB  ALA A 340     -17.135  61.955 -11.954  1.00 36.30           C  
ATOM   2483  N   ALA A 341     -20.441  61.856  -9.983  1.00 30.41           N  
ATOM   2484  CA  ALA A 341     -21.758  62.479 -10.073  1.00 30.41           C  
ATOM   2485  C   ALA A 341     -22.099  62.835 -11.517  1.00 30.41           C  
ATOM   2486  O   ALA A 341     -21.463  63.705 -12.116  1.00 30.41           O  
ATOM   2487  CB  ALA A 341     -21.820  63.724  -9.192  1.00 30.41           C  
ATOM   2488  N   ALA A 342     -22.117  61.876 -12.507  1.00 29.67           N  
ATOM   2489  CA  ALA A 342     -22.972  62.077 -13.676  1.00 29.67           C  
ATOM   2490  C   ALA A 342     -24.310  62.689 -13.276  1.00 29.67           C  
ATOM   2491  O   ALA A 342     -24.976  62.200 -12.361  1.00 29.67           O  
ATOM   2492  CB  ALA A 342     -23.192  60.756 -14.408  1.00 29.67           C  
ATOM   2493  N   ALA A 343     -24.472  63.954 -12.934  1.00 29.60           N  
ATOM   2494  CA  ALA A 343     -25.621  64.841 -13.092  1.00 29.60           C  
ATOM   2495  C   ALA A 343     -26.902  64.045 -13.324  1.00 29.60           C  
ATOM   2496  O   ALA A 343     -26.930  63.129 -14.149  1.00 29.60           O  
ATOM   2497  CB  ALA A 343     -25.386  65.814 -14.246  1.00 29.60           C  
ATOM   2498  N   PRO A 344     -27.953  64.073 -12.419  1.00 33.31           N  
ATOM   2499  CA  PRO A 344     -29.180  63.280 -12.525  1.00 33.31           C  
ATOM   2500  C   PRO A 344     -30.070  63.721 -13.685  1.00 33.31           C  
ATOM   2501  O   PRO A 344     -30.250  64.921 -13.907  1.00 33.31           O  
ATOM   2502  CB  PRO A 344     -29.874  63.521 -11.182  1.00 33.31           C  
ATOM   2503  CG  PRO A 344     -29.326  64.825 -10.699  1.00 33.31           C  
ATOM   2504  CD  PRO A 344     -28.336  65.330 -11.709  1.00 33.31           C  
ATOM   2505  N   SER A 345     -30.023  63.090 -14.866  1.00 39.09           N  
ATOM   2506  CA  SER A 345     -31.108  63.158 -15.841  1.00 39.09           C  
ATOM   2507  C   SER A 345     -32.215  62.165 -15.506  1.00 39.09           C  
ATOM   2508  O   SER A 345     -31.941  61.018 -15.145  1.00 39.09           O  
ATOM   2509  CB  SER A 345     -30.579  62.888 -17.249  1.00 39.09           C  
ATOM   2510  OG  SER A 345     -30.154  61.542 -17.380  1.00 39.09           O  
ATOM   2511  N   GLY A 346     -33.268  62.479 -14.680  1.00 33.52           N  
ATOM   2512  CA  GLY A 346     -34.703  62.605 -14.878  1.00 33.52           C  
ATOM   2513  C   GLY A 346     -35.340  61.347 -15.438  1.00 33.52           C  
ATOM   2514  O   GLY A 346     -34.814  60.743 -16.375  1.00 33.52           O  
ATOM   2515  N   THR A 347     -35.812  60.487 -14.572  1.00 35.12           N  
ATOM   2516  CA  THR A 347     -37.160  59.970 -14.781  1.00 35.12           C  
ATOM   2517  C   THR A 347     -37.403  58.734 -13.919  1.00 35.12           C  
ATOM   2518  O   THR A 347     -36.616  57.785 -13.948  1.00 35.12           O  
ATOM   2519  CB  THR A 347     -37.403  59.623 -16.261  1.00 35.12           C  
ATOM   2520  CG2 THR A 347     -38.101  60.768 -16.986  1.00 35.12           C  
ATOM   2521  OG1 THR A 347     -36.145  59.365 -16.898  1.00 35.12           O  
ATOM   2522  N   ARG A 348     -38.123  58.869 -12.731  1.00 28.76           N  
ATOM   2523  CA  ARG A 348     -39.212  58.402 -11.878  1.00 28.76           C  
ATOM   2524  C   ARG A 348     -40.038  57.330 -12.583  1.00 28.76           C  
ATOM   2525  O   ARG A 348     -40.461  57.517 -13.726  1.00 28.76           O  
ATOM   2526  CB  ARG A 348     -40.111  59.569 -11.465  1.00 28.76           C  
ATOM   2527  CG  ARG A 348     -39.812  60.116 -10.079  1.00 28.76           C  
ATOM   2528  CD  ARG A 348     -40.732  61.273  -9.719  1.00 28.76           C  
ATOM   2529  NE  ARG A 348     -40.336  61.908  -8.465  1.00 28.76           N  
ATOM   2530  CZ  ARG A 348     -40.963  62.940  -7.906  1.00 28.76           C  
ATOM   2531  NH1 ARG A 348     -42.033  63.475  -8.481  1.00 28.76           N1+
ATOM   2532  NH2 ARG A 348     -40.517  63.438  -6.762  1.00 28.76           N  
ATOM   2533  N   ALA A 349     -39.912  56.122 -12.103  1.00 35.12           N  
ATOM   2534  CA  ALA A 349     -41.118  55.298 -12.063  1.00 35.12           C  
ATOM   2535  C   ALA A 349     -41.020  54.232 -10.976  1.00 35.12           C  
ATOM   2536  O   ALA A 349     -40.047  53.474 -10.927  1.00 35.12           O  
ATOM   2537  CB  ALA A 349     -41.360  54.648 -13.423  1.00 35.12           C  
ATOM   2538  N   SER A 350     -41.786  54.402  -9.857  1.00 32.53           N  
ATOM   2539  CA  SER A 350     -42.786  53.892  -8.925  1.00 32.53           C  
ATOM   2540  C   SER A 350     -43.273  52.507  -9.338  1.00 32.53           C  
ATOM   2541  O   SER A 350     -43.466  52.240 -10.526  1.00 32.53           O  
ATOM   2542  CB  SER A 350     -43.973  54.852  -8.834  1.00 32.53           C  
ATOM   2543  OG  SER A 350     -44.663  54.918 -10.070  1.00 32.53           O  
ATOM   2544  N   SER A 351     -42.999  51.562  -8.441  1.00 39.57           N  
ATOM   2545  CA  SER A 351     -44.038  50.663  -7.952  1.00 39.57           C  
ATOM   2546  C   SER A 351     -43.444  49.526  -7.126  1.00 39.57           C  
ATOM   2547  O   SER A 351     -42.424  48.945  -7.504  1.00 39.57           O  
ATOM   2548  CB  SER A 351     -44.843  50.087  -9.119  1.00 39.57           C  
ATOM   2549  OG  SER A 351     -44.010  49.335  -9.983  1.00 39.57           O  
ATOM   2550  N   SER A 352     -43.787  49.481  -5.825  1.00 36.05           N  
ATOM   2551  CA  SER A 352     -44.570  48.840  -4.774  1.00 36.05           C  
ATOM   2552  C   SER A 352     -44.435  47.322  -4.835  1.00 36.05           C  
ATOM   2553  O   SER A 352     -44.442  46.735  -5.918  1.00 36.05           O  
ATOM   2554  CB  SER A 352     -46.043  49.234  -4.886  1.00 36.05           C  
ATOM   2555  OG  SER A 352     -46.590  48.795  -6.118  1.00 36.05           O  
ATOM   2556  N   GLY A 353     -43.815  46.741  -3.824  1.00 33.93           N  
ATOM   2557  CA  GLY A 353     -44.459  45.601  -3.192  1.00 33.93           C  
ATOM   2558  C   GLY A 353     -43.477  44.654  -2.529  1.00 33.93           C  
ATOM   2559  O   GLY A 353     -42.419  44.357  -3.088  1.00 33.93           O  
ATOM   2560  N   GLY A 354     -43.405  44.648  -1.135  1.00 32.48           N  
ATOM   2561  CA  GLY A 354     -43.820  43.616  -0.198  1.00 32.48           C  
ATOM   2562  C   GLY A 354     -42.659  42.819   0.363  1.00 32.48           C  
ATOM   2563  O   GLY A 354     -41.788  42.369  -0.385  1.00 32.48           O  
ATOM   2564  N   SER A 355     -42.344  42.933   1.665  1.00 30.41           N  
ATOM   2565  CA  SER A 355     -42.119  42.428   3.015  1.00 30.41           C  
ATOM   2566  C   SER A 355     -41.954  40.912   3.019  1.00 30.41           C  
ATOM   2567  O   SER A 355     -42.696  40.199   2.339  1.00 30.41           O  
ATOM   2568  CB  SER A 355     -43.275  42.825   3.935  1.00 30.41           C  
ATOM   2569  OG  SER A 355     -43.679  41.728   4.738  1.00 30.41           O  
ATOM   2570  N   SER A 356     -40.787  40.428   3.524  1.00 34.84           N  
ATOM   2571  CA  SER A 356     -40.664  39.446   4.596  1.00 34.84           C  
ATOM   2572  C   SER A 356     -39.232  38.936   4.717  1.00 34.84           C  
ATOM   2573  O   SER A 356     -38.567  38.692   3.709  1.00 34.84           O  
ATOM   2574  CB  SER A 356     -41.614  38.271   4.359  1.00 34.84           C  
ATOM   2575  OG  SER A 356     -41.178  37.486   3.263  1.00 34.84           O  
ATOM   2576  N   ALA A 357     -38.514  39.219   5.878  1.00 28.94           N  
ATOM   2577  CA  ALA A 357     -37.868  38.711   7.086  1.00 28.94           C  
ATOM   2578  C   ALA A 357     -37.228  37.348   6.835  1.00 28.94           C  
ATOM   2579  O   ALA A 357     -37.875  36.439   6.311  1.00 28.94           O  
ATOM   2580  CB  ALA A 357     -38.875  38.620   8.230  1.00 28.94           C  
ATOM   2581  N   GLN A 358     -35.813  37.340   6.637  1.00 32.37           N  
ATOM   2582  CA  GLN A 358     -35.091  36.152   7.083  1.00 32.37           C  
ATOM   2583  C   GLN A 358     -33.589  36.306   6.859  1.00 32.37           C  
ATOM   2584  O   GLN A 358     -33.158  36.783   5.808  1.00 32.37           O  
ATOM   2585  CB  GLN A 358     -35.605  34.908   6.357  1.00 32.37           C  
ATOM   2586  CG  GLN A 358     -36.852  34.301   6.986  1.00 32.37           C  
ATOM   2587  CD  GLN A 358     -37.372  33.100   6.218  1.00 32.37           C  
ATOM   2588  NE2 GLN A 358     -38.545  32.611   6.604  1.00 32.37           N  
ATOM   2589  OE1 GLN A 358     -36.724  32.616   5.283  1.00 32.37           O  
ATOM   2590  N   HIS A 359     -32.732  36.518   7.989  1.00 30.43           N  
ATOM   2591  CA  HIS A 359     -31.539  35.974   8.628  1.00 30.43           C  
ATOM   2592  C   HIS A 359     -30.280  36.670   8.125  1.00 30.43           C  
ATOM   2593  O   HIS A 359     -30.075  36.797   6.915  1.00 30.43           O  
ATOM   2594  CB  HIS A 359     -31.440  34.467   8.384  1.00 30.43           C  
ATOM   2595  CG  HIS A 359     -31.852  33.640   9.559  1.00 30.43           C  
ATOM   2596  CD2 HIS A 359     -32.993  32.956   9.808  1.00 30.43           C  
ATOM   2597  ND1 HIS A 359     -31.040  33.452  10.657  1.00 30.43           N  
ATOM   2598  CE1 HIS A 359     -31.667  32.683  11.533  1.00 30.43           C  
ATOM   2599  NE2 HIS A 359     -32.853  32.368  11.042  1.00 30.43           N  
ATOM   2600  N   ASP A 360     -29.685  37.670   8.889  1.00 23.73           N  
ATOM   2601  CA  ASP A 360     -28.489  38.399   9.297  1.00 23.73           C  
ATOM   2602  C   ASP A 360     -27.228  37.584   9.019  1.00 23.73           C  
ATOM   2603  O   ASP A 360     -26.974  36.579   9.684  1.00 23.73           O  
ATOM   2604  CB  ASP A 360     -28.562  38.766  10.781  1.00 23.73           C  
ATOM   2605  CG  ASP A 360     -29.242  40.101  11.028  1.00 23.73           C  
ATOM   2606  OD1 ASP A 360     -29.370  40.907  10.080  1.00 23.73           O  
ATOM   2607  OD2 ASP A 360     -29.650  40.353  12.183  1.00 23.73           O1-
ATOM   2608  N   THR A 361     -26.795  37.364   7.694  1.00 27.23           N  
ATOM   2609  CA  THR A 361     -25.439  37.135   7.211  1.00 27.23           C  
ATOM   2610  C   THR A 361     -24.825  38.429   6.684  1.00 27.23           C  
ATOM   2611  O   THR A 361     -25.461  39.157   5.920  1.00 27.23           O  
ATOM   2612  CB  THR A 361     -25.413  36.064   6.104  1.00 27.23           C  
ATOM   2613  CG2 THR A 361     -24.050  35.385   6.027  1.00 27.23           C  
ATOM   2614  OG1 THR A 361     -26.413  35.076   6.382  1.00 27.23           O  
ATOM   2615  N   VAL A 362     -24.041  39.128   7.494  1.00 26.19           N  
ATOM   2616  CA  VAL A 362     -23.139  40.225   7.158  1.00 26.19           C  
ATOM   2617  C   VAL A 362     -22.311  39.856   5.929  1.00 26.19           C  
ATOM   2618  O   VAL A 362     -21.588  38.857   5.937  1.00 26.19           O  
ATOM   2619  CB  VAL A 362     -22.208  40.576   8.341  1.00 26.19           C  
ATOM   2620  CG1 VAL A 362     -21.175  41.620   7.924  1.00 26.19           C  
ATOM   2621  CG2 VAL A 362     -23.025  41.074   9.532  1.00 26.19           C  
ATOM   2622  N   GLN A 363     -22.884  39.935   4.700  1.00 26.19           N  
ATOM   2623  CA  GLN A 363     -22.296  39.957   3.365  1.00 26.19           C  
ATOM   2624  C   GLN A 363     -21.462  41.217   3.154  1.00 26.19           C  
ATOM   2625  O   GLN A 363     -21.951  42.332   3.348  1.00 26.19           O  
ATOM   2626  CB  GLN A 363     -23.386  39.863   2.297  1.00 26.19           C  
ATOM   2627  CG  GLN A 363     -23.529  38.476   1.684  1.00 26.19           C  
ATOM   2628  CD  GLN A 363     -24.661  38.392   0.678  1.00 26.19           C  
ATOM   2629  NE2 GLN A 363     -24.726  37.283  -0.051  1.00 26.19           N  
ATOM   2630  OE1 GLN A 363     -25.471  39.317   0.556  1.00 26.19           O  
ATOM   2631  N   LEU A 364     -20.126  41.187   3.476  1.00 30.01           N  
ATOM   2632  CA  LEU A 364     -19.099  42.168   3.142  1.00 30.01           C  
ATOM   2633  C   LEU A 364     -19.256  42.652   1.705  1.00 30.01           C  
ATOM   2634  O   LEU A 364     -19.546  41.858   0.806  1.00 30.01           O  
ATOM   2635  CB  LEU A 364     -17.703  41.572   3.343  1.00 30.01           C  
ATOM   2636  CG  LEU A 364     -17.194  41.508   4.784  1.00 30.01           C  
ATOM   2637  CD1 LEU A 364     -16.328  40.269   4.986  1.00 30.01           C  
ATOM   2638  CD2 LEU A 364     -16.418  42.772   5.136  1.00 30.01           C  
ATOM   2639  N   PRO A 365     -19.378  43.955   1.390  1.00 28.38           N  
ATOM   2640  CA  PRO A 365     -19.542  44.466   0.027  1.00 28.38           C  
ATOM   2641  C   PRO A 365     -18.434  44.001  -0.915  1.00 28.38           C  
ATOM   2642  O   PRO A 365     -17.264  43.963  -0.526  1.00 28.38           O  
ATOM   2643  CB  PRO A 365     -19.499  45.984   0.214  1.00 28.38           C  
ATOM   2644  CG  PRO A 365     -19.085  46.184   1.635  1.00 28.38           C  
ATOM   2645  CD  PRO A 365     -18.932  44.836   2.281  1.00 28.38           C  
ATOM   2646  N   THR A 366     -18.537  42.917  -1.787  1.00 27.79           N  
ATOM   2647  CA  THR A 366     -17.704  42.528  -2.920  1.00 27.79           C  
ATOM   2648  C   THR A 366     -17.856  43.520  -4.069  1.00 27.79           C  
ATOM   2649  O   THR A 366     -18.970  43.781  -4.527  1.00 27.79           O  
ATOM   2650  CB  THR A 366     -18.057  41.111  -3.411  1.00 27.79           C  
ATOM   2651  CG2 THR A 366     -17.786  40.071  -2.329  1.00 27.79           C  
ATOM   2652  OG1 THR A 366     -19.444  41.065  -3.765  1.00 27.79           O  
ATOM   2653  N   SER A 367     -17.319  44.778  -3.953  1.00 32.18           N  
ATOM   2654  CA  SER A 367     -17.163  45.598  -5.152  1.00 32.18           C  
ATOM   2655  C   SER A 367     -16.017  45.094  -6.021  1.00 32.18           C  
ATOM   2656  O   SER A 367     -14.923  44.825  -5.521  1.00 32.18           O  
ATOM   2657  CB  SER A 367     -16.923  47.059  -4.771  1.00 32.18           C  
ATOM   2658  OG  SER A 367     -15.779  47.182  -3.942  1.00 32.18           O  
ATOM   2659  N   SER A 368     -16.122  44.117  -6.898  1.00 27.16           N  
ATOM   2660  CA  SER A 368     -15.505  43.773  -8.173  1.00 27.16           C  
ATOM   2661  C   SER A 368     -15.538  44.953  -9.140  1.00 27.16           C  
ATOM   2662  O   SER A 368     -16.614  45.441  -9.495  1.00 27.16           O  
ATOM   2663  CB  SER A 368     -16.207  42.569  -8.802  1.00 27.16           C  
ATOM   2664  OG  SER A 368     -17.599  42.807  -8.927  1.00 27.16           O  
ATOM   2665  N   SER A 369     -14.665  45.990  -8.860  1.00 29.65           N  
ATOM   2666  CA  SER A 369     -14.339  46.876  -9.973  1.00 29.65           C  
ATOM   2667  C   SER A 369     -13.027  46.471 -10.637  1.00 29.65           C  
ATOM   2668  O   SER A 369     -11.978  46.452  -9.988  1.00 29.65           O  
ATOM   2669  CB  SER A 369     -14.253  48.326  -9.497  1.00 29.65           C  
ATOM   2670  OG  SER A 369     -13.296  48.460  -8.460  1.00 29.65           O  
ATOM   2671  N   SER A 370     -12.955  45.416 -11.378  1.00 27.52           N  
ATOM   2672  CA  SER A 370     -12.201  45.241 -12.615  1.00 27.52           C  
ATOM   2673  C   SER A 370     -12.367  46.444 -13.539  1.00 27.52           C  
ATOM   2674  O   SER A 370     -13.482  46.760 -13.959  1.00 27.52           O  
ATOM   2675  CB  SER A 370     -12.644  43.968 -13.338  1.00 27.52           C  
ATOM   2676  OG  SER A 370     -13.674  43.313 -12.617  1.00 27.52           O  
ATOM   2677  N   GLY A 371     -11.789  47.628 -13.118  1.00 27.11           N  
ATOM   2678  CA  GLY A 371     -11.637  48.682 -14.109  1.00 27.11           C  
ATOM   2679  C   GLY A 371     -10.191  49.071 -14.347  1.00 27.11           C  
ATOM   2680  O   GLY A 371      -9.452  49.348 -13.400  1.00 27.11           O  
ATOM   2681  N   SER A 372      -9.468  48.360 -15.190  1.00 24.91           N  
ATOM   2682  CA  SER A 372      -8.719  48.699 -16.396  1.00 24.91           C  
ATOM   2683  C   SER A 372      -8.860  50.180 -16.734  1.00 24.91           C  
ATOM   2684  O   SER A 372      -9.969  50.667 -16.963  1.00 24.91           O  
ATOM   2685  CB  SER A 372      -9.190  47.851 -17.577  1.00 24.91           C  
ATOM   2686  OG  SER A 372      -8.209  47.823 -18.599  1.00 24.91           O  
ATOM   2687  N   GLY A 373      -8.190  51.096 -15.955  1.00 25.89           N  
ATOM   2688  CA  GLY A 373      -7.979  52.428 -16.502  1.00 25.89           C  
ATOM   2689  C   GLY A 373      -6.521  52.845 -16.514  1.00 25.89           C  
ATOM   2690  O   GLY A 373      -5.806  52.654 -15.528  1.00 25.89           O  
ATOM   2691  N   SER A 374      -5.744  52.475 -17.586  1.00 24.54           N  
ATOM   2692  CA  SER A 374      -4.845  53.159 -18.510  1.00 24.54           C  
ATOM   2693  C   SER A 374      -4.400  54.507 -17.953  1.00 24.54           C  
ATOM   2694  O   SER A 374      -5.209  55.425 -17.815  1.00 24.54           O  
ATOM   2695  CB  SER A 374      -5.522  53.358 -19.867  1.00 24.54           C  
ATOM   2696  OG  SER A 374      -4.625  53.941 -20.796  1.00 24.54           O  
ATOM   2697  N   GLY A 375      -3.530  54.489 -16.842  1.00 25.37           N  
ATOM   2698  CA  GLY A 375      -2.759  55.657 -16.445  1.00 25.37           C  
ATOM   2699  C   GLY A 375      -1.283  55.361 -16.251  1.00 25.37           C  
ATOM   2700  O   GLY A 375      -0.916  54.265 -15.819  1.00 25.37           O  
ATOM   2701  N   VAL A 376      -0.434  55.441 -17.334  1.00 25.19           N  
ATOM   2702  CA  VAL A 376       1.009  55.540 -17.521  1.00 25.19           C  
ATOM   2703  C   VAL A 376       1.728  55.028 -16.275  1.00 25.19           C  
ATOM   2704  O   VAL A 376       1.427  55.454 -15.158  1.00 25.19           O  
ATOM   2705  CB  VAL A 376       1.444  56.990 -17.830  1.00 25.19           C  
ATOM   2706  CG1 VAL A 376       2.957  57.069 -18.026  1.00 25.19           C  
ATOM   2707  CG2 VAL A 376       0.714  57.514 -19.064  1.00 25.19           C  
ATOM   2708  N   THR A 377       2.083  53.666 -16.111  1.00 29.94           N  
ATOM   2709  CA  THR A 377       2.899  52.904 -15.173  1.00 29.94           C  
ATOM   2710  C   THR A 377       4.308  53.483 -15.087  1.00 29.94           C  
ATOM   2711  O   THR A 377       4.939  53.750 -16.112  1.00 29.94           O  
ATOM   2712  CB  THR A 377       2.976  51.419 -15.577  1.00 29.94           C  
ATOM   2713  CG2 THR A 377       1.642  50.717 -15.345  1.00 29.94           C  
ATOM   2714  OG1 THR A 377       3.317  51.326 -16.965  1.00 29.94           O  
ATOM   2715  N   ALA A 378       4.579  54.567 -14.315  1.00 31.87           N  
ATOM   2716  CA  ALA A 378       5.973  54.797 -13.944  1.00 31.87           C  
ATOM   2717  C   ALA A 378       6.512  53.646 -13.099  1.00 31.87           C  
ATOM   2718  O   ALA A 378       5.833  53.164 -12.189  1.00 31.87           O  
ATOM   2719  CB  ALA A 378       6.112  56.117 -13.190  1.00 31.87           C  
ATOM   2720  N   THR A 379       7.057  52.608 -13.680  1.00 38.72           N  
ATOM   2721  CA  THR A 379       7.752  51.448 -13.134  1.00 38.72           C  
ATOM   2722  C   THR A 379       8.616  51.846 -11.941  1.00 38.72           C  
ATOM   2723  O   THR A 379       9.324  52.854 -11.989  1.00 38.72           O  
ATOM   2724  CB  THR A 379       8.629  50.768 -14.202  1.00 38.72           C  
ATOM   2725  CG2 THR A 379       7.774  50.139 -15.297  1.00 38.72           C  
ATOM   2726  OG1 THR A 379       9.498  51.744 -14.790  1.00 38.72           O  
ATOM   2727  N   ALA A 380       8.024  51.896 -10.693  1.00 50.82           N  
ATOM   2728  CA  ALA A 380       8.951  51.948  -9.566  1.00 50.82           C  
ATOM   2729  C   ALA A 380      10.286  51.297  -9.924  1.00 50.82           C  
ATOM   2730  O   ALA A 380      10.323  50.152 -10.382  1.00 50.82           O  
ATOM   2731  CB  ALA A 380       8.342  51.266  -8.344  1.00 50.82           C  
ATOM   2732  N   SER A 381      11.147  52.010 -10.444  1.00 55.52           N  
ATOM   2733  CA  SER A 381      12.466  51.548 -10.862  1.00 55.52           C  
ATOM   2734  C   SER A 381      13.165  50.785  -9.742  1.00 55.52           C  
ATOM   2735  O   SER A 381      14.069  49.985  -9.996  1.00 55.52           O  
ATOM   2736  CB  SER A 381      13.333  52.726 -11.306  1.00 55.52           C  
ATOM   2737  OG  SER A 381      13.685  53.537 -10.198  1.00 55.52           O  
ATOM   2738  N   SER A 382      12.382  50.751  -8.496  1.00 74.30           N  
ATOM   2739  CA  SER A 382      13.199  50.064  -7.502  1.00 74.30           C  
ATOM   2740  C   SER A 382      12.382  49.030  -6.733  1.00 74.30           C  
ATOM   2741  O   SER A 382      11.175  49.198  -6.549  1.00 74.30           O  
ATOM   2742  CB  SER A 382      13.814  51.067  -6.525  1.00 74.30           C  
ATOM   2743  OG  SER A 382      14.350  50.404  -5.394  1.00 74.30           O  
ATOM   2744  N   GLY A 383      12.756  47.811  -6.637  1.00 85.06           N  
ATOM   2745  CA  GLY A 383      12.168  46.716  -5.883  1.00 85.06           C  
ATOM   2746  C   GLY A 383      11.970  47.042  -4.414  1.00 85.06           C  
ATOM   2747  O   GLY A 383      11.477  46.210  -3.649  1.00 85.06           O  
ATOM   2748  N   SER A 384      12.247  48.384  -4.026  1.00 87.22           N  
ATOM   2749  CA  SER A 384      12.171  48.753  -2.617  1.00 87.22           C  
ATOM   2750  C   SER A 384      11.066  49.775  -2.371  1.00 87.22           C  
ATOM   2751  O   SER A 384      11.142  50.566  -1.429  1.00 87.22           O  
ATOM   2752  CB  SER A 384      13.511  49.315  -2.137  1.00 87.22           C  
ATOM   2753  OG  SER A 384      14.528  48.333  -2.225  1.00 87.22           O  
ATOM   2754  N   GLY A 385      10.071  49.915  -3.287  1.00 80.97           N  
ATOM   2755  CA  GLY A 385       8.892  50.703  -2.969  1.00 80.97           C  
ATOM   2756  C   GLY A 385       8.851  52.035  -3.693  1.00 80.97           C  
ATOM   2757  O   GLY A 385       7.846  52.747  -3.638  1.00 80.97           O  
ATOM   2758  N   GLY A 386       9.942  52.465  -4.305  1.00 87.56           N  
ATOM   2759  CA  GLY A 386       9.960  53.564  -5.256  1.00 87.56           C  
ATOM   2760  C   GLY A 386       9.959  54.928  -4.591  1.00 87.56           C  
ATOM   2761  O   GLY A 386       9.517  55.914  -5.185  1.00 87.56           O  
ATOM   2762  N   TYR A 387      10.402  55.089  -3.279  1.00 93.29           N  
ATOM   2763  CA  TYR A 387      10.413  56.334  -2.521  1.00 93.29           C  
ATOM   2764  C   TYR A 387      11.323  57.365  -3.177  1.00 93.29           C  
ATOM   2765  O   TYR A 387      10.937  58.525  -3.347  1.00 93.29           O  
ATOM   2766  CB  TYR A 387      10.866  56.082  -1.079  1.00 93.29           C  
ATOM   2767  CG  TYR A 387       9.759  55.602  -0.171  1.00 93.29           C  
ATOM   2768  CD1 TYR A 387       9.116  56.480   0.698  1.00 93.29           C  
ATOM   2769  CD2 TYR A 387       9.357  54.271  -0.179  1.00 93.29           C  
ATOM   2770  CE1 TYR A 387       8.097  56.043   1.538  1.00 93.29           C  
ATOM   2771  CE2 TYR A 387       8.339  53.823   0.657  1.00 93.29           C  
ATOM   2772  CZ  TYR A 387       7.716  54.716   1.510  1.00 93.29           C  
ATOM   2773  OH  TYR A 387       6.709  54.276   2.340  1.00 93.29           O  
ATOM   2774  N   LEU A 388      12.555  56.905  -3.578  1.00 94.04           N  
ATOM   2775  CA  LEU A 388      13.535  57.824  -4.145  1.00 94.04           C  
ATOM   2776  C   LEU A 388      12.963  58.545  -5.361  1.00 94.04           C  
ATOM   2777  O   LEU A 388      12.965  59.778  -5.416  1.00 94.04           O  
ATOM   2778  CB  LEU A 388      14.810  57.073  -4.536  1.00 94.04           C  
ATOM   2779  CG  LEU A 388      15.921  57.909  -5.175  1.00 94.04           C  
ATOM   2780  CD1 LEU A 388      16.435  58.951  -4.186  1.00 94.04           C  
ATOM   2781  CD2 LEU A 388      17.056  57.013  -5.656  1.00 94.04           C  
ATOM   2782  N   GLU A 389      12.488  57.764  -6.293  1.00 91.34           N  
ATOM   2783  CA  GLU A 389      12.006  58.315  -7.556  1.00 91.34           C  
ATOM   2784  C   GLU A 389      10.742  59.144  -7.349  1.00 91.34           C  
ATOM   2785  O   GLU A 389      10.614  60.240  -7.899  1.00 91.34           O  
ATOM   2786  CB  GLU A 389      11.742  57.195  -8.565  1.00 91.34           C  
ATOM   2787  CG  GLU A 389      11.346  57.693  -9.948  1.00 91.34           C  
ATOM   2788  CD  GLU A 389      11.289  56.588 -10.990  1.00 91.34           C  
ATOM   2789  OE1 GLU A 389      10.762  56.828 -12.100  1.00 91.34           O  
ATOM   2790  OE2 GLU A 389      11.776  55.474 -10.694  1.00 91.34           O1-
ATOM   2791  N   HIS A 390       9.860  58.620  -6.569  1.00 91.97           N  
ATOM   2792  CA  HIS A 390       8.587  59.306  -6.376  1.00 91.97           C  
ATOM   2793  C   HIS A 390       8.789  60.671  -5.725  1.00 91.97           C  
ATOM   2794  O   HIS A 390       8.233  61.670  -6.185  1.00 91.97           O  
ATOM   2795  CB  HIS A 390       7.643  58.453  -5.526  1.00 91.97           C  
ATOM   2796  CG  HIS A 390       6.312  59.091  -5.285  1.00 91.97           C  
ATOM   2797  CD2 HIS A 390       5.828  59.761  -4.211  1.00 91.97           C  
ATOM   2798  ND1 HIS A 390       5.300  59.077  -6.220  1.00 91.97           N  
ATOM   2799  CE1 HIS A 390       4.248  59.712  -5.731  1.00 91.97           C  
ATOM   2800  NE2 HIS A 390       4.542  60.136  -4.513  1.00 91.97           N  
ATOM   2801  N   VAL A 391       9.516  60.707  -4.621  1.00 94.91           N  
ATOM   2802  CA  VAL A 391       9.754  61.956  -3.906  1.00 94.91           C  
ATOM   2803  C   VAL A 391      10.515  62.929  -4.803  1.00 94.91           C  
ATOM   2804  O   VAL A 391      10.217  64.126  -4.824  1.00 94.91           O  
ATOM   2805  CB  VAL A 391      10.536  61.718  -2.594  1.00 94.91           C  
ATOM   2806  CG1 VAL A 391      10.867  63.044  -1.914  1.00 94.91           C  
ATOM   2807  CG2 VAL A 391       9.738  60.815  -1.654  1.00 94.91           C  
ATOM   2808  N   PHE A 392      11.480  62.456  -5.546  1.00 95.13           N  
ATOM   2809  CA  PHE A 392      12.263  63.274  -6.465  1.00 95.13           C  
ATOM   2810  C   PHE A 392      11.366  63.919  -7.513  1.00 95.13           C  
ATOM   2811  O   PHE A 392      11.450  65.126  -7.752  1.00 95.13           O  
ATOM   2812  CB  PHE A 392      13.346  62.432  -7.146  1.00 95.13           C  
ATOM   2813  CG  PHE A 392      14.327  63.241  -7.951  1.00 95.13           C  
ATOM   2814  CD1 PHE A 392      14.193  63.351  -9.330  1.00 95.13           C  
ATOM   2815  CD2 PHE A 392      15.384  63.892  -7.329  1.00 95.13           C  
ATOM   2816  CE1 PHE A 392      15.099  64.099 -10.077  1.00 95.13           C  
ATOM   2817  CE2 PHE A 392      16.294  64.642  -8.069  1.00 95.13           C  
ATOM   2818  CZ  PHE A 392      16.150  64.743  -9.444  1.00 95.13           C  
ATOM   2819  N   ARG A 393      10.501  63.135  -8.177  1.00 93.66           N  
ATOM   2820  CA  ARG A 393       9.586  63.647  -9.193  1.00 93.66           C  
ATOM   2821  C   ARG A 393       8.626  64.672  -8.596  1.00 93.66           C  
ATOM   2822  O   ARG A 393       8.360  65.710  -9.204  1.00 93.66           O  
ATOM   2823  CB  ARG A 393       8.799  62.503  -9.835  1.00 93.66           C  
ATOM   2824  CG  ARG A 393       9.623  61.645 -10.782  1.00 93.66           C  
ATOM   2825  CD  ARG A 393       8.781  60.555 -11.432  1.00 93.66           C  
ATOM   2826  NE  ARG A 393       9.577  59.726 -12.332  1.00 93.66           N  
ATOM   2827  CZ  ARG A 393      10.049  60.124 -13.511  1.00 93.66           C  
ATOM   2828  NH1 ARG A 393       9.815  61.354 -13.954  1.00 93.66           N1+
ATOM   2829  NH2 ARG A 393      10.762  59.288 -14.250  1.00 93.66           N  
ATOM   2830  N   SER A 394       8.108  64.342  -7.419  1.00 93.98           N  
ATOM   2831  CA  SER A 394       7.203  65.265  -6.743  1.00 93.98           C  
ATOM   2832  C   SER A 394       7.893  66.588  -6.431  1.00 93.98           C  
ATOM   2833  O   SER A 394       7.333  67.659  -6.673  1.00 93.98           O  
ATOM   2834  CB  SER A 394       6.666  64.644  -5.454  1.00 93.98           C  
ATOM   2835  OG  SER A 394       5.725  65.502  -4.834  1.00 93.98           O  
ATOM   2836  N   ALA A 395       9.110  66.526  -5.957  1.00 95.45           N  
ATOM   2837  CA  ALA A 395       9.882  67.718  -5.618  1.00 95.45           C  
ATOM   2838  C   ALA A 395      10.187  68.548  -6.862  1.00 95.45           C  
ATOM   2839  O   ALA A 395      10.038  69.772  -6.852  1.00 95.45           O  
ATOM   2840  CB  ALA A 395      11.178  67.330  -4.910  1.00 95.45           C  
ATOM   2841  N   ALA A 396      10.613  67.893  -7.974  1.00 94.48           N  
ATOM   2842  CA  ALA A 396      10.908  68.575  -9.231  1.00 94.48           C  
ATOM   2843  C   ALA A 396       9.688  69.339  -9.739  1.00 94.48           C  
ATOM   2844  O   ALA A 396       9.798  70.499 -10.144  1.00 94.48           O  
ATOM   2845  CB  ALA A 396      11.380  67.574 -10.281  1.00 94.48           C  
ATOM   2846  N   ARG A 397       8.568  68.748  -9.620  1.00 93.86           N  
ATOM   2847  CA  ARG A 397       7.322  69.321 -10.118  1.00 93.86           C  
ATOM   2848  C   ARG A 397       6.870  70.490  -9.248  1.00 93.86           C  
ATOM   2849  O   ARG A 397       6.601  71.580  -9.754  1.00 93.86           O  
ATOM   2850  CB  ARG A 397       6.225  68.256 -10.177  1.00 93.86           C  
ATOM   2851  CG  ARG A 397       4.899  68.766 -10.718  1.00 93.86           C  
ATOM   2852  CD  ARG A 397       3.858  67.657 -10.798  1.00 93.86           C  
ATOM   2853  NE  ARG A 397       3.658  67.011  -9.505  1.00 93.86           N  
ATOM   2854  CZ  ARG A 397       3.091  65.821  -9.332  1.00 93.86           C  
ATOM   2855  NH1 ARG A 397       2.656  65.119 -10.373  1.00 93.86           N1+
ATOM   2856  NH2 ARG A 397       2.958  65.327  -8.110  1.00 93.86           N  
ATOM   2857  N   GLU A 398       6.836  70.290  -7.970  1.00 94.15           N  
ATOM   2858  CA  GLU A 398       6.207  71.246  -7.066  1.00 94.15           C  
ATOM   2859  C   GLU A 398       7.154  72.396  -6.732  1.00 94.15           C  
ATOM   2860  O   GLU A 398       6.714  73.526  -6.513  1.00 94.15           O  
ATOM   2861  CB  GLU A 398       5.750  70.551  -5.780  1.00 94.15           C  
ATOM   2862  CG  GLU A 398       4.553  69.631  -5.970  1.00 94.15           C  
ATOM   2863  CD  GLU A 398       3.875  69.251  -4.663  1.00 94.15           C  
ATOM   2864  OE1 GLU A 398       3.387  68.105  -4.545  1.00 94.15           O  
ATOM   2865  OE2 GLU A 398       3.831  70.107  -3.752  1.00 94.15           O1-
ATOM   2866  N   LEU A 399       8.410  72.112  -6.682  1.00 94.56           N  
ATOM   2867  CA  LEU A 399       9.365  73.137  -6.279  1.00 94.56           C  
ATOM   2868  C   LEU A 399       9.904  73.886  -7.494  1.00 94.56           C  
ATOM   2869  O   LEU A 399      10.206  75.079  -7.410  1.00 94.56           O  
ATOM   2870  CB  LEU A 399      10.523  72.514  -5.495  1.00 94.56           C  
ATOM   2871  CG  LEU A 399      10.163  71.859  -4.161  1.00 94.56           C  
ATOM   2872  CD1 LEU A 399      11.392  71.201  -3.544  1.00 94.56           C  
ATOM   2873  CD2 LEU A 399       9.563  72.886  -3.206  1.00 94.56           C  
ATOM   2874  N   PHE A 400       9.936  73.223  -8.686  1.00 93.73           N  
ATOM   2875  CA  PHE A 400      10.638  73.834  -9.808  1.00 93.73           C  
ATOM   2876  C   PHE A 400       9.766  73.833 -11.057  1.00 93.73           C  
ATOM   2877  O   PHE A 400      10.220  74.214 -12.138  1.00 93.73           O  
ATOM   2878  CB  PHE A 400      11.954  73.098 -10.085  1.00 93.73           C  
ATOM   2879  CG  PHE A 400      12.904  73.093  -8.918  1.00 93.73           C  
ATOM   2880  CD1 PHE A 400      13.696  74.201  -8.644  1.00 93.73           C  
ATOM   2881  CD2 PHE A 400      13.003  71.980  -8.094  1.00 93.73           C  
ATOM   2882  CE1 PHE A 400      14.577  74.200  -7.565  1.00 93.73           C  
ATOM   2883  CE2 PHE A 400      13.881  71.971  -7.012  1.00 93.73           C  
ATOM   2884  CZ  PHE A 400      14.667  73.082  -6.750  1.00 93.73           C  
ATOM   2885  N   GLY A 401       8.475  73.317 -10.946  1.00 92.25           N  
ATOM   2886  CA  GLY A 401       7.538  73.318 -12.058  1.00 92.25           C  
ATOM   2887  C   GLY A 401       7.998  72.469 -13.228  1.00 92.25           C  
ATOM   2888  O   GLY A 401       7.711  72.787 -14.384  1.00 92.25           O  
ATOM   2889  N   LEU A 402       8.921  71.486 -12.909  1.00 91.68           N  
ATOM   2890  CA  LEU A 402       9.470  70.625 -13.950  1.00 91.68           C  
ATOM   2891  C   LEU A 402       8.789  69.261 -13.944  1.00 91.68           C  
ATOM   2892  O   LEU A 402       8.773  68.575 -12.919  1.00 91.68           O  
ATOM   2893  CB  LEU A 402      10.981  70.456 -13.764  1.00 91.68           C  
ATOM   2894  CG  LEU A 402      11.828  71.721 -13.903  1.00 91.68           C  
ATOM   2895  CD1 LEU A 402      13.260  71.453 -13.454  1.00 91.68           C  
ATOM   2896  CD2 LEU A 402      11.799  72.230 -15.340  1.00 91.68           C  
ATOM   2897  N   GLU A 403       8.147  68.952 -15.036  1.00 90.04           N  
ATOM   2898  CA  GLU A 403       7.604  67.611 -15.223  1.00 90.04           C  
ATOM   2899  C   GLU A 403       8.634  66.683 -15.859  1.00 90.04           C  
ATOM   2900  O   GLU A 403       9.030  66.880 -17.011  1.00 90.04           O  
ATOM   2901  CB  GLU A 403       6.337  67.659 -16.083  1.00 90.04           C  
ATOM   2902  CG  GLU A 403       5.133  68.256 -15.370  1.00 90.04           C  
ATOM   2903  CD  GLU A 403       4.604  67.377 -14.248  1.00 90.04           C  
ATOM   2904  OE1 GLU A 403       4.012  67.915 -13.284  1.00 90.04           O  
ATOM   2905  OE2 GLU A 403       4.783  66.142 -14.331  1.00 90.04           O1-
ATOM   2906  N   LEU A 404       9.161  65.725 -15.131  1.00 88.40           N  
ATOM   2907  CA  LEU A 404      10.163  64.786 -15.620  1.00 88.40           C  
ATOM   2908  C   LEU A 404       9.527  63.728 -16.514  1.00 88.40           C  
ATOM   2909  O   LEU A 404       8.354  63.389 -16.343  1.00 88.40           O  
ATOM   2910  CB  LEU A 404      10.884  64.114 -14.448  1.00 88.40           C  
ATOM   2911  CG  LEU A 404      11.612  65.043 -13.476  1.00 88.40           C  
ATOM   2912  CD1 LEU A 404      12.199  64.244 -12.317  1.00 88.40           C  
ATOM   2913  CD2 LEU A 404      12.705  65.824 -14.200  1.00 88.40           C  
ATOM   2914  N   PRO A 405      10.230  63.291 -17.604  1.00 84.73           N  
ATOM   2915  CA  PRO A 405       9.682  62.282 -18.514  1.00 84.73           C  
ATOM   2916  C   PRO A 405       9.324  60.977 -17.806  1.00 84.73           C  
ATOM   2917  O   PRO A 405       9.930  60.639 -16.786  1.00 84.73           O  
ATOM   2918  CB  PRO A 405      10.813  62.065 -19.522  1.00 84.73           C  
ATOM   2919  CG  PRO A 405      12.051  62.497 -18.804  1.00 84.73           C  
ATOM   2920  CD  PRO A 405      11.677  63.541 -17.792  1.00 84.73           C  
ATOM   2921  N   PRO A 406       8.176  60.382 -18.338  1.00 78.00           N  
ATOM   2922  CA  PRO A 406       7.866  59.054 -17.805  1.00 78.00           C  
ATOM   2923  C   PRO A 406       8.973  58.036 -18.075  1.00 78.00           C  
ATOM   2924  O   PRO A 406       9.800  58.241 -18.967  1.00 78.00           O  
ATOM   2925  CB  PRO A 406       6.581  58.669 -18.541  1.00 78.00           C  
ATOM   2926  CG  PRO A 406       6.629  59.440 -19.821  1.00 78.00           C  
ATOM   2927  CD  PRO A 406       7.382  60.717 -19.581  1.00 78.00           C  
ATOM   2928  N   GLY A 407       9.245  57.125 -17.222  1.00 75.49           N  
ATOM   2929  CA  GLY A 407      10.259  56.090 -17.338  1.00 75.49           C  
ATOM   2930  C   GLY A 407      11.383  56.241 -16.331  1.00 75.49           C  
ATOM   2931  O   GLY A 407      11.318  57.093 -15.443  1.00 75.49           O  
ATOM   2932  N   PRO A 408      12.410  55.366 -16.494  1.00 79.21           N  
ATOM   2933  CA  PRO A 408      13.503  55.398 -15.519  1.00 79.21           C  
ATOM   2934  C   PRO A 408      14.283  56.710 -15.550  1.00 79.21           C  
ATOM   2935  O   PRO A 408      14.478  57.292 -16.620  1.00 79.21           O  
ATOM   2936  CB  PRO A 408      14.390  54.225 -15.946  1.00 79.21           C  
ATOM   2937  CG  PRO A 408      13.527  53.401 -16.845  1.00 79.21           C  
ATOM   2938  CD  PRO A 408      12.440  54.279 -17.399  1.00 79.21           C  
ATOM   2939  N   LEU A 409      14.652  57.296 -14.358  1.00 86.04           N  
ATOM   2940  CA  LEU A 409      15.462  58.501 -14.210  1.00 86.04           C  
ATOM   2941  C   LEU A 409      16.948  58.174 -14.314  1.00 86.04           C  
ATOM   2942  O   LEU A 409      17.362  57.051 -14.018  1.00 86.04           O  
ATOM   2943  CB  LEU A 409      15.169  59.182 -12.871  1.00 86.04           C  
ATOM   2944  CG  LEU A 409      13.740  59.690 -12.666  1.00 86.04           C  
ATOM   2945  CD1 LEU A 409      13.561  60.205 -11.243  1.00 86.04           C  
ATOM   2946  CD2 LEU A 409      13.411  60.780 -13.680  1.00 86.04           C  
ATOM   2947  N   PRO A 410      17.725  59.090 -14.922  1.00 86.37           N  
ATOM   2948  CA  PRO A 410      19.170  58.869 -15.023  1.00 86.37           C  
ATOM   2949  C   PRO A 410      19.860  58.839 -13.663  1.00 86.37           C  
ATOM   2950  O   PRO A 410      20.000  59.880 -13.015  1.00 86.37           O  
ATOM   2951  CB  PRO A 410      19.652  60.060 -15.854  1.00 86.37           C  
ATOM   2952  CG  PRO A 410      18.664  61.147 -15.572  1.00 86.37           C  
ATOM   2953  CD  PRO A 410      17.333  60.519 -15.279  1.00 86.37           C  
ATOM   2954  N   VAL A 411      20.165  57.647 -13.127  1.00 89.26           N  
ATOM   2955  CA  VAL A 411      20.775  57.458 -11.816  1.00 89.26           C  
ATOM   2956  C   VAL A 411      22.283  57.275 -11.967  1.00 89.26           C  
ATOM   2957  O   VAL A 411      22.742  56.586 -12.882  1.00 89.26           O  
ATOM   2958  CB  VAL A 411      20.162  56.247 -11.074  1.00 89.26           C  
ATOM   2959  CG1 VAL A 411      20.843  56.042  -9.723  1.00 89.26           C  
ATOM   2960  CG2 VAL A 411      18.657  56.437 -10.896  1.00 89.26           C  
ATOM   2961  N   LYS A 412      23.063  58.043 -11.200  1.00 93.75           N  
ATOM   2962  CA  LYS A 412      24.507  57.850 -11.109  1.00 93.75           C  
ATOM   2963  C   LYS A 412      24.859  56.833 -10.026  1.00 93.75           C  
ATOM   2964  O   LYS A 412      24.432  56.971  -8.877  1.00 93.75           O  
ATOM   2965  CB  LYS A 412      25.210  59.179 -10.830  1.00 93.75           C  
ATOM   2966  CG  LYS A 412      26.728  59.084 -10.807  1.00 93.75           C  
ATOM   2967  CD  LYS A 412      27.368  60.427 -10.480  1.00 93.75           C  
ATOM   2968  CE  LYS A 412      28.881  60.312 -10.360  1.00 93.75           C  
ATOM   2969  NZ  LYS A 412      29.515  61.630 -10.052  1.00 93.75           N1+
ATOM   2970  N   VAL A 413      25.605  55.792 -10.448  1.00 93.18           N  
ATOM   2971  CA  VAL A 413      26.036  54.774  -9.495  1.00 93.18           C  
ATOM   2972  C   VAL A 413      27.259  55.272  -8.727  1.00 93.18           C  
ATOM   2973  O   VAL A 413      28.238  55.723  -9.328  1.00 93.18           O  
ATOM   2974  CB  VAL A 413      26.356  53.437 -10.198  1.00 93.18           C  
ATOM   2975  CG1 VAL A 413      26.864  52.406  -9.191  1.00 93.18           C  
ATOM   2976  CG2 VAL A 413      25.124  52.910 -10.930  1.00 93.18           C  
ATOM   2977  N   GLY A 414      27.160  55.300  -7.402  1.00 91.15           N  
ATOM   2978  CA  GLY A 414      28.250  55.725  -6.538  1.00 91.15           C  
ATOM   2979  C   GLY A 414      29.355  54.690  -6.419  1.00 91.15           C  
ATOM   2980  O   GLY A 414      29.795  54.126  -7.422  1.00 91.15           O  
ATOM   2981  N   ARG A 415      29.806  54.532  -5.278  1.00 91.09           N  
ATOM   2982  CA  ARG A 415      30.932  53.657  -4.965  1.00 91.09           C  
ATOM   2983  C   ARG A 415      30.614  52.209  -5.321  1.00 91.09           C  
ATOM   2984  O   ARG A 415      31.508  51.443  -5.685  1.00 91.09           O  
ATOM   2985  CB  ARG A 415      31.302  53.765  -3.484  1.00 91.09           C  
ATOM   2986  CG  ARG A 415      31.959  55.082  -3.107  1.00 91.09           C  
ATOM   2987  CD  ARG A 415      32.316  55.133  -1.628  1.00 91.09           C  
ATOM   2988  NE  ARG A 415      32.839  56.440  -1.244  1.00 91.09           N  
ATOM   2989  CZ  ARG A 415      33.231  56.769  -0.016  1.00 91.09           C  
ATOM   2990  NH1 ARG A 415      33.165  55.886   0.976  1.00 91.09           N1+
ATOM   2991  NH2 ARG A 415      33.691  57.987   0.224  1.00 91.09           N  
ATOM   2992  N   ASN A 416      29.428  51.842  -5.165  1.00 92.74           N  
ATOM   2993  CA  ASN A 416      28.942  50.519  -5.542  1.00 92.74           C  
ATOM   2994  C   ASN A 416      27.503  50.574  -6.048  1.00 92.74           C  
ATOM   2995  O   ASN A 416      26.893  51.645  -6.083  1.00 92.74           O  
ATOM   2996  CB  ASN A 416      29.055  49.549  -4.365  1.00 92.74           C  
ATOM   2997  CG  ASN A 416      28.264  50.006  -3.155  1.00 92.74           C  
ATOM   2998  ND2 ASN A 416      28.937  50.116  -2.015  1.00 92.74           N  
ATOM   2999  OD1 ASN A 416      27.060  50.258  -3.243  1.00 92.74           O  
ATOM   3000  N   ALA A 417      26.962  49.407  -6.449  1.00 91.85           N  
ATOM   3001  CA  ALA A 417      25.666  49.351  -7.120  1.00 91.85           C  
ATOM   3002  C   ALA A 417      24.536  49.714  -6.161  1.00 91.85           C  
ATOM   3003  O   ALA A 417      23.430  50.046  -6.593  1.00 91.85           O  
ATOM   3004  CB  ALA A 417      25.434  47.963  -7.712  1.00 91.85           C  
ATOM   3005  N   ASP A 418      24.809  49.733  -4.874  1.00 93.41           N  
ATOM   3006  CA  ASP A 418      23.794  49.955  -3.848  1.00 93.41           C  
ATOM   3007  C   ASP A 418      23.811  51.403  -3.364  1.00 93.41           C  
ATOM   3008  O   ASP A 418      23.051  51.773  -2.467  1.00 93.41           O  
ATOM   3009  CB  ASP A 418      24.006  49.005  -2.668  1.00 93.41           C  
ATOM   3010  CG  ASP A 418      23.536  47.589  -2.955  1.00 93.41           C  
ATOM   3011  OD1 ASP A 418      22.440  47.415  -3.530  1.00 93.41           O  
ATOM   3012  OD2 ASP A 418      24.267  46.639  -2.599  1.00 93.41           O1-
ATOM   3013  N   LEU A 419      24.671  52.216  -3.884  1.00 95.46           N  
ATOM   3014  CA  LEU A 419      24.664  53.664  -3.708  1.00 95.46           C  
ATOM   3015  C   LEU A 419      24.382  54.370  -5.030  1.00 95.46           C  
ATOM   3016  O   LEU A 419      25.236  54.395  -5.919  1.00 95.46           O  
ATOM   3017  CB  LEU A 419      25.999  54.141  -3.133  1.00 95.46           C  
ATOM   3018  CG  LEU A 419      26.112  55.638  -2.831  1.00 95.46           C  
ATOM   3019  CD1 LEU A 419      25.110  56.036  -1.753  1.00 95.46           C  
ATOM   3020  CD2 LEU A 419      27.533  55.991  -2.406  1.00 95.46           C  
ATOM   3021  N   ARG A 420      23.223  54.892  -5.142  1.00 95.18           N  
ATOM   3022  CA  ARG A 420      22.769  55.555  -6.360  1.00 95.18           C  
ATOM   3023  C   ARG A 420      22.378  57.002  -6.083  1.00 95.18           C  
ATOM   3024  O   ARG A 420      21.756  57.298  -5.060  1.00 95.18           O  
ATOM   3025  CB  ARG A 420      21.587  54.801  -6.973  1.00 95.18           C  
ATOM   3026  CG  ARG A 420      21.914  53.375  -7.387  1.00 95.18           C  
ATOM   3027  CD  ARG A 420      20.683  52.637  -7.894  1.00 95.18           C  
ATOM   3028  NE  ARG A 420      19.765  52.311  -6.807  1.00 95.18           N  
ATOM   3029  CZ  ARG A 420      18.611  51.667  -6.956  1.00 95.18           C  
ATOM   3030  NH1 ARG A 420      18.208  51.267  -8.156  1.00 95.18           N1+
ATOM   3031  NH2 ARG A 420      17.852  51.422  -5.897  1.00 95.18           N  
ATOM   3032  N   GLU A 421      22.663  57.868  -7.043  1.00 95.75           N  
ATOM   3033  CA  GLU A 421      22.432  59.296  -6.843  1.00 95.75           C  
ATOM   3034  C   GLU A 421      21.597  59.884  -7.977  1.00 95.75           C  
ATOM   3035  O   GLU A 421      21.768  59.509  -9.139  1.00 95.75           O  
ATOM   3036  CB  GLU A 421      23.761  60.044  -6.724  1.00 95.75           C  
ATOM   3037  CG  GLU A 421      24.603  59.618  -5.530  1.00 95.75           C  
ATOM   3038  CD  GLU A 421      25.928  60.358  -5.435  1.00 95.75           C  
ATOM   3039  OE1 GLU A 421      26.772  59.984  -4.590  1.00 95.75           O  
ATOM   3040  OE2 GLU A 421      26.122  61.320  -6.211  1.00 95.75           O1-
ATOM   3041  N   LEU A 422      20.692  60.819  -7.586  1.00 94.73           N  
ATOM   3042  CA  LEU A 422      19.885  61.616  -8.503  1.00 94.73           C  
ATOM   3043  C   LEU A 422      20.065  63.106  -8.230  1.00 94.73           C  
ATOM   3044  O   LEU A 422      20.068  63.533  -7.073  1.00 94.73           O  
ATOM   3045  CB  LEU A 422      18.407  61.238  -8.383  1.00 94.73           C  
ATOM   3046  CG  LEU A 422      18.018  59.851  -8.894  1.00 94.73           C  
ATOM   3047  CD1 LEU A 422      16.613  59.487  -8.425  1.00 94.73           C  
ATOM   3048  CD2 LEU A 422      18.110  59.795 -10.415  1.00 94.73           C  
ATOM   3049  N   SER A 423      20.257  63.772  -9.281  1.00 95.73           N  
ATOM   3050  CA  SER A 423      20.397  65.217  -9.131  1.00 95.73           C  
ATOM   3051  C   SER A 423      19.526  65.964 -10.135  1.00 95.73           C  
ATOM   3052  O   SER A 423      19.332  65.501 -11.262  1.00 95.73           O  
ATOM   3053  CB  SER A 423      21.858  65.635  -9.302  1.00 95.73           C  
ATOM   3054  OG  SER A 423      22.678  64.999  -8.336  1.00 95.73           O  
ATOM   3055  N   LEU A 424      18.938  67.015  -9.635  1.00 94.55           N  
ATOM   3056  CA  LEU A 424      18.250  67.940 -10.529  1.00 94.55           C  
ATOM   3057  C   LEU A 424      19.106  69.174 -10.797  1.00 94.55           C  
ATOM   3058  O   LEU A 424      19.422  69.929  -9.874  1.00 94.55           O  
ATOM   3059  CB  LEU A 424      16.903  68.359  -9.933  1.00 94.55           C  
ATOM   3060  CG  LEU A 424      16.005  69.219 -10.825  1.00 94.55           C  
ATOM   3061  CD1 LEU A 424      15.583  68.436 -12.063  1.00 94.55           C  
ATOM   3062  CD2 LEU A 424      14.785  69.701 -10.049  1.00 94.55           C  
ATOM   3063  N   GLU A 425      19.433  69.367 -12.165  1.00 92.47           N  
ATOM   3064  CA  GLU A 425      20.315  70.459 -12.568  1.00 92.47           C  
ATOM   3065  C   GLU A 425      19.514  71.659 -13.065  1.00 92.47           C  
ATOM   3066  O   GLU A 425      18.584  71.506 -13.859  1.00 92.47           O  
ATOM   3067  CB  GLU A 425      21.289  69.991 -13.652  1.00 92.47           C  
ATOM   3068  CG  GLU A 425      22.134  68.793 -13.244  1.00 92.47           C  
ATOM   3069  CD  GLU A 425      23.131  69.109 -12.141  1.00 92.47           C  
ATOM   3070  OE1 GLU A 425      23.554  68.177 -11.420  1.00 92.47           O  
ATOM   3071  OE2 GLU A 425      23.492  70.300 -11.996  1.00 92.47           O1-
ATOM   3072  N   ALA A 426      19.728  72.916 -12.482  1.00 83.67           N  
ATOM   3073  CA  ALA A 426      19.231  74.196 -12.979  1.00 83.67           C  
ATOM   3074  C   ALA A 426      20.362  75.028 -13.577  1.00 83.67           C  
ATOM   3075  O   ALA A 426      21.539  74.687 -13.428  1.00 83.67           O  
ATOM   3076  CB  ALA A 426      18.541  74.970 -11.858  1.00 83.67           C  
ATOM   3077  N   PRO A 427      20.092  76.022 -14.451  1.00 82.87           N  
ATOM   3078  CA  PRO A 427      21.156  76.814 -15.074  1.00 82.87           C  
ATOM   3079  C   PRO A 427      22.180  77.324 -14.063  1.00 82.87           C  
ATOM   3080  O   PRO A 427      23.370  77.414 -14.377  1.00 82.87           O  
ATOM   3081  CB  PRO A 427      20.397  77.977 -15.717  1.00 82.87           C  
ATOM   3082  CG  PRO A 427      19.033  77.436 -15.997  1.00 82.87           C  
ATOM   3083  CD  PRO A 427      18.681  76.448 -14.923  1.00 82.87           C  
ATOM   3084  N   ASP A 428      21.855  77.501 -12.769  1.00 82.98           N  
ATOM   3085  CA  ASP A 428      22.716  78.086 -11.746  1.00 82.98           C  
ATOM   3086  C   ASP A 428      23.359  77.003 -10.884  1.00 82.98           C  
ATOM   3087  O   ASP A 428      24.044  77.306  -9.904  1.00 82.98           O  
ATOM   3088  CB  ASP A 428      21.922  79.056 -10.868  1.00 82.98           C  
ATOM   3089  CG  ASP A 428      20.706  78.414 -10.225  1.00 82.98           C  
ATOM   3090  OD1 ASP A 428      20.305  77.307 -10.647  1.00 82.98           O  
ATOM   3091  OD2 ASP A 428      20.141  79.021  -9.289  1.00 82.98           O1-
ATOM   3092  N   GLY A 429      23.139  75.764 -11.260  1.00 87.86           N  
ATOM   3093  CA  GLY A 429      23.738  74.669 -10.512  1.00 87.86           C  
ATOM   3094  C   GLY A 429      22.725  73.637 -10.051  1.00 87.86           C  
ATOM   3095  O   GLY A 429      21.553  73.698 -10.427  1.00 87.86           O  
ATOM   3096  N   THR A 430      23.210  72.665  -9.285  1.00 89.89           N  
ATOM   3097  CA  THR A 430      22.381  71.579  -8.774  1.00 89.89           C  
ATOM   3098  C   THR A 430      21.431  72.087  -7.692  1.00 89.89           C  
ATOM   3099  O   THR A 430      21.873  72.631  -6.677  1.00 89.89           O  
ATOM   3100  CB  THR A 430      23.243  70.436  -8.209  1.00 89.89           C  
ATOM   3101  CG2 THR A 430      22.374  69.289  -7.705  1.00 89.89           C  
ATOM   3102  OG1 THR A 430      24.111  69.946  -9.239  1.00 89.89           O  
ATOM   3103  N   VAL A 431      20.109  71.833  -7.928  1.00 92.68           N  
ATOM   3104  CA  VAL A 431      19.107  72.383  -7.019  1.00 92.68           C  
ATOM   3105  C   VAL A 431      18.552  71.272  -6.130  1.00 92.68           C  
ATOM   3106  O   VAL A 431      18.029  71.541  -5.045  1.00 92.68           O  
ATOM   3107  CB  VAL A 431      17.959  73.071  -7.791  1.00 92.68           C  
ATOM   3108  CG1 VAL A 431      18.456  74.342  -8.479  1.00 92.68           C  
ATOM   3109  CG2 VAL A 431      17.350  72.111  -8.811  1.00 92.68           C  
ATOM   3110  N   LEU A 432      18.656  70.023  -6.537  1.00 95.88           N  
ATOM   3111  CA  LEU A 432      18.261  68.879  -5.723  1.00 95.88           C  
ATOM   3112  C   LEU A 432      19.302  67.767  -5.807  1.00 95.88           C  
ATOM   3113  O   LEU A 432      19.761  67.420  -6.899  1.00 95.88           O  
ATOM   3114  CB  LEU A 432      16.895  68.349  -6.170  1.00 95.88           C  
ATOM   3115  CG  LEU A 432      15.700  69.274  -5.932  1.00 95.88           C  
ATOM   3116  CD1 LEU A 432      14.432  68.661  -6.515  1.00 95.88           C  
ATOM   3117  CD2 LEU A 432      15.528  69.556  -4.443  1.00 95.88           C  
ATOM   3118  N   ARG A 433      19.639  67.268  -4.602  1.00 97.23           N  
ATOM   3119  CA  ARG A 433      20.511  66.100  -4.527  1.00 97.23           C  
ATOM   3120  C   ARG A 433      19.869  64.989  -3.702  1.00 97.23           C  
ATOM   3121  O   ARG A 433      19.617  65.164  -2.508  1.00 97.23           O  
ATOM   3122  CB  ARG A 433      21.868  66.479  -3.931  1.00 97.23           C  
ATOM   3123  CG  ARG A 433      22.730  67.327  -4.852  1.00 97.23           C  
ATOM   3124  CD  ARG A 433      24.116  67.564  -4.267  1.00 97.23           C  
ATOM   3125  NE  ARG A 433      24.874  68.532  -5.054  1.00 97.23           N  
ATOM   3126  CZ  ARG A 433      26.071  69.009  -4.721  1.00 97.23           C  
ATOM   3127  NH1 ARG A 433      26.671  68.614  -3.605  1.00 97.23           N1+
ATOM   3128  NH2 ARG A 433      26.673  69.886  -5.510  1.00 97.23           N  
ATOM   3129  N   PHE A 434      19.581  63.854  -4.361  1.00 97.74           N  
ATOM   3130  CA  PHE A 434      18.965  62.693  -3.731  1.00 97.74           C  
ATOM   3131  C   PHE A 434      19.877  61.476  -3.829  1.00 97.74           C  
ATOM   3132  O   PHE A 434      20.746  61.413  -4.702  1.00 97.74           O  
ATOM   3133  CB  PHE A 434      17.609  62.386  -4.375  1.00 97.74           C  
ATOM   3134  CG  PHE A 434      16.505  63.308  -3.932  1.00 97.74           C  
ATOM   3135  CD1 PHE A 434      16.701  64.683  -3.894  1.00 97.74           C  
ATOM   3136  CD2 PHE A 434      15.269  62.799  -3.554  1.00 97.74           C  
ATOM   3137  CE1 PHE A 434      15.681  65.538  -3.485  1.00 97.74           C  
ATOM   3138  CE2 PHE A 434      14.244  63.648  -3.144  1.00 97.74           C  
ATOM   3139  CZ  PHE A 434      14.454  65.017  -3.110  1.00 97.74           C  
ATOM   3140  N   ALA A 435      19.688  60.544  -2.913  1.00 96.95           N  
ATOM   3141  CA  ALA A 435      20.483  59.321  -2.978  1.00 96.95           C  
ATOM   3142  C   ALA A 435      19.697  58.127  -2.442  1.00 96.95           C  
ATOM   3143  O   ALA A 435      18.753  58.295  -1.667  1.00 96.95           O  
ATOM   3144  CB  ALA A 435      21.785  59.489  -2.199  1.00 96.95           C  
ATOM   3145  N   ALA A 436      19.986  56.971  -3.016  1.00 96.71           N  
ATOM   3146  CA  ALA A 436      19.649  55.692  -2.397  1.00 96.71           C  
ATOM   3147  C   ALA A 436      20.881  55.042  -1.775  1.00 96.71           C  
ATOM   3148  O   ALA A 436      21.894  54.844  -2.450  1.00 96.71           O  
ATOM   3149  CB  ALA A 436      19.017  54.755  -3.422  1.00 96.71           C  
ATOM   3150  N   ALA A 437      20.838  54.798  -0.460  1.00 96.74           N  
ATOM   3151  CA  ALA A 437      21.897  54.104   0.268  1.00 96.74           C  
ATOM   3152  C   ALA A 437      21.399  52.769   0.817  1.00 96.74           C  
ATOM   3153  O   ALA A 437      20.748  52.724   1.864  1.00 96.74           O  
ATOM   3154  CB  ALA A 437      22.426  54.978   1.402  1.00 96.74           C  
ATOM   3155  N   TYR A 438      21.793  51.689   0.082  1.00 95.27           N  
ATOM   3156  CA  TYR A 438      21.354  50.354   0.472  1.00 95.27           C  
ATOM   3157  C   TYR A 438      22.498  49.565   1.100  1.00 95.27           C  
ATOM   3158  O   TYR A 438      23.621  49.580   0.593  1.00 95.27           O  
ATOM   3159  CB  TYR A 438      20.800  49.595  -0.739  1.00 95.27           C  
ATOM   3160  CG  TYR A 438      19.559  50.221  -1.329  1.00 95.27           C  
ATOM   3161  CD1 TYR A 438      18.997  51.364  -0.769  1.00 95.27           C  
ATOM   3162  CD2 TYR A 438      18.948  49.666  -2.449  1.00 95.27           C  
ATOM   3163  CE1 TYR A 438      17.853  51.942  -1.309  1.00 95.27           C  
ATOM   3164  CE2 TYR A 438      17.804  50.235  -2.998  1.00 95.27           C  
ATOM   3165  CZ  TYR A 438      17.264  51.372  -2.423  1.00 95.27           C  
ATOM   3166  OH  TYR A 438      16.132  51.939  -2.962  1.00 95.27           O  
ATOM   3167  N   GLY A 439      22.126  48.861   2.213  1.00 92.61           N  
ATOM   3168  CA  GLY A 439      23.133  48.074   2.908  1.00 92.61           C  
ATOM   3169  C   GLY A 439      23.856  48.853   3.991  1.00 92.61           C  
ATOM   3170  O   GLY A 439      24.046  50.065   3.868  1.00 92.61           O  
ATOM   3171  N   PHE A 440      24.396  48.163   5.009  1.00 91.55           N  
ATOM   3172  CA  PHE A 440      24.937  48.809   6.199  1.00 91.55           C  
ATOM   3173  C   PHE A 440      26.285  49.453   5.899  1.00 91.55           C  
ATOM   3174  O   PHE A 440      26.673  50.425   6.551  1.00 91.55           O  
ATOM   3175  CB  PHE A 440      25.080  47.800   7.342  1.00 91.55           C  
ATOM   3176  CG  PHE A 440      23.838  47.649   8.179  1.00 91.55           C  
ATOM   3177  CD1 PHE A 440      23.460  48.644   9.071  1.00 91.55           C  
ATOM   3178  CD2 PHE A 440      23.048  46.511   8.072  1.00 91.55           C  
ATOM   3179  CE1 PHE A 440      22.310  48.507   9.846  1.00 91.55           C  
ATOM   3180  CE2 PHE A 440      21.899  46.367   8.843  1.00 91.55           C  
ATOM   3181  CZ  PHE A 440      21.531  47.366   9.730  1.00 91.55           C  
ATOM   3182  N   ARG A 441      26.959  48.871   4.869  1.00 91.24           N  
ATOM   3183  CA  ARG A 441      28.201  49.525   4.471  1.00 91.24           C  
ATOM   3184  C   ARG A 441      27.945  50.961   4.024  1.00 91.24           C  
ATOM   3185  O   ARG A 441      28.616  51.888   4.483  1.00 91.24           O  
ATOM   3186  CB  ARG A 441      28.883  48.741   3.348  1.00 91.24           C  
ATOM   3187  CG  ARG A 441      30.195  49.351   2.880  1.00 91.24           C  
ATOM   3188  CD  ARG A 441      30.850  48.515   1.790  1.00 91.24           C  
ATOM   3189  NE  ARG A 441      32.067  49.144   1.285  1.00 91.24           N  
ATOM   3190  CZ  ARG A 441      32.935  48.564   0.461  1.00 91.24           C  
ATOM   3191  NH1 ARG A 441      32.736  47.323   0.031  1.00 91.24           N1+
ATOM   3192  NH2 ARG A 441      34.010  49.229   0.063  1.00 91.24           N  
ATOM   3193  N   ASN A 442      27.018  51.205   3.177  1.00 95.43           N  
ATOM   3194  CA  ASN A 442      26.649  52.525   2.675  1.00 95.43           C  
ATOM   3195  C   ASN A 442      25.979  53.368   3.757  1.00 95.43           C  
ATOM   3196  O   ASN A 442      26.213  54.575   3.842  1.00 95.43           O  
ATOM   3197  CB  ASN A 442      25.733  52.400   1.456  1.00 95.43           C  
ATOM   3198  CG  ASN A 442      26.447  51.834   0.245  1.00 95.43           C  
ATOM   3199  ND2 ASN A 442      25.736  51.034  -0.542  1.00 95.43           N  
ATOM   3200  OD1 ASN A 442      27.627  52.112   0.018  1.00 95.43           O  
ATOM   3201  N   ILE A 443      25.155  52.680   4.627  1.00 95.26           N  
ATOM   3202  CA  ILE A 443      24.443  53.377   5.693  1.00 95.26           C  
ATOM   3203  C   ILE A 443      25.445  53.970   6.681  1.00 95.26           C  
ATOM   3204  O   ILE A 443      25.307  55.122   7.099  1.00 95.26           O  
ATOM   3205  CB  ILE A 443      23.461  52.435   6.425  1.00 95.26           C  
ATOM   3206  CG1 ILE A 443      22.305  52.045   5.498  1.00 95.26           C  
ATOM   3207  CG2 ILE A 443      22.938  53.093   7.706  1.00 95.26           C  
ATOM   3208  CD1 ILE A 443      21.426  50.928   6.044  1.00 95.26           C  
ATOM   3209  N   GLN A 444      26.451  53.215   7.048  1.00 92.80           N  
ATOM   3210  CA  GLN A 444      27.481  53.684   7.969  1.00 92.80           C  
ATOM   3211  C   GLN A 444      28.211  54.899   7.405  1.00 92.80           C  
ATOM   3212  O   GLN A 444      28.469  55.866   8.126  1.00 92.80           O  
ATOM   3213  CB  GLN A 444      28.479  52.567   8.274  1.00 92.80           C  
ATOM   3214  CG  GLN A 444      27.900  51.436   9.112  1.00 92.80           C  
ATOM   3215  CD  GLN A 444      28.893  50.316   9.355  1.00 92.80           C  
ATOM   3216  NE2 GLN A 444      28.945  49.825  10.589  1.00 92.80           N  
ATOM   3217  OE1 GLN A 444      29.608  49.894   8.441  1.00 92.80           O  
ATOM   3218  N   GLY A 445      28.552  54.857   6.091  1.00 93.95           N  
ATOM   3219  CA  GLY A 445      29.167  56.009   5.452  1.00 93.95           C  
ATOM   3220  C   GLY A 445      28.283  57.243   5.467  1.00 93.95           C  
ATOM   3221  O   GLY A 445      28.752  58.345   5.759  1.00 93.95           O  
ATOM   3222  N   LEU A 446      27.030  57.043   5.187  1.00 95.97           N  
ATOM   3223  CA  LEU A 446      26.044  58.118   5.199  1.00 95.97           C  
ATOM   3224  C   LEU A 446      25.932  58.737   6.588  1.00 95.97           C  
ATOM   3225  O   LEU A 446      25.935  59.962   6.729  1.00 95.97           O  
ATOM   3226  CB  LEU A 446      24.677  57.598   4.747  1.00 95.97           C  
ATOM   3227  CG  LEU A 446      23.505  58.571   4.878  1.00 95.97           C  
ATOM   3228  CD1 LEU A 446      23.727  59.793   3.991  1.00 95.97           C  
ATOM   3229  CD2 LEU A 446      22.193  57.879   4.525  1.00 95.97           C  
ATOM   3230  N   MET A 447      25.870  57.910   7.640  1.00 94.96           N  
ATOM   3231  CA  MET A 447      25.695  58.393   9.007  1.00 94.96           C  
ATOM   3232  C   MET A 447      26.886  59.239   9.442  1.00 94.96           C  
ATOM   3233  O   MET A 447      26.719  60.244  10.134  1.00 94.96           O  
ATOM   3234  CB  MET A 447      25.506  57.221   9.972  1.00 94.96           C  
ATOM   3235  CG  MET A 447      24.219  56.442   9.746  1.00 94.96           C  
ATOM   3236  SD  MET A 447      22.724  57.494   9.907  1.00 94.96           S  
ATOM   3237  CE  MET A 447      22.488  57.983   8.176  1.00 94.96           C  
ATOM   3238  N   ARG A 448      28.102  58.834   9.067  1.00 93.28           N  
ATOM   3239  CA  ARG A 448      29.296  59.620   9.363  1.00 93.28           C  
ATOM   3240  C   ARG A 448      29.182  61.028   8.786  1.00 93.28           C  
ATOM   3241  O   ARG A 448      29.458  62.010   9.475  1.00 93.28           O  
ATOM   3242  CB  ARG A 448      30.546  58.928   8.814  1.00 93.28           C  
ATOM   3243  CG  ARG A 448      31.850  59.584   9.239  1.00 93.28           C  
ATOM   3244  CD  ARG A 448      33.056  58.901   8.609  1.00 93.28           C  
ATOM   3245  NE  ARG A 448      33.156  57.503   9.014  1.00 93.28           N  
ATOM   3246  CZ  ARG A 448      34.100  56.659   8.604  1.00 93.28           C  
ATOM   3247  NH1 ARG A 448      35.048  57.060   7.766  1.00 93.28           N1+
ATOM   3248  NH2 ARG A 448      34.096  55.407   9.036  1.00 93.28           N  
ATOM   3249  N   LYS A 449      28.680  61.126   7.537  1.00 95.14           N  
ATOM   3250  CA  LYS A 449      28.530  62.414   6.865  1.00 95.14           C  
ATOM   3251  C   LYS A 449      27.441  63.256   7.527  1.00 95.14           C  
ATOM   3252  O   LYS A 449      27.603  64.465   7.699  1.00 95.14           O  
ATOM   3253  CB  LYS A 449      28.210  62.215   5.384  1.00 95.14           C  
ATOM   3254  CG  LYS A 449      29.353  61.613   4.579  1.00 95.14           C  
ATOM   3255  CD  LYS A 449      28.970  61.430   3.116  1.00 95.14           C  
ATOM   3256  CE  LYS A 449      30.085  60.759   2.326  1.00 95.14           C  
ATOM   3257  NZ  LYS A 449      29.676  60.481   0.917  1.00 95.14           N1+
ATOM   3258  N   VAL A 450      26.367  62.636   7.940  1.00 95.39           N  
ATOM   3259  CA  VAL A 450      25.263  63.336   8.588  1.00 95.39           C  
ATOM   3260  C   VAL A 450      25.711  63.864   9.949  1.00 95.39           C  
ATOM   3261  O   VAL A 450      25.491  65.033  10.272  1.00 95.39           O  
ATOM   3262  CB  VAL A 450      24.029  62.420   8.751  1.00 95.39           C  
ATOM   3263  CG1 VAL A 450      22.980  63.081   9.645  1.00 95.39           C  
ATOM   3264  CG2 VAL A 450      23.434  62.079   7.386  1.00 95.39           C  
ATOM   3265  N   LYS A 451      26.429  63.130  10.688  1.00 92.44           N  
ATOM   3266  CA  LYS A 451      26.870  63.504  12.029  1.00 92.44           C  
ATOM   3267  C   LYS A 451      27.893  64.636  11.976  1.00 92.44           C  
ATOM   3268  O   LYS A 451      27.907  65.509  12.845  1.00 92.44           O  
ATOM   3269  CB  LYS A 451      27.463  62.296  12.756  1.00 92.44           C  
ATOM   3270  CG  LYS A 451      26.425  61.287  13.226  1.00 92.44           C  
ATOM   3271  CD  LYS A 451      27.074  60.116  13.952  1.00 92.44           C  
ATOM   3272  CE  LYS A 451      26.033  59.126  14.460  1.00 92.44           C  
ATOM   3273  NZ  LYS A 451      26.666  57.954  15.135  1.00 92.44           N1+
ATOM   3274  N   LEU A 452      28.682  64.593  10.878  1.00 93.15           N  
ATOM   3275  CA  LEU A 452      29.730  65.596  10.714  1.00 93.15           C  
ATOM   3276  C   LEU A 452      29.180  66.851  10.043  1.00 93.15           C  
ATOM   3277  O   LEU A 452      29.907  67.830   9.862  1.00 93.15           O  
ATOM   3278  CB  LEU A 452      30.889  65.029   9.890  1.00 93.15           C  
ATOM   3279  CG  LEU A 452      31.715  63.925  10.552  1.00 93.15           C  
ATOM   3280  CD1 LEU A 452      32.692  63.320   9.550  1.00 93.15           C  
ATOM   3281  CD2 LEU A 452      32.456  64.468  11.769  1.00 93.15           C  
ATOM   3282  N   GLY A 453      27.860  66.831   9.648  1.00 92.47           N  
ATOM   3283  CA  GLY A 453      27.238  67.951   8.962  1.00 92.47           C  
ATOM   3284  C   GLY A 453      27.761  68.155   7.553  1.00 92.47           C  
ATOM   3285  O   GLY A 453      27.784  69.279   7.049  1.00 92.47           O  
ATOM   3286  N   ARG A 454      28.280  67.142   6.936  1.00 94.67           N  
ATOM   3287  CA  ARG A 454      28.905  67.229   5.620  1.00 94.67           C  
ATOM   3288  C   ARG A 454      28.058  66.526   4.565  1.00 94.67           C  
ATOM   3289  O   ARG A 454      28.516  66.301   3.442  1.00 94.67           O  
ATOM   3290  CB  ARG A 454      30.310  66.627   5.651  1.00 94.67           C  
ATOM   3291  CG  ARG A 454      31.293  67.398   6.518  1.00 94.67           C  
ATOM   3292  CD  ARG A 454      32.684  66.781   6.480  1.00 94.67           C  
ATOM   3293  NE  ARG A 454      33.626  67.524   7.313  1.00 94.67           N  
ATOM   3294  CZ  ARG A 454      34.903  67.199   7.487  1.00 94.67           C  
ATOM   3295  NH1 ARG A 454      35.420  66.133   6.886  1.00 94.67           N1+
ATOM   3296  NH2 ARG A 454      35.672  67.946   8.267  1.00 94.67           N  
ATOM   3297  N   CYS A 455      26.878  66.096   4.976  1.00 95.51           N  
ATOM   3298  CA  CYS A 455      26.010  65.417   4.020  1.00 95.51           C  
ATOM   3299  C   CYS A 455      25.414  66.406   3.026  1.00 95.51           C  
ATOM   3300  O   CYS A 455      24.765  67.376   3.422  1.00 95.51           O  
ATOM   3301  CB  CYS A 455      24.891  64.671   4.746  1.00 95.51           C  
ATOM   3302  SG  CYS A 455      23.789  63.760   3.643  1.00 95.51           S  
ATOM   3303  N   GLU A 456      25.552  66.154   1.731  1.00 94.69           N  
ATOM   3304  CA  GLU A 456      25.150  67.098   0.693  1.00 94.69           C  
ATOM   3305  C   GLU A 456      23.770  66.755   0.139  1.00 94.69           C  
ATOM   3306  O   GLU A 456      23.242  67.471  -0.714  1.00 94.69           O  
ATOM   3307  CB  GLU A 456      26.181  67.125  -0.439  1.00 94.69           C  
ATOM   3308  CG  GLU A 456      27.578  67.523   0.012  1.00 94.69           C  
ATOM   3309  CD  GLU A 456      28.612  67.444  -1.100  1.00 94.69           C  
ATOM   3310  OE1 GLU A 456      29.564  68.256  -1.103  1.00 94.69           O  
ATOM   3311  OE2 GLU A 456      28.467  66.564  -1.979  1.00 94.69           O1-
ATOM   3312  N   TYR A 457      23.232  65.687   0.548  1.00 97.46           N  
ATOM   3313  CA  TYR A 457      21.950  65.242   0.014  1.00 97.46           C  
ATOM   3314  C   TYR A 457      20.795  65.967   0.694  1.00 97.46           C  
ATOM   3315  O   TYR A 457      20.891  66.340   1.866  1.00 97.46           O  
ATOM   3316  CB  TYR A 457      21.792  63.729   0.188  1.00 97.46           C  
ATOM   3317  CG  TYR A 457      22.855  62.922  -0.517  1.00 97.46           C  
ATOM   3318  CD1 TYR A 457      23.035  63.020  -1.893  1.00 97.46           C  
ATOM   3319  CD2 TYR A 457      23.682  62.060   0.196  1.00 97.46           C  
ATOM   3320  CE1 TYR A 457      24.013  62.277  -2.547  1.00 97.46           C  
ATOM   3321  CE2 TYR A 457      24.665  61.312  -0.447  1.00 97.46           C  
ATOM   3322  CZ  TYR A 457      24.821  61.428  -1.816  1.00 97.46           C  
ATOM   3323  OH  TYR A 457      25.792  60.691  -2.457  1.00 97.46           O  
ATOM   3324  N   ASP A 458      19.707  66.146  -0.062  1.00 97.86           N  
ATOM   3325  CA  ASP A 458      18.465  66.677   0.491  1.00 97.86           C  
ATOM   3326  C   ASP A 458      17.553  65.552   0.971  1.00 97.86           C  
ATOM   3327  O   ASP A 458      16.868  65.691   1.986  1.00 97.86           O  
ATOM   3328  CB  ASP A 458      17.739  67.536  -0.547  1.00 97.86           C  
ATOM   3329  CG  ASP A 458      18.592  68.678  -1.072  1.00 97.86           C  
ATOM   3330  OD1 ASP A 458      19.070  69.503  -0.265  1.00 97.86           O  
ATOM   3331  OD2 ASP A 458      18.784  68.754  -2.304  1.00 97.86           O1-
ATOM   3332  N   TYR A 459      17.562  64.438   0.306  1.00 98.38           N  
ATOM   3333  CA  TYR A 459      16.775  63.247   0.603  1.00 98.38           C  
ATOM   3334  C   TYR A 459      17.585  61.981   0.355  1.00 98.38           C  
ATOM   3335  O   TYR A 459      18.310  61.885  -0.638  1.00 98.38           O  
ATOM   3336  CB  TYR A 459      15.497  63.222  -0.242  1.00 98.38           C  
ATOM   3337  CG  TYR A 459      14.654  61.988  -0.032  1.00 98.38           C  
ATOM   3338  CD1 TYR A 459      14.797  60.874  -0.855  1.00 98.38           C  
ATOM   3339  CD2 TYR A 459      13.712  61.935   0.990  1.00 98.38           C  
ATOM   3340  CE1 TYR A 459      14.020  59.736  -0.666  1.00 98.38           C  
ATOM   3341  CE2 TYR A 459      12.930  60.801   1.188  1.00 98.38           C  
ATOM   3342  CZ  TYR A 459      13.092  59.708   0.357  1.00 98.38           C  
ATOM   3343  OH  TYR A 459      12.321  58.583   0.548  1.00 98.38           O  
ATOM   3344  N   VAL A 460      17.452  61.051   1.274  1.00 98.10           N  
ATOM   3345  CA  VAL A 460      18.150  59.782   1.091  1.00 98.10           C  
ATOM   3346  C   VAL A 460      17.203  58.624   1.393  1.00 98.10           C  
ATOM   3347  O   VAL A 460      16.634  58.546   2.485  1.00 98.10           O  
ATOM   3348  CB  VAL A 460      19.407  59.691   1.987  1.00 98.10           C  
ATOM   3349  CG1 VAL A 460      20.213  58.436   1.659  1.00 98.10           C  
ATOM   3350  CG2 VAL A 460      20.267  60.943   1.826  1.00 98.10           C  
ATOM   3351  N   GLU A 461      16.919  57.742   0.369  1.00 97.70           N  
ATOM   3352  CA  GLU A 461      16.277  56.455   0.621  1.00 97.70           C  
ATOM   3353  C   GLU A 461      17.255  55.464   1.244  1.00 97.70           C  
ATOM   3354  O   GLU A 461      18.325  55.205   0.688  1.00 97.70           O  
ATOM   3355  CB  GLU A 461      15.700  55.879  -0.675  1.00 97.70           C  
ATOM   3356  CG  GLU A 461      14.942  54.573  -0.484  1.00 97.70           C  
ATOM   3357  CD  GLU A 461      14.319  54.048  -1.767  1.00 97.70           C  
ATOM   3358  OE1 GLU A 461      14.900  53.133  -2.394  1.00 97.70           O  
ATOM   3359  OE2 GLU A 461      13.241  54.556  -2.150  1.00 97.70           O1-
ATOM   3360  N   VAL A 462      16.889  54.953   2.445  1.00 96.97           N  
ATOM   3361  CA  VAL A 462      17.825  54.113   3.185  1.00 96.97           C  
ATOM   3362  C   VAL A 462      17.223  52.724   3.387  1.00 96.97           C  
ATOM   3363  O   VAL A 462      16.129  52.588   3.939  1.00 96.97           O  
ATOM   3364  CB  VAL A 462      18.195  54.738   4.548  1.00 96.97           C  
ATOM   3365  CG1 VAL A 462      19.329  53.957   5.211  1.00 96.97           C  
ATOM   3366  CG2 VAL A 462      18.580  56.205   4.376  1.00 96.97           C  
ATOM   3367  N   MET A 463      17.905  51.671   2.883  1.00 95.99           N  
ATOM   3368  CA  MET A 463      17.499  50.285   3.097  1.00 95.99           C  
ATOM   3369  C   MET A 463      18.639  49.468   3.694  1.00 95.99           C  
ATOM   3370  O   MET A 463      19.782  49.569   3.242  1.00 95.99           O  
ATOM   3371  CB  MET A 463      17.032  49.652   1.785  1.00 95.99           C  
ATOM   3372  CG  MET A 463      15.910  50.415   1.101  1.00 95.99           C  
ATOM   3373  SD  MET A 463      14.367  50.438   2.095  1.00 95.99           S  
ATOM   3374  CE  MET A 463      13.266  51.323   0.957  1.00 95.99           C  
ATOM   3375  N   ALA A 464      18.312  48.632   4.694  1.00 94.59           N  
ATOM   3376  CA  ALA A 464      19.327  47.865   5.412  1.00 94.59           C  
ATOM   3377  C   ALA A 464      19.884  46.745   4.540  1.00 94.59           C  
ATOM   3378  O   ALA A 464      21.065  46.404   4.634  1.00 94.59           O  
ATOM   3379  CB  ALA A 464      18.748  47.295   6.704  1.00 94.59           C  
ATOM   3380  N   CYS A 465      19.106  46.215   3.650  1.00 93.30           N  
ATOM   3381  CA  CYS A 465      19.535  45.100   2.815  1.00 93.30           C  
ATOM   3382  C   CYS A 465      20.165  45.599   1.520  1.00 93.30           C  
ATOM   3383  O   CYS A 465      19.648  46.521   0.888  1.00 93.30           O  
ATOM   3384  CB  CYS A 465      18.355  44.182   2.498  1.00 93.30           C  
ATOM   3385  SG  CYS A 465      17.690  43.325   3.942  1.00 93.30           S  
ATOM   3386  N   PRO A 466      21.356  44.983   1.197  1.00 91.90           N  
ATOM   3387  CA  PRO A 466      21.837  45.272  -0.157  1.00 91.90           C  
ATOM   3388  C   PRO A 466      20.824  44.894  -1.235  1.00 91.90           C  
ATOM   3389  O   PRO A 466      20.090  43.914  -1.083  1.00 91.90           O  
ATOM   3390  CB  PRO A 466      23.101  44.417  -0.272  1.00 91.90           C  
ATOM   3391  CG  PRO A 466      23.455  44.066   1.138  1.00 91.90           C  
ATOM   3392  CD  PRO A 466      22.200  44.082   1.962  1.00 91.90           C  
ATOM   3393  N   SER A 467      20.628  45.703  -2.213  1.00 91.51           N  
ATOM   3394  CA  SER A 467      19.695  45.531  -3.321  1.00 91.51           C  
ATOM   3395  C   SER A 467      18.251  45.694  -2.859  1.00 91.51           C  
ATOM   3396  O   SER A 467      17.323  45.236  -3.529  1.00 91.51           O  
ATOM   3397  CB  SER A 467      19.879  44.157  -3.967  1.00 91.51           C  
ATOM   3398  OG  SER A 467      21.185  44.022  -4.499  1.00 91.51           O  
ATOM   3399  N   GLY A 468      18.022  46.113  -1.674  1.00 92.57           N  
ATOM   3400  CA  GLY A 468      16.705  46.504  -1.196  1.00 92.57           C  
ATOM   3401  C   GLY A 468      15.850  45.325  -0.772  1.00 92.57           C  
ATOM   3402  O   GLY A 468      16.371  44.242  -0.498  1.00 92.57           O  
ATOM   3403  N   CYS A 469      14.541  45.419  -0.735  1.00 94.90           N  
ATOM   3404  CA  CYS A 469      13.575  44.534  -0.095  1.00 94.90           C  
ATOM   3405  C   CYS A 469      13.423  43.235  -0.879  1.00 94.90           C  
ATOM   3406  O   CYS A 469      13.005  42.217  -0.325  1.00 94.90           O  
ATOM   3407  CB  CYS A 469      12.217  45.224   0.033  1.00 94.90           C  
ATOM   3408  SG  CYS A 469      12.209  46.604   1.198  1.00 94.90           S  
ATOM   3409  N   LEU A 470      13.760  43.267  -2.209  1.00 93.88           N  
ATOM   3410  CA  LEU A 470      13.688  42.031  -2.981  1.00 93.88           C  
ATOM   3411  C   LEU A 470      14.750  41.038  -2.520  1.00 93.88           C  
ATOM   3412  O   LEU A 470      14.642  39.839  -2.786  1.00 93.88           O  
ATOM   3413  CB  LEU A 470      13.860  42.322  -4.474  1.00 93.88           C  
ATOM   3414  CG  LEU A 470      12.687  43.016  -5.168  1.00 93.88           C  
ATOM   3415  CD1 LEU A 470      13.066  43.395  -6.597  1.00 93.88           C  
ATOM   3416  CD2 LEU A 470      11.452  42.123  -5.157  1.00 93.88           C  
ATOM   3417  N   ASN A 471      15.783  41.606  -1.892  1.00 93.12           N  
ATOM   3418  CA  ASN A 471      16.842  40.794  -1.304  1.00 93.12           C  
ATOM   3419  C   ASN A 471      16.691  40.687   0.210  1.00 93.12           C  
ATOM   3420  O   ASN A 471      17.674  40.473   0.923  1.00 93.12           O  
ATOM   3421  CB  ASN A 471      18.216  41.365  -1.662  1.00 93.12           C  
ATOM   3422  CG  ASN A 471      19.345  40.397  -1.365  1.00 93.12           C  
ATOM   3423  ND2 ASN A 471      20.473  40.925  -0.903  1.00 93.12           N  
ATOM   3424  OD1 ASN A 471      19.206  39.186  -1.552  1.00 93.12           O  
ATOM   3425  N   GLY A 472      15.496  40.950   0.724  1.00 91.58           N  
ATOM   3426  CA  GLY A 472      15.240  40.969   2.155  1.00 91.58           C  
ATOM   3427  C   GLY A 472      15.430  39.615   2.813  1.00 91.58           C  
ATOM   3428  O   GLY A 472      15.350  38.579   2.148  1.00 91.58           O  
ATOM   3429  N   GLY A 473      15.757  39.566   4.095  1.00 89.70           N  
ATOM   3430  CA  GLY A 473      16.077  38.381   4.874  1.00 89.70           C  
ATOM   3431  C   GLY A 473      14.927  37.396   4.963  1.00 89.70           C  
ATOM   3432  O   GLY A 473      15.135  36.211   5.228  1.00 89.70           O  
ATOM   3433  N   GLY A 474      13.697  37.840   4.557  1.00 92.04           N  
ATOM   3434  CA  GLY A 474      12.520  36.989   4.628  1.00 92.04           C  
ATOM   3435  C   GLY A 474      12.179  36.332   3.304  1.00 92.04           C  
ATOM   3436  O   GLY A 474      11.203  35.585   3.209  1.00 92.04           O  
ATOM   3437  N   GLN A 475      13.013  36.545   2.321  1.00 93.43           N  
ATOM   3438  CA  GLN A 475      12.776  36.027   0.977  1.00 93.43           C  
ATOM   3439  C   GLN A 475      13.419  34.654   0.795  1.00 93.43           C  
ATOM   3440  O   GLN A 475      14.369  34.309   1.501  1.00 93.43           O  
ATOM   3441  CB  GLN A 475      13.310  36.999  -0.076  1.00 93.43           C  
ATOM   3442  CG  GLN A 475      12.553  38.318  -0.135  1.00 93.43           C  
ATOM   3443  CD  GLN A 475      11.207  38.194  -0.823  1.00 93.43           C  
ATOM   3444  NE2 GLN A 475      10.635  39.327  -1.217  1.00 93.43           N  
ATOM   3445  OE1 GLN A 475      10.686  37.087  -1.001  1.00 93.43           O  
ATOM   3446  N   PRO A 476      12.874  33.864  -0.154  1.00 92.41           N  
ATOM   3447  CA  PRO A 476      13.506  32.576  -0.454  1.00 92.41           C  
ATOM   3448  C   PRO A 476      14.935  32.726  -0.971  1.00 92.41           C  
ATOM   3449  O   PRO A 476      15.264  33.732  -1.603  1.00 92.41           O  
ATOM   3450  CB  PRO A 476      12.596  31.979  -1.531  1.00 92.41           C  
ATOM   3451  CG  PRO A 476      11.299  32.707  -1.381  1.00 92.41           C  
ATOM   3452  CD  PRO A 476      11.584  34.090  -0.868  1.00 92.41           C  
ATOM   3453  N   LYS A 477      15.769  31.716  -0.726  1.00 91.32           N  
ATOM   3454  CA  LYS A 477      17.143  31.680  -1.213  1.00 91.32           C  
ATOM   3455  C   LYS A 477      17.213  31.102  -2.624  1.00 91.32           C  
ATOM   3456  O   LYS A 477      16.285  30.426  -3.070  1.00 91.32           O  
ATOM   3457  CB  LYS A 477      18.027  30.861  -0.269  1.00 91.32           C  
ATOM   3458  CG  LYS A 477      18.122  31.431   1.138  1.00 91.32           C  
ATOM   3459  CD  LYS A 477      19.098  30.638   1.999  1.00 91.32           C  
ATOM   3460  CE  LYS A 477      19.261  31.258   3.379  1.00 91.32           C  
ATOM   3461  NZ  LYS A 477      20.170  30.450   4.246  1.00 91.32           N1+
ATOM   3462  N   PRO A 478      18.265  31.506  -3.348  1.00 90.70           N  
ATOM   3463  CA  PRO A 478      18.420  30.949  -4.693  1.00 90.70           C  
ATOM   3464  C   PRO A 478      18.465  29.422  -4.699  1.00 90.70           C  
ATOM   3465  O   PRO A 478      18.948  28.812  -3.742  1.00 90.70           O  
ATOM   3466  CB  PRO A 478      19.752  31.536  -5.167  1.00 90.70           C  
ATOM   3467  CG  PRO A 478      19.985  32.719  -4.283  1.00 90.70           C  
ATOM   3468  CD  PRO A 478      19.308  32.470  -2.965  1.00 90.70           C  
ATOM   3469  N   THR A 479      17.846  28.785  -5.676  1.00 90.57           N  
ATOM   3470  CA  THR A 479      17.967  27.345  -5.877  1.00 90.57           C  
ATOM   3471  C   THR A 479      19.393  26.973  -6.275  1.00 90.57           C  
ATOM   3472  O   THR A 479      20.216  27.849  -6.548  1.00 90.57           O  
ATOM   3473  CB  THR A 479      16.985  26.846  -6.952  1.00 90.57           C  
ATOM   3474  CG2 THR A 479      15.549  27.221  -6.602  1.00 90.57           C  
ATOM   3475  OG1 THR A 479      17.327  27.434  -8.214  1.00 90.57           O  
ATOM   3476  N   ALA A 480      19.732  25.692  -6.249  1.00 89.89           N  
ATOM   3477  CA  ALA A 480      21.063  25.197  -6.587  1.00 89.89           C  
ATOM   3478  C   ALA A 480      21.448  25.584  -8.012  1.00 89.89           C  
ATOM   3479  O   ALA A 480      22.628  25.774  -8.313  1.00 89.89           O  
ATOM   3480  CB  ALA A 480      21.127  23.681  -6.415  1.00 89.89           C  
ATOM   3481  N   LYS A 481      20.479  25.947  -8.893  1.00 90.56           N  
ATOM   3482  CA  LYS A 481      20.715  26.213 -10.309  1.00 90.56           C  
ATOM   3483  C   LYS A 481      20.746  27.712 -10.591  1.00 90.56           C  
ATOM   3484  O   LYS A 481      20.952  28.131 -11.731  1.00 90.56           O  
ATOM   3485  CB  LYS A 481      19.643  25.541 -11.168  1.00 90.56           C  
ATOM   3486  CG  LYS A 481      19.669  24.020 -11.112  1.00 90.56           C  
ATOM   3487  CD  LYS A 481      18.618  23.409 -12.030  1.00 90.56           C  
ATOM   3488  CE  LYS A 481      18.619  21.889 -11.949  1.00 90.56           C  
ATOM   3489  NZ  LYS A 481      17.584  21.285 -12.841  1.00 90.56           N1+
ATOM   3490  N   GLN A 482      20.506  28.516  -9.594  1.00 91.55           N  
ATOM   3491  CA  GLN A 482      20.388  29.959  -9.777  1.00 91.55           C  
ATOM   3492  C   GLN A 482      21.370  30.709  -8.880  1.00 91.55           C  
ATOM   3493  O   GLN A 482      21.575  30.333  -7.725  1.00 91.55           O  
ATOM   3494  CB  GLN A 482      18.958  30.422  -9.493  1.00 91.55           C  
ATOM   3495  CG  GLN A 482      18.707  31.884  -9.830  1.00 91.55           C  
ATOM   3496  CD  GLN A 482      17.271  32.306  -9.580  1.00 91.55           C  
ATOM   3497  NE2 GLN A 482      16.974  33.578  -9.827  1.00 91.55           N  
ATOM   3498  OE1 GLN A 482      16.434  31.495  -9.169  1.00 91.55           O  
ATOM   3499  N   THR A 483      22.086  31.682  -9.458  1.00 93.29           N  
ATOM   3500  CA  THR A 483      22.899  32.583  -8.649  1.00 93.29           C  
ATOM   3501  C   THR A 483      22.024  33.621  -7.952  1.00 93.29           C  
ATOM   3502  O   THR A 483      20.884  33.854  -8.358  1.00 93.29           O  
ATOM   3503  CB  THR A 483      23.963  33.296  -9.505  1.00 93.29           C  
ATOM   3504  CG2 THR A 483      24.765  32.296 -10.331  1.00 93.29           C  
ATOM   3505  OG1 THR A 483      23.316  34.219 -10.390  1.00 93.29           O  
ATOM   3506  N   PRO A 484      22.462  34.181  -6.847  1.00 91.21           N  
ATOM   3507  CA  PRO A 484      21.720  35.263  -6.194  1.00 91.21           C  
ATOM   3508  C   PRO A 484      21.382  36.406  -7.148  1.00 91.21           C  
ATOM   3509  O   PRO A 484      20.275  36.948  -7.099  1.00 91.21           O  
ATOM   3510  CB  PRO A 484      22.678  35.733  -5.096  1.00 91.21           C  
ATOM   3511  CG  PRO A 484      23.476  34.522  -4.739  1.00 91.21           C  
ATOM   3512  CD  PRO A 484      23.744  33.740  -5.994  1.00 91.21           C  
ATOM   3513  N   ALA A 485      22.253  36.760  -8.024  1.00 91.67           N  
ATOM   3514  CA  ALA A 485      22.044  37.833  -8.992  1.00 91.67           C  
ATOM   3515  C   ALA A 485      20.929  37.480  -9.972  1.00 91.67           C  
ATOM   3516  O   ALA A 485      20.101  38.326 -10.313  1.00 91.67           O  
ATOM   3517  CB  ALA A 485      23.338  38.129  -9.747  1.00 91.67           C  
ATOM   3518  N   GLN A 486      20.954  36.190 -10.392  1.00 94.81           N  
ATOM   3519  CA  GLN A 486      19.918  35.721 -11.305  1.00 94.81           C  
ATOM   3520  C   GLN A 486      18.542  35.766 -10.646  1.00 94.81           C  
ATOM   3521  O   GLN A 486      17.562  36.179 -11.270  1.00 94.81           O  
ATOM   3522  CB  GLN A 486      20.226  34.302 -11.784  1.00 94.81           C  
ATOM   3523  CG  GLN A 486      21.380  34.223 -12.774  1.00 94.81           C  
ATOM   3524  CD  GLN A 486      21.804  32.797 -13.070  1.00 94.81           C  
ATOM   3525  NE2 GLN A 486      22.253  32.554 -14.295  1.00 94.81           N  
ATOM   3526  OE1 GLN A 486      21.729  31.920 -12.203  1.00 94.81           O  
ATOM   3527  N   LEU A 487      18.483  35.341  -9.415  1.00 94.74           N  
ATOM   3528  CA  LEU A 487      17.228  35.386  -8.676  1.00 94.74           C  
ATOM   3529  C   LEU A 487      16.732  36.821  -8.533  1.00 94.74           C  
ATOM   3530  O   LEU A 487      15.553  37.101  -8.765  1.00 94.74           O  
ATOM   3531  CB  LEU A 487      17.397  34.752  -7.294  1.00 94.74           C  
ATOM   3532  CG  LEU A 487      16.178  34.803  -6.370  1.00 94.74           C  
ATOM   3533  CD1 LEU A 487      14.983  34.127  -7.033  1.00 94.74           C  
ATOM   3534  CD2 LEU A 487      16.495  34.149  -5.030  1.00 94.74           C  
ATOM   3535  N   LEU A 488      17.618  37.686  -8.175  1.00 93.46           N  
ATOM   3536  CA  LEU A 488      17.253  39.087  -7.998  1.00 93.46           C  
ATOM   3537  C   LEU A 488      16.707  39.675  -9.294  1.00 93.46           C  
ATOM   3538  O   LEU A 488      15.704  40.392  -9.282  1.00 93.46           O  
ATOM   3539  CB  LEU A 488      18.461  39.900  -7.524  1.00 93.46           C  
ATOM   3540  CG  LEU A 488      18.201  41.370  -7.193  1.00 93.46           C  
ATOM   3541  CD1 LEU A 488      17.124  41.490  -6.122  1.00 93.46           C  
ATOM   3542  CD2 LEU A 488      19.489  42.053  -6.744  1.00 93.46           C  
ATOM   3543  N   GLU A 489      17.362  39.414 -10.414  1.00 93.33           N  
ATOM   3544  CA  GLU A 489      16.897  39.887 -11.714  1.00 93.33           C  
ATOM   3545  C   GLU A 489      15.491  39.375 -12.017  1.00 93.33           C  
ATOM   3546  O   GLU A 489      14.641  40.127 -12.496  1.00 93.33           O  
ATOM   3547  CB  GLU A 489      17.862  39.456 -12.821  1.00 93.33           C  
ATOM   3548  CG  GLU A 489      17.541  40.050 -14.184  1.00 93.33           C  
ATOM   3549  CD  GLU A 489      18.551  39.673 -15.256  1.00 93.33           C  
ATOM   3550  OE1 GLU A 489      18.428  40.161 -16.403  1.00 93.33           O  
ATOM   3551  OE2 GLU A 489      19.472  38.885 -14.947  1.00 93.33           O1-
ATOM   3552  N   GLN A 490      15.289  38.141 -11.759  1.00 94.85           N  
ATOM   3553  CA  GLN A 490      13.973  37.545 -11.956  1.00 94.85           C  
ATOM   3554  C   GLN A 490      12.919  38.241 -11.098  1.00 94.85           C  
ATOM   3555  O   GLN A 490      11.834  38.568 -11.583  1.00 94.85           O  
ATOM   3556  CB  GLN A 490      14.005  36.049 -11.636  1.00 94.85           C  
ATOM   3557  CG  GLN A 490      12.687  35.334 -11.898  1.00 94.85           C  
ATOM   3558  CD  GLN A 490      12.739  33.859 -11.546  1.00 94.85           C  
ATOM   3559  NE2 GLN A 490      11.763  33.099 -12.030  1.00 94.85           N  
ATOM   3560  OE1 GLN A 490      13.649  33.408 -10.845  1.00 94.85           O  
ATOM   3561  N   LEU A 491      13.236  38.445  -9.853  1.00 94.45           N  
ATOM   3562  CA  LEU A 491      12.304  39.083  -8.928  1.00 94.45           C  
ATOM   3563  C   LEU A 491      11.992  40.509  -9.369  1.00 94.45           C  
ATOM   3564  O   LEU A 491      10.845  40.954  -9.279  1.00 94.45           O  
ATOM   3565  CB  LEU A 491      12.877  39.088  -7.509  1.00 94.45           C  
ATOM   3566  CG  LEU A 491      13.080  37.720  -6.854  1.00 94.45           C  
ATOM   3567  CD1 LEU A 491      13.551  37.887  -5.413  1.00 94.45           C  
ATOM   3568  CD2 LEU A 491      11.793  36.904  -6.911  1.00 94.45           C  
ATOM   3569  N   GLU A 492      12.995  41.264  -9.845  1.00 92.24           N  
ATOM   3570  CA  GLU A 492      12.794  42.623 -10.337  1.00 92.24           C  
ATOM   3571  C   GLU A 492      11.806  42.650 -11.500  1.00 92.24           C  
ATOM   3572  O   GLU A 492      10.942  43.526 -11.566  1.00 92.24           O  
ATOM   3573  CB  GLU A 492      14.126  43.243 -10.765  1.00 92.24           C  
ATOM   3574  CG  GLU A 492      15.017  43.652  -9.602  1.00 92.24           C  
ATOM   3575  CD  GLU A 492      16.404  44.101 -10.036  1.00 92.24           C  
ATOM   3576  OE1 GLU A 492      17.153  44.652  -9.199  1.00 92.24           O  
ATOM   3577  OE2 GLU A 492      16.742  43.901 -11.224  1.00 92.24           O1-
ATOM   3578  N   GLU A 493      11.925  41.651 -12.385  1.00 92.37           N  
ATOM   3579  CA  GLU A 493      11.026  41.560 -13.531  1.00 92.37           C  
ATOM   3580  C   GLU A 493       9.592  41.280 -13.087  1.00 92.37           C  
ATOM   3581  O   GLU A 493       8.655  41.927 -13.556  1.00 92.37           O  
ATOM   3582  CB  GLU A 493      11.499  40.474 -14.500  1.00 92.37           C  
ATOM   3583  CG  GLU A 493      12.766  40.838 -15.262  1.00 92.37           C  
ATOM   3584  CD  GLU A 493      13.332  39.683 -16.070  1.00 92.37           C  
ATOM   3585  OE1 GLU A 493      14.434  39.829 -16.648  1.00 92.37           O  
ATOM   3586  OE2 GLU A 493      12.670  38.623 -16.127  1.00 92.37           O1-
ATOM   3587  N   LEU A 494       9.475  40.362 -12.170  1.00 93.36           N  
ATOM   3588  CA  LEU A 494       8.154  39.994 -11.673  1.00 93.36           C  
ATOM   3589  C   LEU A 494       7.527  41.145 -10.892  1.00 93.36           C  
ATOM   3590  O   LEU A 494       6.324  41.393 -11.001  1.00 93.36           O  
ATOM   3591  CB  LEU A 494       8.241  38.748 -10.788  1.00 93.36           C  
ATOM   3592  CG  LEU A 494       8.474  37.420 -11.509  1.00 93.36           C  
ATOM   3593  CD1 LEU A 494       8.855  36.333 -10.509  1.00 93.36           C  
ATOM   3594  CD2 LEU A 494       7.235  37.015 -12.300  1.00 93.36           C  
ATOM   3595  N   TYR A 495       8.361  41.782 -10.134  1.00 91.72           N  
ATOM   3596  CA  TYR A 495       7.898  42.929  -9.361  1.00 91.72           C  
ATOM   3597  C   TYR A 495       7.420  44.047 -10.278  1.00 91.72           C  
ATOM   3598  O   TYR A 495       6.343  44.611 -10.071  1.00 91.72           O  
ATOM   3599  CB  TYR A 495       9.013  43.445  -8.445  1.00 91.72           C  
ATOM   3600  CG  TYR A 495       8.597  44.607  -7.578  1.00 91.72           C  
ATOM   3601  CD1 TYR A 495       8.845  45.920  -7.971  1.00 91.72           C  
ATOM   3602  CD2 TYR A 495       7.954  44.395  -6.363  1.00 91.72           C  
ATOM   3603  CE1 TYR A 495       8.464  46.994  -7.173  1.00 91.72           C  
ATOM   3604  CE2 TYR A 495       7.568  45.462  -5.557  1.00 91.72           C  
ATOM   3605  CZ  TYR A 495       7.828  46.756  -5.970  1.00 91.72           C  
ATOM   3606  OH  TYR A 495       7.449  47.814  -5.177  1.00 91.72           O  
ATOM   3607  N   ALA A 496       8.157  44.371 -11.285  1.00 86.63           N  
ATOM   3608  CA  ALA A 496       7.835  45.432 -12.237  1.00 86.63           C  
ATOM   3609  C   ALA A 496       6.557  45.110 -13.005  1.00 86.63           C  
ATOM   3610  O   ALA A 496       5.760  46.003 -13.301  1.00 86.63           O  
ATOM   3611  CB  ALA A 496       8.995  45.648 -13.205  1.00 86.63           C  
ATOM   3612  N   ALA A 497       6.366  43.868 -13.301  1.00 84.04           N  
ATOM   3613  CA  ALA A 497       5.209  43.421 -14.072  1.00 84.04           C  
ATOM   3614  C   ALA A 497       3.928  43.524 -13.250  1.00 84.04           C  
ATOM   3615  O   ALA A 497       2.828  43.574 -13.805  1.00 84.04           O  
ATOM   3616  CB  ALA A 497       5.414  41.988 -14.556  1.00 84.04           C  
ATOM   3617  N   GLY A 498       3.987  43.555 -11.940  1.00 70.41           N  
ATOM   3618  CA  GLY A 498       2.846  43.585 -11.039  1.00 70.41           C  
ATOM   3619  C   GLY A 498       2.130  44.923 -11.026  1.00 70.41           C  
ATOM   3620  O   GLY A 498       1.020  45.034 -10.502  1.00 70.41           O  
ATOM   3621  N   GLY A 499       2.535  45.955 -11.890  1.00 62.45           N  
ATOM   3622  CA  GLY A 499       1.834  47.202 -12.151  1.00 62.45           C  
ATOM   3623  C   GLY A 499       1.845  48.152 -10.969  1.00 62.45           C  
ATOM   3624  O   GLY A 499       1.307  47.834  -9.907  1.00 62.45           O  
ATOM   3625  N   ILE A 500       2.797  49.002 -10.671  1.00 57.16           N  
ATOM   3626  CA  ILE A 500       2.842  50.049  -9.656  1.00 57.16           C  
ATOM   3627  C   ILE A 500       2.347  51.366 -10.251  1.00 57.16           C  
ATOM   3628  O   ILE A 500       2.720  51.729 -11.369  1.00 57.16           O  
ATOM   3629  CB  ILE A 500       4.267  50.221  -9.086  1.00 57.16           C  
ATOM   3630  CG1 ILE A 500       4.778  48.894  -8.514  1.00 57.16           C  
ATOM   3631  CG2 ILE A 500       4.294  51.323  -8.022  1.00 57.16           C  
ATOM   3632  CD1 ILE A 500       6.249  48.913  -8.121  1.00 57.16           C  
ATOM   3633  N   ALA A 501       1.239  51.890  -9.694  1.00 54.45           N  
ATOM   3634  CA  ALA A 501       0.668  53.172 -10.097  1.00 54.45           C  
ATOM   3635  C   ALA A 501       1.745  54.249 -10.186  1.00 54.45           C  
ATOM   3636  O   ALA A 501       2.607  54.348  -9.309  1.00 54.45           O  
ATOM   3637  CB  ALA A 501      -0.427  53.598  -9.122  1.00 54.45           C  
ATOM   3638  N   ALA A 502       1.909  54.951 -11.261  1.00 54.61           N  
ATOM   3639  CA  ALA A 502       2.884  55.951 -11.688  1.00 54.61           C  
ATOM   3640  C   ALA A 502       2.768  57.222 -10.853  1.00 54.61           C  
ATOM   3641  O   ALA A 502       3.779  57.823 -10.483  1.00 54.61           O  
ATOM   3642  CB  ALA A 502       2.701  56.274 -13.170  1.00 54.61           C  
ATOM   3643  N   ARG A 503       1.463  57.453 -10.181  1.00 71.35           N  
ATOM   3644  CA  ARG A 503       1.286  58.706  -9.454  1.00 71.35           C  
ATOM   3645  C   ARG A 503       0.221  58.565  -8.371  1.00 71.35           C  
ATOM   3646  O   ARG A 503      -0.976  58.650  -8.655  1.00 71.35           O  
ATOM   3647  CB  ARG A 503       0.910  59.836 -10.415  1.00 71.35           C  
ATOM   3648  CG  ARG A 503       1.996  60.176 -11.423  1.00 71.35           C  
ATOM   3649  CD  ARG A 503       1.575  61.310 -12.346  1.00 71.35           C  
ATOM   3650  NE  ARG A 503       2.598  61.599 -13.348  1.00 71.35           N  
ATOM   3651  CZ  ARG A 503       2.508  62.553 -14.270  1.00 71.35           C  
ATOM   3652  NH1 ARG A 503       1.435  63.333 -14.336  1.00 71.35           N1+
ATOM   3653  NH2 ARG A 503       3.497  62.728 -15.132  1.00 71.35           N  
ATOM   3654  N   PRO A 504       0.744  58.348  -7.168  1.00 72.58           N  
ATOM   3655  CA  PRO A 504      -0.247  58.187  -6.102  1.00 72.58           C  
ATOM   3656  C   PRO A 504      -1.217  59.363  -6.015  1.00 72.58           C  
ATOM   3657  O   PRO A 504      -2.410  59.168  -5.774  1.00 72.58           O  
ATOM   3658  CB  PRO A 504       0.608  58.090  -4.836  1.00 72.58           C  
ATOM   3659  CG  PRO A 504       1.909  57.514  -5.297  1.00 72.58           C  
ATOM   3660  CD  PRO A 504       2.194  58.029  -6.679  1.00 72.58           C  
ATOM   3661  N   GLU A 505      -0.760  60.594  -6.228  1.00 71.65           N  
ATOM   3662  CA  GLU A 505      -1.572  61.794  -6.052  1.00 71.65           C  
ATOM   3663  C   GLU A 505      -2.672  61.875  -7.107  1.00 71.65           C  
ATOM   3664  O   GLU A 505      -3.655  62.599  -6.932  1.00 71.65           O  
ATOM   3665  CB  GLU A 505      -0.696  63.049  -6.108  1.00 71.65           C  
ATOM   3666  CG  GLU A 505       0.102  63.184  -7.397  1.00 71.65           C  
ATOM   3667  CD  GLU A 505       1.469  62.520  -7.328  1.00 71.65           C  
ATOM   3668  OE1 GLU A 505       2.339  62.831  -8.173  1.00 71.65           O  
ATOM   3669  OE2 GLU A 505       1.672  61.682  -6.422  1.00 71.65           O1-
ATOM   3670  N   ALA A 506      -2.522  61.218  -8.185  1.00 75.69           N  
ATOM   3671  CA  ALA A 506      -3.516  61.251  -9.255  1.00 75.69           C  
ATOM   3672  C   ALA A 506      -4.515  60.106  -9.112  1.00 75.69           C  
ATOM   3673  O   ALA A 506      -5.507  60.044  -9.842  1.00 75.69           O  
ATOM   3674  CB  ALA A 506      -2.832  61.188 -10.619  1.00 75.69           C  
ATOM   3675  N   ASP A 507      -4.247  59.293  -8.101  1.00 83.44           N  
ATOM   3676  CA  ASP A 507      -5.119  58.139  -7.896  1.00 83.44           C  
ATOM   3677  C   ASP A 507      -6.413  58.548  -7.194  1.00 83.44           C  
ATOM   3678  O   ASP A 507      -6.391  58.967  -6.036  1.00 83.44           O  
ATOM   3679  CB  ASP A 507      -4.400  57.060  -7.085  1.00 83.44           C  
ATOM   3680  CG  ASP A 507      -5.210  55.783  -6.947  1.00 83.44           C  
ATOM   3681  OD1 ASP A 507      -6.403  55.774  -7.319  1.00 83.44           O  
ATOM   3682  OD2 ASP A 507      -4.651  54.777  -6.460  1.00 83.44           O1-
ATOM   3683  N   PRO A 508      -7.556  58.509  -7.907  1.00 88.69           N  
ATOM   3684  CA  PRO A 508      -8.840  58.934  -7.347  1.00 88.69           C  
ATOM   3685  C   PRO A 508      -9.173  58.230  -6.032  1.00 88.69           C  
ATOM   3686  O   PRO A 508      -9.789  58.827  -5.146  1.00 88.69           O  
ATOM   3687  CB  PRO A 508      -9.845  58.554  -8.438  1.00 88.69           C  
ATOM   3688  CG  PRO A 508      -9.041  58.508  -9.697  1.00 88.69           C  
ATOM   3689  CD  PRO A 508      -7.640  58.092  -9.354  1.00 88.69           C  
ATOM   3690  N   ALA A 509      -8.802  57.027  -5.919  1.00 89.06           N  
ATOM   3691  CA  ALA A 509      -9.072  56.283  -4.691  1.00 89.06           C  
ATOM   3692  C   ALA A 509      -8.324  56.889  -3.507  1.00 89.06           C  
ATOM   3693  O   ALA A 509      -8.867  56.980  -2.403  1.00 89.06           O  
ATOM   3694  CB  ALA A 509      -8.689  54.815  -4.864  1.00 89.06           C  
ATOM   3695  N   LEU A 510      -7.040  57.246  -3.768  1.00 90.64           N  
ATOM   3696  CA  LEU A 510      -6.250  57.886  -2.722  1.00 90.64           C  
ATOM   3697  C   LEU A 510      -6.866  59.220  -2.315  1.00 90.64           C  
ATOM   3698  O   LEU A 510      -6.960  59.528  -1.124  1.00 90.64           O  
ATOM   3699  CB  LEU A 510      -4.809  58.098  -3.194  1.00 90.64           C  
ATOM   3700  CG  LEU A 510      -3.840  58.689  -2.169  1.00 90.64           C  
ATOM   3701  CD1 LEU A 510      -3.728  57.772  -0.955  1.00 90.64           C  
ATOM   3702  CD2 LEU A 510      -2.471  58.921  -2.798  1.00 90.64           C  
ATOM   3703  N   GLN A 511      -7.321  59.992  -3.298  1.00 91.17           N  
ATOM   3704  CA  GLN A 511      -7.965  61.270  -3.018  1.00 91.17           C  
ATOM   3705  C   GLN A 511      -9.222  61.080  -2.173  1.00 91.17           C  
ATOM   3706  O   GLN A 511      -9.455  61.826  -1.221  1.00 91.17           O  
ATOM   3707  CB  GLN A 511      -8.314  61.993  -4.321  1.00 91.17           C  
ATOM   3708  CG  GLN A 511      -7.099  62.506  -5.083  1.00 91.17           C  
ATOM   3709  CD  GLN A 511      -7.461  63.115  -6.424  1.00 91.17           C  
ATOM   3710  NE2 GLN A 511      -6.468  63.667  -7.113  1.00 91.17           N  
ATOM   3711  OE1 GLN A 511      -8.625  63.091  -6.838  1.00 91.17           O  
ATOM   3712  N   GLN A 512      -9.968  60.132  -2.508  1.00 93.23           N  
ATOM   3713  CA  GLN A 512     -11.187  59.836  -1.763  1.00 93.23           C  
ATOM   3714  C   GLN A 512     -10.868  59.434  -0.326  1.00 93.23           C  
ATOM   3715  O   GLN A 512     -11.589  59.806   0.603  1.00 93.23           O  
ATOM   3716  CB  GLN A 512     -11.983  58.728  -2.453  1.00 93.23           C  
ATOM   3717  CG  GLN A 512     -13.322  58.430  -1.792  1.00 93.23           C  
ATOM   3718  CD  GLN A 512     -14.274  59.612  -1.836  1.00 93.23           C  
ATOM   3719  NE2 GLN A 512     -15.293  59.584  -0.983  1.00 93.23           N  
ATOM   3720  OE1 GLN A 512     -14.095  60.541  -2.629  1.00 93.23           O  
ATOM   3721  N   LEU A 513      -9.820  58.623  -0.157  1.00 94.31           N  
ATOM   3722  CA  LEU A 513      -9.394  58.222   1.180  1.00 94.31           C  
ATOM   3723  C   LEU A 513      -9.108  59.442   2.048  1.00 94.31           C  
ATOM   3724  O   LEU A 513      -9.587  59.530   3.181  1.00 94.31           O  
ATOM   3725  CB  LEU A 513      -8.151  57.333   1.103  1.00 94.31           C  
ATOM   3726  CG  LEU A 513      -7.502  56.957   2.437  1.00 94.31           C  
ATOM   3727  CD1 LEU A 513      -8.376  55.958   3.188  1.00 94.31           C  
ATOM   3728  CD2 LEU A 513      -6.105  56.390   2.211  1.00 94.31           C  
ATOM   3729  N   TYR A 514      -8.315  60.384   1.516  1.00 94.62           N  
ATOM   3730  CA  TYR A 514      -7.943  61.570   2.280  1.00 94.62           C  
ATOM   3731  C   TYR A 514      -9.157  62.455   2.539  1.00 94.62           C  
ATOM   3732  O   TYR A 514      -9.277  63.058   3.608  1.00 94.62           O  
ATOM   3733  CB  TYR A 514      -6.863  62.369   1.544  1.00 94.62           C  
ATOM   3734  CG  TYR A 514      -5.459  61.898   1.829  1.00 94.62           C  
ATOM   3735  CD1 TYR A 514      -4.734  62.416   2.901  1.00 94.62           C  
ATOM   3736  CD2 TYR A 514      -4.853  60.936   1.029  1.00 94.62           C  
ATOM   3737  CE1 TYR A 514      -3.438  61.986   3.167  1.00 94.62           C  
ATOM   3738  CE2 TYR A 514      -3.557  60.499   1.285  1.00 94.62           C  
ATOM   3739  CZ  TYR A 514      -2.860  61.028   2.356  1.00 94.62           C  
ATOM   3740  OH  TYR A 514      -1.576  60.599   2.614  1.00 94.62           O  
ATOM   3741  N   MET A 515     -10.075  62.505   1.616  1.00 93.24           N  
ATOM   3742  CA  MET A 515     -11.268  63.336   1.753  1.00 93.24           C  
ATOM   3743  C   MET A 515     -12.235  62.736   2.769  1.00 93.24           C  
ATOM   3744  O   MET A 515     -12.730  63.438   3.653  1.00 93.24           O  
ATOM   3745  CB  MET A 515     -11.967  63.504   0.403  1.00 93.24           C  
ATOM   3746  CG  MET A 515     -11.221  64.408  -0.565  1.00 93.24           C  
ATOM   3747  SD  MET A 515     -11.973  64.420  -2.239  1.00 93.24           S  
ATOM   3748  CE  MET A 515     -13.481  65.374  -1.906  1.00 93.24           C  
ATOM   3749  N   SER A 516     -12.532  61.434   2.694  1.00 92.48           N  
ATOM   3750  CA  SER A 516     -13.618  60.828   3.458  1.00 92.48           C  
ATOM   3751  C   SER A 516     -13.126  60.314   4.806  1.00 92.48           C  
ATOM   3752  O   SER A 516     -13.827  60.430   5.814  1.00 92.48           O  
ATOM   3753  CB  SER A 516     -14.255  59.683   2.669  1.00 92.48           C  
ATOM   3754  OG  SER A 516     -13.330  58.625   2.484  1.00 92.48           O  
ATOM   3755  N   PHE A 517     -11.983  59.798   4.880  1.00 94.08           N  
ATOM   3756  CA  PHE A 517     -11.511  59.151   6.098  1.00 94.08           C  
ATOM   3757  C   PHE A 517     -10.528  60.047   6.841  1.00 94.08           C  
ATOM   3758  O   PHE A 517     -10.744  60.382   8.007  1.00 94.08           O  
ATOM   3759  CB  PHE A 517     -10.853  57.806   5.773  1.00 94.08           C  
ATOM   3760  CG  PHE A 517     -10.204  57.145   6.959  1.00 94.08           C  
ATOM   3761  CD1 PHE A 517      -8.830  56.940   6.991  1.00 94.08           C  
ATOM   3762  CD2 PHE A 517     -10.967  56.729   8.040  1.00 94.08           C  
ATOM   3763  CE1 PHE A 517      -8.226  56.330   8.089  1.00 94.08           C  
ATOM   3764  CE2 PHE A 517     -10.371  56.117   9.140  1.00 94.08           C  
ATOM   3765  CZ  PHE A 517      -9.001  55.918   9.160  1.00 94.08           C  
ATOM   3766  N   VAL A 518      -9.496  60.562   6.174  1.00 94.11           N  
ATOM   3767  CA  VAL A 518      -8.462  61.342   6.844  1.00 94.11           C  
ATOM   3768  C   VAL A 518      -8.997  62.732   7.180  1.00 94.11           C  
ATOM   3769  O   VAL A 518      -8.764  63.246   8.276  1.00 94.11           O  
ATOM   3770  CB  VAL A 518      -7.186  61.454   5.981  1.00 94.11           C  
ATOM   3771  CG1 VAL A 518      -6.148  62.343   6.664  1.00 94.11           C  
ATOM   3772  CG2 VAL A 518      -6.607  60.069   5.699  1.00 94.11           C  
ATOM   3773  N   GLN A 519      -9.864  63.274   6.217  1.00 93.74           N  
ATOM   3774  CA  GLN A 519     -10.436  64.613   6.312  1.00 93.74           C  
ATOM   3775  C   GLN A 519      -9.345  65.681   6.277  1.00 93.74           C  
ATOM   3776  O   GLN A 519      -9.280  66.539   7.159  1.00 93.74           O  
ATOM   3777  CB  GLN A 519     -11.266  64.754   7.589  1.00 93.74           C  
ATOM   3778  CG  GLN A 519     -12.470  63.823   7.644  1.00 93.74           C  
ATOM   3779  CD  GLN A 519     -13.285  63.992   8.911  1.00 93.74           C  
ATOM   3780  NE2 GLN A 519     -14.357  63.216   9.036  1.00 93.74           N  
ATOM   3781  OE1 GLN A 519     -12.954  64.813   9.774  1.00 93.74           O  
ATOM   3782  N   GLY A 520      -8.429  65.610   5.271  1.00 93.04           N  
ATOM   3783  CA  GLY A 520      -7.318  66.498   4.969  1.00 93.04           C  
ATOM   3784  C   GLY A 520      -6.521  66.065   3.753  1.00 93.04           C  
ATOM   3785  O   GLY A 520      -7.041  65.364   2.883  1.00 93.04           O  
ATOM   3786  N   GLU A 521      -5.401  66.675   3.580  1.00 93.28           N  
ATOM   3787  CA  GLU A 521      -4.480  66.314   2.508  1.00 93.28           C  
ATOM   3788  C   GLU A 521      -3.195  65.708   3.066  1.00 93.28           C  
ATOM   3789  O   GLU A 521      -2.925  65.807   4.265  1.00 93.28           O  
ATOM   3790  CB  GLU A 521      -4.153  67.535   1.645  1.00 93.28           C  
ATOM   3791  CG  GLU A 521      -5.376  68.195   1.024  1.00 93.28           C  
ATOM   3792  CD  GLU A 521      -5.977  67.391  -0.118  1.00 93.28           C  
ATOM   3793  OE1 GLU A 521      -7.197  67.515  -0.373  1.00 93.28           O  
ATOM   3794  OE2 GLU A 521      -5.222  66.627  -0.762  1.00 93.28           O1-
ATOM   3795  N   PRO A 522      -2.540  64.964   2.244  1.00 94.40           N  
ATOM   3796  CA  PRO A 522      -1.240  64.505   2.740  1.00 94.40           C  
ATOM   3797  C   PRO A 522      -0.430  65.624   3.392  1.00 94.40           C  
ATOM   3798  O   PRO A 522      -0.309  66.713   2.828  1.00 94.40           O  
ATOM   3799  CB  PRO A 522      -0.543  63.991   1.478  1.00 94.40           C  
ATOM   3800  CG  PRO A 522      -1.655  63.552   0.579  1.00 94.40           C  
ATOM   3801  CD  PRO A 522      -2.802  64.508   0.737  1.00 94.40           C  
ATOM   3802  N   GLY A 523       0.102  65.358   4.616  1.00 93.31           N  
ATOM   3803  CA  GLY A 523       0.895  66.328   5.353  1.00 93.31           C  
ATOM   3804  C   GLY A 523       0.072  67.169   6.310  1.00 93.31           C  
ATOM   3805  O   GLY A 523       0.623  67.939   7.099  1.00 93.31           O  
ATOM   3806  N   SER A 524      -1.226  67.072   6.233  1.00 94.99           N  
ATOM   3807  CA  SER A 524      -2.095  67.822   7.133  1.00 94.99           C  
ATOM   3808  C   SER A 524      -1.996  67.296   8.562  1.00 94.99           C  
ATOM   3809  O   SER A 524      -1.414  66.235   8.799  1.00 94.99           O  
ATOM   3810  CB  SER A 524      -3.547  67.757   6.657  1.00 94.99           C  
ATOM   3811  OG  SER A 524      -4.054  66.439   6.771  1.00 94.99           O  
ATOM   3812  N   GLN A 525      -2.521  68.063   9.482  1.00 94.31           N  
ATOM   3813  CA  GLN A 525      -2.528  67.657  10.884  1.00 94.31           C  
ATOM   3814  C   GLN A 525      -3.275  66.340  11.071  1.00 94.31           C  
ATOM   3815  O   GLN A 525      -2.824  65.466  11.814  1.00 94.31           O  
ATOM   3816  CB  GLN A 525      -3.157  68.746  11.755  1.00 94.31           C  
ATOM   3817  CG  GLN A 525      -3.031  68.485  13.250  1.00 94.31           C  
ATOM   3818  CD  GLN A 525      -3.651  69.585  14.092  1.00 94.31           C  
ATOM   3819  NE2 GLN A 525      -3.376  69.564  15.391  1.00 94.31           N  
ATOM   3820  OE1 GLN A 525      -4.372  70.447  13.577  1.00 94.31           O  
ATOM   3821  N   ALA A 526      -4.448  66.262  10.378  1.00 95.07           N  
ATOM   3822  CA  ALA A 526      -5.228  65.029  10.444  1.00 95.07           C  
ATOM   3823  C   ALA A 526      -4.419  63.840   9.934  1.00 95.07           C  
ATOM   3824  O   ALA A 526      -4.438  62.764  10.537  1.00 95.07           O  
ATOM   3825  CB  ALA A 526      -6.520  65.172   9.643  1.00 95.07           C  
ATOM   3826  N   ALA A 527      -3.733  64.027   8.831  1.00 95.78           N  
ATOM   3827  CA  ALA A 527      -2.902  62.970   8.261  1.00 95.78           C  
ATOM   3828  C   ALA A 527      -1.768  62.591   9.210  1.00 95.78           C  
ATOM   3829  O   ALA A 527      -1.443  61.412   9.358  1.00 95.78           O  
ATOM   3830  CB  ALA A 527      -2.338  63.406   6.911  1.00 95.78           C  
ATOM   3831  N   HIS A 528      -1.222  63.575   9.914  1.00 94.40           N  
ATOM   3832  CA  HIS A 528      -0.136  63.332  10.856  1.00 94.40           C  
ATOM   3833  C   HIS A 528      -0.588  62.428  11.998  1.00 94.40           C  
ATOM   3834  O   HIS A 528       0.156  61.542  12.426  1.00 94.40           O  
ATOM   3835  CB  HIS A 528       0.396  64.654  11.412  1.00 94.40           C  
ATOM   3836  CG  HIS A 528       1.868  64.647  11.674  1.00 94.40           C  
ATOM   3837  CD2 HIS A 528       2.913  65.008  10.892  1.00 94.40           C  
ATOM   3838  ND1 HIS A 528       2.409  64.223  12.869  1.00 94.40           N  
ATOM   3839  CE1 HIS A 528       3.727  64.326  12.810  1.00 94.40           C  
ATOM   3840  NE2 HIS A 528       4.058  64.800  11.622  1.00 94.40           N  
ATOM   3841  N   GLN A 529      -1.803  62.598  12.395  1.00 93.39           N  
ATOM   3842  CA  GLN A 529      -2.340  61.803  13.495  1.00 93.39           C  
ATOM   3843  C   GLN A 529      -2.506  60.341  13.086  1.00 93.39           C  
ATOM   3844  O   GLN A 529      -2.298  59.437  13.898  1.00 93.39           O  
ATOM   3845  CB  GLN A 529      -3.679  62.371  13.965  1.00 93.39           C  
ATOM   3846  CG  GLN A 529      -3.557  63.692  14.713  1.00 93.39           C  
ATOM   3847  CD  GLN A 529      -4.905  64.311  15.036  1.00 93.39           C  
ATOM   3848  NE2 GLN A 529      -4.885  65.495  15.638  1.00 93.39           N  
ATOM   3849  OE1 GLN A 529      -5.955  63.729  14.745  1.00 93.39           O  
ATOM   3850  N   LEU A 530      -2.726  60.121  11.799  1.00 94.74           N  
ATOM   3851  CA  LEU A 530      -3.086  58.778  11.355  1.00 94.74           C  
ATOM   3852  C   LEU A 530      -1.910  58.103  10.657  1.00 94.74           C  
ATOM   3853  O   LEU A 530      -1.719  56.891  10.785  1.00 94.74           O  
ATOM   3854  CB  LEU A 530      -4.291  58.830  10.414  1.00 94.74           C  
ATOM   3855  CG  LEU A 530      -5.624  59.247  11.040  1.00 94.74           C  
ATOM   3856  CD1 LEU A 530      -6.668  59.487   9.954  1.00 94.74           C  
ATOM   3857  CD2 LEU A 530      -6.105  58.190  12.027  1.00 94.74           C  
ATOM   3858  N   MET A 531      -1.097  58.886   9.896  1.00 96.22           N  
ATOM   3859  CA  MET A 531      -0.176  58.270   8.945  1.00 96.22           C  
ATOM   3860  C   MET A 531       1.273  58.555   9.329  1.00 96.22           C  
ATOM   3861  O   MET A 531       2.192  58.247   8.568  1.00 96.22           O  
ATOM   3862  CB  MET A 531      -0.450  58.772   7.527  1.00 96.22           C  
ATOM   3863  CG  MET A 531      -1.871  58.517   7.050  1.00 96.22           C  
ATOM   3864  SD  MET A 531      -2.332  56.743   7.131  1.00 96.22           S  
ATOM   3865  CE  MET A 531      -4.098  56.852   6.726  1.00 96.22           C  
ATOM   3866  N   HIS A 532       1.493  59.140  10.502  1.00 96.65           N  
ATOM   3867  CA  HIS A 532       2.848  59.460  10.937  1.00 96.65           C  
ATOM   3868  C   HIS A 532       3.150  58.845  12.299  1.00 96.65           C  
ATOM   3869  O   HIS A 532       2.232  58.488  13.041  1.00 96.65           O  
ATOM   3870  CB  HIS A 532       3.051  60.976  10.990  1.00 96.65           C  
ATOM   3871  CG  HIS A 532       3.074  61.624   9.640  1.00 96.65           C  
ATOM   3872  CD2 HIS A 532       2.144  61.665   8.658  1.00 96.65           C  
ATOM   3873  ND1 HIS A 532       4.158  62.337   9.177  1.00 96.65           N  
ATOM   3874  CE1 HIS A 532       3.894  62.789   7.963  1.00 96.65           C  
ATOM   3875  NE2 HIS A 532       2.678  62.395   7.625  1.00 96.65           N  
ATOM   3876  N   THR A 533       4.488  58.674  12.537  1.00 95.56           N  
ATOM   3877  CA  THR A 533       4.989  58.121  13.789  1.00 95.56           C  
ATOM   3878  C   THR A 533       6.248  58.855  14.241  1.00 95.56           C  
ATOM   3879  O   THR A 533       6.648  59.847  13.628  1.00 95.56           O  
ATOM   3880  CB  THR A 533       5.289  56.616  13.653  1.00 95.56           C  
ATOM   3881  CG2 THR A 533       6.500  56.376  12.757  1.00 95.56           C  
ATOM   3882  OG1 THR A 533       5.553  56.069  14.950  1.00 95.56           O  
ATOM   3883  N   HIS A 534       6.725  58.461  15.451  1.00 91.94           N  
ATOM   3884  CA  HIS A 534       7.953  59.030  15.997  1.00 91.94           C  
ATOM   3885  C   HIS A 534       8.927  57.936  16.420  1.00 91.94           C  
ATOM   3886  O   HIS A 534       8.515  56.808  16.701  1.00 91.94           O  
ATOM   3887  CB  HIS A 534       7.639  59.944  17.181  1.00 91.94           C  
ATOM   3888  CG  HIS A 534       6.727  61.078  16.841  1.00 91.94           C  
ATOM   3889  CD2 HIS A 534       5.396  61.237  17.034  1.00 91.94           C  
ATOM   3890  ND1 HIS A 534       7.167  62.227  16.220  1.00 91.94           N  
ATOM   3891  CE1 HIS A 534       6.143  63.046  16.045  1.00 91.94           C  
ATOM   3892  NE2 HIS A 534       5.057  62.469  16.530  1.00 91.94           N  
ATOM   3893  N   TYR A 535      10.174  58.335  16.352  1.00 92.34           N  
ATOM   3894  CA  TYR A 535      11.221  57.382  16.701  1.00 92.34           C  
ATOM   3895  C   TYR A 535      11.978  57.835  17.944  1.00 92.34           C  
ATOM   3896  O   TYR A 535      12.100  59.035  18.201  1.00 92.34           O  
ATOM   3897  CB  TYR A 535      12.195  57.201  15.533  1.00 92.34           C  
ATOM   3898  CG  TYR A 535      11.520  56.846  14.230  1.00 92.34           C  
ATOM   3899  CD1 TYR A 535      11.040  55.560  13.999  1.00 92.34           C  
ATOM   3900  CD2 TYR A 535      11.363  57.797  13.227  1.00 92.34           C  
ATOM   3901  CE1 TYR A 535      10.420  55.228  12.799  1.00 92.34           C  
ATOM   3902  CE2 TYR A 535      10.745  57.476  12.023  1.00 92.34           C  
ATOM   3903  CZ  TYR A 535      10.277  56.191  11.819  1.00 92.34           C  
ATOM   3904  OH  TYR A 535       9.663  55.867  10.629  1.00 92.34           O  
ATOM   3905  N   HIS A 536      12.391  56.889  18.778  1.00 90.68           N  
ATOM   3906  CA  HIS A 536      12.996  57.226  20.062  1.00 90.68           C  
ATOM   3907  C   HIS A 536      14.275  56.428  20.295  1.00 90.68           C  
ATOM   3908  O   HIS A 536      14.419  55.314  19.785  1.00 90.68           O  
ATOM   3909  CB  HIS A 536      12.007  56.975  21.202  1.00 90.68           C  
ATOM   3910  CG  HIS A 536      10.633  57.502  20.932  1.00 90.68           C  
ATOM   3911  CD2 HIS A 536       9.531  56.896  20.432  1.00 90.68           C  
ATOM   3912  ND1 HIS A 536      10.277  58.811  21.179  1.00 90.68           N  
ATOM   3913  CE1 HIS A 536       9.009  58.985  20.842  1.00 90.68           C  
ATOM   3914  NE2 HIS A 536       8.535  57.839  20.386  1.00 90.68           N  
ATOM   3915  N   LYS A 537      15.194  57.191  20.941  1.00 87.91           N  
ATOM   3916  CA  LYS A 537      16.431  56.518  21.330  1.00 87.91           C  
ATOM   3917  C   LYS A 537      16.144  55.313  22.218  1.00 87.91           C  
ATOM   3918  O   LYS A 537      15.354  55.402  23.159  1.00 87.91           O  
ATOM   3919  CB  LYS A 537      17.365  57.492  22.050  1.00 87.91           C  
ATOM   3920  CG  LYS A 537      18.723  56.901  22.400  1.00 87.91           C  
ATOM   3921  CD  LYS A 537      19.619  57.924  23.086  1.00 87.91           C  
ATOM   3922  CE  LYS A 537      20.973  57.331  23.448  1.00 87.91           C  
ATOM   3923  NZ  LYS A 537      21.862  58.336  24.104  1.00 87.91           N1+
ATOM   3924  N   ARG A 538      16.717  54.175  21.830  1.00 80.44           N  
ATOM   3925  CA  ARG A 538      16.592  52.945  22.604  1.00 80.44           C  
ATOM   3926  C   ARG A 538      17.918  52.573  23.259  1.00 80.44           C  
ATOM   3927  O   ARG A 538      18.973  52.657  22.629  1.00 80.44           O  
ATOM   3928  CB  ARG A 538      16.107  51.797  21.715  1.00 80.44           C  
ATOM   3929  CG  ARG A 538      14.677  51.959  21.226  1.00 80.44           C  
ATOM   3930  CD  ARG A 538      14.135  50.667  20.630  1.00 80.44           C  
ATOM   3931  NE  ARG A 538      12.690  50.727  20.436  1.00 80.44           N  
ATOM   3932  CZ  ARG A 538      11.962  49.774  19.861  1.00 80.44           C  
ATOM   3933  NH1 ARG A 538      12.533  48.664  19.409  1.00 80.44           N1+
ATOM   3934  NH2 ARG A 538      10.652  49.932  19.735  1.00 80.44           N  
ATOM   3935  N   ASP A 539      17.832  52.318  24.594  1.00 66.59           N  
ATOM   3936  CA  ASP A 539      19.057  51.956  25.298  1.00 66.59           C  
ATOM   3937  C   ASP A 539      19.538  50.566  24.887  1.00 66.59           C  
ATOM   3938  O   ASP A 539      18.727  49.675  24.628  1.00 66.59           O  
ATOM   3939  CB  ASP A 539      18.844  52.012  26.812  1.00 66.59           C  
ATOM   3940  CG  ASP A 539      18.664  53.427  27.334  1.00 66.59           C  
ATOM   3941  OD1 ASP A 539      19.240  54.371  26.750  1.00 66.59           O  
ATOM   3942  OD2 ASP A 539      17.939  53.600  28.338  1.00 66.59           O1-
ATOM   3943  N   LYS A 540      20.871  50.429  24.604  1.00 60.75           N  
ATOM   3944  CA  LYS A 540      21.467  49.126  24.330  1.00 60.75           C  
ATOM   3945  C   LYS A 540      21.432  48.234  25.569  1.00 60.75           C  
ATOM   3946  O   LYS A 540      21.494  48.727  26.696  1.00 60.75           O  
ATOM   3947  CB  LYS A 540      22.906  49.285  23.840  1.00 60.75           C  
ATOM   3948  CG  LYS A 540      23.025  49.950  22.476  1.00 60.75           C  
ATOM   3949  CD  LYS A 540      24.475  50.033  22.019  1.00 60.75           C  
ATOM   3950  CE  LYS A 540      24.603  50.764  20.689  1.00 60.75           C  
ATOM   3951  NZ  LYS A 540      26.026  50.864  20.246  1.00 60.75           N1+
ATOM   3952  N   THR A 541      21.001  47.004  25.484  1.00 54.84           N  
ATOM   3953  CA  THR A 541      21.104  46.051  26.585  1.00 54.84           C  
ATOM   3954  C   THR A 541      22.548  45.932  27.063  1.00 54.84           C  
ATOM   3955  O   THR A 541      23.482  46.216  26.310  1.00 54.84           O  
ATOM   3956  CB  THR A 541      20.581  44.663  26.175  1.00 54.84           C  
ATOM   3957  CG2 THR A 541      19.379  44.255  27.018  1.00 54.84           C  
ATOM   3958  OG1 THR A 541      20.193  44.694  24.794  1.00 54.84           O  
ATOM   3959  N   VAL A 542      22.829  45.865  28.425  1.00 41.68           N  
ATOM   3960  CA  VAL A 542      24.103  45.677  29.112  1.00 41.68           C  
ATOM   3961  C   VAL A 542      24.965  44.686  28.334  1.00 41.68           C  
ATOM   3962  O   VAL A 542      26.178  44.879  28.202  1.00 41.68           O  
ATOM   3963  CB  VAL A 542      23.900  45.185  30.561  1.00 41.68           C  
ATOM   3964  CG1 VAL A 542      25.245  44.912  31.232  1.00 41.68           C  
ATOM   3965  CG2 VAL A 542      23.098  46.208  31.364  1.00 41.68           C  
ATOM   3966  N   THR A 543      24.341  43.738  27.592  1.00 44.42           N  
ATOM   3967  CA  THR A 543      25.093  42.736  26.844  1.00 44.42           C  
ATOM   3968  C   THR A 543      25.708  43.348  25.588  1.00 44.42           C  
ATOM   3969  O   THR A 543      26.845  43.034  25.230  1.00 44.42           O  
ATOM   3970  CB  THR A 543      24.200  41.542  26.453  1.00 44.42           C  
ATOM   3971  CG2 THR A 543      25.035  40.295  26.187  1.00 44.42           C  
ATOM   3972  OG1 THR A 543      23.281  41.272  27.519  1.00 44.42           O  
ATOM   3973  N   ALA A 544      25.122  44.268  25.033  1.00 42.25           N  
ATOM   3974  CA  ALA A 544      25.632  44.988  23.870  1.00 42.25           C  
ATOM   3975  C   ALA A 544      26.720  45.979  24.271  1.00 42.25           C  
ATOM   3976  O   ALA A 544      27.697  46.167  23.542  1.00 42.25           O  
ATOM   3977  CB  ALA A 544      24.495  45.713  23.154  1.00 42.25           C  
ATOM   3978  N   THR A 545      26.666  46.459  25.487  1.00 37.99           N  
ATOM   3979  CA  THR A 545      27.657  47.368  26.051  1.00 37.99           C  
ATOM   3980  C   THR A 545      28.938  46.619  26.406  1.00 37.99           C  
ATOM   3981  O   THR A 545      30.041  47.125  26.186  1.00 37.99           O  
ATOM   3982  CB  THR A 545      27.113  48.082  27.302  1.00 37.99           C  
ATOM   3983  CG2 THR A 545      27.850  49.394  27.552  1.00 37.99           C  
ATOM   3984  OG1 THR A 545      25.718  48.358  27.120  1.00 37.99           O  
ATOM   3985  N   LEU A 546      28.879  45.353  26.788  1.00 39.60           N  
ATOM   3986  CA  LEU A 546      30.023  44.543  27.191  1.00 39.60           C  
ATOM   3987  C   LEU A 546      30.800  44.055  25.973  1.00 39.60           C  
ATOM   3988  O   LEU A 546      32.023  43.913  26.027  1.00 39.60           O  
ATOM   3989  CB  LEU A 546      29.566  43.348  28.033  1.00 39.60           C  
ATOM   3990  CG  LEU A 546      29.169  43.649  29.480  1.00 39.60           C  
ATOM   3991  CD1 LEU A 546      28.364  42.490  30.059  1.00 39.60           C  
ATOM   3992  CD2 LEU A 546      30.405  43.925  30.327  1.00 39.60           C  
ATOM   3993  N   ALA A 547      30.109  43.901  24.773  1.00 42.13           N  
ATOM   3994  CA  ALA A 547      30.782  43.513  23.535  1.00 42.13           C  
ATOM   3995  C   ALA A 547      31.623  44.661  22.986  1.00 42.13           C  
ATOM   3996  O   ALA A 547      32.657  44.433  22.353  1.00 42.13           O  
ATOM   3997  CB  ALA A 547      29.761  43.060  22.495  1.00 42.13           C  
ATOM   3998  N   ASP A 548      31.292  45.952  23.319  1.00 39.75           N  
ATOM   3999  CA  ASP A 548      32.048  47.138  22.928  1.00 39.75           C  
ATOM   4000  C   ASP A 548      33.286  47.313  23.805  1.00 39.75           C  
ATOM   4001  O   ASP A 548      34.308  47.831  23.350  1.00 39.75           O  
ATOM   4002  CB  ASP A 548      31.166  48.386  23.008  1.00 39.75           C  
ATOM   4003  CG  ASP A 548      30.271  48.558  21.795  1.00 39.75           C  
ATOM   4004  OD1 ASP A 548      30.507  47.891  20.763  1.00 39.75           O  
ATOM   4005  OD2 ASP A 548      29.323  49.369  21.867  1.00 39.75           O1-
ATOM   4006  N   TRP A 549      33.313  46.663  25.139  1.00 31.64           N  
ATOM   4007  CA  TRP A 549      34.485  46.666  26.008  1.00 31.64           C  
ATOM   4008  C   TRP A 549      35.444  45.541  25.634  1.00 31.64           C  
ATOM   4009  O   TRP A 549      36.664  45.721  25.665  1.00 31.64           O  
ATOM   4010  CB  TRP A 549      34.067  46.531  27.475  1.00 31.64           C  
ATOM   4011  CG  TRP A 549      33.650  47.823  28.110  1.00 31.64           C  
ATOM   4012  CD1 TRP A 549      32.586  48.607  27.762  1.00 31.64           C  
ATOM   4013  CD2 TRP A 549      34.293  48.483  29.205  1.00 31.64           C  
ATOM   4014  CE2 TRP A 549      33.564  49.665  29.467  1.00 31.64           C  
ATOM   4015  CE3 TRP A 549      35.417  48.190  29.990  1.00 31.64           C  
ATOM   4016  NE1 TRP A 549      32.529  49.716  28.574  1.00 31.64           N  
ATOM   4017  CZ2 TRP A 549      33.923  50.553  30.484  1.00 31.64           C  
ATOM   4018  CZ3 TRP A 549      35.773  49.076  31.001  1.00 31.64           C  
ATOM   4019  CH2 TRP A 549      35.026  50.243  31.237  1.00 31.64           C  
END
