# Supplementary material for: Predicting the Structure of Enzymes with Metal Cofactors: The Example of [FeFe] Hydrogenases
Source: Int J Mol Sci. 2024 Mar 25;25(7):3663. doi: 10.3390/ijms25073663 (PMC11011570; doi:10.3390/ijms25073663)
Supplement: Supplementary file 1 [file ijms-25-03663-s001.zip › ijms-2857370-SM/Force_Field/topology_parameters/FeFe_clusters.prm]

!sostituito NMN ad OS; aggiunto i parametri per NMM copiandoli da OS --> !modificato per FEN;
!aggiunto H prendendo i parametri da Chang --> !Chang;
!patch allineate a quelle di Chang --> !aggiunto per la patch CYA+FES5;
!messo a zero alcuni ANGLE di HA2 
!messo a zero DIHEDRAL per HA2, H 
!mediato le cariche degli atomi dei gruppi equivalenti
!sostituito i parametri NONBONDED di Chang


BONDS
!
!V(bond) = Kb(b - b0)**2
!
!Kb: kcal/mole/A**2
!b0: A
!
!atom  type  Kb b0
!
!
FT  ST   103.600 2.250 !Fe-S of HydA begins
FO  SO   103.600 2.300
FT  SO    81.300 2.300
C0  FO   490.000 1.760
C1  FO   490.000 1.880
C2  FO   490.000 1.950
CT2 SO   227.000 1.500
NMM CT2  340.000 1.500 !modificato per FEN 
CT2 SF   227.000 1.500
C0  O    570.000 1.200
C2  O    570.000 1.200
C1  N    490.000 1.180 !Fe-S of HydA ends
H   NMM  902.649 1.029 !Chang
FO  SF   103.600 2.300 !patch CYA+FES5
FT  SF    81.300 2.360 !patch CYA+FES5

ANGLES
!
!V(angle) = Ktheta(Theta - Theta0)**2
!
!V(Urey-Bradley) = Kub(S - S0)**2
!
!Ktheta: kcal/mole/rad**2
!Theta0: degrees
!
!atom  types   Ktheta Theta0  
!
FO  C0  O     80.000 180.000 !Fe-S in HydA begins
FO  C1  N     80.000 180.000
FO  C2  O     80.000 120.000
FO  C2  FO     0.000 120.000
FT  ST  FT    65.100  74.500
FO  SO  FO    65.100  90.000
ST  FT  ST    95.100 105.500
ST  FT  SF    95.100 110.700
SO  FO  SO    95.100  90.000
SO  FO  C0     0.000  90.000
SO  FO  C1     0.000  90.000
SO  FO  C2     0.000  90.000
C0  FO  C1    95.100  90.000
C0  FO  C2    95.100  90.000
C1  FO  C2    95.100  90.000
CT2 SO  FO    68.000 103.700
CT2 SF  FT    68.000 103.700
HA2 CT2 SO    50.000 109.500 !Charmm36
HA2 CT2 SF    50.000 109.500
NMM CT2 SO    50.000 114.700 !modificato per FEN
CT1 CT2 SO    50.000 114.700
CT1 CT2 SF    50.000 114.700
CT2 NMM CT2   90.000 109.500 !modificato per FEN
H   NMM CT2   26.589 109.000 !Chang
NMM CT2 HA2   30.220 122.000 !Chang
FT  SF  FO    65.100  90.000 !patch CYA+FES5
SF  FO  SO    95.100  90.000 !patch CYA+FES5
SF  FO  C0     0.000  90.000 !patch CYA+FES5
SF  FO  C1     0.000  90.000 !patch CYA+FES5
SF  FO  C2     0.000  90.000 !patch CYA+FES5
CT2 SF  FO    68.000 103.700 !patch CYA+FES5

DIHEDRALS
!
!V(dihedral) = Kchi(1 + cos(n(chi) - delta))
!
!Kchi: kcal/mole
!n: multiplicity
!delta: degrees
!
!atom  types    Kchi n delta
!
X  FT ST X      0.000 2 180.000
X  FT SF X      0.000 2 180.000
X  FO SO X      0.000 2 180.000
X  FO C0 X      0.000 2 180.000
X  FO C1 X      0.000 2 180.000
X  FO C2 X      0.000 2 180.000
SO FO SO FO    10.755 2 180.000 !Fe-S in HydA begins
SO FO SO CT2    0.000 2 180.000
SO FO SO FT     0.000 2 180.000
C0 FO SO FT     0.000 2 180.000
C1 FO SO FT     0.000 2 180.000
C2 FO SO FT     0.000 2 180.000
C0 FO SO CT2    0.000 2 180.000
C1 FO SO CT2    0.000 2 180.000
C2 FO SO CT2    0.000 2 180.000
FO SO CT2 NMM   0.000 3   0.000 !modificato per FEN
FO SO CT2 HA2   0.000 3   0.000 !Charmm36
SO CT2 NMM CT2  0.383 3   0.000 !modificato per FEN 
SO CT2 NMM CT2  0.100 2 180.000 !modificato per FEN
FT SF CT2 CT1   0.240 1   0.000 !copied by HS-S-CT2-CT1
FT SF CT2 CT1   0.150 2   0.000 
FT SF CT2 CT1   0.270 3   0.000 
FT SF CT2 HA2   0.200 3   0.000 !Charmm36
SO CT2 NMM H    0.000 1 -58.000 
HA2 CT2 NMM H   0.000 1 180.000 !Chang modificati 
CT2 NMM CT2 HA2 0.000 1 180.000 !Chang modificati
SO FO SF CT2    0.000 2 180.000 !patch CYA+FES5
SO FO SF FT     0.000 2 180.000 !patch CYA+FES5
C0 FO SF FT     0.000 2 180.000 !patch CYA+FES5
C1 FO SF FT     0.000 2 180.000 !patch CYA+FES5
C2 FO SF FT     0.000 2 180.000 !patch CYA+FES5
C0 FO SF CT2    0.000 2 180.000 !patch CYA+FES5
C1 FO SF CT2    0.000 2 180.000 !patch CYA+FES5
C2 FO SF CT2    0.000 2 180.000 !patch CYA+FES5
FO SF CT2 HA2   0.000 3   0.000 !patch CYA+FES5
FO SF CT2 CT1   0.240 1   0.000 !patch CYA+FES5
FO SF CT2 CT1   0.150 2   0.000 !patch CYA+FES5
FO SF CT2 CT1   0.270 3   0.000 !patch CYA+FES5

NONBONDED nbxmod  5 atom cdiel shift vatom vdistance vswitch -
cutnb 14.0 ctofnb 12.0 ctonnb 10.0 eps 1.0 e14fac 1.0 wmin 1.5
!Fe-S in HydA; Chang parameters
C0      0.000  -0.1100    2.100 
C1      0.000  -0.1100    2.100
C2      0.000  -0.1100    2.100
FT      0.000  -0.0115    1.442 
FO      0.000  -0.0115    1.442 
ST      0.000  -0.3800    1.975 
SO      0.000  -0.3800    1.975
SF      0.000  -0.3800    1.975
NMM     0.000  -0.2000    1.850

END
