# Supplementary material for: Predicting the Structure of Enzymes with Metal Cofactors: The Example of [FeFe] Hydrogenases
Source: Int J Mol Sci. 2024 Mar 25;25(7):3663. doi: 10.3390/ijms25073663 (PMC11011570; doi:10.3390/ijms25073663)
Supplement: Supplementary file 1 [file ijms-25-03663-s001.zip › ijms-2857370-SM/Force_Field/topology_parameters/FeFe_topology.top]

* CHARMM -like topology file
* for [FeFe] hydrogenase active site
* 
31  1
MASS 1   FO   55.8470 FE    ! Fe in dinuclear complex
MASS 2   FT   55.8470 FE    ! Fe in cubic 4Fe4S cluster
MASS 3   SO   32.0600  S    ! S in dinuclear complex
MASS 4   ST   32.0600  S    ! S in cubic 4Fe4S cluster
MASS 5   SF   32.0600  S    ! S in cys bonded to Fe
MASS 6   C0   12.0110  C    ! C in C=O ligand (C3,C7)
MASS 7   C2   12.0110  C    ! C in C=O ligand (C5)
MASS 8   C1   12.0110  C    ! C in C=N- ligand 
MASS 9   NMM  14.0070  N    ! DTMA nitrogen :(S^-)-CH2-NH-CH2-(S^-): -> Chang

AUTO ANGLES DIHE

RESI FEN !=HCO Chang
GROUP
ATOM FEP FO  -0.22930 
ATOM FED FO   0.00276 
GROUP
ATOM S1 SO   -0.03581   !-0.03055 
ATOM C9 CT2  -0.293925  !-0.30040 
ATOM H9A HA2  0.1826675 !0.17586  
ATOM H9B HA2  0.1826675 !0.18896  
ATOM N1 NMM  -0.51356  
ATOM HN H     0.31571  
ATOM C10 CT2 -0.293925  !-0.28745 
ATOM H10A HA2 0.1826675 !0.19453
ATOM H10B HA2 0.1826675 !0.17132
ATOM S2 SO   -0.03581   !-0.04107
GROUP
ATOM C3 C0  0.44093 
ATOM O3 O  -0.38084
GROUP
ATOM C4 C1  0.03875
ATOM N4 N  -0.40514
GROUP
ATOM C5 C2  0.34359
ATOM O5 O  -0.37296
GROUP
ATOM C6 C1 -0.00642
ATOM N6 N  -0.37139
GROUP
ATOM C7 C0  0.43330
ATOM O7 O  -0.36663

BOND S1 FEP  S1 C9  C9 N1  C9 H9A  C9 H9B  N1 C10  N1 HN  
BOND C10 H10A  C10 H10B
BOND C10 S2  S2 FEP  S1 FED  S2 FED
BOND O3 C3  C3 FEP  C4 FEP  C4 N4  C5 FEP  C5 O5  C5 FED 
BOND C6 FED  C6 N6  C7 FED  C7 O7  

IC  S1   FEP  S2   FED   2.30   90.  60.  67. 2.30
IC  S1   C9   N1   C10   1.87  116.  60. 116. 1.50
IC  S1   C9   N1   HN    1.87  116. -58. 109. 1.09 
IC  FED  S1   C9   H9A   2.30  112. 120. 112. 1.10
IC  FED  S1   C9   H9B   2.30  112. 240. 112. 1.10
IC  FEP  S1   C9   N1    2.30  112. 240. 116. 1.50
IC  FED  S2   C10  H10A  2.30  112. 120. 112. 1.10
IC  FED  S2   C10  H10B  2.30  112. 240. 112. 1.10
IC  FEP  S2   C10  N1    2.30  112. 240. 116. 1.50
IC  S2   C10  N1   C9    1.87  116.  60. 116. 1.50
IC  S1   C4   *FEP C3    2.30   90. 180.  90. 1.76
IC  S2   FEP  C3   O3    2.30   90. 180. 180. 1.20
IC  S2   C3   *FEP C4    2.30   90. 180.  90. 1.88
IC  S1   FEP  C4   N4    2.30   90. 180. 180. 1.18
IC  S1   C6   *FED C7    2.30   90. 180.  90. 1.76
IC  S2   FED  C7   O7    2.30   90. 180. 180. 1.20
IC  S2   C7   *FED C6    2.30   90. 180.  90. 1.88
IC  S1   FED  C6   N6    2.30   90. 180. 180. 1.18
IC  S2   FEP  C5   O5    2.30   90. 120. 120. 1.20
IC  FEP  FED  *C5  O5    1.95   82. 180. 120. 1.20
PATCH FIRST NONE LAST NONE

RESI FS4  !=F4O Chang
GROUP          
ATOM FE1 FT  1.10417 
ATOM FE2 FT  1.10417 
ATOM FE3 FT  1.10417 
ATOM FE4 FT  1.10417 
ATOM S1  ST -0.96905 
ATOM S2  ST -0.96905 
ATOM S3  ST -0.96905 
ATOM S4  ST -0.96905 

BOND S1 FE3  S1 FE4  S1 FE2  S2 FE3  S2 FE4  S2 FE1  
BOND S3 FE1  S3 FE4  S3 FE2  S4 FE1  S4 FE3  S4 FE2 

IC  S1   FE3  S2   FE4   2.30   90.  0.  90. 2.30
IC  FE3  S2   FE4  S1    2.30   90.  0.  90. 2.30
IC  S4   FE1  S3   FE2   2.30   90.  0.  90. 2.30
IC  FE1  S3   FE2  S4    2.30   90.  0.  90. 2.30
IC  FE3  S4   FE2  S1    2.30   90.  0.  90. 2.30
IC  S2   FE1  S3   FE4   2.30   90.  0.  90. 2.30
PATCH FIRST NONE LAST NONE

PRES CYA     -0.635126 ! patch for M-bonded Cys
                       ! use in a patch statement
                       ! follow with AUTOgenerate ANGLes DIHEdrals command
GROUP
ATOM CB  CT2    -0.82229
ATOM HB1 HA2     0.342857  !charmm36
ATOM HB2 HA2     0.342857
ATOM SG  SF     -0.49855
DELETE ATOM HG1

PRES FES1 0.0
BOND 1SG 2FE1
ANGLE 1CB 1SG 2FE1
ANGLE 1SG 2FE1 2S2
ANGLE 1SG 2FE1 2S3
ANGLE 1SG 2FE1 2S1

PRES FES2 0.0
BOND 1SG 2FE2
ANGLE 1CB 1SG 2FE2
ANGLE 1SG 2FE2 2S1
ANGLE 1SG 2FE2 2S4
ANGLE 1SG 2FE2 2S2

PRES FES3 0.0
BOND 1SG 2FE3
ANGLE 1CB 1SG 2FE3
ANGLE 1SG 2FE3 2S2
ANGLE 1SG 2FE3 2S3
ANGLE 1SG 2FE3 2S4

PRES FES4 0.0
BOND 1SG 2FE4
ANGLE 1CB 1SG 2FE4
ANGLE 1SG 2FE4 2S1
ANGLE 1SG 2FE4 2S4
ANGLE 1SG 2FE4 2S3

PRES FES5 0.0
BOND 1SG 2FEP
ANGLE 1CB 1SG 2FEP
ANGLE 1SG 2FEP 2C3
ANGLE 1SG 2FEP 2C4
ANGLE 1SG 2FEP 2C5
ANGLE 1SG 2FEP 2S1
ANGLE 1SG 2FEP 2S2
