# Supplementary material for: Predicting the Structure of Enzymes with Metal Cofactors: The Example of [FeFe] Hydrogenases
Source: Int J Mol Sci. 2024 Mar 25;25(7):3663. doi: 10.3390/ijms25073663 (PMC11011570; doi:10.3390/ijms25073663)
Supplement: Supplementary file 1 [file ijms-25-03663-s001.zip › ijms-2857370-SM/microalgae_info.xlsx]

## Sheet: MicroalgaeInfo
Alga	Notes		AA sequence lenght			Gene code (gene bank)			PDB		*Family	Motif L1	Motif L2	Motif L3
Chlamydomonas Reinhardtii. (HydA1)			497			XP_1693376.1			AF, 4R0V, 3LX4, 6GM7, 6GM5, 6GL6, 2N0S		D	TSCCPGW	MPCTRKQSE	EIMACPAGCVGG
Chlorella Fusca			436			CAC83290.1			AF		D	TSCCPGW	MPCVRKQGE	EVMACPGGCIGG
Chlorella Sorokiniana	Fe-only Hyd (Cys nella zona C-terminale)		500			PRW60372.1			AF		D	TSCCPGW	MPCVRKQGE	EVMACPGGCIGG
Chlorella Variabilis			717			AEA34989.1			AF		A	TSCCPAW	MPCTAKKHE	EVMACPGGCIGG
Chlorella Variabilis	Fe Hyd small subunit domain; very like to C.Vulgaris211/11P (found by AF)		545			XP_005843810.1			AF		C/D ?	ASACPGW	MPCYDKKLE	EVMACPSGCLNG
Chlorella Vulgaris	By Ordonez		406			see Reference 14					D	TSCCPGW	MPCVRKQGE	EVMACPGGCIGG
Chlorella Vulgaris 211/11P	hypotetical Hyd		549			UNIVR (g1379.t1); KAI3438965.1			AF		C/D ?	ASACPGW	MPCYDKKLE	EVMACPSGCLNG
Cholrella sp-DT			434			ADK77883.1			AF		D	TSCCPGW	MPCVRKQGE	EVMACPGGCIGG
Chorella Pyroneidosa			/			/			/		/	/	/	/
Monoraphidium Neglectum			434			XP_0013906846.1, XP_0013905912.1			AF		D	TSCCPGW	MPCVRKQGE	EVMACPGGCIGG
Nannochloropsis Gaditana (CCMP256)			589			XP_005854541.1, EWM24352.1			AF		C/D ?	TSCDAAP	NPCGEIRRI	FCTACYRKGRTG
Nannochloropsis Salina			708			TFJ80951.1			AF		A	TSCCPGW	MPCTAKKGE	EVMACRGGCIGG
Raphidocelis Subcapitata			478			GBF94161.1, GBF95803.1			AF		D	TSCCPGW	MPCVRKQGE	EVMACPGGCIGG
Scenedesmus Obliquus	equal to Tetradesmus Obliquus		449			CAC34419.1, AAG59621.1			AF		D	TSCCPGW	MPCVRKQGE	EVMACPGGCIGG
Scenedesmus sp. SE-MC3 (NERL46B-D3)			461			AXU24207.1, KAF6255154.1			AF		C/D ?	TSCCPGW	MPCVRKQGE	EVMACPGGCIGG
Tetraselmis sp. GSL018			460			AHH85808.1			AF		D	TSCKMSV	MPCVRKLGE	EVMACPGGCING
Tetraspora sp.	partial sequence		293			AMY63159.1			AF		/	TSCCPGW	MPCVRKQGE	EVMACPGGCIGG
Volvox Carteri f Nagariensis			419			XP_002948487.1, XP_002948483.1, XP_002958725.1			AF		D	TSCCPGW	MPCVRKQGE	EIMACPSGCVGG
Bacteria
Clostridium beijerinckii	equal to CpI + a piece of C-terminale		581			dal PDB			6TTL		A	TSCCPSW	MPCIAKKYE	EIMACVGGCIGG
Clostridium Pasteurianum (CpI)			574			dal PDB			6N59/6N6P, 3C8Y, 1FEH, 4XDC		A	TSCCPGW	MPCTSKKFE	EVMACHGGCVNG
CpII
CpIII			450			AJA49821.1			AF		B	TSCCCPM	GPCIAKKAE	GMGCVGGCVGG
Desulfuvibrio Desulfuricans	two chains (397+98 aa)		495			dal PDB			1HFE, 1E08		B	TSCCPGW	MPCTSKKFE	EYMACPGGCVCG
*Family
A = H-cluster + 3 clusters 4Fe4S acc. + 1 cluster 2Fe2S acc.
B = H-cluster + 2 clusters 4Fe4S acc.
C = H-cluster + 1 clusters 4Fe4S acc.
D = H-cluster
Acronyms
AF = Alpha Fold
