# Supplementary material for: Predicting the Structure of Enzymes with Metal Cofactors: The Example of [FeFe] Hydrogenases
Source: Int J Mol Sci. 2024 Mar 25;25(7):3663. doi: 10.3390/ijms25073663 (PMC11011570; doi:10.3390/ijms25073663)
Supplement: Supplementary file 1 [file ijms-25-03663-s001.zip › ijms-2857370-SM/PDB/last_1.pdb]

CRYST1  113.263   73.500  124.925  90.00  90.00  90.00               0
ATOM      1  N   MET     1      21.250   2.670  10.680  0.00  0.00           N  
ATOM      2  HT1 MET     1      20.830   3.150   9.860  0.00  0.00           H  
ATOM      3  HT2 MET     1      22.100   3.160  11.010  0.00  0.00           H  
ATOM      4  HT3 MET     1      20.620   2.820  11.500  0.00  0.00           H  
ATOM      5  CA  MET     1      21.590   1.220  10.380  0.00  0.00           C  
ATOM      6  HA  MET     1      21.990   0.860  11.320  0.00  0.00           H  
ATOM      7  CB  MET     1      20.310   0.310  10.010  0.00  0.00           C  
ATOM      8  HB1 MET     1      19.540   0.360  10.810  0.00  0.00           H  
ATOM      9  HB2 MET     1      19.950   0.650   9.010  0.00  0.00           H  
ATOM     10  CG  MET     1      20.580  -1.190   9.940  0.00  0.00           C  
ATOM     11  HG1 MET     1      19.690  -1.600   9.410  0.00  0.00           H  
ATOM     12  HG2 MET     1      21.430  -1.180   9.230  0.00  0.00           H  
ATOM     13  SD  MET     1      20.820  -2.100  11.480  0.00  0.00           S  
ATOM     14  CE  MET     1      21.220  -3.710  10.660  0.00  0.00           C  
ATOM     15  HE1 MET     1      20.370  -3.920   9.980  0.00  0.00           H  
ATOM     16  HE2 MET     1      22.140  -3.470  10.090  0.00  0.00           H  
ATOM     17  HE3 MET     1      21.480  -4.560  11.330  0.00  0.00           H  
ATOM     18  C   MET     1      22.710   1.080   9.330  0.00  0.00           C  
ATOM     19  O   MET     1      23.540   0.190   9.470  0.00  0.00           O  
ATOM     20  N   PHE     2      22.690   1.950   8.270  0.00  0.00           N  
ATOM     21  HN  PHE     2      21.970   2.600   8.050  0.00  0.00           H  
ATOM     22  CA  PHE     2      23.720   1.910   7.220  0.00  0.00           C  
ATOM     23  HA  PHE     2      24.550   1.270   7.460  0.00  0.00           H  
ATOM     24  CB  PHE     2      23.220   1.490   5.790  0.00  0.00           C  
ATOM     25  HB1 PHE     2      22.640   2.340   5.380  0.00  0.00           H  
ATOM     26  HB2 PHE     2      24.040   1.140   5.120  0.00  0.00           H  
ATOM     27  CG  PHE     2      22.230   0.380   5.950  0.00  0.00           C  
ATOM     28  CD1 PHE     2      20.890   0.650   6.170  0.00  0.00           C  
ATOM     29  HD1 PHE     2      20.590   1.690   6.200  0.00  0.00           H  
ATOM     30  CE1 PHE     2      19.990  -0.460   6.360  0.00  0.00           C  
ATOM     31  HE1 PHE     2      18.920  -0.450   6.410  0.00  0.00           H  
ATOM     32  CZ  PHE     2      20.480  -1.800   6.320  0.00  0.00           C  
ATOM     33  HZ  PHE     2      19.860  -2.660   6.490  0.00  0.00           H  
ATOM     34  CD2 PHE     2      22.690  -0.920   5.890  0.00  0.00           C  
ATOM     35  HD2 PHE     2      23.740  -1.130   5.770  0.00  0.00           H  
ATOM     36  CE2 PHE     2      21.840  -1.980   6.100  0.00  0.00           C  
ATOM     37  HE2 PHE     2      22.260  -2.970   6.210  0.00  0.00           H  
ATOM     38  C   PHE     2      24.280   3.270   7.220  0.00  0.00           C  
ATOM     39  O   PHE     2      23.780   4.200   7.860  0.00  0.00           O  
ATOM     40  N   SER     3      25.420   3.420   6.440  0.00  0.00           N  
ATOM     41  HN  SER     3      25.880   2.680   5.950  0.00  0.00           H  
ATOM     42  CA  SER     3      26.070   4.670   6.200  0.00  0.00           C  
ATOM     43  HA  SER     3      25.270   5.390   6.260  0.00  0.00           H  
ATOM     44  CB  SER     3      27.110   4.790   7.310  0.00  0.00           C  
ATOM     45  HB1 SER     3      26.600   4.850   8.290  0.00  0.00           H  
ATOM     46  HB2 SER     3      27.790   3.900   7.340  0.00  0.00           H  
ATOM     47  OG  SER     3      27.810   6.080   7.250  0.00  0.00           O  
ATOM     48  HG1 SER     3      28.390   6.100   8.010  0.00  0.00           H  
ATOM     49  C   SER     3      26.680   4.630   4.780  0.00  0.00           C  
ATOM     50  O   SER     3      27.220   3.690   4.270  0.00  0.00           O  
ATOM     51  N   GLY     4      26.670   5.820   4.120  0.00  0.00           N  
ATOM     52  HN  GLY     4      26.360   6.670   4.540  0.00  0.00           H  
ATOM     53  CA  GLY     4      27.030   5.970   2.700  0.00  0.00           C  
ATOM     54  HA1 GLY     4      28.030   5.590   2.520  0.00  0.00           H  
ATOM     55  HA2 GLY     4      26.950   7.040   2.690  0.00  0.00           H  
ATOM     56  C   GLY     4      26.260   5.340   1.670  0.00  0.00           C  
ATOM     57  O   GLY     4      25.360   4.580   1.940  0.00  0.00           O  
ATOM     58  N   ALA     5      26.700   5.520   0.380  0.00  0.00           N  
ATOM     59  HN  ALA     5      27.470   6.160   0.260  0.00  0.00           H  
ATOM     60  CA  ALA     5      26.150   4.830  -0.760  0.00  0.00           C  
ATOM     61  HA  ALA     5      25.160   5.260  -0.870  0.00  0.00           H  
ATOM     62  CB  ALA     5      26.780   5.360  -1.990  0.00  0.00           C  
ATOM     63  HB1 ALA     5      26.370   5.240  -3.010  0.00  0.00           H  
ATOM     64  HB2 ALA     5      26.790   6.470  -1.870  0.00  0.00           H  
ATOM     65  HB3 ALA     5      27.850   5.060  -1.980  0.00  0.00           H  
ATOM     66  C   ALA     5      26.080   3.230  -0.610  0.00  0.00           C  
ATOM     67  O   ALA     5      26.850   2.560   0.090  0.00  0.00           O  
ATOM     68  N   VAL     6      25.080   2.640  -1.340  0.00  0.00           N  
ATOM     69  HN  VAL     6      24.560   3.190  -1.980  0.00  0.00           H  
ATOM     70  CA  VAL     6      24.930   1.230  -1.350  0.00  0.00           C  
ATOM     71  HA  VAL     6      25.580   0.640  -0.720  0.00  0.00           H  
ATOM     72  CB  VAL     6      23.520   0.800  -0.850  0.00  0.00           C  
ATOM     73  HB  VAL     6      23.430   1.400   0.080  0.00  0.00           H  
ATOM     74  CG1 VAL     6      22.480   1.160  -1.900  0.00  0.00           C  
ATOM     75 HG11 VAL     6      22.210   0.340  -2.600  0.00  0.00           H  
ATOM     76 HG12 VAL     6      21.600   1.500  -1.320  0.00  0.00           H  
ATOM     77 HG13 VAL     6      22.780   1.960  -2.600  0.00  0.00           H  
ATOM     78  CG2 VAL     6      23.500  -0.710  -0.430  0.00  0.00           C  
ATOM     79 HG21 VAL     6      23.690  -1.330  -1.330  0.00  0.00           H  
ATOM     80 HG22 VAL     6      24.220  -0.880   0.400  0.00  0.00           H  
ATOM     81 HG23 VAL     6      22.440  -0.940  -0.160  0.00  0.00           H  
ATOM     82  C   VAL     6      25.250   0.730  -2.750  0.00  0.00           C  
ATOM     83  O   VAL     6      24.870   1.460  -3.660  0.00  0.00           O  
ATOM     84  N   LYS     7      25.820  -0.450  -3.000  0.00  0.00           N  
ATOM     85  HN  LYS     7      26.240  -0.960  -2.260  0.00  0.00           H  
ATOM     86  CA  LYS     7      25.970  -1.000  -4.350  0.00  0.00           C  
ATOM     87  HA  LYS     7      25.490  -0.340  -5.050  0.00  0.00           H  
ATOM     88  CB  LYS     7      27.520  -1.180  -4.650  0.00  0.00           C  
ATOM     89  HB1 LYS     7      27.940  -1.990  -4.020  0.00  0.00           H  
ATOM     90  HB2 LYS     7      27.600  -1.460  -5.730  0.00  0.00           H  
ATOM     91  CG  LYS     7      28.450   0.010  -4.590  0.00  0.00           C  
ATOM     92  HG1 LYS     7      28.490   0.680  -5.470  0.00  0.00           H  
ATOM     93  HG2 LYS     7      28.250   0.570  -3.650  0.00  0.00           H  
ATOM     94  CD  LYS     7      29.900  -0.520  -4.610  0.00  0.00           C  
ATOM     95  HD1 LYS     7      30.150  -1.090  -3.690  0.00  0.00           H  
ATOM     96  HD2 LYS     7      29.990  -1.230  -5.470  0.00  0.00           H  
ATOM     97  CE  LYS     7      31.070   0.460  -4.860  0.00  0.00           C  
ATOM     98  HE1 LYS     7      32.050  -0.040  -4.940  0.00  0.00           H  
ATOM     99  HE2 LYS     7      30.960   0.960  -5.840  0.00  0.00           H  
ATOM    100  NZ  LYS     7      31.110   1.470  -3.830  0.00  0.00           N1+
ATOM    101  HZ1 LYS     7      30.720   1.140  -2.930  0.00  0.00           H  
ATOM    102  HZ2 LYS     7      32.110   1.690  -3.670  0.00  0.00           H  
ATOM    103  HZ3 LYS     7      30.640   2.340  -4.160  0.00  0.00           H  
ATOM    104  C   LYS     7      25.140  -2.310  -4.340  0.00  0.00           C  
ATOM    105  O   LYS     7      25.230  -3.050  -5.290  0.00  0.00           O  
ATOM    106  N   ILE     8      24.370  -2.650  -3.330  0.00  0.00           N  
ATOM    107  HN  ILE     8      24.390  -2.100  -2.500  0.00  0.00           H  
ATOM    108  CA  ILE     8      23.520  -3.810  -3.330  0.00  0.00           C  
ATOM    109  HA  ILE     8      23.730  -4.460  -4.170  0.00  0.00           H  
ATOM    110  CB  ILE     8      23.580  -4.730  -2.110  0.00  0.00           C  
ATOM    111  HB  ILE     8      22.810  -5.480  -2.370  0.00  0.00           H  
ATOM    112  CG2 ILE     8      24.930  -5.480  -2.000  0.00  0.00           C  
ATOM    113 HG21 ILE     8      24.800  -6.420  -1.430  0.00  0.00           H  
ATOM    114 HG22 ILE     8      25.280  -5.690  -3.030  0.00  0.00           H  
ATOM    115 HG23 ILE     8      25.770  -4.860  -1.620  0.00  0.00           H  
ATOM    116  CG1 ILE     8      23.090  -4.090  -0.770  0.00  0.00           C  
ATOM    117 HG11 ILE     8      23.890  -3.390  -0.460  0.00  0.00           H  
ATOM    118 HG12 ILE     8      22.150  -3.510  -0.920  0.00  0.00           H  
ATOM    119  CD  ILE     8      22.790  -5.160   0.360  0.00  0.00           C  
ATOM    120  HD1 ILE     8      22.370  -4.590   1.210  0.00  0.00           H  
ATOM    121  HD2 ILE     8      22.010  -5.870   0.020  0.00  0.00           H  
ATOM    122  HD3 ILE     8      23.680  -5.660   0.790  0.00  0.00           H  
ATOM    123  C   ILE     8      22.050  -3.330  -3.630  0.00  0.00           C  
ATOM    124  O   ILE     8      21.700  -2.280  -3.180  0.00  0.00           O  
ATOM    125  N   GLY     9      21.310  -4.040  -4.390  0.00  0.00           N  
ATOM    126  HN  GLY     9      21.740  -4.750  -4.960  0.00  0.00           H  
ATOM    127  CA  GLY     9      19.920  -3.670  -4.670  0.00  0.00           C  
ATOM    128  HA1 GLY     9      19.650  -2.870  -4.000  0.00  0.00           H  
ATOM    129  HA2 GLY     9      19.370  -4.590  -4.670  0.00  0.00           H  
ATOM    130  C   GLY     9      19.750  -3.080  -6.010  0.00  0.00           C  
ATOM    131  O   GLY     9      20.620  -2.370  -6.540  0.00  0.00           O  
ATOM    132  N   ASP    10      18.670  -3.400  -6.700  0.00  0.00           N  
ATOM    133  HN  ASP    10      18.000  -3.850  -6.110  0.00  0.00           H  
ATOM    134  CA  ASP    10      18.230  -2.930  -7.990  0.00  0.00           C  
ATOM    135  HA  ASP    10      18.890  -3.370  -8.730  0.00  0.00           H  
ATOM    136  CB  ASP    10      16.840  -3.480  -8.330  0.00  0.00           C  
ATOM    137  HB1 ASP    10      16.230  -3.080  -7.480  0.00  0.00           H  
ATOM    138  HB2 ASP    10      16.370  -3.160  -9.280  0.00  0.00           H  
ATOM    139  CG  ASP    10      16.740  -4.990  -8.360  0.00  0.00           C  
ATOM    140  OD1 ASP    10      17.760  -5.670  -8.630  0.00  0.00           O  
ATOM    141  OD2 ASP    10      15.610  -5.570  -8.170  0.00  0.00           O1-
ATOM    142  C   ASP    10      18.250  -1.360  -8.030  0.00  0.00           C  
ATOM    143  O   ASP    10      17.740  -0.700  -7.130  0.00  0.00           O  
ATOM    144  N   LEU    11      19.040  -0.860  -8.980  0.00  0.00           N  
ATOM    145  HN  LEU    11      19.420  -1.490  -9.650  0.00  0.00           H  
ATOM    146  CA  LEU    11      19.230   0.550  -9.350  0.00  0.00           C  
ATOM    147  HA  LEU    11      19.800   0.530 -10.270  0.00  0.00           H  
ATOM    148  CB  LEU    11      17.860   1.270  -9.760  0.00  0.00           C  
ATOM    149  HB1 LEU    11      17.170   1.240  -8.880  0.00  0.00           H  
ATOM    150  HB2 LEU    11      17.980   2.350  -9.980  0.00  0.00           H  
ATOM    151  CG  LEU    11      17.050   0.580 -10.900  0.00  0.00           C  
ATOM    152  HG  LEU    11      16.920  -0.510 -10.710  0.00  0.00           H  
ATOM    153  CD1 LEU    11      15.670   1.240 -10.990  0.00  0.00           C  
ATOM    154 HD11 LEU    11      15.200   0.890 -11.940  0.00  0.00           H  
ATOM    155 HD12 LEU    11      14.960   0.850 -10.230  0.00  0.00           H  
ATOM    156 HD13 LEU    11      15.720   2.340 -10.890  0.00  0.00           H  
ATOM    157  CD2 LEU    11      17.770   0.660 -12.220  0.00  0.00           C  
ATOM    158 HD21 LEU    11      17.060   0.610 -13.070  0.00  0.00           H  
ATOM    159 HD22 LEU    11      18.430   1.540 -12.340  0.00  0.00           H  
ATOM    160 HD23 LEU    11      18.460  -0.210 -12.310  0.00  0.00           H  
ATOM    161  C   LEU    11      20.000   1.370  -8.300  0.00  0.00           C  
ATOM    162  O   LEU    11      19.640   2.550  -8.030  0.00  0.00           O  
ATOM    163  N   HSD    12      20.930   0.650  -7.650  0.00  0.00           N  
ATOM    164  HN  HSD    12      20.990  -0.310  -7.910  0.00  0.00           H  
ATOM    165  CA  HSD    12      21.830   1.030  -6.620  0.00  0.00           C  
ATOM    166  HA  HSD    12      21.200   1.220  -5.760  0.00  0.00           H  
ATOM    167  CB  HSD    12      22.920  -0.010  -6.310  0.00  0.00           C  
ATOM    168  HB1 HSD    12      23.780   0.380  -5.720  0.00  0.00           H  
ATOM    169  HB2 HSD    12      22.390  -0.700  -5.630  0.00  0.00           H  
ATOM    170  ND1 HSD    12      23.000  -2.060  -7.850  0.00  0.00           N  
ATOM    171  HD1 HSD    12      22.240  -2.560  -7.420  0.00  0.00           H  
ATOM    172  CG  HSD    12      23.420  -0.800  -7.510  0.00  0.00           C  
ATOM    173  CE1 HSD    12      23.720  -2.510  -8.870  0.00  0.00           C  
ATOM    174  HE1 HSD    12      23.430  -3.470  -9.290  0.00  0.00           H  
ATOM    175  NE2 HSD    12      24.670  -1.660  -9.190  0.00  0.00           N  
ATOM    176  CD2 HSD    12      24.470  -0.590  -8.310  0.00  0.00           C  
ATOM    177  HD2 HSD    12      25.160   0.240  -8.210  0.00  0.00           H  
ATOM    178  C   HSD    12      22.510   2.330  -6.780  0.00  0.00           C  
ATOM    179  O   HSD    12      22.780   3.020  -5.780  0.00  0.00           O  
ATOM    180  N   ASP    13      22.890   2.600  -8.040  0.00  0.00           N  
ATOM    181  HN  ASP    13      22.530   1.990  -8.740  0.00  0.00           H  
ATOM    182  CA  ASP    13      23.500   3.840  -8.520  0.00  0.00           C  
ATOM    183  HA  ASP    13      24.360   3.990  -7.880  0.00  0.00           H  
ATOM    184  CB  ASP    13      23.900   3.730 -10.000  0.00  0.00           C  
ATOM    185  HB1 ASP    13      23.030   3.400 -10.590  0.00  0.00           H  
ATOM    186  HB2 ASP    13      24.300   4.720 -10.300  0.00  0.00           H  
ATOM    187  CG  ASP    13      24.990   2.670 -10.130  0.00  0.00           C  
ATOM    188  OD1 ASP    13      24.880   1.820 -11.050  0.00  0.00           O  
ATOM    189  OD2 ASP    13      26.020   2.810  -9.380  0.00  0.00           O1-
ATOM    190  C   ASP    13      22.700   5.130  -8.360  0.00  0.00           C  
ATOM    191  O   ASP    13      23.240   6.280  -8.260  0.00  0.00           O  
ATOM    192  N   PHE    14      21.390   5.050  -8.330  0.00  0.00           N  
ATOM    193  HN  PHE    14      20.920   4.190  -8.520  0.00  0.00           H  
ATOM    194  CA  PHE    14      20.510   6.230  -8.090  0.00  0.00           C  
ATOM    195  HA  PHE    14      20.970   7.180  -8.350  0.00  0.00           H  
ATOM    196  CB  PHE    14      19.180   6.150  -8.870  0.00  0.00           C  
ATOM    197  HB1 PHE    14      18.570   5.280  -8.530  0.00  0.00           H  
ATOM    198  HB2 PHE    14      18.550   7.060  -8.760  0.00  0.00           H  
ATOM    199  CG  PHE    14      19.460   5.850 -10.370  0.00  0.00           C  
ATOM    200  CD1 PHE    14      19.550   4.570 -10.820  0.00  0.00           C  
ATOM    201  HD1 PHE    14      19.290   3.800 -10.110  0.00  0.00           H  
ATOM    202  CE1 PHE    14      19.900   4.290 -12.160  0.00  0.00           C  
ATOM    203  HE1 PHE    14      19.860   3.290 -12.550  0.00  0.00           H  
ATOM    204  CZ  PHE    14      20.050   5.340 -13.060  0.00  0.00           C  
ATOM    205  HZ  PHE    14      20.170   5.100 -14.110  0.00  0.00           H  
ATOM    206  CD2 PHE    14      19.550   6.960 -11.270  0.00  0.00           C  
ATOM    207  HD2 PHE    14      19.340   7.980 -10.970  0.00  0.00           H  
ATOM    208  CE2 PHE    14      19.850   6.700 -12.660  0.00  0.00           C  
ATOM    209  HE2 PHE    14      19.910   7.500 -13.390  0.00  0.00           H  
ATOM    210  C   PHE    14      20.090   6.300  -6.610  0.00  0.00           C  
ATOM    211  O   PHE    14      19.480   7.330  -6.270  0.00  0.00           O  
ATOM    212  N   ILE    15      20.340   5.280  -5.780  0.00  0.00           N  
ATOM    213  HN  ILE    15      20.920   4.510  -6.020  0.00  0.00           H  
ATOM    214  CA  ILE    15      20.040   5.290  -4.350  0.00  0.00           C  
ATOM    215  HA  ILE    15      19.010   5.570  -4.220  0.00  0.00           H  
ATOM    216  CB  ILE    15      20.200   3.930  -3.690  0.00  0.00           C  
ATOM    217  HB  ILE    15      21.250   3.580  -3.660  0.00  0.00           H  
ATOM    218  CG2 ILE    15      19.540   3.940  -2.320  0.00  0.00           C  
ATOM    219 HG21 ILE    15      20.020   4.740  -1.720  0.00  0.00           H  
ATOM    220 HG22 ILE    15      18.480   4.230  -2.480  0.00  0.00           H  
ATOM    221 HG23 ILE    15      19.720   2.960  -1.830  0.00  0.00           H  
ATOM    222  CG1 ILE    15      19.590   2.750  -4.530  0.00  0.00           C  
ATOM    223 HG11 ILE    15      20.040   2.820  -5.540  0.00  0.00           H  
ATOM    224 HG12 ILE    15      19.780   1.740  -4.110  0.00  0.00           H  
ATOM    225  CD  ILE    15      18.040   2.860  -4.780  0.00  0.00           C  
ATOM    226  HD1 ILE    15      17.410   2.660  -3.890  0.00  0.00           H  
ATOM    227  HD2 ILE    15      17.730   3.880  -5.120  0.00  0.00           H  
ATOM    228  HD3 ILE    15      17.800   2.030  -5.480  0.00  0.00           H  
ATOM    229  C   ILE    15      20.890   6.420  -3.720  0.00  0.00           C  
ATOM    230  O   ILE    15      22.050   6.570  -4.120  0.00  0.00           O  
ATOM    231  N   SER    16      20.320   7.310  -2.860  0.00  0.00           N  
ATOM    232  HN  SER    16      19.410   7.170  -2.470  0.00  0.00           H  
ATOM    233  CA  SER    16      20.940   8.470  -2.270  0.00  0.00           C  
ATOM    234  HA  SER    16      21.210   9.090  -3.110  0.00  0.00           H  
ATOM    235  CB  SER    16      19.940   9.360  -1.450  0.00  0.00           C  
ATOM    236  HB1 SER    16      19.120   9.610  -2.170  0.00  0.00           H  
ATOM    237  HB2 SER    16      19.550   8.720  -0.630  0.00  0.00           H  
ATOM    238  OG  SER    16      20.530  10.490  -0.860  0.00  0.00           O  
ATOM    239  HG1 SER    16      19.950  10.890  -0.200  0.00  0.00           H  
ATOM    240  C   SER    16      22.130   8.140  -1.400  0.00  0.00           C  
ATOM    241  O   SER    16      22.100   7.130  -0.690  0.00  0.00           O  
ATOM    242  N   PRO    17      23.180   8.910  -1.340  0.00  0.00           N  
ATOM    243  CD  PRO    17      23.490  10.080  -2.150  0.00  0.00           C  
ATOM    244  HD1 PRO    17      22.740  10.880  -1.970  0.00  0.00           H  
ATOM    245  HD2 PRO    17      23.400   9.790  -3.220  0.00  0.00           H  
ATOM    246  CA  PRO    17      24.290   8.650  -0.420  0.00  0.00           C  
ATOM    247  HA  PRO    17      24.560   7.620  -0.240  0.00  0.00           H  
ATOM    248  CB  PRO    17      25.460   9.400  -1.040  0.00  0.00           C  
ATOM    249  HB1 PRO    17      25.870   8.650  -1.750  0.00  0.00           H  
ATOM    250  HB2 PRO    17      26.320   9.640  -0.370  0.00  0.00           H  
ATOM    251  CG  PRO    17      24.880  10.560  -1.750  0.00  0.00           C  
ATOM    252  HG1 PRO    17      25.420  10.910  -2.660  0.00  0.00           H  
ATOM    253  HG2 PRO    17      24.680  11.360  -1.000  0.00  0.00           H  
ATOM    254  C   PRO    17      24.020   9.190   1.000  0.00  0.00           C  
ATOM    255  O   PRO    17      24.860   9.030   1.850  0.00  0.00           O  
ATOM    256  N   ALA    18      22.920   9.910   1.250  0.00  0.00           N  
ATOM    257  HN  ALA    18      22.240  10.090   0.540  0.00  0.00           H  
ATOM    258  CA  ALA    18      22.630  10.340   2.630  0.00  0.00           C  
ATOM    259  HA  ALA    18      23.550  10.280   3.180  0.00  0.00           H  
ATOM    260  CB  ALA    18      22.180  11.820   2.590  0.00  0.00           C  
ATOM    261  HB1 ALA    18      22.210  12.200   3.630  0.00  0.00           H  
ATOM    262  HB2 ALA    18      22.810  12.380   1.860  0.00  0.00           H  
ATOM    263  HB3 ALA    18      21.190  11.940   2.110  0.00  0.00           H  
ATOM    264  C   ALA    18      21.610   9.490   3.270  0.00  0.00           C  
ATOM    265  O   ALA    18      20.700   9.020   2.590  0.00  0.00           O  
ATOM    266  N   GLN    19      21.710   9.190   4.580  0.00  0.00           N  
ATOM    267  HN  GLN    19      22.340   9.680   5.170  0.00  0.00           H  
ATOM    268  CA  GLN    19      20.740   8.370   5.270  0.00  0.00           C  
ATOM    269  HA  GLN    19      20.040   7.830   4.650  0.00  0.00           H  
ATOM    270  CB  GLN    19      21.450   7.510   6.320  0.00  0.00           C  
ATOM    271  HB1 GLN    19      22.030   8.090   7.080  0.00  0.00           H  
ATOM    272  HB2 GLN    19      20.730   7.000   6.990  0.00  0.00           H  
ATOM    273  CG  GLN    19      22.210   6.330   5.700  0.00  0.00           C  
ATOM    274  HG1 GLN    19      23.300   6.540   5.700  0.00  0.00           H  
ATOM    275  HG2 GLN    19      22.220   5.560   6.500  0.00  0.00           H  
ATOM    276  CD  GLN    19      21.690   5.820   4.440  0.00  0.00           C  
ATOM    277  OE1 GLN    19      20.530   5.520   4.200  0.00  0.00           O  
ATOM    278  NE2 GLN    19      22.530   5.780   3.390  0.00  0.00           N  
ATOM    279 HE21 GLN    19      23.450   6.160   3.470  0.00  0.00           H  
ATOM    280 HE22 GLN    19      22.280   5.390   2.510  0.00  0.00           H  
ATOM    281  C   GLN    19      19.740   9.170   6.060  0.00  0.00           C  
ATOM    282  O   GLN    19      18.770   8.650   6.670  0.00  0.00           O  
ATOM    283  N   ALA    20      19.920  10.580   6.150  0.00  0.00           N  
ATOM    284  HN  ALA    20      20.710  11.020   5.730  0.00  0.00           H  
ATOM    285  CA  ALA    20      18.930  11.440   6.740  0.00  0.00           C  
ATOM    286  HA  ALA    20      17.980  10.920   6.730  0.00  0.00           H  
ATOM    287  CB  ALA    20      19.400  11.800   8.150  0.00  0.00           C  
ATOM    288  HB1 ALA    20      18.710  12.560   8.580  0.00  0.00           H  
ATOM    289  HB2 ALA    20      19.220  10.880   8.750  0.00  0.00           H  
ATOM    290  HB3 ALA    20      20.410  12.160   8.410  0.00  0.00           H  
ATOM    291  C   ALA    20      18.840  12.830   6.060  0.00  0.00           C  
ATOM    292  O   ALA    20      19.820  13.570   5.780  0.00  0.00           O  
ATOM    293  N   CYS    21      17.560  13.160   5.710  0.00  0.00           N  
ATOM    294  HN  CYS    21      16.890  12.520   6.080  0.00  0.00           H  
ATOM    295  CA  CYS    21      17.150  14.270   4.910  0.00  0.00           C  
ATOM    296  HA  CYS    21      16.100  14.000   4.800  0.00  0.00           H  
ATOM    297  CB  CYS    21      17.280  15.540   5.750  0.00  0.00           C  
ATOM    298  HB1 CYS    21      17.510  15.320   6.810  0.00  0.00           H  
ATOM    299  HB2 CYS    21      18.220  16.050   5.430  0.00  0.00           H  
ATOM    300  SG  CYS    21      16.140  16.560   5.730  0.00  0.00           S  
ATOM    301  C   CYS    21      17.700  14.150   3.480  0.00  0.00           C  
ATOM    302  O   CYS    21      18.690  13.490   3.100  0.00  0.00           O  
ATOM    303  N   VAL    22      16.950  14.840   2.570  0.00  0.00           N  
ATOM    304  HN  VAL    22      16.130  15.350   2.820  0.00  0.00           H  
ATOM    305  CA  VAL    22      17.250  15.080   1.180  0.00  0.00           C  
ATOM    306  HA  VAL    22      17.340  14.090   0.750  0.00  0.00           H  
ATOM    307  CB  VAL    22      16.110  15.770   0.460  0.00  0.00           C  
ATOM    308  HB  VAL    22      16.480  15.940  -0.570  0.00  0.00           H  
ATOM    309  CG1 VAL    22      15.010  14.720   0.330  0.00  0.00           C  
ATOM    310 HG11 VAL    22      14.660  14.290   1.300  0.00  0.00           H  
ATOM    311 HG12 VAL    22      14.140  15.270  -0.090  0.00  0.00           H  
ATOM    312 HG13 VAL    22      15.260  13.930  -0.400  0.00  0.00           H  
ATOM    313  CG2 VAL    22      15.580  17.040   1.050  0.00  0.00           C  
ATOM    314 HG21 VAL    22      16.460  17.710   1.110  0.00  0.00           H  
ATOM    315 HG22 VAL    22      14.850  17.500   0.350  0.00  0.00           H  
ATOM    316 HG23 VAL    22      15.390  17.050   2.140  0.00  0.00           H  
ATOM    317  C   VAL    22      18.590  15.810   0.920  0.00  0.00           C  
ATOM    318  O   VAL    22      18.980  16.690   1.690  0.00  0.00           O  
ATOM    319  N   VAL    23      19.310  15.450  -0.130  0.00  0.00           N  
ATOM    320  HN  VAL    23      19.010  14.700  -0.710  0.00  0.00           H  
ATOM    321  CA  VAL    23      20.630  15.990  -0.420  0.00  0.00           C  
ATOM    322  HA  VAL    23      21.270  16.030   0.450  0.00  0.00           H  
ATOM    323  CB  VAL    23      21.340  15.000  -1.280  0.00  0.00           C  
ATOM    324  HB  VAL    23      20.740  14.860  -2.210  0.00  0.00           H  
ATOM    325  CG1 VAL    23      22.710  15.430  -1.720  0.00  0.00           C  
ATOM    326 HG11 VAL    23      23.350  15.780  -0.880  0.00  0.00           H  
ATOM    327 HG12 VAL    23      23.230  14.590  -2.230  0.00  0.00           H  
ATOM    328 HG13 VAL    23      22.730  16.270  -2.450  0.00  0.00           H  
ATOM    329  CG2 VAL    23      21.420  13.640  -0.560  0.00  0.00           C  
ATOM    330 HG21 VAL    23      20.450  13.150  -0.360  0.00  0.00           H  
ATOM    331 HG22 VAL    23      22.040  13.030  -1.250  0.00  0.00           H  
ATOM    332 HG23 VAL    23      22.050  13.600   0.360  0.00  0.00           H  
ATOM    333  C   VAL    23      20.600  17.290  -1.180  0.00  0.00           C  
ATOM    334  O   VAL    23      21.300  18.190  -0.730  0.00  0.00           O  
ATOM    335  N   ASN    24      19.700  17.420  -2.120  0.00  0.00           N  
ATOM    336  HN  ASN    24      18.970  16.750  -2.200  0.00  0.00           H  
ATOM    337  CA  ASN    24      19.600  18.720  -2.800  0.00  0.00           C  
ATOM    338  HA  ASN    24      20.380  19.370  -2.410  0.00  0.00           H  
ATOM    339  CB  ASN    24      19.680  18.530  -4.350  0.00  0.00           C  
ATOM    340  HB1 ASN    24      20.560  17.890  -4.560  0.00  0.00           H  
ATOM    341  HB2 ASN    24      18.780  17.960  -4.650  0.00  0.00           H  
ATOM    342  CG  ASN    24      19.670  19.890  -5.060  0.00  0.00           C  
ATOM    343  OD1 ASN    24      19.640  20.970  -4.460  0.00  0.00           O  
ATOM    344  ND2 ASN    24      19.640  19.810  -6.390  0.00  0.00           N  
ATOM    345 HD21 ASN    24      19.160  19.070  -6.870  0.00  0.00           H  
ATOM    346 HD22 ASN    24      19.750  20.660  -6.900  0.00  0.00           H  
ATOM    347  C   ASN    24      18.250  19.300  -2.380  0.00  0.00           C  
ATOM    348  O   ASN    24      17.260  18.680  -2.480  0.00  0.00           O  
ATOM    349  N   LEU    25      18.240  20.540  -1.970  0.00  0.00           N  
ATOM    350  HN  LEU    25      19.100  20.980  -1.740  0.00  0.00           H  
ATOM    351  CA  LEU    25      17.100  21.320  -1.400  0.00  0.00           C  
ATOM    352  HA  LEU    25      16.390  20.570  -1.090  0.00  0.00           H  
ATOM    353  CB  LEU    25      17.580  22.090  -0.160  0.00  0.00           C  
ATOM    354  HB1 LEU    25      18.460  22.690  -0.490  0.00  0.00           H  
ATOM    355  HB2 LEU    25      16.740  22.640   0.310  0.00  0.00           H  
ATOM    356  CG  LEU    25      18.200  21.200   0.900  0.00  0.00           C  
ATOM    357  HG  LEU    25      19.220  20.850   0.610  0.00  0.00           H  
ATOM    358  CD1 LEU    25      18.370  22.060   2.140  0.00  0.00           C  
ATOM    359 HD11 LEU    25      18.980  21.510   2.890  0.00  0.00           H  
ATOM    360 HD12 LEU    25      18.890  23.020   1.960  0.00  0.00           H  
ATOM    361 HD13 LEU    25      17.380  22.390   2.510  0.00  0.00           H  
ATOM    362  CD2 LEU    25      17.290  20.030   1.330  0.00  0.00           C  
ATOM    363 HD21 LEU    25      17.830  19.540   2.170  0.00  0.00           H  
ATOM    364 HD22 LEU    25      16.260  20.370   1.550  0.00  0.00           H  
ATOM    365 HD23 LEU    25      17.280  19.340   0.460  0.00  0.00           H  
ATOM    366  C   LEU    25      16.480  22.350  -2.370  0.00  0.00           C  
ATOM    367  O   LEU    25      15.710  23.220  -2.060  0.00  0.00           O  
ATOM    368  N   GLU    26      16.900  22.310  -3.680  0.00  0.00           N  
ATOM    369  HN  GLU    26      17.630  21.700  -3.990  0.00  0.00           H  
ATOM    370  CA  GLU    26      16.420  23.220  -4.720  0.00  0.00           C  
ATOM    371  HA  GLU    26      16.380  24.170  -4.210  0.00  0.00           H  
ATOM    372  CB  GLU    26      17.420  23.500  -5.850  0.00  0.00           C  
ATOM    373  HB1 GLU    26      18.020  22.590  -6.060  0.00  0.00           H  
ATOM    374  HB2 GLU    26      16.900  23.640  -6.820  0.00  0.00           H  
ATOM    375  CG  GLU    26      18.360  24.720  -5.480  0.00  0.00           C  
ATOM    376  HG1 GLU    26      17.750  25.590  -5.160  0.00  0.00           H  
ATOM    377  HG2 GLU    26      19.020  24.440  -4.630  0.00  0.00           H  
ATOM    378  CD  GLU    26      19.160  25.160  -6.680  0.00  0.00           C  
ATOM    379  OE1 GLU    26      20.350  25.470  -6.510  0.00  0.00           O  
ATOM    380  OE2 GLU    26      18.640  25.270  -7.810  0.00  0.00           O1-
ATOM    381  C   GLU    26      14.990  22.950  -5.200  0.00  0.00           C  
ATOM    382  O   GLU    26      14.450  21.890  -5.120  0.00  0.00           O  
ATOM    383  N   GLY    27      14.240  23.950  -5.710  0.00  0.00           N  
ATOM    384  HN  GLY    27      14.640  24.840  -5.520  0.00  0.00           H  
ATOM    385  CA  GLY    27      12.980  23.670  -6.390  0.00  0.00           C  
ATOM    386  HA1 GLY    27      12.570  24.640  -6.640  0.00  0.00           H  
ATOM    387  HA2 GLY    27      12.260  23.360  -5.640  0.00  0.00           H  
ATOM    388  C   GLY    27      13.010  22.760  -7.630  0.00  0.00           C  
ATOM    389  O   GLY    27      14.000  22.630  -8.280  0.00  0.00           O  
ATOM    390  N   GLY    28      11.850  22.220  -8.090  0.00  0.00           N  
ATOM    391  HN  GLY    28      11.050  22.240  -7.480  0.00  0.00           H  
ATOM    392  CA  GLY    28      11.810  21.450  -9.370  0.00  0.00           C  
ATOM    393  HA1 GLY    28      10.960  20.780  -9.390  0.00  0.00           H  
ATOM    394  HA2 GLY    28      12.670  20.800  -9.330  0.00  0.00           H  
ATOM    395  C   GLY    28      11.860  22.340 -10.570  0.00  0.00           C  
ATOM    396  O   GLY    28      11.180  23.360 -10.630  0.00  0.00           O  
ATOM    397  N   LYS    29      12.790  22.010 -11.510  0.00  0.00           N  
ATOM    398  HN  LYS    29      13.350  21.180 -11.450  0.00  0.00           H  
ATOM    399  CA  LYS    29      13.070  22.790 -12.670  0.00  0.00           C  
ATOM    400  HA  LYS    29      12.910  23.850 -12.500  0.00  0.00           H  
ATOM    401  CB  LYS    29      14.630  22.780 -13.010  0.00  0.00           C  
ATOM    402  HB1 LYS    29      14.910  21.740 -13.280  0.00  0.00           H  
ATOM    403  HB2 LYS    29      14.840  23.460 -13.860  0.00  0.00           H  
ATOM    404  CG  LYS    29      15.510  23.250 -11.790  0.00  0.00           C  
ATOM    405  HG1 LYS    29      15.350  22.490 -11.000  0.00  0.00           H  
ATOM    406  HG2 LYS    29      16.610  23.250 -12.000  0.00  0.00           H  
ATOM    407  CD  LYS    29      14.980  24.540 -11.120  0.00  0.00           C  
ATOM    408  HD1 LYS    29      14.990  25.330 -11.890  0.00  0.00           H  
ATOM    409  HD2 LYS    29      13.930  24.360 -10.810  0.00  0.00           H  
ATOM    410  CE  LYS    29      15.720  25.020  -9.860  0.00  0.00           C  
ATOM    411  HE1 LYS    29      15.560  26.110  -9.710  0.00  0.00           H  
ATOM    412  HE2 LYS    29      15.460  24.390  -8.990  0.00  0.00           H  
ATOM    413  NZ  LYS    29      17.210  24.880  -9.960  0.00  0.00           N1+
ATOM    414  HZ1 LYS    29      17.650  24.960 -10.900  0.00  0.00           H  
ATOM    415  HZ2 LYS    29      17.760  25.450  -9.280  0.00  0.00           H  
ATOM    416  HZ3 LYS    29      17.430  23.900  -9.690  0.00  0.00           H  
ATOM    417  C   LYS    29      12.230  22.280 -13.850  0.00  0.00           C  
ATOM    418  O   LYS    29      11.780  21.120 -13.980  0.00  0.00           O  
ATOM    419  N   LEU    30      11.890  23.250 -14.780  0.00  0.00           N  
ATOM    420  HN  LEU    30      12.360  24.120 -14.840  0.00  0.00           H  
ATOM    421  CA  LEU    30      10.910  23.000 -15.840  0.00  0.00           C  
ATOM    422  HA  LEU    30      10.800  23.920 -16.410  0.00  0.00           H  
ATOM    423  CB  LEU    30      11.330  22.040 -17.010  0.00  0.00           C  
ATOM    424  HB1 LEU    30      11.260  21.030 -16.550  0.00  0.00           H  
ATOM    425  HB2 LEU    30      10.560  22.210 -17.790  0.00  0.00           H  
ATOM    426  CG  LEU    30      12.730  22.260 -17.700  0.00  0.00           C  
ATOM    427  HG  LEU    30      13.500  21.780 -17.070  0.00  0.00           H  
ATOM    428  CD1 LEU    30      12.800  21.510 -19.090  0.00  0.00           C  
ATOM    429 HD11 LEU    30      11.970  21.980 -19.680  0.00  0.00           H  
ATOM    430 HD12 LEU    30      13.760  21.720 -19.610  0.00  0.00           H  
ATOM    431 HD13 LEU    30      12.610  20.420 -19.110  0.00  0.00           H  
ATOM    432  CD2 LEU    30      13.120  23.700 -18.100  0.00  0.00           C  
ATOM    433 HD21 LEU    30      13.270  24.330 -17.200  0.00  0.00           H  
ATOM    434 HD22 LEU    30      14.070  23.590 -18.670  0.00  0.00           H  
ATOM    435 HD23 LEU    30      12.370  24.140 -18.780  0.00  0.00           H  
ATOM    436  C   LEU    30       9.450  22.470 -15.370  0.00  0.00           C  
ATOM    437  O   LEU    30       8.970  21.380 -15.670  0.00  0.00           O  
ATOM    438  N   PRO    31       8.610  23.050 -14.460  0.00  0.00           N  
ATOM    439  CD  PRO    31       8.930  24.320 -13.820  0.00  0.00           C  
ATOM    440  HD1 PRO    31       9.450  25.020 -14.520  0.00  0.00           H  
ATOM    441  HD2 PRO    31       9.500  24.100 -12.900  0.00  0.00           H  
ATOM    442  CA  PRO    31       7.150  22.910 -14.660  0.00  0.00           C  
ATOM    443  HA  PRO    31       6.930  21.870 -14.490  0.00  0.00           H  
ATOM    444  CB  PRO    31       6.530  23.900 -13.580  0.00  0.00           C  
ATOM    445  HB1 PRO    31       6.510  23.440 -12.570  0.00  0.00           H  
ATOM    446  HB2 PRO    31       5.520  24.210 -13.920  0.00  0.00           H  
ATOM    447  CG  PRO    31       7.590  25.020 -13.520  0.00  0.00           C  
ATOM    448  HG1 PRO    31       7.530  25.500 -12.520  0.00  0.00           H  
ATOM    449  HG2 PRO    31       7.370  25.810 -14.270  0.00  0.00           H  
ATOM    450  C   PRO    31       6.670  23.110 -16.080  0.00  0.00           C  
ATOM    451  O   PRO    31       7.150  24.010 -16.730  0.00  0.00           O  
ATOM    452  N   ASN    32       5.760  22.280 -16.550  0.00  0.00           N  
ATOM    453  HN  ASN    32       5.310  21.770 -15.820  0.00  0.00           H  
ATOM    454  CA  ASN    32       5.130  22.270 -17.880  0.00  0.00           C  
ATOM    455  HA  ASN    32       5.980  22.090 -18.520  0.00  0.00           H  
ATOM    456  CB  ASN    32       4.050  21.120 -18.010  0.00  0.00           C  
ATOM    457  HB1 ASN    32       4.590  20.230 -17.610  0.00  0.00           H  
ATOM    458  HB2 ASN    32       3.150  21.250 -17.370  0.00  0.00           H  
ATOM    459  CG  ASN    32       3.870  20.830 -19.540  0.00  0.00           C  
ATOM    460  OD1 ASN    32       4.270  21.510 -20.470  0.00  0.00           O  
ATOM    461  ND2 ASN    32       3.190  19.700 -19.810  0.00  0.00           N  
ATOM    462 HD21 ASN    32       3.120  19.440 -20.770  0.00  0.00           H  
ATOM    463 HD22 ASN    32       2.570  19.400 -19.080  0.00  0.00           H  
ATOM    464  C   ASN    32       4.420  23.640 -18.200  0.00  0.00           C  
ATOM    465  O   ASN    32       4.040  24.300 -17.200  0.00  0.00           O  
ATOM    466  N   ASN    33       4.260  24.140 -19.440  0.00  0.00           N  
ATOM    467  HN  ASN    33       4.650  23.590 -20.180  0.00  0.00           H  
ATOM    468  CA  ASN    33       3.520  25.440 -19.620  0.00  0.00           C  
ATOM    469  HA  ASN    33       4.020  26.120 -18.950  0.00  0.00           H  
ATOM    470  CB  ASN    33       3.670  25.880 -21.100  0.00  0.00           C  
ATOM    471  HB1 ASN    33       3.020  25.290 -21.780  0.00  0.00           H  
ATOM    472  HB2 ASN    33       3.370  26.940 -21.290  0.00  0.00           H  
ATOM    473  CG  ASN    33       5.110  25.750 -21.560  0.00  0.00           C  
ATOM    474  OD1 ASN    33       5.380  25.060 -22.530  0.00  0.00           O  
ATOM    475  ND2 ASN    33       6.090  26.470 -20.920  0.00  0.00           N  
ATOM    476 HD21 ASN    33       6.010  26.950 -20.050  0.00  0.00           H  
ATOM    477 HD22 ASN    33       6.930  26.560 -21.450  0.00  0.00           H  
ATOM    478  C   ASN    33       2.030  25.320 -19.210  0.00  0.00           C  
ATOM    479  O   ASN    33       1.430  24.220 -19.180  0.00  0.00           O  
ATOM    480  N   VAL    34       1.370  26.340 -18.720  0.00  0.00           N  
ATOM    481  HN  VAL    34       0.400  26.310 -18.480  0.00  0.00           H  
ATOM    482  CA  VAL    34       1.800  27.690 -18.620  0.00  0.00           C  
ATOM    483  HA  VAL    34       2.800  27.800 -19.010  0.00  0.00           H  
ATOM    484  CB  VAL    34       0.950  28.630 -19.420  0.00  0.00           C  
ATOM    485  HB  VAL    34      -0.130  28.740 -19.150  0.00  0.00           H  
ATOM    486  CG1 VAL    34       1.550  30.040 -19.340  0.00  0.00           C  
ATOM    487 HG11 VAL    34       1.580  30.490 -18.330  0.00  0.00           H  
ATOM    488 HG12 VAL    34       2.610  30.070 -19.670  0.00  0.00           H  
ATOM    489 HG13 VAL    34       1.030  30.840 -19.900  0.00  0.00           H  
ATOM    490  CG2 VAL    34       0.940  28.200 -20.910  0.00  0.00           C  
ATOM    491 HG21 VAL    34       0.320  28.950 -21.440  0.00  0.00           H  
ATOM    492 HG22 VAL    34       1.930  28.170 -21.410  0.00  0.00           H  
ATOM    493 HG23 VAL    34       0.420  27.230 -21.090  0.00  0.00           H  
ATOM    494  C   VAL    34       1.900  28.100 -17.200  0.00  0.00           C  
ATOM    495  O   VAL    34       0.920  28.130 -16.390  0.00  0.00           O  
ATOM    496  N   LEU    35       3.140  28.400 -16.730  0.00  0.00           N  
ATOM    497  HN  LEU    35       3.920  28.560 -17.330  0.00  0.00           H  
ATOM    498  CA  LEU    35       3.380  28.890 -15.390  0.00  0.00           C  
ATOM    499  HA  LEU    35       2.790  28.290 -14.720  0.00  0.00           H  
ATOM    500  CB  LEU    35       4.890  28.660 -14.940  0.00  0.00           C  
ATOM    501  HB1 LEU    35       5.240  27.610 -15.000  0.00  0.00           H  
ATOM    502  HB2 LEU    35       5.540  29.140 -15.710  0.00  0.00           H  
ATOM    503  CG  LEU    35       5.500  29.330 -13.650  0.00  0.00           C  
ATOM    504  HG  LEU    35       5.190  30.390 -13.600  0.00  0.00           H  
ATOM    505  CD1 LEU    35       5.100  28.620 -12.370  0.00  0.00           C  
ATOM    506 HD11 LEU    35       3.990  28.530 -12.390  0.00  0.00           H  
ATOM    507 HD12 LEU    35       5.450  27.570 -12.250  0.00  0.00           H  
ATOM    508 HD13 LEU    35       5.420  29.220 -11.500  0.00  0.00           H  
ATOM    509  CD2 LEU    35       7.010  29.150 -13.770  0.00  0.00           C  
ATOM    510 HD21 LEU    35       7.500  29.710 -12.940  0.00  0.00           H  
ATOM    511 HD22 LEU    35       7.270  28.080 -13.620  0.00  0.00           H  
ATOM    512 HD23 LEU    35       7.320  29.670 -14.700  0.00  0.00           H  
ATOM    513  C   LEU    35       2.940  30.320 -15.070  0.00  0.00           C  
ATOM    514  O   LEU    35       3.060  31.270 -15.830  0.00  0.00           O  
ATOM    515  N   ALA    36       2.410  30.490 -13.920  0.00  0.00           N  
ATOM    516  HN  ALA    36       2.180  29.740 -13.310  0.00  0.00           H  
ATOM    517  CA  ALA    36       1.860  31.690 -13.400  0.00  0.00           C  
ATOM    518  HA  ALA    36       1.240  32.020 -14.220  0.00  0.00           H  
ATOM    519  CB  ALA    36       0.960  31.540 -12.150  0.00  0.00           C  
ATOM    520  HB1 ALA    36       0.240  30.790 -12.540  0.00  0.00           H  
ATOM    521  HB2 ALA    36       1.460  31.200 -11.220  0.00  0.00           H  
ATOM    522  HB3 ALA    36       0.430  32.480 -11.860  0.00  0.00           H  
ATOM    523  C   ALA    36       2.770  32.930 -13.250  0.00  0.00           C  
ATOM    524  O   ALA    36       3.960  32.940 -12.780  0.00  0.00           O  
ATOM    525  N   ASP    37       2.210  34.080 -13.610  0.00  0.00           N  
ATOM    526  HN  ASP    37       1.250  34.000 -13.870  0.00  0.00           H  
ATOM    527  CA  ASP    37       2.990  35.260 -13.770  0.00  0.00           C  
ATOM    528  HA  ASP    37       3.820  34.930 -14.380  0.00  0.00           H  
ATOM    529  CB  ASP    37       2.150  36.250 -14.640  0.00  0.00           C  
ATOM    530  HB1 ASP    37       1.770  35.600 -15.460  0.00  0.00           H  
ATOM    531  HB2 ASP    37       1.220  36.590 -14.150  0.00  0.00           H  
ATOM    532  CG  ASP    37       2.950  37.380 -15.260  0.00  0.00           C  
ATOM    533  OD1 ASP    37       2.440  38.080 -16.170  0.00  0.00           O  
ATOM    534  OD2 ASP    37       4.140  37.610 -14.850  0.00  0.00           O1-
ATOM    535  C   ASP    37       3.530  35.810 -12.410  0.00  0.00           C  
ATOM    536  O   ASP    37       2.830  35.870 -11.400  0.00  0.00           O  
ATOM    537  N   ALA    38       4.860  36.160 -12.470  0.00  0.00           N  
ATOM    538  HN  ALA    38       5.410  36.140 -13.310  0.00  0.00           H  
ATOM    539  CA  ALA    38       5.580  36.640 -11.330  0.00  0.00           C  
ATOM    540  HA  ALA    38       6.560  36.980 -11.630  0.00  0.00           H  
ATOM    541  CB  ALA    38       4.860  37.860 -10.750  0.00  0.00           C  
ATOM    542  HB1 ALA    38       4.580  38.550 -11.580  0.00  0.00           H  
ATOM    543  HB2 ALA    38       3.900  37.590 -10.260  0.00  0.00           H  
ATOM    544  HB3 ALA    38       5.500  38.440 -10.050  0.00  0.00           H  
ATOM    545  C   ALA    38       5.810  35.630 -10.240  0.00  0.00           C  
ATOM    546  O   ALA    38       6.350  36.010  -9.220  0.00  0.00           O  
ATOM    547  N   GLU    39       5.700  34.280 -10.620  0.00  0.00           N  
ATOM    548  HN  GLU    39       5.450  34.020 -11.540  0.00  0.00           H  
ATOM    549  CA  GLU    39       6.190  33.200  -9.810  0.00  0.00           C  
ATOM    550  HA  GLU    39       5.780  33.350  -8.820  0.00  0.00           H  
ATOM    551  CB  GLU    39       5.810  31.800 -10.410  0.00  0.00           C  
ATOM    552  HB1 GLU    39       5.980  31.950 -11.490  0.00  0.00           H  
ATOM    553  HB2 GLU    39       6.460  30.940 -10.130  0.00  0.00           H  
ATOM    554  CG  GLU    39       4.360  31.350 -10.100  0.00  0.00           C  
ATOM    555  HG1 GLU    39       3.780  32.300 -10.050  0.00  0.00           H  
ATOM    556  HG2 GLU    39       3.870  30.710 -10.860  0.00  0.00           H  
ATOM    557  CD  GLU    39       4.130  30.610  -8.760  0.00  0.00           C  
ATOM    558  OE1 GLU    39       3.830  29.400  -8.680  0.00  0.00           O  
ATOM    559  OE2 GLU    39       4.290  31.250  -7.710  0.00  0.00           O1-
ATOM    560  C   GLU    39       7.660  33.290  -9.710  0.00  0.00           C  
ATOM    561  O   GLU    39       8.420  33.380 -10.670  0.00  0.00           O  
ATOM    562  N   ALA    40       8.180  33.210  -8.540  0.00  0.00           N  
ATOM    563  HN  ALA    40       7.540  33.090  -7.780  0.00  0.00           H  
ATOM    564  CA  ALA    40       9.550  33.290  -8.080  0.00  0.00           C  
ATOM    565  HA  ALA    40       9.920  34.240  -8.450  0.00  0.00           H  
ATOM    566  CB  ALA    40       9.740  33.190  -6.530  0.00  0.00           C  
ATOM    567  HB1 ALA    40       9.600  32.150  -6.150  0.00  0.00           H  
ATOM    568  HB2 ALA    40      10.760  33.560  -6.300  0.00  0.00           H  
ATOM    569  HB3 ALA    40       9.060  33.900  -6.010  0.00  0.00           H  
ATOM    570  C   ALA    40      10.500  32.380  -8.770  0.00  0.00           C  
ATOM    571  O   ALA    40      10.200  31.350  -9.220  0.00  0.00           O  
ATOM    572  N   GLY    41      11.800  32.820  -8.810  0.00  0.00           N  
ATOM    573  HN  GLY    41      12.010  33.690  -8.370  0.00  0.00           H  
ATOM    574  CA  GLY    41      12.960  32.040  -9.330  0.00  0.00           C  
ATOM    575  HA1 GLY    41      12.840  31.050  -8.910  0.00  0.00           H  
ATOM    576  HA2 GLY    41      13.870  32.570  -9.090  0.00  0.00           H  
ATOM    577  C   GLY    41      12.820  31.830 -10.820  0.00  0.00           C  
ATOM    578  O   GLY    41      11.840  32.090 -11.480  0.00  0.00           O  
ATOM    579  N   THR    42      13.940  31.360 -11.490  0.00  0.00           N  
ATOM    580  HN  THR    42      14.750  31.150 -10.950  0.00  0.00           H  
ATOM    581  CA  THR    42      13.930  31.190 -12.900  0.00  0.00           C  
ATOM    582  HA  THR    42      13.380  32.000 -13.360  0.00  0.00           H  
ATOM    583  CB  THR    42      15.300  31.250 -13.590  0.00  0.00           C  
ATOM    584  HB  THR    42      15.910  30.380 -13.270  0.00  0.00           H  
ATOM    585  OG1 THR    42      15.900  32.550 -13.440  0.00  0.00           O  
ATOM    586  HG1 THR    42      16.360  32.490 -12.600  0.00  0.00           H  
ATOM    587  CG2 THR    42      15.050  31.120 -15.110  0.00  0.00           C  
ATOM    588 HG21 THR    42      14.610  30.150 -15.390  0.00  0.00           H  
ATOM    589 HG22 THR    42      14.420  31.960 -15.460  0.00  0.00           H  
ATOM    590 HG23 THR    42      15.980  31.370 -15.680  0.00  0.00           H  
ATOM    591  C   THR    42      13.260  29.870 -13.270  0.00  0.00           C  
ATOM    592  O   THR    42      13.920  28.850 -13.220  0.00  0.00           O  
ATOM    593  N   VAL    43      11.900  29.790 -13.550  0.00  0.00           N  
ATOM    594  HN  VAL    43      11.320  30.590 -13.380  0.00  0.00           H  
ATOM    595  CA  VAL    43      11.130  28.690 -14.100  0.00  0.00           C  
ATOM    596  HA  VAL    43      10.120  28.920 -13.820  0.00  0.00           H  
ATOM    597  CB  VAL    43      11.400  28.350 -15.550  0.00  0.00           C  
ATOM    598  HB  VAL    43      12.340  27.770 -15.650  0.00  0.00           H  
ATOM    599  CG1 VAL    43      10.270  27.710 -16.310  0.00  0.00           C  
ATOM    600 HG11 VAL    43      10.490  27.470 -17.370  0.00  0.00           H  
ATOM    601 HG12 VAL    43       9.990  26.740 -15.830  0.00  0.00           H  
ATOM    602 HG13 VAL    43       9.310  28.260 -16.270  0.00  0.00           H  
ATOM    603  CG2 VAL    43      11.640  29.680 -16.220  0.00  0.00           C  
ATOM    604 HG21 VAL    43      10.800  30.390 -16.060  0.00  0.00           H  
ATOM    605 HG22 VAL    43      12.610  30.140 -15.930  0.00  0.00           H  
ATOM    606 HG23 VAL    43      11.740  29.350 -17.280  0.00  0.00           H  
ATOM    607  C   VAL    43      11.300  27.440 -13.180  0.00  0.00           C  
ATOM    608  O   VAL    43      11.580  26.340 -13.680  0.00  0.00           O  
ATOM    609  N   GLN    44      11.020  27.670 -11.860  0.00  0.00           N  
ATOM    610  HN  GLN    44      10.670  28.560 -11.580  0.00  0.00           H  
ATOM    611  CA  GLN    44      11.100  26.600 -10.910  0.00  0.00           C  
ATOM    612  HA  GLN    44      11.100  25.670 -11.460  0.00  0.00           H  
ATOM    613  CB  GLN    44      12.320  26.510  -9.970  0.00  0.00           C  
ATOM    614  HB1 GLN    44      12.460  25.620  -9.330  0.00  0.00           H  
ATOM    615  HB2 GLN    44      13.170  26.470 -10.690  0.00  0.00           H  
ATOM    616  CG  GLN    44      12.690  27.890  -9.260  0.00  0.00           C  
ATOM    617  HG1 GLN    44      13.800  27.910  -9.270  0.00  0.00           H  
ATOM    618  HG2 GLN    44      12.330  28.780  -9.820  0.00  0.00           H  
ATOM    619  CD  GLN    44      12.220  27.800  -7.840  0.00  0.00           C  
ATOM    620  OE1 GLN    44      12.580  26.960  -7.000  0.00  0.00           O  
ATOM    621  NE2 GLN    44      11.430  28.800  -7.440  0.00  0.00           N  
ATOM    622 HE21 GLN    44      11.270  28.840  -6.450  0.00  0.00           H  
ATOM    623 HE22 GLN    44      10.840  29.360  -8.020  0.00  0.00           H  
ATOM    624  C   GLN    44       9.740  26.480 -10.270  0.00  0.00           C  
ATOM    625  O   GLN    44       9.080  27.430 -10.010  0.00  0.00           O  
ATOM    626  N   LEU    45       9.270  25.210 -10.000  0.00  0.00           N  
ATOM    627  HN  LEU    45       9.790  24.430 -10.340  0.00  0.00           H  
ATOM    628  CA  LEU    45       8.150  25.080  -9.060  0.00  0.00           C  
ATOM    629  HA  LEU    45       7.430  25.850  -9.260  0.00  0.00           H  
ATOM    630  CB  LEU    45       7.370  23.730  -9.340  0.00  0.00           C  
ATOM    631  HB1 LEU    45       7.360  23.520 -10.430  0.00  0.00           H  
ATOM    632  HB2 LEU    45       8.050  22.990  -8.850  0.00  0.00           H  
ATOM    633  CG  LEU    45       5.980  23.680  -8.800  0.00  0.00           C  
ATOM    634  HG  LEU    45       5.980  24.140  -7.790  0.00  0.00           H  
ATOM    635  CD1 LEU    45       4.930  24.390  -9.720  0.00  0.00           C  
ATOM    636 HD11 LEU    45       3.980  23.940  -9.360  0.00  0.00           H  
ATOM    637 HD12 LEU    45       5.000  25.490  -9.550  0.00  0.00           H  
ATOM    638 HD13 LEU    45       5.200  24.160 -10.770  0.00  0.00           H  
ATOM    639  CD2 LEU    45       5.550  22.240  -8.770  0.00  0.00           C  
ATOM    640 HD21 LEU    45       5.540  21.800  -9.790  0.00  0.00           H  
ATOM    641 HD22 LEU    45       6.230  21.660  -8.110  0.00  0.00           H  
ATOM    642 HD23 LEU    45       4.530  22.140  -8.350  0.00  0.00           H  
ATOM    643  C   LEU    45       8.550  25.360  -7.600  0.00  0.00           C  
ATOM    644  O   LEU    45       9.400  24.680  -7.040  0.00  0.00           O  
ATOM    645  N   GLN    46       8.000  26.400  -6.980  0.00  0.00           N  
ATOM    646  HN  GLN    46       7.230  26.820  -7.460  0.00  0.00           H  
ATOM    647  CA  GLN    46       8.430  27.040  -5.750  0.00  0.00           C  
ATOM    648  HA  GLN    46       9.510  27.040  -5.690  0.00  0.00           H  
ATOM    649  CB  GLN    46       8.020  28.490  -5.920  0.00  0.00           C  
ATOM    650  HB1 GLN    46       8.510  29.040  -6.750  0.00  0.00           H  
ATOM    651  HB2 GLN    46       6.930  28.550  -6.150  0.00  0.00           H  
ATOM    652  CG  GLN    46       8.240  29.420  -4.630  0.00  0.00           C  
ATOM    653  HG1 GLN    46       7.810  30.420  -4.820  0.00  0.00           H  
ATOM    654  HG2 GLN    46       7.610  29.000  -3.810  0.00  0.00           H  
ATOM    655  CD  GLN    46       9.710  29.480  -4.130  0.00  0.00           C  
ATOM    656  OE1 GLN    46      10.690  29.710  -4.890  0.00  0.00           O  
ATOM    657  NE2 GLN    46       9.920  29.160  -2.820  0.00  0.00           N  
ATOM    658 HE21 GLN    46      10.880  29.090  -2.530  0.00  0.00           H  
ATOM    659 HE22 GLN    46       9.140  28.750  -2.350  0.00  0.00           H  
ATOM    660  C   GLN    46       7.970  26.400  -4.400  0.00  0.00           C  
ATOM    661  O   GLN    46       6.750  26.140  -4.190  0.00  0.00           O  
ATOM    662  N   PRO    47       8.830  26.040  -3.440  0.00  0.00           N  
ATOM    663  CD  PRO    47      10.200  25.680  -3.620  0.00  0.00           C  
ATOM    664  HD1 PRO    47      10.770  26.580  -3.940  0.00  0.00           H  
ATOM    665  HD2 PRO    47      10.280  24.860  -4.370  0.00  0.00           H  
ATOM    666  CA  PRO    47       8.430  25.890  -2.020  0.00  0.00           C  
ATOM    667  HA  PRO    47       7.920  24.940  -1.970  0.00  0.00           H  
ATOM    668  CB  PRO    47       9.760  25.920  -1.310  0.00  0.00           C  
ATOM    669  HB1 PRO    47       9.720  25.410  -0.320  0.00  0.00           H  
ATOM    670  HB2 PRO    47      10.100  26.970  -1.210  0.00  0.00           H  
ATOM    671  CG  PRO    47      10.780  25.220  -2.270  0.00  0.00           C  
ATOM    672  HG1 PRO    47      10.750  24.120  -2.120  0.00  0.00           H  
ATOM    673  HG2 PRO    47      11.870  25.420  -2.180  0.00  0.00           H  
ATOM    674  C   PRO    47       7.520  26.900  -1.420  0.00  0.00           C  
ATOM    675  O   PRO    47       7.800  28.070  -1.420  0.00  0.00           O  
ATOM    676  N   ARG    48       6.470  26.470  -0.700  0.00  0.00           N  
ATOM    677  HN  ARG    48       6.320  25.480  -0.690  0.00  0.00           H  
ATOM    678  CA  ARG    48       5.650  27.400   0.030  0.00  0.00           C  
ATOM    679  HA  ARG    48       5.980  28.420  -0.140  0.00  0.00           H  
ATOM    680  CB  ARG    48       4.140  27.260  -0.410  0.00  0.00           C  
ATOM    681  HB1 ARG    48       3.700  26.340   0.040  0.00  0.00           H  
ATOM    682  HB2 ARG    48       3.600  28.090   0.080  0.00  0.00           H  
ATOM    683  CG  ARG    48       3.770  27.270  -1.930  0.00  0.00           C  
ATOM    684  HG1 ARG    48       4.290  26.360  -2.280  0.00  0.00           H  
ATOM    685  HG2 ARG    48       2.680  27.030  -1.930  0.00  0.00           H  
ATOM    686  CD  ARG    48       4.190  28.430  -2.740  0.00  0.00           C  
ATOM    687  HD1 ARG    48       3.860  29.380  -2.290  0.00  0.00           H  
ATOM    688  HD2 ARG    48       5.290  28.480  -2.870  0.00  0.00           H  
ATOM    689  NE  ARG    48       3.540  28.270  -4.100  0.00  0.00           N  
ATOM    690  HE  ARG    48       3.090  27.420  -4.350  0.00  0.00           H  
ATOM    691  CZ  ARG    48       3.930  28.930  -5.100  0.00  0.00           C  
ATOM    692  NH1 ARG    48       4.390  30.160  -5.130  0.00  0.00           N1+
ATOM    693 HH11 ARG    48       4.550  30.500  -6.060  0.00  0.00           H  
ATOM    694 HH12 ARG    48       4.830  30.500  -4.300  0.00  0.00           H  
ATOM    695  NH2 ARG    48       3.430  28.440  -6.280  0.00  0.00           N  
ATOM    696 HH21 ARG    48       3.610  28.940  -7.130  0.00  0.00           H  
ATOM    697 HH22 ARG    48       2.970  27.550  -6.300  0.00  0.00           H  
ATOM    698  C   ARG    48       5.790  26.980   1.500  0.00  0.00           C  
ATOM    699  O   ARG    48       5.070  27.550   2.330  0.00  0.00           O  
ATOM    700  N   LYS    49       6.760  26.180   1.870  0.00  0.00           N  
ATOM    701  HN  LYS    49       7.300  25.730   1.160  0.00  0.00           H  
ATOM    702  CA  LYS    49       7.150  25.860   3.250  0.00  0.00           C  
ATOM    703  HA  LYS    49       6.800  26.560   3.990  0.00  0.00           H  
ATOM    704  CB  LYS    49       6.580  24.460   3.680  0.00  0.00           C  
ATOM    705  HB1 LYS    49       6.460  23.750   2.830  0.00  0.00           H  
ATOM    706  HB2 LYS    49       7.260  24.090   4.480  0.00  0.00           H  
ATOM    707  CG  LYS    49       5.160  24.680   4.250  0.00  0.00           C  
ATOM    708  HG1 LYS    49       5.320  25.450   5.030  0.00  0.00           H  
ATOM    709  HG2 LYS    49       4.550  25.260   3.530  0.00  0.00           H  
ATOM    710  CD  LYS    49       4.500  23.430   4.830  0.00  0.00           C  
ATOM    711  HD1 LYS    49       3.480  23.730   5.150  0.00  0.00           H  
ATOM    712  HD2 LYS    49       4.200  22.620   4.130  0.00  0.00           H  
ATOM    713  CE  LYS    49       5.160  22.670   5.990  0.00  0.00           C  
ATOM    714  HE1 LYS    49       4.420  21.990   6.470  0.00  0.00           H  
ATOM    715  HE2 LYS    49       6.050  22.070   5.670  0.00  0.00           H  
ATOM    716  NZ  LYS    49       5.650  23.630   7.010  0.00  0.00           N1+
ATOM    717  HZ1 LYS    49       6.630  23.900   6.780  0.00  0.00           H  
ATOM    718  HZ2 LYS    49       5.070  24.490   6.960  0.00  0.00           H  
ATOM    719  HZ3 LYS    49       5.570  23.160   7.930  0.00  0.00           H  
ATOM    720  C   LYS    49       8.720  25.770   3.210  0.00  0.00           C  
ATOM    721  O   LYS    49       9.340  25.580   2.150  0.00  0.00           O  
ATOM    722  N   PRO    50       9.470  26.130   4.290  0.00  0.00           N  
ATOM    723  CD  PRO    50       9.020  26.970   5.400  0.00  0.00           C  
ATOM    724  HD1 PRO    50       8.290  26.320   5.940  0.00  0.00           H  
ATOM    725  HD2 PRO    50       8.470  27.810   4.930  0.00  0.00           H  
ATOM    726  CA  PRO    50      10.860  25.880   4.360  0.00  0.00           C  
ATOM    727  HA  PRO    50      11.310  26.480   3.580  0.00  0.00           H  
ATOM    728  CB  PRO    50      11.250  26.320   5.820  0.00  0.00           C  
ATOM    729  HB1 PRO    50      12.310  26.600   5.970  0.00  0.00           H  
ATOM    730  HB2 PRO    50      11.000  25.520   6.550  0.00  0.00           H  
ATOM    731  CG  PRO    50      10.230  27.380   6.200  0.00  0.00           C  
ATOM    732  HG1 PRO    50      10.660  28.350   5.850  0.00  0.00           H  
ATOM    733  HG2 PRO    50       9.940  27.410   7.280  0.00  0.00           H  
ATOM    734  C   PRO    50      11.260  24.430   3.990  0.00  0.00           C  
ATOM    735  O   PRO    50      10.530  23.490   4.220  0.00  0.00           O  
ATOM    736  N   GLN    51      12.450  24.280   3.330  0.00  0.00           N  
ATOM    737  HN  GLN    51      13.010  25.060   3.090  0.00  0.00           H  
ATOM    738  CA  GLN    51      13.040  22.980   3.090  0.00  0.00           C  
ATOM    739  HA  GLN    51      12.310  22.380   2.570  0.00  0.00           H  
ATOM    740  CB  GLN    51      14.170  23.220   2.090  0.00  0.00           C  
ATOM    741  HB1 GLN    51      14.940  23.870   2.560  0.00  0.00           H  
ATOM    742  HB2 GLN    51      14.660  22.250   1.860  0.00  0.00           H  
ATOM    743  CG  GLN    51      13.650  23.840   0.740  0.00  0.00           C  
ATOM    744  HG1 GLN    51      13.120  24.800   0.890  0.00  0.00           H  
ATOM    745  HG2 GLN    51      14.550  24.050   0.120  0.00  0.00           H  
ATOM    746  CD  GLN    51      12.800  22.850  -0.110  0.00  0.00           C  
ATOM    747  OE1 GLN    51      11.750  22.330   0.300  0.00  0.00           O  
ATOM    748  NE2 GLN    51      13.240  22.540  -1.290  0.00  0.00           N  
ATOM    749 HE21 GLN    51      12.620  21.970  -1.820  0.00  0.00           H  
ATOM    750 HE22 GLN    51      14.100  22.940  -1.600  0.00  0.00           H  
ATOM    751  C   GLN    51      13.560  22.280   4.330  0.00  0.00           C  
ATOM    752  O   GLN    51      13.880  22.940   5.370  0.00  0.00           O  
ATOM    753  N   GLY    52      13.630  20.900   4.200  0.00  0.00           N  
ATOM    754  HN  GLY    52      13.270  20.430   3.400  0.00  0.00           H  
ATOM    755  CA  GLY    52      14.290  19.990   5.100  0.00  0.00           C  
ATOM    756  HA1 GLY    52      15.350  20.140   5.220  0.00  0.00           H  
ATOM    757  HA2 GLY    52      13.930  19.040   4.710  0.00  0.00           H  
ATOM    758  C   GLY    52      13.810  20.110   6.550  0.00  0.00           C  
ATOM    759  O   GLY    52      12.670  20.310   6.930  0.00  0.00           O  
ATOM    760  N   PHE    53      14.710  19.830   7.570  0.00  0.00           N  
ATOM    761  HN  PHE    53      15.620  19.480   7.380  0.00  0.00           H  
ATOM    762  CA  PHE    53      14.400  19.810   8.910  0.00  0.00           C  
ATOM    763  HA  PHE    53      13.600  19.090   9.020  0.00  0.00           H  
ATOM    764  CB  PHE    53      15.680  19.300   9.660  0.00  0.00           C  
ATOM    765  HB1 PHE    53      15.840  18.240   9.380  0.00  0.00           H  
ATOM    766  HB2 PHE    53      16.560  19.920   9.410  0.00  0.00           H  
ATOM    767  CG  PHE    53      15.490  19.270  11.150  0.00  0.00           C  
ATOM    768  CD1 PHE    53      16.250  20.170  11.930  0.00  0.00           C  
ATOM    769  HD1 PHE    53      16.990  20.740  11.380  0.00  0.00           H  
ATOM    770  CE1 PHE    53      15.950  20.140  13.350  0.00  0.00           C  
ATOM    771  HE1 PHE    53      16.620  20.730  13.970  0.00  0.00           H  
ATOM    772  CZ  PHE    53      14.970  19.350  13.890  0.00  0.00           C  
ATOM    773  HZ  PHE    53      14.820  19.410  14.960  0.00  0.00           H  
ATOM    774  CD2 PHE    53      14.530  18.480  11.730  0.00  0.00           C  
ATOM    775  HD2 PHE    53      13.960  17.820  11.090  0.00  0.00           H  
ATOM    776  CE2 PHE    53      14.190  18.460  13.110  0.00  0.00           C  
ATOM    777  HE2 PHE    53      13.490  17.730  13.470  0.00  0.00           H  
ATOM    778  C   PHE    53      13.850  21.120   9.440  0.00  0.00           C  
ATOM    779  O   PHE    53      14.300  22.220   9.140  0.00  0.00           O  
ATOM    780  N   ALA    54      12.900  21.110  10.400  0.00  0.00           N  
ATOM    781  HN  ALA    54      12.570  20.210  10.670  0.00  0.00           H  
ATOM    782  CA  ALA    54      12.440  22.230  11.110  0.00  0.00           C  
ATOM    783  HA  ALA    54      13.290  22.860  11.370  0.00  0.00           H  
ATOM    784  CB  ALA    54      11.290  23.000  10.350  0.00  0.00           C  
ATOM    785  HB1 ALA    54      10.620  23.510  11.080  0.00  0.00           H  
ATOM    786  HB2 ALA    54      11.860  23.660   9.660  0.00  0.00           H  
ATOM    787  HB3 ALA    54      10.710  22.240   9.770  0.00  0.00           H  
ATOM    788  C   ALA    54      11.890  21.820  12.490  0.00  0.00           C  
ATOM    789  O   ALA    54      11.330  20.720  12.640  0.00  0.00           O  
ATOM    790  N   GLN    55      12.100  22.740  13.470  0.00  0.00           N  
ATOM    791  HN  GLN    55      12.680  23.530  13.280  0.00  0.00           H  
ATOM    792  CA  GLN    55      11.650  22.500  14.840  0.00  0.00           C  
ATOM    793  HA  GLN    55      12.010  21.490  15.000  0.00  0.00           H  
ATOM    794  CB  GLN    55      12.390  23.490  15.740  0.00  0.00           C  
ATOM    795  HB1 GLN    55      12.270  24.520  15.330  0.00  0.00           H  
ATOM    796  HB2 GLN    55      11.910  23.510  16.740  0.00  0.00           H  
ATOM    797  CG  GLN    55      13.960  23.230  15.850  0.00  0.00           C  
ATOM    798  HG1 GLN    55      14.410  23.170  14.830  0.00  0.00           H  
ATOM    799  HG2 GLN    55      14.250  24.130  16.420  0.00  0.00           H  
ATOM    800  CD  GLN    55      14.400  22.090  16.700  0.00  0.00           C  
ATOM    801  OE1 GLN    55      13.590  21.350  17.290  0.00  0.00           O  
ATOM    802  NE2 GLN    55      15.740  22.020  16.920  0.00  0.00           N  
ATOM    803 HE21 GLN    55      16.080  21.320  17.540  0.00  0.00           H  
ATOM    804 HE22 GLN    55      16.300  22.590  16.310  0.00  0.00           H  
ATOM    805  C   GLN    55      10.150  22.340  15.030  0.00  0.00           C  
ATOM    806  O   GLN    55       9.330  23.020  14.450  0.00  0.00           O  
ATOM    807  N   THR    56       9.780  21.350  15.960  0.00  0.00           N  
ATOM    808  HN  THR    56      10.430  20.810  16.490  0.00  0.00           H  
ATOM    809  CA  THR    56       8.410  20.960  16.320  0.00  0.00           C  
ATOM    810  HA  THR    56       7.860  20.990  15.390  0.00  0.00           H  
ATOM    811  CB  THR    56       8.210  19.480  16.800  0.00  0.00           C  
ATOM    812  HB  THR    56       7.140  19.190  16.860  0.00  0.00           H  
ATOM    813  OG1 THR    56       8.680  19.290  18.100  0.00  0.00           O  
ATOM    814  HG1 THR    56       9.640  19.290  18.160  0.00  0.00           H  
ATOM    815  CG2 THR    56       8.860  18.450  15.890  0.00  0.00           C  
ATOM    816 HG21 THR    56       9.970  18.520  15.890  0.00  0.00           H  
ATOM    817 HG22 THR    56       8.820  17.390  16.230  0.00  0.00           H  
ATOM    818 HG23 THR    56       8.530  18.500  14.830  0.00  0.00           H  
ATOM    819  C   THR    56       7.640  22.020  17.100  0.00  0.00           C  
ATOM    820  O   THR    56       8.160  22.970  17.710  0.00  0.00           O  
ATOM    821  N   LEU    57       6.300  21.840  17.010  0.00  0.00           N  
ATOM    822  HN  LEU    57       5.910  21.110  16.450  0.00  0.00           H  
ATOM    823  CA  LEU    57       5.360  22.670  17.830  0.00  0.00           C  
ATOM    824  HA  LEU    57       5.280  23.650  17.380  0.00  0.00           H  
ATOM    825  CB  LEU    57       3.950  21.950  17.720  0.00  0.00           C  
ATOM    826  HB1 LEU    57       3.580  21.980  16.680  0.00  0.00           H  
ATOM    827  HB2 LEU    57       4.150  20.900  18.020  0.00  0.00           H  
ATOM    828  CG  LEU    57       2.830  22.550  18.580  0.00  0.00           C  
ATOM    829  HG  LEU    57       3.120  22.690  19.650  0.00  0.00           H  
ATOM    830  CD1 LEU    57       2.340  23.840  17.990  0.00  0.00           C  
ATOM    831 HD11 LEU    57       3.080  24.660  18.060  0.00  0.00           H  
ATOM    832 HD12 LEU    57       2.260  23.680  16.890  0.00  0.00           H  
ATOM    833 HD13 LEU    57       1.320  24.020  18.380  0.00  0.00           H  
ATOM    834  CD2 LEU    57       1.720  21.520  18.720  0.00  0.00           C  
ATOM    835 HD21 LEU    57       2.020  20.770  19.490  0.00  0.00           H  
ATOM    836 HD22 LEU    57       0.810  21.950  19.180  0.00  0.00           H  
ATOM    837 HD23 LEU    57       1.620  21.000  17.740  0.00  0.00           H  
ATOM    838  C   LEU    57       5.680  22.660  19.380  0.00  0.00           C  
ATOM    839  O   LEU    57       5.990  21.590  19.880  0.00  0.00           O  
ATOM    840  N   PRO    58       5.650  23.800  20.120  0.00  0.00           N  
ATOM    841  CD  PRO    58       5.680  25.170  19.590  0.00  0.00           C  
ATOM    842  HD1 PRO    58       4.890  25.400  18.850  0.00  0.00           H  
ATOM    843  HD2 PRO    58       6.600  25.270  18.970  0.00  0.00           H  
ATOM    844  CA  PRO    58       5.800  23.810  21.560  0.00  0.00           C  
ATOM    845  HA  PRO    58       6.440  23.050  21.990  0.00  0.00           H  
ATOM    846  CB  PRO    58       6.280  25.220  21.850  0.00  0.00           C  
ATOM    847  HB1 PRO    58       7.390  25.200  21.840  0.00  0.00           H  
ATOM    848  HB2 PRO    58       5.990  25.570  22.860  0.00  0.00           H  
ATOM    849  CG  PRO    58       5.520  26.050  20.740  0.00  0.00           C  
ATOM    850  HG1 PRO    58       6.070  27.010  20.750  0.00  0.00           H  
ATOM    851  HG2 PRO    58       4.470  26.110  21.090  0.00  0.00           H  
ATOM    852  C   PRO    58       4.460  23.490  22.240  0.00  0.00           C  
ATOM    853  O   PRO    58       3.820  24.410  22.720  0.00  0.00           O  
ATOM    854  N   ALA    59       4.000  22.260  22.290  0.00  0.00           N  
ATOM    855  HN  ALA    59       4.430  21.570  21.700  0.00  0.00           H  
ATOM    856  CA  ALA    59       2.730  21.910  22.950  0.00  0.00           C  
ATOM    857  HA  ALA    59       1.940  22.460  22.460  0.00  0.00           H  
ATOM    858  CB  ALA    59       2.360  20.490  22.590  0.00  0.00           C  
ATOM    859  HB1 ALA    59       2.170  20.450  21.490  0.00  0.00           H  
ATOM    860  HB2 ALA    59       3.190  19.810  22.900  0.00  0.00           H  
ATOM    861  HB3 ALA    59       1.510  20.020  23.130  0.00  0.00           H  
ATOM    862  C   ALA    59       2.490  22.140  24.500  0.00  0.00           C  
ATOM    863  O   ALA    59       3.300  21.770  25.340  0.00  0.00           O  
ATOM    864  N   ALA    60       1.330  22.790  24.910  0.00  0.00           N  
ATOM    865  HN  ALA    60       0.660  23.150  24.260  0.00  0.00           H  
ATOM    866  CA  ALA    60       0.970  22.890  26.340  0.00  0.00           C  
ATOM    867  HA  ALA    60       0.130  23.550  26.470  0.00  0.00           H  
ATOM    868  CB  ALA    60       0.310  21.560  26.850  0.00  0.00           C  
ATOM    869  HB1 ALA    60       1.090  20.800  27.030  0.00  0.00           H  
ATOM    870  HB2 ALA    60      -0.340  21.670  27.750  0.00  0.00           H  
ATOM    871  HB3 ALA    60      -0.370  21.150  26.070  0.00  0.00           H  
ATOM    872  C   ALA    60       1.900  23.590  27.300  0.00  0.00           C  
ATOM    873  O   ALA    60       2.790  24.390  26.950  0.00  0.00           O  
ATOM    874  N   ALA    61       1.690  23.320  28.590  0.00  0.00           N  
ATOM    875  HN  ALA    61       1.030  22.610  28.850  0.00  0.00           H  
ATOM    876  CA  ALA    61       2.430  23.990  29.700  0.00  0.00           C  
ATOM    877  HA  ALA    61       2.280  25.040  29.460  0.00  0.00           H  
ATOM    878  CB  ALA    61       1.840  23.550  31.050  0.00  0.00           C  
ATOM    879  HB1 ALA    61       2.300  22.580  31.320  0.00  0.00           H  
ATOM    880  HB2 ALA    61       2.210  24.290  31.790  0.00  0.00           H  
ATOM    881  HB3 ALA    61       0.730  23.570  31.090  0.00  0.00           H  
ATOM    882  C   ALA    61       3.930  23.660  29.720  0.00  0.00           C  
ATOM    883  O   ALA    61       4.790  24.450  30.120  0.00  0.00           O  
ATOM    884  N   ASP    62       4.260  22.590  29.050  0.00  0.00           N  
ATOM    885  HN  ASP    62       3.600  21.930  28.710  0.00  0.00           H  
ATOM    886  CA  ASP    62       5.660  22.090  28.940  0.00  0.00           C  
ATOM    887  HA  ASP    62       6.320  22.310  29.760  0.00  0.00           H  
ATOM    888  CB  ASP    62       5.660  20.510  29.080  0.00  0.00           C  
ATOM    889  HB1 ASP    62       5.190  19.880  28.290  0.00  0.00           H  
ATOM    890  HB2 ASP    62       6.740  20.270  29.010  0.00  0.00           H  
ATOM    891  CG  ASP    62       5.230  19.950  30.380  0.00  0.00           C  
ATOM    892  OD1 ASP    62       4.420  18.950  30.310  0.00  0.00           O  
ATOM    893  OD2 ASP    62       5.750  20.360  31.480  0.00  0.00           O1-
ATOM    894  C   ASP    62       6.510  22.620  27.760  0.00  0.00           C  
ATOM    895  O   ASP    62       7.710  22.270  27.530  0.00  0.00           O  
ATOM    896  N   GLU    63       5.830  23.220  26.840  0.00  0.00           N  
ATOM    897  HN  GLU    63       4.880  23.470  27.020  0.00  0.00           H  
ATOM    898  CA  GLU    63       6.390  23.750  25.670  0.00  0.00           C  
ATOM    899  HA  GLU    63       5.560  24.200  25.160  0.00  0.00           H  
ATOM    900  CB  GLU    63       7.420  24.920  25.900  0.00  0.00           C  
ATOM    901  HB1 GLU    63       8.200  24.630  26.630  0.00  0.00           H  
ATOM    902  HB2 GLU    63       8.030  25.320  25.050  0.00  0.00           H  
ATOM    903  CG  GLU    63       6.650  26.090  26.510  0.00  0.00           C  
ATOM    904  HG1 GLU    63       5.870  26.400  25.790  0.00  0.00           H  
ATOM    905  HG2 GLU    63       6.140  25.780  27.450  0.00  0.00           H  
ATOM    906  CD  GLU    63       7.420  27.360  26.650  0.00  0.00           C  
ATOM    907  OE1 GLU    63       8.070  27.710  27.690  0.00  0.00           O  
ATOM    908  OE2 GLU    63       7.320  28.180  25.690  0.00  0.00           O1-
ATOM    909  C   GLU    63       6.990  22.710  24.690  0.00  0.00           C  
ATOM    910  O   GLU    63       8.000  22.980  24.050  0.00  0.00           O  
ATOM    911  N   ALA    64       6.400  21.470  24.530  0.00  0.00           N  
ATOM    912  HN  ALA    64       5.600  21.160  25.040  0.00  0.00           H  
ATOM    913  CA  ALA    64       6.980  20.480  23.610  0.00  0.00           C  
ATOM    914  HA  ALA    64       7.170  21.000  22.680  0.00  0.00           H  
ATOM    915  CB  ALA    64       8.240  19.860  24.180  0.00  0.00           C  
ATOM    916  HB1 ALA    64       8.780  19.170  23.490  0.00  0.00           H  
ATOM    917  HB2 ALA    64       8.960  20.700  24.300  0.00  0.00           H  
ATOM    918  HB3 ALA    64       8.040  19.350  25.140  0.00  0.00           H  
ATOM    919  C   ALA    64       6.020  19.250  23.360  0.00  0.00           C  
ATOM    920  O   ALA    64       5.120  18.890  24.170  0.00  0.00           O  
ATOM    921  N   ILE    65       6.400  18.490  22.350  0.00  0.00           N  
ATOM    922  HN  ILE    65       7.060  18.780  21.660  0.00  0.00           H  
ATOM    923  CA  ILE    65       5.970  17.200  22.230  0.00  0.00           C  
ATOM    924  HA  ILE    65       5.120  17.000  22.850  0.00  0.00           H  
ATOM    925  CB  ILE    65       5.580  16.720  20.790  0.00  0.00           C  
ATOM    926  HB  ILE    65       5.070  15.740  20.900  0.00  0.00           H  
ATOM    927  CG2 ILE    65       4.440  17.640  20.270  0.00  0.00           C  
ATOM    928 HG21 ILE    65       3.950  17.180  19.380  0.00  0.00           H  
ATOM    929 HG22 ILE    65       3.630  17.950  20.960  0.00  0.00           H  
ATOM    930 HG23 ILE    65       4.960  18.550  19.900  0.00  0.00           H  
ATOM    931  CG1 ILE    65       6.820  16.480  19.880  0.00  0.00           C  
ATOM    932 HG11 ILE    65       7.440  17.400  19.890  0.00  0.00           H  
ATOM    933 HG12 ILE    65       7.410  15.620  20.280  0.00  0.00           H  
ATOM    934  CD  ILE    65       6.480  16.110  18.450  0.00  0.00           C  
ATOM    935  HD1 ILE    65       5.980  16.930  17.890  0.00  0.00           H  
ATOM    936  HD2 ILE    65       7.340  15.770  17.840  0.00  0.00           H  
ATOM    937  HD3 ILE    65       5.680  15.330  18.400  0.00  0.00           H  
ATOM    938  C   ILE    65       7.100  16.330  22.710  0.00  0.00           C  
ATOM    939  O   ILE    65       8.260  16.690  22.580  0.00  0.00           O  
ATOM    940  N   LYS    66       6.780  15.260  23.420  0.00  0.00           N  
ATOM    941  HN  LYS    66       5.870  14.870  23.400  0.00  0.00           H  
ATOM    942  CA  LYS    66       7.700  14.500  24.140  0.00  0.00           C  
ATOM    943  HA  LYS    66       8.620  15.030  24.350  0.00  0.00           H  
ATOM    944  CB  LYS    66       7.140  14.280  25.500  0.00  0.00           C  
ATOM    945  HB1 LYS    66       6.120  13.850  25.410  0.00  0.00           H  
ATOM    946  HB2 LYS    66       7.660  13.460  26.050  0.00  0.00           H  
ATOM    947  CG  LYS    66       7.110  15.540  26.360  0.00  0.00           C  
ATOM    948  HG1 LYS    66       8.120  15.910  26.630  0.00  0.00           H  
ATOM    949  HG2 LYS    66       6.790  16.370  25.680  0.00  0.00           H  
ATOM    950  CD  LYS    66       6.190  15.440  27.570  0.00  0.00           C  
ATOM    951  HD1 LYS    66       5.130  15.250  27.270  0.00  0.00           H  
ATOM    952  HD2 LYS    66       6.620  14.590  28.140  0.00  0.00           H  
ATOM    953  CE  LYS    66       6.190  16.720  28.330  0.00  0.00           C  
ATOM    954  HE1 LYS    66       7.260  16.980  28.530  0.00  0.00           H  
ATOM    955  HE2 LYS    66       5.680  17.450  27.670  0.00  0.00           H  
ATOM    956  NZ  LYS    66       5.390  16.650  29.560  0.00  0.00           N1+
ATOM    957  HZ1 LYS    66       5.860  16.090  30.300  0.00  0.00           H  
ATOM    958  HZ2 LYS    66       5.080  17.560  29.970  0.00  0.00           H  
ATOM    959  HZ3 LYS    66       4.530  16.120  29.320  0.00  0.00           H  
ATOM    960  C   LYS    66       8.060  13.120  23.550  0.00  0.00           C  
ATOM    961  O   LYS    66       8.980  12.450  24.040  0.00  0.00           O  
ATOM    962  N   VAL    67       7.450  12.810  22.420  0.00  0.00           N  
ATOM    963  HN  VAL    67       6.700  13.410  22.160  0.00  0.00           H  
ATOM    964  CA  VAL    67       7.690  11.570  21.620  0.00  0.00           C  
ATOM    965  HA  VAL    67       7.670  10.760  22.340  0.00  0.00           H  
ATOM    966  CB  VAL    67       6.530  11.420  20.620  0.00  0.00           C  
ATOM    967  HB  VAL    67       5.600  11.580  21.210  0.00  0.00           H  
ATOM    968  CG1 VAL    67       6.510  12.460  19.500  0.00  0.00           C  
ATOM    969 HG11 VAL    67       5.580  12.320  18.920  0.00  0.00           H  
ATOM    970 HG12 VAL    67       6.380  13.480  19.910  0.00  0.00           H  
ATOM    971 HG13 VAL    67       7.360  12.410  18.780  0.00  0.00           H  
ATOM    972  CG2 VAL    67       6.550  10.030  19.950  0.00  0.00           C  
ATOM    973 HG21 VAL    67       7.550   9.920  19.480  0.00  0.00           H  
ATOM    974 HG22 VAL    67       6.500   9.220  20.720  0.00  0.00           H  
ATOM    975 HG23 VAL    67       5.760   9.900  19.190  0.00  0.00           H  
ATOM    976  C   VAL    67       9.120  11.670  21.020  0.00  0.00           C  
ATOM    977  O   VAL    67       9.480  12.560  20.280  0.00  0.00           O  
ATOM    978  N   SER    68      10.040  10.660  21.200  0.00  0.00           N  
ATOM    979  HN  SER    68       9.870   9.970  21.900  0.00  0.00           H  
ATOM    980  CA  SER    68      11.320  10.750  20.520  0.00  0.00           C  
ATOM    981  HA  SER    68      11.800  11.700  20.700  0.00  0.00           H  
ATOM    982  CB  SER    68      12.470   9.870  21.080  0.00  0.00           C  
ATOM    983  HB1 SER    68      12.450   9.950  22.190  0.00  0.00           H  
ATOM    984  HB2 SER    68      12.270   8.790  20.910  0.00  0.00           H  
ATOM    985  OG  SER    68      13.760  10.210  20.690  0.00  0.00           O  
ATOM    986  HG1 SER    68      14.330   9.820  21.360  0.00  0.00           H  
ATOM    987  C   SER    68      11.330  10.380  18.980  0.00  0.00           C  
ATOM    988  O   SER    68      11.380   9.230  18.540  0.00  0.00           O  
ATOM    989  N   LEU    69      11.410  11.410  18.060  0.00  0.00           N  
ATOM    990  HN  LEU    69      11.340  12.330  18.440  0.00  0.00           H  
ATOM    991  CA  LEU    69      11.450  11.370  16.640  0.00  0.00           C  
ATOM    992  HA  LEU    69      11.010  10.420  16.370  0.00  0.00           H  
ATOM    993  CB  LEU    69      10.700  12.620  16.070  0.00  0.00           C  
ATOM    994  HB1 LEU    69      11.150  13.540  16.500  0.00  0.00           H  
ATOM    995  HB2 LEU    69      10.870  12.750  14.980  0.00  0.00           H  
ATOM    996  CG  LEU    69       9.130  12.660  16.290  0.00  0.00           C  
ATOM    997  HG  LEU    69       8.950  12.830  17.370  0.00  0.00           H  
ATOM    998  CD1 LEU    69       8.580  13.950  15.640  0.00  0.00           C  
ATOM    999 HD11 LEU    69       8.670  14.740  16.430  0.00  0.00           H  
ATOM   1000 HD12 LEU    69       9.050  14.240  14.680  0.00  0.00           H  
ATOM   1001 HD13 LEU    69       7.480  13.830  15.550  0.00  0.00           H  
ATOM   1002  CD2 LEU    69       8.460  11.390  15.820  0.00  0.00           C  
ATOM   1003 HD21 LEU    69       8.460  11.430  14.710  0.00  0.00           H  
ATOM   1004 HD22 LEU    69       8.870  10.470  16.300  0.00  0.00           H  
ATOM   1005 HD23 LEU    69       7.360  11.320  15.980  0.00  0.00           H  
ATOM   1006  C   LEU    69      12.810  11.380  16.080  0.00  0.00           C  
ATOM   1007  O   LEU    69      13.570  12.360  16.280  0.00  0.00           O  
ATOM   1008  N   HSD    70      13.280  10.360  15.400  0.00  0.00           N  
ATOM   1009  HN  HSD    70      12.620   9.630  15.230  0.00  0.00           H  
ATOM   1010  CA  HSD    70      14.630  10.140  14.880  0.00  0.00           C  
ATOM   1011  HA  HSD    70      14.970  11.080  14.470  0.00  0.00           H  
ATOM   1012  CB  HSD    70      15.610   9.540  15.880  0.00  0.00           C  
ATOM   1013  HB1 HSD    70      15.140   8.660  16.360  0.00  0.00           H  
ATOM   1014  HB2 HSD    70      16.590   9.230  15.450  0.00  0.00           H  
ATOM   1015  ND1 HSD    70      15.960  10.490  18.240  0.00  0.00           N  
ATOM   1016  HD1 HSD    70      15.600   9.750  18.790  0.00  0.00           H  
ATOM   1017  CG  HSD    70      16.080  10.530  16.880  0.00  0.00           C  
ATOM   1018  CE1 HSD    70      16.570  11.640  18.720  0.00  0.00           C  
ATOM   1019  HE1 HSD    70      16.370  12.100  19.680  0.00  0.00           H  
ATOM   1020  NE2 HSD    70      17.020  12.390  17.710  0.00  0.00           N  
ATOM   1021  CD2 HSD    70      16.740  11.660  16.600  0.00  0.00           C  
ATOM   1022  HD2 HSD    70      17.020  11.960  15.600  0.00  0.00           H  
ATOM   1023  C   HSD    70      14.620   9.200  13.690  0.00  0.00           C  
ATOM   1024  O   HSD    70      13.650   8.420  13.520  0.00  0.00           O  
ATOM   1025  N   ASP    71      15.660   9.190  12.850  0.00  0.00           N  
ATOM   1026  HN  ASP    71      16.410   9.830  13.000  0.00  0.00           H  
ATOM   1027  CA  ASP    71      15.810   8.320  11.740  0.00  0.00           C  
ATOM   1028  HA  ASP    71      16.580   8.750  11.110  0.00  0.00           H  
ATOM   1029  CB  ASP    71      16.240   6.830  12.150  0.00  0.00           C  
ATOM   1030  HB1 ASP    71      15.460   6.630  12.930  0.00  0.00           H  
ATOM   1031  HB2 ASP    71      16.180   6.070  11.350  0.00  0.00           H  
ATOM   1032  CG  ASP    71      17.530   6.880  12.890  0.00  0.00           C  
ATOM   1033  OD1 ASP    71      18.590   7.420  12.430  0.00  0.00           O  
ATOM   1034  OD2 ASP    71      17.610   6.150  13.930  0.00  0.00           O1-
ATOM   1035  C   ASP    71      14.680   8.250  10.720  0.00  0.00           C  
ATOM   1036  O   ASP    71      14.250   7.170  10.410  0.00  0.00           O  
ATOM   1037  N   CYS    72      14.200   9.420  10.300  0.00  0.00           N  
ATOM   1038  HN  CYS    72      14.450  10.300  10.680  0.00  0.00           H  
ATOM   1039  CA  CYS    72      13.160   9.560   9.340  0.00  0.00           C  
ATOM   1040  HA  CYS    72      12.360   8.960   9.720  0.00  0.00           H  
ATOM   1041  CB  CYS    72      12.810  11.060   9.460  0.00  0.00           C  
ATOM   1042  HB1 CYS    72      12.030  11.260   8.690  0.00  0.00           H  
ATOM   1043  HB2 CYS    72      12.340  11.200  10.450  0.00  0.00           H  
ATOM   1044  SG  CYS    72      13.960  12.060   9.200  0.00  0.00           S  
ATOM   1045  C   CYS    72      13.570   9.010   7.910  0.00  0.00           C  
ATOM   1046  O   CYS    72      14.760   9.020   7.560  0.00  0.00           O  
ATOM   1047  N   LEU    73      12.680   8.480   7.170  0.00  0.00           N  
ATOM   1048  HN  LEU    73      11.820   8.200   7.610  0.00  0.00           H  
ATOM   1049  CA  LEU    73      12.820   8.360   5.740  0.00  0.00           C  
ATOM   1050  HA  LEU    73      13.800   7.980   5.500  0.00  0.00           H  
ATOM   1051  CB  LEU    73      11.580   7.620   5.210  0.00  0.00           C  
ATOM   1052  HB1 LEU    73      10.740   8.340   5.290  0.00  0.00           H  
ATOM   1053  HB2 LEU    73      11.790   7.380   4.150  0.00  0.00           H  
ATOM   1054  CG  LEU    73      11.190   6.270   5.880  0.00  0.00           C  
ATOM   1055  HG  LEU    73      10.800   6.450   6.910  0.00  0.00           H  
ATOM   1056  CD1 LEU    73      10.020   5.660   5.100  0.00  0.00           C  
ATOM   1057 HD11 LEU    73       9.700   4.670   5.490  0.00  0.00           H  
ATOM   1058 HD12 LEU    73       9.180   6.340   5.340  0.00  0.00           H  
ATOM   1059 HD13 LEU    73      10.110   5.660   3.990  0.00  0.00           H  
ATOM   1060  CD2 LEU    73      12.340   5.230   6.050  0.00  0.00           C  
ATOM   1061 HD21 LEU    73      11.910   4.260   6.390  0.00  0.00           H  
ATOM   1062 HD22 LEU    73      12.800   5.040   5.050  0.00  0.00           H  
ATOM   1063 HD23 LEU    73      13.040   5.610   6.820  0.00  0.00           H  
ATOM   1064  C   LEU    73      12.840   9.740   5.120  0.00  0.00           C  
ATOM   1065  O   LEU    73      12.290  10.700   5.640  0.00  0.00           O  
ATOM   1066  N   ALA    74      13.640   9.910   3.990  0.00  0.00           N  
ATOM   1067  HN  ALA    74      14.040   9.140   3.490  0.00  0.00           H  
ATOM   1068  CA  ALA    74      13.990  11.260   3.620  0.00  0.00           C  
ATOM   1069  HA  ALA    74      14.120  11.890   4.490  0.00  0.00           H  
ATOM   1070  CB  ALA    74      15.290  11.430   2.710  0.00  0.00           C  
ATOM   1071  HB1 ALA    74      16.200  11.080   3.240  0.00  0.00           H  
ATOM   1072  HB2 ALA    74      15.150  10.880   1.750  0.00  0.00           H  
ATOM   1073  HB3 ALA    74      15.560  12.490   2.560  0.00  0.00           H  
ATOM   1074  C   ALA    74      12.910  11.940   2.860  0.00  0.00           C  
ATOM   1075  O   ALA    74      12.420  11.380   1.900  0.00  0.00           O  
ATOM   1076  N   CYS    75      12.510  13.130   3.350  0.00  0.00           N  
ATOM   1077  HN  CYS    75      12.990  13.420   4.170  0.00  0.00           H  
ATOM   1078  CA  CYS    75      11.540  14.000   2.770  0.00  0.00           C  
ATOM   1079  HA  CYS    75      11.480  13.790   1.710  0.00  0.00           H  
ATOM   1080  CB  CYS    75      10.130  13.740   3.530  0.00  0.00           C  
ATOM   1081  HB1 CYS    75       9.370  14.000   2.770  0.00  0.00           H  
ATOM   1082  HB2 CYS    75      10.060  12.630   3.590  0.00  0.00           H  
ATOM   1083  SG  CYS    75       9.940  14.520   4.960  0.00  0.00           S  
ATOM   1084  C   CYS    75      12.030  15.430   2.800  0.00  0.00           C  
ATOM   1085  O   CYS    75      13.160  15.660   3.170  0.00  0.00           O  
ATOM   1086  N   SER    76      11.180  16.430   2.420  0.00  0.00           N  
ATOM   1087  HN  SER    76      10.370  16.240   1.880  0.00  0.00           H  
ATOM   1088  CA  SER    76      11.470  17.800   2.730  0.00  0.00           C  
ATOM   1089  HA  SER    76      12.240  17.920   3.480  0.00  0.00           H  
ATOM   1090  CB  SER    76      12.160  18.480   1.580  0.00  0.00           C  
ATOM   1091  HB1 SER    76      13.130  18.000   1.340  0.00  0.00           H  
ATOM   1092  HB2 SER    76      11.620  18.380   0.620  0.00  0.00           H  
ATOM   1093  OG  SER    76      12.370  19.870   1.840  0.00  0.00           O  
ATOM   1094  HG1 SER    76      11.920  20.390   1.180  0.00  0.00           H  
ATOM   1095  C   SER    76      10.160  18.420   3.240  0.00  0.00           C  
ATOM   1096  O   SER    76       9.120  18.060   2.690  0.00  0.00           O  
ATOM   1097  N   GLY    77      10.190  19.330   4.260  0.00  0.00           N  
ATOM   1098  HN  GLY    77      11.030  19.760   4.580  0.00  0.00           H  
ATOM   1099  CA  GLY    77       8.990  20.030   4.890  0.00  0.00           C  
ATOM   1100  HA1 GLY    77       8.080  19.800   4.350  0.00  0.00           H  
ATOM   1101  HA2 GLY    77       9.260  21.080   4.870  0.00  0.00           H  
ATOM   1102  C   GLY    77       8.720  19.720   6.270  0.00  0.00           C  
ATOM   1103  O   GLY    77       7.820  20.230   6.920  0.00  0.00           O  
ATOM   1104  N   CYS    78       9.540  18.830   6.800  0.00  0.00           N  
ATOM   1105  HN  CYS    78      10.150  18.460   6.110  0.00  0.00           H  
ATOM   1106  CA  CYS    78       9.490  18.210   8.060  0.00  0.00           C  
ATOM   1107  HA  CYS    78       9.890  17.210   7.940  0.00  0.00           H  
ATOM   1108  CB  CYS    78      10.430  18.970   8.970  0.00  0.00           C  
ATOM   1109  HB1 CYS    78      11.180  19.350   8.240  0.00  0.00           H  
ATOM   1110  HB2 CYS    78      10.030  19.890   9.440  0.00  0.00           H  
ATOM   1111  SG  CYS    78      11.290  18.080   9.870  0.00  0.00           S  
ATOM   1112  C   CYS    78       8.130  17.680   8.680  0.00  0.00           C  
ATOM   1113  O   CYS    78       7.270  17.190   7.960  0.00  0.00           O  
ATOM   1114  N   VAL    79       8.070  17.780  10.010  0.00  0.00           N  
ATOM   1115  HN  VAL    79       8.870  18.230  10.400  0.00  0.00           H  
ATOM   1116  CA  VAL    79       6.950  17.300  10.870  0.00  0.00           C  
ATOM   1117  HA  VAL    79       6.430  16.520  10.350  0.00  0.00           H  
ATOM   1118  CB  VAL    79       7.450  16.650  12.190  0.00  0.00           C  
ATOM   1119  HB  VAL    79       8.090  17.340  12.770  0.00  0.00           H  
ATOM   1120  CG1 VAL    79       6.230  16.190  13.020  0.00  0.00           C  
ATOM   1121 HG11 VAL    79       5.550  15.520  12.440  0.00  0.00           H  
ATOM   1122 HG12 VAL    79       6.530  15.570  13.890  0.00  0.00           H  
ATOM   1123 HG13 VAL    79       5.670  17.060  13.420  0.00  0.00           H  
ATOM   1124  CG2 VAL    79       8.320  15.400  11.750  0.00  0.00           C  
ATOM   1125 HG21 VAL    79       9.280  15.570  11.210  0.00  0.00           H  
ATOM   1126 HG22 VAL    79       8.560  14.960  12.740  0.00  0.00           H  
ATOM   1127 HG23 VAL    79       7.690  14.620  11.280  0.00  0.00           H  
ATOM   1128  C   VAL    79       6.030  18.470  11.060  0.00  0.00           C  
ATOM   1129  O   VAL    79       6.350  19.200  11.940  0.00  0.00           O  
ATOM   1130  N   THR    80       4.930  18.590  10.310  0.00  0.00           N  
ATOM   1131  HN  THR    80       4.610  17.850   9.710  0.00  0.00           H  
ATOM   1132  CA  THR    80       3.970  19.660  10.440  0.00  0.00           C  
ATOM   1133  HA  THR    80       4.550  20.550  10.250  0.00  0.00           H  
ATOM   1134  CB  THR    80       2.890  19.620   9.410  0.00  0.00           C  
ATOM   1135  HB  THR    80       2.270  20.540   9.520  0.00  0.00           H  
ATOM   1136  OG1 THR    80       1.910  18.580   9.450  0.00  0.00           O  
ATOM   1137  HG1 THR    80       2.460  17.790   9.390  0.00  0.00           H  
ATOM   1138  CG2 THR    80       3.470  19.550   8.020  0.00  0.00           C  
ATOM   1139 HG21 THR    80       4.320  20.240   7.850  0.00  0.00           H  
ATOM   1140 HG22 THR    80       3.950  18.570   7.800  0.00  0.00           H  
ATOM   1141 HG23 THR    80       2.630  19.720   7.310  0.00  0.00           H  
ATOM   1142  C   THR    80       3.310  19.950  11.810  0.00  0.00           C  
ATOM   1143  O   THR    80       3.120  19.120  12.640  0.00  0.00           O  
ATOM   1144  N   SER    81       2.940  21.250  12.120  0.00  0.00           N  
ATOM   1145  HN  SER    81       2.960  22.010  11.480  0.00  0.00           H  
ATOM   1146  CA  SER    81       2.350  21.570  13.480  0.00  0.00           C  
ATOM   1147  HA  SER    81       3.000  21.170  14.250  0.00  0.00           H  
ATOM   1148  CB  SER    81       2.020  23.050  13.750  0.00  0.00           C  
ATOM   1149  HB1 SER    81       1.470  23.530  12.920  0.00  0.00           H  
ATOM   1150  HB2 SER    81       1.320  23.160  14.610  0.00  0.00           H  
ATOM   1151  OG  SER    81       3.260  23.730  13.970  0.00  0.00           O  
ATOM   1152  HG1 SER    81       3.850  23.710  13.210  0.00  0.00           H  
ATOM   1153  C   SER    81       1.080  20.740  13.730  0.00  0.00           C  
ATOM   1154  O   SER    81       0.930  20.140  14.830  0.00  0.00           O  
ATOM   1155  N   ALA    82       0.150  20.640  12.770  0.00  0.00           N  
ATOM   1156  HN  ALA    82       0.420  21.040  11.900  0.00  0.00           H  
ATOM   1157  CA  ALA    82      -0.960  19.750  12.750  0.00  0.00           C  
ATOM   1158  HA  ALA    82      -1.550  19.970  13.620  0.00  0.00           H  
ATOM   1159  CB  ALA    82      -1.660  19.870  11.460  0.00  0.00           C  
ATOM   1160  HB1 ALA    82      -2.500  19.160  11.280  0.00  0.00           H  
ATOM   1161  HB2 ALA    82      -2.060  20.890  11.290  0.00  0.00           H  
ATOM   1162  HB3 ALA    82      -0.960  19.770  10.610  0.00  0.00           H  
ATOM   1163  C   ALA    82      -0.640  18.210  12.930  0.00  0.00           C  
ATOM   1164  O   ALA    82      -1.350  17.550  13.720  0.00  0.00           O  
ATOM   1165  N   GLU    83       0.380  17.650  12.270  0.00  0.00           N  
ATOM   1166  HN  GLU    83       0.840  18.190  11.570  0.00  0.00           H  
ATOM   1167  CA  GLU    83       0.990  16.370  12.590  0.00  0.00           C  
ATOM   1168  HA  GLU    83       0.130  15.720  12.590  0.00  0.00           H  
ATOM   1169  CB  GLU    83       2.120  15.900  11.570  0.00  0.00           C  
ATOM   1170  HB1 GLU    83       2.870  16.720  11.500  0.00  0.00           H  
ATOM   1171  HB2 GLU    83       2.610  14.990  11.990  0.00  0.00           H  
ATOM   1172  CG  GLU    83       1.550  15.540  10.160  0.00  0.00           C  
ATOM   1173  HG1 GLU    83       0.930  14.620  10.150  0.00  0.00           H  
ATOM   1174  HG2 GLU    83       0.890  16.390   9.890  0.00  0.00           H  
ATOM   1175  CD  GLU    83       2.660  15.350   9.200  0.00  0.00           C  
ATOM   1176  OE1 GLU    83       2.860  14.260   8.640  0.00  0.00           O  
ATOM   1177  OE2 GLU    83       3.520  16.220   9.010  0.00  0.00           O1-
ATOM   1178  C   GLU    83       1.470  16.170  14.000  0.00  0.00           C  
ATOM   1179  O   GLU    83       1.230  15.180  14.650  0.00  0.00           O  
ATOM   1180  N   ALA    84       2.130  17.180  14.620  0.00  0.00           N  
ATOM   1181  HN  ALA    84       2.520  17.900  14.050  0.00  0.00           H  
ATOM   1182  CA  ALA    84       2.290  17.250  16.050  0.00  0.00           C  
ATOM   1183  HA  ALA    84       2.780  16.330  16.340  0.00  0.00           H  
ATOM   1184  CB  ALA    84       3.170  18.460  16.400  0.00  0.00           C  
ATOM   1185  HB1 ALA    84       3.490  18.500  17.470  0.00  0.00           H  
ATOM   1186  HB2 ALA    84       4.070  18.160  15.830  0.00  0.00           H  
ATOM   1187  HB3 ALA    84       2.840  19.460  16.040  0.00  0.00           H  
ATOM   1188  C   ALA    84       1.080  17.230  16.920  0.00  0.00           C  
ATOM   1189  O   ALA    84       0.990  16.420  17.940  0.00  0.00           O  
ATOM   1190  N   VAL    85       0.110  18.020  16.520  0.00  0.00           N  
ATOM   1191  HN  VAL    85       0.390  18.680  15.820  0.00  0.00           H  
ATOM   1192  CA  VAL    85      -1.260  17.940  17.000  0.00  0.00           C  
ATOM   1193  HA  VAL    85      -1.190  18.050  18.070  0.00  0.00           H  
ATOM   1194  CB  VAL    85      -2.170  19.140  16.670  0.00  0.00           C  
ATOM   1195  HB  VAL    85      -2.110  19.330  15.580  0.00  0.00           H  
ATOM   1196  CG1 VAL    85      -3.640  18.960  17.000  0.00  0.00           C  
ATOM   1197 HG11 VAL    85      -3.900  18.660  18.040  0.00  0.00           H  
ATOM   1198 HG12 VAL    85      -4.150  19.910  16.750  0.00  0.00           H  
ATOM   1199 HG13 VAL    85      -4.210  18.340  16.280  0.00  0.00           H  
ATOM   1200  CG2 VAL    85      -1.640  20.340  17.420  0.00  0.00           C  
ATOM   1201 HG21 VAL    85      -2.260  21.250  17.270  0.00  0.00           H  
ATOM   1202 HG22 VAL    85      -1.570  20.140  18.510  0.00  0.00           H  
ATOM   1203 HG23 VAL    85      -0.620  20.530  17.000  0.00  0.00           H  
ATOM   1204  C   VAL    85      -1.900  16.530  16.910  0.00  0.00           C  
ATOM   1205  O   VAL    85      -2.610  16.100  17.820  0.00  0.00           O  
ATOM   1206  N   LEU    86      -1.630  15.770  15.830  0.00  0.00           N  
ATOM   1207  HN  LEU    86      -1.100  16.190  15.100  0.00  0.00           H  
ATOM   1208  CA  LEU    86      -2.090  14.360  15.710  0.00  0.00           C  
ATOM   1209  HA  LEU    86      -3.130  14.310  16.000  0.00  0.00           H  
ATOM   1210  CB  LEU    86      -1.790  13.640  14.290  0.00  0.00           C  
ATOM   1211  HB1 LEU    86      -0.710  13.820  14.120  0.00  0.00           H  
ATOM   1212  HB2 LEU    86      -1.920  12.530  14.330  0.00  0.00           H  
ATOM   1213  CG  LEU    86      -2.560  14.260  13.150  0.00  0.00           C  
ATOM   1214  HG  LEU    86      -2.400  15.360  13.280  0.00  0.00           H  
ATOM   1215  CD1 LEU    86      -2.190  13.830  11.750  0.00  0.00           C  
ATOM   1216 HD11 LEU    86      -2.500  12.770  11.610  0.00  0.00           H  
ATOM   1217 HD12 LEU    86      -2.760  14.460  11.040  0.00  0.00           H  
ATOM   1218 HD13 LEU    86      -1.100  14.040  11.790  0.00  0.00           H  
ATOM   1219  CD2 LEU    86      -4.050  14.100  13.260  0.00  0.00           C  
ATOM   1220 HD21 LEU    86      -4.620  14.370  12.350  0.00  0.00           H  
ATOM   1221 HD22 LEU    86      -4.280  13.020  13.390  0.00  0.00           H  
ATOM   1222 HD23 LEU    86      -4.440  14.610  14.160  0.00  0.00           H  
ATOM   1223  C   LEU    86      -1.440  13.470  16.840  0.00  0.00           C  
ATOM   1224  O   LEU    86      -2.070  12.670  17.520  0.00  0.00           O  
ATOM   1225  N   LEU    87      -0.100  13.690  17.040  0.00  0.00           N  
ATOM   1226  HN  LEU    87       0.460  14.260  16.440  0.00  0.00           H  
ATOM   1227  CA  LEU    87       0.700  13.100  18.080  0.00  0.00           C  
ATOM   1228  HA  LEU    87       0.450  12.060  17.940  0.00  0.00           H  
ATOM   1229  CB  LEU    87       2.260  13.290  17.940  0.00  0.00           C  
ATOM   1230  HB1 LEU    87       2.500  14.360  18.110  0.00  0.00           H  
ATOM   1231  HB2 LEU    87       2.870  12.790  18.720  0.00  0.00           H  
ATOM   1232  CG  LEU    87       2.870  12.960  16.560  0.00  0.00           C  
ATOM   1233  HG  LEU    87       2.160  13.340  15.790  0.00  0.00           H  
ATOM   1234  CD1 LEU    87       4.290  13.560  16.310  0.00  0.00           C  
ATOM   1235 HD11 LEU    87       4.960  13.210  17.120  0.00  0.00           H  
ATOM   1236 HD12 LEU    87       4.660  13.210  15.320  0.00  0.00           H  
ATOM   1237 HD13 LEU    87       4.400  14.660  16.290  0.00  0.00           H  
ATOM   1238  CD2 LEU    87       3.120  11.390  16.540  0.00  0.00           C  
ATOM   1239 HD21 LEU    87       3.720  11.160  15.640  0.00  0.00           H  
ATOM   1240 HD22 LEU    87       3.650  11.100  17.480  0.00  0.00           H  
ATOM   1241 HD23 LEU    87       2.100  10.960  16.560  0.00  0.00           H  
ATOM   1242  C   LEU    87       0.230  13.380  19.550  0.00  0.00           C  
ATOM   1243  O   LEU    87       0.080  12.430  20.360  0.00  0.00           O  
ATOM   1244  N   GLN    88      -0.090  14.650  19.870  0.00  0.00           N  
ATOM   1245  HN  GLN    88       0.170  15.340  19.200  0.00  0.00           H  
ATOM   1246  CA  GLN    88      -0.720  15.100  21.140  0.00  0.00           C  
ATOM   1247  HA  GLN    88      -0.060  14.730  21.910  0.00  0.00           H  
ATOM   1248  CB  GLN    88      -0.830  16.650  21.190  0.00  0.00           C  
ATOM   1249  HB1 GLN    88      -1.420  17.120  20.370  0.00  0.00           H  
ATOM   1250  HB2 GLN    88      -1.340  16.860  22.150  0.00  0.00           H  
ATOM   1251  CG  GLN    88       0.540  17.340  21.150  0.00  0.00           C  
ATOM   1252  HG1 GLN    88       1.070  17.130  20.200  0.00  0.00           H  
ATOM   1253  HG2 GLN    88       0.400  18.430  21.290  0.00  0.00           H  
ATOM   1254  CD  GLN    88       1.330  16.780  22.270  0.00  0.00           C  
ATOM   1255  OE1 GLN    88       2.310  16.100  22.020  0.00  0.00           O  
ATOM   1256  NE2 GLN    88       0.940  17.030  23.560  0.00  0.00           N  
ATOM   1257 HE21 GLN    88       0.190  17.630  23.840  0.00  0.00           H  
ATOM   1258 HE22 GLN    88       1.630  16.720  24.220  0.00  0.00           H  
ATOM   1259  C   GLN    88      -2.060  14.450  21.360  0.00  0.00           C  
ATOM   1260  O   GLN    88      -2.370  13.810  22.330  0.00  0.00           O  
ATOM   1261  N   HSD    89      -2.820  14.390  20.280  0.00  0.00           N  
ATOM   1262  HN  HSD    89      -2.520  14.910  19.480  0.00  0.00           H  
ATOM   1263  CA  HSD    89      -4.190  13.900  20.220  0.00  0.00           C  
ATOM   1264  HA  HSD    89      -4.690  14.350  21.060  0.00  0.00           H  
ATOM   1265  CB  HSD    89      -4.860  14.330  18.870  0.00  0.00           C  
ATOM   1266  HB1 HSD    89      -4.870  15.440  18.840  0.00  0.00           H  
ATOM   1267  HB2 HSD    89      -4.170  14.030  18.060  0.00  0.00           H  
ATOM   1268  ND1 HSD    89      -7.390  13.880  19.260  0.00  0.00           N  
ATOM   1269  HD1 HSD    89      -7.390  14.230  20.190  0.00  0.00           H  
ATOM   1270  CG  HSD    89      -6.260  13.790  18.550  0.00  0.00           C  
ATOM   1271  CE1 HSD    89      -8.450  13.400  18.530  0.00  0.00           C  
ATOM   1272  HE1 HSD    89      -9.510  13.480  18.760  0.00  0.00           H  
ATOM   1273  NE2 HSD    89      -7.990  12.830  17.430  0.00  0.00           N  
ATOM   1274  CD2 HSD    89      -6.640  13.100  17.440  0.00  0.00           C  
ATOM   1275  HD2 HSD    89      -6.030  12.840  16.590  0.00  0.00           H  
ATOM   1276  C   HSD    89      -4.340  12.410  20.540  0.00  0.00           C  
ATOM   1277  O   HSD    89      -5.350  12.100  21.220  0.00  0.00           O  
ATOM   1278  N   GLN    90      -3.410  11.490  20.160  0.00  0.00           N  
ATOM   1279  HN  GLN    90      -2.570  11.680  19.670  0.00  0.00           H  
ATOM   1280  CA  GLN    90      -3.490  10.130  20.550  0.00  0.00           C  
ATOM   1281  HA  GLN    90      -4.500   9.900  20.870  0.00  0.00           H  
ATOM   1282  CB  GLN    90      -3.110   9.260  19.250  0.00  0.00           C  
ATOM   1283  HB1 GLN    90      -2.300   9.760  18.680  0.00  0.00           H  
ATOM   1284  HB2 GLN    90      -2.750   8.230  19.470  0.00  0.00           H  
ATOM   1285  CG  GLN    90      -4.290   9.070  18.240  0.00  0.00           C  
ATOM   1286  HG1 GLN    90      -4.790  10.040  18.050  0.00  0.00           H  
ATOM   1287  HG2 GLN    90      -3.890   8.770  17.250  0.00  0.00           H  
ATOM   1288  CD  GLN    90      -5.260   7.960  18.640  0.00  0.00           C  
ATOM   1289  OE1 GLN    90      -5.240   6.810  18.270  0.00  0.00           O  
ATOM   1290  NE2 GLN    90      -6.270   8.420  19.340  0.00  0.00           N  
ATOM   1291 HE21 GLN    90      -6.640   9.350  19.230  0.00  0.00           H  
ATOM   1292 HE22 GLN    90      -6.920   7.700  19.590  0.00  0.00           H  
ATOM   1293  C   GLN    90      -2.620   9.790  21.700  0.00  0.00           C  
ATOM   1294  O   GLN    90      -2.300   8.620  21.910  0.00  0.00           O  
ATOM   1295  N   SER    91      -2.280  10.890  22.460  0.00  0.00           N  
ATOM   1296  HN  SER    91      -2.620  11.800  22.260  0.00  0.00           H  
ATOM   1297  CA  SER    91      -1.520  10.720  23.680  0.00  0.00           C  
ATOM   1298  HA  SER    91      -0.570  10.320  23.390  0.00  0.00           H  
ATOM   1299  CB  SER    91      -1.140  12.070  24.400  0.00  0.00           C  
ATOM   1300  HB1 SER    91      -0.460  12.700  23.780  0.00  0.00           H  
ATOM   1301  HB2 SER    91      -2.130  12.560  24.470  0.00  0.00           H  
ATOM   1302  OG  SER    91      -0.620  12.020  25.720  0.00  0.00           O  
ATOM   1303  HG1 SER    91      -0.710  12.900  26.080  0.00  0.00           H  
ATOM   1304  C   SER    91      -2.130   9.780  24.700  0.00  0.00           C  
ATOM   1305  O   SER    91      -3.300   9.910  25.030  0.00  0.00           O  
ATOM   1306  N   ALA    92      -1.310   8.900  25.180  0.00  0.00           N  
ATOM   1307  HN  ALA    92      -0.380   8.920  24.840  0.00  0.00           H  
ATOM   1308  CA  ALA    92      -1.580   7.830  26.170  0.00  0.00           C  
ATOM   1309  HA  ALA    92      -2.630   7.800  26.410  0.00  0.00           H  
ATOM   1310  CB  ALA    92      -1.230   6.510  25.470  0.00  0.00           C  
ATOM   1311  HB1 ALA    92      -1.650   6.460  24.440  0.00  0.00           H  
ATOM   1312  HB2 ALA    92      -0.130   6.470  25.340  0.00  0.00           H  
ATOM   1313  HB3 ALA    92      -1.620   5.740  26.170  0.00  0.00           H  
ATOM   1314  C   ALA    92      -0.920   8.170  27.490  0.00  0.00           C  
ATOM   1315  O   ALA    92      -0.900   7.390  28.440  0.00  0.00           O  
ATOM   1316  N   GLY    93      -0.360   9.440  27.530  0.00  0.00           N  
ATOM   1317  HN  GLY    93      -0.380  10.030  26.720  0.00  0.00           H  
ATOM   1318  CA  GLY    93       0.380  10.130  28.620  0.00  0.00           C  
ATOM   1319  HA1 GLY    93       0.620  11.140  28.320  0.00  0.00           H  
ATOM   1320  HA2 GLY    93       1.290   9.580  28.830  0.00  0.00           H  
ATOM   1321  C   GLY    93      -0.400  10.380  29.940  0.00  0.00           C  
ATOM   1322  O   GLY    93       0.190  10.650  30.920  0.00  0.00           O  
ATOM   1323  N   GLU    94      -1.740  10.270  29.910  0.00  0.00           N  
ATOM   1324  HN  GLU    94      -2.280  10.080  29.090  0.00  0.00           H  
ATOM   1325  CA  GLU    94      -2.520  10.510  31.120  0.00  0.00           C  
ATOM   1326  HA  GLU    94      -1.950  10.980  31.910  0.00  0.00           H  
ATOM   1327  CB  GLU    94      -3.600  11.610  30.980  0.00  0.00           C  
ATOM   1328  HB1 GLU    94      -4.060  11.340  30.000  0.00  0.00           H  
ATOM   1329  HB2 GLU    94      -4.300  11.610  31.840  0.00  0.00           H  
ATOM   1330  CG  GLU    94      -3.060  13.040  30.800  0.00  0.00           C  
ATOM   1331  HG1 GLU    94      -3.040  13.660  31.710  0.00  0.00           H  
ATOM   1332  HG2 GLU    94      -2.010  13.100  30.440  0.00  0.00           H  
ATOM   1333  CD  GLU    94      -3.910  13.850  29.800  0.00  0.00           C  
ATOM   1334  OE1 GLU    94      -5.100  14.060  30.140  0.00  0.00           O  
ATOM   1335  OE2 GLU    94      -3.370  14.260  28.730  0.00  0.00           O1-
ATOM   1336  C   GLU    94      -3.260   9.180  31.470  0.00  0.00           C  
ATOM   1337  O   GLU    94      -4.200   9.190  32.230  0.00  0.00           O  
ATOM   1338  N   LEU    95      -2.820   7.990  30.920  0.00  0.00           N  
ATOM   1339  HN  LEU    95      -1.930   7.910  30.480  0.00  0.00           H  
ATOM   1340  CA  LEU    95      -3.520   6.680  31.130  0.00  0.00           C  
ATOM   1341  HA  LEU    95      -4.540   6.800  30.790  0.00  0.00           H  
ATOM   1342  CB  LEU    95      -2.910   5.630  30.130  0.00  0.00           C  
ATOM   1343  HB1 LEU    95      -2.990   5.850  29.050  0.00  0.00           H  
ATOM   1344  HB2 LEU    95      -1.820   5.600  30.360  0.00  0.00           H  
ATOM   1345  CG  LEU    95      -3.360   4.110  30.230  0.00  0.00           C  
ATOM   1346  HG  LEU    95      -3.140   3.800  31.270  0.00  0.00           H  
ATOM   1347  CD1 LEU    95      -4.890   4.030  30.140  0.00  0.00           C  
ATOM   1348 HD11 LEU    95      -5.430   4.620  30.910  0.00  0.00           H  
ATOM   1349 HD12 LEU    95      -5.290   4.390  29.160  0.00  0.00           H  
ATOM   1350 HD13 LEU    95      -5.270   3.000  30.250  0.00  0.00           H  
ATOM   1351  CD2 LEU    95      -2.660   3.240  29.220  0.00  0.00           C  
ATOM   1352 HD21 LEU    95      -2.900   3.580  28.180  0.00  0.00           H  
ATOM   1353 HD22 LEU    95      -1.590   3.270  29.500  0.00  0.00           H  
ATOM   1354 HD23 LEU    95      -3.000   2.180  29.240  0.00  0.00           H  
ATOM   1355  C   LEU    95      -3.680   6.200  32.520  0.00  0.00           C  
ATOM   1356  O   LEU    95      -4.770   5.660  32.840  0.00  0.00           O  
ATOM   1357  N   LEU    96      -2.680   6.370  33.400  0.00  0.00           N  
ATOM   1358  HN  LEU    96      -1.820   6.790  33.150  0.00  0.00           H  
ATOM   1359  CA  LEU    96      -2.750   6.130  34.820  0.00  0.00           C  
ATOM   1360  HA  LEU    96      -3.150   5.140  34.980  0.00  0.00           H  
ATOM   1361  CB  LEU    96      -1.470   6.190  35.560  0.00  0.00           C  
ATOM   1362  HB1 LEU    96      -1.090   7.230  35.650  0.00  0.00           H  
ATOM   1363  HB2 LEU    96      -1.640   5.750  36.560  0.00  0.00           H  
ATOM   1364  CG  LEU    96      -0.380   5.350  34.810  0.00  0.00           C  
ATOM   1365  HG  LEU    96      -0.180   5.730  33.790  0.00  0.00           H  
ATOM   1366  CD1 LEU    96       1.030   5.600  35.470  0.00  0.00           C  
ATOM   1367 HD11 LEU    96       1.820   4.930  35.060  0.00  0.00           H  
ATOM   1368 HD12 LEU    96       1.340   6.650  35.260  0.00  0.00           H  
ATOM   1369 HD13 LEU    96       0.920   5.520  36.570  0.00  0.00           H  
ATOM   1370  CD2 LEU    96      -0.680   3.880  34.780  0.00  0.00           C  
ATOM   1371 HD21 LEU    96       0.270   3.370  34.490  0.00  0.00           H  
ATOM   1372 HD22 LEU    96      -0.910   3.450  35.780  0.00  0.00           H  
ATOM   1373 HD23 LEU    96      -1.490   3.630  34.060  0.00  0.00           H  
ATOM   1374  C   LEU    96      -3.770   7.040  35.510  0.00  0.00           C  
ATOM   1375  O   LEU    96      -4.630   6.590  36.260  0.00  0.00           O  
ATOM   1376  N   GLN    97      -3.890   8.340  35.150  0.00  0.00           N  
ATOM   1377  HN  GLN    97      -3.280   8.670  34.440  0.00  0.00           H  
ATOM   1378  CA  GLN    97      -4.940   9.230  35.550  0.00  0.00           C  
ATOM   1379  HA  GLN    97      -5.010   9.310  36.630  0.00  0.00           H  
ATOM   1380  CB  GLN    97      -4.580  10.670  35.150  0.00  0.00           C  
ATOM   1381  HB1 GLN    97      -4.390  10.650  34.060  0.00  0.00           H  
ATOM   1382  HB2 GLN    97      -5.400  11.390  35.390  0.00  0.00           H  
ATOM   1383  CG  GLN    97      -3.230  11.200  35.730  0.00  0.00           C  
ATOM   1384  HG1 GLN    97      -2.420  10.770  35.110  0.00  0.00           H  
ATOM   1385  HG2 GLN    97      -3.120  12.290  35.550  0.00  0.00           H  
ATOM   1386  CD  GLN    97      -2.870  10.960  37.200  0.00  0.00           C  
ATOM   1387  OE1 GLN    97      -1.920  10.280  37.520  0.00  0.00           O  
ATOM   1388  NE2 GLN    97      -3.630  11.570  38.180  0.00  0.00           N  
ATOM   1389 HE21 GLN    97      -3.250  11.370  39.090  0.00  0.00           H  
ATOM   1390 HE22 GLN    97      -4.340  12.200  37.870  0.00  0.00           H  
ATOM   1391  C   GLN    97      -6.370   8.760  35.130  0.00  0.00           C  
ATOM   1392  O   GLN    97      -7.310   8.900  35.890  0.00  0.00           O  
ATOM   1393  N   ARG    98      -6.450   8.190  33.910  0.00  0.00           N  
ATOM   1394  HN  ARG    98      -5.630   8.070  33.370  0.00  0.00           H  
ATOM   1395  CA  ARG    98      -7.640   7.550  33.350  0.00  0.00           C  
ATOM   1396  HA  ARG    98      -8.450   8.200  33.660  0.00  0.00           H  
ATOM   1397  CB  ARG    98      -7.630   7.490  31.820  0.00  0.00           C  
ATOM   1398  HB1 ARG    98      -6.800   6.810  31.550  0.00  0.00           H  
ATOM   1399  HB2 ARG    98      -8.610   7.120  31.450  0.00  0.00           H  
ATOM   1400  CG  ARG    98      -7.490   8.800  31.110  0.00  0.00           C  
ATOM   1401  HG1 ARG    98      -6.530   9.270  31.400  0.00  0.00           H  
ATOM   1402  HG2 ARG    98      -7.470   8.580  30.020  0.00  0.00           H  
ATOM   1403  CD  ARG    98      -8.660   9.760  31.400  0.00  0.00           C  
ATOM   1404  HD1 ARG    98      -9.620   9.280  31.100  0.00  0.00           H  
ATOM   1405  HD2 ARG    98      -8.700  10.020  32.480  0.00  0.00           H  
ATOM   1406  NE  ARG    98      -8.530  10.880  30.460  0.00  0.00           N  
ATOM   1407  HE  ARG    98      -8.880  10.690  29.540  0.00  0.00           H  
ATOM   1408  CZ  ARG    98      -7.640  11.840  30.590  0.00  0.00           C  
ATOM   1409  NH1 ARG    98      -7.030  12.230  31.680  0.00  0.00           N1+
ATOM   1410 HH11 ARG    98      -6.540  13.100  31.770  0.00  0.00           H  
ATOM   1411 HH12 ARG    98      -7.340  11.870  32.560  0.00  0.00           H  
ATOM   1412  NH2 ARG    98      -7.290  12.610  29.550  0.00  0.00           N  
ATOM   1413 HH21 ARG    98      -6.450  13.130  29.720  0.00  0.00           H  
ATOM   1414 HH22 ARG    98      -7.420  12.250  28.620  0.00  0.00           H  
ATOM   1415  C   ARG    98      -8.130   6.280  34.030  0.00  0.00           C  
ATOM   1416  O   ARG    98      -9.360   5.950  34.070  0.00  0.00           O  
ATOM   1417  N   LEU    99      -7.170   5.480  34.610  0.00  0.00           N  
ATOM   1418  HN  LEU    99      -6.230   5.550  34.290  0.00  0.00           H  
ATOM   1419  CA  LEU    99      -7.570   4.370  35.470  0.00  0.00           C  
ATOM   1420  HA  LEU    99      -8.510   4.050  35.030  0.00  0.00           H  
ATOM   1421  CB  LEU    99      -6.500   3.260  35.340  0.00  0.00           C  
ATOM   1422  HB1 LEU    99      -5.560   3.670  35.770  0.00  0.00           H  
ATOM   1423  HB2 LEU    99      -6.750   2.380  35.960  0.00  0.00           H  
ATOM   1424  CG  LEU    99      -6.430   2.600  33.990  0.00  0.00           C  
ATOM   1425  HG  LEU    99      -6.420   3.270  33.100  0.00  0.00           H  
ATOM   1426  CD1 LEU    99      -5.080   1.820  33.840  0.00  0.00           C  
ATOM   1427 HD11 LEU    99      -4.820   1.540  34.890  0.00  0.00           H  
ATOM   1428 HD12 LEU    99      -5.070   0.920  33.200  0.00  0.00           H  
ATOM   1429 HD13 LEU    99      -4.370   2.610  33.500  0.00  0.00           H  
ATOM   1430  CD2 LEU    99      -7.580   1.700  33.720  0.00  0.00           C  
ATOM   1431 HD21 LEU    99      -8.550   2.240  33.790  0.00  0.00           H  
ATOM   1432 HD22 LEU    99      -7.620   1.140  32.750  0.00  0.00           H  
ATOM   1433 HD23 LEU    99      -7.460   0.890  34.470  0.00  0.00           H  
ATOM   1434  C   LEU    99      -7.880   4.730  36.890  0.00  0.00           C  
ATOM   1435  O   LEU    99      -8.770   4.170  37.510  0.00  0.00           O  
ATOM   1436  N   ALA   100      -7.130   5.710  37.440  0.00  0.00           N  
ATOM   1437  HN  ALA   100      -6.450   6.190  36.900  0.00  0.00           H  
ATOM   1438  CA  ALA   100      -7.390   6.220  38.790  0.00  0.00           C  
ATOM   1439  HA  ALA   100      -7.540   5.290  39.320  0.00  0.00           H  
ATOM   1440  CB  ALA   100      -6.160   7.020  39.280  0.00  0.00           C  
ATOM   1441  HB1 ALA   100      -6.410   7.450  40.270  0.00  0.00           H  
ATOM   1442  HB2 ALA   100      -5.220   6.450  39.440  0.00  0.00           H  
ATOM   1443  HB3 ALA   100      -5.850   7.760  38.510  0.00  0.00           H  
ATOM   1444  C   ALA   100      -8.750   7.000  38.780  0.00  0.00           C  
ATOM   1445  O   ALA   100      -9.530   6.900  39.740  0.00  0.00           O  
ATOM   1446  N   ASP   101      -9.110   7.770  37.710  0.00  0.00           N  
ATOM   1447  HN  ASP   101      -8.500   8.130  37.000  0.00  0.00           H  
ATOM   1448  CA  ASP   101     -10.480   8.170  37.730  0.00  0.00           C  
ATOM   1449  HA  ASP   101     -10.690   8.560  38.710  0.00  0.00           H  
ATOM   1450  CB  ASP   101     -10.800   9.300  36.670  0.00  0.00           C  
ATOM   1451  HB1 ASP   101     -10.520   8.950  35.650  0.00  0.00           H  
ATOM   1452  HB2 ASP   101     -11.880   9.520  36.510  0.00  0.00           H  
ATOM   1453  CG  ASP   101     -10.270  10.640  37.020  0.00  0.00           C  
ATOM   1454  OD1 ASP   101     -10.060  10.960  38.200  0.00  0.00           O  
ATOM   1455  OD2 ASP   101      -9.980  11.430  36.120  0.00  0.00           O1-
ATOM   1456  C   ASP   101     -11.500   7.030  37.610  0.00  0.00           C  
ATOM   1457  O   ASP   101     -11.220   6.140  36.790  0.00  0.00           O  
ATOM   1458  N   PRO   102     -12.620   7.030  38.400  0.00  0.00           N  
ATOM   1459  CD  PRO   102     -13.040   8.120  39.320  0.00  0.00           C  
ATOM   1460  HD1 PRO   102     -13.110   9.040  38.710  0.00  0.00           H  
ATOM   1461  HD2 PRO   102     -12.330   8.200  40.170  0.00  0.00           H  
ATOM   1462  CA  PRO   102     -13.610   5.930  38.270  0.00  0.00           C  
ATOM   1463  HA  PRO   102     -13.060   5.030  38.040  0.00  0.00           H  
ATOM   1464  CB  PRO   102     -14.480   6.210  39.510  0.00  0.00           C  
ATOM   1465  HB1 PRO   102     -13.960   5.780  40.400  0.00  0.00           H  
ATOM   1466  HB2 PRO   102     -15.490   5.730  39.500  0.00  0.00           H  
ATOM   1467  CG  PRO   102     -14.440   7.750  39.790  0.00  0.00           C  
ATOM   1468  HG1 PRO   102     -14.630   7.840  40.880  0.00  0.00           H  
ATOM   1469  HG2 PRO   102     -15.270   8.320  39.330  0.00  0.00           H  
ATOM   1470  C   PRO   102     -14.560   6.140  37.130  0.00  0.00           C  
ATOM   1471  O   PRO   102     -15.250   5.170  36.750  0.00  0.00           O  
ATOM   1472  N   ASP   103     -14.640   7.370  36.510  0.00  0.00           N  
ATOM   1473  HN  ASP   103     -14.010   7.980  36.990  0.00  0.00           H  
ATOM   1474  CA  ASP   103     -15.430   7.910  35.460  0.00  0.00           C  
ATOM   1475  HA  ASP   103     -16.430   7.770  35.830  0.00  0.00           H  
ATOM   1476  CB  ASP   103     -15.120   9.460  35.330  0.00  0.00           C  
ATOM   1477  HB1 ASP   103     -14.110   9.600  34.910  0.00  0.00           H  
ATOM   1478  HB2 ASP   103     -15.820   9.920  34.600  0.00  0.00           H  
ATOM   1479  CG  ASP   103     -15.440  10.280  36.590  0.00  0.00           C  
ATOM   1480  OD1 ASP   103     -16.500  10.020  37.180  0.00  0.00           O  
ATOM   1481  OD2 ASP   103     -14.540  11.130  36.930  0.00  0.00           O1-
ATOM   1482  C   ASP   103     -15.290   7.230  34.000  0.00  0.00           C  
ATOM   1483  O   ASP   103     -16.010   7.600  33.070  0.00  0.00           O  
ATOM   1484  N   TRP   104     -14.400   6.240  33.830  0.00  0.00           N  
ATOM   1485  HN  TRP   104     -13.950   5.840  34.620  0.00  0.00           H  
ATOM   1486  CA  TRP   104     -14.180   5.600  32.540  0.00  0.00           C  
ATOM   1487  HA  TRP   104     -14.930   5.790  31.790  0.00  0.00           H  
ATOM   1488  CB  TRP   104     -12.770   5.970  32.040  0.00  0.00           C  
ATOM   1489  HB1 TRP   104     -11.980   5.440  32.620  0.00  0.00           H  
ATOM   1490  HB2 TRP   104     -12.580   5.600  31.010  0.00  0.00           H  
ATOM   1491  CG  TRP   104     -12.520   7.460  32.080  0.00  0.00           C  
ATOM   1492  CD1 TRP   104     -11.850   8.180  32.990  0.00  0.00           C  
ATOM   1493  HD1 TRP   104     -11.550   7.860  33.980  0.00  0.00           H  
ATOM   1494  NE1 TRP   104     -11.830   9.500  32.620  0.00  0.00           N  
ATOM   1495  HE1 TRP   104     -11.680  10.260  33.210  0.00  0.00           H  
ATOM   1496  CE2 TRP   104     -12.400   9.620  31.410  0.00  0.00           C  
ATOM   1497  CD2 TRP   104     -12.870   8.340  31.020  0.00  0.00           C  
ATOM   1498  CE3 TRP   104     -13.660   8.340  29.840  0.00  0.00           C  
ATOM   1499  HE3 TRP   104     -14.290   7.520  29.540  0.00  0.00           H  
ATOM   1500  CZ3 TRP   104     -13.890   9.510  29.090  0.00  0.00           C  
ATOM   1501  HZ3 TRP   104     -14.560   9.450  28.250  0.00  0.00           H  
ATOM   1502  CZ2 TRP   104     -12.850  10.810  30.830  0.00  0.00           C  
ATOM   1503  HZ2 TRP   104     -12.620  11.750  31.310  0.00  0.00           H  
ATOM   1504  CH2 TRP   104     -13.480  10.760  29.550  0.00  0.00           C  
ATOM   1505  HH2 TRP   104     -13.810  11.690  29.100  0.00  0.00           H  
ATOM   1506  C   TRP   104     -14.220   4.100  32.570  0.00  0.00           C  
ATOM   1507  O   TRP   104     -13.800   3.500  33.560  0.00  0.00           O  
ATOM   1508  N   THR   105     -14.580   3.440  31.480  0.00  0.00           N  
ATOM   1509  HN  THR   105     -15.050   3.920  30.740  0.00  0.00           H  
ATOM   1510  CA  THR   105     -14.530   2.010  31.310  0.00  0.00           C  
ATOM   1511  HA  THR   105     -14.140   1.500  32.180  0.00  0.00           H  
ATOM   1512  CB  THR   105     -15.870   1.450  30.860  0.00  0.00           C  
ATOM   1513  HB  THR   105     -16.200   2.140  30.060  0.00  0.00           H  
ATOM   1514  OG1 THR   105     -16.790   1.250  31.930  0.00  0.00           O  
ATOM   1515  HG1 THR   105     -16.960   2.160  32.160  0.00  0.00           H  
ATOM   1516  CG2 THR   105     -15.660   0.040  30.260  0.00  0.00           C  
ATOM   1517 HG21 THR   105     -14.970   0.010  29.390  0.00  0.00           H  
ATOM   1518 HG22 THR   105     -15.330  -0.720  30.990  0.00  0.00           H  
ATOM   1519 HG23 THR   105     -16.680  -0.310  29.960  0.00  0.00           H  
ATOM   1520  C   THR   105     -13.370   1.860  30.290  0.00  0.00           C  
ATOM   1521  O   THR   105     -13.460   2.230  29.170  0.00  0.00           O  
ATOM   1522  N   VAL   106     -12.270   1.240  30.700  0.00  0.00           N  
ATOM   1523  HN  VAL   106     -12.170   0.900  31.630  0.00  0.00           H  
ATOM   1524  CA  VAL   106     -10.960   1.380  29.990  0.00  0.00           C  
ATOM   1525  HA  VAL   106     -11.150   2.160  29.260  0.00  0.00           H  
ATOM   1526  CB  VAL   106      -9.880   1.830  30.880  0.00  0.00           C  
ATOM   1527  HB  VAL   106      -9.730   1.100  31.710  0.00  0.00           H  
ATOM   1528  CG1 VAL   106      -8.490   1.800  30.120  0.00  0.00           C  
ATOM   1529 HG11 VAL   106      -8.530   2.310  29.130  0.00  0.00           H  
ATOM   1530 HG12 VAL   106      -7.780   2.320  30.790  0.00  0.00           H  
ATOM   1531 HG13 VAL   106      -8.130   0.750  30.050  0.00  0.00           H  
ATOM   1532  CG2 VAL   106     -10.240   3.190  31.460  0.00  0.00           C  
ATOM   1533 HG21 VAL   106     -10.560   3.940  30.700  0.00  0.00           H  
ATOM   1534 HG22 VAL   106     -11.070   3.200  32.190  0.00  0.00           H  
ATOM   1535 HG23 VAL   106      -9.400   3.650  32.000  0.00  0.00           H  
ATOM   1536  C   VAL   106     -10.750  -0.010  29.300  0.00  0.00           C  
ATOM   1537  O   VAL   106     -10.940  -1.030  30.040  0.00  0.00           O  
ATOM   1538  N   VAL   107     -10.320  -0.040  28.010  0.00  0.00           N  
ATOM   1539  HN  VAL   107     -10.050   0.840  27.630  0.00  0.00           H  
ATOM   1540  CA  VAL   107     -10.040  -1.240  27.340  0.00  0.00           C  
ATOM   1541  HA  VAL   107     -10.050  -2.060  28.050  0.00  0.00           H  
ATOM   1542  CB  VAL   107     -11.150  -1.500  26.330  0.00  0.00           C  
ATOM   1543  HB  VAL   107     -11.470  -0.580  25.780  0.00  0.00           H  
ATOM   1544  CG1 VAL   107     -10.810  -2.540  25.170  0.00  0.00           C  
ATOM   1545 HG11 VAL   107     -11.720  -2.880  24.650  0.00  0.00           H  
ATOM   1546 HG12 VAL   107     -10.190  -1.970  24.450  0.00  0.00           H  
ATOM   1547 HG13 VAL   107     -10.290  -3.490  25.440  0.00  0.00           H  
ATOM   1548  CG2 VAL   107     -12.490  -1.830  26.970  0.00  0.00           C  
ATOM   1549 HG21 VAL   107     -13.190  -2.130  26.160  0.00  0.00           H  
ATOM   1550 HG22 VAL   107     -12.350  -2.670  27.690  0.00  0.00           H  
ATOM   1551 HG23 VAL   107     -12.750  -0.930  27.560  0.00  0.00           H  
ATOM   1552  C   VAL   107      -8.680  -1.180  26.590  0.00  0.00           C  
ATOM   1553  O   VAL   107      -8.400  -0.190  25.900  0.00  0.00           O  
ATOM   1554  N   VAL   108      -7.790  -2.190  26.830  0.00  0.00           N  
ATOM   1555  HN  VAL   108      -8.090  -2.930  27.430  0.00  0.00           H  
ATOM   1556  CA  VAL   108      -6.390  -2.130  26.390  0.00  0.00           C  
ATOM   1557  HA  VAL   108      -6.140  -1.170  25.980  0.00  0.00           H  
ATOM   1558  CB  VAL   108      -5.330  -2.340  27.510  0.00  0.00           C  
ATOM   1559  HB  VAL   108      -5.530  -3.240  28.120  0.00  0.00           H  
ATOM   1560  CG1 VAL   108      -3.930  -2.380  26.910  0.00  0.00           C  
ATOM   1561 HG11 VAL   108      -3.810  -1.480  26.270  0.00  0.00           H  
ATOM   1562 HG12 VAL   108      -3.180  -2.160  27.700  0.00  0.00           H  
ATOM   1563 HG13 VAL   108      -3.760  -3.300  26.310  0.00  0.00           H  
ATOM   1564  CG2 VAL   108      -5.410  -1.150  28.500  0.00  0.00           C  
ATOM   1565 HG21 VAL   108      -4.760  -1.340  29.380  0.00  0.00           H  
ATOM   1566 HG22 VAL   108      -5.320  -0.150  28.020  0.00  0.00           H  
ATOM   1567 HG23 VAL   108      -6.400  -1.080  28.990  0.00  0.00           H  
ATOM   1568  C   VAL   108      -6.240  -3.300  25.450  0.00  0.00           C  
ATOM   1569  O   VAL   108      -6.350  -4.500  25.760  0.00  0.00           O  
ATOM   1570  N   SER   109      -5.770  -2.980  24.200  0.00  0.00           N  
ATOM   1571  HN  SER   109      -5.700  -2.020  23.930  0.00  0.00           H  
ATOM   1572  CA  SER   109      -5.300  -3.930  23.250  0.00  0.00           C  
ATOM   1573  HA  SER   109      -5.620  -4.930  23.500  0.00  0.00           H  
ATOM   1574  CB  SER   109      -5.970  -3.730  21.870  0.00  0.00           C  
ATOM   1575  HB1 SER   109      -5.650  -4.580  21.240  0.00  0.00           H  
ATOM   1576  HB2 SER   109      -7.060  -3.630  22.060  0.00  0.00           H  
ATOM   1577  OG  SER   109      -5.530  -2.530  21.310  0.00  0.00           O  
ATOM   1578  HG1 SER   109      -6.110  -1.780  21.450  0.00  0.00           H  
ATOM   1579  C   SER   109      -3.770  -3.950  23.210  0.00  0.00           C  
ATOM   1580  O   SER   109      -3.110  -2.980  23.640  0.00  0.00           O  
ATOM   1581  N   LEU   110      -3.210  -5.100  22.850  0.00  0.00           N  
ATOM   1582  HN  LEU   110      -3.730  -5.810  22.380  0.00  0.00           H  
ATOM   1583  CA  LEU   110      -1.800  -5.440  23.060  0.00  0.00           C  
ATOM   1584  HA  LEU   110      -1.210  -4.570  23.310  0.00  0.00           H  
ATOM   1585  CB  LEU   110      -1.610  -6.460  24.190  0.00  0.00           C  
ATOM   1586  HB1 LEU   110      -2.400  -7.240  24.180  0.00  0.00           H  
ATOM   1587  HB2 LEU   110      -0.630  -6.980  24.080  0.00  0.00           H  
ATOM   1588  CG  LEU   110      -1.630  -5.890  25.660  0.00  0.00           C  
ATOM   1589  HG  LEU   110      -2.610  -5.390  25.830  0.00  0.00           H  
ATOM   1590  CD1 LEU   110      -1.600  -7.180  26.590  0.00  0.00           C  
ATOM   1591 HD11 LEU   110      -1.480  -6.920  27.660  0.00  0.00           H  
ATOM   1592 HD12 LEU   110      -2.610  -7.560  26.320  0.00  0.00           H  
ATOM   1593 HD13 LEU   110      -0.860  -7.960  26.320  0.00  0.00           H  
ATOM   1594  CD2 LEU   110      -0.560  -4.840  25.830  0.00  0.00           C  
ATOM   1595 HD21 LEU   110       0.430  -5.210  25.490  0.00  0.00           H  
ATOM   1596 HD22 LEU   110      -0.880  -3.980  25.200  0.00  0.00           H  
ATOM   1597 HD23 LEU   110      -0.290  -4.540  26.860  0.00  0.00           H  
ATOM   1598  C   LEU   110      -1.090  -5.940  21.830  0.00  0.00           C  
ATOM   1599  O   LEU   110      -1.530  -6.950  21.280  0.00  0.00           O  
ATOM   1600  N   SER   111       0.020  -5.300  21.420  0.00  0.00           N  
ATOM   1601  HN  SER   111       0.420  -4.520  21.900  0.00  0.00           H  
ATOM   1602  CA  SER   111       0.860  -5.880  20.380  0.00  0.00           C  
ATOM   1603  HA  SER   111       0.190  -6.240  19.620  0.00  0.00           H  
ATOM   1604  CB  SER   111       1.710  -4.780  19.770  0.00  0.00           C  
ATOM   1605  HB1 SER   111       1.040  -4.040  19.300  0.00  0.00           H  
ATOM   1606  HB2 SER   111       2.240  -4.270  20.610  0.00  0.00           H  
ATOM   1607  OG  SER   111       2.610  -5.270  18.810  0.00  0.00           O  
ATOM   1608  HG1 SER   111       2.060  -5.340  18.030  0.00  0.00           H  
ATOM   1609  C   SER   111       1.780  -7.040  20.810  0.00  0.00           C  
ATOM   1610  O   SER   111       2.450  -6.880  21.800  0.00  0.00           O  
ATOM   1611  N   PRO   112       1.960  -8.220  20.120  0.00  0.00           N  
ATOM   1612  CD  PRO   112       1.210  -8.650  18.960  0.00  0.00           C  
ATOM   1613  HD1 PRO   112       1.160  -7.920  18.120  0.00  0.00           H  
ATOM   1614  HD2 PRO   112       0.150  -8.730  19.260  0.00  0.00           H  
ATOM   1615  CA  PRO   112       2.960  -9.200  20.520  0.00  0.00           C  
ATOM   1616  HA  PRO   112       2.930  -9.350  21.590  0.00  0.00           H  
ATOM   1617  CB  PRO   112       2.530 -10.470  19.660  0.00  0.00           C  
ATOM   1618  HB1 PRO   112       1.860 -11.120  20.260  0.00  0.00           H  
ATOM   1619  HB2 PRO   112       3.450 -11.060  19.440  0.00  0.00           H  
ATOM   1620  CG  PRO   112       1.810  -9.970  18.380  0.00  0.00           C  
ATOM   1621  HG1 PRO   112       0.940 -10.580  18.040  0.00  0.00           H  
ATOM   1622  HG2 PRO   112       2.480  -9.640  17.560  0.00  0.00           H  
ATOM   1623  C   PRO   112       4.360  -8.610  20.320  0.00  0.00           C  
ATOM   1624  O   PRO   112       5.250  -9.090  20.990  0.00  0.00           O  
ATOM   1625  N   GLN   113       4.630  -7.680  19.400  0.00  0.00           N  
ATOM   1626  HN  GLN   113       3.930  -7.290  18.810  0.00  0.00           H  
ATOM   1627  CA  GLN   113       5.940  -7.170  19.190  0.00  0.00           C  
ATOM   1628  HA  GLN   113       6.660  -7.980  19.120  0.00  0.00           H  
ATOM   1629  CB  GLN   113       6.140  -6.300  17.910  0.00  0.00           C  
ATOM   1630  HB1 GLN   113       5.240  -5.650  17.900  0.00  0.00           H  
ATOM   1631  HB2 GLN   113       7.010  -5.610  17.900  0.00  0.00           H  
ATOM   1632  CG  GLN   113       6.290  -7.120  16.530  0.00  0.00           C  
ATOM   1633  HG1 GLN   113       6.020  -6.310  15.830  0.00  0.00           H  
ATOM   1634  HG2 GLN   113       7.300  -7.550  16.380  0.00  0.00           H  
ATOM   1635  CD  GLN   113       5.240  -8.150  16.490  0.00  0.00           C  
ATOM   1636  OE1 GLN   113       5.350  -9.320  16.930  0.00  0.00           O  
ATOM   1637  NE2 GLN   113       4.090  -7.850  15.910  0.00  0.00           N  
ATOM   1638 HE21 GLN   113       3.970  -6.950  15.500  0.00  0.00           H  
ATOM   1639 HE22 GLN   113       3.380  -8.540  15.780  0.00  0.00           H  
ATOM   1640  C   GLN   113       6.380  -6.340  20.370  0.00  0.00           C  
ATOM   1641  O   GLN   113       7.550  -6.360  20.810  0.00  0.00           O  
ATOM   1642  N   SER   114       5.420  -5.590  20.900  0.00  0.00           N  
ATOM   1643  HN  SER   114       4.490  -5.640  20.550  0.00  0.00           H  
ATOM   1644  CA  SER   114       5.600  -4.920  22.210  0.00  0.00           C  
ATOM   1645  HA  SER   114       6.500  -4.320  22.300  0.00  0.00           H  
ATOM   1646  CB  SER   114       4.500  -3.800  22.400  0.00  0.00           C  
ATOM   1647  HB1 SER   114       4.490  -3.100  21.550  0.00  0.00           H  
ATOM   1648  HB2 SER   114       3.570  -4.400  22.320  0.00  0.00           H  
ATOM   1649  OG  SER   114       4.590  -3.110  23.590  0.00  0.00           O  
ATOM   1650  HG1 SER   114       5.370  -2.560  23.470  0.00  0.00           H  
ATOM   1651  C   SER   114       5.810  -5.830  23.390  0.00  0.00           C  
ATOM   1652  O   SER   114       6.740  -5.650  24.180  0.00  0.00           O  
ATOM   1653  N   ILE   115       5.000  -6.910  23.520  0.00  0.00           N  
ATOM   1654  HN  ILE   115       4.160  -6.980  22.980  0.00  0.00           H  
ATOM   1655  CA  ILE   115       5.120  -7.960  24.560  0.00  0.00           C  
ATOM   1656  HA  ILE   115       5.060  -7.450  25.520  0.00  0.00           H  
ATOM   1657  CB  ILE   115       3.930  -8.970  24.370  0.00  0.00           C  
ATOM   1658  HB  ILE   115       3.920  -9.180  23.280  0.00  0.00           H  
ATOM   1659  CG2 ILE   115       4.260 -10.330  25.100  0.00  0.00           C  
ATOM   1660 HG21 ILE   115       5.210 -10.810  24.790  0.00  0.00           H  
ATOM   1661 HG22 ILE   115       4.260 -10.190  26.210  0.00  0.00           H  
ATOM   1662 HG23 ILE   115       3.450 -11.010  24.780  0.00  0.00           H  
ATOM   1663  CG1 ILE   115       2.600  -8.360  24.800  0.00  0.00           C  
ATOM   1664 HG11 ILE   115       2.710  -8.340  25.900  0.00  0.00           H  
ATOM   1665 HG12 ILE   115       2.460  -7.380  24.290  0.00  0.00           H  
ATOM   1666  CD  ILE   115       1.460  -9.260  24.390  0.00  0.00           C  
ATOM   1667  HD1 ILE   115       1.350  -9.310  23.290  0.00  0.00           H  
ATOM   1668  HD2 ILE   115       1.510 -10.280  24.820  0.00  0.00           H  
ATOM   1669  HD3 ILE   115       0.450  -8.930  24.740  0.00  0.00           H  
ATOM   1670  C   ILE   115       6.470  -8.700  24.460  0.00  0.00           C  
ATOM   1671  O   ILE   115       7.130  -8.940  25.480  0.00  0.00           O  
ATOM   1672  N   ALA   116       6.930  -9.110  23.310  0.00  0.00           N  
ATOM   1673  HN  ALA   116       6.350  -8.840  22.540  0.00  0.00           H  
ATOM   1674  CA  ALA   116       8.150  -9.880  23.020  0.00  0.00           C  
ATOM   1675  HA  ALA   116       8.050 -10.880  23.410  0.00  0.00           H  
ATOM   1676  CB  ALA   116       8.410  -9.740  21.550  0.00  0.00           C  
ATOM   1677  HB1 ALA   116       7.640 -10.120  20.850  0.00  0.00           H  
ATOM   1678  HB2 ALA   116       8.500  -8.680  21.210  0.00  0.00           H  
ATOM   1679  HB3 ALA   116       9.330 -10.260  21.210  0.00  0.00           H  
ATOM   1680  C   ALA   116       9.410  -9.290  23.620  0.00  0.00           C  
ATOM   1681  O   ALA   116      10.280 -10.010  24.040  0.00  0.00           O  
ATOM   1682  N   ALA   117       9.550  -7.950  23.640  0.00  0.00           N  
ATOM   1683  HN  ALA   117       8.830  -7.430  23.190  0.00  0.00           H  
ATOM   1684  CA  ALA   117      10.570  -7.220  24.280  0.00  0.00           C  
ATOM   1685  HA  ALA   117      11.550  -7.490  23.900  0.00  0.00           H  
ATOM   1686  CB  ALA   117      10.320  -5.770  23.890  0.00  0.00           C  
ATOM   1687  HB1 ALA   117       9.380  -5.400  24.350  0.00  0.00           H  
ATOM   1688  HB2 ALA   117      11.130  -5.090  24.240  0.00  0.00           H  
ATOM   1689  HB3 ALA   117      10.280  -5.660  22.790  0.00  0.00           H  
ATOM   1690  C   ALA   117      10.610  -7.360  25.740  0.00  0.00           C  
ATOM   1691  O   ALA   117      11.660  -7.570  26.340  0.00  0.00           O  
ATOM   1692  N   LEU   118       9.470  -7.290  26.430  0.00  0.00           N  
ATOM   1693  HN  LEU   118       8.650  -7.130  25.880  0.00  0.00           H  
ATOM   1694  CA  LEU   118       9.270  -7.420  27.850  0.00  0.00           C  
ATOM   1695  HA  LEU   118       9.940  -6.710  28.320  0.00  0.00           H  
ATOM   1696  CB  LEU   118       7.810  -7.030  28.220  0.00  0.00           C  
ATOM   1697  HB1 LEU   118       7.210  -7.710  27.570  0.00  0.00           H  
ATOM   1698  HB2 LEU   118       7.640  -7.240  29.300  0.00  0.00           H  
ATOM   1699  CG  LEU   118       7.430  -5.570  27.880  0.00  0.00           C  
ATOM   1700  HG  LEU   118       7.770  -5.440  26.830  0.00  0.00           H  
ATOM   1701  CD1 LEU   118       5.910  -5.460  28.040  0.00  0.00           C  
ATOM   1702 HD11 LEU   118       5.710  -5.830  29.060  0.00  0.00           H  
ATOM   1703 HD12 LEU   118       5.600  -4.400  27.950  0.00  0.00           H  
ATOM   1704 HD13 LEU   118       5.450  -6.060  27.230  0.00  0.00           H  
ATOM   1705  CD2 LEU   118       8.210  -4.570  28.680  0.00  0.00           C  
ATOM   1706 HD21 LEU   118       8.150  -4.850  29.750  0.00  0.00           H  
ATOM   1707 HD22 LEU   118       9.300  -4.580  28.450  0.00  0.00           H  
ATOM   1708 HD23 LEU   118       7.800  -3.550  28.560  0.00  0.00           H  
ATOM   1709  C   LEU   118       9.600  -8.850  28.370  0.00  0.00           C  
ATOM   1710  O   LEU   118      10.220  -9.090  29.430  0.00  0.00           O  
ATOM   1711  N   ALA   119       9.180  -9.800  27.560  0.00  0.00           N  
ATOM   1712  HN  ALA   119       8.590  -9.600  26.780  0.00  0.00           H  
ATOM   1713  CA  ALA   119       9.530 -11.200  27.690  0.00  0.00           C  
ATOM   1714  HA  ALA   119       9.200 -11.540  28.660  0.00  0.00           H  
ATOM   1715  CB  ALA   119       8.830 -12.130  26.630  0.00  0.00           C  
ATOM   1716  HB1 ALA   119       8.960 -13.220  26.790  0.00  0.00           H  
ATOM   1717  HB2 ALA   119       7.740 -11.910  26.700  0.00  0.00           H  
ATOM   1718  HB3 ALA   119       9.090 -11.920  25.570  0.00  0.00           H  
ATOM   1719  C   ALA   119      11.020 -11.530  27.590  0.00  0.00           C  
ATOM   1720  O   ALA   119      11.540 -12.330  28.390  0.00  0.00           O  
ATOM   1721  N   ALA   120      11.750 -10.930  26.580  0.00  0.00           N  
ATOM   1722  HN  ALA   120      11.200 -10.340  26.000  0.00  0.00           H  
ATOM   1723  CA  ALA   120      13.050 -11.150  26.320  0.00  0.00           C  
ATOM   1724  HA  ALA   120      13.100 -12.210  26.100  0.00  0.00           H  
ATOM   1725  CB  ALA   120      13.480 -10.400  25.120  0.00  0.00           C  
ATOM   1726  HB1 ALA   120      13.030 -10.970  24.280  0.00  0.00           H  
ATOM   1727  HB2 ALA   120      13.120  -9.350  25.150  0.00  0.00           H  
ATOM   1728  HB3 ALA   120      14.580 -10.460  24.930  0.00  0.00           H  
ATOM   1729  C   ALA   120      13.970 -10.800  27.460  0.00  0.00           C  
ATOM   1730  O   ALA   120      14.780 -11.610  27.790  0.00  0.00           O  
ATOM   1731  N   VAL   121      13.740  -9.590  28.020  0.00  0.00           N  
ATOM   1732  HN  VAL   121      12.970  -9.090  27.640  0.00  0.00           H  
ATOM   1733  CA  VAL   121      14.500  -9.190  29.200  0.00  0.00           C  
ATOM   1734  HA  VAL   121      15.530  -9.420  28.990  0.00  0.00           H  
ATOM   1735  CB  VAL   121      14.320  -7.730  29.510  0.00  0.00           C  
ATOM   1736  HB  VAL   121      14.910  -7.440  30.400  0.00  0.00           H  
ATOM   1737  CG1 VAL   121      14.800  -6.880  28.350  0.00  0.00           C  
ATOM   1738 HG11 VAL   121      14.820  -5.790  28.580  0.00  0.00           H  
ATOM   1739 HG12 VAL   121      15.800  -7.200  27.990  0.00  0.00           H  
ATOM   1740 HG13 VAL   121      14.180  -7.030  27.440  0.00  0.00           H  
ATOM   1741  CG2 VAL   121      12.850  -7.390  29.770  0.00  0.00           C  
ATOM   1742 HG21 VAL   121      12.700  -6.290  29.670  0.00  0.00           H  
ATOM   1743 HG22 VAL   121      12.200  -7.830  28.990  0.00  0.00           H  
ATOM   1744 HG23 VAL   121      12.560  -7.610  30.820  0.00  0.00           H  
ATOM   1745  C   VAL   121      14.260 -10.050  30.480  0.00  0.00           C  
ATOM   1746  O   VAL   121      15.180 -10.120  31.290  0.00  0.00           O  
ATOM   1747  N   HSD   122      13.120 -10.690  30.660  0.00  0.00           N  
ATOM   1748  HN  HSD   122      12.340 -10.690  30.030  0.00  0.00           H  
ATOM   1749  CA  HSD   122      12.910 -11.360  31.920  0.00  0.00           C  
ATOM   1750  HA  HSD   122      13.610 -10.990  32.650  0.00  0.00           H  
ATOM   1751  CB  HSD   122      11.510 -10.960  32.450  0.00  0.00           C  
ATOM   1752  HB1 HSD   122      10.790 -10.880  31.610  0.00  0.00           H  
ATOM   1753  HB2 HSD   122      11.150 -11.750  33.140  0.00  0.00           H  
ATOM   1754  ND1 HSD   122      11.750  -9.370  34.390  0.00  0.00           N  
ATOM   1755  HD1 HSD   122      12.070 -10.030  35.070  0.00  0.00           H  
ATOM   1756  CG  HSD   122      11.370  -9.620  33.100  0.00  0.00           C  
ATOM   1757  CE1 HSD   122      11.360  -8.110  34.700  0.00  0.00           C  
ATOM   1758  HE1 HSD   122      11.470  -7.700  35.700  0.00  0.00           H  
ATOM   1759  NE2 HSD   122      10.790  -7.500  33.670  0.00  0.00           N  
ATOM   1760  CD2 HSD   122      10.770  -8.430  32.670  0.00  0.00           C  
ATOM   1761  HD2 HSD   122      10.200  -8.200  31.780  0.00  0.00           H  
ATOM   1762  C   HSD   122      13.010 -12.830  31.690  0.00  0.00           C  
ATOM   1763  O   HSD   122      12.810 -13.600  32.600  0.00  0.00           O  
ATOM   1764  N   ARG   123      13.430 -13.290  30.490  0.00  0.00           N  
ATOM   1765  HN  ARG   123      13.750 -12.700  29.760  0.00  0.00           H  
ATOM   1766  CA  ARG   123      13.600 -14.670  30.150  0.00  0.00           C  
ATOM   1767  HA  ARG   123      13.920 -14.640  29.120  0.00  0.00           H  
ATOM   1768  CB  ARG   123      14.850 -15.340  30.830  0.00  0.00           C  
ATOM   1769  HB1 ARG   123      14.690 -15.320  31.930  0.00  0.00           H  
ATOM   1770  HB2 ARG   123      14.950 -16.400  30.500  0.00  0.00           H  
ATOM   1771  CG  ARG   123      16.240 -14.700  30.420  0.00  0.00           C  
ATOM   1772  HG1 ARG   123      16.120 -13.710  30.910  0.00  0.00           H  
ATOM   1773  HG2 ARG   123      17.080 -15.280  30.870  0.00  0.00           H  
ATOM   1774  CD  ARG   123      16.560 -14.560  28.900  0.00  0.00           C  
ATOM   1775  HD1 ARG   123      16.800 -15.480  28.320  0.00  0.00           H  
ATOM   1776  HD2 ARG   123      15.710 -14.230  28.250  0.00  0.00           H  
ATOM   1777  NE  ARG   123      17.660 -13.540  28.830  0.00  0.00           N  
ATOM   1778  HE  ARG   123      17.640 -12.650  29.300  0.00  0.00           H  
ATOM   1779  CZ  ARG   123      18.910 -13.780  28.500  0.00  0.00           C  
ATOM   1780  NH1 ARG   123      19.320 -15.040  28.200  0.00  0.00           N1+
ATOM   1781 HH11 ARG   123      20.230 -15.260  27.830  0.00  0.00           H  
ATOM   1782 HH12 ARG   123      18.690 -15.810  28.290  0.00  0.00           H  
ATOM   1783  NH2 ARG   123      19.730 -12.790  28.430  0.00  0.00           N  
ATOM   1784 HH21 ARG   123      20.710 -12.980  28.410  0.00  0.00           H  
ATOM   1785 HH22 ARG   123      19.390 -11.910  28.750  0.00  0.00           H  
ATOM   1786  C   ARG   123      12.320 -15.510  30.190  0.00  0.00           C  
ATOM   1787  O   ARG   123      12.260 -16.630  30.730  0.00  0.00           O  
ATOM   1788  N   LEU   124      11.210 -14.990  29.600  0.00  0.00           N  
ATOM   1789  HN  LEU   124      11.220 -14.120  29.120  0.00  0.00           H  
ATOM   1790  CA  LEU   124       9.940 -15.700  29.550  0.00  0.00           C  
ATOM   1791  HA  LEU   124       9.920 -16.620  30.110  0.00  0.00           H  
ATOM   1792  CB  LEU   124       8.780 -14.820  30.080  0.00  0.00           C  
ATOM   1793  HB1 LEU   124       8.660 -13.870  29.510  0.00  0.00           H  
ATOM   1794  HB2 LEU   124       7.860 -15.440  30.050  0.00  0.00           H  
ATOM   1795  CG  LEU   124       8.850 -14.350  31.570  0.00  0.00           C  
ATOM   1796  HG  LEU   124       9.610 -13.550  31.610  0.00  0.00           H  
ATOM   1797  CD1 LEU   124       7.440 -13.710  31.940  0.00  0.00           C  
ATOM   1798 HD11 LEU   124       6.620 -14.440  31.810  0.00  0.00           H  
ATOM   1799 HD12 LEU   124       7.430 -13.220  32.940  0.00  0.00           H  
ATOM   1800 HD13 LEU   124       7.360 -12.850  31.240  0.00  0.00           H  
ATOM   1801  CD2 LEU   124       9.230 -15.370  32.620  0.00  0.00           C  
ATOM   1802 HD21 LEU   124      10.300 -15.630  32.460  0.00  0.00           H  
ATOM   1803 HD22 LEU   124       9.130 -14.910  33.630  0.00  0.00           H  
ATOM   1804 HD23 LEU   124       8.580 -16.270  32.520  0.00  0.00           H  
ATOM   1805  C   LEU   124       9.630 -15.940  28.160  0.00  0.00           C  
ATOM   1806  O   LEU   124      10.120 -15.300  27.240  0.00  0.00           O  
ATOM   1807  N   SER   125       8.840 -16.980  27.960  0.00  0.00           N  
ATOM   1808  HN  SER   125       8.490 -17.570  28.690  0.00  0.00           H  
ATOM   1809  CA  SER   125       8.050 -17.170  26.720  0.00  0.00           C  
ATOM   1810  HA  SER   125       8.710 -17.250  25.870  0.00  0.00           H  
ATOM   1811  CB  SER   125       7.280 -18.560  26.790  0.00  0.00           C  
ATOM   1812  HB1 SER   125       8.130 -19.280  26.840  0.00  0.00           H  
ATOM   1813  HB2 SER   125       6.730 -18.520  27.750  0.00  0.00           H  
ATOM   1814  OG  SER   125       6.440 -18.780  25.670  0.00  0.00           O  
ATOM   1815  HG1 SER   125       5.960 -19.590  25.860  0.00  0.00           H  
ATOM   1816  C   SER   125       7.100 -16.030  26.450  0.00  0.00           C  
ATOM   1817  O   SER   125       6.420 -15.480  27.360  0.00  0.00           O  
ATOM   1818  N   SER   126       6.910 -15.600  25.180  0.00  0.00           N  
ATOM   1819  HN  SER   126       7.200 -16.110  24.380  0.00  0.00           H  
ATOM   1820  CA  SER   126       6.020 -14.460  24.870  0.00  0.00           C  
ATOM   1821  HA  SER   126       6.420 -13.720  25.550  0.00  0.00           H  
ATOM   1822  CB  SER   126       6.190 -14.200  23.310  0.00  0.00           C  
ATOM   1823  HB1 SER   126       7.250 -13.900  23.170  0.00  0.00           H  
ATOM   1824  HB2 SER   126       5.910 -15.030  22.620  0.00  0.00           H  
ATOM   1825  OG  SER   126       5.440 -13.080  22.830  0.00  0.00           O  
ATOM   1826  HG1 SER   126       5.450 -13.190  21.880  0.00  0.00           H  
ATOM   1827  C   SER   126       4.560 -14.590  25.200  0.00  0.00           C  
ATOM   1828  O   SER   126       3.860 -13.730  25.650  0.00  0.00           O  
ATOM   1829  N   ALA   127       4.000 -15.790  24.990  0.00  0.00           N  
ATOM   1830  HN  ALA   127       4.470 -16.460  24.410  0.00  0.00           H  
ATOM   1831  CA  ALA   127       2.760 -16.220  25.390  0.00  0.00           C  
ATOM   1832  HA  ALA   127       2.070 -15.460  25.040  0.00  0.00           H  
ATOM   1833  CB  ALA   127       2.430 -17.600  24.780  0.00  0.00           C  
ATOM   1834  HB1 ALA   127       2.470 -17.520  23.680  0.00  0.00           H  
ATOM   1835  HB2 ALA   127       3.140 -18.350  25.190  0.00  0.00           H  
ATOM   1836  HB3 ALA   127       1.400 -17.860  25.130  0.00  0.00           H  
ATOM   1837  C   ALA   127       2.560 -16.220  26.930  0.00  0.00           C  
ATOM   1838  O   ALA   127       1.530 -15.730  27.430  0.00  0.00           O  
ATOM   1839  N   GLU   128       3.500 -16.670  27.760  0.00  0.00           N  
ATOM   1840  HN  GLU   128       4.400 -16.950  27.440  0.00  0.00           H  
ATOM   1841  CA  GLU   128       3.510 -16.450  29.230  0.00  0.00           C  
ATOM   1842  HA  GLU   128       2.630 -16.890  29.670  0.00  0.00           H  
ATOM   1843  CB  GLU   128       4.760 -17.060  29.760  0.00  0.00           C  
ATOM   1844  HB1 GLU   128       4.690 -18.110  29.420  0.00  0.00           H  
ATOM   1845  HB2 GLU   128       5.660 -16.580  29.320  0.00  0.00           H  
ATOM   1846  CG  GLU   128       4.960 -16.950  31.290  0.00  0.00           C  
ATOM   1847  HG1 GLU   128       6.000 -17.270  31.500  0.00  0.00           H  
ATOM   1848  HG2 GLU   128       4.880 -15.930  31.720  0.00  0.00           H  
ATOM   1849  CD  GLU   128       3.980 -17.800  32.080  0.00  0.00           C  
ATOM   1850  OE1 GLU   128       2.920 -18.220  31.440  0.00  0.00           O  
ATOM   1851  OE2 GLU   128       4.090 -17.870  33.320  0.00  0.00           O1-
ATOM   1852  C   GLU   128       3.500 -14.970  29.560  0.00  0.00           C  
ATOM   1853  O   GLU   128       2.710 -14.490  30.340  0.00  0.00           O  
ATOM   1854  N   CYS   129       4.370 -14.130  28.930  0.00  0.00           N  
ATOM   1855  HN  CYS   129       4.940 -14.610  28.270  0.00  0.00           H  
ATOM   1856  CA  CYS   129       4.460 -12.690  29.210  0.00  0.00           C  
ATOM   1857  HA  CYS   129       4.750 -12.570  30.250  0.00  0.00           H  
ATOM   1858  CB  CYS   129       5.610 -12.050  28.450  0.00  0.00           C  
ATOM   1859  HB1 CYS   129       6.500 -12.710  28.560  0.00  0.00           H  
ATOM   1860  HB2 CYS   129       5.290 -12.160  27.390  0.00  0.00           H  
ATOM   1861  SG  CYS   129       5.930 -10.210  28.760  0.00  0.00           S  
ATOM   1862  HG1 CYS   129       5.750  -9.730  27.550  0.00  0.00           H  
ATOM   1863  C   CYS   129       3.180 -11.920  28.990  0.00  0.00           C  
ATOM   1864  O   CYS   129       2.750 -11.110  29.750  0.00  0.00           O  
ATOM   1865  N   ALA   130       2.470 -12.280  27.850  0.00  0.00           N  
ATOM   1866  HN  ALA   130       2.990 -12.780  27.160  0.00  0.00           H  
ATOM   1867  CA  ALA   130       1.170 -11.840  27.550  0.00  0.00           C  
ATOM   1868  HA  ALA   130       1.210 -10.790  27.310  0.00  0.00           H  
ATOM   1869  CB  ALA   130       0.820 -12.700  26.350  0.00  0.00           C  
ATOM   1870  HB1 ALA   130       1.590 -12.560  25.560  0.00  0.00           H  
ATOM   1871  HB2 ALA   130       0.630 -13.740  26.660  0.00  0.00           H  
ATOM   1872  HB3 ALA   130      -0.050 -12.310  25.780  0.00  0.00           H  
ATOM   1873  C   ALA   130       0.100 -12.060  28.670  0.00  0.00           C  
ATOM   1874  O   ALA   130      -0.690 -11.150  28.880  0.00  0.00           O  
ATOM   1875  N   ALA   131       0.050 -13.230  29.350  0.00  0.00           N  
ATOM   1876  HN  ALA   131       0.770 -13.850  29.060  0.00  0.00           H  
ATOM   1877  CA  ALA   131      -0.760 -13.620  30.430  0.00  0.00           C  
ATOM   1878  HA  ALA   131      -1.790 -13.460  30.180  0.00  0.00           H  
ATOM   1879  CB  ALA   131      -0.500 -15.080  30.780  0.00  0.00           C  
ATOM   1880  HB1 ALA   131       0.550 -15.230  31.130  0.00  0.00           H  
ATOM   1881  HB2 ALA   131      -1.050 -15.430  31.670  0.00  0.00           H  
ATOM   1882  HB3 ALA   131      -0.590 -15.780  29.920  0.00  0.00           H  
ATOM   1883  C   ALA   131      -0.440 -12.830  31.700  0.00  0.00           C  
ATOM   1884  O   ALA   131      -1.390 -12.310  32.380  0.00  0.00           O  
ATOM   1885  N   ARG   132       0.810 -12.600  32.140  0.00  0.00           N  
ATOM   1886  HN  ARG   132       1.610 -13.090  31.790  0.00  0.00           H  
ATOM   1887  CA  ARG   132       1.260 -11.780  33.250  0.00  0.00           C  
ATOM   1888  HA  ARG   132       0.580 -11.970  34.060  0.00  0.00           H  
ATOM   1889  CB  ARG   132       2.710 -12.070  33.540  0.00  0.00           C  
ATOM   1890  HB1 ARG   132       3.340 -11.790  32.670  0.00  0.00           H  
ATOM   1891  HB2 ARG   132       3.040 -11.370  34.340  0.00  0.00           H  
ATOM   1892  CG  ARG   132       3.080 -13.550  33.770  0.00  0.00           C  
ATOM   1893  HG1 ARG   132       2.580 -14.280  33.100  0.00  0.00           H  
ATOM   1894  HG2 ARG   132       4.170 -13.630  33.580  0.00  0.00           H  
ATOM   1895  CD  ARG   132       2.630 -14.050  35.210  0.00  0.00           C  
ATOM   1896  HD1 ARG   132       3.170 -13.450  35.980  0.00  0.00           H  
ATOM   1897  HD2 ARG   132       1.540 -14.160  35.390  0.00  0.00           H  
ATOM   1898  NE  ARG   132       3.050 -15.460  35.210  0.00  0.00           N  
ATOM   1899  HE  ARG   132       2.660 -15.990  34.460  0.00  0.00           H  
ATOM   1900  CZ  ARG   132       3.540 -16.170  36.200  0.00  0.00           C  
ATOM   1901  NH1 ARG   132       3.770 -15.770  37.370  0.00  0.00           N1+
ATOM   1902 HH11 ARG   132       4.200 -16.410  38.010  0.00  0.00           H  
ATOM   1903 HH12 ARG   132       3.400 -14.860  37.540  0.00  0.00           H  
ATOM   1904  NH2 ARG   132       3.890 -17.430  35.950  0.00  0.00           N  
ATOM   1905 HH21 ARG   132       4.280 -18.080  36.600  0.00  0.00           H  
ATOM   1906 HH22 ARG   132       3.870 -17.760  35.000  0.00  0.00           H  
ATOM   1907  C   ARG   132       1.010 -10.350  32.950  0.00  0.00           C  
ATOM   1908  O   ARG   132       0.460  -9.620  33.770  0.00  0.00           O  
ATOM   1909  N   LEU   133       1.310  -9.760  31.770  0.00  0.00           N  
ATOM   1910  HN  LEU   133       1.770 -10.300  31.080  0.00  0.00           H  
ATOM   1911  CA  LEU   133       1.080  -8.380  31.370  0.00  0.00           C  
ATOM   1912  HA  LEU   133       1.580  -7.760  32.090  0.00  0.00           H  
ATOM   1913  CB  LEU   133       1.470  -8.210  29.890  0.00  0.00           C  
ATOM   1914  HB1 LEU   133       2.500  -8.620  29.830  0.00  0.00           H  
ATOM   1915  HB2 LEU   133       0.840  -8.750  29.160  0.00  0.00           H  
ATOM   1916  CG  LEU   133       1.600  -6.680  29.540  0.00  0.00           C  
ATOM   1917  HG  LEU   133       0.590  -6.280  29.770  0.00  0.00           H  
ATOM   1918  CD1 LEU   133       2.530  -5.970  30.590  0.00  0.00           C  
ATOM   1919 HD11 LEU   133       2.750  -4.880  30.490  0.00  0.00           H  
ATOM   1920 HD12 LEU   133       1.870  -5.920  31.490  0.00  0.00           H  
ATOM   1921 HD13 LEU   133       3.410  -6.590  30.860  0.00  0.00           H  
ATOM   1922  CD2 LEU   133       2.090  -6.420  28.130  0.00  0.00           C  
ATOM   1923 HD21 LEU   133       3.070  -6.930  28.000  0.00  0.00           H  
ATOM   1924 HD22 LEU   133       1.410  -6.730  27.310  0.00  0.00           H  
ATOM   1925 HD23 LEU   133       2.160  -5.320  27.990  0.00  0.00           H  
ATOM   1926  C   LEU   133      -0.400  -8.060  31.420  0.00  0.00           C  
ATOM   1927  O   LEU   133      -0.810  -6.930  31.740  0.00  0.00           O  
ATOM   1928  N   THR   134      -1.220  -9.070  31.100  0.00  0.00           N  
ATOM   1929  HN  THR   134      -0.810  -9.920  30.770  0.00  0.00           H  
ATOM   1930  CA  THR   134      -2.630  -8.850  31.110  0.00  0.00           C  
ATOM   1931  HA  THR   134      -2.920  -7.900  30.670  0.00  0.00           H  
ATOM   1932  CB  THR   134      -3.410  -9.920  30.310  0.00  0.00           C  
ATOM   1933  HB  THR   134      -3.040 -10.920  30.630  0.00  0.00           H  
ATOM   1934  OG1 THR   134      -3.170  -9.820  28.900  0.00  0.00           O  
ATOM   1935  HG1 THR   134      -2.220  -9.950  28.810  0.00  0.00           H  
ATOM   1936  CG2 THR   134      -4.940  -9.910  30.490  0.00  0.00           C  
ATOM   1937 HG21 THR   134      -5.380 -10.850  30.080  0.00  0.00           H  
ATOM   1938 HG22 THR   134      -5.240  -9.750  31.550  0.00  0.00           H  
ATOM   1939 HG23 THR   134      -5.440  -9.010  30.050  0.00  0.00           H  
ATOM   1940  C   THR   134      -3.180  -8.770  32.580  0.00  0.00           C  
ATOM   1941  O   THR   134      -3.910  -7.830  32.800  0.00  0.00           O  
ATOM   1942  N   ALA   135      -2.790  -9.680  33.420  0.00  0.00           N  
ATOM   1943  HN  ALA   135      -2.200 -10.400  33.080  0.00  0.00           H  
ATOM   1944  CA  ALA   135      -3.290  -9.640  34.800  0.00  0.00           C  
ATOM   1945  HA  ALA   135      -4.370  -9.640  34.740  0.00  0.00           H  
ATOM   1946  CB  ALA   135      -2.710 -10.830  35.610  0.00  0.00           C  
ATOM   1947  HB1 ALA   135      -1.640 -10.640  35.880  0.00  0.00           H  
ATOM   1948  HB2 ALA   135      -3.270 -11.020  36.550  0.00  0.00           H  
ATOM   1949  HB3 ALA   135      -2.750 -11.750  35.000  0.00  0.00           H  
ATOM   1950  C   ALA   135      -2.930  -8.340  35.520  0.00  0.00           C  
ATOM   1951  O   ALA   135      -3.730  -7.860  36.290  0.00  0.00           O  
ATOM   1952  N   PHE   136      -1.780  -7.740  35.260  0.00  0.00           N  
ATOM   1953  HN  PHE   136      -1.090  -8.200  34.710  0.00  0.00           H  
ATOM   1954  CA  PHE   136      -1.450  -6.390  35.750  0.00  0.00           C  
ATOM   1955  HA  PHE   136      -1.510  -6.470  36.820  0.00  0.00           H  
ATOM   1956  CB  PHE   136       0.000  -6.120  35.320  0.00  0.00           C  
ATOM   1957  HB1 PHE   136       0.670  -6.920  35.690  0.00  0.00           H  
ATOM   1958  HB2 PHE   136       0.090  -6.190  34.210  0.00  0.00           H  
ATOM   1959  CG  PHE   136       0.600  -4.780  35.580  0.00  0.00           C  
ATOM   1960  CD1 PHE   136       0.480  -3.740  34.560  0.00  0.00           C  
ATOM   1961  HD1 PHE   136      -0.100  -4.010  33.690  0.00  0.00           H  
ATOM   1962  CE1 PHE   136       1.150  -2.520  34.770  0.00  0.00           C  
ATOM   1963  HE1 PHE   136       1.150  -1.740  34.010  0.00  0.00           H  
ATOM   1964  CZ  PHE   136       1.870  -2.260  35.910  0.00  0.00           C  
ATOM   1965  HZ  PHE   136       2.360  -1.290  35.990  0.00  0.00           H  
ATOM   1966  CD2 PHE   136       1.360  -4.470  36.720  0.00  0.00           C  
ATOM   1967  HD2 PHE   136       1.530  -5.300  37.390  0.00  0.00           H  
ATOM   1968  CE2 PHE   136       1.900  -3.190  36.890  0.00  0.00           C  
ATOM   1969  HE2 PHE   136       2.450  -3.050  37.810  0.00  0.00           H  
ATOM   1970  C   PHE   136      -2.480  -5.320  35.330  0.00  0.00           C  
ATOM   1971  O   PHE   136      -2.970  -4.550  36.160  0.00  0.00           O  
ATOM   1972  N   LEU   137      -2.910  -5.290  34.070  0.00  0.00           N  
ATOM   1973  HN  LEU   137      -2.380  -5.820  33.420  0.00  0.00           H  
ATOM   1974  CA  LEU   137      -4.020  -4.460  33.610  0.00  0.00           C  
ATOM   1975  HA  LEU   137      -3.840  -3.450  33.940  0.00  0.00           H  
ATOM   1976  CB  LEU   137      -4.150  -4.610  32.050  0.00  0.00           C  
ATOM   1977  HB1 LEU   137      -4.280  -5.710  31.980  0.00  0.00           H  
ATOM   1978  HB2 LEU   137      -5.030  -4.090  31.610  0.00  0.00           H  
ATOM   1979  CG  LEU   137      -2.920  -4.300  31.220  0.00  0.00           C  
ATOM   1980  HG  LEU   137      -2.020  -4.850  31.580  0.00  0.00           H  
ATOM   1981  CD1 LEU   137      -3.110  -4.670  29.760  0.00  0.00           C  
ATOM   1982 HD11 LEU   137      -3.750  -5.550  29.540  0.00  0.00           H  
ATOM   1983 HD12 LEU   137      -3.710  -3.890  29.250  0.00  0.00           H  
ATOM   1984 HD13 LEU   137      -2.120  -4.700  29.240  0.00  0.00           H  
ATOM   1985  CD2 LEU   137      -2.640  -2.810  31.340  0.00  0.00           C  
ATOM   1986 HD21 LEU   137      -1.660  -2.650  30.840  0.00  0.00           H  
ATOM   1987 HD22 LEU   137      -3.450  -2.170  30.920  0.00  0.00           H  
ATOM   1988 HD23 LEU   137      -2.570  -2.500  32.400  0.00  0.00           H  
ATOM   1989  C   LEU   137      -5.330  -4.670  34.290  0.00  0.00           C  
ATOM   1990  O   LEU   137      -6.030  -3.720  34.760  0.00  0.00           O  
ATOM   1991  N   ARG   138      -5.720  -5.940  34.420  0.00  0.00           N  
ATOM   1992  HN  ARG   138      -5.160  -6.720  34.140  0.00  0.00           H  
ATOM   1993  CA  ARG   138      -6.970  -6.300  35.080  0.00  0.00           C  
ATOM   1994  HA  ARG   138      -7.780  -5.900  34.490  0.00  0.00           H  
ATOM   1995  CB  ARG   138      -7.110  -7.860  35.170  0.00  0.00           C  
ATOM   1996  HB1 ARG   138      -6.200  -8.200  35.710  0.00  0.00           H  
ATOM   1997  HB2 ARG   138      -7.970  -8.190  35.800  0.00  0.00           H  
ATOM   1998  CG  ARG   138      -7.140  -8.660  33.850  0.00  0.00           C  
ATOM   1999  HG1 ARG   138      -6.130  -8.670  33.380  0.00  0.00           H  
ATOM   2000  HG2 ARG   138      -7.240  -9.730  34.100  0.00  0.00           H  
ATOM   2001  CD  ARG   138      -8.250  -8.230  32.890  0.00  0.00           C  
ATOM   2002  HD1 ARG   138      -9.150  -8.280  33.540  0.00  0.00           H  
ATOM   2003  HD2 ARG   138      -7.990  -7.270  32.390  0.00  0.00           H  
ATOM   2004  NE  ARG   138      -8.250  -9.340  31.880  0.00  0.00           N  
ATOM   2005  HE  ARG   138      -7.540 -10.040  31.890  0.00  0.00           H  
ATOM   2006  CZ  ARG   138      -9.190  -9.470  30.960  0.00  0.00           C  
ATOM   2007  NH1 ARG   138     -10.160  -8.590  30.780  0.00  0.00           N1+
ATOM   2008 HH11 ARG   138     -10.920  -8.810  30.170  0.00  0.00           H  
ATOM   2009 HH12 ARG   138     -10.450  -7.880  31.420  0.00  0.00           H  
ATOM   2010  NH2 ARG   138      -9.230 -10.600  30.260  0.00  0.00           N  
ATOM   2011 HH21 ARG   138     -10.150 -10.690  29.890  0.00  0.00           H  
ATOM   2012 HH22 ARG   138      -8.720 -11.440  30.450  0.00  0.00           H  
ATOM   2013  C   ARG   138      -7.000  -5.760  36.590  0.00  0.00           C  
ATOM   2014  O   ARG   138      -8.050  -5.230  37.080  0.00  0.00           O  
ATOM   2015  N   HSD   139      -5.910  -5.930  37.370  0.00  0.00           N  
ATOM   2016  HN  HSD   139      -5.100  -6.350  36.990  0.00  0.00           H  
ATOM   2017  CA  HSD   139      -5.610  -5.400  38.670  0.00  0.00           C  
ATOM   2018  HA  HSD   139      -6.380  -5.680  39.380  0.00  0.00           H  
ATOM   2019  CB  HSD   139      -4.290  -5.790  39.220  0.00  0.00           C  
ATOM   2020  HB1 HSD   139      -3.430  -5.740  38.520  0.00  0.00           H  
ATOM   2021  HB2 HSD   139      -4.060  -5.250  40.170  0.00  0.00           H  
ATOM   2022  ND1 HSD   139      -5.100  -7.680  40.690  0.00  0.00           N  
ATOM   2023  HD1 HSD   139      -5.720  -7.060  41.170  0.00  0.00           H  
ATOM   2024  CG  HSD   139      -4.270  -7.270  39.650  0.00  0.00           C  
ATOM   2025  CE1 HSD   139      -4.780  -8.960  40.990  0.00  0.00           C  
ATOM   2026  HE1 HSD   139      -5.310  -9.470  41.800  0.00  0.00           H  
ATOM   2027  NE2 HSD   139      -3.760  -9.340  40.250  0.00  0.00           N  
ATOM   2028  CD2 HSD   139      -3.420  -8.300  39.450  0.00  0.00           C  
ATOM   2029  HD2 HSD   139      -2.680  -8.390  38.660  0.00  0.00           H  
ATOM   2030  C   HSD   139      -5.670  -3.900  38.650  0.00  0.00           C  
ATOM   2031  O   HSD   139      -6.380  -3.290  39.400  0.00  0.00           O  
ATOM   2032  N   LEU   140      -5.070  -3.260  37.670  0.00  0.00           N  
ATOM   2033  HN  LEU   140      -4.670  -3.840  36.960  0.00  0.00           H  
ATOM   2034  CA  LEU   140      -5.060  -1.800  37.610  0.00  0.00           C  
ATOM   2035  HA  LEU   140      -4.910  -1.500  38.630  0.00  0.00           H  
ATOM   2036  CB  LEU   140      -3.940  -1.240  36.710  0.00  0.00           C  
ATOM   2037  HB1 LEU   140      -3.970  -1.720  35.700  0.00  0.00           H  
ATOM   2038  HB2 LEU   140      -4.110  -0.150  36.710  0.00  0.00           H  
ATOM   2039  CG  LEU   140      -2.450  -1.300  37.210  0.00  0.00           C  
ATOM   2040  HG  LEU   140      -2.270  -2.390  37.290  0.00  0.00           H  
ATOM   2041  CD1 LEU   140      -1.500  -0.770  36.270  0.00  0.00           C  
ATOM   2042 HD11 LEU   140      -0.430  -0.880  36.520  0.00  0.00           H  
ATOM   2043 HD12 LEU   140      -1.600  -1.240  35.260  0.00  0.00           H  
ATOM   2044 HD13 LEU   140      -1.680   0.290  36.000  0.00  0.00           H  
ATOM   2045  CD2 LEU   140      -2.290  -0.470  38.530  0.00  0.00           C  
ATOM   2046 HD21 LEU   140      -1.250  -0.530  38.930  0.00  0.00           H  
ATOM   2047 HD22 LEU   140      -2.680   0.540  38.280  0.00  0.00           H  
ATOM   2048 HD23 LEU   140      -3.090  -0.780  39.230  0.00  0.00           H  
ATOM   2049  C   LEU   140      -6.420  -1.080  37.150  0.00  0.00           C  
ATOM   2050  O   LEU   140      -6.510   0.090  37.380  0.00  0.00           O  
ATOM   2051  N   GLY   141      -7.440  -1.760  36.550  0.00  0.00           N  
ATOM   2052  HN  GLY   141      -7.430  -2.710  36.240  0.00  0.00           H  
ATOM   2053  CA  GLY   141      -8.760  -1.140  36.330  0.00  0.00           C  
ATOM   2054  HA1 GLY   141      -8.730  -0.070  36.460  0.00  0.00           H  
ATOM   2055  HA2 GLY   141      -9.440  -1.570  37.050  0.00  0.00           H  
ATOM   2056  C   GLY   141      -9.340  -1.330  34.960  0.00  0.00           C  
ATOM   2057  O   GLY   141     -10.500  -1.020  34.720  0.00  0.00           O  
ATOM   2058  N   VAL   142      -8.540  -1.890  33.980  0.00  0.00           N  
ATOM   2059  HN  VAL   142      -7.630  -2.100  34.340  0.00  0.00           H  
ATOM   2060  CA  VAL   142      -9.060  -2.320  32.690  0.00  0.00           C  
ATOM   2061  HA  VAL   142      -9.360  -1.370  32.250  0.00  0.00           H  
ATOM   2062  CB  VAL   142      -7.750  -2.800  31.880  0.00  0.00           C  
ATOM   2063  HB  VAL   142      -7.230  -3.650  32.370  0.00  0.00           H  
ATOM   2064  CG1 VAL   142      -8.080  -3.180  30.440  0.00  0.00           C  
ATOM   2065 HG11 VAL   142      -8.770  -4.040  30.460  0.00  0.00           H  
ATOM   2066 HG12 VAL   142      -8.630  -2.400  29.860  0.00  0.00           H  
ATOM   2067 HG13 VAL   142      -7.190  -3.400  29.800  0.00  0.00           H  
ATOM   2068  CG2 VAL   142      -6.850  -1.580  31.820  0.00  0.00           C  
ATOM   2069 HG21 VAL   142      -7.460  -0.720  31.480  0.00  0.00           H  
ATOM   2070 HG22 VAL   142      -6.480  -1.160  32.770  0.00  0.00           H  
ATOM   2071 HG23 VAL   142      -6.040  -1.770  31.080  0.00  0.00           H  
ATOM   2072  C   VAL   142     -10.240  -3.250  32.700  0.00  0.00           C  
ATOM   2073  O   VAL   142     -10.290  -4.180  33.530  0.00  0.00           O  
ATOM   2074  N   ALA   143     -11.140  -3.080  31.730  0.00  0.00           N  
ATOM   2075  HN  ALA   143     -11.130  -2.290  31.120  0.00  0.00           H  
ATOM   2076  CA  ALA   143     -12.460  -3.770  31.640  0.00  0.00           C  
ATOM   2077  HA  ALA   143     -12.750  -4.280  32.540  0.00  0.00           H  
ATOM   2078  CB  ALA   143     -13.470  -2.610  31.400  0.00  0.00           C  
ATOM   2079  HB1 ALA   143     -14.420  -3.050  31.020  0.00  0.00           H  
ATOM   2080  HB2 ALA   143     -13.760  -2.060  32.320  0.00  0.00           H  
ATOM   2081  HB3 ALA   143     -13.030  -1.910  30.650  0.00  0.00           H  
ATOM   2082  C   ALA   143     -12.600  -4.750  30.520  0.00  0.00           C  
ATOM   2083  O   ALA   143     -13.570  -5.540  30.510  0.00  0.00           O  
ATOM   2084  N   ALA   144     -11.570  -4.670  29.570  0.00  0.00           N  
ATOM   2085  HN  ALA   144     -10.940  -3.900  29.520  0.00  0.00           H  
ATOM   2086  CA  ALA   144     -11.280  -5.750  28.670  0.00  0.00           C  
ATOM   2087  HA  ALA   144     -11.300  -6.580  29.360  0.00  0.00           H  
ATOM   2088  CB  ALA   144     -12.270  -5.880  27.550  0.00  0.00           C  
ATOM   2089  HB1 ALA   144     -12.060  -6.800  26.970  0.00  0.00           H  
ATOM   2090  HB2 ALA   144     -13.300  -6.100  27.920  0.00  0.00           H  
ATOM   2091  HB3 ALA   144     -12.250  -4.960  26.930  0.00  0.00           H  
ATOM   2092  C   ALA   144      -9.890  -5.550  28.090  0.00  0.00           C  
ATOM   2093  O   ALA   144      -9.430  -4.440  27.940  0.00  0.00           O  
ATOM   2094  N   VAL   145      -9.260  -6.690  27.730  0.00  0.00           N  
ATOM   2095  HN  VAL   145      -9.780  -7.540  27.730  0.00  0.00           H  
ATOM   2096  CA  VAL   145      -7.900  -6.730  27.320  0.00  0.00           C  
ATOM   2097  HA  VAL   145      -7.610  -5.730  27.060  0.00  0.00           H  
ATOM   2098  CB  VAL   145      -6.970  -7.240  28.450  0.00  0.00           C  
ATOM   2099  HB  VAL   145      -7.170  -8.270  28.830  0.00  0.00           H  
ATOM   2100  CG1 VAL   145      -5.520  -7.110  27.850  0.00  0.00           C  
ATOM   2101 HG11 VAL   145      -5.300  -6.030  27.750  0.00  0.00           H  
ATOM   2102 HG12 VAL   145      -4.790  -7.440  28.620  0.00  0.00           H  
ATOM   2103 HG13 VAL   145      -5.300  -7.630  26.890  0.00  0.00           H  
ATOM   2104  CG2 VAL   145      -7.260  -6.350  29.690  0.00  0.00           C  
ATOM   2105 HG21 VAL   145      -6.620  -6.710  30.520  0.00  0.00           H  
ATOM   2106 HG22 VAL   145      -7.060  -5.290  29.430  0.00  0.00           H  
ATOM   2107 HG23 VAL   145      -8.320  -6.410  30.020  0.00  0.00           H  
ATOM   2108  C   VAL   145      -7.820  -7.590  26.090  0.00  0.00           C  
ATOM   2109  O   VAL   145      -8.390  -8.700  26.180  0.00  0.00           O  
ATOM   2110  N   PHE   146      -7.160  -7.230  24.990  0.00  0.00           N  
ATOM   2111  HN  PHE   146      -6.630  -6.380  25.020  0.00  0.00           H  
ATOM   2112  CA  PHE   146      -7.330  -7.930  23.740  0.00  0.00           C  
ATOM   2113  HA  PHE   146      -7.860  -8.860  23.900  0.00  0.00           H  
ATOM   2114  CB  PHE   146      -8.300  -7.110  22.870  0.00  0.00           C  
ATOM   2115  HB1 PHE   146      -8.010  -6.040  22.890  0.00  0.00           H  
ATOM   2116  HB2 PHE   146      -8.330  -7.480  21.820  0.00  0.00           H  
ATOM   2117  CG  PHE   146      -9.700  -7.200  23.340  0.00  0.00           C  
ATOM   2118  CD1 PHE   146     -10.300  -6.110  23.990  0.00  0.00           C  
ATOM   2119  HD1 PHE   146      -9.620  -5.320  24.280  0.00  0.00           H  
ATOM   2120  CE1 PHE   146     -11.620  -6.150  24.370  0.00  0.00           C  
ATOM   2121  HE1 PHE   146     -12.060  -5.320  24.910  0.00  0.00           H  
ATOM   2122  CZ  PHE   146     -12.430  -7.250  24.030  0.00  0.00           C  
ATOM   2123  HZ  PHE   146     -13.460  -7.280  24.340  0.00  0.00           H  
ATOM   2124  CD2 PHE   146     -10.480  -8.330  23.130  0.00  0.00           C  
ATOM   2125  HD2 PHE   146     -10.100  -9.240  22.690  0.00  0.00           H  
ATOM   2126  CE2 PHE   146     -11.840  -8.350  23.390  0.00  0.00           C  
ATOM   2127  HE2 PHE   146     -12.440  -9.220  23.190  0.00  0.00           H  
ATOM   2128  C   PHE   146      -6.140  -8.220  23.030  0.00  0.00           C  
ATOM   2129  O   PHE   146      -5.310  -7.360  22.810  0.00  0.00           O  
ATOM   2130  N   ASP   147      -5.880  -9.460  22.640  0.00  0.00           N  
ATOM   2131  HN  ASP   147      -6.420 -10.230  22.960  0.00  0.00           H  
ATOM   2132  CA  ASP   147      -4.910  -9.800  21.680  0.00  0.00           C  
ATOM   2133  HA  ASP   147      -4.040  -9.160  21.760  0.00  0.00           H  
ATOM   2134  CB  ASP   147      -4.430 -11.180  22.000  0.00  0.00           C  
ATOM   2135  HB1 ASP   147      -3.450 -11.510  21.590  0.00  0.00           H  
ATOM   2136  HB2 ASP   147      -4.170 -11.250  23.070  0.00  0.00           H  
ATOM   2137  CG  ASP   147      -5.360 -12.380  21.710  0.00  0.00           C  
ATOM   2138  OD1 ASP   147      -4.970 -13.570  21.780  0.00  0.00           O  
ATOM   2139  OD2 ASP   147      -6.550 -12.070  21.450  0.00  0.00           O1-
ATOM   2140  C   ASP   147      -5.350  -9.590  20.250  0.00  0.00           C  
ATOM   2141  O   ASP   147      -6.440  -9.090  19.930  0.00  0.00           O  
ATOM   2142  N   ILE   148      -4.400  -9.780  19.330  0.00  0.00           N  
ATOM   2143  HN  ILE   148      -3.500 -10.140  19.560  0.00  0.00           H  
ATOM   2144  CA  ILE   148      -4.590  -9.310  17.960  0.00  0.00           C  
ATOM   2145  HA  ILE   148      -5.380  -8.580  17.980  0.00  0.00           H  
ATOM   2146  CB  ILE   148      -3.260  -8.660  17.390  0.00  0.00           C  
ATOM   2147  HB  ILE   148      -2.780  -8.250  18.310  0.00  0.00           H  
ATOM   2148  CG2 ILE   148      -2.110  -9.620  16.890  0.00  0.00           C  
ATOM   2149 HG21 ILE   148      -2.330  -9.840  15.820  0.00  0.00           H  
ATOM   2150 HG22 ILE   148      -1.180  -9.020  16.810  0.00  0.00           H  
ATOM   2151 HG23 ILE   148      -1.990 -10.570  17.450  0.00  0.00           H  
ATOM   2152  CG1 ILE   148      -3.340  -7.370  16.460  0.00  0.00           C  
ATOM   2153 HG11 ILE   148      -2.350  -6.880  16.620  0.00  0.00           H  
ATOM   2154 HG12 ILE   148      -3.380  -7.710  15.410  0.00  0.00           H  
ATOM   2155  CD  ILE   148      -4.630  -6.520  16.630  0.00  0.00           C  
ATOM   2156  HD1 ILE   148      -4.600  -5.580  16.030  0.00  0.00           H  
ATOM   2157  HD2 ILE   148      -5.480  -7.140  16.290  0.00  0.00           H  
ATOM   2158  HD3 ILE   148      -4.790  -6.260  17.700  0.00  0.00           H  
ATOM   2159  C   ILE   148      -5.020 -10.410  16.950  0.00  0.00           C  
ATOM   2160  O   ILE   148      -5.280 -10.110  15.760  0.00  0.00           O  
ATOM   2161  N   ALA   149      -5.180 -11.720  17.360  0.00  0.00           N  
ATOM   2162  HN  ALA   149      -4.980 -11.860  18.330  0.00  0.00           H  
ATOM   2163  CA  ALA   149      -5.330 -12.800  16.410  0.00  0.00           C  
ATOM   2164  HA  ALA   149      -4.420 -12.730  15.830  0.00  0.00           H  
ATOM   2165  CB  ALA   149      -5.270 -14.110  17.250  0.00  0.00           C  
ATOM   2166  HB1 ALA   149      -4.300 -14.080  17.790  0.00  0.00           H  
ATOM   2167  HB2 ALA   149      -6.070 -14.300  17.990  0.00  0.00           H  
ATOM   2168  HB3 ALA   149      -5.210 -15.070  16.680  0.00  0.00           H  
ATOM   2169  C   ALA   149      -6.570 -12.690  15.470  0.00  0.00           C  
ATOM   2170  O   ALA   149      -6.440 -12.900  14.270  0.00  0.00           O  
ATOM   2171  N   ALA   150      -7.780 -12.340  16.020  0.00  0.00           N  
ATOM   2172  HN  ALA   150      -7.790 -12.170  17.000  0.00  0.00           H  
ATOM   2173  CA  ALA   150      -9.020 -12.160  15.320  0.00  0.00           C  
ATOM   2174  HA  ALA   150      -9.150 -13.060  14.740  0.00  0.00           H  
ATOM   2175  CB  ALA   150     -10.260 -12.150  16.260  0.00  0.00           C  
ATOM   2176  HB1 ALA   150     -10.380 -11.260  16.910  0.00  0.00           H  
ATOM   2177  HB2 ALA   150     -11.220 -12.030  15.700  0.00  0.00           H  
ATOM   2178  HB3 ALA   150     -10.280 -13.130  16.790  0.00  0.00           H  
ATOM   2179  C   ALA   150      -9.080 -11.040  14.310  0.00  0.00           C  
ATOM   2180  O   ALA   150      -9.530 -11.170  13.140  0.00  0.00           O  
ATOM   2181  N   ALA   151      -8.450  -9.870  14.640  0.00  0.00           N  
ATOM   2182  HN  ALA   151      -8.100  -9.790  15.560  0.00  0.00           H  
ATOM   2183  CA  ALA   151      -8.340  -8.700  13.810  0.00  0.00           C  
ATOM   2184  HA  ALA   151      -9.270  -8.570  13.270  0.00  0.00           H  
ATOM   2185  CB  ALA   151      -7.880  -7.600  14.720  0.00  0.00           C  
ATOM   2186  HB1 ALA   151      -7.990  -6.600  14.250  0.00  0.00           H  
ATOM   2187  HB2 ALA   151      -8.400  -7.600  15.700  0.00  0.00           H  
ATOM   2188  HB3 ALA   151      -6.820  -7.820  14.960  0.00  0.00           H  
ATOM   2189  C   ALA   151      -7.360  -8.870  12.660  0.00  0.00           C  
ATOM   2190  O   ALA   151      -7.460  -8.470  11.510  0.00  0.00           O  
ATOM   2191  N   ARG   152      -6.350  -9.620  12.970  0.00  0.00           N  
ATOM   2192  HN  ARG   152      -6.340  -9.980  13.900  0.00  0.00           H  
ATOM   2193  CA  ARG   152      -5.230  -9.990  12.060  0.00  0.00           C  
ATOM   2194  HA  ARG   152      -4.850  -9.100  11.580  0.00  0.00           H  
ATOM   2195  CB  ARG   152      -4.030 -10.580  12.910  0.00  0.00           C  
ATOM   2196  HB1 ARG   152      -3.800  -9.910  13.770  0.00  0.00           H  
ATOM   2197  HB2 ARG   152      -4.390 -11.510  13.400  0.00  0.00           H  
ATOM   2198  CG  ARG   152      -2.700 -10.750  12.180  0.00  0.00           C  
ATOM   2199  HG1 ARG   152      -2.790 -11.510  11.370  0.00  0.00           H  
ATOM   2200  HG2 ARG   152      -2.700  -9.880  11.490  0.00  0.00           H  
ATOM   2201  CD  ARG   152      -1.550 -10.940  13.060  0.00  0.00           C  
ATOM   2202  HD1 ARG   152      -0.620 -10.890  12.460  0.00  0.00           H  
ATOM   2203  HD2 ARG   152      -1.460 -10.130  13.820  0.00  0.00           H  
ATOM   2204  NE  ARG   152      -1.700 -12.260  13.710  0.00  0.00           N  
ATOM   2205  HE  ARG   152      -2.530 -12.750  13.420  0.00  0.00           H  
ATOM   2206  CZ  ARG   152      -0.820 -12.820  14.490  0.00  0.00           C  
ATOM   2207  NH1 ARG   152       0.310 -12.280  14.790  0.00  0.00           N1+
ATOM   2208 HH11 ARG   152       0.830 -12.900  15.380  0.00  0.00           H  
ATOM   2209 HH12 ARG   152       0.680 -11.440  14.390  0.00  0.00           H  
ATOM   2210  NH2 ARG   152      -1.180 -13.970  14.980  0.00  0.00           N  
ATOM   2211 HH21 ARG   152      -0.450 -14.470  15.430  0.00  0.00           H  
ATOM   2212 HH22 ARG   152      -2.000 -14.490  14.750  0.00  0.00           H  
ATOM   2213  C   ARG   152      -5.800 -10.890  10.980  0.00  0.00           C  
ATOM   2214  O   ARG   152      -5.550 -10.740   9.830  0.00  0.00           O  
ATOM   2215  N   GLN   153      -6.680 -11.910  11.340  0.00  0.00           N  
ATOM   2216  HN  GLN   153      -7.090 -11.910  12.250  0.00  0.00           H  
ATOM   2217  CA  GLN   153      -7.290 -12.790  10.340  0.00  0.00           C  
ATOM   2218  HA  GLN   153      -6.500 -13.270   9.790  0.00  0.00           H  
ATOM   2219  CB  GLN   153      -8.190 -13.900  11.030  0.00  0.00           C  
ATOM   2220  HB1 GLN   153      -8.910 -13.390  11.700  0.00  0.00           H  
ATOM   2221  HB2 GLN   153      -8.810 -14.460  10.290  0.00  0.00           H  
ATOM   2222  CG  GLN   153      -7.470 -15.020  11.830  0.00  0.00           C  
ATOM   2223  HG1 GLN   153      -7.220 -14.530  12.800  0.00  0.00           H  
ATOM   2224  HG2 GLN   153      -8.220 -15.780  12.160  0.00  0.00           H  
ATOM   2225  CD  GLN   153      -6.420 -15.600  10.980  0.00  0.00           C  
ATOM   2226  OE1 GLN   153      -5.320 -15.030  10.900  0.00  0.00           O  
ATOM   2227  NE2 GLN   153      -6.590 -16.850  10.420  0.00  0.00           N  
ATOM   2228 HE21 GLN   153      -5.870 -17.350   9.940  0.00  0.00           H  
ATOM   2229 HE22 GLN   153      -7.210 -17.430  10.950  0.00  0.00           H  
ATOM   2230  C   GLN   153      -8.190 -11.950   9.410  0.00  0.00           C  
ATOM   2231  O   GLN   153      -8.380 -12.220   8.240  0.00  0.00           O  
ATOM   2232  N   VAL   154      -8.840 -10.940   9.960  0.00  0.00           N  
ATOM   2233  HN  VAL   154      -8.740 -10.800  10.940  0.00  0.00           H  
ATOM   2234  CA  VAL   154      -9.600 -10.030   9.080  0.00  0.00           C  
ATOM   2235  HA  VAL   154     -10.210 -10.710   8.510  0.00  0.00           H  
ATOM   2236  CB  VAL   154     -10.600  -9.150   9.860  0.00  0.00           C  
ATOM   2237  HB  VAL   154      -9.980  -8.830  10.720  0.00  0.00           H  
ATOM   2238  CG1 VAL   154     -11.390  -8.180   9.000  0.00  0.00           C  
ATOM   2239 HG11 VAL   154     -10.670  -7.530   8.470  0.00  0.00           H  
ATOM   2240 HG12 VAL   154     -11.970  -8.770   8.260  0.00  0.00           H  
ATOM   2241 HG13 VAL   154     -12.060  -7.460   9.520  0.00  0.00           H  
ATOM   2242  CG2 VAL   154     -11.620 -10.150  10.500  0.00  0.00           C  
ATOM   2243 HG21 VAL   154     -12.410  -9.600  11.040  0.00  0.00           H  
ATOM   2244 HG22 VAL   154     -12.110 -10.660   9.640  0.00  0.00           H  
ATOM   2245 HG23 VAL   154     -11.160 -10.910  11.170  0.00  0.00           H  
ATOM   2246  C   VAL   154      -8.820  -9.160   8.140  0.00  0.00           C  
ATOM   2247  O   VAL   154      -9.130  -9.000   6.950  0.00  0.00           O  
ATOM   2248  N   ALA   155      -7.640  -8.650   8.570  0.00  0.00           N  
ATOM   2249  HN  ALA   155      -7.410  -8.830   9.520  0.00  0.00           H  
ATOM   2250  CA  ALA   155      -6.770  -7.850   7.690  0.00  0.00           C  
ATOM   2251  HA  ALA   155      -7.400  -7.300   7.010  0.00  0.00           H  
ATOM   2252  CB  ALA   155      -5.730  -7.080   8.490  0.00  0.00           C  
ATOM   2253  HB1 ALA   155      -5.170  -7.720   9.220  0.00  0.00           H  
ATOM   2254  HB2 ALA   155      -4.950  -6.550   7.910  0.00  0.00           H  
ATOM   2255  HB3 ALA   155      -6.260  -6.290   9.060  0.00  0.00           H  
ATOM   2256  C   ALA   155      -6.010  -8.790   6.730  0.00  0.00           C  
ATOM   2257  O   ALA   155      -5.900  -8.440   5.550  0.00  0.00           O  
ATOM   2258  N   LEU   156      -5.810 -10.060   7.170  0.00  0.00           N  
ATOM   2259  HN  LEU   156      -5.770 -10.190   8.160  0.00  0.00           H  
ATOM   2260  CA  LEU   156      -5.400 -11.060   6.220  0.00  0.00           C  
ATOM   2261  HA  LEU   156      -4.560 -10.550   5.780  0.00  0.00           H  
ATOM   2262  CB  LEU   156      -4.940 -12.320   7.090  0.00  0.00           C  
ATOM   2263  HB1 LEU   156      -4.060 -12.140   7.750  0.00  0.00           H  
ATOM   2264  HB2 LEU   156      -5.740 -12.610   7.790  0.00  0.00           H  
ATOM   2265  CG  LEU   156      -4.670 -13.600   6.280  0.00  0.00           C  
ATOM   2266  HG  LEU   156      -5.500 -14.050   5.710  0.00  0.00           H  
ATOM   2267  CD1 LEU   156      -3.680 -13.360   5.160  0.00  0.00           C  
ATOM   2268 HD11 LEU   156      -3.540 -14.280   4.550  0.00  0.00           H  
ATOM   2269 HD12 LEU   156      -3.910 -12.480   4.530  0.00  0.00           H  
ATOM   2270 HD13 LEU   156      -2.670 -13.170   5.580  0.00  0.00           H  
ATOM   2271  CD2 LEU   156      -4.130 -14.660   7.250  0.00  0.00           C  
ATOM   2272 HD21 LEU   156      -3.810 -15.600   6.760  0.00  0.00           H  
ATOM   2273 HD22 LEU   156      -3.340 -14.210   7.890  0.00  0.00           H  
ATOM   2274 HD23 LEU   156      -5.000 -14.920   7.890  0.00  0.00           H  
ATOM   2275  C   LEU   156      -6.390 -11.430   5.140  0.00  0.00           C  
ATOM   2276  O   LEU   156      -6.110 -11.530   3.960  0.00  0.00           O  
ATOM   2277  N   ALA   157      -7.700 -11.590   5.520  0.00  0.00           N  
ATOM   2278  HN  ALA   157      -7.840 -11.840   6.480  0.00  0.00           H  
ATOM   2279  CA  ALA   157      -8.760 -11.750   4.580  0.00  0.00           C  
ATOM   2280  HA  ALA   157      -8.470 -12.590   3.970  0.00  0.00           H  
ATOM   2281  CB  ALA   157     -10.030 -12.200   5.280  0.00  0.00           C  
ATOM   2282  HB1 ALA   157      -9.760 -13.040   5.970  0.00  0.00           H  
ATOM   2283  HB2 ALA   157     -10.390 -11.420   5.980  0.00  0.00           H  
ATOM   2284  HB3 ALA   157     -10.830 -12.520   4.580  0.00  0.00           H  
ATOM   2285  C   ALA   157      -9.030 -10.550   3.630  0.00  0.00           C  
ATOM   2286  O   ALA   157      -9.180 -10.710   2.410  0.00  0.00           O  
ATOM   2287  N   GLU   158      -8.970  -9.360   4.140  0.00  0.00           N  
ATOM   2288  HN  GLU   158      -8.840  -9.180   5.110  0.00  0.00           H  
ATOM   2289  CA  GLU   158      -8.910  -8.170   3.370  0.00  0.00           C  
ATOM   2290  HA  GLU   158      -9.780  -8.180   2.730  0.00  0.00           H  
ATOM   2291  CB  GLU   158      -9.100  -6.990   4.320  0.00  0.00           C  
ATOM   2292  HB1 GLU   158      -8.380  -6.970   5.170  0.00  0.00           H  
ATOM   2293  HB2 GLU   158      -8.940  -6.070   3.730  0.00  0.00           H  
ATOM   2294  CG  GLU   158     -10.510  -6.790   4.890  0.00  0.00           C  
ATOM   2295  HG1 GLU   158     -10.760  -7.770   5.360  0.00  0.00           H  
ATOM   2296  HG2 GLU   158     -10.520  -5.960   5.630  0.00  0.00           H  
ATOM   2297  CD  GLU   158     -11.590  -6.380   3.870  0.00  0.00           C  
ATOM   2298  OE1 GLU   158     -12.160  -7.340   3.270  0.00  0.00           O  
ATOM   2299  OE2 GLU   158     -11.850  -5.180   3.670  0.00  0.00           O1-
ATOM   2300  C   GLU   158      -7.770  -7.940   2.440  0.00  0.00           C  
ATOM   2301  O   GLU   158      -7.950  -7.430   1.320  0.00  0.00           O  
ATOM   2302  N   ALA   159      -6.530  -8.250   2.830  0.00  0.00           N  
ATOM   2303  HN  ALA   159      -6.270  -8.670   3.690  0.00  0.00           H  
ATOM   2304  CA  ALA   159      -5.350  -8.190   2.060  0.00  0.00           C  
ATOM   2305  HA  ALA   159      -5.360  -7.200   1.620  0.00  0.00           H  
ATOM   2306  CB  ALA   159      -4.100  -8.400   2.950  0.00  0.00           C  
ATOM   2307  HB1 ALA   159      -4.070  -9.420   3.390  0.00  0.00           H  
ATOM   2308  HB2 ALA   159      -3.130  -8.280   2.420  0.00  0.00           H  
ATOM   2309  HB3 ALA   159      -4.180  -7.670   3.780  0.00  0.00           H  
ATOM   2310  C   ALA   159      -5.300  -9.110   0.900  0.00  0.00           C  
ATOM   2311  O   ALA   159      -4.960  -8.790  -0.250  0.00  0.00           O  
ATOM   2312  N   ALA   160      -5.780 -10.380   1.020  0.00  0.00           N  
ATOM   2313  HN  ALA   160      -5.830 -10.680   1.970  0.00  0.00           H  
ATOM   2314  CA  ALA   160      -6.000 -11.440   0.100  0.00  0.00           C  
ATOM   2315  HA  ALA   160      -5.100 -11.610  -0.470  0.00  0.00           H  
ATOM   2316  CB  ALA   160      -6.470 -12.720   0.880  0.00  0.00           C  
ATOM   2317  HB1 ALA   160      -7.300 -12.380   1.530  0.00  0.00           H  
ATOM   2318  HB2 ALA   160      -7.020 -13.380   0.180  0.00  0.00           H  
ATOM   2319  HB3 ALA   160      -5.630 -13.290   1.340  0.00  0.00           H  
ATOM   2320  C   ALA   160      -7.090 -11.060  -0.910  0.00  0.00           C  
ATOM   2321  O   ALA   160      -6.910 -10.970  -2.120  0.00  0.00           O  
ATOM   2322  N   ARG   161      -8.270 -10.660  -0.410  0.00  0.00           N  
ATOM   2323  HN  ARG   161      -8.450 -10.730   0.560  0.00  0.00           H  
ATOM   2324  CA  ARG   161      -9.300 -10.130  -1.300  0.00  0.00           C  
ATOM   2325  HA  ARG   161      -9.600 -10.920  -1.980  0.00  0.00           H  
ATOM   2326  CB  ARG   161     -10.320  -9.660  -0.270  0.00  0.00           C  
ATOM   2327  HB1 ARG   161     -10.500 -10.480   0.460  0.00  0.00           H  
ATOM   2328  HB2 ARG   161      -9.970  -8.830   0.380  0.00  0.00           H  
ATOM   2329  CG  ARG   161     -11.650  -9.300  -1.040  0.00  0.00           C  
ATOM   2330  HG1 ARG   161     -11.480  -8.490  -1.770  0.00  0.00           H  
ATOM   2331  HG2 ARG   161     -12.120 -10.160  -1.580  0.00  0.00           H  
ATOM   2332  CD  ARG   161     -12.720  -8.590  -0.120  0.00  0.00           C  
ATOM   2333  HD1 ARG   161     -13.690  -8.430  -0.640  0.00  0.00           H  
ATOM   2334  HD2 ARG   161     -13.000  -9.270   0.710  0.00  0.00           H  
ATOM   2335  NE  ARG   161     -12.170  -7.370   0.560  0.00  0.00           N  
ATOM   2336  HE  ARG   161     -12.150  -7.510   1.550  0.00  0.00           H  
ATOM   2337  CZ  ARG   161     -11.630  -6.210   0.050  0.00  0.00           C  
ATOM   2338  NH1 ARG   161     -11.490  -5.930  -1.240  0.00  0.00           N1+
ATOM   2339 HH11 ARG   161     -11.280  -5.000  -1.560  0.00  0.00           H  
ATOM   2340 HH12 ARG   161     -12.080  -6.400  -1.890  0.00  0.00           H  
ATOM   2341  NH2 ARG   161     -11.380  -5.240   0.940  0.00  0.00           N  
ATOM   2342 HH21 ARG   161     -11.090  -4.330   0.620  0.00  0.00           H  
ATOM   2343 HH22 ARG   161     -11.530  -5.290   1.930  0.00  0.00           H  
ATOM   2344  C   ARG   161      -8.850  -8.870  -2.150  0.00  0.00           C  
ATOM   2345  O   ARG   161      -9.000  -8.880  -3.390  0.00  0.00           O  
ATOM   2346  N   GLU   162      -8.350  -7.780  -1.580  0.00  0.00           N  
ATOM   2347  HN  GLU   162      -8.260  -7.630  -0.590  0.00  0.00           H  
ATOM   2348  CA  GLU   162      -7.950  -6.620  -2.310  0.00  0.00           C  
ATOM   2349  HA  GLU   162      -8.740  -6.300  -2.970  0.00  0.00           H  
ATOM   2350  CB  GLU   162      -7.720  -5.410  -1.410  0.00  0.00           C  
ATOM   2351  HB1 GLU   162      -8.730  -5.180  -1.010  0.00  0.00           H  
ATOM   2352  HB2 GLU   162      -7.000  -5.700  -0.620  0.00  0.00           H  
ATOM   2353  CG  GLU   162      -7.180  -4.140  -2.120  0.00  0.00           C  
ATOM   2354  HG1 GLU   162      -6.160  -4.400  -2.490  0.00  0.00           H  
ATOM   2355  HG2 GLU   162      -7.880  -3.970  -2.970  0.00  0.00           H  
ATOM   2356  CD  GLU   162      -7.230  -2.930  -1.200  0.00  0.00           C  
ATOM   2357  OE1 GLU   162      -7.070  -1.800  -1.760  0.00  0.00           O  
ATOM   2358  OE2 GLU   162      -7.510  -3.070  -0.030  0.00  0.00           O1-
ATOM   2359  C   GLU   162      -6.880  -6.850  -3.370  0.00  0.00           C  
ATOM   2360  O   GLU   162      -6.890  -6.130  -4.400  0.00  0.00           O  
ATOM   2361  N   PHE   163      -6.030  -7.890  -3.180  0.00  0.00           N  
ATOM   2362  HN  PHE   163      -5.830  -8.330  -2.310  0.00  0.00           H  
ATOM   2363  CA  PHE   163      -5.040  -8.330  -4.220  0.00  0.00           C  
ATOM   2364  HA  PHE   163      -4.430  -7.510  -4.580  0.00  0.00           H  
ATOM   2365  CB  PHE   163      -3.960  -9.250  -3.690  0.00  0.00           C  
ATOM   2366  HB1 PHE   163      -3.340  -8.680  -2.960  0.00  0.00           H  
ATOM   2367  HB2 PHE   163      -4.320 -10.130  -3.120  0.00  0.00           H  
ATOM   2368  CG  PHE   163      -3.040  -9.810  -4.800  0.00  0.00           C  
ATOM   2369  CD1 PHE   163      -3.270 -11.100  -5.440  0.00  0.00           C  
ATOM   2370  HD1 PHE   163      -4.030 -11.770  -5.070  0.00  0.00           H  
ATOM   2371  CE1 PHE   163      -2.550 -11.440  -6.550  0.00  0.00           C  
ATOM   2372  HE1 PHE   163      -2.800 -12.390  -7.010  0.00  0.00           H  
ATOM   2373  CZ  PHE   163      -1.700 -10.510  -7.220  0.00  0.00           C  
ATOM   2374  HZ  PHE   163      -1.240 -10.670  -8.180  0.00  0.00           H  
ATOM   2375  CD2 PHE   163      -2.230  -8.880  -5.540  0.00  0.00           C  
ATOM   2376  HD2 PHE   163      -2.050  -7.890  -5.160  0.00  0.00           H  
ATOM   2377  CE2 PHE   163      -1.510  -9.210  -6.720  0.00  0.00           C  
ATOM   2378  HE2 PHE   163      -1.000  -8.510  -7.370  0.00  0.00           H  
ATOM   2379  C   PHE   163      -5.690  -8.840  -5.510  0.00  0.00           C  
ATOM   2380  O   PHE   163      -5.390  -8.360  -6.610  0.00  0.00           O  
ATOM   2381  N   LEU   164      -6.700  -9.730  -5.400  0.00  0.00           N  
ATOM   2382  HN  LEU   164      -6.940  -9.950  -4.460  0.00  0.00           H  
ATOM   2383  CA  LEU   164      -7.530 -10.240  -6.420  0.00  0.00           C  
ATOM   2384  HA  LEU   164      -6.900 -10.700  -7.160  0.00  0.00           H  
ATOM   2385  CB  LEU   164      -8.460 -11.340  -5.860  0.00  0.00           C  
ATOM   2386  HB1 LEU   164      -9.030 -10.850  -5.040  0.00  0.00           H  
ATOM   2387  HB2 LEU   164      -9.180 -11.750  -6.610  0.00  0.00           H  
ATOM   2388  CG  LEU   164      -7.760 -12.580  -5.250  0.00  0.00           C  
ATOM   2389  HG  LEU   164      -6.970 -12.350  -4.500  0.00  0.00           H  
ATOM   2390  CD1 LEU   164      -8.790 -13.560  -4.660  0.00  0.00           C  
ATOM   2391 HD11 LEU   164      -9.340 -13.100  -3.810  0.00  0.00           H  
ATOM   2392 HD12 LEU   164      -9.510 -13.770  -5.470  0.00  0.00           H  
ATOM   2393 HD13 LEU   164      -8.270 -14.480  -4.330  0.00  0.00           H  
ATOM   2394  CD2 LEU   164      -7.000 -13.390  -6.320  0.00  0.00           C  
ATOM   2395 HD21 LEU   164      -7.720 -13.740  -7.090  0.00  0.00           H  
ATOM   2396 HD22 LEU   164      -6.160 -12.780  -6.730  0.00  0.00           H  
ATOM   2397 HD23 LEU   164      -6.610 -14.320  -5.860  0.00  0.00           H  
ATOM   2398  C   LEU   164      -8.300  -9.090  -7.130  0.00  0.00           C  
ATOM   2399  O   LEU   164      -8.320  -8.990  -8.410  0.00  0.00           O  
ATOM   2400  N   GLN   165      -8.860  -8.180  -6.300  0.00  0.00           N  
ATOM   2401  HN  GLN   165      -8.970  -8.280  -5.320  0.00  0.00           H  
ATOM   2402  CA  GLN   165      -9.500  -7.010  -6.920  0.00  0.00           C  
ATOM   2403  HA  GLN   165     -10.120  -7.410  -7.700  0.00  0.00           H  
ATOM   2404  CB  GLN   165     -10.350  -6.140  -5.900  0.00  0.00           C  
ATOM   2405  HB1 GLN   165      -9.940  -6.390  -4.900  0.00  0.00           H  
ATOM   2406  HB2 GLN   165     -10.250  -5.040  -5.940  0.00  0.00           H  
ATOM   2407  CG  GLN   165     -11.910  -6.490  -5.860  0.00  0.00           C  
ATOM   2408  HG1 GLN   165     -12.330  -6.170  -4.880  0.00  0.00           H  
ATOM   2409  HG2 GLN   165     -12.530  -5.940  -6.600  0.00  0.00           H  
ATOM   2410  CD  GLN   165     -12.120  -7.930  -6.120  0.00  0.00           C  
ATOM   2411  OE1 GLN   165     -12.460  -8.440  -7.240  0.00  0.00           O  
ATOM   2412  NE2 GLN   165     -11.970  -8.770  -5.040  0.00  0.00           N  
ATOM   2413 HE21 GLN   165     -11.530  -8.500  -4.180  0.00  0.00           H  
ATOM   2414 HE22 GLN   165     -12.190  -9.740  -5.100  0.00  0.00           H  
ATOM   2415  C   GLN   165      -8.510  -6.090  -7.690  0.00  0.00           C  
ATOM   2416  O   GLN   165      -8.900  -5.640  -8.770  0.00  0.00           O  
ATOM   2417  N   ARG   166      -7.240  -5.820  -7.230  0.00  0.00           N  
ATOM   2418  HN  ARG   166      -7.120  -6.200  -6.320  0.00  0.00           H  
ATOM   2419  CA  ARG   166      -6.230  -5.050  -7.880  0.00  0.00           C  
ATOM   2420  HA  ARG   166      -6.510  -4.060  -8.200  0.00  0.00           H  
ATOM   2421  CB  ARG   166      -5.210  -4.430  -6.950  0.00  0.00           C  
ATOM   2422  HB1 ARG   166      -4.660  -5.270  -6.470  0.00  0.00           H  
ATOM   2423  HB2 ARG   166      -4.420  -3.870  -7.480  0.00  0.00           H  
ATOM   2424  CG  ARG   166      -5.850  -3.440  -5.920  0.00  0.00           C  
ATOM   2425  HG1 ARG   166      -6.270  -2.560  -6.460  0.00  0.00           H  
ATOM   2426  HG2 ARG   166      -6.800  -3.820  -5.490  0.00  0.00           H  
ATOM   2427  CD  ARG   166      -4.880  -3.060  -4.800  0.00  0.00           C  
ATOM   2428  HD1 ARG   166      -4.780  -3.960  -4.160  0.00  0.00           H  
ATOM   2429  HD2 ARG   166      -3.950  -2.700  -5.280  0.00  0.00           H  
ATOM   2430  NE  ARG   166      -5.290  -1.940  -3.870  0.00  0.00           N  
ATOM   2431  HE  ARG   166      -5.820  -2.140  -3.050  0.00  0.00           H  
ATOM   2432  CZ  ARG   166      -5.340  -0.640  -4.190  0.00  0.00           C  
ATOM   2433  NH1 ARG   166      -4.890  -0.100  -5.310  0.00  0.00           N1+
ATOM   2434 HH11 ARG   166      -4.980   0.870  -5.540  0.00  0.00           H  
ATOM   2435 HH12 ARG   166      -4.280  -0.670  -5.840  0.00  0.00           H  
ATOM   2436  NH2 ARG   166      -6.090   0.120  -3.410  0.00  0.00           N  
ATOM   2437 HH21 ARG   166      -6.260   1.070  -3.670  0.00  0.00           H  
ATOM   2438 HH22 ARG   166      -6.630  -0.280  -2.680  0.00  0.00           H  
ATOM   2439  C   ARG   166      -5.710  -5.710  -9.120  0.00  0.00           C  
ATOM   2440  O   ARG   166      -5.540  -4.980 -10.140  0.00  0.00           O  
ATOM   2441  N   TYR   167      -5.420  -7.000  -9.120  0.00  0.00           N  
ATOM   2442  HN  TYR   167      -5.450  -7.360  -8.190  0.00  0.00           H  
ATOM   2443  CA  TYR   167      -5.080  -7.880 -10.190  0.00  0.00           C  
ATOM   2444  HA  TYR   167      -4.200  -7.450 -10.640  0.00  0.00           H  
ATOM   2445  CB  TYR   167      -4.800  -9.340  -9.620  0.00  0.00           C  
ATOM   2446  HB1 TYR   167      -3.960  -9.350  -8.900  0.00  0.00           H  
ATOM   2447  HB2 TYR   167      -5.730  -9.710  -9.130  0.00  0.00           H  
ATOM   2448  CG  TYR   167      -4.590 -10.300 -10.820  0.00  0.00           C  
ATOM   2449  CD1 TYR   167      -3.320 -10.410 -11.380  0.00  0.00           C  
ATOM   2450  HD1 TYR   167      -2.460  -9.840 -11.050  0.00  0.00           H  
ATOM   2451  CE1 TYR   167      -3.080 -11.370 -12.400  0.00  0.00           C  
ATOM   2452  HE1 TYR   167      -2.070 -11.550 -12.740  0.00  0.00           H  
ATOM   2453  CZ  TYR   167      -4.150 -12.220 -12.800  0.00  0.00           C  
ATOM   2454  OH  TYR   167      -3.820 -13.350 -13.600  0.00  0.00           O  
ATOM   2455  HH  TYR   167      -2.880 -13.270 -13.760  0.00  0.00           H  
ATOM   2456  CD2 TYR   167      -5.580 -11.210 -11.180  0.00  0.00           C  
ATOM   2457  HD2 TYR   167      -6.570 -11.080 -10.780  0.00  0.00           H  
ATOM   2458  CE2 TYR   167      -5.360 -12.150 -12.240  0.00  0.00           C  
ATOM   2459  HE2 TYR   167      -6.170 -12.800 -12.540  0.00  0.00           H  
ATOM   2460  C   TYR   167      -6.120  -7.850 -11.290  0.00  0.00           C  
ATOM   2461  O   TYR   167      -5.830  -7.550 -12.450  0.00  0.00           O  
ATOM   2462  N   ARG   168      -7.440  -8.100 -10.900  0.00  0.00           N  
ATOM   2463  HN  ARG   168      -7.710  -8.410 -10.000  0.00  0.00           H  
ATOM   2464  CA  ARG   168      -8.540  -8.180 -11.910  0.00  0.00           C  
ATOM   2465  HA  ARG   168      -8.180  -8.800 -12.710  0.00  0.00           H  
ATOM   2466  CB  ARG   168      -9.930  -8.630 -11.310  0.00  0.00           C  
ATOM   2467  HB1 ARG   168     -10.220  -7.940 -10.480  0.00  0.00           H  
ATOM   2468  HB2 ARG   168     -10.740  -8.590 -12.070  0.00  0.00           H  
ATOM   2469  CG  ARG   168     -10.130 -10.120 -10.930  0.00  0.00           C  
ATOM   2470  HG1 ARG   168     -10.380 -10.760 -11.800  0.00  0.00           H  
ATOM   2471  HG2 ARG   168      -9.160 -10.460 -10.510  0.00  0.00           H  
ATOM   2472  CD  ARG   168     -11.170 -10.360  -9.870  0.00  0.00           C  
ATOM   2473  HD1 ARG   168     -10.930  -9.550  -9.160  0.00  0.00           H  
ATOM   2474  HD2 ARG   168     -12.200 -10.190 -10.260  0.00  0.00           H  
ATOM   2475  NE  ARG   168     -11.010 -11.680  -9.220  0.00  0.00           N  
ATOM   2476  HE  ARG   168     -10.780 -12.470  -9.780  0.00  0.00           H  
ATOM   2477  CZ  ARG   168     -11.500 -11.990  -8.010  0.00  0.00           C  
ATOM   2478  NH1 ARG   168     -11.970 -11.130  -7.190  0.00  0.00           N1+
ATOM   2479 HH11 ARG   168     -12.660 -11.400  -6.510  0.00  0.00           H  
ATOM   2480 HH12 ARG   168     -12.020 -10.210  -7.580  0.00  0.00           H  
ATOM   2481  NH2 ARG   168     -11.460 -13.210  -7.600  0.00  0.00           N  
ATOM   2482 HH21 ARG   168     -11.770 -13.460  -6.690  0.00  0.00           H  
ATOM   2483 HH22 ARG   168     -11.080 -13.960  -8.160  0.00  0.00           H  
ATOM   2484  C   ARG   168      -8.780  -6.830 -12.610  0.00  0.00           C  
ATOM   2485  O   ARG   168      -9.210  -6.820 -13.720  0.00  0.00           O  
ATOM   2486  N   SER   169      -8.520  -5.710 -11.810  0.00  0.00           N  
ATOM   2487  HN  SER   169      -8.380  -5.960 -10.860  0.00  0.00           H  
ATOM   2488  CA  SER   169      -8.540  -4.330 -12.220  0.00  0.00           C  
ATOM   2489  HA  SER   169      -9.350  -4.190 -12.920  0.00  0.00           H  
ATOM   2490  CB  SER   169      -8.770  -3.300 -11.120  0.00  0.00           C  
ATOM   2491  HB1 SER   169      -7.970  -3.390 -10.340  0.00  0.00           H  
ATOM   2492  HB2 SER   169      -8.780  -2.280 -11.560  0.00  0.00           H  
ATOM   2493  OG  SER   169     -10.060  -3.390 -10.480  0.00  0.00           O  
ATOM   2494  HG1 SER   169     -10.080  -4.250 -10.070  0.00  0.00           H  
ATOM   2495  C   SER   169      -7.310  -3.870 -12.920  0.00  0.00           C  
ATOM   2496  O   SER   169      -7.230  -2.700 -13.200  0.00  0.00           O  
ATOM   2497  N   SER   170      -6.370  -4.770 -13.300  0.00  0.00           N  
ATOM   2498  HN  SER   170      -6.550  -5.740 -13.150  0.00  0.00           H  
ATOM   2499  CA  SER   170      -5.330  -4.470 -14.310  0.00  0.00           C  
ATOM   2500  HA  SER   170      -5.030  -3.460 -14.070  0.00  0.00           H  
ATOM   2501  CB  SER   170      -3.990  -5.250 -14.190  0.00  0.00           C  
ATOM   2502  HB1 SER   170      -4.180  -6.330 -14.340  0.00  0.00           H  
ATOM   2503  HB2 SER   170      -3.250  -5.150 -15.010  0.00  0.00           H  
ATOM   2504  OG  SER   170      -3.500  -4.890 -12.930  0.00  0.00           O  
ATOM   2505  HG1 SER   170      -4.350  -4.930 -12.480  0.00  0.00           H  
ATOM   2506  C   SER   170      -5.800  -4.360 -15.740  0.00  0.00           C  
ATOM   2507  O   SER   170      -6.840  -4.930 -16.040  0.00  0.00           O  
ATOM   2508  N   ARG   171      -5.090  -3.700 -16.640  0.00  0.00           N  
ATOM   2509  HN  ARG   171      -4.280  -3.210 -16.330  0.00  0.00           H  
ATOM   2510  CA  ARG   171      -5.420  -3.370 -18.010  0.00  0.00           C  
ATOM   2511  HA  ARG   171      -6.460  -3.090 -18.100  0.00  0.00           H  
ATOM   2512  CB  ARG   171      -4.560  -2.240 -18.590  0.00  0.00           C  
ATOM   2513  HB1 ARG   171      -3.500  -2.530 -18.430  0.00  0.00           H  
ATOM   2514  HB2 ARG   171      -4.810  -2.070 -19.660  0.00  0.00           H  
ATOM   2515  CG  ARG   171      -4.760  -0.890 -17.810  0.00  0.00           C  
ATOM   2516  HG1 ARG   171      -4.500  -1.080 -16.750  0.00  0.00           H  
ATOM   2517  HG2 ARG   171      -4.050  -0.090 -18.100  0.00  0.00           H  
ATOM   2518  CD  ARG   171      -6.190  -0.260 -17.760  0.00  0.00           C  
ATOM   2519  HD1 ARG   171      -6.460   0.040 -18.790  0.00  0.00           H  
ATOM   2520  HD2 ARG   171      -6.860  -1.030 -17.310  0.00  0.00           H  
ATOM   2521  NE  ARG   171      -6.090   0.930 -16.900  0.00  0.00           N  
ATOM   2522  HE  ARG   171      -5.220   1.360 -16.690  0.00  0.00           H  
ATOM   2523  CZ  ARG   171      -7.110   1.620 -16.510  0.00  0.00           C  
ATOM   2524  NH1 ARG   171      -8.320   1.280 -16.750  0.00  0.00           N1+
ATOM   2525 HH11 ARG   171      -8.480   0.680 -17.540  0.00  0.00           H  
ATOM   2526 HH12 ARG   171      -8.940   2.040 -16.590  0.00  0.00           H  
ATOM   2527  NH2 ARG   171      -6.950   2.710 -15.750  0.00  0.00           N  
ATOM   2528 HH21 ARG   171      -6.010   2.930 -15.490  0.00  0.00           H  
ATOM   2529 HH22 ARG   171      -7.760   3.150 -15.360  0.00  0.00           H  
ATOM   2530  C   ARG   171      -5.290  -4.710 -18.810  0.00  0.00           C  
ATOM   2531  O   ARG   171      -4.530  -5.600 -18.430  0.00  0.00           O  
ATOM   2532  N   GLY   172      -6.140  -4.840 -19.870  0.00  0.00           N  
ATOM   2533  HN  GLY   172      -6.920  -4.220 -19.850  0.00  0.00           H  
ATOM   2534  CA  GLY   172      -6.120  -6.070 -20.710  0.00  0.00           C  
ATOM   2535  HA1 GLY   172      -5.120  -6.460 -20.690  0.00  0.00           H  
ATOM   2536  HA2 GLY   172      -6.370  -5.760 -21.710  0.00  0.00           H  
ATOM   2537  C   GLY   172      -7.070  -7.130 -20.400  0.00  0.00           C  
ATOM   2538  O   GLY   172      -7.910  -6.990 -19.560  0.00  0.00           O  
ATOM   2539  N   GLY   173      -6.890  -8.300 -21.010  0.00  0.00           N  
ATOM   2540  HN  GLY   173      -6.160  -8.400 -21.680  0.00  0.00           H  
ATOM   2541  CA  GLY   173      -7.630  -9.530 -20.840  0.00  0.00           C  
ATOM   2542  HA1 GLY   173      -7.330 -10.150 -21.670  0.00  0.00           H  
ATOM   2543  HA2 GLY   173      -8.690  -9.310 -20.750  0.00  0.00           H  
ATOM   2544  C   GLY   173      -7.410 -10.290 -19.580  0.00  0.00           C  
ATOM   2545  O   GLY   173      -6.630  -9.890 -18.700  0.00  0.00           O  
ATOM   2546  N   SER   174      -7.970 -11.450 -19.610  0.00  0.00           N  
ATOM   2547  HN  SER   174      -8.640 -11.640 -20.330  0.00  0.00           H  
ATOM   2548  CA  SER   174      -7.890 -12.320 -18.410  0.00  0.00           C  
ATOM   2549  HA  SER   174      -7.250 -12.010 -17.600  0.00  0.00           H  
ATOM   2550  CB  SER   174      -9.240 -12.640 -17.750  0.00  0.00           C  
ATOM   2551  HB1 SER   174      -9.520 -11.700 -17.230  0.00  0.00           H  
ATOM   2552  HB2 SER   174      -9.910 -13.100 -18.500  0.00  0.00           H  
ATOM   2553  OG  SER   174      -9.240 -13.570 -16.630  0.00  0.00           O  
ATOM   2554  HG1 SER   174      -8.610 -13.170 -16.030  0.00  0.00           H  
ATOM   2555  C   SER   174      -7.350 -13.650 -18.840  0.00  0.00           C  
ATOM   2556  O   SER   174      -7.550 -14.020 -20.010  0.00  0.00           O  
ATOM   2557  N   THR   175      -6.780 -14.490 -17.960  0.00  0.00           N  
ATOM   2558  HN  THR   175      -6.560 -14.090 -17.070  0.00  0.00           H  
ATOM   2559  CA  THR   175      -6.040 -15.690 -18.300  0.00  0.00           C  
ATOM   2560  HA  THR   175      -6.510 -16.190 -19.130  0.00  0.00           H  
ATOM   2561  CB  THR   175      -4.600 -15.410 -18.810  0.00  0.00           C  
ATOM   2562  HB  THR   175      -4.720 -14.760 -19.710  0.00  0.00           H  
ATOM   2563  OG1 THR   175      -4.000 -16.600 -19.280  0.00  0.00           O  
ATOM   2564  HG1 THR   175      -3.120 -16.240 -19.450  0.00  0.00           H  
ATOM   2565  CG2 THR   175      -3.750 -14.780 -17.790  0.00  0.00           C  
ATOM   2566 HG21 THR   175      -4.210 -13.940 -17.220  0.00  0.00           H  
ATOM   2567 HG22 THR   175      -3.190 -15.450 -17.110  0.00  0.00           H  
ATOM   2568 HG23 THR   175      -3.050 -14.240 -18.460  0.00  0.00           H  
ATOM   2569  C   THR   175      -6.030 -16.690 -17.190  0.00  0.00           C  
ATOM   2570  O   THR   175      -5.750 -17.880 -17.430  0.00  0.00           O  
ATOM   2571  N   ALA   176      -6.370 -16.320 -15.940  0.00  0.00           N  
ATOM   2572  HN  ALA   176      -6.490 -15.350 -15.750  0.00  0.00           H  
ATOM   2573  CA  ALA   176      -6.520 -17.110 -14.830  0.00  0.00           C  
ATOM   2574  HA  ALA   176      -5.860 -17.930 -15.050  0.00  0.00           H  
ATOM   2575  CB  ALA   176      -6.100 -16.320 -13.630  0.00  0.00           C  
ATOM   2576  HB1 ALA   176      -6.280 -16.810 -12.650  0.00  0.00           H  
ATOM   2577  HB2 ALA   176      -5.010 -16.060 -13.650  0.00  0.00           H  
ATOM   2578  HB3 ALA   176      -6.600 -15.330 -13.660  0.00  0.00           H  
ATOM   2579  C   ALA   176      -7.940 -17.580 -14.600  0.00  0.00           C  
ATOM   2580  O   ALA   176      -8.350 -18.610 -15.100  0.00  0.00           O  
ATOM   2581  N   GLU   177      -8.730 -16.780 -13.840  0.00  0.00           N  
ATOM   2582  HN  GLU   177      -8.410 -15.900 -13.520  0.00  0.00           H  
ATOM   2583  CA  GLU   177     -10.170 -17.100 -13.540  0.00  0.00           C  
ATOM   2584  HA  GLU   177     -10.200 -18.070 -13.050  0.00  0.00           H  
ATOM   2585  CB  GLU   177     -10.720 -16.070 -12.580  0.00  0.00           C  
ATOM   2586  HB1 GLU   177     -10.710 -15.090 -13.080  0.00  0.00           H  
ATOM   2587  HB2 GLU   177     -11.720 -16.490 -12.360  0.00  0.00           H  
ATOM   2588  CG  GLU   177      -9.890 -16.070 -11.240  0.00  0.00           C  
ATOM   2589  HG1 GLU   177     -10.020 -17.090 -10.840  0.00  0.00           H  
ATOM   2590  HG2 GLU   177      -8.820 -15.960 -11.500  0.00  0.00           H  
ATOM   2591  CD  GLU   177     -10.280 -14.990 -10.260  0.00  0.00           C  
ATOM   2592  OE1 GLU   177     -10.160 -13.800 -10.740  0.00  0.00           O  
ATOM   2593  OE2 GLU   177     -10.800 -15.270  -9.140  0.00  0.00           O1-
ATOM   2594  C   GLU   177     -11.040 -17.320 -14.800  0.00  0.00           C  
ATOM   2595  O   GLU   177     -10.700 -16.770 -15.830  0.00  0.00           O  
ATOM   2596  N   ALA   178     -12.130 -18.080 -14.670  0.00  0.00           N  
ATOM   2597  HN  ALA   178     -12.360 -18.570 -13.830  0.00  0.00           H  
ATOM   2598  CA  ALA   178     -13.020 -18.360 -15.770  0.00  0.00           C  
ATOM   2599  HA  ALA   178     -12.420 -18.560 -16.650  0.00  0.00           H  
ATOM   2600  CB  ALA   178     -13.970 -19.510 -15.450  0.00  0.00           C  
ATOM   2601  HB1 ALA   178     -14.320 -19.930 -16.420  0.00  0.00           H  
ATOM   2602  HB2 ALA   178     -13.470 -20.370 -14.950  0.00  0.00           H  
ATOM   2603  HB3 ALA   178     -14.770 -19.120 -14.790  0.00  0.00           H  
ATOM   2604  C   ALA   178     -13.780 -17.120 -16.250  0.00  0.00           C  
ATOM   2605  O   ALA   178     -14.180 -16.280 -15.480  0.00  0.00           O  
ATOM   2606  N   ALA   179     -13.870 -16.950 -17.600  0.00  0.00           N  
ATOM   2607  HN  ALA   179     -13.480 -17.610 -18.240  0.00  0.00           H  
ATOM   2608  CA  ALA   179     -14.640 -15.940 -18.290  0.00  0.00           C  
ATOM   2609  HA  ALA   179     -14.080 -15.010 -18.300  0.00  0.00           H  
ATOM   2610  CB  ALA   179     -14.800 -16.420 -19.770  0.00  0.00           C  
ATOM   2611  HB1 ALA   179     -13.800 -16.600 -20.220  0.00  0.00           H  
ATOM   2612  HB2 ALA   179     -15.470 -17.310 -19.760  0.00  0.00           H  
ATOM   2613  HB3 ALA   179     -15.290 -15.600 -20.350  0.00  0.00           H  
ATOM   2614  C   ALA   179     -16.090 -15.770 -17.720  0.00  0.00           C  
ATOM   2615  O   ALA   179     -16.880 -16.720 -17.510  0.00  0.00           O  
ATOM   2616  N   ALA   180     -16.510 -14.490 -17.410  0.00  0.00           N  
ATOM   2617  HN  ALA   180     -15.900 -13.710 -17.460  0.00  0.00           H  
ATOM   2618  CA  ALA   180     -17.910 -14.050 -17.390  0.00  0.00           C  
ATOM   2619  HA  ALA   180     -18.350 -14.850 -16.810  0.00  0.00           H  
ATOM   2620  CB  ALA   180     -18.040 -12.690 -16.670  0.00  0.00           C  
ATOM   2621  HB1 ALA   180     -17.400 -11.990 -17.250  0.00  0.00           H  
ATOM   2622  HB2 ALA   180     -19.070 -12.300 -16.770  0.00  0.00           H  
ATOM   2623  HB3 ALA   180     -17.750 -12.700 -15.590  0.00  0.00           H  
ATOM   2624  C   ALA   180     -18.610 -14.140 -18.700  0.00  0.00           C  
ATOM   2625  O   ALA   180     -18.190 -13.490 -19.630  0.00  0.00           O  
ATOM   2626  N   ALA   181     -19.830 -14.800 -18.760  0.00  0.00           N  
ATOM   2627  HN  ALA   181     -20.110 -15.110 -17.850  0.00  0.00           H  
ATOM   2628  CA  ALA   181     -20.680 -15.100 -19.960  0.00  0.00           C  
ATOM   2629  HA  ALA   181     -20.150 -15.760 -20.630  0.00  0.00           H  
ATOM   2630  CB  ALA   181     -21.920 -15.930 -19.440  0.00  0.00           C  
ATOM   2631  HB1 ALA   181     -21.500 -16.810 -18.900  0.00  0.00           H  
ATOM   2632  HB2 ALA   181     -22.500 -15.400 -18.660  0.00  0.00           H  
ATOM   2633  HB3 ALA   181     -22.500 -16.270 -20.330  0.00  0.00           H  
ATOM   2634  C   ALA   181     -21.100 -14.020 -20.840  0.00  0.00           C  
ATOM   2635  O   ALA   181     -21.070 -14.180 -22.050  0.00  0.00           O  
ATOM   2636  N   ALA   182     -21.430 -12.840 -20.390  0.00  0.00           N  
ATOM   2637  HN  ALA   182     -21.440 -12.710 -19.400  0.00  0.00           H  
ATOM   2638  CA  ALA   182     -21.970 -11.690 -21.120  0.00  0.00           C  
ATOM   2639  HA  ALA   182     -22.420 -11.960 -22.070  0.00  0.00           H  
ATOM   2640  CB  ALA   182     -23.010 -10.980 -20.290  0.00  0.00           C  
ATOM   2641  HB1 ALA   182     -22.600 -10.360 -19.460  0.00  0.00           H  
ATOM   2642  HB2 ALA   182     -23.640 -10.390 -20.990  0.00  0.00           H  
ATOM   2643  HB3 ALA   182     -23.650 -11.770 -19.840  0.00  0.00           H  
ATOM   2644  C   ALA   182     -20.850 -10.710 -21.330  0.00  0.00           C  
ATOM   2645  O   ALA   182     -21.070  -9.510 -21.610  0.00  0.00           O  
ATOM   2646  N   GLY   183     -19.630 -11.160 -21.180  0.00  0.00           N  
ATOM   2647  HN  GLY   183     -19.530 -12.150 -21.090  0.00  0.00           H  
ATOM   2648  CA  GLY   183     -18.480 -10.270 -21.160  0.00  0.00           C  
ATOM   2649  HA1 GLY   183     -18.530  -9.580 -21.990  0.00  0.00           H  
ATOM   2650  HA2 GLY   183     -17.670 -10.950 -21.360  0.00  0.00           H  
ATOM   2651  C   GLY   183     -18.270  -9.590 -19.830  0.00  0.00           C  
ATOM   2652  O   GLY   183     -19.120  -9.760 -18.970  0.00  0.00           O  
ATOM   2653  N   GLN   184     -17.100  -8.990 -19.590  0.00  0.00           N  
ATOM   2654  HN  GLN   184     -16.440  -8.790 -20.320  0.00  0.00           H  
ATOM   2655  CA  GLN   184     -16.630  -8.480 -18.350  0.00  0.00           C  
ATOM   2656  HA  GLN   184     -16.750  -9.230 -17.580  0.00  0.00           H  
ATOM   2657  CB  GLN   184     -15.080  -8.310 -18.370  0.00  0.00           C  
ATOM   2658  HB1 GLN   184     -14.970  -7.500 -19.110  0.00  0.00           H  
ATOM   2659  HB2 GLN   184     -14.790  -8.070 -17.320  0.00  0.00           H  
ATOM   2660  CG  GLN   184     -14.340  -9.550 -18.840  0.00  0.00           C  
ATOM   2661  HG1 GLN   184     -14.450  -9.630 -19.950  0.00  0.00           H  
ATOM   2662  HG2 GLN   184     -13.270  -9.400 -18.620  0.00  0.00           H  
ATOM   2663  CD  GLN   184     -14.710 -10.890 -18.280  0.00  0.00           C  
ATOM   2664  OE1 GLN   184     -15.410 -11.640 -18.930  0.00  0.00           O  
ATOM   2665  NE2 GLN   184     -14.200 -11.250 -17.110  0.00  0.00           N  
ATOM   2666 HE21 GLN   184     -14.370 -12.180 -16.780  0.00  0.00           H  
ATOM   2667 HE22 GLN   184     -13.890 -10.510 -16.520  0.00  0.00           H  
ATOM   2668  C   GLN   184     -17.200  -7.150 -17.830  0.00  0.00           C  
ATOM   2669  O   GLN   184     -17.850  -6.340 -18.520  0.00  0.00           O  
ATOM   2670  N   ASP   185     -17.040  -6.930 -16.490  0.00  0.00           N  
ATOM   2671  HN  ASP   185     -16.590  -7.640 -15.960  0.00  0.00           H  
ATOM   2672  CA  ASP   185     -17.280  -5.650 -15.820  0.00  0.00           C  
ATOM   2673  HA  ASP   185     -18.170  -5.100 -16.070  0.00  0.00           H  
ATOM   2674  CB  ASP   185     -17.400  -5.870 -14.290  0.00  0.00           C  
ATOM   2675  HB1 ASP   185     -16.630  -6.540 -13.840  0.00  0.00           H  
ATOM   2676  HB2 ASP   185     -17.310  -4.950 -13.670  0.00  0.00           H  
ATOM   2677  CG  ASP   185     -18.870  -6.380 -13.990  0.00  0.00           C  
ATOM   2678  OD1 ASP   185     -19.620  -6.790 -14.970  0.00  0.00           O  
ATOM   2679  OD2 ASP   185     -19.300  -6.440 -12.860  0.00  0.00           O1-
ATOM   2680  C   ASP   185     -16.170  -4.660 -16.060  0.00  0.00           C  
ATOM   2681  O   ASP   185     -15.130  -5.100 -16.580  0.00  0.00           O  
ATOM   2682  N   ALA   186     -16.340  -3.420 -15.630  0.00  0.00           N  
ATOM   2683  HN  ALA   186     -17.190  -3.070 -15.260  0.00  0.00           H  
ATOM   2684  CA  ALA   186     -15.270  -2.420 -15.740  0.00  0.00           C  
ATOM   2685  HA  ALA   186     -14.760  -2.500 -16.690  0.00  0.00           H  
ATOM   2686  CB  ALA   186     -15.930  -1.020 -15.720  0.00  0.00           C  
ATOM   2687  HB1 ALA   186     -15.110  -0.320 -15.990  0.00  0.00           H  
ATOM   2688  HB2 ALA   186     -16.780  -0.850 -16.410  0.00  0.00           H  
ATOM   2689  HB3 ALA   186     -16.180  -0.730 -14.680  0.00  0.00           H  
ATOM   2690  C   ALA   186     -14.250  -2.440 -14.630  0.00  0.00           C  
ATOM   2691  O   ALA   186     -14.590  -2.650 -13.510  0.00  0.00           O  
ATOM   2692  N   ALA   187     -12.980  -1.990 -14.920  0.00  0.00           N  
ATOM   2693  HN  ALA   187     -12.740  -1.850 -15.870  0.00  0.00           H  
ATOM   2694  CA  ALA   187     -11.880  -1.790 -13.990  0.00  0.00           C  
ATOM   2695  HA  ALA   187     -11.700  -2.680 -13.410  0.00  0.00           H  
ATOM   2696  CB  ALA   187     -10.580  -1.540 -14.830  0.00  0.00           C  
ATOM   2697  HB1 ALA   187     -10.630  -0.540 -15.320  0.00  0.00           H  
ATOM   2698  HB2 ALA   187      -9.690  -1.890 -14.260  0.00  0.00           H  
ATOM   2699  HB3 ALA   187     -10.550  -2.150 -15.750  0.00  0.00           H  
ATOM   2700  C   ALA   187     -12.120  -0.700 -12.870  0.00  0.00           C  
ATOM   2701  O   ALA   187     -12.650   0.370 -13.090  0.00  0.00           O  
ATOM   2702  N   GLY   188     -11.610  -0.980 -11.680  0.00  0.00           N  
ATOM   2703  HN  GLY   188     -11.000  -1.760 -11.600  0.00  0.00           H  
ATOM   2704  CA  GLY   188     -11.460  -0.040 -10.520  0.00  0.00           C  
ATOM   2705  HA1 GLY   188     -11.200  -0.560  -9.610  0.00  0.00           H  
ATOM   2706  HA2 GLY   188     -12.350   0.570 -10.470  0.00  0.00           H  
ATOM   2707  C   GLY   188     -10.400   0.980 -10.770  0.00  0.00           C  
ATOM   2708  O   GLY   188      -9.760   1.030 -11.840  0.00  0.00           O  
ATOM   2709  N   GLY   189     -10.080   1.890  -9.790  0.00  0.00           N  
ATOM   2710  HN  GLY   189     -10.530   1.800  -8.900  0.00  0.00           H  
ATOM   2711  CA  GLY   189      -9.260   3.060  -9.940  0.00  0.00           C  
ATOM   2712  HA1 GLY   189      -8.250   2.730 -10.130  0.00  0.00           H  
ATOM   2713  HA2 GLY   189      -9.330   3.610  -9.010  0.00  0.00           H  
ATOM   2714  C   GLY   189      -9.610   4.070 -11.000  0.00  0.00           C  
ATOM   2715  O   GLY   189     -10.620   3.980 -11.660  0.00  0.00           O  
ATOM   2716  N   GLY   190      -8.810   5.130 -10.990  0.00  0.00           N  
ATOM   2717  HN  GLY   190      -7.990   5.170 -10.440  0.00  0.00           H  
ATOM   2718  CA  GLY   190      -8.970   6.220 -11.950  0.00  0.00           C  
ATOM   2719  HA1 GLY   190      -8.570   7.100 -11.460  0.00  0.00           H  
ATOM   2720  HA2 GLY   190      -9.990   6.460 -12.210  0.00  0.00           H  
ATOM   2721  C   GLY   190      -8.200   5.890 -13.180  0.00  0.00           C  
ATOM   2722  O   GLY   190      -7.720   4.770 -13.320  0.00  0.00           O  
ATOM   2723  N   ASP   191      -7.800   6.930 -13.950  0.00  0.00           N  
ATOM   2724  HN  ASP   191      -8.010   7.850 -13.620  0.00  0.00           H  
ATOM   2725  CA  ASP   191      -7.010   6.830 -15.120  0.00  0.00           C  
ATOM   2726  HA  ASP   191      -7.320   5.950 -15.670  0.00  0.00           H  
ATOM   2727  CB  ASP   191      -7.130   8.060 -16.020  0.00  0.00           C  
ATOM   2728  HB1 ASP   191      -7.200   9.010 -15.450  0.00  0.00           H  
ATOM   2729  HB2 ASP   191      -6.360   8.270 -16.790  0.00  0.00           H  
ATOM   2730  CG  ASP   191      -8.430   8.000 -16.840  0.00  0.00           C  
ATOM   2731  OD1 ASP   191      -9.040   6.920 -16.970  0.00  0.00           O  
ATOM   2732  OD2 ASP   191      -8.830   9.010 -17.410  0.00  0.00           O1-
ATOM   2733  C   ASP   191      -5.540   6.620 -14.900  0.00  0.00           C  
ATOM   2734  O   ASP   191      -5.040   6.940 -13.850  0.00  0.00           O  
ATOM   2735  N   ASP   192      -4.850   6.070 -15.870  0.00  0.00           N  
ATOM   2736  HN  ASP   192      -5.230   5.940 -16.780  0.00  0.00           H  
ATOM   2737  CA  ASP   192      -3.410   5.750 -15.740  0.00  0.00           C  
ATOM   2738  HA  ASP   192      -3.180   5.630 -14.700  0.00  0.00           H  
ATOM   2739  CB  ASP   192      -3.080   4.510 -16.690  0.00  0.00           C  
ATOM   2740  HB1 ASP   192      -3.190   4.750 -17.770  0.00  0.00           H  
ATOM   2741  HB2 ASP   192      -2.000   4.270 -16.660  0.00  0.00           H  
ATOM   2742  CG  ASP   192      -3.820   3.310 -16.230  0.00  0.00           C  
ATOM   2743  OD1 ASP   192      -4.470   3.270 -15.150  0.00  0.00           O  
ATOM   2744  OD2 ASP   192      -3.760   2.250 -16.980  0.00  0.00           O1-
ATOM   2745  C   ASP   192      -2.440   6.840 -16.200  0.00  0.00           C  
ATOM   2746  O   ASP   192      -2.960   7.700 -16.870  0.00  0.00           O  
ATOM   2747  N   MET   193      -1.100   6.710 -15.860  0.00  0.00           N  
ATOM   2748  HN  MET   193      -0.670   5.980 -15.330  0.00  0.00           H  
ATOM   2749  CA  MET   193      -0.120   7.490 -16.420  0.00  0.00           C  
ATOM   2750  HA  MET   193      -0.410   8.470 -16.060  0.00  0.00           H  
ATOM   2751  CB  MET   193       1.190   7.030 -15.740  0.00  0.00           C  
ATOM   2752  HB1 MET   193       1.490   6.010 -16.050  0.00  0.00           H  
ATOM   2753  HB2 MET   193       1.900   7.770 -16.180  0.00  0.00           H  
ATOM   2754  CG  MET   193       1.380   7.210 -14.200  0.00  0.00           C  
ATOM   2755  HG1 MET   193       1.190   8.250 -13.870  0.00  0.00           H  
ATOM   2756  HG2 MET   193       0.600   6.570 -13.730  0.00  0.00           H  
ATOM   2757  SD  MET   193       3.020   6.760 -13.630  0.00  0.00           S  
ATOM   2758  CE  MET   193       2.500   5.640 -12.260  0.00  0.00           C  
ATOM   2759  HE1 MET   193       1.640   6.000 -11.650  0.00  0.00           H  
ATOM   2760  HE2 MET   193       2.340   4.600 -12.600  0.00  0.00           H  
ATOM   2761  HE3 MET   193       3.330   5.610 -11.530  0.00  0.00           H  
ATOM   2762  C   MET   193      -0.110   7.630 -17.940  0.00  0.00           C  
ATOM   2763  O   MET   193      -0.240   6.640 -18.610  0.00  0.00           O  
ATOM   2764  N   ASP   194       0.040   8.860 -18.440  0.00  0.00           N  
ATOM   2765  HN  ASP   194      -0.030   9.680 -17.880  0.00  0.00           H  
ATOM   2766  CA  ASP   194       0.260   9.100 -19.840  0.00  0.00           C  
ATOM   2767  HA  ASP   194      -0.270   8.310 -20.350  0.00  0.00           H  
ATOM   2768  CB  ASP   194      -0.370  10.410 -20.290  0.00  0.00           C  
ATOM   2769  HB1 ASP   194      -0.040  11.290 -19.690  0.00  0.00           H  
ATOM   2770  HB2 ASP   194      -0.200  10.650 -21.360  0.00  0.00           H  
ATOM   2771  CG  ASP   194      -1.880  10.400 -20.280  0.00  0.00           C  
ATOM   2772  OD1 ASP   194      -2.420  11.550 -20.370  0.00  0.00           O  
ATOM   2773  OD2 ASP   194      -2.590   9.400 -20.330  0.00  0.00           O1-
ATOM   2774  C   ASP   194       1.730   8.890 -20.300  0.00  0.00           C  
ATOM   2775  O   ASP   194       2.740   8.890 -19.580  0.00  0.00           O  
ATOM   2776  N   VAL   195       1.910   8.660 -21.700  0.00  0.00           N  
ATOM   2777  HN  VAL   195       1.080   8.430 -22.190  0.00  0.00           H  
ATOM   2778  CA  VAL   195       3.050   8.860 -22.600  0.00  0.00           C  
ATOM   2779  HA  VAL   195       3.560   7.910 -22.560  0.00  0.00           H  
ATOM   2780  CB  VAL   195       2.720   8.970 -24.080  0.00  0.00           C  
ATOM   2781  HB  VAL   195       2.040   8.140 -24.370  0.00  0.00           H  
ATOM   2782  CG1 VAL   195       1.860  10.260 -24.380  0.00  0.00           C  
ATOM   2783 HG11 VAL   195       2.520  11.110 -24.100  0.00  0.00           H  
ATOM   2784 HG12 VAL   195       1.470  10.360 -25.420  0.00  0.00           H  
ATOM   2785 HG13 VAL   195       1.030  10.270 -23.650  0.00  0.00           H  
ATOM   2786  CG2 VAL   195       4.040   9.070 -24.910  0.00  0.00           C  
ATOM   2787 HG21 VAL   195       3.710   8.920 -25.960  0.00  0.00           H  
ATOM   2788 HG22 VAL   195       4.570  10.050 -24.880  0.00  0.00           H  
ATOM   2789 HG23 VAL   195       4.790   8.270 -24.720  0.00  0.00           H  
ATOM   2790  C   VAL   195       4.200   9.770 -22.170  0.00  0.00           C  
ATOM   2791  O   VAL   195       4.100  10.990 -22.250  0.00  0.00           O  
ATOM   2792  N   ASP   196       5.270   9.170 -21.540  0.00  0.00           N  
ATOM   2793  HN  ASP   196       5.410   8.180 -21.500  0.00  0.00           H  
ATOM   2794  CA  ASP   196       6.420   9.810 -20.910  0.00  0.00           C  
ATOM   2795  HA  ASP   196       6.930   9.100 -20.270  0.00  0.00           H  
ATOM   2796  CB  ASP   196       7.370  10.350 -21.990  0.00  0.00           C  
ATOM   2797  HB1 ASP   196       6.810  10.960 -22.740  0.00  0.00           H  
ATOM   2798  HB2 ASP   196       8.170  10.990 -21.570  0.00  0.00           H  
ATOM   2799  CG  ASP   196       8.080   9.260 -22.710  0.00  0.00           C  
ATOM   2800  OD1 ASP   196       8.460   9.390 -23.900  0.00  0.00           O  
ATOM   2801  OD2 ASP   196       8.240   8.180 -22.080  0.00  0.00           O1-
ATOM   2802  C   ASP   196       6.060  10.850 -19.890  0.00  0.00           C  
ATOM   2803  O   ASP   196       6.650  11.870 -19.940  0.00  0.00           O  
ATOM   2804  N   ARG   197       5.150  10.560 -18.990  0.00  0.00           N  
ATOM   2805  HN  ARG   197       4.840   9.620 -19.140  0.00  0.00           H  
ATOM   2806  CA  ARG   197       4.570  11.370 -17.940  0.00  0.00           C  
ATOM   2807  HA  ARG   197       3.520  11.130 -17.920  0.00  0.00           H  
ATOM   2808  CB  ARG   197       5.080  10.950 -16.530  0.00  0.00           C  
ATOM   2809  HB1 ARG   197       6.130  11.270 -16.380  0.00  0.00           H  
ATOM   2810  HB2 ARG   197       4.510  11.520 -15.770  0.00  0.00           H  
ATOM   2811  CG  ARG   197       4.870   9.450 -16.270  0.00  0.00           C  
ATOM   2812  HG1 ARG   197       3.780   9.270 -16.210  0.00  0.00           H  
ATOM   2813  HG2 ARG   197       5.400   8.810 -17.010  0.00  0.00           H  
ATOM   2814  CD  ARG   197       5.430   9.010 -14.870  0.00  0.00           C  
ATOM   2815  HD1 ARG   197       4.940   9.550 -14.030  0.00  0.00           H  
ATOM   2816  HD2 ARG   197       5.360   7.910 -14.750  0.00  0.00           H  
ATOM   2817  NE  ARG   197       6.920   9.280 -14.840  0.00  0.00           N  
ATOM   2818  HE  ARG   197       7.410   9.330 -15.710  0.00  0.00           H  
ATOM   2819  CZ  ARG   197       7.650   9.650 -13.790  0.00  0.00           C  
ATOM   2820  NH1 ARG   197       7.170   9.820 -12.620  0.00  0.00           N1+
ATOM   2821 HH11 ARG   197       7.770  10.130 -11.880  0.00  0.00           H  
ATOM   2822 HH12 ARG   197       6.220   9.650 -12.370  0.00  0.00           H  
ATOM   2823  NH2 ARG   197       8.960   9.780 -13.910  0.00  0.00           N  
ATOM   2824 HH21 ARG   197       9.510  10.040 -13.120  0.00  0.00           H  
ATOM   2825 HH22 ARG   197       9.460   9.880 -14.770  0.00  0.00           H  
ATOM   2826  C   ARG   197       4.700  12.920 -18.150  0.00  0.00           C  
ATOM   2827  O   ARG   197       5.620  13.530 -17.660  0.00  0.00           O  
ATOM   2828  N   PRO   198       3.750  13.540 -18.870  0.00  0.00           N  
ATOM   2829  CD  PRO   198       2.790  12.870 -19.760  0.00  0.00           C  
ATOM   2830  HD1 PRO   198       2.010  12.530 -19.030  0.00  0.00           H  
ATOM   2831  HD2 PRO   198       3.220  12.010 -20.310  0.00  0.00           H  
ATOM   2832  CA  PRO   198       3.540  15.040 -18.780  0.00  0.00           C  
ATOM   2833  HA  PRO   198       4.410  15.420 -19.280  0.00  0.00           H  
ATOM   2834  CB  PRO   198       2.270  15.260 -19.650  0.00  0.00           C  
ATOM   2835  HB1 PRO   198       2.270  16.190 -20.250  0.00  0.00           H  
ATOM   2836  HB2 PRO   198       1.350  15.180 -19.030  0.00  0.00           H  
ATOM   2837  CG  PRO   198       2.290  14.000 -20.600  0.00  0.00           C  
ATOM   2838  HG1 PRO   198       2.970  14.150 -21.460  0.00  0.00           H  
ATOM   2839  HG2 PRO   198       1.260  13.780 -20.950  0.00  0.00           H  
ATOM   2840  C   PRO   198       3.480  15.630 -17.430  0.00  0.00           C  
ATOM   2841  O   PRO   198       2.890  15.060 -16.510  0.00  0.00           O  
ATOM   2842  N   LYS   199       4.190  16.750 -17.210  0.00  0.00           N  
ATOM   2843  HN  LYS   199       4.760  17.190 -17.900  0.00  0.00           H  
ATOM   2844  CA  LYS   199       4.500  17.320 -15.910  0.00  0.00           C  
ATOM   2845  HA  LYS   199       4.600  16.580 -15.130  0.00  0.00           H  
ATOM   2846  CB  LYS   199       6.020  17.910 -15.970  0.00  0.00           C  
ATOM   2847  HB1 LYS   199       6.160  18.420 -16.950  0.00  0.00           H  
ATOM   2848  HB2 LYS   199       6.090  18.730 -15.230  0.00  0.00           H  
ATOM   2849  CG  LYS   199       7.050  16.790 -15.860  0.00  0.00           C  
ATOM   2850  HG1 LYS   199       6.960  16.480 -14.800  0.00  0.00           H  
ATOM   2851  HG2 LYS   199       6.880  15.940 -16.550  0.00  0.00           H  
ATOM   2852  CD  LYS   199       8.520  17.370 -16.100  0.00  0.00           C  
ATOM   2853  HD1 LYS   199       8.550  17.540 -17.200  0.00  0.00           H  
ATOM   2854  HD2 LYS   199       8.680  18.290 -15.510  0.00  0.00           H  
ATOM   2855  CE  LYS   199       9.650  16.280 -15.870  0.00  0.00           C  
ATOM   2856  HE1 LYS   199       9.960  16.070 -14.830  0.00  0.00           H  
ATOM   2857  HE2 LYS   199       9.260  15.310 -16.230  0.00  0.00           H  
ATOM   2858  NZ  LYS   199      10.770  16.660 -16.690  0.00  0.00           N1+
ATOM   2859  HZ1 LYS   199      10.390  17.230 -17.470  0.00  0.00           H  
ATOM   2860  HZ2 LYS   199      11.290  17.250 -16.010  0.00  0.00           H  
ATOM   2861  HZ3 LYS   199      11.330  15.850 -17.020  0.00  0.00           H  
ATOM   2862  C   LYS   199       3.530  18.410 -15.380  0.00  0.00           C  
ATOM   2863  O   LYS   199       2.890  19.040 -16.220  0.00  0.00           O  
ATOM   2864  N   PRO   200       3.330  18.600 -14.110  0.00  0.00           N  
ATOM   2865  CD  PRO   200       3.950  17.800 -13.050  0.00  0.00           C  
ATOM   2866  HD1 PRO   200       5.020  17.660 -13.290  0.00  0.00           H  
ATOM   2867  HD2 PRO   200       3.360  16.860 -13.020  0.00  0.00           H  
ATOM   2868  CA  PRO   200       2.510  19.780 -13.590  0.00  0.00           C  
ATOM   2869  HA  PRO   200       1.550  19.690 -14.080  0.00  0.00           H  
ATOM   2870  CB  PRO   200       2.580  19.620 -12.040  0.00  0.00           C  
ATOM   2871  HB1 PRO   200       1.550  19.370 -11.700  0.00  0.00           H  
ATOM   2872  HB2 PRO   200       2.710  20.630 -11.600  0.00  0.00           H  
ATOM   2873  CG  PRO   200       3.760  18.660 -11.770  0.00  0.00           C  
ATOM   2874  HG1 PRO   200       3.640  17.870 -11.000  0.00  0.00           H  
ATOM   2875  HG2 PRO   200       4.710  19.230 -11.640  0.00  0.00           H  
ATOM   2876  C   PRO   200       3.010  21.170 -14.070  0.00  0.00           C  
ATOM   2877  O   PRO   200       4.230  21.290 -14.310  0.00  0.00           O  
ATOM   2878  N   SER   201       1.980  22.070 -14.160  0.00  0.00           N  
ATOM   2879  HN  SER   201       1.060  21.690 -14.220  0.00  0.00           H  
ATOM   2880  CA  SER   201       2.210  23.440 -14.570  0.00  0.00           C  
ATOM   2881  HA  SER   201       3.250  23.660 -14.750  0.00  0.00           H  
ATOM   2882  CB  SER   201       1.390  23.870 -15.850  0.00  0.00           C  
ATOM   2883  HB1 SER   201       1.580  24.940 -16.080  0.00  0.00           H  
ATOM   2884  HB2 SER   201       1.780  23.220 -16.670  0.00  0.00           H  
ATOM   2885  OG  SER   201      -0.020  23.600 -15.640  0.00  0.00           O  
ATOM   2886  HG1 SER   201      -0.330  24.500 -15.710  0.00  0.00           H  
ATOM   2887  C   SER   201       1.790  24.450 -13.520  0.00  0.00           C  
ATOM   2888  O   SER   201       1.750  25.650 -13.680  0.00  0.00           O  
ATOM   2889  N   SER   202       1.360  23.970 -12.350  0.00  0.00           N  
ATOM   2890  HN  SER   202       1.310  23.000 -12.160  0.00  0.00           H  
ATOM   2891  CA  SER   202       0.930  24.740 -11.170  0.00  0.00           C  
ATOM   2892  HA  SER   202       1.590  25.590 -11.050  0.00  0.00           H  
ATOM   2893  CB  SER   202      -0.450  25.310 -11.320  0.00  0.00           C  
ATOM   2894  HB1 SER   202      -0.640  26.020 -12.160  0.00  0.00           H  
ATOM   2895  HB2 SER   202      -1.130  24.510 -11.690  0.00  0.00           H  
ATOM   2896  OG  SER   202      -0.960  25.860 -10.120  0.00  0.00           O  
ATOM   2897  HG1 SER   202      -1.880  26.030 -10.330  0.00  0.00           H  
ATOM   2898  C   SER   202       1.020  23.790  -9.960  0.00  0.00           C  
ATOM   2899  O   SER   202       1.220  22.580 -10.120  0.00  0.00           O  
ATOM   2900  N   ASP   203       0.950  24.310  -8.700  0.00  0.00           N  
ATOM   2901  HN  ASP   203       0.720  25.280  -8.640  0.00  0.00           H  
ATOM   2902  CA  ASP   203       0.950  23.560  -7.490  0.00  0.00           C  
ATOM   2903  HA  ASP   203       1.120  22.510  -7.690  0.00  0.00           H  
ATOM   2904  CB  ASP   203       2.140  24.140  -6.610  0.00  0.00           C  
ATOM   2905  HB1 ASP   203       2.130  23.530  -5.680  0.00  0.00           H  
ATOM   2906  HB2 ASP   203       3.080  23.900  -7.160  0.00  0.00           H  
ATOM   2907  CG  ASP   203       1.930  25.580  -6.160  0.00  0.00           C  
ATOM   2908  OD1 ASP   203       1.450  26.350  -6.990  0.00  0.00           O  
ATOM   2909  OD2 ASP   203       2.410  26.040  -5.050  0.00  0.00           O1-
ATOM   2910  C   ASP   203      -0.450  23.740  -6.930  0.00  0.00           C  
ATOM   2911  O   ASP   203      -0.680  23.320  -5.840  0.00  0.00           O  
ATOM   2912  N   GLY   204      -1.380  24.330  -7.690  0.00  0.00           N  
ATOM   2913  HN  GLY   204      -1.090  24.580  -8.610  0.00  0.00           H  
ATOM   2914  CA  GLY   204      -2.700  24.720  -7.200  0.00  0.00           C  
ATOM   2915  HA1 GLY   204      -3.000  25.410  -7.980  0.00  0.00           H  
ATOM   2916  HA2 GLY   204      -2.600  25.250  -6.270  0.00  0.00           H  
ATOM   2917  C   GLY   204      -3.750  23.540  -7.180  0.00  0.00           C  
ATOM   2918  O   GLY   204      -3.480  22.420  -6.770  0.00  0.00           O  
ATOM   2919  N   HSD   205      -5.010  23.820  -7.530  0.00  0.00           N  
ATOM   2920  HN  HSD   205      -5.320  24.610  -8.060  0.00  0.00           H  
ATOM   2921  CA  HSD   205      -5.980  22.740  -7.410  0.00  0.00           C  
ATOM   2922  HA  HSD   205      -5.880  22.320  -6.420  0.00  0.00           H  
ATOM   2923  CB  HSD   205      -7.450  23.160  -7.510  0.00  0.00           C  
ATOM   2924  HB1 HSD   205      -7.520  24.100  -6.930  0.00  0.00           H  
ATOM   2925  HB2 HSD   205      -7.700  23.520  -8.530  0.00  0.00           H  
ATOM   2926  ND1 HSD   205      -8.580  22.070  -5.530  0.00  0.00           N  
ATOM   2927  HD1 HSD   205      -8.300  22.670  -4.780  0.00  0.00           H  
ATOM   2928  CG  HSD   205      -8.260  22.090  -6.840  0.00  0.00           C  
ATOM   2929  CE1 HSD   205      -9.420  21.040  -5.390  0.00  0.00           C  
ATOM   2930  HE1 HSD   205     -10.040  20.850  -4.510  0.00  0.00           H  
ATOM   2931  NE2 HSD   205      -9.740  20.490  -6.530  0.00  0.00           N  
ATOM   2932  CD2 HSD   205      -8.980  21.170  -7.500  0.00  0.00           C  
ATOM   2933  HD2 HSD   205      -9.080  20.890  -8.540  0.00  0.00           H  
ATOM   2934  C   HSD   205      -5.830  21.600  -8.370  0.00  0.00           C  
ATOM   2935  O   HSD   205      -5.610  21.790  -9.610  0.00  0.00           O  
ATOM   2936  N   ARG   206      -5.820  20.340  -7.870  0.00  0.00           N  
ATOM   2937  HN  ARG   206      -6.100  20.040  -6.960  0.00  0.00           H  
ATOM   2938  CA  ARG   206      -5.520  19.180  -8.660  0.00  0.00           C  
ATOM   2939  HA  ARG   206      -4.500  19.320  -9.000  0.00  0.00           H  
ATOM   2940  CB  ARG   206      -5.870  17.950  -7.750  0.00  0.00           C  
ATOM   2941  HB1 ARG   206      -5.820  17.040  -8.400  0.00  0.00           H  
ATOM   2942  HB2 ARG   206      -5.050  18.030  -7.010  0.00  0.00           H  
ATOM   2943  CG  ARG   206      -7.280  17.840  -7.160  0.00  0.00           C  
ATOM   2944  HG1 ARG   206      -7.460  18.640  -6.400  0.00  0.00           H  
ATOM   2945  HG2 ARG   206      -8.020  17.990  -7.980  0.00  0.00           H  
ATOM   2946  CD  ARG   206      -7.620  16.490  -6.550  0.00  0.00           C  
ATOM   2947  HD1 ARG   206      -7.460  15.620  -7.210  0.00  0.00           H  
ATOM   2948  HD2 ARG   206      -6.900  16.540  -5.710  0.00  0.00           H  
ATOM   2949  NE  ARG   206      -9.050  16.560  -5.960  0.00  0.00           N  
ATOM   2950  HE  ARG   206      -9.590  17.410  -5.950  0.00  0.00           H  
ATOM   2951  CZ  ARG   206      -9.440  15.850  -4.850  0.00  0.00           C  
ATOM   2952  NH1 ARG   206      -8.730  14.860  -4.430  0.00  0.00           N1+
ATOM   2953 HH11 ARG   206      -9.110  14.190  -3.800  0.00  0.00           H  
ATOM   2954 HH12 ARG   206      -7.790  14.800  -4.780  0.00  0.00           H  
ATOM   2955  NH2 ARG   206     -10.470  16.280  -4.160  0.00  0.00           N  
ATOM   2956 HH21 ARG   206     -10.600  15.970  -3.220  0.00  0.00           H  
ATOM   2957 HH22 ARG   206     -10.780  17.160  -4.510  0.00  0.00           H  
ATOM   2958  C   ARG   206      -6.360  19.020  -9.960  0.00  0.00           C  
ATOM   2959  O   ARG   206      -7.460  19.550 -10.090  0.00  0.00           O  
ATOM   2960  N   ASN   207      -5.960  18.200 -10.930  0.00  0.00           N  
ATOM   2961  HN  ASN   207      -5.080  17.750 -10.810  0.00  0.00           H  
ATOM   2962  CA  ASN   207      -6.660  18.060 -12.200  0.00  0.00           C  
ATOM   2963  HA  ASN   207      -7.390  18.840 -12.380  0.00  0.00           H  
ATOM   2964  CB  ASN   207      -5.640  18.000 -13.260  0.00  0.00           C  
ATOM   2965  HB1 ASN   207      -5.020  17.090 -13.150  0.00  0.00           H  
ATOM   2966  HB2 ASN   207      -6.040  17.740 -14.260  0.00  0.00           H  
ATOM   2967  CG  ASN   207      -4.790  19.190 -13.560  0.00  0.00           C  
ATOM   2968  OD1 ASN   207      -5.030  19.830 -14.560  0.00  0.00           O  
ATOM   2969  ND2 ASN   207      -3.790  19.410 -12.690  0.00  0.00           N  
ATOM   2970 HD21 ASN   207      -3.420  20.340 -12.550  0.00  0.00           H  
ATOM   2971 HD22 ASN   207      -3.620  18.760 -11.950  0.00  0.00           H  
ATOM   2972  C   ASN   207      -7.500  16.750 -12.330  0.00  0.00           C  
ATOM   2973  O   ASN   207      -8.160  16.550 -13.350  0.00  0.00           O  
ATOM   2974  N   ALA   208      -7.470  15.820 -11.330  0.00  0.00           N  
ATOM   2975  HN  ALA   208      -6.930  16.040 -10.520  0.00  0.00           H  
ATOM   2976  CA  ALA   208      -8.150  14.630 -11.310  0.00  0.00           C  
ATOM   2977  HA  ALA   208      -9.090  14.690 -11.830  0.00  0.00           H  
ATOM   2978  CB  ALA   208      -7.290  13.450 -11.890  0.00  0.00           C  
ATOM   2979  HB1 ALA   208      -7.030  13.720 -12.930  0.00  0.00           H  
ATOM   2980  HB2 ALA   208      -6.390  13.150 -11.310  0.00  0.00           H  
ATOM   2981  HB3 ALA   208      -7.880  12.530 -12.050  0.00  0.00           H  
ATOM   2982  C   ALA   208      -8.390  14.180  -9.870  0.00  0.00           C  
ATOM   2983  O   ALA   208      -7.420  14.210  -9.140  0.00  0.00           O  
ATOM   2984  N   VAL   209      -9.600  13.870  -9.480  0.00  0.00           N  
ATOM   2985  HN  VAL   209     -10.340  14.020 -10.130  0.00  0.00           H  
ATOM   2986  CA  VAL   209      -9.880  13.260  -8.220  0.00  0.00           C  
ATOM   2987  HA  VAL   209      -9.410  13.860  -7.450  0.00  0.00           H  
ATOM   2988  CB  VAL   209     -11.430  13.340  -7.990  0.00  0.00           C  
ATOM   2989  HB  VAL   209     -11.990  12.730  -8.740  0.00  0.00           H  
ATOM   2990  CG1 VAL   209     -11.850  13.010  -6.590  0.00  0.00           C  
ATOM   2991 HG11 VAL   209     -11.420  13.680  -5.820  0.00  0.00           H  
ATOM   2992 HG12 VAL   209     -12.940  13.070  -6.440  0.00  0.00           H  
ATOM   2993 HG13 VAL   209     -11.520  11.980  -6.340  0.00  0.00           H  
ATOM   2994  CG2 VAL   209     -12.020  14.720  -8.170  0.00  0.00           C  
ATOM   2995 HG21 VAL   209     -11.700  15.380  -7.340  0.00  0.00           H  
ATOM   2996 HG22 VAL   209     -11.670  15.340  -9.020  0.00  0.00           H  
ATOM   2997 HG23 VAL   209     -13.130  14.640  -8.060  0.00  0.00           H  
ATOM   2998  C   VAL   209      -9.360  11.850  -7.850  0.00  0.00           C  
ATOM   2999  O   VAL   209      -9.210  10.960  -8.700  0.00  0.00           O  
ATOM   3000  N   GLY   210      -8.850  11.660  -6.610  0.00  0.00           N  
ATOM   3001  HN  GLY   210      -9.080  12.390  -5.970  0.00  0.00           H  
ATOM   3002  CA  GLY   210      -8.230  10.430  -6.140  0.00  0.00           C  
ATOM   3003  HA1 GLY   210      -7.890  10.520  -5.120  0.00  0.00           H  
ATOM   3004  HA2 GLY   210      -7.450  10.160  -6.840  0.00  0.00           H  
ATOM   3005  C   GLY   210      -9.130   9.230  -6.300  0.00  0.00           C  
ATOM   3006  O   GLY   210     -10.340   9.290  -6.430  0.00  0.00           O  
ATOM   3007  N   GLY   211      -8.440   8.070  -6.260  0.00  0.00           N  
ATOM   3008  HN  GLY   211      -7.470   8.170  -6.070  0.00  0.00           H  
ATOM   3009  CA  GLY   211      -9.060   6.760  -6.410  0.00  0.00           C  
ATOM   3010  HA1 GLY   211      -8.250   6.060  -6.260  0.00  0.00           H  
ATOM   3011  HA2 GLY   211      -9.450   6.760  -7.410  0.00  0.00           H  
ATOM   3012  C   GLY   211     -10.140   6.370  -5.460  0.00  0.00           C  
ATOM   3013  O   GLY   211      -9.980   6.570  -4.250  0.00  0.00           O  
ATOM   3014  N   GLY   212     -11.300   5.740  -5.860  0.00  0.00           N  
ATOM   3015  HN  GLY   212     -11.440   5.520  -6.820  0.00  0.00           H  
ATOM   3016  CA  GLY   212     -12.460   5.530  -4.970  0.00  0.00           C  
ATOM   3017  HA1 GLY   212     -13.270   6.090  -5.410  0.00  0.00           H  
ATOM   3018  HA2 GLY   212     -12.160   5.810  -3.970  0.00  0.00           H  
ATOM   3019  C   GLY   212     -12.830   4.080  -4.930  0.00  0.00           C  
ATOM   3020  O   GLY   212     -13.770   3.690  -4.230  0.00  0.00           O  
ATOM   3021  N   SER   213     -12.140   3.310  -5.770  0.00  0.00           N  
ATOM   3022  HN  SER   213     -11.350   3.700  -6.230  0.00  0.00           H  
ATOM   3023  CA  SER   213     -12.210   1.820  -5.860  0.00  0.00           C  
ATOM   3024  HA  SER   213     -12.680   1.410  -4.970  0.00  0.00           H  
ATOM   3025  CB  SER   213     -13.150   1.420  -7.040  0.00  0.00           C  
ATOM   3026  HB1 SER   213     -13.150   0.330  -7.260  0.00  0.00           H  
ATOM   3027  HB2 SER   213     -14.140   1.840  -6.780  0.00  0.00           H  
ATOM   3028  OG  SER   213     -12.720   2.090  -8.280  0.00  0.00           O  
ATOM   3029  HG1 SER   213     -13.410   1.870  -8.910  0.00  0.00           H  
ATOM   3030  C   SER   213     -10.780   1.270  -6.030  0.00  0.00           C  
ATOM   3031  O   SER   213     -10.010   1.930  -6.700  0.00  0.00           O  
ATOM   3032  N   PRO   214     -10.300   0.150  -5.510  0.00  0.00           N  
ATOM   3033  CD  PRO   214     -11.010  -0.640  -4.570  0.00  0.00           C  
ATOM   3034  HD1 PRO   214     -11.820  -1.120  -5.170  0.00  0.00           H  
ATOM   3035  HD2 PRO   214     -11.450   0.050  -3.820  0.00  0.00           H  
ATOM   3036  CA  PRO   214      -9.040  -0.520  -5.950  0.00  0.00           C  
ATOM   3037  HA  PRO   214      -8.210   0.030  -5.520  0.00  0.00           H  
ATOM   3038  CB  PRO   214      -9.010  -1.880  -5.230  0.00  0.00           C  
ATOM   3039  HB1 PRO   214      -7.980  -2.050  -4.860  0.00  0.00           H  
ATOM   3040  HB2 PRO   214      -9.370  -2.690  -5.910  0.00  0.00           H  
ATOM   3041  CG  PRO   214      -9.990  -1.690  -4.030  0.00  0.00           C  
ATOM   3042  HG1 PRO   214      -9.490  -1.120  -3.220  0.00  0.00           H  
ATOM   3043  HG2 PRO   214     -10.500  -2.580  -3.610  0.00  0.00           H  
ATOM   3044  C   PRO   214      -8.710  -0.540  -7.430  0.00  0.00           C  
ATOM   3045  O   PRO   214      -9.320  -1.080  -8.310  0.00  0.00           O  
ATOM   3046  N   GLY   215      -7.580   0.080  -7.710  0.00  0.00           N  
ATOM   3047  HN  GLY   215      -6.990   0.400  -6.970  0.00  0.00           H  
ATOM   3048  CA  GLY   215      -7.100   0.420  -9.040  0.00  0.00           C  
ATOM   3049  HA1 GLY   215      -6.680   1.410  -9.020  0.00  0.00           H  
ATOM   3050  HA2 GLY   215      -7.960   0.350  -9.690  0.00  0.00           H  
ATOM   3051  C   GLY   215      -6.060  -0.590  -9.480  0.00  0.00           C  
ATOM   3052  O   GLY   215      -5.540  -1.320  -8.650  0.00  0.00           O  
ATOM   3053  N   PRO   216      -5.610  -0.590 -10.740  0.00  0.00           N  
ATOM   3054  CD  PRO   216      -6.120   0.400 -11.770  0.00  0.00           C  
ATOM   3055  HD1 PRO   216      -5.930   1.490 -11.640  0.00  0.00           H  
ATOM   3056  HD2 PRO   216      -7.220   0.260 -11.890  0.00  0.00           H  
ATOM   3057  CA  PRO   216      -4.460  -1.290 -11.260  0.00  0.00           C  
ATOM   3058  HA  PRO   216      -4.900  -2.240 -11.540  0.00  0.00           H  
ATOM   3059  CB  PRO   216      -3.990  -0.360 -12.440  0.00  0.00           C  
ATOM   3060  HB1 PRO   216      -3.310  -0.870 -13.160  0.00  0.00           H  
ATOM   3061  HB2 PRO   216      -3.560   0.540 -11.950  0.00  0.00           H  
ATOM   3062  CG  PRO   216      -5.310   0.070 -12.990  0.00  0.00           C  
ATOM   3063  HG1 PRO   216      -5.850  -0.750 -13.520  0.00  0.00           H  
ATOM   3064  HG2 PRO   216      -5.070   0.940 -13.640  0.00  0.00           H  
ATOM   3065  C   PRO   216      -3.160  -1.610 -10.420  0.00  0.00           C  
ATOM   3066  O   PRO   216      -2.660  -0.680  -9.770  0.00  0.00           O  
ATOM   3067  N   LEU   217      -2.610  -2.850 -10.560  0.00  0.00           N  
ATOM   3068  HN  LEU   217      -2.990  -3.450 -11.260  0.00  0.00           H  
ATOM   3069  CA  LEU   217      -1.370  -3.290  -9.920  0.00  0.00           C  
ATOM   3070  HA  LEU   217      -1.490  -3.240  -8.850  0.00  0.00           H  
ATOM   3071  CB  LEU   217      -0.980  -4.740 -10.230  0.00  0.00           C  
ATOM   3072  HB1 LEU   217      -1.110  -4.870 -11.330  0.00  0.00           H  
ATOM   3073  HB2 LEU   217       0.030  -5.050  -9.910  0.00  0.00           H  
ATOM   3074  CG  LEU   217      -1.900  -5.810  -9.630  0.00  0.00           C  
ATOM   3075  HG  LEU   217      -2.900  -5.620 -10.060  0.00  0.00           H  
ATOM   3076  CD1 LEU   217      -1.420  -7.150 -10.080  0.00  0.00           C  
ATOM   3077 HD11 LEU   217      -1.630  -7.250 -11.170  0.00  0.00           H  
ATOM   3078 HD12 LEU   217      -0.350  -7.340  -9.850  0.00  0.00           H  
ATOM   3079 HD13 LEU   217      -1.850  -8.060  -9.610  0.00  0.00           H  
ATOM   3080  CD2 LEU   217      -2.130  -5.910  -8.090  0.00  0.00           C  
ATOM   3081 HD21 LEU   217      -2.950  -6.570  -7.740  0.00  0.00           H  
ATOM   3082 HD22 LEU   217      -1.180  -6.310  -7.680  0.00  0.00           H  
ATOM   3083 HD23 LEU   217      -2.250  -4.850  -7.800  0.00  0.00           H  
ATOM   3084  C   LEU   217      -0.180  -2.370 -10.070  0.00  0.00           C  
ATOM   3085  O   LEU   217      -0.200  -1.510 -10.940  0.00  0.00           O  
ATOM   3086  N   PRO   218       1.010  -2.390  -9.390  0.00  0.00           N  
ATOM   3087  CD  PRO   218       2.130  -1.640 -10.010  0.00  0.00           C  
ATOM   3088  HD1 PRO   218       1.830  -0.570 -10.080  0.00  0.00           H  
ATOM   3089  HD2 PRO   218       2.280  -2.020 -11.050  0.00  0.00           H  
ATOM   3090  CA  PRO   218       1.350  -2.940  -8.060  0.00  0.00           C  
ATOM   3091  HA  PRO   218       1.510  -3.980  -8.270  0.00  0.00           H  
ATOM   3092  CB  PRO   218       2.640  -2.190  -7.720  0.00  0.00           C  
ATOM   3093  HB1 PRO   218       3.260  -2.800  -7.030  0.00  0.00           H  
ATOM   3094  HB2 PRO   218       2.340  -1.200  -7.320  0.00  0.00           H  
ATOM   3095  CG  PRO   218       3.310  -1.910  -9.050  0.00  0.00           C  
ATOM   3096  HG1 PRO   218       3.830  -2.820  -9.410  0.00  0.00           H  
ATOM   3097  HG2 PRO   218       3.990  -1.030  -9.010  0.00  0.00           H  
ATOM   3098  C   PRO   218       0.260  -2.740  -6.990  0.00  0.00           C  
ATOM   3099  O   PRO   218      -0.580  -1.850  -7.070  0.00  0.00           O  
ATOM   3100  N   MET   219       0.230  -3.640  -5.990  0.00  0.00           N  
ATOM   3101  HN  MET   219       0.670  -4.520  -6.130  0.00  0.00           H  
ATOM   3102  CA  MET   219      -0.310  -3.340  -4.670  0.00  0.00           C  
ATOM   3103  HA  MET   219      -0.790  -2.370  -4.670  0.00  0.00           H  
ATOM   3104  CB  MET   219      -1.220  -4.520  -4.180  0.00  0.00           C  
ATOM   3105  HB1 MET   219      -1.980  -4.770  -4.960  0.00  0.00           H  
ATOM   3106  HB2 MET   219      -0.650  -5.420  -3.880  0.00  0.00           H  
ATOM   3107  CG  MET   219      -2.070  -4.210  -2.920  0.00  0.00           C  
ATOM   3108  HG1 MET   219      -1.380  -3.980  -2.090  0.00  0.00           H  
ATOM   3109  HG2 MET   219      -2.590  -3.250  -3.120  0.00  0.00           H  
ATOM   3110  SD  MET   219      -3.240  -5.470  -2.420  0.00  0.00           S  
ATOM   3111  CE  MET   219      -3.750  -4.690  -0.880  0.00  0.00           C  
ATOM   3112  HE1 MET   219      -4.440  -5.280  -0.240  0.00  0.00           H  
ATOM   3113  HE2 MET   219      -2.860  -4.490  -0.240  0.00  0.00           H  
ATOM   3114  HE3 MET   219      -4.180  -3.730  -1.220  0.00  0.00           H  
ATOM   3115  C   MET   219       0.730  -3.230  -3.610  0.00  0.00           C  
ATOM   3116  O   MET   219       1.370  -4.170  -3.230  0.00  0.00           O  
ATOM   3117  N   LEU   220       0.780  -2.050  -3.010  0.00  0.00           N  
ATOM   3118  HN  LEU   220       0.140  -1.370  -3.350  0.00  0.00           H  
ATOM   3119  CA  LEU   220       1.750  -1.750  -1.940  0.00  0.00           C  
ATOM   3120  HA  LEU   220       2.480  -2.550  -2.000  0.00  0.00           H  
ATOM   3121  CB  LEU   220       2.380  -0.380  -2.210  0.00  0.00           C  
ATOM   3122  HB1 LEU   220       1.780   0.460  -1.800  0.00  0.00           H  
ATOM   3123  HB2 LEU   220       3.280  -0.310  -1.560  0.00  0.00           H  
ATOM   3124  CG  LEU   220       2.890  -0.070  -3.610  0.00  0.00           C  
ATOM   3125  HG  LEU   220       2.060  -0.090  -4.350  0.00  0.00           H  
ATOM   3126  CD1 LEU   220       3.550   1.300  -3.640  0.00  0.00           C  
ATOM   3127 HD11 LEU   220       4.260   1.300  -2.780  0.00  0.00           H  
ATOM   3128 HD12 LEU   220       4.110   1.520  -4.570  0.00  0.00           H  
ATOM   3129 HD13 LEU   220       2.850   2.120  -3.390  0.00  0.00           H  
ATOM   3130  CD2 LEU   220       3.940  -1.140  -4.140  0.00  0.00           C  
ATOM   3131 HD21 LEU   220       3.640  -2.210  -4.200  0.00  0.00           H  
ATOM   3132 HD22 LEU   220       4.330  -1.030  -5.170  0.00  0.00           H  
ATOM   3133 HD23 LEU   220       4.770  -0.930  -3.420  0.00  0.00           H  
ATOM   3134  C   LEU   220       1.080  -1.640  -0.520  0.00  0.00           C  
ATOM   3135  O   LEU   220       0.040  -1.040  -0.430  0.00  0.00           O  
ATOM   3136  N   ALA   221       1.610  -2.330   0.510  0.00  0.00           N  
ATOM   3137  HN  ALA   221       2.370  -2.980   0.490  0.00  0.00           H  
ATOM   3138  CA  ALA   221       0.880  -2.350   1.860  0.00  0.00           C  
ATOM   3139  HA  ALA   221      -0.090  -2.810   1.780  0.00  0.00           H  
ATOM   3140  CB  ALA   221       1.680  -3.320   2.770  0.00  0.00           C  
ATOM   3141  HB1 ALA   221       1.110  -3.530   3.690  0.00  0.00           H  
ATOM   3142  HB2 ALA   221       1.810  -4.280   2.210  0.00  0.00           H  
ATOM   3143  HB3 ALA   221       2.670  -2.950   3.120  0.00  0.00           H  
ATOM   3144  C   ALA   221       0.610  -1.050   2.640  0.00  0.00           C  
ATOM   3145  O   ALA   221       1.270  -0.090   2.440  0.00  0.00           O  
ATOM   3146  N   SER   222      -0.370  -1.090   3.480  0.00  0.00           N  
ATOM   3147  HN  SER   222      -1.000  -1.870   3.490  0.00  0.00           H  
ATOM   3148  CA  SER   222      -0.780   0.030   4.260  0.00  0.00           C  
ATOM   3149  HA  SER   222      -0.160   0.880   4.040  0.00  0.00           H  
ATOM   3150  CB  SER   222      -2.260   0.480   3.960  0.00  0.00           C  
ATOM   3151  HB1 SER   222      -2.420   0.770   2.900  0.00  0.00           H  
ATOM   3152  HB2 SER   222      -2.960  -0.370   4.110  0.00  0.00           H  
ATOM   3153  OG  SER   222      -2.730   1.630   4.680  0.00  0.00           O  
ATOM   3154  HG1 SER   222      -3.060   1.380   5.540  0.00  0.00           H  
ATOM   3155  C   SER   222      -0.610  -0.260   5.740  0.00  0.00           C  
ATOM   3156  O   SER   222      -0.980   0.580   6.580  0.00  0.00           O  
ATOM   3157  N   ALA   223       0.120  -1.340   6.050  0.00  0.00           N  
ATOM   3158  HN  ALA   223       0.590  -1.800   5.290  0.00  0.00           H  
ATOM   3159  CA  ALA   223       0.410  -1.720   7.410  0.00  0.00           C  
ATOM   3160  HA  ALA   223      -0.450  -1.710   8.060  0.00  0.00           H  
ATOM   3161  CB  ALA   223       0.910  -3.110   7.330  0.00  0.00           C  
ATOM   3162  HB1 ALA   223       1.790  -3.260   6.670  0.00  0.00           H  
ATOM   3163  HB2 ALA   223       1.230  -3.360   8.360  0.00  0.00           H  
ATOM   3164  HB3 ALA   223       0.130  -3.760   6.880  0.00  0.00           H  
ATOM   3165  C   ALA   223       1.460  -0.830   8.020  0.00  0.00           C  
ATOM   3166  O   ALA   223       1.340  -0.660   9.230  0.00  0.00           O  
ATOM   3167  N   CYS   224       2.490  -0.280   7.360  0.00  0.00           N  
ATOM   3168  HN  CYS   224       2.620  -0.490   6.390  0.00  0.00           H  
ATOM   3169  CA  CYS   224       3.370   0.650   8.040  0.00  0.00           C  
ATOM   3170  HA  CYS   224       3.400   0.500   9.110  0.00  0.00           H  
ATOM   3171  CB  CYS   224       4.800   0.290   7.500  0.00  0.00           C  
ATOM   3172  HB1 CYS   224       5.060  -0.790   7.560  0.00  0.00           H  
ATOM   3173  HB2 CYS   224       4.800   0.410   6.400  0.00  0.00           H  
ATOM   3174  SG  CYS   224       6.020   1.030   8.130  0.00  0.00           S  
ATOM   3175  C   CYS   224       2.870   2.060   7.770  0.00  0.00           C  
ATOM   3176  O   CYS   224       2.910   2.460   6.540  0.00  0.00           O  
ATOM   3177  N   PRO   225       2.380   2.850   8.730  0.00  0.00           N  
ATOM   3178  CD  PRO   225       2.090   2.430  10.110  0.00  0.00           C  
ATOM   3179  HD1 PRO   225       2.880   1.870  10.650  0.00  0.00           H  
ATOM   3180  HD2 PRO   225       1.230   1.740  10.020  0.00  0.00           H  
ATOM   3181  CA  PRO   225       2.040   4.240   8.480  0.00  0.00           C  
ATOM   3182  HA  PRO   225       1.400   4.290   7.620  0.00  0.00           H  
ATOM   3183  CB  PRO   225       1.200   4.600   9.710  0.00  0.00           C  
ATOM   3184  HB1 PRO   225       0.190   4.190   9.540  0.00  0.00           H  
ATOM   3185  HB2 PRO   225       1.200   5.680   9.980  0.00  0.00           H  
ATOM   3186  CG  PRO   225       1.770   3.700  10.890  0.00  0.00           C  
ATOM   3187  HG1 PRO   225       0.990   3.460  11.650  0.00  0.00           H  
ATOM   3188  HG2 PRO   225       2.660   4.190  11.330  0.00  0.00           H  
ATOM   3189  C   PRO   225       3.240   5.150   8.170  0.00  0.00           C  
ATOM   3190  O   PRO   225       3.070   6.230   7.620  0.00  0.00           O  
ATOM   3191  N   GLY   226       4.430   4.750   8.630  0.00  0.00           N  
ATOM   3192  HN  GLY   226       4.540   3.870   9.100  0.00  0.00           H  
ATOM   3193  CA  GLY   226       5.600   5.540   8.460  0.00  0.00           C  
ATOM   3194  HA1 GLY   226       6.430   5.140   9.020  0.00  0.00           H  
ATOM   3195  HA2 GLY   226       5.480   6.610   8.600  0.00  0.00           H  
ATOM   3196  C   GLY   226       6.030   5.420   7.030  0.00  0.00           C  
ATOM   3197  O   GLY   226       6.540   6.390   6.460  0.00  0.00           O  
ATOM   3198  N   TRP   227       5.870   4.250   6.350  0.00  0.00           N  
ATOM   3199  HN  TRP   227       5.620   3.380   6.750  0.00  0.00           H  
ATOM   3200  CA  TRP   227       6.070   4.240   4.930  0.00  0.00           C  
ATOM   3201  HA  TRP   227       7.020   4.700   4.700  0.00  0.00           H  
ATOM   3202  CB  TRP   227       6.060   2.800   4.390  0.00  0.00           C  
ATOM   3203  HB1 TRP   227       7.090   2.630   3.990  0.00  0.00           H  
ATOM   3204  HB2 TRP   227       5.950   2.130   5.270  0.00  0.00           H  
ATOM   3205  CG  TRP   227       5.190   2.450   3.240  0.00  0.00           C  
ATOM   3206  CD1 TRP   227       4.140   1.510   3.340  0.00  0.00           C  
ATOM   3207  HD1 TRP   227       3.740   1.130   4.270  0.00  0.00           H  
ATOM   3208  NE1 TRP   227       3.510   1.490   2.100  0.00  0.00           N  
ATOM   3209  HE1 TRP   227       2.600   1.140   2.020  0.00  0.00           H  
ATOM   3210  CE2 TRP   227       4.370   2.170   1.200  0.00  0.00           C  
ATOM   3211  CD2 TRP   227       5.420   2.790   1.880  0.00  0.00           C  
ATOM   3212  CE3 TRP   227       6.370   3.580   1.170  0.00  0.00           C  
ATOM   3213  HE3 TRP   227       7.270   3.940   1.650  0.00  0.00           H  
ATOM   3214  CZ3 TRP   227       6.200   3.740  -0.190  0.00  0.00           C  
ATOM   3215  HZ3 TRP   227       6.900   4.390  -0.690  0.00  0.00           H  
ATOM   3216  CZ2 TRP   227       4.210   2.390  -0.120  0.00  0.00           C  
ATOM   3217  HZ2 TRP   227       3.370   1.930  -0.620  0.00  0.00           H  
ATOM   3218  CH2 TRP   227       5.150   3.120  -0.860  0.00  0.00           C  
ATOM   3219  HH2 TRP   227       5.080   3.230  -1.930  0.00  0.00           H  
ATOM   3220  C   TRP   227       5.110   5.200   4.150  0.00  0.00           C  
ATOM   3221  O   TRP   227       5.470   5.970   3.280  0.00  0.00           O  
ATOM   3222  N   VAL   228       3.780   5.180   4.470  0.00  0.00           N  
ATOM   3223  HN  VAL   228       3.500   4.450   5.100  0.00  0.00           H  
ATOM   3224  CA  VAL   228       2.700   5.860   3.910  0.00  0.00           C  
ATOM   3225  HA  VAL   228       2.620   5.670   2.850  0.00  0.00           H  
ATOM   3226  CB  VAL   228       1.340   5.310   4.480  0.00  0.00           C  
ATOM   3227  HB  VAL   228       1.370   5.300   5.590  0.00  0.00           H  
ATOM   3228  CG1 VAL   228       0.060   6.020   4.100  0.00  0.00           C  
ATOM   3229 HG11 VAL   228      -0.680   5.560   4.800  0.00  0.00           H  
ATOM   3230 HG12 VAL   228       0.150   7.110   4.310  0.00  0.00           H  
ATOM   3231 HG13 VAL   228      -0.220   6.010   3.030  0.00  0.00           H  
ATOM   3232  CG2 VAL   228       1.130   3.880   4.120  0.00  0.00           C  
ATOM   3233 HG21 VAL   228       0.290   3.440   4.690  0.00  0.00           H  
ATOM   3234 HG22 VAL   228       0.890   3.790   3.040  0.00  0.00           H  
ATOM   3235 HG23 VAL   228       1.990   3.210   4.350  0.00  0.00           H  
ATOM   3236  C   VAL   228       2.840   7.410   4.090  0.00  0.00           C  
ATOM   3237  O   VAL   228       2.690   8.130   3.120  0.00  0.00           O  
ATOM   3238  N   CYS   229       3.190   7.970   5.270  0.00  0.00           N  
ATOM   3239  HN  CYS   229       3.270   7.370   6.060  0.00  0.00           H  
ATOM   3240  CA  CYS   229       3.450   9.410   5.430  0.00  0.00           C  
ATOM   3241  HA  CYS   229       2.530   9.890   5.140  0.00  0.00           H  
ATOM   3242  CB  CYS   229       3.690   9.840   6.870  0.00  0.00           C  
ATOM   3243  HB1 CYS   229       4.720   9.590   7.200  0.00  0.00           H  
ATOM   3244  HB2 CYS   229       3.590  10.950   6.900  0.00  0.00           H  
ATOM   3245  SG  CYS   229       2.440   9.260   8.060  0.00  0.00           S  
ATOM   3246  HG1 CYS   229       3.290   8.500   8.730  0.00  0.00           H  
ATOM   3247  C   CYS   229       4.530   9.950   4.540  0.00  0.00           C  
ATOM   3248  O   CYS   229       4.500  11.100   4.040  0.00  0.00           O  
ATOM   3249  N   TYR   230       5.570   9.100   4.300  0.00  0.00           N  
ATOM   3250  HN  TYR   230       5.510   8.210   4.750  0.00  0.00           H  
ATOM   3251  CA  TYR   230       6.610   9.370   3.350  0.00  0.00           C  
ATOM   3252  HA  TYR   230       6.950  10.380   3.510  0.00  0.00           H  
ATOM   3253  CB  TYR   230       7.800   8.370   3.610  0.00  0.00           C  
ATOM   3254  HB1 TYR   230       8.470   8.760   4.410  0.00  0.00           H  
ATOM   3255  HB2 TYR   230       7.460   7.430   4.100  0.00  0.00           H  
ATOM   3256  CG  TYR   230       8.700   8.100   2.370  0.00  0.00           C  
ATOM   3257  CD1 TYR   230       9.850   8.860   2.040  0.00  0.00           C  
ATOM   3258  HD1 TYR   230      10.190   9.700   2.620  0.00  0.00           H  
ATOM   3259  CE1 TYR   230      10.540   8.540   0.850  0.00  0.00           C  
ATOM   3260  HE1 TYR   230      11.370   9.120   0.490  0.00  0.00           H  
ATOM   3261  CZ  TYR   230      10.120   7.530  -0.080  0.00  0.00           C  
ATOM   3262  OH  TYR   230      10.910   7.210  -1.170  0.00  0.00           O  
ATOM   3263  HH  TYR   230      11.600   7.880  -1.170  0.00  0.00           H  
ATOM   3264  CD2 TYR   230       8.310   7.020   1.550  0.00  0.00           C  
ATOM   3265  HD2 TYR   230       7.430   6.490   1.860  0.00  0.00           H  
ATOM   3266  CE2 TYR   230       8.950   6.800   0.280  0.00  0.00           C  
ATOM   3267  HE2 TYR   230       8.600   6.030  -0.390  0.00  0.00           H  
ATOM   3268  C   TYR   230       6.110   9.360   1.880  0.00  0.00           C  
ATOM   3269  O   TYR   230       6.410  10.260   1.130  0.00  0.00           O  
ATOM   3270  N   ALA   231       5.260   8.360   1.600  0.00  0.00           N  
ATOM   3271  HN  ALA   231       4.990   7.850   2.420  0.00  0.00           H  
ATOM   3272  CA  ALA   231       4.620   8.250   0.270  0.00  0.00           C  
ATOM   3273  HA  ALA   231       5.400   8.070  -0.450  0.00  0.00           H  
ATOM   3274  CB  ALA   231       3.900   7.000   0.240  0.00  0.00           C  
ATOM   3275  HB1 ALA   231       3.040   7.020   0.930  0.00  0.00           H  
ATOM   3276  HB2 ALA   231       3.560   6.750  -0.790  0.00  0.00           H  
ATOM   3277  HB3 ALA   231       4.620   6.190   0.490  0.00  0.00           H  
ATOM   3278  C   ALA   231       3.710   9.460  -0.020  0.00  0.00           C  
ATOM   3279  O   ALA   231       3.680   9.910  -1.150  0.00  0.00           O  
ATOM   3280  N   GLU   232       2.940   9.990   0.960  0.00  0.00           N  
ATOM   3281  HN  GLU   232       2.860   9.530   1.830  0.00  0.00           H  
ATOM   3282  CA  GLU   232       2.170  11.250   0.820  0.00  0.00           C  
ATOM   3283  HA  GLU   232       1.570  11.230  -0.080  0.00  0.00           H  
ATOM   3284  CB  GLU   232       1.210  11.290   2.030  0.00  0.00           C  
ATOM   3285  HB1 GLU   232       1.850  11.360   2.930  0.00  0.00           H  
ATOM   3286  HB2 GLU   232       0.540  12.160   1.870  0.00  0.00           H  
ATOM   3287  CG  GLU   232       0.160  10.180   2.150  0.00  0.00           C  
ATOM   3288  HG1 GLU   232      -0.530  10.240   1.280  0.00  0.00           H  
ATOM   3289  HG2 GLU   232       0.550   9.150   2.300  0.00  0.00           H  
ATOM   3290  CD  GLU   232      -0.730  10.400   3.370  0.00  0.00           C  
ATOM   3291  OE1 GLU   232      -0.200  10.610   4.520  0.00  0.00           O  
ATOM   3292  OE2 GLU   232      -1.960  10.270   3.260  0.00  0.00           O1-
ATOM   3293  C   GLU   232       3.020  12.530   0.770  0.00  0.00           C  
ATOM   3294  O   GLU   232       2.710  13.570   0.100  0.00  0.00           O  
ATOM   3295  N   LYS   233       4.150  12.500   1.420  0.00  0.00           N  
ATOM   3296  HN  LYS   233       4.410  11.770   2.040  0.00  0.00           H  
ATOM   3297  CA  LYS   233       5.080  13.640   1.250  0.00  0.00           C  
ATOM   3298  HA  LYS   233       4.580  14.590   1.130  0.00  0.00           H  
ATOM   3299  CB  LYS   233       5.790  13.790   2.620  0.00  0.00           C  
ATOM   3300  HB1 LYS   233       6.280  12.810   2.830  0.00  0.00           H  
ATOM   3301  HB2 LYS   233       6.560  14.580   2.490  0.00  0.00           H  
ATOM   3302  CG  LYS   233       4.920  14.280   3.730  0.00  0.00           C  
ATOM   3303  HG1 LYS   233       4.530  15.290   3.490  0.00  0.00           H  
ATOM   3304  HG2 LYS   233       4.000  13.670   3.830  0.00  0.00           H  
ATOM   3305  CD  LYS   233       5.630  14.250   5.090  0.00  0.00           C  
ATOM   3306  HD1 LYS   233       6.020  13.240   5.350  0.00  0.00           H  
ATOM   3307  HD2 LYS   233       6.460  14.970   4.950  0.00  0.00           H  
ATOM   3308  CE  LYS   233       4.780  14.810   6.180  0.00  0.00           C  
ATOM   3309  HE1 LYS   233       4.390  15.820   5.920  0.00  0.00           H  
ATOM   3310  HE2 LYS   233       3.910  14.130   6.300  0.00  0.00           H  
ATOM   3311  NZ  LYS   233       5.450  15.000   7.430  0.00  0.00           N1+
ATOM   3312  HZ1 LYS   233       4.760  15.370   8.110  0.00  0.00           H  
ATOM   3313  HZ2 LYS   233       5.820  14.140   7.870  0.00  0.00           H  
ATOM   3314  HZ3 LYS   233       6.250  15.660   7.310  0.00  0.00           H  
ATOM   3315  C   LYS   233       6.080  13.620   0.130  0.00  0.00           C  
ATOM   3316  O   LYS   233       6.770  14.620  -0.060  0.00  0.00           O  
ATOM   3317  N   THR   234       6.220  12.510  -0.670  0.00  0.00           N  
ATOM   3318  HN  THR   234       5.660  11.700  -0.510  0.00  0.00           H  
ATOM   3319  CA  THR   234       7.260  12.420  -1.660  0.00  0.00           C  
ATOM   3320  HA  THR   234       7.950  13.240  -1.560  0.00  0.00           H  
ATOM   3321  CB  THR   234       8.270  11.270  -1.500  0.00  0.00           C  
ATOM   3322  HB  THR   234       8.830  11.280  -2.460  0.00  0.00           H  
ATOM   3323  OG1 THR   234       7.650  10.010  -1.240  0.00  0.00           O  
ATOM   3324  HG1 THR   234       7.260  10.070  -0.370  0.00  0.00           H  
ATOM   3325  CG2 THR   234       9.360  11.520  -0.490  0.00  0.00           C  
ATOM   3326 HG21 THR   234       9.850  12.470  -0.790  0.00  0.00           H  
ATOM   3327 HG22 THR   234       8.810  11.560   0.480  0.00  0.00           H  
ATOM   3328 HG23 THR   234      10.140  10.730  -0.400  0.00  0.00           H  
ATOM   3329  C   THR   234       6.780  12.490  -3.050  0.00  0.00           C  
ATOM   3330  O   THR   234       7.000  13.570  -3.610  0.00  0.00           O  
ATOM   3331  N   HSD   235       6.150  11.430  -3.580  0.00  0.00           N  
ATOM   3332  HN  HSD   235       5.860  10.710  -2.950  0.00  0.00           H  
ATOM   3333  CA  HSD   235       5.850  11.500  -5.030  0.00  0.00           C  
ATOM   3334  HA  HSD   235       6.220  12.420  -5.450  0.00  0.00           H  
ATOM   3335  CB  HSD   235       6.580  10.450  -5.740  0.00  0.00           C  
ATOM   3336  HB1 HSD   235       6.310   9.450  -5.340  0.00  0.00           H  
ATOM   3337  HB2 HSD   235       6.440  10.550  -6.840  0.00  0.00           H  
ATOM   3338  ND1 HSD   235       8.780  11.410  -6.250  0.00  0.00           N  
ATOM   3339  HD1 HSD   235       8.440  11.990  -6.980  0.00  0.00           H  
ATOM   3340  CG  HSD   235       8.010  10.550  -5.560  0.00  0.00           C  
ATOM   3341  CE1 HSD   235      10.050  11.370  -5.820  0.00  0.00           C  
ATOM   3342  HE1 HSD   235      10.840  12.010  -6.210  0.00  0.00           H  
ATOM   3343  NE2 HSD   235      10.180  10.410  -4.930  0.00  0.00           N  
ATOM   3344  CD2 HSD   235       8.910   9.860  -4.780  0.00  0.00           C  
ATOM   3345  HD2 HSD   235       8.680   9.250  -3.920  0.00  0.00           H  
ATOM   3346  C   HSD   235       4.330  11.520  -5.450  0.00  0.00           C  
ATOM   3347  O   HSD   235       4.100  11.310  -6.640  0.00  0.00           O  
ATOM   3348  N   GLY   236       3.390  11.910  -4.540  0.00  0.00           N  
ATOM   3349  HN  GLY   236       3.680  12.290  -3.670  0.00  0.00           H  
ATOM   3350  CA  GLY   236       1.940  12.040  -4.920  0.00  0.00           C  
ATOM   3351  HA1 GLY   236       1.890  12.850  -5.630  0.00  0.00           H  
ATOM   3352  HA2 GLY   236       1.410  12.170  -3.990  0.00  0.00           H  
ATOM   3353  C   GLY   236       1.230  10.830  -5.660  0.00  0.00           C  
ATOM   3354  O   GLY   236       1.290   9.670  -5.250  0.00  0.00           O  
ATOM   3355  N   ASP   237       0.640  11.120  -6.820  0.00  0.00           N  
ATOM   3356  HN  ASP   237       0.780  11.990  -7.290  0.00  0.00           H  
ATOM   3357  CA  ASP   237      -0.250  10.160  -7.400  0.00  0.00           C  
ATOM   3358  HA  ASP   237      -0.870   9.640  -6.690  0.00  0.00           H  
ATOM   3359  CB  ASP   237      -1.080  10.960  -8.480  0.00  0.00           C  
ATOM   3360  HB1 ASP   237      -0.410  11.480  -9.200  0.00  0.00           H  
ATOM   3361  HB2 ASP   237      -1.820  10.400  -9.090  0.00  0.00           H  
ATOM   3362  CG  ASP   237      -1.960  12.000  -7.800  0.00  0.00           C  
ATOM   3363  OD1 ASP   237      -2.280  11.900  -6.570  0.00  0.00           O  
ATOM   3364  OD2 ASP   237      -2.350  13.040  -8.450  0.00  0.00           O1-
ATOM   3365  C   ASP   237       0.540   9.130  -8.180  0.00  0.00           C  
ATOM   3366  O   ASP   237       0.030   8.200  -8.760  0.00  0.00           O  
ATOM   3367  N   HSD   238       1.920   9.230  -8.210  0.00  0.00           N  
ATOM   3368  HN  HSD   238       2.350  10.040  -7.820  0.00  0.00           H  
ATOM   3369  CA  HSD   238       2.790   8.200  -8.690  0.00  0.00           C  
ATOM   3370  HA  HSD   238       2.320   7.800  -9.580  0.00  0.00           H  
ATOM   3371  CB  HSD   238       4.170   8.750  -8.900  0.00  0.00           C  
ATOM   3372  HB1 HSD   238       4.570   9.240  -7.990  0.00  0.00           H  
ATOM   3373  HB2 HSD   238       4.850   7.900  -9.140  0.00  0.00           H  
ATOM   3374  ND1 HSD   238       4.830  10.840 -10.190  0.00  0.00           N  
ATOM   3375  HD1 HSD   238       5.580  11.160  -9.610  0.00  0.00           H  
ATOM   3376  CG  HSD   238       4.120   9.700  -9.980  0.00  0.00           C  
ATOM   3377  CE1 HSD   238       4.450  11.320 -11.430  0.00  0.00           C  
ATOM   3378  HE1 HSD   238       4.900  12.240 -11.780  0.00  0.00           H  
ATOM   3379  NE2 HSD   238       3.590  10.520 -11.990  0.00  0.00           N  
ATOM   3380  CD2 HSD   238       3.440   9.420 -11.120  0.00  0.00           C  
ATOM   3381  HD2 HSD   238       2.800   8.600 -11.410  0.00  0.00           H  
ATOM   3382  C   HSD   238       2.800   6.910  -7.920  0.00  0.00           C  
ATOM   3383  O   HSD   238       2.890   5.820  -8.500  0.00  0.00           O  
ATOM   3384  N   VAL   239       2.720   7.060  -6.570  0.00  0.00           N  
ATOM   3385  HN  VAL   239       2.830   7.970  -6.180  0.00  0.00           H  
ATOM   3386  CA  VAL   239       2.900   5.990  -5.630  0.00  0.00           C  
ATOM   3387  HA  VAL   239       3.280   5.200  -6.260  0.00  0.00           H  
ATOM   3388  CB  VAL   239       4.060   6.380  -4.620  0.00  0.00           C  
ATOM   3389  HB  VAL   239       4.750   7.020  -5.210  0.00  0.00           H  
ATOM   3390  CG1 VAL   239       3.590   7.190  -3.430  0.00  0.00           C  
ATOM   3391 HG11 VAL   239       3.200   8.140  -3.860  0.00  0.00           H  
ATOM   3392 HG12 VAL   239       2.810   6.730  -2.790  0.00  0.00           H  
ATOM   3393 HG13 VAL   239       4.480   7.320  -2.770  0.00  0.00           H  
ATOM   3394  CG2 VAL   239       4.740   5.030  -4.240  0.00  0.00           C  
ATOM   3395 HG21 VAL   239       5.010   4.550  -5.200  0.00  0.00           H  
ATOM   3396 HG22 VAL   239       5.630   5.370  -3.670  0.00  0.00           H  
ATOM   3397 HG23 VAL   239       3.990   4.440  -3.660  0.00  0.00           H  
ATOM   3398  C   VAL   239       1.580   5.770  -4.910  0.00  0.00           C  
ATOM   3399  O   VAL   239       1.280   4.640  -4.480  0.00  0.00           O  
ATOM   3400  N   LEU   240       0.760   6.790  -4.600  0.00  0.00           N  
ATOM   3401  HN  LEU   240       0.900   7.690  -5.010  0.00  0.00           H  
ATOM   3402  CA  LEU   240      -0.350   6.690  -3.690  0.00  0.00           C  
ATOM   3403  HA  LEU   240       0.180   6.140  -2.920  0.00  0.00           H  
ATOM   3404  CB  LEU   240      -0.910   7.990  -3.090  0.00  0.00           C  
ATOM   3405  HB1 LEU   240      -1.330   8.540  -3.950  0.00  0.00           H  
ATOM   3406  HB2 LEU   240      -1.640   7.670  -2.310  0.00  0.00           H  
ATOM   3407  CG  LEU   240       0.090   8.840  -2.310  0.00  0.00           C  
ATOM   3408  HG  LEU   240       0.940   9.080  -2.980  0.00  0.00           H  
ATOM   3409  CD1 LEU   240      -0.560  10.190  -2.010  0.00  0.00           C  
ATOM   3410 HD11 LEU   240      -1.250  10.700  -2.710  0.00  0.00           H  
ATOM   3411 HD12 LEU   240      -1.180   9.990  -1.120  0.00  0.00           H  
ATOM   3412 HD13 LEU   240       0.300  10.840  -1.730  0.00  0.00           H  
ATOM   3413  CD2 LEU   240       0.610   8.120  -1.100  0.00  0.00           C  
ATOM   3414 HD21 LEU   240       1.410   8.740  -0.650  0.00  0.00           H  
ATOM   3415 HD22 LEU   240      -0.160   8.080  -0.300  0.00  0.00           H  
ATOM   3416 HD23 LEU   240       0.960   7.080  -1.290  0.00  0.00           H  
ATOM   3417  C   LEU   240      -1.530   5.720  -4.080  0.00  0.00           C  
ATOM   3418  O   LEU   240      -1.860   4.890  -3.240  0.00  0.00           O  
ATOM   3419  N   PRO   241      -2.120   5.710  -5.250  0.00  0.00           N  
ATOM   3420  CD  PRO   241      -1.930   6.710  -6.370  0.00  0.00           C  
ATOM   3421  HD1 PRO   241      -0.940   7.060  -6.720  0.00  0.00           H  
ATOM   3422  HD2 PRO   241      -2.430   7.630  -5.990  0.00  0.00           H  
ATOM   3423  CA  PRO   241      -3.330   4.870  -5.530  0.00  0.00           C  
ATOM   3424  HA  PRO   241      -3.970   4.960  -4.660  0.00  0.00           H  
ATOM   3425  CB  PRO   241      -3.870   5.480  -6.790  0.00  0.00           C  
ATOM   3426  HB1 PRO   241      -4.570   6.320  -6.580  0.00  0.00           H  
ATOM   3427  HB2 PRO   241      -4.480   4.810  -7.430  0.00  0.00           H  
ATOM   3428  CG  PRO   241      -2.640   6.120  -7.510  0.00  0.00           C  
ATOM   3429  HG1 PRO   241      -3.050   6.910  -8.170  0.00  0.00           H  
ATOM   3430  HG2 PRO   241      -1.950   5.500  -8.130  0.00  0.00           H  
ATOM   3431  C   PRO   241      -3.000   3.390  -5.680  0.00  0.00           C  
ATOM   3432  O   PRO   241      -3.890   2.570  -5.890  0.00  0.00           O  
ATOM   3433  N   TYR   242      -1.720   3.000  -5.580  0.00  0.00           N  
ATOM   3434  HN  TYR   242      -1.020   3.630  -5.250  0.00  0.00           H  
ATOM   3435  CA  TYR   242      -1.340   1.600  -5.650  0.00  0.00           C  
ATOM   3436  HA  TYR   242      -2.000   0.970  -6.230  0.00  0.00           H  
ATOM   3437  CB  TYR   242       0.100   1.510  -6.290  0.00  0.00           C  
ATOM   3438  HB1 TYR   242       0.810   2.040  -5.630  0.00  0.00           H  
ATOM   3439  HB2 TYR   242       0.290   0.420  -6.450  0.00  0.00           H  
ATOM   3440  CG  TYR   242       0.000   2.180  -7.670  0.00  0.00           C  
ATOM   3441  CD1 TYR   242      -0.450   1.450  -8.780  0.00  0.00           C  
ATOM   3442  HD1 TYR   242      -0.780   0.420  -8.720  0.00  0.00           H  
ATOM   3443  CE1 TYR   242      -0.800   2.100  -9.950  0.00  0.00           C  
ATOM   3444  HE1 TYR   242      -1.290   1.630 -10.790  0.00  0.00           H  
ATOM   3445  CZ  TYR   242      -0.540   3.460 -10.020  0.00  0.00           C  
ATOM   3446  OH  TYR   242      -0.820   4.170 -11.230  0.00  0.00           O  
ATOM   3447  HH  TYR   242      -0.870   5.120 -11.090  0.00  0.00           H  
ATOM   3448  CD2 TYR   242       0.400   3.530  -7.750  0.00  0.00           C  
ATOM   3449  HD2 TYR   242       0.700   4.020  -6.840  0.00  0.00           H  
ATOM   3450  CE2 TYR   242       0.090   4.210  -8.960  0.00  0.00           C  
ATOM   3451  HE2 TYR   242       0.310   5.270  -8.920  0.00  0.00           H  
ATOM   3452  C   TYR   242      -1.300   0.990  -4.230  0.00  0.00           C  
ATOM   3453  O   TYR   242      -1.270  -0.290  -4.000  0.00  0.00           O  
ATOM   3454  N   ILE   243      -1.230   1.840  -3.170  0.00  0.00           N  
ATOM   3455  HN  ILE   243      -1.240   2.820  -3.390  0.00  0.00           H  
ATOM   3456  CA  ILE   243      -1.250   1.450  -1.780  0.00  0.00           C  
ATOM   3457  HA  ILE   243      -0.450   0.730  -1.740  0.00  0.00           H  
ATOM   3458  CB  ILE   243      -0.940   2.600  -0.790  0.00  0.00           C  
ATOM   3459  HB  ILE   243      -1.630   3.450  -0.950  0.00  0.00           H  
ATOM   3460  CG2 ILE   243      -1.050   2.180   0.700  0.00  0.00           C  
ATOM   3461 HG21 ILE   243      -2.090   1.950   1.020  0.00  0.00           H  
ATOM   3462 HG22 ILE   243      -0.360   1.330   0.850  0.00  0.00           H  
ATOM   3463 HG23 ILE   243      -0.680   3.090   1.230  0.00  0.00           H  
ATOM   3464  CG1 ILE   243       0.520   3.150  -0.890  0.00  0.00           C  
ATOM   3465 HG11 ILE   243       1.220   2.370  -0.540  0.00  0.00           H  
ATOM   3466 HG12 ILE   243       0.830   3.270  -1.950  0.00  0.00           H  
ATOM   3467  CD  ILE   243       0.880   4.450  -0.200  0.00  0.00           C  
ATOM   3468  HD1 ILE   243       0.600   4.550   0.870  0.00  0.00           H  
ATOM   3469  HD2 ILE   243       1.980   4.560  -0.230  0.00  0.00           H  
ATOM   3470  HD3 ILE   243       0.240   5.260  -0.610  0.00  0.00           H  
ATOM   3471  C   ILE   243      -2.690   0.780  -1.290  0.00  0.00           C  
ATOM   3472  O   ILE   243      -3.750   1.300  -1.650  0.00  0.00           O  
ATOM   3473  N   ALA   244      -2.710  -0.250  -0.440  0.00  0.00           N  
ATOM   3474  HN  ALA   244      -1.860  -0.750  -0.310  0.00  0.00           H  
ATOM   3475  CA  ALA   244      -3.920  -0.890   0.090  0.00  0.00           C  
ATOM   3476  HA  ALA   244      -4.360  -1.460  -0.720  0.00  0.00           H  
ATOM   3477  CB  ALA   244      -3.570  -1.830   1.250  0.00  0.00           C  
ATOM   3478  HB1 ALA   244      -3.110  -1.410   2.180  0.00  0.00           H  
ATOM   3479  HB2 ALA   244      -4.410  -2.480   1.580  0.00  0.00           H  
ATOM   3480  HB3 ALA   244      -2.670  -2.370   0.890  0.00  0.00           H  
ATOM   3481  C   ALA   244      -5.110  -0.020   0.700  0.00  0.00           C  
ATOM   3482  O   ALA   244      -4.890   0.860   1.490  0.00  0.00           O  
ATOM   3483  N   THR   245      -6.380  -0.250   0.370  0.00  0.00           N  
ATOM   3484  HN  THR   245      -6.520  -1.010  -0.250  0.00  0.00           H  
ATOM   3485  CA  THR   245      -7.580   0.330   0.990  0.00  0.00           C  
ATOM   3486  HA  THR   245      -7.310   1.320   1.320  0.00  0.00           H  
ATOM   3487  CB  THR   245      -8.890   0.510   0.140  0.00  0.00           C  
ATOM   3488  HB  THR   245      -9.730   0.780   0.820  0.00  0.00           H  
ATOM   3489  OG1 THR   245      -9.170  -0.680  -0.500  0.00  0.00           O  
ATOM   3490  HG1 THR   245      -8.350  -1.070  -0.810  0.00  0.00           H  
ATOM   3491  CG2 THR   245      -8.680   1.650  -0.900  0.00  0.00           C  
ATOM   3492 HG21 THR   245      -8.750   2.650  -0.440  0.00  0.00           H  
ATOM   3493 HG22 THR   245      -7.730   1.500  -1.470  0.00  0.00           H  
ATOM   3494 HG23 THR   245      -9.520   1.610  -1.630  0.00  0.00           H  
ATOM   3495  C   THR   245      -7.940  -0.390   2.270  0.00  0.00           C  
ATOM   3496  O   THR   245      -8.630   0.090   3.130  0.00  0.00           O  
ATOM   3497  N   GLY   246      -7.340  -1.550   2.550  0.00  0.00           N  
ATOM   3498  HN  GLY   246      -7.080  -1.960   1.680  0.00  0.00           H  
ATOM   3499  CA  GLY   246      -7.380  -2.440   3.750  0.00  0.00           C  
ATOM   3500  HA1 GLY   246      -6.740  -3.300   3.660  0.00  0.00           H  
ATOM   3501  HA2 GLY   246      -8.430  -2.690   3.730  0.00  0.00           H  
ATOM   3502  C   GLY   246      -7.040  -1.740   5.070  0.00  0.00           C  
ATOM   3503  O   GLY   246      -5.940  -1.140   5.240  0.00  0.00           O  
ATOM   3504  N   LYS   247      -7.960  -1.740   5.980  0.00  0.00           N  
ATOM   3505  HN  LYS   247      -8.800  -2.230   5.790  0.00  0.00           H  
ATOM   3506  CA  LYS   247      -7.910  -1.110   7.290  0.00  0.00           C  
ATOM   3507  HA  LYS   247      -7.280  -0.230   7.300  0.00  0.00           H  
ATOM   3508  CB  LYS   247      -9.390  -0.870   7.800  0.00  0.00           C  
ATOM   3509  HB1 LYS   247      -9.890  -1.840   7.980  0.00  0.00           H  
ATOM   3510  HB2 LYS   247      -9.480  -0.300   8.750  0.00  0.00           H  
ATOM   3511  CG  LYS   247     -10.260  -0.070   6.710  0.00  0.00           C  
ATOM   3512  HG1 LYS   247     -10.250  -0.650   5.760  0.00  0.00           H  
ATOM   3513  HG2 LYS   247     -11.260  -0.080   7.190  0.00  0.00           H  
ATOM   3514  CD  LYS   247      -9.740   1.330   6.540  0.00  0.00           C  
ATOM   3515  HD1 LYS   247      -9.700   1.870   7.520  0.00  0.00           H  
ATOM   3516  HD2 LYS   247      -8.660   1.280   6.270  0.00  0.00           H  
ATOM   3517  CE  LYS   247     -10.530   2.250   5.540  0.00  0.00           C  
ATOM   3518  HE1 LYS   247     -11.570   2.390   5.890  0.00  0.00           H  
ATOM   3519  HE2 LYS   247      -9.950   3.200   5.460  0.00  0.00           H  
ATOM   3520  NZ  LYS   247     -10.670   1.680   4.160  0.00  0.00           N1+
ATOM   3521  HZ1 LYS   247     -11.110   2.340   3.480  0.00  0.00           H  
ATOM   3522  HZ2 LYS   247      -9.780   1.250   3.830  0.00  0.00           H  
ATOM   3523  HZ3 LYS   247     -11.200   0.800   4.270  0.00  0.00           H  
ATOM   3524  C   LYS   247      -7.300  -2.190   8.210  0.00  0.00           C  
ATOM   3525  O   LYS   247      -7.390  -3.380   8.080  0.00  0.00           O  
ATOM   3526  N   SER   248      -6.430  -1.710   9.120  0.00  0.00           N  
ATOM   3527  HN  SER   248      -6.400  -0.710   9.160  0.00  0.00           H  
ATOM   3528  CA  SER   248      -5.420  -2.400   9.910  0.00  0.00           C  
ATOM   3529  HA  SER   248      -4.890  -2.980   9.170  0.00  0.00           H  
ATOM   3530  CB  SER   248      -4.420  -1.410  10.430  0.00  0.00           C  
ATOM   3531  HB1 SER   248      -3.490  -1.840  10.880  0.00  0.00           H  
ATOM   3532  HB2 SER   248      -4.120  -0.940   9.470  0.00  0.00           H  
ATOM   3533  OG  SER   248      -4.990  -0.380  11.300  0.00  0.00           O  
ATOM   3534  HG1 SER   248      -4.260   0.200  11.560  0.00  0.00           H  
ATOM   3535  C   SER   248      -5.920  -3.220  11.150  0.00  0.00           C  
ATOM   3536  O   SER   248      -7.050  -2.990  11.560  0.00  0.00           O  
ATOM   3537  N   PRO   249      -5.240  -4.190  11.750  0.00  0.00           N  
ATOM   3538  CD  PRO   249      -4.000  -4.690  11.150  0.00  0.00           C  
ATOM   3539  HD1 PRO   249      -3.190  -3.980  11.450  0.00  0.00           H  
ATOM   3540  HD2 PRO   249      -3.910  -4.720  10.040  0.00  0.00           H  
ATOM   3541  CA  PRO   249      -5.660  -4.950  12.880  0.00  0.00           C  
ATOM   3542  HA  PRO   249      -6.600  -5.440  12.710  0.00  0.00           H  
ATOM   3543  CB  PRO   249      -4.550  -5.900  13.150  0.00  0.00           C  
ATOM   3544  HB1 PRO   249      -4.810  -6.890  13.560  0.00  0.00           H  
ATOM   3545  HB2 PRO   249      -3.810  -5.390  13.810  0.00  0.00           H  
ATOM   3546  CG  PRO   249      -3.910  -6.070  11.790  0.00  0.00           C  
ATOM   3547  HG1 PRO   249      -4.500  -6.890  11.320  0.00  0.00           H  
ATOM   3548  HG2 PRO   249      -2.830  -6.340  11.800  0.00  0.00           H  
ATOM   3549  C   PRO   249      -5.980  -4.120  14.120  0.00  0.00           C  
ATOM   3550  O   PRO   249      -6.990  -4.350  14.770  0.00  0.00           O  
ATOM   3551  N   GLN   250      -5.250  -3.000  14.280  0.00  0.00           N  
ATOM   3552  HN  GLN   250      -4.450  -2.670  13.780  0.00  0.00           H  
ATOM   3553  CA  GLN   250      -5.620  -1.920  15.100  0.00  0.00           C  
ATOM   3554  HA  GLN   250      -5.630  -2.370  16.080  0.00  0.00           H  
ATOM   3555  CB  GLN   250      -4.380  -0.960  15.020  0.00  0.00           C  
ATOM   3556  HB1 GLN   250      -4.250  -0.570  13.990  0.00  0.00           H  
ATOM   3557  HB2 GLN   250      -4.690  -0.130  15.690  0.00  0.00           H  
ATOM   3558  CG  GLN   250      -2.990  -1.500  15.420  0.00  0.00           C  
ATOM   3559  HG1 GLN   250      -2.330  -0.610  15.390  0.00  0.00           H  
ATOM   3560  HG2 GLN   250      -3.010  -1.970  16.430  0.00  0.00           H  
ATOM   3561  CD  GLN   250      -2.390  -2.510  14.390  0.00  0.00           C  
ATOM   3562  OE1 GLN   250      -2.270  -2.180  13.230  0.00  0.00           O  
ATOM   3563  NE2 GLN   250      -1.920  -3.720  14.880  0.00  0.00           N  
ATOM   3564 HE21 GLN   250      -1.380  -4.320  14.300  0.00  0.00           H  
ATOM   3565 HE22 GLN   250      -2.060  -4.060  15.820  0.00  0.00           H  
ATOM   3566  C   GLN   250      -7.020  -1.210  14.900  0.00  0.00           C  
ATOM   3567  O   GLN   250      -7.700  -0.920  15.870  0.00  0.00           O  
ATOM   3568  N   ALA   251      -7.460  -0.980  13.650  0.00  0.00           N  
ATOM   3569  HN  ALA   251      -6.810  -1.100  12.910  0.00  0.00           H  
ATOM   3570  CA  ALA   251      -8.740  -0.390  13.340  0.00  0.00           C  
ATOM   3571  HA  ALA   251      -8.850   0.420  14.040  0.00  0.00           H  
ATOM   3572  CB  ALA   251      -8.750   0.410  12.030  0.00  0.00           C  
ATOM   3573  HB1 ALA   251      -8.990  -0.220  11.140  0.00  0.00           H  
ATOM   3574  HB2 ALA   251      -9.670   1.040  12.080  0.00  0.00           H  
ATOM   3575  HB3 ALA   251      -7.810   0.980  11.890  0.00  0.00           H  
ATOM   3576  C   ALA   251      -9.930  -1.450  13.450  0.00  0.00           C  
ATOM   3577  O   ALA   251     -10.960  -1.070  13.910  0.00  0.00           O  
ATOM   3578  N   VAL   252      -9.680  -2.680  13.030  0.00  0.00           N  
ATOM   3579  HN  VAL   252      -8.770  -2.990  12.770  0.00  0.00           H  
ATOM   3580  CA  VAL   252     -10.630  -3.770  13.100  0.00  0.00           C  
ATOM   3581  HA  VAL   252     -11.500  -3.380  12.600  0.00  0.00           H  
ATOM   3582  CB  VAL   252     -10.140  -4.950  12.350  0.00  0.00           C  
ATOM   3583  HB  VAL   252      -9.090  -5.150  12.660  0.00  0.00           H  
ATOM   3584  CG1 VAL   252     -11.080  -6.150  12.560  0.00  0.00           C  
ATOM   3585 HG11 VAL   252     -12.000  -6.070  11.950  0.00  0.00           H  
ATOM   3586 HG12 VAL   252     -10.620  -7.110  12.230  0.00  0.00           H  
ATOM   3587 HG13 VAL   252     -11.300  -6.250  13.650  0.00  0.00           H  
ATOM   3588  CG2 VAL   252     -10.160  -4.590  10.820  0.00  0.00           C  
ATOM   3589 HG21 VAL   252      -9.830  -5.480  10.250  0.00  0.00           H  
ATOM   3590 HG22 VAL   252     -11.190  -4.340  10.470  0.00  0.00           H  
ATOM   3591 HG23 VAL   252      -9.350  -3.840  10.730  0.00  0.00           H  
ATOM   3592  C   VAL   252     -11.020  -3.950  14.570  0.00  0.00           C  
ATOM   3593  O   VAL   252     -12.190  -3.990  14.870  0.00  0.00           O  
ATOM   3594  N   LEU   253     -10.000  -4.170  15.380  0.00  0.00           N  
ATOM   3595  HN  LEU   253      -9.110  -4.300  14.960  0.00  0.00           H  
ATOM   3596  CA  LEU   253     -10.130  -4.250  16.780  0.00  0.00           C  
ATOM   3597  HA  LEU   253     -10.680  -5.160  16.960  0.00  0.00           H  
ATOM   3598  CB  LEU   253      -8.810  -4.780  17.380  0.00  0.00           C  
ATOM   3599  HB1 LEU   253      -8.270  -5.550  16.800  0.00  0.00           H  
ATOM   3600  HB2 LEU   253      -8.020  -4.010  17.240  0.00  0.00           H  
ATOM   3601  CG  LEU   253      -8.760  -5.380  18.920  0.00  0.00           C  
ATOM   3602  HG  LEU   253      -9.000  -4.560  19.630  0.00  0.00           H  
ATOM   3603  CD1 LEU   253      -9.820  -6.510  19.050  0.00  0.00           C  
ATOM   3604 HD11 LEU   253      -9.710  -7.190  18.180  0.00  0.00           H  
ATOM   3605 HD12 LEU   253      -9.680  -7.110  19.980  0.00  0.00           H  
ATOM   3606 HD13 LEU   253     -10.830  -6.070  19.070  0.00  0.00           H  
ATOM   3607  CD2 LEU   253      -7.400  -5.940  19.210  0.00  0.00           C  
ATOM   3608 HD21 LEU   253      -7.030  -6.830  18.660  0.00  0.00           H  
ATOM   3609 HD22 LEU   253      -6.610  -5.180  19.020  0.00  0.00           H  
ATOM   3610 HD23 LEU   253      -7.420  -6.310  20.250  0.00  0.00           H  
ATOM   3611  C   LEU   253     -10.810  -3.140  17.530  0.00  0.00           C  
ATOM   3612  O   LEU   253     -11.720  -3.370  18.330  0.00  0.00           O  
ATOM   3613  N   GLY   254     -10.340  -1.920  17.240  0.00  0.00           N  
ATOM   3614  HN  GLY   254      -9.490  -1.830  16.740  0.00  0.00           H  
ATOM   3615  CA  GLY   254     -10.940  -0.750  17.730  0.00  0.00           C  
ATOM   3616  HA1 GLY   254     -10.350   0.060  17.330  0.00  0.00           H  
ATOM   3617  HA2 GLY   254     -10.850  -0.830  18.800  0.00  0.00           H  
ATOM   3618  C   GLY   254     -12.390  -0.540  17.350  0.00  0.00           C  
ATOM   3619  O   GLY   254     -13.200  -0.230  18.210  0.00  0.00           O  
ATOM   3620  N   THR   255     -12.730  -0.710  16.060  0.00  0.00           N  
ATOM   3621  HN  THR   255     -12.070  -0.930  15.330  0.00  0.00           H  
ATOM   3622  CA  THR   255     -14.140  -0.730  15.660  0.00  0.00           C  
ATOM   3623  HA  THR   255     -14.530   0.210  16.010  0.00  0.00           H  
ATOM   3624  CB  THR   255     -14.290  -0.550  14.160  0.00  0.00           C  
ATOM   3625  HB  THR   255     -13.440  -0.060  13.640  0.00  0.00           H  
ATOM   3626  OG1 THR   255     -15.460   0.150  13.830  0.00  0.00           O  
ATOM   3627  HG1 THR   255     -15.270   1.030  14.160  0.00  0.00           H  
ATOM   3628  CG2 THR   255     -14.530  -1.860  13.310  0.00  0.00           C  
ATOM   3629 HG21 THR   255     -15.440  -2.460  13.530  0.00  0.00           H  
ATOM   3630 HG22 THR   255     -14.710  -1.490  12.270  0.00  0.00           H  
ATOM   3631 HG23 THR   255     -13.600  -2.440  13.160  0.00  0.00           H  
ATOM   3632  C   THR   255     -15.130  -1.710  16.320  0.00  0.00           C  
ATOM   3633  O   THR   255     -16.280  -1.300  16.640  0.00  0.00           O  
ATOM   3634  N   LEU   256     -14.640  -2.930  16.670  0.00  0.00           N  
ATOM   3635  HN  LEU   256     -13.710  -3.160  16.390  0.00  0.00           H  
ATOM   3636  CA  LEU   256     -15.400  -4.000  17.350  0.00  0.00           C  
ATOM   3637  HA  LEU   256     -16.400  -3.920  16.970  0.00  0.00           H  
ATOM   3638  CB  LEU   256     -14.820  -5.400  17.030  0.00  0.00           C  
ATOM   3639  HB1 LEU   256     -13.800  -5.360  17.470  0.00  0.00           H  
ATOM   3640  HB2 LEU   256     -15.470  -6.100  17.610  0.00  0.00           H  
ATOM   3641  CG  LEU   256     -14.800  -5.820  15.570  0.00  0.00           C  
ATOM   3642  HG  LEU   256     -14.570  -4.900  14.990  0.00  0.00           H  
ATOM   3643  CD1 LEU   256     -13.730  -6.870  15.190  0.00  0.00           C  
ATOM   3644 HD11 LEU   256     -12.740  -6.390  15.370  0.00  0.00           H  
ATOM   3645 HD12 LEU   256     -13.710  -7.690  15.940  0.00  0.00           H  
ATOM   3646 HD13 LEU   256     -13.800  -7.380  14.200  0.00  0.00           H  
ATOM   3647  CD2 LEU   256     -16.080  -6.470  15.090  0.00  0.00           C  
ATOM   3648 HD21 LEU   256     -16.970  -5.810  15.130  0.00  0.00           H  
ATOM   3649 HD22 LEU   256     -16.020  -6.910  14.070  0.00  0.00           H  
ATOM   3650 HD23 LEU   256     -16.270  -7.300  15.800  0.00  0.00           H  
ATOM   3651  C   LEU   256     -15.530  -3.710  18.850  0.00  0.00           C  
ATOM   3652  O   LEU   256     -16.570  -4.020  19.430  0.00  0.00           O  
ATOM   3653  N   VAL   257     -14.540  -3.070  19.580  0.00  0.00           N  
ATOM   3654  HN  VAL   257     -13.690  -2.970  19.080  0.00  0.00           H  
ATOM   3655  CA  VAL   257     -14.570  -2.560  20.930  0.00  0.00           C  
ATOM   3656  HA  VAL   257     -15.000  -3.280  21.610  0.00  0.00           H  
ATOM   3657  CB  VAL   257     -13.210  -2.120  21.360  0.00  0.00           C  
ATOM   3658  HB  VAL   257     -12.790  -1.400  20.630  0.00  0.00           H  
ATOM   3659  CG1 VAL   257     -13.320  -1.340  22.690  0.00  0.00           C  
ATOM   3660 HG11 VAL   257     -12.330  -1.010  23.060  0.00  0.00           H  
ATOM   3661 HG12 VAL   257     -14.020  -0.470  22.750  0.00  0.00           H  
ATOM   3662 HG13 VAL   257     -13.580  -2.070  23.480  0.00  0.00           H  
ATOM   3663  CG2 VAL   257     -12.320  -3.380  21.470  0.00  0.00           C  
ATOM   3664 HG21 VAL   257     -12.640  -4.030  22.310  0.00  0.00           H  
ATOM   3665 HG22 VAL   257     -12.510  -4.000  20.570  0.00  0.00           H  
ATOM   3666 HG23 VAL   257     -11.250  -3.080  21.560  0.00  0.00           H  
ATOM   3667  C   VAL   257     -15.550  -1.390  21.000  0.00  0.00           C  
ATOM   3668  O   VAL   257     -16.530  -1.440  21.730  0.00  0.00           O  
ATOM   3669  N   LYS   258     -15.420  -0.450  20.120  0.00  0.00           N  
ATOM   3670  HN  LYS   258     -14.660  -0.560  19.480  0.00  0.00           H  
ATOM   3671  CA  LYS   258     -16.260   0.790  19.980  0.00  0.00           C  
ATOM   3672  HA  LYS   258     -16.330   1.110  21.020  0.00  0.00           H  
ATOM   3673  CB  LYS   258     -15.620   1.820  19.030  0.00  0.00           C  
ATOM   3674  HB1 LYS   258     -15.480   1.220  18.100  0.00  0.00           H  
ATOM   3675  HB2 LYS   258     -16.230   2.710  18.780  0.00  0.00           H  
ATOM   3676  CG  LYS   258     -14.300   2.370  19.600  0.00  0.00           C  
ATOM   3677  HG1 LYS   258     -13.470   1.630  19.650  0.00  0.00           H  
ATOM   3678  HG2 LYS   258     -13.920   3.100  18.860  0.00  0.00           H  
ATOM   3679  CD  LYS   258     -14.320   3.030  21.010  0.00  0.00           C  
ATOM   3680  HD1 LYS   258     -15.220   3.690  21.010  0.00  0.00           H  
ATOM   3681  HD2 LYS   258     -14.640   2.160  21.620  0.00  0.00           H  
ATOM   3682  CE  LYS   258     -13.180   3.830  21.640  0.00  0.00           C  
ATOM   3683  HE1 LYS   258     -13.340   3.790  22.740  0.00  0.00           H  
ATOM   3684  HE2 LYS   258     -12.180   3.420  21.370  0.00  0.00           H  
ATOM   3685  NZ  LYS   258     -13.260   5.240  21.270  0.00  0.00           N1+
ATOM   3686  HZ1 LYS   258     -14.140   5.710  21.570  0.00  0.00           H  
ATOM   3687  HZ2 LYS   258     -12.510   5.700  21.820  0.00  0.00           H  
ATOM   3688  HZ3 LYS   258     -13.100   5.440  20.270  0.00  0.00           H  
ATOM   3689  C   LYS   258     -17.730   0.670  19.530  0.00  0.00           C  
ATOM   3690  O   LYS   258     -18.560   1.490  19.920  0.00  0.00           O  
ATOM   3691  N   ARG   259     -18.030  -0.270  18.580  0.00  0.00           N  
ATOM   3692  HN  ARG   259     -17.340  -0.780  18.080  0.00  0.00           H  
ATOM   3693  CA  ARG   259     -19.410  -0.520  18.250  0.00  0.00           C  
ATOM   3694  HA  ARG   259     -20.030   0.230  18.730  0.00  0.00           H  
ATOM   3695  CB  ARG   259     -19.690  -0.430  16.780  0.00  0.00           C  
ATOM   3696  HB1 ARG   259     -19.510   0.660  16.640  0.00  0.00           H  
ATOM   3697  HB2 ARG   259     -18.930  -1.020  16.230  0.00  0.00           H  
ATOM   3698  CG  ARG   259     -21.150  -0.740  16.370  0.00  0.00           C  
ATOM   3699  HG1 ARG   259     -21.170  -0.470  15.290  0.00  0.00           H  
ATOM   3700  HG2 ARG   259     -21.430  -1.810  16.240  0.00  0.00           H  
ATOM   3701  CD  ARG   259     -22.240   0.120  16.960  0.00  0.00           C  
ATOM   3702  HD1 ARG   259     -22.400  -0.080  18.050  0.00  0.00           H  
ATOM   3703  HD2 ARG   259     -22.050   1.200  16.780  0.00  0.00           H  
ATOM   3704  NE  ARG   259     -23.540  -0.200  16.270  0.00  0.00           N  
ATOM   3705  HE  ARG   259     -23.460  -0.570  15.340  0.00  0.00           H  
ATOM   3706  CZ  ARG   259     -24.560   0.600  16.430  0.00  0.00           C  
ATOM   3707  NH1 ARG   259     -24.780   1.200  17.590  0.00  0.00           N1+
ATOM   3708 HH11 ARG   259     -25.710   1.550  17.690  0.00  0.00           H  
ATOM   3709 HH12 ARG   259     -24.150   1.260  18.370  0.00  0.00           H  
ATOM   3710  NH2 ARG   259     -25.490   0.650  15.550  0.00  0.00           N  
ATOM   3711 HH21 ARG   259     -26.280   1.240  15.740  0.00  0.00           H  
ATOM   3712 HH22 ARG   259     -25.370   0.140  14.690  0.00  0.00           H  
ATOM   3713  C   ARG   259     -19.790  -1.780  18.880  0.00  0.00           C  
ATOM   3714  O   ARG   259     -20.490  -1.780  19.900  0.00  0.00           O  
ATOM   3715  N   GLN   260     -19.430  -3.010  18.380  0.00  0.00           N  
ATOM   3716  HN  GLN   260     -18.990  -3.010  17.490  0.00  0.00           H  
ATOM   3717  CA  GLN   260     -20.070  -4.300  18.690  0.00  0.00           C  
ATOM   3718  HA  GLN   260     -21.110  -4.080  18.490  0.00  0.00           H  
ATOM   3719  CB  GLN   260     -19.680  -5.430  17.690  0.00  0.00           C  
ATOM   3720  HB1 GLN   260     -18.580  -5.390  17.610  0.00  0.00           H  
ATOM   3721  HB2 GLN   260     -19.900  -6.410  18.150  0.00  0.00           H  
ATOM   3722  CG  GLN   260     -20.240  -5.360  16.240  0.00  0.00           C  
ATOM   3723  HG1 GLN   260     -20.060  -6.370  15.810  0.00  0.00           H  
ATOM   3724  HG2 GLN   260     -21.340  -5.180  16.220  0.00  0.00           H  
ATOM   3725  CD  GLN   260     -19.590  -4.210  15.370  0.00  0.00           C  
ATOM   3726  OE1 GLN   260     -18.660  -3.560  15.780  0.00  0.00           O  
ATOM   3727  NE2 GLN   260     -20.220  -4.030  14.170  0.00  0.00           N  
ATOM   3728 HE21 GLN   260     -19.680  -3.390  13.620  0.00  0.00           H  
ATOM   3729 HE22 GLN   260     -21.050  -4.460  13.810  0.00  0.00           H  
ATOM   3730  C   GLN   260     -19.980  -4.800  20.090  0.00  0.00           C  
ATOM   3731  O   GLN   260     -20.950  -5.200  20.680  0.00  0.00           O  
ATOM   3732  N   TRP   261     -18.810  -4.550  20.790  0.00  0.00           N  
ATOM   3733  HN  TRP   261     -18.140  -4.000  20.300  0.00  0.00           H  
ATOM   3734  CA  TRP   261     -18.590  -4.920  22.200  0.00  0.00           C  
ATOM   3735  HA  TRP   261     -19.010  -5.920  22.220  0.00  0.00           H  
ATOM   3736  CB  TRP   261     -17.060  -4.790  22.680  0.00  0.00           C  
ATOM   3737  HB1 TRP   261     -16.510  -5.410  21.940  0.00  0.00           H  
ATOM   3738  HB2 TRP   261     -16.730  -3.740  22.680  0.00  0.00           H  
ATOM   3739  CG  TRP   261     -16.670  -5.210  24.070  0.00  0.00           C  
ATOM   3740  CD1 TRP   261     -16.250  -6.480  24.480  0.00  0.00           C  
ATOM   3741  HD1 TRP   261     -16.190  -7.320  23.800  0.00  0.00           H  
ATOM   3742  NE1 TRP   261     -15.980  -6.440  25.790  0.00  0.00           N  
ATOM   3743  HE1 TRP   261     -15.420  -6.990  26.380  0.00  0.00           H  
ATOM   3744  CE2 TRP   261     -16.040  -5.140  26.250  0.00  0.00           C  
ATOM   3745  CD2 TRP   261     -16.410  -4.350  25.190  0.00  0.00           C  
ATOM   3746  CE3 TRP   261     -16.360  -2.980  25.380  0.00  0.00           C  
ATOM   3747  HE3 TRP   261     -16.670  -2.260  24.630  0.00  0.00           H  
ATOM   3748  CZ3 TRP   261     -16.030  -2.480  26.600  0.00  0.00           C  
ATOM   3749  HZ3 TRP   261     -15.940  -1.410  26.690  0.00  0.00           H  
ATOM   3750  CZ2 TRP   261     -15.740  -4.630  27.550  0.00  0.00           C  
ATOM   3751  HZ2 TRP   261     -15.520  -5.290  28.380  0.00  0.00           H  
ATOM   3752  CH2 TRP   261     -15.730  -3.220  27.710  0.00  0.00           C  
ATOM   3753  HH2 TRP   261     -15.620  -2.690  28.650  0.00  0.00           H  
ATOM   3754  C   TRP   261     -19.480  -4.160  23.170  0.00  0.00           C  
ATOM   3755  O   TRP   261     -20.080  -4.670  24.100  0.00  0.00           O  
ATOM   3756  N   CYS   262     -19.710  -2.860  23.110  0.00  0.00           N  
ATOM   3757  HN  CYS   262     -19.170  -2.380  22.420  0.00  0.00           H  
ATOM   3758  CA  CYS   262     -20.590  -1.950  23.810  0.00  0.00           C  
ATOM   3759  HA  CYS   262     -20.390  -1.890  24.870  0.00  0.00           H  
ATOM   3760  CB  CYS   262     -20.370  -0.550  23.220  0.00  0.00           C  
ATOM   3761  HB1 CYS   262     -20.610  -0.540  22.140  0.00  0.00           H  
ATOM   3762  HB2 CYS   262     -21.090   0.150  23.690  0.00  0.00           H  
ATOM   3763  SG  CYS   262     -18.750   0.130  23.570  0.00  0.00           S  
ATOM   3764  HG1 CYS   262     -18.140  -0.790  22.830  0.00  0.00           H  
ATOM   3765  C   CYS   262     -22.010  -2.340  23.570  0.00  0.00           C  
ATOM   3766  O   CYS   262     -22.850  -2.260  24.520  0.00  0.00           O  
ATOM   3767  N   ALA   263     -22.400  -2.700  22.370  0.00  0.00           N  
ATOM   3768  HN  ALA   263     -21.830  -2.530  21.580  0.00  0.00           H  
ATOM   3769  CA  ALA   263     -23.740  -3.170  22.060  0.00  0.00           C  
ATOM   3770  HA  ALA   263     -24.510  -2.490  22.400  0.00  0.00           H  
ATOM   3771  CB  ALA   263     -23.870  -3.350  20.560  0.00  0.00           C  
ATOM   3772  HB1 ALA   263     -23.640  -2.370  20.100  0.00  0.00           H  
ATOM   3773  HB2 ALA   263     -23.090  -4.020  20.140  0.00  0.00           H  
ATOM   3774  HB3 ALA   263     -24.920  -3.670  20.360  0.00  0.00           H  
ATOM   3775  C   ALA   263     -23.960  -4.540  22.640  0.00  0.00           C  
ATOM   3776  O   ALA   263     -24.980  -4.880  23.190  0.00  0.00           O  
ATOM   3777  N   ALA   264     -22.930  -5.400  22.720  0.00  0.00           N  
ATOM   3778  HN  ALA   264     -22.120  -5.100  22.220  0.00  0.00           H  
ATOM   3779  CA  ALA   264     -23.040  -6.650  23.460  0.00  0.00           C  
ATOM   3780  HA  ALA   264     -23.940  -7.150  23.150  0.00  0.00           H  
ATOM   3781  CB  ALA   264     -21.710  -7.450  23.140  0.00  0.00           C  
ATOM   3782  HB1 ALA   264     -21.730  -8.260  23.910  0.00  0.00           H  
ATOM   3783  HB2 ALA   264     -21.650  -7.780  22.080  0.00  0.00           H  
ATOM   3784  HB3 ALA   264     -20.780  -6.860  23.260  0.00  0.00           H  
ATOM   3785  C   ALA   264     -23.190  -6.460  24.990  0.00  0.00           C  
ATOM   3786  O   ALA   264     -24.040  -7.110  25.560  0.00  0.00           O  
ATOM   3787  N   ALA   265     -22.530  -5.490  25.610  0.00  0.00           N  
ATOM   3788  HN  ALA   265     -21.780  -5.180  25.030  0.00  0.00           H  
ATOM   3789  CA  ALA   265     -22.670  -4.990  26.950  0.00  0.00           C  
ATOM   3790  HA  ALA   265     -22.590  -5.870  27.580  0.00  0.00           H  
ATOM   3791  CB  ALA   265     -21.420  -4.130  27.390  0.00  0.00           C  
ATOM   3792  HB1 ALA   265     -21.500  -3.180  26.820  0.00  0.00           H  
ATOM   3793  HB2 ALA   265     -21.490  -3.920  28.480  0.00  0.00           H  
ATOM   3794  HB3 ALA   265     -20.460  -4.610  27.070  0.00  0.00           H  
ATOM   3795  C   ALA   265     -23.950  -4.330  27.330  0.00  0.00           C  
ATOM   3796  O   ALA   265     -24.400  -4.410  28.460  0.00  0.00           O  
ATOM   3797  N   GLY   266     -24.630  -3.570  26.390  0.00  0.00           N  
ATOM   3798  HN  GLY   266     -24.160  -3.580  25.510  0.00  0.00           H  
ATOM   3799  CA  GLY   266     -25.920  -2.970  26.600  0.00  0.00           C  
ATOM   3800  HA1 GLY   266     -26.280  -3.450  27.500  0.00  0.00           H  
ATOM   3801  HA2 GLY   266     -26.490  -3.020  25.680  0.00  0.00           H  
ATOM   3802  C   GLY   266     -25.880  -1.460  26.960  0.00  0.00           C  
ATOM   3803  O   GLY   266     -26.820  -0.800  27.400  0.00  0.00           O  
ATOM   3804  N   LEU   267     -24.720  -0.880  26.600  0.00  0.00           N  
ATOM   3805  HN  LEU   267     -24.110  -1.320  25.940  0.00  0.00           H  
ATOM   3806  CA  LEU   267     -24.280   0.360  27.110  0.00  0.00           C  
ATOM   3807  HA  LEU   267     -25.120   0.850  27.580  0.00  0.00           H  
ATOM   3808  CB  LEU   267     -23.070   0.200  28.100  0.00  0.00           C  
ATOM   3809  HB1 LEU   267     -22.360  -0.270  27.390  0.00  0.00           H  
ATOM   3810  HB2 LEU   267     -22.660   1.140  28.530  0.00  0.00           H  
ATOM   3811  CG  LEU   267     -23.340  -0.740  29.250  0.00  0.00           C  
ATOM   3812  HG  LEU   267     -23.640  -1.700  28.770  0.00  0.00           H  
ATOM   3813  CD1 LEU   267     -22.090  -1.040  30.120  0.00  0.00           C  
ATOM   3814 HD11 LEU   267     -21.350  -1.570  29.500  0.00  0.00           H  
ATOM   3815 HD12 LEU   267     -21.640  -0.210  30.710  0.00  0.00           H  
ATOM   3816 HD13 LEU   267     -22.400  -1.700  30.960  0.00  0.00           H  
ATOM   3817  CD2 LEU   267     -24.580  -0.330  30.130  0.00  0.00           C  
ATOM   3818 HD21 LEU   267     -25.550  -0.550  29.630  0.00  0.00           H  
ATOM   3819 HD22 LEU   267     -24.590  -0.900  31.090  0.00  0.00           H  
ATOM   3820 HD23 LEU   267     -24.640   0.730  30.460  0.00  0.00           H  
ATOM   3821  C   LEU   267     -23.890   1.320  26.060  0.00  0.00           C  
ATOM   3822  O   LEU   267     -23.530   0.930  24.920  0.00  0.00           O  
ATOM   3823  N   ALA   268     -23.920   2.610  26.380  0.00  0.00           N  
ATOM   3824  HN  ALA   268     -24.300   2.860  27.270  0.00  0.00           H  
ATOM   3825  CA  ALA   268     -23.560   3.680  25.450  0.00  0.00           C  
ATOM   3826  HA  ALA   268     -24.000   3.400  24.510  0.00  0.00           H  
ATOM   3827  CB  ALA   268     -24.330   4.920  25.960  0.00  0.00           C  
ATOM   3828  HB1 ALA   268     -23.920   5.290  26.920  0.00  0.00           H  
ATOM   3829  HB2 ALA   268     -24.090   5.720  25.230  0.00  0.00           H  
ATOM   3830  HB3 ALA   268     -25.430   4.820  25.950  0.00  0.00           H  
ATOM   3831  C   ALA   268     -22.060   3.750  25.180  0.00  0.00           C  
ATOM   3832  O   ALA   268     -21.270   3.290  25.980  0.00  0.00           O  
ATOM   3833  N   PRO   269     -21.630   4.240  23.990  0.00  0.00           N  
ATOM   3834  CD  PRO   269     -22.490   4.830  22.920  0.00  0.00           C  
ATOM   3835  HD1 PRO   269     -23.070   5.730  23.240  0.00  0.00           H  
ATOM   3836  HD2 PRO   269     -23.080   4.010  22.460  0.00  0.00           H  
ATOM   3837  CA  PRO   269     -20.220   4.220  23.710  0.00  0.00           C  
ATOM   3838  HA  PRO   269     -19.830   3.240  23.960  0.00  0.00           H  
ATOM   3839  CB  PRO   269     -20.220   4.350  22.210  0.00  0.00           C  
ATOM   3840  HB1 PRO   269     -20.400   3.360  21.760  0.00  0.00           H  
ATOM   3841  HB2 PRO   269     -19.270   4.670  21.730  0.00  0.00           H  
ATOM   3842  CG  PRO   269     -21.430   5.210  21.860  0.00  0.00           C  
ATOM   3843  HG1 PRO   269     -21.790   5.040  20.830  0.00  0.00           H  
ATOM   3844  HG2 PRO   269     -21.250   6.290  22.040  0.00  0.00           H  
ATOM   3845  C   PRO   269     -19.520   5.370  24.320  0.00  0.00           C  
ATOM   3846  O   PRO   269     -18.300   5.450  24.230  0.00  0.00           O  
ATOM   3847  N   ASP   270     -20.260   6.200  25.080  0.00  0.00           N  
ATOM   3848  HN  ASP   270     -21.240   6.110  24.980  0.00  0.00           H  
ATOM   3849  CA  ASP   270     -19.680   7.440  25.720  0.00  0.00           C  
ATOM   3850  HA  ASP   270     -19.160   7.990  24.950  0.00  0.00           H  
ATOM   3851  CB  ASP   270     -20.840   8.300  26.320  0.00  0.00           C  
ATOM   3852  HB1 ASP   270     -21.250   7.770  27.210  0.00  0.00           H  
ATOM   3853  HB2 ASP   270     -20.350   9.250  26.640  0.00  0.00           H  
ATOM   3854  CG  ASP   270     -21.920   8.710  25.360  0.00  0.00           C  
ATOM   3855  OD1 ASP   270     -21.910   8.350  24.160  0.00  0.00           O  
ATOM   3856  OD2 ASP   270     -22.900   9.380  25.790  0.00  0.00           O1-
ATOM   3857  C   ASP   270     -18.550   7.250  26.730  0.00  0.00           C  
ATOM   3858  O   ASP   270     -17.650   8.090  26.700  0.00  0.00           O  
ATOM   3859  N   ARG   271     -18.630   6.170  27.550  0.00  0.00           N  
ATOM   3860  HN  ARG   271     -19.430   5.590  27.650  0.00  0.00           H  
ATOM   3861  CA  ARG   271     -17.670   6.160  28.670  0.00  0.00           C  
ATOM   3862  HA  ARG   271     -17.140   7.090  28.770  0.00  0.00           H  
ATOM   3863  CB  ARG   271     -18.290   5.890  30.060  0.00  0.00           C  
ATOM   3864  HB1 ARG   271     -18.620   4.830  30.050  0.00  0.00           H  
ATOM   3865  HB2 ARG   271     -17.540   5.940  30.880  0.00  0.00           H  
ATOM   3866  CG  ARG   271     -19.480   6.830  30.370  0.00  0.00           C  
ATOM   3867  HG1 ARG   271     -20.260   6.610  29.610  0.00  0.00           H  
ATOM   3868  HG2 ARG   271     -20.010   6.660  31.330  0.00  0.00           H  
ATOM   3869  CD  ARG   271     -19.170   8.330  30.290  0.00  0.00           C  
ATOM   3870  HD1 ARG   271     -19.200   8.570  29.210  0.00  0.00           H  
ATOM   3871  HD2 ARG   271     -20.060   8.810  30.740  0.00  0.00           H  
ATOM   3872  NE  ARG   271     -17.810   8.630  30.950  0.00  0.00           N  
ATOM   3873  HE  ARG   271     -17.440   7.940  31.570  0.00  0.00           H  
ATOM   3874  CZ  ARG   271     -17.190   9.850  30.880  0.00  0.00           C  
ATOM   3875  NH1 ARG   271     -17.540  10.750  30.000  0.00  0.00           N1+
ATOM   3876 HH11 ARG   271     -17.170  11.660  30.210  0.00  0.00           H  
ATOM   3877 HH12 ARG   271     -18.310  10.520  29.400  0.00  0.00           H  
ATOM   3878  NH2 ARG   271     -16.230  10.090  31.740  0.00  0.00           N  
ATOM   3879 HH21 ARG   271     -15.590  10.830  31.560  0.00  0.00           H  
ATOM   3880 HH22 ARG   271     -16.000   9.400  32.420  0.00  0.00           H  
ATOM   3881  C   ARG   271     -16.550   5.210  28.440  0.00  0.00           C  
ATOM   3882  O   ARG   271     -15.800   4.880  29.340  0.00  0.00           O  
ATOM   3883  N   VAL   272     -16.420   4.670  27.160  0.00  0.00           N  
ATOM   3884  HN  VAL   272     -16.880   5.080  26.370  0.00  0.00           H  
ATOM   3885  CA  VAL   272     -15.530   3.540  26.780  0.00  0.00           C  
ATOM   3886  HA  VAL   272     -15.260   2.980  27.670  0.00  0.00           H  
ATOM   3887  CB  VAL   272     -16.170   2.520  25.820  0.00  0.00           C  
ATOM   3888  HB  VAL   272     -16.490   2.980  24.860  0.00  0.00           H  
ATOM   3889  CG1 VAL   272     -15.130   1.420  25.490  0.00  0.00           C  
ATOM   3890 HG11 VAL   272     -15.540   0.580  24.880  0.00  0.00           H  
ATOM   3891 HG12 VAL   272     -14.220   1.800  24.970  0.00  0.00           H  
ATOM   3892 HG13 VAL   272     -14.890   0.850  26.420  0.00  0.00           H  
ATOM   3893  CG2 VAL   272     -17.410   1.930  26.520  0.00  0.00           C  
ATOM   3894 HG21 VAL   272     -18.070   2.810  26.720  0.00  0.00           H  
ATOM   3895 HG22 VAL   272     -17.770   1.150  25.820  0.00  0.00           H  
ATOM   3896 HG23 VAL   272     -17.040   1.420  27.430  0.00  0.00           H  
ATOM   3897  C   VAL   272     -14.220   4.170  26.200  0.00  0.00           C  
ATOM   3898  O   VAL   272     -14.280   5.030  25.330  0.00  0.00           O  
ATOM   3899  N   TYR   273     -13.130   3.760  26.730  0.00  0.00           N  
ATOM   3900  HN  TYR   273     -13.230   2.990  27.360  0.00  0.00           H  
ATOM   3901  CA  TYR   273     -11.860   4.470  26.480  0.00  0.00           C  
ATOM   3902  HA  TYR   273     -12.040   5.170  25.680  0.00  0.00           H  
ATOM   3903  CB  TYR   273     -11.360   5.260  27.690  0.00  0.00           C  
ATOM   3904  HB1 TYR   273     -12.030   6.120  27.900  0.00  0.00           H  
ATOM   3905  HB2 TYR   273     -11.380   4.620  28.600  0.00  0.00           H  
ATOM   3906  CG  TYR   273     -10.040   5.890  27.510  0.00  0.00           C  
ATOM   3907  CD1 TYR   273      -8.770   5.410  27.990  0.00  0.00           C  
ATOM   3908  HD1 TYR   273      -8.620   4.470  28.490  0.00  0.00           H  
ATOM   3909  CE1 TYR   273      -7.680   6.270  27.950  0.00  0.00           C  
ATOM   3910  HE1 TYR   273      -6.750   5.960  28.410  0.00  0.00           H  
ATOM   3911  CZ  TYR   273      -7.680   7.530  27.310  0.00  0.00           C  
ATOM   3912  OH  TYR   273      -6.570   8.480  27.260  0.00  0.00           O  
ATOM   3913  HH  TYR   273      -6.950   9.360  27.230  0.00  0.00           H  
ATOM   3914  CD2 TYR   273     -10.080   7.140  26.830  0.00  0.00           C  
ATOM   3915  HD2 TYR   273     -10.970   7.510  26.350  0.00  0.00           H  
ATOM   3916  CE2 TYR   273      -8.880   7.960  26.750  0.00  0.00           C  
ATOM   3917  HE2 TYR   273      -9.000   8.930  26.290  0.00  0.00           H  
ATOM   3918  C   TYR   273     -10.840   3.480  26.030  0.00  0.00           C  
ATOM   3919  O   TYR   273     -10.530   2.610  26.790  0.00  0.00           O  
ATOM   3920  N   HSD   274     -10.430   3.490  24.800  0.00  0.00           N  
ATOM   3921  HN  HSD   274     -10.780   4.120  24.110  0.00  0.00           H  
ATOM   3922  CA  HSD   274      -9.610   2.400  24.270  0.00  0.00           C  
ATOM   3923  HA  HSD   274      -9.660   1.540  24.910  0.00  0.00           H  
ATOM   3924  CB  HSD   274     -10.260   1.840  22.940  0.00  0.00           C  
ATOM   3925  HB1 HSD   274     -11.300   1.560  23.180  0.00  0.00           H  
ATOM   3926  HB2 HSD   274     -10.400   2.700  22.250  0.00  0.00           H  
ATOM   3927  ND1 HSD   274      -9.620   0.650  20.790  0.00  0.00           N  
ATOM   3928  HD1 HSD   274     -10.220   1.110  20.140  0.00  0.00           H  
ATOM   3929  CG  HSD   274      -9.560   0.730  22.150  0.00  0.00           C  
ATOM   3930  CE1 HSD   274      -8.620  -0.310  20.400  0.00  0.00           C  
ATOM   3931  HE1 HSD   274      -8.460  -0.770  19.430  0.00  0.00           H  
ATOM   3932  NE2 HSD   274      -8.000  -0.820  21.490  0.00  0.00           N  
ATOM   3933  CD2 HSD   274      -8.590  -0.170  22.570  0.00  0.00           C  
ATOM   3934  HD2 HSD   274      -8.340  -0.510  23.580  0.00  0.00           H  
ATOM   3935  C   HSD   274      -8.190   2.740  24.080  0.00  0.00           C  
ATOM   3936  O   HSD   274      -7.830   3.620  23.310  0.00  0.00           O  
ATOM   3937  N   CYS   275      -7.280   1.950  24.670  0.00  0.00           N  
ATOM   3938  HN  CYS   275      -7.600   1.200  25.240  0.00  0.00           H  
ATOM   3939  CA  CYS   275      -5.890   2.050  24.410  0.00  0.00           C  
ATOM   3940  HA  CYS   275      -5.710   2.940  23.820  0.00  0.00           H  
ATOM   3941  CB  CYS   275      -5.090   2.230  25.810  0.00  0.00           C  
ATOM   3942  HB1 CYS   275      -5.590   3.150  26.200  0.00  0.00           H  
ATOM   3943  HB2 CYS   275      -5.400   1.380  26.450  0.00  0.00           H  
ATOM   3944  SG  CYS   275      -3.310   2.370  25.670  0.00  0.00           S  
ATOM   3945  HG1 CYS   275      -3.120   1.400  24.800  0.00  0.00           H  
ATOM   3946  C   CYS   275      -5.300   0.890  23.660  0.00  0.00           C  
ATOM   3947  O   CYS   275      -5.630  -0.210  23.880  0.00  0.00           O  
ATOM   3948  N   SER   276      -4.340   1.140  22.810  0.00  0.00           N  
ATOM   3949  HN  SER   276      -4.060   2.100  22.780  0.00  0.00           H  
ATOM   3950  CA  SER   276      -3.620   0.200  22.080  0.00  0.00           C  
ATOM   3951  HA  SER   276      -3.850  -0.790  22.430  0.00  0.00           H  
ATOM   3952  CB  SER   276      -3.900   0.260  20.590  0.00  0.00           C  
ATOM   3953  HB1 SER   276      -4.830  -0.330  20.450  0.00  0.00           H  
ATOM   3954  HB2 SER   276      -4.050   1.290  20.200  0.00  0.00           H  
ATOM   3955  OG  SER   276      -2.940  -0.270  19.720  0.00  0.00           O  
ATOM   3956  HG1 SER   276      -3.190  -0.050  18.820  0.00  0.00           H  
ATOM   3957  C   SER   276      -2.160   0.410  22.340  0.00  0.00           C  
ATOM   3958  O   SER   276      -1.690   1.550  22.240  0.00  0.00           O  
ATOM   3959  N   VAL   277      -1.440  -0.610  22.650  0.00  0.00           N  
ATOM   3960  HN  VAL   277      -1.860  -1.490  22.830  0.00  0.00           H  
ATOM   3961  CA  VAL   277      -0.030  -0.490  23.040  0.00  0.00           C  
ATOM   3962  HA  VAL   277       0.320   0.540  23.080  0.00  0.00           H  
ATOM   3963  CB  VAL   277       0.380  -1.030  24.420  0.00  0.00           C  
ATOM   3964  HB  VAL   277       0.500  -2.140  24.470  0.00  0.00           H  
ATOM   3965  CG1 VAL   277       1.860  -0.580  24.850  0.00  0.00           C  
ATOM   3966 HG11 VAL   277       1.920  -0.850  25.920  0.00  0.00           H  
ATOM   3967 HG12 VAL   277       2.650  -1.060  24.230  0.00  0.00           H  
ATOM   3968 HG13 VAL   277       1.990   0.510  24.670  0.00  0.00           H  
ATOM   3969  CG2 VAL   277      -0.580  -0.610  25.570  0.00  0.00           C  
ATOM   3970 HG21 VAL   277      -1.450  -1.300  25.660  0.00  0.00           H  
ATOM   3971 HG22 VAL   277      -0.160  -0.550  26.590  0.00  0.00           H  
ATOM   3972 HG23 VAL   277      -0.920   0.410  25.260  0.00  0.00           H  
ATOM   3973  C   VAL   277       0.890  -1.220  22.080  0.00  0.00           C  
ATOM   3974  O   VAL   277       0.760  -2.430  21.850  0.00  0.00           O  
ATOM   3975  N   MET   278       1.750  -0.390  21.400  0.00  0.00           N  
ATOM   3976  HN  MET   278       1.850   0.590  21.570  0.00  0.00           H  
ATOM   3977  CA  MET   278       2.370  -0.690  20.140  0.00  0.00           C  
ATOM   3978  HA  MET   278       2.180  -1.690  19.770  0.00  0.00           H  
ATOM   3979  CB  MET   278       1.840   0.340  19.020  0.00  0.00           C  
ATOM   3980  HB1 MET   278       1.980   1.320  19.520  0.00  0.00           H  
ATOM   3981  HB2 MET   278       2.380   0.350  18.040  0.00  0.00           H  
ATOM   3982  CG  MET   278       0.330   0.130  18.620  0.00  0.00           C  
ATOM   3983  HG1 MET   278      -0.160   0.490  19.550  0.00  0.00           H  
ATOM   3984  HG2 MET   278       0.010   0.850  17.830  0.00  0.00           H  
ATOM   3985  SD  MET   278      -0.210  -1.540  18.200  0.00  0.00           S  
ATOM   3986  CE  MET   278       0.710  -1.500  16.630  0.00  0.00           C  
ATOM   3987  HE1 MET   278       0.450  -2.450  16.120  0.00  0.00           H  
ATOM   3988  HE2 MET   278       0.420  -0.670  15.940  0.00  0.00           H  
ATOM   3989  HE3 MET   278       1.800  -1.490  16.840  0.00  0.00           H  
ATOM   3990  C   MET   278       3.950  -0.550  20.150  0.00  0.00           C  
ATOM   3991  O   MET   278       4.510   0.230  20.930  0.00  0.00           O  
ATOM   3992  N   PRO   279       4.700  -1.230  19.310  0.00  0.00           N  
ATOM   3993  CD  PRO   279       4.270  -2.300  18.430  0.00  0.00           C  
ATOM   3994  HD1 PRO   279       3.360  -2.030  17.860  0.00  0.00           H  
ATOM   3995  HD2 PRO   279       4.080  -3.210  19.040  0.00  0.00           H  
ATOM   3996  CA  PRO   279       6.100  -1.050  19.140  0.00  0.00           C  
ATOM   3997  HA  PRO   279       6.500  -0.920  20.140  0.00  0.00           H  
ATOM   3998  CB  PRO   279       6.660  -2.330  18.490  0.00  0.00           C  
ATOM   3999  HB1 PRO   279       6.910  -3.160  19.180  0.00  0.00           H  
ATOM   4000  HB2 PRO   279       7.580  -2.210  17.870  0.00  0.00           H  
ATOM   4001  CG  PRO   279       5.490  -2.600  17.590  0.00  0.00           C  
ATOM   4002  HG1 PRO   279       5.390  -3.650  17.250  0.00  0.00           H  
ATOM   4003  HG2 PRO   279       5.580  -1.980  16.670  0.00  0.00           H  
ATOM   4004  C   PRO   279       6.570   0.160  18.340  0.00  0.00           C  
ATOM   4005  O   PRO   279       7.720   0.260  17.940  0.00  0.00           O  
ATOM   4006  N   CYS   280       5.650   1.000  17.950  0.00  0.00           N  
ATOM   4007  HN  CYS   280       4.690   0.800  18.150  0.00  0.00           H  
ATOM   4008  CA  CYS   280       5.790   2.010  16.990  0.00  0.00           C  
ATOM   4009  HA  CYS   280       6.830   2.200  16.760  0.00  0.00           H  
ATOM   4010  CB  CYS   280       5.190   1.320  15.620  0.00  0.00           C  
ATOM   4011  HB1 CYS   280       5.710   0.350  15.450  0.00  0.00           H  
ATOM   4012  HB2 CYS   280       4.130   1.110  15.880  0.00  0.00           H  
ATOM   4013  SG  CYS   280       5.240   2.150  14.310  0.00  0.00           S  
ATOM   4014  C   CYS   280       5.160   3.370  17.460  0.00  0.00           C  
ATOM   4015  O   CYS   280       4.160   3.490  18.120  0.00  0.00           O  
ATOM   4016  N   TYR   281       5.730   4.540  17.040  0.00  0.00           N  
ATOM   4017  HN  TYR   281       6.570   4.610  16.520  0.00  0.00           H  
ATOM   4018  CA  TYR   281       5.200   5.920  17.340  0.00  0.00           C  
ATOM   4019  HA  TYR   281       4.630   5.950  18.260  0.00  0.00           H  
ATOM   4020  CB  TYR   281       6.390   6.840  17.330  0.00  0.00           C  
ATOM   4021  HB1 TYR   281       7.030   6.620  16.450  0.00  0.00           H  
ATOM   4022  HB2 TYR   281       6.160   7.930  17.360  0.00  0.00           H  
ATOM   4023  CG  TYR   281       7.210   6.530  18.540  0.00  0.00           C  
ATOM   4024  CD1 TYR   281       8.640   6.370  18.400  0.00  0.00           C  
ATOM   4025  HD1 TYR   281       9.040   6.190  17.410  0.00  0.00           H  
ATOM   4026  CE1 TYR   281       9.460   6.380  19.560  0.00  0.00           C  
ATOM   4027  HE1 TYR   281      10.520   6.230  19.480  0.00  0.00           H  
ATOM   4028  CZ  TYR   281       8.910   6.630  20.800  0.00  0.00           C  
ATOM   4029  OH  TYR   281       9.700   7.050  21.980  0.00  0.00           O  
ATOM   4030  HH  TYR   281       9.040   7.370  22.600  0.00  0.00           H  
ATOM   4031  CD2 TYR   281       6.650   6.700  19.850  0.00  0.00           C  
ATOM   4032  HD2 TYR   281       5.600   6.930  20.000  0.00  0.00           H  
ATOM   4033  CE2 TYR   281       7.500   6.790  20.950  0.00  0.00           C  
ATOM   4034  HE2 TYR   281       7.060   6.910  21.930  0.00  0.00           H  
ATOM   4035  C   TYR   281       4.220   6.350  16.240  0.00  0.00           C  
ATOM   4036  O   TYR   281       3.330   7.160  16.510  0.00  0.00           O  
ATOM   4037  N   ASP   282       4.390   5.820  14.990  0.00  0.00           N  
ATOM   4038  HN  ASP   282       5.130   5.160  14.850  0.00  0.00           H  
ATOM   4039  CA  ASP   282       3.740   6.340  13.840  0.00  0.00           C  
ATOM   4040  HA  ASP   282       3.640   7.410  13.950  0.00  0.00           H  
ATOM   4041  CB  ASP   282       4.470   5.930  12.590  0.00  0.00           C  
ATOM   4042  HB1 ASP   282       4.670   4.840  12.630  0.00  0.00           H  
ATOM   4043  HB2 ASP   282       3.890   6.160  11.680  0.00  0.00           H  
ATOM   4044  CG  ASP   282       5.810   6.630  12.440  0.00  0.00           C  
ATOM   4045  OD1 ASP   282       6.880   6.020  12.220  0.00  0.00           O  
ATOM   4046  OD2 ASP   282       5.810   7.890  12.390  0.00  0.00           O1-
ATOM   4047  C   ASP   282       2.320   5.820  13.830  0.00  0.00           C  
ATOM   4048  O   ASP   282       1.390   6.300  13.140  0.00  0.00           O  
ATOM   4049  N   LYS   283       2.060   4.830  14.700  0.00  0.00           N  
ATOM   4050  HN  LYS   283       2.820   4.590  15.300  0.00  0.00           H  
ATOM   4051  CA  LYS   283       0.750   4.290  15.040  0.00  0.00           C  
ATOM   4052  HA  LYS   283       0.200   4.050  14.140  0.00  0.00           H  
ATOM   4053  CB  LYS   283       0.830   2.900  15.720  0.00  0.00           C  
ATOM   4054  HB1 LYS   283       1.550   2.990  16.550  0.00  0.00           H  
ATOM   4055  HB2 LYS   283      -0.150   2.690  16.190  0.00  0.00           H  
ATOM   4056  CG  LYS   283       1.220   1.740  14.780  0.00  0.00           C  
ATOM   4057  HG1 LYS   283       2.200   1.880  14.270  0.00  0.00           H  
ATOM   4058  HG2 LYS   283       1.450   0.850  15.400  0.00  0.00           H  
ATOM   4059  CD  LYS   283       0.080   1.320  13.840  0.00  0.00           C  
ATOM   4060  HD1 LYS   283      -0.710   0.930  14.520  0.00  0.00           H  
ATOM   4061  HD2 LYS   283      -0.360   2.210  13.350  0.00  0.00           H  
ATOM   4062  CE  LYS   283       0.610   0.150  12.870  0.00  0.00           C  
ATOM   4063  HE1 LYS   283       1.520   0.380  12.280  0.00  0.00           H  
ATOM   4064  HE2 LYS   283       0.780  -0.800  13.420  0.00  0.00           H  
ATOM   4065  NZ  LYS   283      -0.400  -0.160  11.880  0.00  0.00           N1+
ATOM   4066  HZ1 LYS   283       0.030  -0.800  11.180  0.00  0.00           H  
ATOM   4067  HZ2 LYS   283      -1.210  -0.650  12.310  0.00  0.00           H  
ATOM   4068  HZ3 LYS   283      -0.670   0.730  11.400  0.00  0.00           H  
ATOM   4069  C   LYS   283      -0.230   5.320  15.710  0.00  0.00           C  
ATOM   4070  O   LYS   283      -1.440   5.210  15.540  0.00  0.00           O  
ATOM   4071  N   LYS   284       0.360   6.310  16.380  0.00  0.00           N  
ATOM   4072  HN  LYS   284       1.350   6.410  16.480  0.00  0.00           H  
ATOM   4073  CA  LYS   284      -0.300   7.480  16.850  0.00  0.00           C  
ATOM   4074  HA  LYS   284      -1.040   7.290  17.610  0.00  0.00           H  
ATOM   4075  CB  LYS   284       0.630   8.320  17.690  0.00  0.00           C  
ATOM   4076  HB1 LYS   284       1.590   8.630  17.240  0.00  0.00           H  
ATOM   4077  HB2 LYS   284       0.090   9.280  17.880  0.00  0.00           H  
ATOM   4078  CG  LYS   284       1.000   7.640  19.050  0.00  0.00           C  
ATOM   4079  HG1 LYS   284       0.190   7.770  19.800  0.00  0.00           H  
ATOM   4080  HG2 LYS   284       1.290   6.580  18.910  0.00  0.00           H  
ATOM   4081  CD  LYS   284       2.250   8.370  19.630  0.00  0.00           C  
ATOM   4082  HD1 LYS   284       3.000   8.170  18.830  0.00  0.00           H  
ATOM   4083  HD2 LYS   284       2.000   9.450  19.690  0.00  0.00           H  
ATOM   4084  CE  LYS   284       2.860   7.700  20.870  0.00  0.00           C  
ATOM   4085  HE1 LYS   284       2.980   6.600  20.800  0.00  0.00           H  
ATOM   4086  HE2 LYS   284       3.890   8.050  21.100  0.00  0.00           H  
ATOM   4087  NZ  LYS   284       2.080   7.830  22.130  0.00  0.00           N1+
ATOM   4088  HZ1 LYS   284       2.750   7.480  22.840  0.00  0.00           H  
ATOM   4089  HZ2 LYS   284       1.840   8.800  22.420  0.00  0.00           H  
ATOM   4090  HZ3 LYS   284       1.200   7.270  22.090  0.00  0.00           H  
ATOM   4091  C   LYS   284      -0.820   8.320  15.730  0.00  0.00           C  
ATOM   4092  O   LYS   284      -1.920   8.810  15.840  0.00  0.00           O  
ATOM   4093  N   LEU   285      -0.100   8.450  14.650  0.00  0.00           N  
ATOM   4094  HN  LEU   285       0.790   8.000  14.650  0.00  0.00           H  
ATOM   4095  CA  LEU   285      -0.570   9.110  13.450  0.00  0.00           C  
ATOM   4096  HA  LEU   285      -1.010  10.060  13.710  0.00  0.00           H  
ATOM   4097  CB  LEU   285       0.560   9.430  12.430  0.00  0.00           C  
ATOM   4098  HB1 LEU   285       1.150   8.490  12.360  0.00  0.00           H  
ATOM   4099  HB2 LEU   285       0.150   9.530  11.410  0.00  0.00           H  
ATOM   4100  CG  LEU   285       1.580  10.580  12.820  0.00  0.00           C  
ATOM   4101  HG  LEU   285       1.890  10.490  13.880  0.00  0.00           H  
ATOM   4102  CD1 LEU   285       2.900  10.380  12.070  0.00  0.00           C  
ATOM   4103 HD11 LEU   285       3.600  11.220  12.300  0.00  0.00           H  
ATOM   4104 HD12 LEU   285       3.370   9.430  12.400  0.00  0.00           H  
ATOM   4105 HD13 LEU   285       2.780  10.340  10.960  0.00  0.00           H  
ATOM   4106  CD2 LEU   285       0.960  11.980  12.520  0.00  0.00           C  
ATOM   4107 HD21 LEU   285       0.500  11.860  11.520  0.00  0.00           H  
ATOM   4108 HD22 LEU   285       0.150  12.140  13.270  0.00  0.00           H  
ATOM   4109 HD23 LEU   285       1.740  12.760  12.430  0.00  0.00           H  
ATOM   4110  C   LEU   285      -1.630   8.390  12.790  0.00  0.00           C  
ATOM   4111  O   LEU   285      -2.650   8.980  12.460  0.00  0.00           O  
ATOM   4112  N   GLU   286      -1.440   7.100  12.520  0.00  0.00           N  
ATOM   4113  HN  GLU   286      -0.560   6.690  12.730  0.00  0.00           H  
ATOM   4114  CA  GLU   286      -2.460   6.170  12.070  0.00  0.00           C  
ATOM   4115  HA  GLU   286      -2.550   6.230  10.990  0.00  0.00           H  
ATOM   4116  CB  GLU   286      -1.990   4.680  11.890  0.00  0.00           C  
ATOM   4117  HB1 GLU   286      -1.330   4.750  10.990  0.00  0.00           H  
ATOM   4118  HB2 GLU   286      -1.410   4.470  12.810  0.00  0.00           H  
ATOM   4119  CG  GLU   286      -3.060   3.570  11.690  0.00  0.00           C  
ATOM   4120  HG1 GLU   286      -3.850   3.570  12.470  0.00  0.00           H  
ATOM   4121  HG2 GLU   286      -3.550   3.750  10.710  0.00  0.00           H  
ATOM   4122  CD  GLU   286      -2.510   2.190  11.550  0.00  0.00           C  
ATOM   4123  OE1 GLU   286      -1.440   2.020  10.930  0.00  0.00           O  
ATOM   4124  OE2 GLU   286      -3.130   1.260  12.090  0.00  0.00           O1-
ATOM   4125  C   GLU   286      -3.830   6.230  12.850  0.00  0.00           C  
ATOM   4126  O   GLU   286      -4.910   6.430  12.260  0.00  0.00           O  
ATOM   4127  N   GLY   287      -3.740   6.150  14.200  0.00  0.00           N  
ATOM   4128  HN  GLY   287      -2.840   5.950  14.580  0.00  0.00           H  
ATOM   4129  CA  GLY   287      -4.940   6.180  15.000  0.00  0.00           C  
ATOM   4130  HA1 GLY   287      -4.650   5.750  15.950  0.00  0.00           H  
ATOM   4131  HA2 GLY   287      -5.720   5.560  14.570  0.00  0.00           H  
ATOM   4132  C   GLY   287      -5.430   7.650  15.120  0.00  0.00           C  
ATOM   4133  O   GLY   287      -6.600   7.780  15.370  0.00  0.00           O  
ATOM   4134  N   ALA   288      -4.570   8.680  14.810  0.00  0.00           N  
ATOM   4135  HN  ALA   288      -3.660   8.440  14.490  0.00  0.00           H  
ATOM   4136  CA  ALA   288      -5.130  10.010  15.010  0.00  0.00           C  
ATOM   4137  HA  ALA   288      -5.870   9.970  15.790  0.00  0.00           H  
ATOM   4138  CB  ALA   288      -3.970  10.930  15.250  0.00  0.00           C  
ATOM   4139  HB1 ALA   288      -3.150  10.840  14.510  0.00  0.00           H  
ATOM   4140  HB2 ALA   288      -4.140  12.020  15.380  0.00  0.00           H  
ATOM   4141  HB3 ALA   288      -3.500  10.560  16.180  0.00  0.00           H  
ATOM   4142  C   ALA   288      -5.780  10.580  13.790  0.00  0.00           C  
ATOM   4143  O   ALA   288      -6.590  11.470  13.920  0.00  0.00           O  
ATOM   4144  N   ARG   289      -5.480  10.030  12.570  0.00  0.00           N  
ATOM   4145  HN  ARG   289      -4.880   9.250  12.450  0.00  0.00           H  
ATOM   4146  CA  ARG   289      -5.910  10.630  11.360  0.00  0.00           C  
ATOM   4147  HA  ARG   289      -5.920  11.680  11.610  0.00  0.00           H  
ATOM   4148  CB  ARG   289      -4.860  10.540  10.290  0.00  0.00           C  
ATOM   4149  HB1 ARG   289      -5.080  11.310   9.520  0.00  0.00           H  
ATOM   4150  HB2 ARG   289      -3.840  10.800  10.620  0.00  0.00           H  
ATOM   4151  CG  ARG   289      -4.640   9.110   9.710  0.00  0.00           C  
ATOM   4152  HG1 ARG   289      -4.570   8.410  10.580  0.00  0.00           H  
ATOM   4153  HG2 ARG   289      -5.580   8.810   9.210  0.00  0.00           H  
ATOM   4154  CD  ARG   289      -3.430   8.910   8.820  0.00  0.00           C  
ATOM   4155  HD1 ARG   289      -2.550   9.390   9.300  0.00  0.00           H  
ATOM   4156  HD2 ARG   289      -3.120   7.870   8.580  0.00  0.00           H  
ATOM   4157  NE  ARG   289      -3.720   9.580   7.540  0.00  0.00           N  
ATOM   4158  HE  ARG   289      -4.530  10.160   7.470  0.00  0.00           H  
ATOM   4159  CZ  ARG   289      -2.860   9.850   6.530  0.00  0.00           C  
ATOM   4160  NH1 ARG   289      -1.650   9.380   6.500  0.00  0.00           N1+
ATOM   4161 HH11 ARG   289      -1.010   9.720   5.810  0.00  0.00           H  
ATOM   4162 HH12 ARG   289      -1.500   8.570   7.070  0.00  0.00           H  
ATOM   4163  NH2 ARG   289      -3.360  10.510   5.520  0.00  0.00           N  
ATOM   4164 HH21 ARG   289      -2.800  10.660   4.700  0.00  0.00           H  
ATOM   4165 HH22 ARG   289      -4.220  11.020   5.540  0.00  0.00           H  
ATOM   4166  C   ARG   289      -7.280  10.130  10.800  0.00  0.00           C  
ATOM   4167  O   ARG   289      -7.620   8.970  10.800  0.00  0.00           O  
ATOM   4168  N   ASP   290      -8.120  11.060  10.300  0.00  0.00           N  
ATOM   4169  HN  ASP   290      -8.030  12.060  10.230  0.00  0.00           H  
ATOM   4170  CA  ASP   290      -9.500  10.760  10.070  0.00  0.00           C  
ATOM   4171  HA  ASP   290      -9.740   9.840  10.590  0.00  0.00           H  
ATOM   4172  CB  ASP   290     -10.390  11.740  10.900  0.00  0.00           C  
ATOM   4173  HB1 ASP   290     -11.430  11.460  10.640  0.00  0.00           H  
ATOM   4174  HB2 ASP   290     -10.120  11.670  11.980  0.00  0.00           H  
ATOM   4175  CG  ASP   290     -10.300  13.200  10.420  0.00  0.00           C  
ATOM   4176  OD1 ASP   290      -9.230  13.580   9.860  0.00  0.00           O  
ATOM   4177  OD2 ASP   290     -11.210  14.040  10.760  0.00  0.00           O1-
ATOM   4178  C   ASP   290      -9.770  10.720   8.540  0.00  0.00           C  
ATOM   4179  O   ASP   290     -10.910  10.910   8.080  0.00  0.00           O  
ATOM   4180  N   ASP   291      -8.780  10.460   7.660  0.00  0.00           N  
ATOM   4181  HN  ASP   291      -7.830  10.550   7.950  0.00  0.00           H  
ATOM   4182  CA  ASP   291      -8.950  10.220   6.260  0.00  0.00           C  
ATOM   4183  HA  ASP   291      -9.540  11.020   5.840  0.00  0.00           H  
ATOM   4184  CB  ASP   291      -7.540   9.890   5.700  0.00  0.00           C  
ATOM   4185  HB1 ASP   291      -7.270   8.900   6.130  0.00  0.00           H  
ATOM   4186  HB2 ASP   291      -7.570   9.610   4.620  0.00  0.00           H  
ATOM   4187  CG  ASP   291      -6.420  10.790   6.020  0.00  0.00           C  
ATOM   4188  OD1 ASP   291      -5.980  10.960   7.210  0.00  0.00           O  
ATOM   4189  OD2 ASP   291      -5.880  11.440   5.030  0.00  0.00           O1-
ATOM   4190  C   ASP   291      -9.780   8.930   6.130  0.00  0.00           C  
ATOM   4191  O   ASP   291     -10.610   8.830   5.270  0.00  0.00           O  
ATOM   4192  N   PHE   292      -9.530   7.910   6.970  0.00  0.00           N  
ATOM   4193  HN  PHE   292      -8.770   7.980   7.620  0.00  0.00           H  
ATOM   4194  CA  PHE   292     -10.380   6.730   7.120  0.00  0.00           C  
ATOM   4195  HA  PHE   292     -10.370   6.270   6.150  0.00  0.00           H  
ATOM   4196  CB  PHE   292      -9.870   5.710   8.130  0.00  0.00           C  
ATOM   4197  HB1 PHE   292     -10.110   5.990   9.170  0.00  0.00           H  
ATOM   4198  HB2 PHE   292     -10.240   4.680   7.930  0.00  0.00           H  
ATOM   4199  CG  PHE   292      -8.390   5.570   7.970  0.00  0.00           C  
ATOM   4200  CD1 PHE   292      -7.820   4.980   6.800  0.00  0.00           C  
ATOM   4201  HD1 PHE   292      -8.360   4.490   6.000  0.00  0.00           H  
ATOM   4202  CE1 PHE   292      -6.450   4.910   6.680  0.00  0.00           C  
ATOM   4203  HE1 PHE   292      -5.960   4.490   5.810  0.00  0.00           H  
ATOM   4204  CZ  PHE   292      -5.590   5.380   7.670  0.00  0.00           C  
ATOM   4205  HZ  PHE   292      -4.520   5.280   7.560  0.00  0.00           H  
ATOM   4206  CD2 PHE   292      -7.540   6.160   8.890  0.00  0.00           C  
ATOM   4207  HD2 PHE   292      -8.020   6.560   9.780  0.00  0.00           H  
ATOM   4208  CE2 PHE   292      -6.170   6.070   8.740  0.00  0.00           C  
ATOM   4209  HE2 PHE   292      -5.590   6.420   9.580  0.00  0.00           H  
ATOM   4210  C   PHE   292     -11.840   6.990   7.520  0.00  0.00           C  
ATOM   4211  O   PHE   292     -12.290   7.830   8.400  0.00  0.00           O  
ATOM   4212  N   TRP   293     -12.670   6.150   6.880  0.00  0.00           N  
ATOM   4213  HN  TRP   293     -12.260   5.470   6.280  0.00  0.00           H  
ATOM   4214  CA  TRP   293     -14.070   6.070   7.270  0.00  0.00           C  
ATOM   4215  HA  TRP   293     -14.330   6.500   8.230  0.00  0.00           H  
ATOM   4216  CB  TRP   293     -14.840   6.840   6.150  0.00  0.00           C  
ATOM   4217  HB1 TRP   293     -14.460   7.880   6.230  0.00  0.00           H  
ATOM   4218  HB2 TRP   293     -14.490   6.380   5.200  0.00  0.00           H  
ATOM   4219  CG  TRP   293     -16.330   6.860   6.170  0.00  0.00           C  
ATOM   4220  CD1 TRP   293     -17.060   7.930   6.640  0.00  0.00           C  
ATOM   4221  HD1 TRP   293     -16.600   8.810   7.080  0.00  0.00           H  
ATOM   4222  NE1 TRP   293     -18.410   7.720   6.360  0.00  0.00           N  
ATOM   4223  HE1 TRP   293     -19.140   8.360   6.480  0.00  0.00           H  
ATOM   4224  CE2 TRP   293     -18.570   6.490   5.810  0.00  0.00           C  
ATOM   4225  CD2 TRP   293     -17.250   5.900   5.770  0.00  0.00           C  
ATOM   4226  CE3 TRP   293     -17.130   4.650   5.240  0.00  0.00           C  
ATOM   4227  HE3 TRP   293     -16.170   4.180   5.100  0.00  0.00           H  
ATOM   4228  CZ3 TRP   293     -18.220   3.910   4.910  0.00  0.00           C  
ATOM   4229  HZ3 TRP   293     -18.080   2.920   4.500  0.00  0.00           H  
ATOM   4230  CZ2 TRP   293     -19.680   5.790   5.500  0.00  0.00           C  
ATOM   4231  HZ2 TRP   293     -20.650   6.270   5.490  0.00  0.00           H  
ATOM   4232  CH2 TRP   293     -19.520   4.480   5.000  0.00  0.00           C  
ATOM   4233  HH2 TRP   293     -20.380   3.880   4.720  0.00  0.00           H  
ATOM   4234  C   TRP   293     -14.430   4.670   7.440  0.00  0.00           C  
ATOM   4235  O   TRP   293     -13.730   3.750   6.970  0.00  0.00           O  
ATOM   4236  N   LEU   294     -15.550   4.310   8.190  0.00  0.00           N  
ATOM   4237  HN  LEU   294     -16.020   5.020   8.720  0.00  0.00           H  
ATOM   4238  CA  LEU   294     -15.940   2.940   8.360  0.00  0.00           C  
ATOM   4239  HA  LEU   294     -15.690   2.380   7.470  0.00  0.00           H  
ATOM   4240  CB  LEU   294     -15.370   2.330   9.760  0.00  0.00           C  
ATOM   4241  HB1 LEU   294     -15.720   3.090  10.490  0.00  0.00           H  
ATOM   4242  HB2 LEU   294     -15.770   1.320   9.970  0.00  0.00           H  
ATOM   4243  CG  LEU   294     -13.800   2.120   9.800  0.00  0.00           C  
ATOM   4244  HG  LEU   294     -13.210   3.050   9.640  0.00  0.00           H  
ATOM   4245  CD1 LEU   294     -13.490   1.650  11.260  0.00  0.00           C  
ATOM   4246 HD11 LEU   294     -13.860   2.350  12.030  0.00  0.00           H  
ATOM   4247 HD12 LEU   294     -14.050   0.700  11.420  0.00  0.00           H  
ATOM   4248 HD13 LEU   294     -12.430   1.350  11.360  0.00  0.00           H  
ATOM   4249  CD2 LEU   294     -13.320   1.090   8.780  0.00  0.00           C  
ATOM   4250 HD21 LEU   294     -13.530   1.350   7.720  0.00  0.00           H  
ATOM   4251 HD22 LEU   294     -12.250   0.810   8.900  0.00  0.00           H  
ATOM   4252 HD23 LEU   294     -13.890   0.150   8.910  0.00  0.00           H  
ATOM   4253  C   LEU   294     -17.390   2.850   8.450  0.00  0.00           C  
ATOM   4254  O   LEU   294     -18.010   3.740   8.960  0.00  0.00           O  
ATOM   4255  N   PRO   295     -18.070   1.800   7.990  0.00  0.00           N  
ATOM   4256  CD  PRO   295     -17.440   0.650   7.270  0.00  0.00           C  
ATOM   4257  HD1 PRO   295     -16.630   0.170   7.870  0.00  0.00           H  
ATOM   4258  HD2 PRO   295     -16.870   0.950   6.370  0.00  0.00           H  
ATOM   4259  CA  PRO   295     -19.540   1.780   7.770  0.00  0.00           C  
ATOM   4260  HA  PRO   295     -19.740   2.760   7.370  0.00  0.00           H  
ATOM   4261  CB  PRO   295     -19.790   0.520   6.920  0.00  0.00           C  
ATOM   4262  HB1 PRO   295     -19.880   0.880   5.870  0.00  0.00           H  
ATOM   4263  HB2 PRO   295     -20.780   0.030   7.060  0.00  0.00           H  
ATOM   4264  CG  PRO   295     -18.560  -0.340   7.110  0.00  0.00           C  
ATOM   4265  HG1 PRO   295     -18.310  -0.960   6.230  0.00  0.00           H  
ATOM   4266  HG2 PRO   295     -18.600  -0.960   8.030  0.00  0.00           H  
ATOM   4267  C   PRO   295     -20.410   1.760   9.060  0.00  0.00           C  
ATOM   4268  O   PRO   295     -21.490   2.340   9.070  0.00  0.00           O  
ATOM   4269  N   GLY   296     -20.000   0.910  10.110  0.00  0.00           N  
ATOM   4270  HN  GLY   296     -19.220   0.280  10.100  0.00  0.00           H  
ATOM   4271  CA  GLY   296     -20.880   0.550  11.190  0.00  0.00           C  
ATOM   4272  HA1 GLY   296     -20.490  -0.380  11.590  0.00  0.00           H  
ATOM   4273  HA2 GLY   296     -21.890   0.480  10.830  0.00  0.00           H  
ATOM   4274  C   GLY   296     -20.950   1.490  12.360  0.00  0.00           C  
ATOM   4275  O   GLY   296     -21.850   1.440  13.260  0.00  0.00           O  
ATOM   4276  N   THR   297     -19.920   2.420  12.440  0.00  0.00           N  
ATOM   4277  HN  THR   297     -19.190   2.410  11.760  0.00  0.00           H  
ATOM   4278  CA  THR   297     -19.890   3.470  13.420  0.00  0.00           C  
ATOM   4279  HA  THR   297     -20.910   3.820  13.420  0.00  0.00           H  
ATOM   4280  CB  THR   297     -19.530   3.100  14.850  0.00  0.00           C  
ATOM   4281  HB  THR   297     -20.140   2.240  15.190  0.00  0.00           H  
ATOM   4282  OG1 THR   297     -19.830   4.140  15.760  0.00  0.00           O  
ATOM   4283  HG1 THR   297     -19.780   3.730  16.620  0.00  0.00           H  
ATOM   4284  CG2 THR   297     -18.050   2.720  14.920  0.00  0.00           C  
ATOM   4285 HG21 THR   297     -17.610   1.900  14.310  0.00  0.00           H  
ATOM   4286 HG22 THR   297     -17.520   3.670  14.660  0.00  0.00           H  
ATOM   4287 HG23 THR   297     -17.760   2.510  15.970  0.00  0.00           H  
ATOM   4288  C   THR   297     -19.030   4.560  12.830  0.00  0.00           C  
ATOM   4289  O   THR   297     -18.190   4.440  11.920  0.00  0.00           O  
ATOM   4290  N   SER   298     -19.220   5.810  13.440  0.00  0.00           N  
ATOM   4291  HN  SER   298     -19.790   5.670  14.250  0.00  0.00           H  
ATOM   4292  CA  SER   298     -18.400   6.930  13.150  0.00  0.00           C  
ATOM   4293  HA  SER   298     -17.700   6.730  12.350  0.00  0.00           H  
ATOM   4294  CB  SER   298     -19.140   8.190  12.740  0.00  0.00           C  
ATOM   4295  HB1 SER   298     -20.130   8.320  13.240  0.00  0.00           H  
ATOM   4296  HB2 SER   298     -18.550   9.130  12.760  0.00  0.00           H  
ATOM   4297  OG  SER   298     -19.470   7.960  11.380  0.00  0.00           O  
ATOM   4298  HG1 SER   298     -19.870   7.090  11.320  0.00  0.00           H  
ATOM   4299  C   SER   298     -17.560   7.270  14.320  0.00  0.00           C  
ATOM   4300  O   SER   298     -16.860   8.230  14.180  0.00  0.00           O  
ATOM   4301  N   VAL   299     -17.520   6.490  15.380  0.00  0.00           N  
ATOM   4302  HN  VAL   299     -17.930   5.590  15.390  0.00  0.00           H  
ATOM   4303  CA  VAL   299     -16.880   6.680  16.610  0.00  0.00           C  
ATOM   4304  HA  VAL   299     -16.950   7.730  16.860  0.00  0.00           H  
ATOM   4305  CB  VAL   299     -17.420   6.000  17.820  0.00  0.00           C  
ATOM   4306  HB  VAL   299     -17.760   4.950  17.640  0.00  0.00           H  
ATOM   4307  CG1 VAL   299     -16.280   5.870  18.920  0.00  0.00           C  
ATOM   4308 HG11 VAL   299     -15.970   6.920  19.110  0.00  0.00           H  
ATOM   4309 HG12 VAL   299     -16.590   5.430  19.900  0.00  0.00           H  
ATOM   4310 HG13 VAL   299     -15.410   5.260  18.600  0.00  0.00           H  
ATOM   4311  CG2 VAL   299     -18.570   6.810  18.400  0.00  0.00           C  
ATOM   4312 HG21 VAL   299     -19.330   7.220  17.700  0.00  0.00           H  
ATOM   4313 HG22 VAL   299     -19.090   6.200  19.170  0.00  0.00           H  
ATOM   4314 HG23 VAL   299     -18.150   7.740  18.830  0.00  0.00           H  
ATOM   4315  C   VAL   299     -15.430   6.350  16.380  0.00  0.00           C  
ATOM   4316  O   VAL   299     -15.230   5.320  15.770  0.00  0.00           O  
ATOM   4317  N   PRO   300     -14.410   7.140  16.810  0.00  0.00           N  
ATOM   4318  CD  PRO   300     -14.510   8.620  16.830  0.00  0.00           C  
ATOM   4319  HD1 PRO   300     -14.970   8.850  17.810  0.00  0.00           H  
ATOM   4320  HD2 PRO   300     -15.150   9.070  16.040  0.00  0.00           H  
ATOM   4321  CA  PRO   300     -13.010   6.760  16.640  0.00  0.00           C  
ATOM   4322  HA  PRO   300     -12.890   6.810  15.570  0.00  0.00           H  
ATOM   4323  CB  PRO   300     -12.210   7.890  17.220  0.00  0.00           C  
ATOM   4324  HB1 PRO   300     -11.110   7.830  17.060  0.00  0.00           H  
ATOM   4325  HB2 PRO   300     -12.350   7.940  18.320  0.00  0.00           H  
ATOM   4326  CG  PRO   300     -13.040   9.150  16.770  0.00  0.00           C  
ATOM   4327  HG1 PRO   300     -12.740   9.330  15.710  0.00  0.00           H  
ATOM   4328  HG2 PRO   300     -12.700  10.050  17.320  0.00  0.00           H  
ATOM   4329  C   PRO   300     -12.460   5.480  17.240  0.00  0.00           C  
ATOM   4330  O   PRO   300     -12.610   5.340  18.490  0.00  0.00           O  
ATOM   4331  N   GLU   301     -11.790   4.590  16.430  0.00  0.00           N  
ATOM   4332  HN  GLU   301     -11.690   4.750  15.450  0.00  0.00           H  
ATOM   4333  CA  GLU   301     -11.250   3.320  16.860  0.00  0.00           C  
ATOM   4334  HA  GLU   301     -12.140   2.740  17.030  0.00  0.00           H  
ATOM   4335  CB  GLU   301     -10.400   2.700  15.750  0.00  0.00           C  
ATOM   4336  HB1 GLU   301      -9.610   3.440  15.480  0.00  0.00           H  
ATOM   4337  HB2 GLU   301      -9.850   1.810  16.110  0.00  0.00           H  
ATOM   4338  CG  GLU   301     -11.210   2.260  14.510  0.00  0.00           C  
ATOM   4339  HG1 GLU   301     -10.660   1.450  13.980  0.00  0.00           H  
ATOM   4340  HG2 GLU   301     -12.200   1.900  14.850  0.00  0.00           H  
ATOM   4341  CD  GLU   301     -11.370   3.440  13.590  0.00  0.00           C  
ATOM   4342  OE1 GLU   301     -12.390   4.100  13.730  0.00  0.00           O  
ATOM   4343  OE2 GLU   301     -10.410   3.830  12.840  0.00  0.00           O1-
ATOM   4344  C   GLU   301     -10.420   3.190  18.190  0.00  0.00           C  
ATOM   4345  O   GLU   301     -10.760   2.390  19.020  0.00  0.00           O  
ATOM   4346  N   THR   302      -9.350   4.000  18.390  0.00  0.00           N  
ATOM   4347  HN  THR   302      -9.040   4.590  17.650  0.00  0.00           H  
ATOM   4348  CA  THR   302      -8.480   4.170  19.590  0.00  0.00           C  
ATOM   4349  HA  THR   302      -8.850   3.480  20.340  0.00  0.00           H  
ATOM   4350  CB  THR   302      -7.040   3.820  19.250  0.00  0.00           C  
ATOM   4351  HB  THR   302      -6.350   4.070  20.080  0.00  0.00           H  
ATOM   4352  OG1 THR   302      -6.660   4.420  18.010  0.00  0.00           O  
ATOM   4353  HG1 THR   302      -6.500   5.340  18.210  0.00  0.00           H  
ATOM   4354  CG2 THR   302      -6.990   2.340  18.910  0.00  0.00           C  
ATOM   4355 HG21 THR   302      -6.000   2.090  18.470  0.00  0.00           H  
ATOM   4356 HG22 THR   302      -7.030   1.710  19.830  0.00  0.00           H  
ATOM   4357 HG23 THR   302      -7.730   1.980  18.150  0.00  0.00           H  
ATOM   4358  C   THR   302      -8.460   5.590  20.110  0.00  0.00           C  
ATOM   4359  O   THR   302      -8.270   6.550  19.320  0.00  0.00           O  
ATOM   4360  N   ASP   303      -8.740   5.730  21.430  0.00  0.00           N  
ATOM   4361  HN  ASP   303      -8.820   4.960  22.050  0.00  0.00           H  
ATOM   4362  CA  ASP   303      -8.700   7.040  22.090  0.00  0.00           C  
ATOM   4363  HA  ASP   303      -8.990   7.800  21.380  0.00  0.00           H  
ATOM   4364  CB  ASP   303      -9.570   7.050  23.400  0.00  0.00           C  
ATOM   4365  HB1 ASP   303      -9.120   6.350  24.140  0.00  0.00           H  
ATOM   4366  HB2 ASP   303      -9.490   8.130  23.660  0.00  0.00           H  
ATOM   4367  CG  ASP   303     -11.000   6.580  23.060  0.00  0.00           C  
ATOM   4368  OD1 ASP   303     -11.870   7.450  22.830  0.00  0.00           O  
ATOM   4369  OD2 ASP   303     -11.220   5.330  23.010  0.00  0.00           O1-
ATOM   4370  C   ASP   303      -7.260   7.430  22.450  0.00  0.00           C  
ATOM   4371  O   ASP   303      -6.890   8.630  22.560  0.00  0.00           O  
ATOM   4372  N   CYS   304      -6.330   6.420  22.530  0.00  0.00           N  
ATOM   4373  HN  CYS   304      -6.610   5.470  22.400  0.00  0.00           H  
ATOM   4374  CA  CYS   304      -4.920   6.740  22.570  0.00  0.00           C  
ATOM   4375  HA  CYS   304      -4.740   7.520  21.840  0.00  0.00           H  
ATOM   4376  CB  CYS   304      -4.580   7.110  24.040  0.00  0.00           C  
ATOM   4377  HB1 CYS   304      -3.520   7.440  24.140  0.00  0.00           H  
ATOM   4378  HB2 CYS   304      -5.230   7.990  24.230  0.00  0.00           H  
ATOM   4379  SG  CYS   304      -4.960   5.890  25.280  0.00  0.00           S  
ATOM   4380  HG1 CYS   304      -6.190   5.540  24.950  0.00  0.00           H  
ATOM   4381  C   CYS   304      -4.050   5.600  22.120  0.00  0.00           C  
ATOM   4382  O   CYS   304      -4.510   4.450  22.120  0.00  0.00           O  
ATOM   4383  N   VAL   305      -2.770   5.890  21.710  0.00  0.00           N  
ATOM   4384  HN  VAL   305      -2.380   6.790  21.830  0.00  0.00           H  
ATOM   4385  CA  VAL   305      -1.900   4.810  21.230  0.00  0.00           C  
ATOM   4386  HA  VAL   305      -2.200   3.830  21.560  0.00  0.00           H  
ATOM   4387  CB  VAL   305      -1.830   4.800  19.670  0.00  0.00           C  
ATOM   4388  HB  VAL   305      -1.910   5.830  19.270  0.00  0.00           H  
ATOM   4389  CG1 VAL   305      -0.560   4.220  19.150  0.00  0.00           C  
ATOM   4390 HG11 VAL   305      -0.440   3.220  19.600  0.00  0.00           H  
ATOM   4391 HG12 VAL   305      -0.360   4.140  18.060  0.00  0.00           H  
ATOM   4392 HG13 VAL   305       0.330   4.790  19.500  0.00  0.00           H  
ATOM   4393  CG2 VAL   305      -3.060   4.020  19.200  0.00  0.00           C  
ATOM   4394 HG21 VAL   305      -3.240   3.170  19.890  0.00  0.00           H  
ATOM   4395 HG22 VAL   305      -3.970   4.650  19.180  0.00  0.00           H  
ATOM   4396 HG23 VAL   305      -2.860   3.650  18.170  0.00  0.00           H  
ATOM   4397  C   VAL   305      -0.590   5.070  21.940  0.00  0.00           C  
ATOM   4398  O   VAL   305      -0.250   6.200  22.160  0.00  0.00           O  
ATOM   4399  N   LEU   306       0.170   4.020  22.430  0.00  0.00           N  
ATOM   4400  HN  LEU   306      -0.190   3.090  22.310  0.00  0.00           H  
ATOM   4401  CA  LEU   306       1.170   4.030  23.460  0.00  0.00           C  
ATOM   4402  HA  LEU   306       1.490   5.030  23.680  0.00  0.00           H  
ATOM   4403  CB  LEU   306       0.640   3.210  24.760  0.00  0.00           C  
ATOM   4404  HB1 LEU   306      -0.380   3.590  25.020  0.00  0.00           H  
ATOM   4405  HB2 LEU   306       0.550   2.130  24.510  0.00  0.00           H  
ATOM   4406  CG  LEU   306       1.430   3.290  26.040  0.00  0.00           C  
ATOM   4407  HG  LEU   306       2.480   3.020  25.820  0.00  0.00           H  
ATOM   4408  CD1 LEU   306       1.460   4.770  26.540  0.00  0.00           C  
ATOM   4409 HD11 LEU   306       0.420   5.060  26.780  0.00  0.00           H  
ATOM   4410 HD12 LEU   306       2.120   4.780  27.430  0.00  0.00           H  
ATOM   4411 HD13 LEU   306       1.840   5.450  25.740  0.00  0.00           H  
ATOM   4412  CD2 LEU   306       0.900   2.300  27.150  0.00  0.00           C  
ATOM   4413 HD21 LEU   306       1.470   2.390  28.100  0.00  0.00           H  
ATOM   4414 HD22 LEU   306      -0.140   2.590  27.420  0.00  0.00           H  
ATOM   4415 HD23 LEU   306       0.880   1.230  26.870  0.00  0.00           H  
ATOM   4416  C   LEU   306       2.350   3.180  22.980  0.00  0.00           C  
ATOM   4417  O   LEU   306       2.190   2.060  22.490  0.00  0.00           O  
ATOM   4418  N   ALA   307       3.560   3.760  23.030  0.00  0.00           N  
ATOM   4419  HN  ALA   307       3.670   4.690  23.380  0.00  0.00           H  
ATOM   4420  CA  ALA   307       4.790   2.990  22.710  0.00  0.00           C  
ATOM   4421  HA  ALA   307       4.570   2.360  21.860  0.00  0.00           H  
ATOM   4422  CB  ALA   307       6.010   3.850  22.360  0.00  0.00           C  
ATOM   4423  HB1 ALA   307       6.280   4.600  23.130  0.00  0.00           H  
ATOM   4424  HB2 ALA   307       6.800   3.240  21.870  0.00  0.00           H  
ATOM   4425  HB3 ALA   307       5.610   4.440  21.510  0.00  0.00           H  
ATOM   4426  C   ALA   307       5.160   2.070  23.860  0.00  0.00           C  
ATOM   4427  O   ALA   307       4.890   2.170  25.030  0.00  0.00           O  
ATOM   4428  N   THR   308       5.980   1.000  23.470  0.00  0.00           N  
ATOM   4429  HN  THR   308       6.140   0.790  22.510  0.00  0.00           H  
ATOM   4430  CA  THR   308       6.690   0.040  24.420  0.00  0.00           C  
ATOM   4431  HA  THR   308       5.990  -0.470  25.070  0.00  0.00           H  
ATOM   4432  CB  THR   308       7.640  -0.970  23.840  0.00  0.00           C  
ATOM   4433  HB  THR   308       8.550  -0.530  23.380  0.00  0.00           H  
ATOM   4434  OG1 THR   308       6.990  -1.650  22.770  0.00  0.00           O  
ATOM   4435  HG1 THR   308       7.670  -1.860  22.130  0.00  0.00           H  
ATOM   4436  CG2 THR   308       8.050  -2.060  24.840  0.00  0.00           C  
ATOM   4437 HG21 THR   308       8.640  -1.710  25.710  0.00  0.00           H  
ATOM   4438 HG22 THR   308       7.140  -2.560  25.230  0.00  0.00           H  
ATOM   4439 HG23 THR   308       8.720  -2.800  24.350  0.00  0.00           H  
ATOM   4440  C   THR   308       7.520   0.800  25.410  0.00  0.00           C  
ATOM   4441  O   THR   308       7.550   0.470  26.590  0.00  0.00           O  
ATOM   4442  N   THR   309       8.200   1.880  24.970  0.00  0.00           N  
ATOM   4443  HN  THR   309       8.380   2.080  24.010  0.00  0.00           H  
ATOM   4444  CA  THR   309       8.990   2.830  25.830  0.00  0.00           C  
ATOM   4445  HA  THR   309       9.690   2.330  26.490  0.00  0.00           H  
ATOM   4446  CB  THR   309       9.800   3.840  24.990  0.00  0.00           C  
ATOM   4447  HB  THR   309      10.200   4.690  25.580  0.00  0.00           H  
ATOM   4448  OG1 THR   309       8.970   4.350  23.990  0.00  0.00           O  
ATOM   4449  HG1 THR   309       9.550   4.910  23.480  0.00  0.00           H  
ATOM   4450  CG2 THR   309      11.000   3.010  24.400  0.00  0.00           C  
ATOM   4451 HG21 THR   309      11.560   2.470  25.200  0.00  0.00           H  
ATOM   4452 HG22 THR   309      10.650   2.240  23.680  0.00  0.00           H  
ATOM   4453 HG23 THR   309      11.800   3.650  23.960  0.00  0.00           H  
ATOM   4454  C   THR   309       8.020   3.590  26.790  0.00  0.00           C  
ATOM   4455  O   THR   309       8.340   3.680  27.990  0.00  0.00           O  
ATOM   4456  N   GLU   310       6.930   4.090  26.290  0.00  0.00           N  
ATOM   4457  HN  GLU   310       6.770   4.020  25.300  0.00  0.00           H  
ATOM   4458  CA  GLU   310       5.930   4.700  27.120  0.00  0.00           C  
ATOM   4459  HA  GLU   310       6.420   5.470  27.690  0.00  0.00           H  
ATOM   4460  CB  GLU   310       4.820   5.330  26.190  0.00  0.00           C  
ATOM   4461  HB1 GLU   310       4.500   4.640  25.380  0.00  0.00           H  
ATOM   4462  HB2 GLU   310       4.070   5.650  26.940  0.00  0.00           H  
ATOM   4463  CG  GLU   310       5.340   6.630  25.580  0.00  0.00           C  
ATOM   4464  HG1 GLU   310       5.590   7.400  26.340  0.00  0.00           H  
ATOM   4465  HG2 GLU   310       6.290   6.430  25.030  0.00  0.00           H  
ATOM   4466  CD  GLU   310       4.270   7.230  24.670  0.00  0.00           C  
ATOM   4467  OE1 GLU   310       3.780   6.460  23.770  0.00  0.00           O  
ATOM   4468  OE2 GLU   310       3.850   8.360  24.810  0.00  0.00           O1-
ATOM   4469  C   GLU   310       5.260   3.740  28.200  0.00  0.00           C  
ATOM   4470  O   GLU   310       5.230   4.070  29.420  0.00  0.00           O  
ATOM   4471  N   LEU   311       4.970   2.500  27.810  0.00  0.00           N  
ATOM   4472  HN  LEU   311       4.980   2.150  26.870  0.00  0.00           H  
ATOM   4473  CA  LEU   311       4.500   1.500  28.720  0.00  0.00           C  
ATOM   4474  HA  LEU   311       3.570   1.890  29.090  0.00  0.00           H  
ATOM   4475  CB  LEU   311       4.090   0.200  27.900  0.00  0.00           C  
ATOM   4476  HB1 LEU   311       3.190   0.260  27.250  0.00  0.00           H  
ATOM   4477  HB2 LEU   311       4.940  -0.070  27.240  0.00  0.00           H  
ATOM   4478  CG  LEU   311       3.780  -1.030  28.780  0.00  0.00           C  
ATOM   4479  HG  LEU   311       4.530  -1.150  29.600  0.00  0.00           H  
ATOM   4480  CD1 LEU   311       2.410  -0.890  29.480  0.00  0.00           C  
ATOM   4481 HD11 LEU   311       2.250  -1.690  30.230  0.00  0.00           H  
ATOM   4482 HD12 LEU   311       2.300   0.040  30.080  0.00  0.00           H  
ATOM   4483 HD13 LEU   311       1.660  -0.790  28.670  0.00  0.00           H  
ATOM   4484  CD2 LEU   311       3.850  -2.330  27.990  0.00  0.00           C  
ATOM   4485 HD21 LEU   311       3.760  -3.270  28.560  0.00  0.00           H  
ATOM   4486 HD22 LEU   311       2.990  -2.270  27.290  0.00  0.00           H  
ATOM   4487 HD23 LEU   311       4.830  -2.490  27.490  0.00  0.00           H  
ATOM   4488  C   LEU   311       5.570   1.190  29.770  0.00  0.00           C  
ATOM   4489  O   LEU   311       5.270   1.120  30.950  0.00  0.00           O  
ATOM   4490  N   GLN   312       6.840   1.100  29.350  0.00  0.00           N  
ATOM   4491  HN  GLN   312       7.000   0.940  28.380  0.00  0.00           H  
ATOM   4492  CA  GLN   312       7.900   0.950  30.300  0.00  0.00           C  
ATOM   4493  HA  GLN   312       7.770   0.030  30.850  0.00  0.00           H  
ATOM   4494  CB  GLN   312       9.380   0.800  29.580  0.00  0.00           C  
ATOM   4495  HB1 GLN   312       9.310   1.520  28.730  0.00  0.00           H  
ATOM   4496  HB2 GLN   312      10.110   1.000  30.400  0.00  0.00           H  
ATOM   4497  CG  GLN   312       9.710  -0.640  29.220  0.00  0.00           C  
ATOM   4498  HG1 GLN   312       9.600  -1.310  30.090  0.00  0.00           H  
ATOM   4499  HG2 GLN   312       9.050  -1.040  28.420  0.00  0.00           H  
ATOM   4500  CD  GLN   312      11.160  -0.870  28.750  0.00  0.00           C  
ATOM   4501  OE1 GLN   312      11.660   0.020  28.020  0.00  0.00           O  
ATOM   4502  NE2 GLN   312      11.840  -1.980  29.130  0.00  0.00           N  
ATOM   4503 HE21 GLN   312      12.570  -2.240  28.490  0.00  0.00           H  
ATOM   4504 HE22 GLN   312      11.330  -2.720  29.570  0.00  0.00           H  
ATOM   4505  C   GLN   312       7.930   1.950  31.490  0.00  0.00           C  
ATOM   4506  O   GLN   312       8.260   1.580  32.620  0.00  0.00           O  
ATOM   4507  N   GLU   313       7.580   3.240  31.300  0.00  0.00           N  
ATOM   4508  HN  GLU   313       7.410   3.530  30.360  0.00  0.00           H  
ATOM   4509  CA  GLU   313       7.380   4.250  32.340  0.00  0.00           C  
ATOM   4510  HA  GLU   313       8.300   4.420  32.880  0.00  0.00           H  
ATOM   4511  CB  GLU   313       7.020   5.640  31.680  0.00  0.00           C  
ATOM   4512  HB1 GLU   313       7.650   5.930  30.810  0.00  0.00           H  
ATOM   4513  HB2 GLU   313       6.010   5.610  31.210  0.00  0.00           H  
ATOM   4514  CG  GLU   313       6.970   6.760  32.760  0.00  0.00           C  
ATOM   4515  HG1 GLU   313       6.490   6.360  33.680  0.00  0.00           H  
ATOM   4516  HG2 GLU   313       8.040   6.950  33.020  0.00  0.00           H  
ATOM   4517  CD  GLU   313       6.290   8.070  32.300  0.00  0.00           C  
ATOM   4518  OE1 GLU   313       5.160   8.350  32.770  0.00  0.00           O  
ATOM   4519  OE2 GLU   313       6.900   8.880  31.650  0.00  0.00           O1-
ATOM   4520  C   GLU   313       6.360   3.820  33.380  0.00  0.00           C  
ATOM   4521  O   GLU   313       6.620   3.870  34.610  0.00  0.00           O  
ATOM   4522  N   LEU   314       5.150   3.380  32.890  0.00  0.00           N  
ATOM   4523  HN  LEU   314       5.050   3.270  31.900  0.00  0.00           H  
ATOM   4524  CA  LEU   314       3.950   3.010  33.550  0.00  0.00           C  
ATOM   4525  HA  LEU   314       3.660   3.780  34.250  0.00  0.00           H  
ATOM   4526  CB  LEU   314       2.780   2.750  32.630  0.00  0.00           C  
ATOM   4527  HB1 LEU   314       3.080   1.890  32.000  0.00  0.00           H  
ATOM   4528  HB2 LEU   314       1.860   2.500  33.200  0.00  0.00           H  
ATOM   4529  CG  LEU   314       2.500   3.760  31.440  0.00  0.00           C  
ATOM   4530  HG  LEU   314       3.300   3.800  30.670  0.00  0.00           H  
ATOM   4531  CD1 LEU   314       1.170   3.290  30.730  0.00  0.00           C  
ATOM   4532 HD11 LEU   314       1.020   3.920  29.830  0.00  0.00           H  
ATOM   4533 HD12 LEU   314       1.340   2.210  30.520  0.00  0.00           H  
ATOM   4534 HD13 LEU   314       0.330   3.410  31.450  0.00  0.00           H  
ATOM   4535  CD2 LEU   314       2.330   5.160  32.030  0.00  0.00           C  
ATOM   4536 HD21 LEU   314       2.040   5.880  31.240  0.00  0.00           H  
ATOM   4537 HD22 LEU   314       1.440   5.130  32.690  0.00  0.00           H  
ATOM   4538 HD23 LEU   314       3.210   5.600  32.540  0.00  0.00           H  
ATOM   4539  C   LEU   314       4.190   1.800  34.420  0.00  0.00           C  
ATOM   4540  O   LEU   314       3.820   1.670  35.550  0.00  0.00           O  
ATOM   4541  N   LEU   315       4.980   0.840  33.860  0.00  0.00           N  
ATOM   4542  HN  LEU   315       5.220   0.860  32.890  0.00  0.00           H  
ATOM   4543  CA  LEU   315       5.480  -0.410  34.510  0.00  0.00           C  
ATOM   4544  HA  LEU   315       4.640  -0.930  34.950  0.00  0.00           H  
ATOM   4545  CB  LEU   315       6.030  -1.430  33.470  0.00  0.00           C  
ATOM   4546  HB1 LEU   315       6.790  -0.890  32.860  0.00  0.00           H  
ATOM   4547  HB2 LEU   315       6.510  -2.300  33.960  0.00  0.00           H  
ATOM   4548  CG  LEU   315       4.920  -2.050  32.580  0.00  0.00           C  
ATOM   4549  HG  LEU   315       4.300  -1.170  32.340  0.00  0.00           H  
ATOM   4550  CD1 LEU   315       5.540  -2.740  31.340  0.00  0.00           C  
ATOM   4551 HD11 LEU   315       6.430  -3.350  31.600  0.00  0.00           H  
ATOM   4552 HD12 LEU   315       4.830  -3.330  30.730  0.00  0.00           H  
ATOM   4553 HD13 LEU   315       5.900  -1.900  30.710  0.00  0.00           H  
ATOM   4554  CD2 LEU   315       4.050  -3.070  33.230  0.00  0.00           C  
ATOM   4555 HD21 LEU   315       3.110  -3.190  32.640  0.00  0.00           H  
ATOM   4556 HD22 LEU   315       4.500  -4.090  33.310  0.00  0.00           H  
ATOM   4557 HD23 LEU   315       3.800  -2.890  34.300  0.00  0.00           H  
ATOM   4558  C   LEU   315       6.550  -0.220  35.610  0.00  0.00           C  
ATOM   4559  O   LEU   315       6.550  -0.920  36.660  0.00  0.00           O  
ATOM   4560  N   GLU   316       7.440   0.720  35.490  0.00  0.00           N  
ATOM   4561  HN  GLU   316       7.760   1.150  34.640  0.00  0.00           H  
ATOM   4562  CA  GLU   316       8.120   1.220  36.650  0.00  0.00           C  
ATOM   4563  HA  GLU   316       8.640   0.530  37.300  0.00  0.00           H  
ATOM   4564  CB  GLU   316       9.400   2.120  36.150  0.00  0.00           C  
ATOM   4565  HB1 GLU   316       9.030   2.870  35.420  0.00  0.00           H  
ATOM   4566  HB2 GLU   316       9.760   2.560  37.110  0.00  0.00           H  
ATOM   4567  CG  GLU   316      10.410   1.170  35.470  0.00  0.00           C  
ATOM   4568  HG1 GLU   316      10.280   0.140  35.850  0.00  0.00           H  
ATOM   4569  HG2 GLU   316      10.140   1.190  34.390  0.00  0.00           H  
ATOM   4570  CD  GLU   316      11.880   1.470  35.670  0.00  0.00           C  
ATOM   4571  OE1 GLU   316      12.660   1.610  34.700  0.00  0.00           O  
ATOM   4572  OE2 GLU   316      12.270   1.620  36.850  0.00  0.00           O1-
ATOM   4573  C   GLU   316       7.250   1.930  37.620  0.00  0.00           C  
ATOM   4574  O   GLU   316       7.350   1.610  38.820  0.00  0.00           O  
ATOM   4575  N   GLN   317       6.420   2.830  37.170  0.00  0.00           N  
ATOM   4576  HN  GLN   317       6.330   2.940  36.190  0.00  0.00           H  
ATOM   4577  CA  GLN   317       5.570   3.540  38.040  0.00  0.00           C  
ATOM   4578  HA  GLN   317       6.270   4.160  38.590  0.00  0.00           H  
ATOM   4579  CB  GLN   317       4.690   4.490  37.230  0.00  0.00           C  
ATOM   4580  HB1 GLN   317       5.360   5.060  36.550  0.00  0.00           H  
ATOM   4581  HB2 GLN   317       4.050   3.890  36.550  0.00  0.00           H  
ATOM   4582  CG  GLN   317       3.710   5.400  37.940  0.00  0.00           C  
ATOM   4583  HG1 GLN   317       3.290   6.200  37.290  0.00  0.00           H  
ATOM   4584  HG2 GLN   317       2.890   4.840  38.430  0.00  0.00           H  
ATOM   4585  CD  GLN   317       4.390   6.170  39.100  0.00  0.00           C  
ATOM   4586  OE1 GLN   317       3.790   6.390  40.140  0.00  0.00           O  
ATOM   4587  NE2 GLN   317       5.530   6.850  38.810  0.00  0.00           N  
ATOM   4588 HE21 GLN   317       5.750   7.490  39.550  0.00  0.00           H  
ATOM   4589 HE22 GLN   317       5.620   7.040  37.830  0.00  0.00           H  
ATOM   4590  C   GLN   317       4.650   2.800  39.010  0.00  0.00           C  
ATOM   4591  O   GLN   317       4.620   3.040  40.230  0.00  0.00           O  
ATOM   4592  N   ARG   318       3.870   1.780  38.480  0.00  0.00           N  
ATOM   4593  HN  ARG   318       3.830   1.640  37.490  0.00  0.00           H  
ATOM   4594  CA  ARG   318       2.960   0.920  39.160  0.00  0.00           C  
ATOM   4595  HA  ARG   318       2.790   1.380  40.130  0.00  0.00           H  
ATOM   4596  CB  ARG   318       1.640   0.710  38.450  0.00  0.00           C  
ATOM   4597  HB1 ARG   318       1.950   0.340  37.450  0.00  0.00           H  
ATOM   4598  HB2 ARG   318       1.110  -0.110  39.000  0.00  0.00           H  
ATOM   4599  CG  ARG   318       0.600   1.920  38.410  0.00  0.00           C  
ATOM   4600  HG1 ARG   318       1.060   2.750  37.840  0.00  0.00           H  
ATOM   4601  HG2 ARG   318      -0.270   1.590  37.790  0.00  0.00           H  
ATOM   4602  CD  ARG   318      -0.050   2.160  39.760  0.00  0.00           C  
ATOM   4603  HD1 ARG   318      -0.770   1.420  40.150  0.00  0.00           H  
ATOM   4604  HD2 ARG   318       0.820   2.280  40.440  0.00  0.00           H  
ATOM   4605  NE  ARG   318      -0.790   3.450  39.680  0.00  0.00           N  
ATOM   4606  HE  ARG   318      -1.620   3.560  39.130  0.00  0.00           H  
ATOM   4607  CZ  ARG   318      -0.370   4.640  40.020  0.00  0.00           C  
ATOM   4608  NH1 ARG   318       0.700   4.780  40.800  0.00  0.00           N1+
ATOM   4609 HH11 ARG   318       0.860   5.740  41.010  0.00  0.00           H  
ATOM   4610 HH12 ARG   318       1.030   4.070  41.410  0.00  0.00           H  
ATOM   4611  NH2 ARG   318      -1.090   5.660  39.700  0.00  0.00           N  
ATOM   4612 HH21 ARG   318      -0.780   6.580  39.920  0.00  0.00           H  
ATOM   4613 HH22 ARG   318      -1.850   5.510  39.070  0.00  0.00           H  
ATOM   4614  C   ARG   318       3.640  -0.480  39.590  0.00  0.00           C  
ATOM   4615  O   ARG   318       2.990  -1.500  39.810  0.00  0.00           O  
ATOM   4616  N   GLN   319       4.980  -0.480  39.800  0.00  0.00           N  
ATOM   4617  HN  GLN   319       5.470   0.350  39.590  0.00  0.00           H  
ATOM   4618  CA  GLN   319       5.810  -1.560  40.330  0.00  0.00           C  
ATOM   4619  HA  GLN   319       6.840  -1.240  40.230  0.00  0.00           H  
ATOM   4620  CB  GLN   319       5.710  -1.800  41.890  0.00  0.00           C  
ATOM   4621  HB1 GLN   319       4.640  -1.750  42.210  0.00  0.00           H  
ATOM   4622  HB2 GLN   319       6.100  -2.780  42.250  0.00  0.00           H  
ATOM   4623  CG  GLN   319       6.460  -0.770  42.820  0.00  0.00           C  
ATOM   4624  HG1 GLN   319       6.120  -0.770  43.880  0.00  0.00           H  
ATOM   4625  HG2 GLN   319       7.520  -1.080  42.760  0.00  0.00           H  
ATOM   4626  CD  GLN   319       6.290   0.660  42.300  0.00  0.00           C  
ATOM   4627  OE1 GLN   319       7.270   1.200  41.760  0.00  0.00           O  
ATOM   4628  NE2 GLN   319       5.080   1.280  42.280  0.00  0.00           N  
ATOM   4629 HE21 GLN   319       4.900   2.040  41.650  0.00  0.00           H  
ATOM   4630 HE22 GLN   319       4.400   0.720  42.750  0.00  0.00           H  
ATOM   4631  C   GLN   319       5.590  -2.970  39.640  0.00  0.00           C  
ATOM   4632  O   GLN   319       5.380  -4.070  40.260  0.00  0.00           O  
ATOM   4633  N   ALA   320       5.800  -3.050  38.330  0.00  0.00           N  
ATOM   4634  HN  ALA   320       6.120  -2.290  37.770  0.00  0.00           H  
ATOM   4635  CA  ALA   320       5.730  -4.280  37.650  0.00  0.00           C  
ATOM   4636  HA  ALA   320       4.740  -4.660  37.870  0.00  0.00           H  
ATOM   4637  CB  ALA   320       5.700  -4.080  36.110  0.00  0.00           C  
ATOM   4638  HB1 ALA   320       5.100  -3.150  35.990  0.00  0.00           H  
ATOM   4639  HB2 ALA   320       6.670  -4.050  35.570  0.00  0.00           H  
ATOM   4640  HB3 ALA   320       5.140  -4.850  35.540  0.00  0.00           H  
ATOM   4641  C   ALA   320       6.700  -5.370  38.050  0.00  0.00           C  
ATOM   4642  O   ALA   320       7.900  -5.140  38.210  0.00  0.00           O  
ATOM   4643  N   ASP   321       6.160  -6.650  38.120  0.00  0.00           N  
ATOM   4644  HN  ASP   321       5.160  -6.680  38.130  0.00  0.00           H  
ATOM   4645  CA  ASP   321       6.940  -7.930  38.240  0.00  0.00           C  
ATOM   4646  HA  ASP   321       7.830  -7.910  37.630  0.00  0.00           H  
ATOM   4647  CB  ASP   321       7.330  -8.130  39.770  0.00  0.00           C  
ATOM   4648  HB1 ASP   321       8.280  -7.590  39.970  0.00  0.00           H  
ATOM   4649  HB2 ASP   321       6.510  -7.680  40.360  0.00  0.00           H  
ATOM   4650  CG  ASP   321       7.600  -9.540  40.230  0.00  0.00           C  
ATOM   4651  OD1 ASP   321       7.980 -10.410  39.370  0.00  0.00           O  
ATOM   4652  OD2 ASP   321       7.570  -9.770  41.460  0.00  0.00           O1-
ATOM   4653  C   ASP   321       5.980  -9.050  37.680  0.00  0.00           C  
ATOM   4654  O   ASP   321       4.910  -9.320  38.110  0.00  0.00           O  
ATOM   4655  N   LEU   322       6.530  -9.710  36.640  0.00  0.00           N  
ATOM   4656  HN  LEU   322       7.390  -9.430  36.210  0.00  0.00           H  
ATOM   4657  CA  LEU   322       5.910 -10.860  35.970  0.00  0.00           C  
ATOM   4658  HA  LEU   322       4.850 -10.650  35.890  0.00  0.00           H  
ATOM   4659  CB  LEU   322       6.310 -10.870  34.520  0.00  0.00           C  
ATOM   4660  HB1 LEU   322       7.340 -11.260  34.370  0.00  0.00           H  
ATOM   4661  HB2 LEU   322       5.620 -11.530  33.950  0.00  0.00           H  
ATOM   4662  CG  LEU   322       6.240  -9.520  33.720  0.00  0.00           C  
ATOM   4663  HG  LEU   322       6.950  -8.750  34.110  0.00  0.00           H  
ATOM   4664  CD1 LEU   322       6.840  -9.730  32.310  0.00  0.00           C  
ATOM   4665 HD11 LEU   322       6.960  -8.770  31.760  0.00  0.00           H  
ATOM   4666 HD12 LEU   322       7.800 -10.250  32.500  0.00  0.00           H  
ATOM   4667 HD13 LEU   322       6.180 -10.370  31.690  0.00  0.00           H  
ATOM   4668  CD2 LEU   322       4.810  -8.870  33.730  0.00  0.00           C  
ATOM   4669 HD21 LEU   322       5.050  -7.860  33.330  0.00  0.00           H  
ATOM   4670 HD22 LEU   322       4.210  -9.450  33.000  0.00  0.00           H  
ATOM   4671 HD23 LEU   322       4.370  -8.820  34.750  0.00  0.00           H  
ATOM   4672  C   LEU   322       6.080 -12.270  36.670  0.00  0.00           C  
ATOM   4673  O   LEU   322       5.470 -13.270  36.290  0.00  0.00           O  
ATOM   4674  N   HSD   323       6.960 -12.400  37.700  0.00  0.00           N  
ATOM   4675  HN  HSD   323       7.420 -11.570  38.010  0.00  0.00           H  
ATOM   4676  CA  HSD   323       7.170 -13.620  38.420  0.00  0.00           C  
ATOM   4677  HA  HSD   323       7.010 -14.430  37.730  0.00  0.00           H  
ATOM   4678  CB  HSD   323       8.560 -13.710  39.070  0.00  0.00           C  
ATOM   4679  HB1 HSD   323       9.190 -13.670  38.160  0.00  0.00           H  
ATOM   4680  HB2 HSD   323       8.580 -12.780  39.680  0.00  0.00           H  
ATOM   4681  ND1 HSD   323       8.840 -16.200  39.030  0.00  0.00           N  
ATOM   4682  HD1 HSD   323       8.640 -16.330  38.060  0.00  0.00           H  
ATOM   4683  CG  HSD   323       8.860 -14.980  39.750  0.00  0.00           C  
ATOM   4684  CE1 HSD   323       9.140 -17.220  39.940  0.00  0.00           C  
ATOM   4685  HE1 HSD   323       9.140 -18.290  39.730  0.00  0.00           H  
ATOM   4686  NE2 HSD   323       9.330 -16.690  41.150  0.00  0.00           N  
ATOM   4687  CD2 HSD   323       9.190 -15.320  41.010  0.00  0.00           C  
ATOM   4688  HD2 HSD   323       9.090 -14.670  41.870  0.00  0.00           H  
ATOM   4689  C   HSD   323       6.120 -13.820  39.540  0.00  0.00           C  
ATOM   4690  O   HSD   323       5.580 -14.930  39.770  0.00  0.00           O  
ATOM   4691  N   SER   324       5.760 -12.730  40.250  0.00  0.00           N  
ATOM   4692  HN  SER   324       6.130 -11.820  40.100  0.00  0.00           H  
ATOM   4693  CA  SER   324       4.790 -12.770  41.370  0.00  0.00           C  
ATOM   4694  HA  SER   324       4.860 -13.740  41.830  0.00  0.00           H  
ATOM   4695  CB  SER   324       4.970 -11.800  42.610  0.00  0.00           C  
ATOM   4696  HB1 SER   324       4.160 -11.970  43.350  0.00  0.00           H  
ATOM   4697  HB2 SER   324       5.880 -12.120  43.150  0.00  0.00           H  
ATOM   4698  OG  SER   324       5.160 -10.430  42.220  0.00  0.00           O  
ATOM   4699  HG1 SER   324       6.020 -10.400  41.810  0.00  0.00           H  
ATOM   4700  C   SER   324       3.350 -12.700  40.910  0.00  0.00           C  
ATOM   4701  O   SER   324       2.560 -13.450  41.450  0.00  0.00           O  
ATOM   4702  N   LEU   325       2.970 -11.960  39.860  0.00  0.00           N  
ATOM   4703  HN  LEU   325       3.590 -11.280  39.470  0.00  0.00           H  
ATOM   4704  CA  LEU   325       1.600 -11.810  39.320  0.00  0.00           C  
ATOM   4705  HA  LEU   325       0.890 -11.590  40.110  0.00  0.00           H  
ATOM   4706  CB  LEU   325       1.560 -10.640  38.270  0.00  0.00           C  
ATOM   4707  HB1 LEU   325       2.380 -10.840  37.540  0.00  0.00           H  
ATOM   4708  HB2 LEU   325       0.630 -10.520  37.680  0.00  0.00           H  
ATOM   4709  CG  LEU   325       1.860  -9.290  38.960  0.00  0.00           C  
ATOM   4710  HG  LEU   325       2.890  -9.320  39.370  0.00  0.00           H  
ATOM   4711  CD1 LEU   325       1.820  -8.110  37.960  0.00  0.00           C  
ATOM   4712 HD11 LEU   325       0.980  -8.190  37.240  0.00  0.00           H  
ATOM   4713 HD12 LEU   325       1.580  -7.200  38.550  0.00  0.00           H  
ATOM   4714 HD13 LEU   325       2.740  -8.040  37.340  0.00  0.00           H  
ATOM   4715  CD2 LEU   325       0.750  -8.990  39.980  0.00  0.00           C  
ATOM   4716 HD21 LEU   325       0.950  -9.510  40.950  0.00  0.00           H  
ATOM   4717 HD22 LEU   325       0.740  -7.930  40.290  0.00  0.00           H  
ATOM   4718 HD23 LEU   325      -0.290  -9.040  39.600  0.00  0.00           H  
ATOM   4719  C   LEU   325       1.160 -13.100  38.600  0.00  0.00           C  
ATOM   4720  O   LEU   325       2.010 -13.890  38.140  0.00  0.00           O  
ATOM   4721  N   GLN   326      -0.160 -13.370  38.550  0.00  0.00           N  
ATOM   4722  HN  GLN   326      -0.850 -12.720  38.850  0.00  0.00           H  
ATOM   4723  CA  GLN   326      -0.610 -14.660  38.160  0.00  0.00           C  
ATOM   4724  HA  GLN   326       0.210 -15.310  37.880  0.00  0.00           H  
ATOM   4725  CB  GLN   326      -1.390 -15.450  39.290  0.00  0.00           C  
ATOM   4726  HB1 GLN   326      -2.070 -14.630  39.600  0.00  0.00           H  
ATOM   4727  HB2 GLN   326      -1.890 -16.330  38.840  0.00  0.00           H  
ATOM   4728  CG  GLN   326      -0.600 -15.940  40.500  0.00  0.00           C  
ATOM   4729  HG1 GLN   326      -0.440 -15.080  41.190  0.00  0.00           H  
ATOM   4730  HG2 GLN   326      -1.170 -16.690  41.090  0.00  0.00           H  
ATOM   4731  CD  GLN   326       0.690 -16.730  40.130  0.00  0.00           C  
ATOM   4732  OE1 GLN   326       0.650 -17.900  39.710  0.00  0.00           O  
ATOM   4733  NE2 GLN   326       1.870 -16.090  40.300  0.00  0.00           N  
ATOM   4734 HE21 GLN   326       2.660 -16.640  40.070  0.00  0.00           H  
ATOM   4735 HE22 GLN   326       1.790 -15.160  40.680  0.00  0.00           H  
ATOM   4736  C   GLN   326      -1.430 -14.570  36.840  0.00  0.00           C  
ATOM   4737  O   GLN   326      -2.480 -13.860  36.800  0.00  0.00           O  
ATOM   4738  N   GLY   327      -1.040 -15.200  35.740  0.00  0.00           N  
ATOM   4739  HN  GLY   327      -0.220 -15.760  35.760  0.00  0.00           H  
ATOM   4740  CA  GLY   327      -1.620 -14.920  34.410  0.00  0.00           C  
ATOM   4741  HA1 GLY   327      -1.250 -15.620  33.680  0.00  0.00           H  
ATOM   4742  HA2 GLY   327      -1.510 -13.870  34.160  0.00  0.00           H  
ATOM   4743  C   GLY   327      -3.090 -15.060  34.210  0.00  0.00           C  
ATOM   4744  O   GLY   327      -3.630 -16.120  34.480  0.00  0.00           O  
ATOM   4745  N   ILE   328      -3.710 -14.120  33.530  0.00  0.00           N  
ATOM   4746  HN  ILE   328      -3.210 -13.410  33.040  0.00  0.00           H  
ATOM   4747  CA  ILE   328      -5.180 -14.060  33.400  0.00  0.00           C  
ATOM   4748  HA  ILE   328      -5.700 -14.890  33.850  0.00  0.00           H  
ATOM   4749  CB  ILE   328      -5.730 -12.730  34.000  0.00  0.00           C  
ATOM   4750  HB  ILE   328      -5.180 -11.800  33.740  0.00  0.00           H  
ATOM   4751  CG2 ILE   328      -7.240 -12.630  33.510  0.00  0.00           C  
ATOM   4752 HG21 ILE   328      -7.720 -11.840  34.130  0.00  0.00           H  
ATOM   4753 HG22 ILE   328      -7.290 -12.320  32.450  0.00  0.00           H  
ATOM   4754 HG23 ILE   328      -7.730 -13.610  33.690  0.00  0.00           H  
ATOM   4755  CG1 ILE   328      -5.660 -12.890  35.570  0.00  0.00           C  
ATOM   4756 HG11 ILE   328      -6.150 -13.860  35.810  0.00  0.00           H  
ATOM   4757 HG12 ILE   328      -4.590 -13.030  35.830  0.00  0.00           H  
ATOM   4758  CD  ILE   328      -6.180 -11.720  36.440  0.00  0.00           C  
ATOM   4759  HD1 ILE   328      -7.140 -11.200  36.240  0.00  0.00           H  
ATOM   4760  HD2 ILE   328      -6.510 -12.040  37.450  0.00  0.00           H  
ATOM   4761  HD3 ILE   328      -5.260 -11.120  36.530  0.00  0.00           H  
ATOM   4762  C   ILE   328      -5.310 -14.080  31.900  0.00  0.00           C  
ATOM   4763  O   ILE   328      -4.740 -13.240  31.190  0.00  0.00           O  
ATOM   4764  N   PRO   329      -6.010 -15.010  31.270  0.00  0.00           N  
ATOM   4765  CD  PRO   329      -6.670 -16.110  31.900  0.00  0.00           C  
ATOM   4766  HD1 PRO   329      -7.590 -15.670  32.340  0.00  0.00           H  
ATOM   4767  HD2 PRO   329      -6.120 -16.590  32.740  0.00  0.00           H  
ATOM   4768  CA  PRO   329      -6.210 -15.000  29.850  0.00  0.00           C  
ATOM   4769  HA  PRO   329      -5.250 -15.090  29.360  0.00  0.00           H  
ATOM   4770  CB  PRO   329      -7.120 -16.210  29.590  0.00  0.00           C  
ATOM   4771  HB1 PRO   329      -6.820 -16.730  28.660  0.00  0.00           H  
ATOM   4772  HB2 PRO   329      -8.170 -15.890  29.420  0.00  0.00           H  
ATOM   4773  CG  PRO   329      -6.920 -17.160  30.820  0.00  0.00           C  
ATOM   4774  HG1 PRO   329      -6.040 -17.830  30.700  0.00  0.00           H  
ATOM   4775  HG2 PRO   329      -7.870 -17.700  31.000  0.00  0.00           H  
ATOM   4776  C   PRO   329      -6.900 -13.710  29.340  0.00  0.00           C  
ATOM   4777  O   PRO   329      -7.620 -13.110  30.070  0.00  0.00           O  
ATOM   4778  N   PHE   330      -6.760 -13.390  28.090  0.00  0.00           N  
ATOM   4779  HN  PHE   330      -6.050 -13.860  27.570  0.00  0.00           H  
ATOM   4780  CA  PHE   330      -7.410 -12.340  27.330  0.00  0.00           C  
ATOM   4781  HA  PHE   330      -7.180 -11.420  27.840  0.00  0.00           H  
ATOM   4782  CB  PHE   330      -7.010 -12.350  25.800  0.00  0.00           C  
ATOM   4783  HB1 PHE   330      -7.210 -13.370  25.410  0.00  0.00           H  
ATOM   4784  HB2 PHE   330      -7.530 -11.630  25.140  0.00  0.00           H  
ATOM   4785  CG  PHE   330      -5.580 -11.950  25.790  0.00  0.00           C  
ATOM   4786  CD1 PHE   330      -5.220 -10.560  25.860  0.00  0.00           C  
ATOM   4787  HD1 PHE   330      -6.020  -9.840  25.910  0.00  0.00           H  
ATOM   4788  CE1 PHE   330      -3.920 -10.150  25.840  0.00  0.00           C  
ATOM   4789  HE1 PHE   330      -3.740  -9.090  25.870  0.00  0.00           H  
ATOM   4790  CZ  PHE   330      -2.910 -11.120  25.790  0.00  0.00           C  
ATOM   4791  HZ  PHE   330      -1.920 -10.720  25.640  0.00  0.00           H  
ATOM   4792  CD2 PHE   330      -4.570 -12.830  25.450  0.00  0.00           C  
ATOM   4793  HD2 PHE   330      -4.790 -13.850  25.200  0.00  0.00           H  
ATOM   4794  CE2 PHE   330      -3.220 -12.480  25.560  0.00  0.00           C  
ATOM   4795  HE2 PHE   330      -2.460 -13.200  25.290  0.00  0.00           H  
ATOM   4796  C   PHE   330      -8.930 -12.470  27.270  0.00  0.00           C  
ATOM   4797  O   PHE   330      -9.450 -13.590  27.330  0.00  0.00           O  
ATOM   4798  N   ASP   331      -9.650 -11.390  27.110  0.00  0.00           N  
ATOM   4799  HN  ASP   331      -9.150 -10.530  26.990  0.00  0.00           H  
ATOM   4800  CA  ASP   331     -11.060 -11.440  26.680  0.00  0.00           C  
ATOM   4801  HA  ASP   331     -11.550 -12.240  27.220  0.00  0.00           H  
ATOM   4802  CB  ASP   331     -11.830 -10.250  27.070  0.00  0.00           C  
ATOM   4803  HB1 ASP   331     -11.430  -9.290  26.690  0.00  0.00           H  
ATOM   4804  HB2 ASP   331     -12.820 -10.410  26.590  0.00  0.00           H  
ATOM   4805  CG  ASP   331     -11.940 -10.010  28.540  0.00  0.00           C  
ATOM   4806  OD1 ASP   331     -11.640 -10.880  29.390  0.00  0.00           O  
ATOM   4807  OD2 ASP   331     -12.350  -8.910  28.920  0.00  0.00           O1-
ATOM   4808  C   ASP   331     -11.140 -11.740  25.200  0.00  0.00           C  
ATOM   4809  O   ASP   331     -10.480 -11.080  24.350  0.00  0.00           O  
ATOM   4810  N   ALA   332     -11.950 -12.750  24.750  0.00  0.00           N  
ATOM   4811  HN  ALA   332     -12.190 -13.460  25.410  0.00  0.00           H  
ATOM   4812  CA  ALA   332     -12.290 -12.970  23.320  0.00  0.00           C  
ATOM   4813  HA  ALA   332     -11.340 -12.960  22.800  0.00  0.00           H  
ATOM   4814  CB  ALA   332     -12.880 -14.350  23.140  0.00  0.00           C  
ATOM   4815  HB1 ALA   332     -13.790 -14.460  23.770  0.00  0.00           H  
ATOM   4816  HB2 ALA   332     -13.020 -14.530  22.050  0.00  0.00           H  
ATOM   4817  HB3 ALA   332     -12.170 -15.080  23.590  0.00  0.00           H  
ATOM   4818  C   ALA   332     -13.170 -11.920  22.660  0.00  0.00           C  
ATOM   4819  O   ALA   332     -14.130 -11.460  23.320  0.00  0.00           O  
ATOM   4820  N   ILE   333     -12.910 -11.620  21.400  0.00  0.00           N  
ATOM   4821  HN  ILE   333     -12.080 -12.020  21.010  0.00  0.00           H  
ATOM   4822  CA  ILE   333     -13.650 -10.670  20.470  0.00  0.00           C  
ATOM   4823  HA  ILE   333     -14.530 -10.310  20.980  0.00  0.00           H  
ATOM   4824  CB  ILE   333     -12.800  -9.460  19.870  0.00  0.00           C  
ATOM   4825  HB  ILE   333     -12.310  -8.830  20.640  0.00  0.00           H  
ATOM   4826  CG2 ILE   333     -11.680  -9.980  18.990  0.00  0.00           C  
ATOM   4827 HG21 ILE   333     -11.020 -10.720  19.480  0.00  0.00           H  
ATOM   4828 HG22 ILE   333     -12.130 -10.290  18.020  0.00  0.00           H  
ATOM   4829 HG23 ILE   333     -11.180  -9.030  18.680  0.00  0.00           H  
ATOM   4830  CG1 ILE   333     -13.720  -8.460  19.060  0.00  0.00           C  
ATOM   4831 HG11 ILE   333     -13.080  -7.670  18.610  0.00  0.00           H  
ATOM   4832 HG12 ILE   333     -14.240  -9.060  18.290  0.00  0.00           H  
ATOM   4833  CD  ILE   333     -14.760  -7.790  20.020  0.00  0.00           C  
ATOM   4834  HD1 ILE   333     -15.520  -8.490  20.410  0.00  0.00           H  
ATOM   4835  HD2 ILE   333     -14.210  -7.520  20.940  0.00  0.00           H  
ATOM   4836  HD3 ILE   333     -15.210  -6.890  19.540  0.00  0.00           H  
ATOM   4837  C   ILE   333     -14.280 -11.600  19.420  0.00  0.00           C  
ATOM   4838  O   ILE   333     -15.320 -11.280  18.800  0.00  0.00           O  
ATOM   4839  N   LEU   334     -13.750 -12.790  19.240  0.00  0.00           N  
ATOM   4840  HN  LEU   334     -12.930 -12.970  19.790  0.00  0.00           H  
ATOM   4841  CA  LEU   334     -14.220 -13.770  18.240  0.00  0.00           C  
ATOM   4842  HA  LEU   334     -14.230 -13.160  17.350  0.00  0.00           H  
ATOM   4843  CB  LEU   334     -13.180 -14.900  18.060  0.00  0.00           C  
ATOM   4844  HB1 LEU   334     -12.270 -14.320  17.800  0.00  0.00           H  
ATOM   4845  HB2 LEU   334     -13.060 -15.390  19.050  0.00  0.00           H  
ATOM   4846  CG  LEU   334     -13.510 -15.960  17.090  0.00  0.00           C  
ATOM   4847  HG  LEU   334     -14.610 -16.130  17.120  0.00  0.00           H  
ATOM   4848  CD1 LEU   334     -13.200 -15.540  15.640  0.00  0.00           C  
ATOM   4849 HD11 LEU   334     -13.710 -16.170  14.870  0.00  0.00           H  
ATOM   4850 HD12 LEU   334     -13.480 -14.480  15.490  0.00  0.00           H  
ATOM   4851 HD13 LEU   334     -12.130 -15.690  15.390  0.00  0.00           H  
ATOM   4852  CD2 LEU   334     -12.900 -17.320  17.480  0.00  0.00           C  
ATOM   4853 HD21 LEU   334     -13.450 -18.230  17.150  0.00  0.00           H  
ATOM   4854 HD22 LEU   334     -11.870 -17.530  17.100  0.00  0.00           H  
ATOM   4855 HD23 LEU   334     -12.930 -17.390  18.590  0.00  0.00           H  
ATOM   4856  C   LEU   334     -15.630 -14.270  18.600  0.00  0.00           C  
ATOM   4857  O   LEU   334     -15.810 -14.530  19.790  0.00  0.00           O  
ATOM   4858  N   PRO   335     -16.720 -14.270  17.760  0.00  0.00           N  
ATOM   4859  CD  PRO   335     -16.730 -13.550  16.520  0.00  0.00           C  
ATOM   4860  HD1 PRO   335     -15.900 -14.060  15.970  0.00  0.00           H  
ATOM   4861  HD2 PRO   335     -16.480 -12.490  16.740  0.00  0.00           H  
ATOM   4862  CA  PRO   335     -18.020 -14.800  18.000  0.00  0.00           C  
ATOM   4863  HA  PRO   335     -18.440 -14.090  18.700  0.00  0.00           H  
ATOM   4864  CB  PRO   335     -18.590 -14.940  16.550  0.00  0.00           C  
ATOM   4865  HB1 PRO   335     -19.650 -15.230  16.400  0.00  0.00           H  
ATOM   4866  HB2 PRO   335     -17.960 -15.700  16.030  0.00  0.00           H  
ATOM   4867  CG  PRO   335     -18.100 -13.610  15.940  0.00  0.00           C  
ATOM   4868  HG1 PRO   335     -18.790 -12.820  16.290  0.00  0.00           H  
ATOM   4869  HG2 PRO   335     -18.040 -13.600  14.830  0.00  0.00           H  
ATOM   4870  C   PRO   335     -18.180 -16.120  18.760  0.00  0.00           C  
ATOM   4871  O   PRO   335     -17.430 -17.060  18.540  0.00  0.00           O  
ATOM   4872  N   ALA   336     -19.230 -16.210  19.620  0.00  0.00           N  
ATOM   4873  HN  ALA   336     -19.760 -15.390  19.830  0.00  0.00           H  
ATOM   4874  CA  ALA   336     -19.660 -17.380  20.360  0.00  0.00           C  
ATOM   4875  HA  ALA   336     -18.830 -17.860  20.850  0.00  0.00           H  
ATOM   4876  CB  ALA   336     -20.820 -16.870  21.350  0.00  0.00           C  
ATOM   4877  HB1 ALA   336     -21.530 -16.290  20.730  0.00  0.00           H  
ATOM   4878  HB2 ALA   336     -21.330 -17.710  21.870  0.00  0.00           H  
ATOM   4879  HB3 ALA   336     -20.320 -16.160  22.050  0.00  0.00           H  
ATOM   4880  C   ALA   336     -20.220 -18.350  19.220  0.00  0.00           C  
ATOM   4881  O   ALA   336     -20.780 -17.790  18.210  0.00  0.00           O  
ATOM   4882  N   ALA   337     -20.170 -19.630  19.420  0.00  0.00           N  
ATOM   4883  HN  ALA   337     -19.850 -20.030  20.280  0.00  0.00           H  
ATOM   4884  CA  ALA   337     -20.520 -20.710  18.520  0.00  0.00           C  
ATOM   4885  HA  ALA   337     -19.900 -20.620  17.640  0.00  0.00           H  
ATOM   4886  CB  ALA   337     -20.130 -21.980  19.250  0.00  0.00           C  
ATOM   4887  HB1 ALA   337     -20.230 -22.860  18.570  0.00  0.00           H  
ATOM   4888  HB2 ALA   337     -19.140 -21.940  19.740  0.00  0.00           H  
ATOM   4889  HB3 ALA   337     -20.850 -22.150  20.080  0.00  0.00           H  
ATOM   4890  C   ALA   337     -22.010 -20.680  18.100  0.00  0.00           C  
ATOM   4891  O   ALA   337     -22.390 -21.050  16.960  0.00  0.00           O  
ATOM   4892  N   ALA   338     -22.870 -20.280  19.090  0.00  0.00           N  
ATOM   4893  HN  ALA   338     -22.520 -20.210  20.020  0.00  0.00           H  
ATOM   4894  CA  ALA   338     -24.270 -19.890  18.930  0.00  0.00           C  
ATOM   4895  HA  ALA   338     -24.760 -20.740  18.490  0.00  0.00           H  
ATOM   4896  CB  ALA   338     -24.980 -19.540  20.270  0.00  0.00           C  
ATOM   4897  HB1 ALA   338     -24.650 -20.360  20.950  0.00  0.00           H  
ATOM   4898  HB2 ALA   338     -24.680 -18.540  20.650  0.00  0.00           H  
ATOM   4899  HB3 ALA   338     -26.080 -19.590  20.210  0.00  0.00           H  
ATOM   4900  C   ALA   338     -24.360 -18.710  18.020  0.00  0.00           C  
ATOM   4901  O   ALA   338     -25.210 -18.750  17.130  0.00  0.00           O  
ATOM   4902  N   ALA   339     -23.490 -17.690  18.210  0.00  0.00           N  
ATOM   4903  HN  ALA   339     -22.740 -17.810  18.850  0.00  0.00           H  
ATOM   4904  CA  ALA   339     -23.600 -16.510  17.370  0.00  0.00           C  
ATOM   4905  HA  ALA   339     -24.620 -16.310  17.100  0.00  0.00           H  
ATOM   4906  CB  ALA   339     -23.080 -15.220  17.930  0.00  0.00           C  
ATOM   4907  HB1 ALA   339     -23.680 -15.040  18.850  0.00  0.00           H  
ATOM   4908  HB2 ALA   339     -22.030 -15.390  18.230  0.00  0.00           H  
ATOM   4909  HB3 ALA   339     -23.150 -14.400  17.180  0.00  0.00           H  
ATOM   4910  C   ALA   339     -22.960 -16.560  16.020  0.00  0.00           C  
ATOM   4911  O   ALA   339     -23.150 -15.740  15.140  0.00  0.00           O  
ATOM   4912  N   ALA   340     -22.070 -17.520  15.790  0.00  0.00           N  
ATOM   4913  HN  ALA   340     -21.800 -18.100  16.560  0.00  0.00           H  
ATOM   4914  CA  ALA   340     -21.560 -18.130  14.540  0.00  0.00           C  
ATOM   4915  HA  ALA   340     -21.120 -17.360  13.910  0.00  0.00           H  
ATOM   4916  CB  ALA   340     -20.420 -19.090  14.860  0.00  0.00           C  
ATOM   4917  HB1 ALA   340     -20.670 -20.090  15.280  0.00  0.00           H  
ATOM   4918  HB2 ALA   340     -19.810 -19.310  13.960  0.00  0.00           H  
ATOM   4919  HB3 ALA   340     -19.730 -18.540  15.520  0.00  0.00           H  
ATOM   4920  C   ALA   340     -22.670 -18.820  13.680  0.00  0.00           C  
ATOM   4921  O   ALA   340     -22.930 -18.430  12.540  0.00  0.00           O  
ATOM   4922  N   ALA   341     -23.430 -19.820  14.290  0.00  0.00           N  
ATOM   4923  HN  ALA   341     -23.230 -20.130  15.220  0.00  0.00           H  
ATOM   4924  CA  ALA   341     -24.580 -20.430  13.730  0.00  0.00           C  
ATOM   4925  HA  ALA   341     -24.280 -20.810  12.760  0.00  0.00           H  
ATOM   4926  CB  ALA   341     -25.110 -21.450  14.730  0.00  0.00           C  
ATOM   4927  HB1 ALA   341     -24.930 -21.190  15.790  0.00  0.00           H  
ATOM   4928  HB2 ALA   341     -26.160 -21.710  14.480  0.00  0.00           H  
ATOM   4929  HB3 ALA   341     -24.460 -22.340  14.550  0.00  0.00           H  
ATOM   4930  C   ALA   341     -25.730 -19.490  13.440  0.00  0.00           C  
ATOM   4931  O   ALA   341     -26.590 -19.710  12.550  0.00  0.00           O  
ATOM   4932  N   ALA   342     -25.860 -18.410  14.290  0.00  0.00           N  
ATOM   4933  HN  ALA   342     -25.280 -18.350  15.090  0.00  0.00           H  
ATOM   4934  CA  ALA   342     -27.020 -17.420  14.290  0.00  0.00           C  
ATOM   4935  HA  ALA   342     -27.870 -18.090  14.280  0.00  0.00           H  
ATOM   4936  CB  ALA   342     -27.230 -16.550  15.600  0.00  0.00           C  
ATOM   4937  HB1 ALA   342     -28.110 -15.900  15.440  0.00  0.00           H
[truncated: 247,720 more chars]
