# Supplementary material for: Predicting the Structure of Enzymes with Metal Cofactors: The Example of [FeFe] Hydrogenases
Source: Int J Mol Sci. 2024 Mar 25;25(7):3663. doi: 10.3390/ijms25073663 (PMC11011570; doi:10.3390/ijms25073663)
Supplement: Supplementary file 1 [file ijms-25-03663-s001.zip › ijms-2857370-SM/PDB/last_2.pdb]

CRYST1  119.986   93.394  142.708  90.00  90.00  90.00 P 1           1
ATOM      1  N   MET     1      44.710  51.350  46.190  1.00  0.00            
ATOM      2  HT1 MET     1      45.210  51.500  45.290  1.00  0.00            
ATOM      3  HT2 MET     1      44.610  52.280  46.640  1.00  0.00            
ATOM      4  HT3 MET     1      43.710  51.110  46.000  1.00  0.00            
ATOM      5  CA  MET     1      45.320  50.280  47.080  1.00  0.00            
ATOM      6  HA  MET     1      44.810  50.200  48.020  1.00  0.00            
ATOM      7  CB  MET     1      45.050  48.870  46.420  1.00  0.00            
ATOM      8  HB1 MET     1      44.020  48.500  46.630  1.00  0.00            
ATOM      9  HB2 MET     1      45.120  49.000  45.320  1.00  0.00            
ATOM     10  CG  MET     1      46.150  47.790  46.670  1.00  0.00            
ATOM     11  HG1 MET     1      47.140  48.120  46.280  1.00  0.00            
ATOM     12  HG2 MET     1      46.350  47.660  47.760  1.00  0.00            
ATOM     13  SD  MET     1      45.730  46.110  46.090  1.00  0.00            
ATOM     14  CE  MET     1      46.900  45.330  47.200  1.00  0.00            
ATOM     15  HE1 MET     1      46.510  45.060  48.200  1.00  0.00            
ATOM     16  HE2 MET     1      47.160  44.360  46.720  1.00  0.00            
ATOM     17  HE3 MET     1      47.850  45.880  47.320  1.00  0.00            
ATOM     18  C   MET     1      46.820  50.620  47.350  1.00  0.00            
ATOM     19  O   MET     1      47.610  50.790  46.410  1.00  0.00            
ATOM     20  N   PHE     2      47.260  50.550  48.580  1.00  0.00            
ATOM     21  HN  PHE     2      46.670  50.390  49.370  1.00  0.00            
ATOM     22  CA  PHE     2      48.650  50.310  48.940  1.00  0.00            
ATOM     23  HA  PHE     2      49.220  51.140  48.540  1.00  0.00            
ATOM     24  CB  PHE     2      48.560  50.330  50.480  1.00  0.00            
ATOM     25  HB1 PHE     2      48.180  51.290  50.880  1.00  0.00            
ATOM     26  HB2 PHE     2      47.760  49.610  50.750  1.00  0.00            
ATOM     27  CG  PHE     2      49.890  50.020  51.120  1.00  0.00            
ATOM     28  CD1 PHE     2      51.010  50.840  50.790  1.00  0.00            
ATOM     29  HD1 PHE     2      50.770  51.630  50.080  1.00  0.00            
ATOM     30  CE1 PHE     2      52.290  50.380  51.160  1.00  0.00            
ATOM     31  HE1 PHE     2      53.100  50.960  50.740  1.00  0.00            
ATOM     32  CZ  PHE     2      52.440  49.360  52.150  1.00  0.00            
ATOM     33  HZ  PHE     2      53.390  49.010  52.530  1.00  0.00            
ATOM     34  CD2 PHE     2      50.060  48.860  51.980  1.00  0.00            
ATOM     35  HD2 PHE     2      49.190  48.320  52.330  1.00  0.00            
ATOM     36  CE2 PHE     2      51.320  48.580  52.490  1.00  0.00            
ATOM     37  HE2 PHE     2      51.460  47.740  53.160  1.00  0.00            
ATOM     38  C   PHE     2      49.250  49.040  48.410  1.00  0.00            
ATOM     39  O   PHE     2      48.790  47.950  48.570  1.00  0.00            
ATOM     40  N   SER     3      50.360  49.140  47.690  1.00  0.00            
ATOM     41  HN  SER     3      50.650  50.020  47.320  1.00  0.00            
ATOM     42  CA  SER     3      51.200  48.070  47.370  1.00  0.00            
ATOM     43  HA  SER     3      50.760  47.150  47.730  1.00  0.00            
ATOM     44  CB  SER     3      51.560  47.930  45.880  1.00  0.00            
ATOM     45  HB1 SER     3      50.560  47.870  45.380  1.00  0.00            
ATOM     46  HB2 SER     3      52.170  48.810  45.570  1.00  0.00            
ATOM     47  OG  SER     3      52.240  46.760  45.580  1.00  0.00            
ATOM     48  HG1 SER     3      51.640  46.010  45.540  1.00  0.00            
ATOM     49  C   SER     3      52.530  48.240  48.090  1.00  0.00            
ATOM     50  O   SER     3      53.140  49.320  48.000  1.00  0.00            
ATOM     51  N   GLY     4      53.010  47.220  48.830  1.00  0.00            
ATOM     52  HN  GLY     4      52.490  46.410  49.110  1.00  0.00            
ATOM     53  CA  GLY     4      54.310  47.120  49.460  1.00  0.00            
ATOM     54  HA1 GLY     4      54.310  46.330  50.200  1.00  0.00            
ATOM     55  HA2 GLY     4      54.640  48.070  49.850  1.00  0.00            
ATOM     56  C   GLY     4      55.370  46.600  48.480  1.00  0.00            
ATOM     57  O   GLY     4      56.520  47.020  48.430  1.00  0.00            
ATOM     58  N   ALA     5      54.900  45.770  47.560  1.00  0.00            
ATOM     59  HN  ALA     5      53.980  45.400  47.630  1.00  0.00            
ATOM     60  CA  ALA     5      55.820  45.350  46.460  1.00  0.00            
ATOM     61  HA  ALA     5      56.590  44.710  46.850  1.00  0.00            
ATOM     62  CB  ALA     5      55.090  44.390  45.510  1.00  0.00            
ATOM     63  HB1 ALA     5      54.230  44.870  44.990  1.00  0.00            
ATOM     64  HB2 ALA     5      55.770  43.830  44.830  1.00  0.00            
ATOM     65  HB3 ALA     5      54.750  43.590  46.190  1.00  0.00            
ATOM     66  C   ALA     5      56.460  46.410  45.590  1.00  0.00            
ATOM     67  O   ALA     5      57.700  46.540  45.530  1.00  0.00            
ATOM     68  N   VAL     6      55.640  47.260  44.990  1.00  0.00            
ATOM     69  HN  VAL     6      54.670  47.050  45.030  1.00  0.00            
ATOM     70  CA  VAL     6      56.110  48.430  44.220  1.00  0.00            
ATOM     71  HA  VAL     6      57.110  48.160  43.910  1.00  0.00            
ATOM     72  CB  VAL     6      55.320  48.730  42.930  1.00  0.00            
ATOM     73  HB  VAL     6      55.690  49.690  42.520  1.00  0.00            
ATOM     74  CG1 VAL     6      55.500  47.580  42.000  1.00  0.00            
ATOM     75 HG11 VAL     6      55.260  46.540  42.290  1.00  0.00            
ATOM     76 HG12 VAL     6      54.940  47.570  41.040  1.00  0.00            
ATOM     77 HG13 VAL     6      56.530  47.580  41.580  1.00  0.00            
ATOM     78  CG2 VAL     6      53.780  48.900  43.250  1.00  0.00            
ATOM     79 HG21 VAL     6      53.300  47.900  43.320  1.00  0.00            
ATOM     80 HG22 VAL     6      53.690  49.390  44.240  1.00  0.00            
ATOM     81 HG23 VAL     6      53.300  49.530  42.470  1.00  0.00            
ATOM     82  C   VAL     6      56.330  49.630  45.060  1.00  0.00            
ATOM     83  O   VAL     6      57.120  50.480  44.690  1.00  0.00            
ATOM     84  N   LYS     7      55.680  49.720  46.220  1.00  0.00            
ATOM     85  HN  LYS     7      55.100  48.930  46.400  1.00  0.00            
ATOM     86  CA  LYS     7      55.800  50.820  47.100  1.00  0.00            
ATOM     87  HA  LYS     7      55.310  50.490  48.010  1.00  0.00            
ATOM     88  CB  LYS     7      57.210  51.060  47.590  1.00  0.00            
ATOM     89  HB1 LYS     7      57.540  50.100  48.050  1.00  0.00            
ATOM     90  HB2 LYS     7      57.960  51.290  46.810  1.00  0.00            
ATOM     91  CG  LYS     7      57.470  52.270  48.480  1.00  0.00            
ATOM     92  HG1 LYS     7      58.560  52.400  48.640  1.00  0.00            
ATOM     93  HG2 LYS     7      57.220  53.190  47.910  1.00  0.00            
ATOM     94  CD  LYS     7      56.730  52.190  49.830  1.00  0.00            
ATOM     95  HD1 LYS     7      56.760  53.150  50.390  1.00  0.00            
ATOM     96  HD2 LYS     7      55.690  51.910  49.530  1.00  0.00            
ATOM     97  CE  LYS     7      57.380  51.140  50.720  1.00  0.00            
ATOM     98  HE1 LYS     7      56.720  51.020  51.610  1.00  0.00            
ATOM     99  HE2 LYS     7      57.450  50.090  50.350  1.00  0.00            
ATOM    100  NZ  LYS     7      58.680  51.640  51.150  1.00  0.00            
ATOM    101  HZ1 LYS     7      58.870  51.320  52.110  1.00  0.00            
ATOM    102  HZ2 LYS     7      59.500  51.270  50.620  1.00  0.00            
ATOM    103  HZ3 LYS     7      58.740  52.680  51.080  1.00  0.00            
ATOM    104  C   LYS     7      55.040  52.060  46.490  1.00  0.00            
ATOM    105  O   LYS     7      55.450  53.110  46.190  1.00  0.00            
ATOM    106  N   ILE     8      53.750  51.810  46.180  1.00  0.00            
ATOM    107  HN  ILE     8      53.440  50.900  46.450  1.00  0.00            
ATOM    108  CA  ILE     8      52.840  52.730  45.600  1.00  0.00            
ATOM    109  HA  ILE     8      53.250  53.730  45.630  1.00  0.00            
ATOM    110  CB  ILE     8      52.700  52.450  44.130  1.00  0.00            
ATOM    111  HB  ILE     8      52.450  51.380  44.010  1.00  0.00            
ATOM    112  CG2 ILE     8      51.540  53.340  43.550  1.00  0.00            
ATOM    113 HG21 ILE     8      50.540  53.050  43.920  1.00  0.00            
ATOM    114 HG22 ILE     8      51.820  54.400  43.750  1.00  0.00            
ATOM    115 HG23 ILE     8      51.530  53.270  42.440  1.00  0.00            
ATOM    116  CG1 ILE     8      54.100  52.770  43.480  1.00  0.00            
ATOM    117 HG11 ILE     8      54.430  53.770  43.850  1.00  0.00            
ATOM    118 HG12 ILE     8      54.840  52.010  43.800  1.00  0.00            
ATOM    119  CD  ILE     8      54.050  52.920  41.990  1.00  0.00            
ATOM    120  HD1 ILE     8      53.710  51.980  41.500  1.00  0.00            
ATOM    121  HD2 ILE     8      53.380  53.730  41.630  1.00  0.00            
ATOM    122  HD3 ILE     8      55.100  53.120  41.670  1.00  0.00            
ATOM    123  C   ILE     8      51.570  52.730  46.410  1.00  0.00            
ATOM    124  O   ILE     8      51.020  51.720  46.830  1.00  0.00            
ATOM    125  N   GLY     9      51.040  53.950  46.760  1.00  0.00            
ATOM    126  HN  GLY     9      51.530  54.780  46.480  1.00  0.00            
ATOM    127  CA  GLY     9      49.660  54.180  47.300  1.00  0.00            
ATOM    128  HA1 GLY     9      49.740  55.020  47.970  1.00  0.00            
ATOM    129  HA2 GLY     9      49.210  53.320  47.770  1.00  0.00            
ATOM    130  C   GLY     9      48.890  54.650  46.150  1.00  0.00            
ATOM    131  O   GLY     9      49.440  55.470  45.370  1.00  0.00            
ATOM    132  N   ASP    10      47.620  54.170  45.980  1.00  0.00            
ATOM    133  HN  ASP    10      47.060  53.610  46.590  1.00  0.00            
ATOM    134  CA  ASP    10      46.870  54.590  44.840  1.00  0.00            
ATOM    135  HA  ASP    10      47.060  55.660  44.810  1.00  0.00            
ATOM    136  CB  ASP    10      47.440  53.920  43.540  1.00  0.00            
ATOM    137  HB1 ASP    10      47.120  54.470  42.630  1.00  0.00            
ATOM    138  HB2 ASP    10      48.530  54.080  43.420  1.00  0.00            
ATOM    139  CG  ASP    10      47.060  52.420  43.370  1.00  0.00            
ATOM    140  OD1 ASP    10      47.830  51.730  42.680  1.00  0.00            
ATOM    141  OD2 ASP    10      45.960  52.020  43.830  1.00  0.00            
ATOM    142  C   ASP    10      45.360  54.520  45.040  1.00  0.00            
ATOM    143  O   ASP    10      44.890  54.040  46.040  1.00  0.00            
ATOM    144  N   LEU    11      44.580  54.970  44.010  1.00  0.00            
ATOM    145  HN  LEU    11      45.000  55.400  43.220  1.00  0.00            
ATOM    146  CA  LEU    11      43.160  54.880  44.210  1.00  0.00            
ATOM    147  HA  LEU    11      43.000  54.830  45.280  1.00  0.00            
ATOM    148  CB  LEU    11      42.540  56.080  43.470  1.00  0.00            
ATOM    149  HB1 LEU    11      42.820  56.150  42.390  1.00  0.00            
ATOM    150  HB2 LEU    11      41.430  56.050  43.400  1.00  0.00            
ATOM    151  CG  LEU    11      43.030  57.460  43.980  1.00  0.00            
ATOM    152  HG  LEU    11      44.130  57.580  44.100  1.00  0.00            
ATOM    153  CD1 LEU    11      42.640  58.490  42.910  1.00  0.00            
ATOM    154 HD11 LEU    11      41.570  58.390  42.630  1.00  0.00            
ATOM    155 HD12 LEU    11      42.880  59.500  43.310  1.00  0.00            
ATOM    156 HD13 LEU    11      43.300  58.350  42.030  1.00  0.00            
ATOM    157  CD2 LEU    11      42.370  57.840  45.250  1.00  0.00            
ATOM    158 HD21 LEU    11      42.750  57.200  46.080  1.00  0.00            
ATOM    159 HD22 LEU    11      42.700  58.870  45.490  1.00  0.00            
ATOM    160 HD23 LEU    11      41.260  57.930  45.240  1.00  0.00            
ATOM    161  C   LEU    11      42.500  53.590  43.670  1.00  0.00            
ATOM    162  O   LEU    11      41.280  53.570  43.430  1.00  0.00            
ATOM    163  N   HSD    12      43.290  52.570  43.250  1.00  0.00            
ATOM    164  HN  HSD    12      44.290  52.640  43.240  1.00  0.00            
ATOM    165  CA  HSD    12      42.770  51.330  42.740  1.00  0.00            
ATOM    166  HA  HSD    12      41.940  51.440  42.060  1.00  0.00            
ATOM    167  CB  HSD    12      43.840  50.530  42.010  1.00  0.00            
ATOM    168  HB1 HSD    12      44.550  50.180  42.790  1.00  0.00            
ATOM    169  HB2 HSD    12      43.570  49.620  41.440  1.00  0.00            
ATOM    170  ND1 HSD    12      45.730  51.890  40.830  1.00  0.00            
ATOM    171  HD1 HSD    12      46.430  51.680  41.500  1.00  0.00            
ATOM    172  CG  HSD    12      44.430  51.380  40.860  1.00  0.00            
ATOM    173  CE1 HSD    12      45.800  52.690  39.720  1.00  0.00            
ATOM    174  HE1 HSD    12      46.720  53.190  39.420  1.00  0.00            
ATOM    175  NE2 HSD    12      44.690  52.690  39.040  1.00  0.00            
ATOM    176  CD2 HSD    12      43.800  51.860  39.730  1.00  0.00            
ATOM    177  HD2 HSD    12      42.800  51.700  39.360  1.00  0.00            
ATOM    178  C   HSD    12      42.240  50.440  43.850  1.00  0.00            
ATOM    179  O   HSD    12      42.510  50.530  45.040  1.00  0.00            
ATOM    180  N   ASP    13      41.280  49.540  43.470  1.00  0.00            
ATOM    181  HN  ASP    13      41.150  49.410  42.490  1.00  0.00            
ATOM    182  CA  ASP    13      40.450  48.900  44.370  1.00  0.00            
ATOM    183  HA  ASP    13      40.010  49.630  45.040  1.00  0.00            
ATOM    184  CB  ASP    13      39.200  48.300  43.560  1.00  0.00            
ATOM    185  HB1 ASP    13      39.580  47.750  42.670  1.00  0.00            
ATOM    186  HB2 ASP    13      38.700  47.540  44.190  1.00  0.00            
ATOM    187  CG  ASP    13      38.070  49.280  43.220  1.00  0.00            
ATOM    188  OD1 ASP    13      37.180  48.990  42.350  1.00  0.00            
ATOM    189  OD2 ASP    13      38.030  50.420  43.750  1.00  0.00            
ATOM    190  C   ASP    13      41.200  47.870  45.220  1.00  0.00            
ATOM    191  O   ASP    13      42.000  47.090  44.740  1.00  0.00            
ATOM    192  N   PHE    14      40.930  47.740  46.510  1.00  0.00            
ATOM    193  HN  PHE    14      40.280  48.380  46.920  1.00  0.00            
ATOM    194  CA  PHE    14      41.540  46.730  47.510  1.00  0.00            
ATOM    195  HA  PHE    14      42.560  47.060  47.670  1.00  0.00            
ATOM    196  CB  PHE    14      40.800  46.780  48.850  1.00  0.00            
ATOM    197  HB1 PHE    14      41.220  46.090  49.600  1.00  0.00            
ATOM    198  HB2 PHE    14      40.890  47.790  49.300  1.00  0.00            
ATOM    199  CG  PHE    14      39.290  46.590  48.850  1.00  0.00            
ATOM    200  CD1 PHE    14      38.440  47.590  49.340  1.00  0.00            
ATOM    201  HD1 PHE    14      38.900  48.520  49.610  1.00  0.00            
ATOM    202  CE1 PHE    14      37.030  47.350  49.530  1.00  0.00            
ATOM    203  HE1 PHE    14      36.370  48.170  49.760  1.00  0.00            
ATOM    204  CZ  PHE    14      36.550  46.070  49.350  1.00  0.00            
ATOM    205  HZ  PHE    14      35.500  45.860  49.490  1.00  0.00            
ATOM    206  CD2 PHE    14      38.710  45.320  48.500  1.00  0.00            
ATOM    207  HD2 PHE    14      39.290  44.550  48.000  1.00  0.00            
ATOM    208  CE2 PHE    14      37.360  45.060  48.840  1.00  0.00            
ATOM    209  HE2 PHE    14      37.020  44.040  48.700  1.00  0.00            
ATOM    210  C   PHE    14      41.590  45.300  46.970  1.00  0.00            
ATOM    211  O   PHE    14      40.910  44.780  46.070  1.00  0.00            
ATOM    212  N   ILE    15      42.540  44.530  47.500  1.00  0.00            
ATOM    213  HN  ILE    15      43.190  44.870  48.180  1.00  0.00            
ATOM    214  CA  ILE    15      42.750  43.190  46.960  1.00  0.00            
ATOM    215  HA  ILE    15      42.790  43.380  45.900  1.00  0.00            
ATOM    216  CB  ILE    15      44.160  42.650  47.090  1.00  0.00            
ATOM    217  HB  ILE    15      44.840  43.460  46.740  1.00  0.00            
ATOM    218  CG2 ILE    15      44.520  42.490  48.600  1.00  0.00            
ATOM    219 HG21 ILE    15      45.560  42.080  48.660  1.00  0.00            
ATOM    220 HG22 ILE    15      44.380  43.470  49.100  1.00  0.00            
ATOM    221 HG23 ILE    15      43.770  41.840  49.100  1.00  0.00            
ATOM    222  CG1 ILE    15      44.530  41.420  46.250  1.00  0.00            
ATOM    223 HG11 ILE    15      44.140  40.570  46.840  1.00  0.00            
ATOM    224 HG12 ILE    15      44.030  41.410  45.260  1.00  0.00            
ATOM    225  CD  ILE    15      46.020  41.240  46.090  1.00  0.00            
ATOM    226  HD1 ILE    15      46.150  40.390  45.380  1.00  0.00            
ATOM    227  HD2 ILE    15      46.460  42.150  45.640  1.00  0.00            
ATOM    228  HD3 ILE    15      46.530  41.020  47.050  1.00  0.00            
ATOM    229  C   ILE    15      41.670  42.200  47.480  1.00  0.00            
ATOM    230  O   ILE    15      41.460  42.070  48.670  1.00  0.00            
ATOM    231  N   SER    16      40.880  41.520  46.540  1.00  0.00            
ATOM    232  HN  SER    16      41.000  41.710  45.570  1.00  0.00            
ATOM    233  CA  SER    16      39.940  40.510  46.860  1.00  0.00            
ATOM    234  HA  SER    16      39.140  40.970  47.420  1.00  0.00            
ATOM    235  CB  SER    16      39.170  39.970  45.630  1.00  0.00            
ATOM    236  HB1 SER    16      39.840  39.330  45.020  1.00  0.00            
ATOM    237  HB2 SER    16      38.460  39.200  46.020  1.00  0.00            
ATOM    238  OG  SER    16      38.450  40.960  44.930  1.00  0.00            
ATOM    239  HG1 SER    16      37.860  41.290  45.610  1.00  0.00            
ATOM    240  C   SER    16      40.480  39.370  47.860  1.00  0.00            
ATOM    241  O   SER    16      41.500  38.790  47.510  1.00  0.00            
ATOM    242  N   PRO    17      39.900  39.040  49.000  1.00  0.00            
ATOM    243  CD  PRO    17      39.070  39.990  49.680  1.00  0.00            
ATOM    244  HD1 PRO    17      38.020  39.920  49.320  1.00  0.00            
ATOM    245  HD2 PRO    17      39.430  41.040  49.540  1.00  0.00            
ATOM    246  CA  PRO    17      40.410  38.040  49.960  1.00  0.00            
ATOM    247  HA  PRO    17      41.400  38.320  50.280  1.00  0.00            
ATOM    248  CB  PRO    17      39.480  38.140  51.190  1.00  0.00            
ATOM    249  HB1 PRO    17      39.950  37.810  52.150  1.00  0.00            
ATOM    250  HB2 PRO    17      38.550  37.570  50.980  1.00  0.00            
ATOM    251  CG  PRO    17      39.190  39.700  51.170  1.00  0.00            
ATOM    252  HG1 PRO    17      40.080  40.240  51.570  1.00  0.00            
ATOM    253  HG2 PRO    17      38.280  39.900  51.770  1.00  0.00            
ATOM    254  C   PRO    17      40.540  36.580  49.430  1.00  0.00            
ATOM    255  O   PRO    17      39.550  35.880  49.480  1.00  0.00            
ATOM    256  N   ALA    18      41.760  36.190  49.020  1.00  0.00            
ATOM    257  HN  ALA    18      42.550  36.790  49.100  1.00  0.00            
ATOM    258  CA  ALA    18      42.120  34.960  48.480  1.00  0.00            
ATOM    259  HA  ALA    18      41.610  34.220  49.090  1.00  0.00            
ATOM    260  CB  ALA    18      41.630  34.940  47.020  1.00  0.00            
ATOM    261  HB1 ALA    18      40.550  35.150  46.910  1.00  0.00            
ATOM    262  HB2 ALA    18      42.120  35.710  46.380  1.00  0.00            
ATOM    263  HB3 ALA    18      41.700  33.970  46.480  1.00  0.00            
ATOM    264  C   ALA    18      43.640  34.900  48.530  1.00  0.00            
ATOM    265  O   ALA    18      44.240  35.880  48.970  1.00  0.00            
ATOM    266  N   GLN    19      44.260  33.810  47.940  1.00  0.00            
ATOM    267  HN  GLN    19      43.640  33.150  47.530  1.00  0.00            
ATOM    268  CA  GLN    19      45.710  33.360  47.900  1.00  0.00            
ATOM    269  HA  GLN    19      45.770  32.370  48.330  1.00  0.00            
ATOM    270  CB  GLN    19      46.300  33.090  46.480  1.00  0.00            
ATOM    271  HB1 GLN    19      46.000  33.940  45.830  1.00  0.00            
ATOM    272  HB2 GLN    19      47.410  33.110  46.470  1.00  0.00            
ATOM    273  CG  GLN    19      45.900  31.750  45.840  1.00  0.00            
ATOM    274  HG1 GLN    19      46.330  31.700  44.820  1.00  0.00            
ATOM    275  HG2 GLN    19      46.320  30.880  46.390  1.00  0.00            
ATOM    276  CD  GLN    19      44.400  31.510  45.860  1.00  0.00            
ATOM    277  OE1 GLN    19      43.940  31.030  46.900  1.00  0.00            
ATOM    278  NE2 GLN    19      43.670  31.790  44.790  1.00  0.00            
ATOM    279 HE21 GLN    19      44.140  32.030  43.940  1.00  0.00            
ATOM    280 HE22 GLN    19      42.700  31.530  44.800  1.00  0.00            
ATOM    281  C   GLN    19      46.620  34.340  48.610  1.00  0.00            
ATOM    282  O   GLN    19      47.120  35.350  48.080  1.00  0.00            
ATOM    283  N   ALA    20      47.050  33.980  49.810  1.00  0.00            
ATOM    284  HN  ALA    20      46.660  33.150  50.200  1.00  0.00            
ATOM    285  CA  ALA    20      47.760  34.960  50.740  1.00  0.00            
ATOM    286  HA  ALA    20      47.170  35.870  50.690  1.00  0.00            
ATOM    287  CB  ALA    20      47.880  34.440  52.150  1.00  0.00            
ATOM    288  HB1 ALA    20      48.430  35.040  52.920  1.00  0.00            
ATOM    289  HB2 ALA    20      46.870  34.350  52.610  1.00  0.00            
ATOM    290  HB3 ALA    20      48.270  33.410  52.250  1.00  0.00            
ATOM    291  C   ALA    20      49.220  35.300  50.320  1.00  0.00            
ATOM    292  O   ALA    20      49.920  34.500  49.670  1.00  0.00            
ATOM    293  N   CYS    21      49.610  36.500  50.680  1.00  0.00            
ATOM    294  HN  CYS    21      49.120  37.090  51.320  1.00  0.00            
ATOM    295  CA  CYS    21      50.770  37.180  50.270  1.00  0.00            
ATOM    296  HA  CYS    21      50.610  37.460  49.240  1.00  0.00            
ATOM    297  CB  CYS    21      50.680  38.310  51.340  1.00  0.00            
ATOM    298  HB1 CYS    21      50.710  37.860  52.360  1.00  0.00            
ATOM    299  HB2 CYS    21      51.650  38.840  51.490  1.00  0.00            
ATOM    300  SG  CYS    21      49.630  39.450  51.220  1.00  0.00            
ATOM    301  C   CYS    21      52.100  36.460  50.070  1.00  0.00            
ATOM    302  O   CYS    21      52.530  35.510  50.720  1.00  0.00            
ATOM    303  N   VAL    22      52.840  36.880  49.040  1.00  0.00            
ATOM    304  HN  VAL    22      52.460  37.680  48.570  1.00  0.00            
ATOM    305  CA  VAL    22      54.250  36.530  48.840  1.00  0.00            
ATOM    306  HA  VAL    22      54.630  35.900  49.630  1.00  0.00            
ATOM    307  CB  VAL    22      54.410  35.590  47.680  1.00  0.00            
ATOM    308  HB  VAL    22      53.680  34.800  47.980  1.00  0.00            
ATOM    309  CG1 VAL    22      54.030  36.350  46.380  1.00  0.00            
ATOM    310 HG11 VAL    22      52.960  36.650  46.420  1.00  0.00            
ATOM    311 HG12 VAL    22      54.700  37.190  46.130  1.00  0.00            
ATOM    312 HG13 VAL    22      53.980  35.610  45.550  1.00  0.00            
ATOM    313  CG2 VAL    22      55.900  35.090  47.550  1.00  0.00            
ATOM    314 HG21 VAL    22      56.300  34.730  48.520  1.00  0.00            
ATOM    315 HG22 VAL    22      56.060  34.300  46.790  1.00  0.00            
ATOM    316 HG23 VAL    22      56.620  35.900  47.330  1.00  0.00            
ATOM    317  C   VAL    22      55.140  37.760  48.720  1.00  0.00            
ATOM    318  O   VAL    22      54.700  38.660  48.040  1.00  0.00            
ATOM    319  N   VAL    23      56.240  37.770  49.410  1.00  0.00            
ATOM    320  HN  VAL    23      56.510  37.050  50.040  1.00  0.00            
ATOM    321  CA  VAL    23      57.110  38.970  49.480  1.00  0.00            
ATOM    322  HA  VAL    23      56.750  39.870  49.010  1.00  0.00            
ATOM    323  CB  VAL    23      57.210  39.390  50.950  1.00  0.00            
ATOM    324  HB  VAL    23      57.660  38.550  51.530  1.00  0.00            
ATOM    325  CG1 VAL    23      58.180  40.550  51.010  1.00  0.00            
ATOM    326 HG11 VAL    23      58.350  40.870  52.060  1.00  0.00            
ATOM    327 HG12 VAL    23      59.150  40.180  50.610  1.00  0.00            
ATOM    328 HG13 VAL    23      57.800  41.490  50.550  1.00  0.00            
ATOM    329  CG2 VAL    23      55.850  39.830  51.550  1.00  0.00            
ATOM    330 HG21 VAL    23      55.910  40.070  52.630  1.00  0.00            
ATOM    331 HG22 VAL    23      55.480  40.800  51.160  1.00  0.00            
ATOM    332 HG23 VAL    23      55.020  39.110  51.390  1.00  0.00            
ATOM    333  C   VAL    23      58.440  38.430  48.870  1.00  0.00            
ATOM    334  O   VAL    23      58.770  37.310  49.220  1.00  0.00            
ATOM    335  N   ASN    24      59.120  39.090  47.920  1.00  0.00            
ATOM    336  HN  ASN    24      59.020  40.060  47.700  1.00  0.00            
ATOM    337  CA  ASN    24      60.220  38.550  47.120  1.00  0.00            
ATOM    338  HA  ASN    24      60.230  37.490  47.310  1.00  0.00            
ATOM    339  CB  ASN    24      60.170  39.040  45.650  1.00  0.00            
ATOM    340  HB1 ASN    24      59.920  40.130  45.740  1.00  0.00            
ATOM    341  HB2 ASN    24      61.080  38.870  45.040  1.00  0.00            
ATOM    342  CG  ASN    24      58.980  38.300  44.940  1.00  0.00            
ATOM    343  OD1 ASN    24      57.820  38.660  45.000  1.00  0.00            
ATOM    344  ND2 ASN    24      59.320  37.120  44.260  1.00  0.00            
ATOM    345 HD21 ASN    24      58.510  36.750  43.810  1.00  0.00            
ATOM    346 HD22 ASN    24      60.270  36.930  43.980  1.00  0.00            
ATOM    347  C   ASN    24      61.470  39.120  47.760  1.00  0.00            
ATOM    348  O   ASN    24      61.500  40.240  48.270  1.00  0.00            
ATOM    349  N   LEU    25      62.590  38.320  47.780  1.00  0.00            
ATOM    350  HN  LEU    25      62.580  37.470  47.260  1.00  0.00            
ATOM    351  CA  LEU    25      63.810  38.720  48.390  1.00  0.00            
ATOM    352  HA  LEU    25      63.690  39.560  49.070  1.00  0.00            
ATOM    353  CB  LEU    25      64.530  37.510  49.150  1.00  0.00            
ATOM    354  HB1 LEU    25      64.690  36.740  48.370  1.00  0.00            
ATOM    355  HB2 LEU    25      65.500  37.890  49.520  1.00  0.00            
ATOM    356  CG  LEU    25      63.820  36.890  50.360  1.00  0.00            
ATOM    357  HG  LEU    25      62.820  36.540  50.000  1.00  0.00            
ATOM    358  CD1 LEU    25      64.530  35.750  51.020  1.00  0.00            
ATOM    359 HD11 LEU    25      65.260  36.280  51.680  1.00  0.00            
ATOM    360 HD12 LEU    25      63.790  35.110  51.540  1.00  0.00            
ATOM    361 HD13 LEU    25      65.150  35.120  50.350  1.00  0.00            
ATOM    362  CD2 LEU    25      63.400  37.880  51.520  1.00  0.00            
ATOM    363 HD21 LEU    25      62.780  37.340  52.270  1.00  0.00            
ATOM    364 HD22 LEU    25      64.330  38.130  52.080  1.00  0.00            
ATOM    365 HD23 LEU    25      62.890  38.810  51.190  1.00  0.00            
ATOM    366  C   LEU    25      64.840  39.200  47.430  1.00  0.00            
ATOM    367  O   LEU    25      65.840  39.790  47.780  1.00  0.00            
ATOM    368  N   GLU    26      64.560  38.980  46.120  1.00  0.00            
ATOM    369  HN  GLU    26      63.720  38.500  45.880  1.00  0.00            
ATOM    370  CA  GLU    26      65.350  39.330  44.970  1.00  0.00            
ATOM    371  HA  GLU    26      66.140  38.600  44.980  1.00  0.00            
ATOM    372  CB  GLU    26      64.510  39.170  43.690  1.00  0.00            
ATOM    373  HB1 GLU    26      63.560  39.740  43.840  1.00  0.00            
ATOM    374  HB2 GLU    26      65.070  39.630  42.850  1.00  0.00            
ATOM    375  CG  GLU    26      64.050  37.790  43.220  1.00  0.00            
ATOM    376  HG1 GLU    26      64.670  37.490  42.350  1.00  0.00            
ATOM    377  HG2 GLU    26      64.360  37.000  43.950  1.00  0.00            
ATOM    378  CD  GLU    26      62.610  37.570  42.840  1.00  0.00            
ATOM    379  OE1 GLU    26      61.980  36.620  43.420  1.00  0.00            
ATOM    380  OE2 GLU    26      62.050  38.310  41.990  1.00  0.00            
ATOM    381  C   GLU    26      66.060  40.690  44.970  1.00  0.00            
ATOM    382  O   GLU    26      65.500  41.750  45.270  1.00  0.00            
ATOM    383  N   GLY    27      67.340  40.700  44.510  1.00  0.00            
ATOM    384  HN  GLY    27      67.810  39.850  44.290  1.00  0.00            
ATOM    385  CA  GLY    27      68.080  41.940  44.180  1.00  0.00            
ATOM    386  HA1 GLY    27      69.060  41.700  43.800  1.00  0.00            
ATOM    387  HA2 GLY    27      68.290  42.430  45.120  1.00  0.00            
ATOM    388  C   GLY    27      67.390  42.940  43.290  1.00  0.00            
ATOM    389  O   GLY    27      66.430  42.680  42.650  1.00  0.00            
ATOM    390  N   GLY    28      67.960  44.120  42.980  1.00  0.00            
ATOM    391  HN  GLY    28      68.860  44.270  43.390  1.00  0.00            
ATOM    392  CA  GLY    28      67.450  45.140  42.010  1.00  0.00            
ATOM    393  HA1 GLY    28      68.290  45.810  41.920  1.00  0.00            
ATOM    394  HA2 GLY    28      66.580  45.660  42.360  1.00  0.00            
ATOM    395  C   GLY    28      67.300  44.650  40.570  1.00  0.00            
ATOM    396  O   GLY    28      68.160  43.900  40.060  1.00  0.00            
ATOM    397  N   LYS    29      66.210  45.110  39.940  1.00  0.00            
ATOM    398  HN  LYS    29      65.660  45.790  40.430  1.00  0.00            
ATOM    399  CA  LYS    29      65.670  44.620  38.680  1.00  0.00            
ATOM    400  HA  LYS    29      66.000  43.600  38.520  1.00  0.00            
ATOM    401  CB  LYS    29      64.080  44.640  38.780  1.00  0.00            
ATOM    402  HB1 LYS    29      63.570  45.620  38.630  1.00  0.00            
ATOM    403  HB2 LYS    29      63.680  44.180  37.850  1.00  0.00            
ATOM    404  CG  LYS    29      63.420  43.850  39.950  1.00  0.00            
ATOM    405  HG1 LYS    29      63.710  44.190  40.960  1.00  0.00            
ATOM    406  HG2 LYS    29      62.320  43.910  39.760  1.00  0.00            
ATOM    407  CD  LYS    29      63.860  42.310  39.840  1.00  0.00            
ATOM    408  HD1 LYS    29      63.690  41.960  38.800  1.00  0.00            
ATOM    409  HD2 LYS    29      64.950  42.250  40.090  1.00  0.00            
ATOM    410  CE  LYS    29      63.160  41.430  40.880  1.00  0.00            
ATOM    411  HE1 LYS    29      63.670  41.550  41.850  1.00  0.00            
ATOM    412  HE2 LYS    29      62.120  41.820  40.920  1.00  0.00            
ATOM    413  NZ  LYS    29      63.310  40.090  40.510  1.00  0.00            
ATOM    414  HZ1 LYS    29      62.840  39.860  39.610  1.00  0.00            
ATOM    415  HZ2 LYS    29      64.320  39.860  40.370  1.00  0.00            
ATOM    416  HZ3 LYS    29      62.920  39.390  41.170  1.00  0.00            
ATOM    417  C   LYS    29      66.350  45.360  37.550  1.00  0.00            
ATOM    418  O   LYS    29      66.910  46.430  37.810  1.00  0.00            
ATOM    419  N   LEU    30      66.290  44.890  36.280  1.00  0.00            
ATOM    420  HN  LEU    30      65.930  43.980  36.130  1.00  0.00            
ATOM    421  CA  LEU    30      66.530  45.660  35.030  1.00  0.00            
ATOM    422  HA  LEU    30      67.570  45.960  35.060  1.00  0.00            
ATOM    423  CB  LEU    30      66.400  44.780  33.820  1.00  0.00            
ATOM    424  HB1 LEU    30      65.360  44.530  33.500  1.00  0.00            
ATOM    425  HB2 LEU    30      66.930  45.260  32.970  1.00  0.00            
ATOM    426  CG  LEU    30      67.130  43.430  33.970  1.00  0.00            
ATOM    427  HG  LEU    30      66.930  42.940  34.950  1.00  0.00            
ATOM    428  CD1 LEU    30      66.870  42.490  32.790  1.00  0.00            
ATOM    429 HD11 LEU    30      67.490  41.570  32.780  1.00  0.00            
ATOM    430 HD12 LEU    30      65.790  42.230  32.830  1.00  0.00            
ATOM    431 HD13 LEU    30      67.040  43.020  31.820  1.00  0.00            
ATOM    432  CD2 LEU    30      68.660  43.690  34.030  1.00  0.00            
ATOM    433 HD21 LEU    30      69.210  42.730  34.110  1.00  0.00            
ATOM    434 HD22 LEU    30      68.900  44.200  33.070  1.00  0.00            
ATOM    435 HD23 LEU    30      69.010  44.250  34.920  1.00  0.00            
ATOM    436  C   LEU    30      65.690  46.890  34.890  1.00  0.00            
ATOM    437  O   LEU    30      64.580  46.940  35.520  1.00  0.00            
ATOM    438  N   PRO    31      66.130  47.920  34.200  1.00  0.00            
ATOM    439  CD  PRO    31      67.420  48.000  33.470  1.00  0.00            
ATOM    440  HD1 PRO    31      67.490  47.550  32.460  1.00  0.00            
ATOM    441  HD2 PRO    31      68.180  47.450  34.070  1.00  0.00            
ATOM    442  CA  PRO    31      65.390  49.200  34.080  1.00  0.00            
ATOM    443  HA  PRO    31      65.340  49.590  35.080  1.00  0.00            
ATOM    444  CB  PRO    31      66.300  50.070  33.130  1.00  0.00            
ATOM    445  HB1 PRO    31      66.380  51.080  33.580  1.00  0.00            
ATOM    446  HB2 PRO    31      66.160  49.810  32.060  1.00  0.00            
ATOM    447  CG  PRO    31      67.690  49.480  33.460  1.00  0.00            
ATOM    448  HG1 PRO    31      68.000  49.810  34.480  1.00  0.00            
ATOM    449  HG2 PRO    31      68.310  49.800  32.600  1.00  0.00            
ATOM    450  C   PRO    31      63.980  49.150  33.520  1.00  0.00            
ATOM    451  O   PRO    31      63.630  48.310  32.700  1.00  0.00            
ATOM    452  N   ASN    32      63.220  50.110  34.020  1.00  0.00            
ATOM    453  HN  ASN    32      63.540  50.900  34.550  1.00  0.00            
ATOM    454  CA  ASN    32      61.780  50.180  33.590  1.00  0.00            
ATOM    455  HA  ASN    32      61.380  51.000  34.160  1.00  0.00            
ATOM    456  CB  ASN    32      61.620  50.550  32.130  1.00  0.00            
ATOM    457  HB1 ASN    32      62.430  51.260  31.860  1.00  0.00            
ATOM    458  HB2 ASN    32      61.750  49.720  31.400  1.00  0.00            
ATOM    459  CG  ASN    32      60.300  51.250  31.840  1.00  0.00            
ATOM    460  OD1 ASN    32      59.380  51.350  32.630  1.00  0.00            
ATOM    461  ND2 ASN    32      60.210  51.770  30.620  1.00  0.00            
ATOM    462 HD21 ASN    32      59.390  52.340  30.550  1.00  0.00            
ATOM    463 HD22 ASN    32      61.070  51.980  30.150  1.00  0.00            
ATOM    464  C   ASN    32      60.930  49.030  33.980  1.00  0.00            
ATOM    465  O   ASN    32      60.340  48.340  33.180  1.00  0.00            
ATOM    466  N   ASN    33      60.980  48.710  35.270  1.00  0.00            
ATOM    467  HN  ASN    33      61.430  49.420  35.810  1.00  0.00            
ATOM    468  CA  ASN    33      60.360  47.520  35.810  1.00  0.00            
ATOM    469  HA  ASN    33      60.280  46.750  35.050  1.00  0.00            
ATOM    470  CB  ASN    33      61.290  47.110  36.980  1.00  0.00            
ATOM    471  HB1 ASN    33      62.330  46.930  36.620  1.00  0.00            
ATOM    472  HB2 ASN    33      61.390  47.900  37.760  1.00  0.00            
ATOM    473  CG  ASN    33      60.760  45.930  37.780  1.00  0.00            
ATOM    474  OD1 ASN    33      60.780  46.050  39.020  1.00  0.00            
ATOM    475  ND2 ASN    33      60.250  44.810  37.220  1.00  0.00            
ATOM    476 HD21 ASN    33      60.390  44.630  36.250  1.00  0.00            
ATOM    477 HD22 ASN    33      59.870  44.220  37.940  1.00  0.00            
ATOM    478  C   ASN    33      58.930  47.840  36.240  1.00  0.00            
ATOM    479  O   ASN    33      58.030  47.020  36.070  1.00  0.00            
ATOM    480  N   VAL    34      58.670  49.030  36.680  1.00  0.00            
ATOM    481  HN  VAL    34      59.470  49.620  36.760  1.00  0.00            
ATOM    482  CA  VAL    34      57.450  49.520  37.190  1.00  0.00            
ATOM    483  HA  VAL    34      56.610  48.850  37.070  1.00  0.00            
ATOM    484  CB  VAL    34      57.720  49.980  38.640  1.00  0.00            
ATOM    485  HB  VAL    34      58.500  50.770  38.600  1.00  0.00            
ATOM    486  CG1 VAL    34      56.380  50.280  39.340  1.00  0.00            
ATOM    487 HG11 VAL    34      56.080  51.270  38.930  1.00  0.00            
ATOM    488 HG12 VAL    34      55.610  49.490  39.200  1.00  0.00            
ATOM    489 HG13 VAL    34      56.520  50.400  40.430  1.00  0.00            
ATOM    490  CG2 VAL    34      58.440  48.870  39.410  1.00  0.00            
ATOM    491 HG21 VAL    34      59.470  48.820  39.000  1.00  0.00            
ATOM    492 HG22 VAL    34      58.520  49.130  40.490  1.00  0.00            
ATOM    493 HG23 VAL    34      57.800  47.960  39.340  1.00  0.00            
ATOM    494  C   VAL    34      57.060  50.710  36.360  1.00  0.00            
ATOM    495  O   VAL    34      57.770  51.750  36.190  1.00  0.00            
ATOM    496  N   LEU    35      56.000  50.530  35.600  1.00  0.00            
ATOM    497  HN  LEU    35      55.640  49.610  35.500  1.00  0.00            
ATOM    498  CA  LEU    35      55.520  51.600  34.730  1.00  0.00            
ATOM    499  HA  LEU    35      56.380  51.970  34.190  1.00  0.00            
ATOM    500  CB  LEU    35      54.380  50.960  33.820  1.00  0.00            
ATOM    501  HB1 LEU    35      54.830  50.000  33.470  1.00  0.00            
ATOM    502  HB2 LEU    35      53.460  50.650  34.350  1.00  0.00            
ATOM    503  CG  LEU    35      53.890  51.790  32.590  1.00  0.00            
ATOM    504  HG  LEU    35      53.370  52.700  32.960  1.00  0.00            
ATOM    505  CD1 LEU    35      55.040  52.360  31.690  1.00  0.00            
ATOM    506 HD11 LEU    35      54.570  53.010  30.930  1.00  0.00            
ATOM    507 HD12 LEU    35      55.740  52.980  32.290  1.00  0.00            
ATOM    508 HD13 LEU    35      55.610  51.470  31.330  1.00  0.00            
ATOM    509  CD2 LEU    35      52.840  50.950  31.760  1.00  0.00            
ATOM    510 HD21 LEU    35      52.450  51.460  30.850  1.00  0.00            
ATOM    511 HD22 LEU    35      53.340  50.020  31.420  1.00  0.00            
ATOM    512 HD23 LEU    35      52.000  50.560  32.370  1.00  0.00            
ATOM    513  C   LEU    35      54.910  52.830  35.530  1.00  0.00            
ATOM    514  O   LEU    35      54.310  52.660  36.580  1.00  0.00            
ATOM    515  N   ALA    36      55.140  54.120  35.040  1.00  0.00            
ATOM    516  HN  ALA    36      55.850  54.170  34.330  1.00  0.00            
ATOM    517  CA  ALA    36      54.740  55.390  35.680  1.00  0.00            
ATOM    518  HA  ALA    36      54.740  55.280  36.760  1.00  0.00            
ATOM    519  CB  ALA    36      55.760  56.510  35.350  1.00  0.00            
ATOM    520  HB1 ALA    36      55.750  56.830  34.290  1.00  0.00            
ATOM    521  HB2 ALA    36      55.500  57.410  35.940  1.00  0.00            
ATOM    522  HB3 ALA    36      56.800  56.240  35.650  1.00  0.00            
ATOM    523  C   ALA    36      53.380  55.900  35.340  1.00  0.00            
ATOM    524  O   ALA    36      52.960  55.860  34.170  1.00  0.00            
ATOM    525  N   ASP    37      52.680  56.240  36.410  1.00  0.00            
ATOM    526  HN  ASP    37      53.040  56.100  37.320  1.00  0.00            
ATOM    527  CA  ASP    37      51.370  56.670  36.420  1.00  0.00            
ATOM    528  HA  ASP    37      50.810  56.170  35.640  1.00  0.00            
ATOM    529  CB  ASP    37      50.760  56.460  37.810  1.00  0.00            
ATOM    530  HB1 ASP    37      51.390  56.940  38.590  1.00  0.00            
ATOM    531  HB2 ASP    37      49.690  56.780  37.840  1.00  0.00            
ATOM    532  CG  ASP    37      50.440  55.060  38.250  1.00  0.00            
ATOM    533  OD1 ASP    37      49.580  54.870  39.200  1.00  0.00            
ATOM    534  OD2 ASP    37      51.110  54.120  37.670  1.00  0.00            
ATOM    535  C   ASP    37      51.310  58.120  36.070  1.00  0.00            
ATOM    536  O   ASP    37      52.290  58.910  36.240  1.00  0.00            
ATOM    537  N   ALA    38      50.160  58.520  35.550  1.00  0.00            
ATOM    538  HN  ALA    38      49.470  57.830  35.330  1.00  0.00            
ATOM    539  CA  ALA    38      49.830  59.910  35.430  1.00  0.00            
ATOM    540  HA  ALA    38      50.670  60.570  35.260  1.00  0.00            
ATOM    541  CB  ALA    38      49.080  60.030  34.120  1.00  0.00            
ATOM    542  HB1 ALA    38      49.620  59.530  33.280  1.00  0.00            
ATOM    543  HB2 ALA    38      48.090  59.550  34.210  1.00  0.00            
ATOM    544  HB3 ALA    38      48.930  61.090  33.810  1.00  0.00            
ATOM    545  C   ALA    38      49.090  60.450  36.720  1.00  0.00            
ATOM    546  O   ALA    38      48.380  59.730  37.430  1.00  0.00            
ATOM    547  N   GLU    39      49.120  61.780  36.940  1.00  0.00            
ATOM    548  HN  GLU    39      49.710  62.380  36.400  1.00  0.00            
ATOM    549  CA  GLU    39      48.340  62.470  37.890  1.00  0.00            
ATOM    550  HA  GLU    39      48.640  62.150  38.880  1.00  0.00            
ATOM    551  CB  GLU    39      48.480  63.980  37.890  1.00  0.00            
ATOM    552  HB1 GLU    39      49.540  64.210  38.120  1.00  0.00            
ATOM    553  HB2 GLU    39      48.420  64.390  36.860  1.00  0.00            
ATOM    554  CG  GLU    39      47.540  64.760  38.900  1.00  0.00            
ATOM    555  HG1 GLU    39      46.530  64.450  38.560  1.00  0.00            
ATOM    556  HG2 GLU    39      47.660  64.370  39.940  1.00  0.00            
ATOM    557  CD  GLU    39      47.830  66.190  38.820  1.00  0.00            
ATOM    558  OE1 GLU    39      48.900  66.720  39.280  1.00  0.00            
ATOM    559  OE2 GLU    39      46.950  66.990  38.290  1.00  0.00            
ATOM    560  C   GLU    39      46.820  62.170  37.820  1.00  0.00            
ATOM    561  O   GLU    39      46.130  62.020  38.830  1.00  0.00            
ATOM    562  N   ALA    40      46.270  62.140  36.580  1.00  0.00            
ATOM    563  HN  ALA    40      46.910  62.270  35.820  1.00  0.00            
ATOM    564  CA  ALA    40      44.880  61.820  36.220  1.00  0.00            
ATOM    565  HA  ALA    40      44.370  61.430  37.080  1.00  0.00            
ATOM    566  CB  ALA    40      44.120  63.030  35.640  1.00  0.00            
ATOM    567  HB1 ALA    40      43.060  62.800  35.390  1.00  0.00            
ATOM    568  HB2 ALA    40      44.230  63.880  36.360  1.00  0.00            
ATOM    569  HB3 ALA    40      44.600  63.520  34.770  1.00  0.00            
ATOM    570  C   ALA    40      44.870  60.670  35.120  1.00  0.00            
ATOM    571  O   ALA    40      45.610  60.730  34.160  1.00  0.00            
ATOM    572  N   GLY    41      44.100  59.560  35.330  1.00  0.00            
ATOM    573  HN  GLY    41      43.470  59.480  36.100  1.00  0.00            
ATOM    574  CA  GLY    41      44.180  58.440  34.340  1.00  0.00            
ATOM    575  HA1 GLY    41      44.430  58.810  33.360  1.00  0.00            
ATOM    576  HA2 GLY    41      43.190  58.010  34.250  1.00  0.00            
ATOM    577  C   GLY    41      45.160  57.330  34.900  1.00  0.00            
ATOM    578  O   GLY    41      45.450  57.250  36.070  1.00  0.00            
ATOM    579  N   THR    42      45.610  56.460  33.950  1.00  0.00            
ATOM    580  HN  THR    42      45.410  56.690  33.000  1.00  0.00            
ATOM    581  CA  THR    42      46.420  55.230  34.160  1.00  0.00            
ATOM    582  HA  THR    42      46.340  54.800  33.170  1.00  0.00            
ATOM    583  CB  THR    42      47.910  55.510  34.350  1.00  0.00            
ATOM    584  HB  THR    42      48.540  54.610  34.510  1.00  0.00            
ATOM    585  OG1 THR    42      48.140  56.410  35.470  1.00  0.00            
ATOM    586  HG1 THR    42      47.360  56.300  36.010  1.00  0.00            
ATOM    587  CG2 THR    42      48.440  56.090  33.020  1.00  0.00            
ATOM    588 HG21 THR    42      49.460  56.480  33.200  1.00  0.00            
ATOM    589 HG22 THR    42      48.590  55.320  32.240  1.00  0.00            
ATOM    590 HG23 THR    42      47.790  56.920  32.670  1.00  0.00            
ATOM    591  C   THR    42      45.840  54.250  35.140  1.00  0.00            
ATOM    592  O   THR    42      46.370  53.810  36.150  1.00  0.00            
ATOM    593  N   VAL    43      44.530  53.940  34.960  1.00  0.00            
ATOM    594  HN  VAL    43      44.130  54.400  34.170  1.00  0.00            
ATOM    595  CA  VAL    43      43.680  53.140  35.790  1.00  0.00            
ATOM    596  HA  VAL    43      43.970  53.450  36.780  1.00  0.00            
ATOM    597  CB  VAL    43      42.240  53.520  35.590  1.00  0.00            
ATOM    598  HB  VAL    43      41.900  53.360  34.540  1.00  0.00            
ATOM    599  CG1 VAL    43      41.280  52.660  36.500  1.00  0.00            
ATOM    600 HG11 VAL    43      41.820  52.750  37.460  1.00  0.00            
ATOM    601 HG12 VAL    43      40.330  53.230  36.580  1.00  0.00            
ATOM    602 HG13 VAL    43      41.180  51.630  36.090  1.00  0.00            
ATOM    603  CG2 VAL    43      42.090  55.010  36.060  1.00  0.00            
ATOM    604 HG21 VAL    43      42.810  55.720  35.600  1.00  0.00            
ATOM    605 HG22 VAL    43      41.140  55.520  35.780  1.00  0.00            
ATOM    606 HG23 VAL    43      42.170  55.100  37.160  1.00  0.00            
ATOM    607  C   VAL    43      43.930  51.650  35.560  1.00  0.00            
ATOM    608  O   VAL    43      43.890  51.050  34.530  1.00  0.00            
ATOM    609  N   GLN    44      44.280  51.020  36.730  1.00  0.00            
ATOM    610  HN  GLN    44      44.340  51.660  37.500  1.00  0.00            
ATOM    611  CA  GLN    44      44.570  49.610  36.840  1.00  0.00            
ATOM    612  HA  GLN    44      44.750  49.130  35.890  1.00  0.00            
ATOM    613  CB  GLN    44      45.750  49.440  37.760  1.00  0.00            
ATOM    614  HB1 GLN    44      45.380  49.880  38.720  1.00  0.00            
ATOM    615  HB2 GLN    44      45.930  48.360  37.920  1.00  0.00            
ATOM    616  CG  GLN    44      47.000  50.170  37.290  1.00  0.00            
ATOM    617  HG1 GLN    44      46.840  51.240  37.550  1.00  0.00            
ATOM    618  HG2 GLN    44      47.990  49.950  37.750  1.00  0.00            
ATOM    619  CD  GLN    44      47.230  49.930  35.770  1.00  0.00            
ATOM    620  OE1 GLN    44      47.380  48.780  35.310  1.00  0.00            
ATOM    621  NE2 GLN    44      47.140  51.030  35.030  1.00  0.00            
ATOM    622 HE21 GLN    44      47.350  51.120  34.060  1.00  0.00            
ATOM    623 HE22 GLN    44      46.830  51.840  35.530  1.00  0.00            
ATOM    624  C   GLN    44      43.350  48.820  37.410  1.00  0.00            
ATOM    625  O   GLN    44      42.830  49.140  38.450  1.00  0.00            
ATOM    626  N   LEU    45      42.830  47.830  36.700  1.00  0.00            
ATOM    627  HN  LEU    45      43.310  47.350  35.970  1.00  0.00            
ATOM    628  CA  LEU    45      41.560  47.200  37.150  1.00  0.00            
ATOM    629  HA  LEU    45      40.860  47.820  37.690  1.00  0.00            
ATOM    630  CB  LEU    45      40.850  46.680  35.930  1.00  0.00            
ATOM    631  HB1 LEU    45      41.600  45.990  35.490  1.00  0.00            
ATOM    632  HB2 LEU    45      40.010  46.030  36.250  1.00  0.00            
ATOM    633  CG  LEU    45      40.400  47.580  34.820  1.00  0.00            
ATOM    634  HG  LEU    45      41.350  48.040  34.440  1.00  0.00            
ATOM    635  CD1 LEU    45      39.870  46.760  33.610  1.00  0.00            
ATOM    636 HD11 LEU    45      38.830  46.550  33.920  1.00  0.00            
ATOM    637 HD12 LEU    45      39.940  47.450  32.740  1.00  0.00            
ATOM    638 HD13 LEU    45      40.430  45.850  33.320  1.00  0.00            
ATOM    639  CD2 LEU    45      39.410  48.700  35.230  1.00  0.00            
ATOM    640 HD21 LEU    45      38.520  48.190  35.650  1.00  0.00            
ATOM    641 HD22 LEU    45      39.810  49.380  36.010  1.00  0.00            
ATOM    642 HD23 LEU    45      39.150  49.240  34.300  1.00  0.00            
ATOM    643  C   LEU    45      41.920  46.010  38.060  1.00  0.00            
ATOM    644  O   LEU    45      41.030  45.320  38.560  1.00  0.00            
ATOM    645  N   GLN    46      43.240  45.810  38.370  1.00  0.00            
ATOM    646  HN  GLN    46      43.960  46.360  37.970  1.00  0.00            
ATOM    647  CA  GLN    46      43.740  44.790  39.310  1.00  0.00            
ATOM    648  HA  GLN    46      43.030  44.610  40.100  1.00  0.00            
ATOM    649  CB  GLN    46      43.910  43.460  38.600  1.00  0.00            
ATOM    650  HB1 GLN    46      44.000  42.660  39.360  1.00  0.00            
ATOM    651  HB2 GLN    46      43.020  43.190  38.000  1.00  0.00            
ATOM    652  CG  GLN    46      45.130  43.320  37.690  1.00  0.00            
ATOM    653  HG1 GLN    46      46.080  43.600  38.200  1.00  0.00            
ATOM    654  HG2 GLN    46      45.090  42.270  37.330  1.00  0.00            
ATOM    655  CD  GLN    46      45.080  44.370  36.550  1.00  0.00            
ATOM    656  OE1 GLN    46      45.770  45.340  36.540  1.00  0.00            
ATOM    657  NE2 GLN    46      44.090  44.150  35.650  1.00  0.00            
ATOM    658 HE21 GLN    46      44.220  44.720  34.840  1.00  0.00            
ATOM    659 HE22 GLN    46      43.590  43.290  35.680  1.00  0.00            
ATOM    660  C   GLN    46      45.140  45.110  39.970  1.00  0.00            
ATOM    661  O   GLN    46      45.860  46.020  39.420  1.00  0.00            
ATOM    662  N   PRO    47      45.600  44.540  41.100  1.00  0.00            
ATOM    663  CD  PRO    47      44.820  43.680  42.000  1.00  0.00            
ATOM    664  HD1 PRO    47      44.680  42.720  41.460  1.00  0.00            
ATOM    665  HD2 PRO    47      43.860  44.180  42.250  1.00  0.00            
ATOM    666  CA  PRO    47      46.980  44.690  41.600  1.00  0.00            
ATOM    667  HA  PRO    47      47.070  45.610  42.140  1.00  0.00            
ATOM    668  CB  PRO    47      47.090  43.490  42.530  1.00  0.00            
ATOM    669  HB1 PRO    47      47.890  43.620  43.300  1.00  0.00            
ATOM    670  HB2 PRO    47      47.220  42.580  41.910  1.00  0.00            
ATOM    671  CG  PRO    47      45.690  43.480  43.200  1.00  0.00            
ATOM    672  HG1 PRO    47      45.510  44.170  44.050  1.00  0.00            
ATOM    673  HG2 PRO    47      45.430  42.460  43.560  1.00  0.00            
ATOM    674  C   PRO    47      48.160  44.830  40.670  1.00  0.00            
ATOM    675  O   PRO    47      48.190  44.190  39.640  1.00  0.00            
ATOM    676  N   ARG    48      49.160  45.700  41.090  1.00  0.00            
ATOM    677  HN  ARG    48      49.020  46.090  41.990  1.00  0.00            
ATOM    678  CA  ARG    48      50.420  46.140  40.410  1.00  0.00            
ATOM    679  HA  ARG    48      50.160  46.660  39.500  1.00  0.00            
ATOM    680  CB  ARG    48      51.250  47.030  41.340  1.00  0.00            
ATOM    681  HB1 ARG    48      51.490  46.670  42.360  1.00  0.00            
ATOM    682  HB2 ARG    48      52.140  47.450  40.830  1.00  0.00            
ATOM    683  CG  ARG    48      50.520  48.410  41.590  1.00  0.00            
ATOM    684  HG1 ARG    48      49.470  48.140  41.870  1.00  0.00            
ATOM    685  HG2 ARG    48      50.860  49.030  42.450  1.00  0.00            
ATOM    686  CD  ARG    48      50.480  49.330  40.300  1.00  0.00            
ATOM    687  HD1 ARG    48      51.460  49.490  39.800  1.00  0.00            
ATOM    688  HD2 ARG    48      49.710  48.960  39.600  1.00  0.00            
ATOM    689  NE  ARG    48      50.060  50.630  40.930  1.00  0.00            
ATOM    690  HE  ARG    48      49.420  50.680  41.690  1.00  0.00            
ATOM    691  CZ  ARG    48      50.150  51.820  40.290  1.00  0.00            
ATOM    692  NH1 ARG    48      50.880  52.020  39.240  1.00  0.00            
ATOM    693 HH11 ARG    48      50.770  52.890  38.760  1.00  0.00            
ATOM    694 HH12 ARG    48      51.600  51.460  38.820  1.00  0.00            
ATOM    695  NH2 ARG    48      49.390  52.820  40.650  1.00  0.00            
ATOM    696 HH21 ARG    48      49.590  53.700  40.220  1.00  0.00            
ATOM    697 HH22 ARG    48      48.680  52.600  41.320  1.00  0.00            
ATOM    698  C   ARG    48      51.300  44.980  40.070  1.00  0.00            
ATOM    699  O   ARG    48      51.640  44.140  40.900  1.00  0.00            
ATOM    700  N   LYS    49      51.690  44.870  38.820  1.00  0.00            
ATOM    701  HN  LYS    49      51.370  45.520  38.140  1.00  0.00            
ATOM    702  CA  LYS    49      52.490  43.730  38.340  1.00  0.00            
ATOM    703  HA  LYS    49      52.770  43.000  39.080  1.00  0.00            
ATOM    704  CB  LYS    49      51.740  43.000  37.210  1.00  0.00            
ATOM    705  HB1 LYS    49      51.280  43.760  36.550  1.00  0.00            
ATOM    706  HB2 LYS    49      52.300  42.410  36.450  1.00  0.00            
ATOM    707  CG  LYS    49      50.520  42.180  37.780  1.00  0.00            
ATOM    708  HG1 LYS    49      50.140  42.690  38.700  1.00  0.00            
ATOM    709  HG2 LYS    49      49.760  42.180  36.970  1.00  0.00            
ATOM    710  CD  LYS    49      50.880  40.760  38.190  1.00  0.00            
ATOM    711  HD1 LYS    49      50.910  40.210  37.220  1.00  0.00            
ATOM    712  HD2 LYS    49      51.820  40.830  38.780  1.00  0.00            
ATOM    713  CE  LYS    49      49.670  40.170  39.040  1.00  0.00            
ATOM    714  HE1 LYS    49      49.570  40.780  39.960  1.00  0.00            
ATOM    715  HE2 LYS    49      48.790  40.070  38.360  1.00  0.00            
ATOM    716  NZ  LYS    49      50.090  38.790  39.400  1.00  0.00            
ATOM    717  HZ1 LYS    49      50.970  38.770  39.950  1.00  0.00            
ATOM    718  HZ2 LYS    49      49.270  38.370  39.890  1.00  0.00            
ATOM    719  HZ3 LYS    49      50.370  38.160  38.630  1.00  0.00            
ATOM    720  C   LYS    49      53.670  44.390  37.630  1.00  0.00            
ATOM    721  O   LYS    49      53.580  44.980  36.550  1.00  0.00            
ATOM    722  N   PRO    50      54.840  44.290  38.210  1.00  0.00            
ATOM    723  CD  PRO    50      55.020  43.940  39.620  1.00  0.00            
ATOM    724  HD1 PRO    50      54.780  42.860  39.700  1.00  0.00            
ATOM    725  HD2 PRO    50      54.230  44.320  40.290  1.00  0.00            
ATOM    726  CA  PRO    50      56.130  44.600  37.560  1.00  0.00            
ATOM    727  HA  PRO    50      56.130  45.660  37.360  1.00  0.00            
ATOM    728  CB  PRO    50      57.210  44.430  38.640  1.00  0.00            
ATOM    729  HB1 PRO    50      57.860  45.330  38.660  1.00  0.00            
ATOM    730  HB2 PRO    50      57.880  43.540  38.620  1.00  0.00            
ATOM    731  CG  PRO    50      56.410  44.430  39.920  1.00  0.00            
ATOM    732  HG1 PRO    50      56.270  45.480  40.260  1.00  0.00            
ATOM    733  HG2 PRO    50      57.010  43.820  40.620  1.00  0.00            
ATOM    734  C   PRO    50      56.460  43.780  36.250  1.00  0.00            
ATOM    735  O   PRO    50      55.970  42.680  36.180  1.00  0.00            
ATOM    736  N   GLN    51      57.230  44.330  35.320  1.00  0.00            
ATOM    737  HN  GLN    51      57.400  45.300  35.440  1.00  0.00            
ATOM    738  CA  GLN    51      57.750  43.680  34.100  1.00  0.00            
ATOM    739  HA  GLN    51      56.890  43.330  33.560  1.00  0.00            
ATOM    740  CB  GLN    51      58.470  44.740  33.200  1.00  0.00            
ATOM    741  HB1 GLN    51      59.250  45.210  33.840  1.00  0.00            
ATOM    742  HB2 GLN    51      59.110  44.260  32.430  1.00  0.00            
ATOM    743  CG  GLN    51      57.510  45.860  32.700  1.00  0.00            
ATOM    744  HG1 GLN    51      57.120  46.340  33.620  1.00  0.00            
ATOM    745  HG2 GLN    51      58.170  46.490  32.070  1.00  0.00            
ATOM    746  CD  GLN    51      56.240  45.480  31.890  1.00  0.00            
ATOM    747  OE1 GLN    51      55.150  45.500  32.520  1.00  0.00            
ATOM    748  NE2 GLN    51      56.460  45.020  30.640  1.00  0.00            
ATOM    749 HE21 GLN    51      57.410  44.900  30.350  1.00  0.00            
ATOM    750 HE22 GLN    51      55.670  44.640  30.150  1.00  0.00            
ATOM    751  C   GLN    51      58.780  42.590  34.290  1.00  0.00            
ATOM    752  O   GLN    51      59.430  42.570  35.310  1.00  0.00            
ATOM    753  N   GLY    52      58.810  41.640  33.320  1.00  0.00            
ATOM    754  HN  GLY    52      58.200  41.680  32.530  1.00  0.00            
ATOM    755  CA  GLY    52      59.720  40.510  33.280  1.00  0.00            
ATOM    756  HA1 GLY    52      60.690  40.930  33.500  1.00  0.00            
ATOM    757  HA2 GLY    52      59.630  40.140  32.270  1.00  0.00            
ATOM    758  C   GLY    52      59.520  39.490  34.390  1.00  0.00            
ATOM    759  O   GLY    52      58.570  39.530  35.130  1.00  0.00            
ATOM    760  N   PHE    53      60.480  38.510  34.590  1.00  0.00            
ATOM    761  HN  PHE    53      61.250  38.450  33.970  1.00  0.00            
ATOM    762  CA  PHE    53      60.310  37.420  35.450  1.00  0.00            
ATOM    763  HA  PHE    53      59.960  37.770  36.410  1.00  0.00            
ATOM    764  CB  PHE    53      59.350  36.270  34.810  1.00  0.00            
ATOM    765  HB1 PHE    53      58.390  36.730  34.510  1.00  0.00            
ATOM    766  HB2 PHE    53      60.020  35.930  33.990  1.00  0.00            
ATOM    767  CG  PHE    53      59.140  35.150  35.770  1.00  0.00            
ATOM    768  CD1 PHE    53      58.830  35.360  37.130  1.00  0.00            
ATOM    769  HD1 PHE    53      58.760  36.390  37.450  1.00  0.00            
ATOM    770  CE1 PHE    53      58.600  34.240  37.950  1.00  0.00            
ATOM    771  HE1 PHE    53      58.210  34.380  38.950  1.00  0.00            
ATOM    772  CZ  PHE    53      58.730  32.960  37.430  1.00  0.00            
ATOM    773  HZ  PHE    53      58.440  32.080  37.990  1.00  0.00            
ATOM    774  CD2 PHE    53      59.200  33.850  35.270  1.00  0.00            
ATOM    775  HD2 PHE    53      59.390  33.690  34.220  1.00  0.00            
ATOM    776  CE2 PHE    53      58.950  32.770  36.060  1.00  0.00            
ATOM    777  HE2 PHE    53      59.080  31.820  35.570  1.00  0.00            
ATOM    778  C   PHE    53      61.740  36.990  35.630  1.00  0.00            
ATOM    779  O   PHE    53      62.680  37.390  34.910  1.00  0.00            
ATOM    780  N   ALA    54      61.970  36.280  36.790  1.00  0.00            
ATOM    781  HN  ALA    54      61.270  36.060  37.470  1.00  0.00            
ATOM    782  CA  ALA    54      63.220  35.590  37.070  1.00  0.00            
ATOM    783  HA  ALA    54      63.270  35.480  38.150  1.00  0.00            
ATOM    784  CB  ALA    54      63.140  34.210  36.430  1.00  0.00            
ATOM    785  HB1 ALA    54      63.890  33.540  36.900  1.00  0.00            
ATOM    786  HB2 ALA    54      62.110  33.830  36.600  1.00  0.00            
ATOM    787  HB3 ALA    54      63.360  34.100  35.350  1.00  0.00            
ATOM    788  C   ALA    54      64.510  36.330  36.990  1.00  0.00            
ATOM    789  O   ALA    54      65.490  35.930  36.430  1.00  0.00            
ATOM    790  N   GLN    55      64.480  37.610  37.410  1.00  0.00            
ATOM    791  HN  GLN    55      63.620  37.990  37.750  1.00  0.00            
ATOM    792  CA  GLN    55      65.680  38.460  37.360  1.00  0.00            
ATOM    793  HA  GLN    55      66.460  37.920  36.840  1.00  0.00            
ATOM    794  CB  GLN    55      65.430  39.820  36.680  1.00  0.00            
ATOM    795  HB1 GLN    55      64.640  40.460  37.120  1.00  0.00            
ATOM    796  HB2 GLN    55      66.410  40.340  36.750  1.00  0.00            
ATOM    797  CG  GLN    55      65.170  39.710  35.130  1.00  0.00            
ATOM    798  HG1 GLN    55      64.120  39.350  35.050  1.00  0.00            
ATOM    799  HG2 GLN    55      65.170  40.690  34.610  1.00  0.00            
ATOM    800  CD  GLN    55      66.070  38.780  34.430  1.00  0.00            
ATOM    801  OE1 GLN    55      67.310  38.770  34.510  1.00  0.00            
ATOM    802  NE2 GLN    55      65.450  37.900  33.600  1.00  0.00            
ATOM    803 HE21 GLN    55      64.460  37.810  33.660  1.00  0.00            
ATOM    804 HE22 GLN    55      66.040  37.360  33.000  1.00  0.00            
ATOM    805  C   GLN    55      66.320  38.760  38.650  1.00  0.00            
ATOM    806  O   GLN    55      65.660  38.940  39.650  1.00  0.00            
ATOM    807  N   THR    56      67.670  38.790  38.720  1.00  0.00            
ATOM    808  HN  THR    56      68.190  38.490  37.920  1.00  0.00            
ATOM    809  CA  THR    56      68.410  39.080  39.920  1.00  0.00            
ATOM    810  HA  THR    56      69.420  38.930  39.560  1.00  0.00            
ATOM    811  CB  THR    56      68.300  40.550  40.440  1.00  0.00            
ATOM    812  HB  THR    56      67.460  40.750  41.140  1.00  0.00            
ATOM    813  OG1 THR    56      67.920  41.380  39.360  1.00  0.00            
ATOM    814  HG1 THR    56      68.000  42.270  39.710  1.00  0.00            
ATOM    815  CG2 THR    56      69.690  41.090  40.890  1.00  0.00            
ATOM    816 HG21 THR    56      69.640  42.200  40.990  1.00  0.00            
ATOM    817 HG22 THR    56      69.960  40.610  41.860  1.00  0.00            
ATOM    818 HG23 THR    56      70.450  40.870  40.110  1.00  0.00            
ATOM    819  C   THR    56      68.090  38.140  41.000  1.00  0.00            
ATOM    820  O   THR    56      68.110  38.510  42.140  1.00  0.00            
ATOM    821  N   LEU    57      68.020  36.860  40.670  1.00  0.00            
ATOM    822  HN  LEU    57      68.180  36.560  39.730  1.00  0.00            
ATOM    823  CA  LEU    57      67.660  35.830  41.670  1.00  0.00            
ATOM    824  HA  LEU    57      66.790  36.180  42.210  1.00  0.00            
ATOM    825  CB  LEU    57      67.240  34.480  41.090  1.00  0.00            
ATOM    826  HB1 LEU    57      68.130  33.970  40.660  1.00  0.00            
ATOM    827  HB2 LEU    57      66.950  33.890  41.990  1.00  0.00            
ATOM    828  CG  LEU    57      66.030  34.470  40.190  1.00  0.00            
ATOM    829  HG  LEU    57      66.210  35.030  39.250  1.00  0.00            
ATOM    830  CD1 LEU    57      65.730  33.000  39.800  1.00  0.00            
ATOM    831 HD11 LEU    57      64.840  32.900  39.150  1.00  0.00            
ATOM    832 HD12 LEU    57      66.690  32.590  39.430  1.00  0.00            
ATOM    833 HD13 LEU    57      65.550  32.440  40.740  1.00  0.00            
ATOM    834  CD2 LEU    57      64.830  35.240  40.800  1.00  0.00            
ATOM    835 HD21 LEU    57      64.980  36.320  40.600  1.00  0.00            
ATOM    836 HD22 LEU    57      63.890  34.940  40.290  1.00  0.00            
ATOM    837 HD23 LEU    57      64.730  34.960  41.860  1.00  0.00            
ATOM    838  C   LEU    57      68.720  35.640  42.700  1.00  0.00            
ATOM    839  O   LEU    57      69.900  35.560  42.310  1.00  0.00            
ATOM    840  N   PRO    58      68.460  35.390  43.990  1.00  0.00            
ATOM    841  CD  PRO    58      67.100  35.480  44.600  1.00  0.00            
ATOM    842  HD1 PRO    58      66.560  34.560  44.280  1.00  0.00            
ATOM    843  HD2 PRO    58      66.530  36.400  44.320  1.00  0.00            
ATOM    844  CA  PRO    58      69.400  34.730  44.960  1.00  0.00            
ATOM    845  HA  PRO    58      70.020  35.550  45.310  1.00  0.00            
ATOM    846  CB  PRO    58      68.510  34.290  46.080  1.00  0.00            
ATOM    847  HB1 PRO    58      68.870  34.460  47.120  1.00  0.00            
ATOM    848  HB2 PRO    58      68.240  33.230  45.920  1.00  0.00            
ATOM    849  CG  PRO    58      67.310  35.270  46.060  1.00  0.00            
ATOM    850  HG1 PRO    58      67.630  36.170  46.620  1.00  0.00            
ATOM    851  HG2 PRO    58      66.440  34.710  46.480  1.00  0.00            
ATOM    852  C   PRO    58      70.310  33.630  44.400  1.00  0.00            
ATOM    853  O   PRO    58      69.940  32.740  43.660  1.00  0.00            
ATOM    854  N   ALA    59      71.620  33.640  44.780  1.00  0.00            
ATOM    855  HN  ALA    59      71.980  34.400  45.330  1.00  0.00            
ATOM    856  CA  ALA    59      72.610  32.640  44.460  1.00  0.00            
ATOM    857  HA  ALA    59      72.500  32.470  43.390  1.00  0.00            
ATOM    858  CB  ALA    59      74.000  33.110  44.690  1.00  0.00            
ATOM    859  HB1 ALA    59      74.290  33.160  45.760  1.00  0.00            
ATOM    860  HB2 ALA    59      74.650  32.370  44.180  1.00  0.00            
ATOM    861  HB3 ALA    59      74.090  34.100  44.190  1.00  0.00            
ATOM    862  C   ALA    59      72.290  31.300  45.240  1.00  0.00            
ATOM    863  O   ALA    59      72.690  30.230  44.730  1.00  0.00            
ATOM    864  N   ALA    60      71.800  31.420  46.450  1.00  0.00            
ATOM    865  HN  ALA    60      71.650  32.350  46.780  1.00  0.00            
ATOM    866  CA  ALA    60      71.480  30.400  47.430  1.00  0.00            
ATOM    867  HA  ALA    60      72.170  29.630  47.110  1.00  0.00            
ATOM    868  CB  ALA    60      71.850  30.860  48.880  1.00  0.00            
ATOM    869  HB1 ALA    60      71.110  31.640  49.180  1.00  0.00            
ATOM    870  HB2 ALA    60      71.740  30.010  49.580  1.00  0.00            
ATOM    871  HB3 ALA    60      72.900  31.210  48.950  1.00  0.00            
ATOM    872  C   ALA    60      70.070  29.900  47.130  1.00  0.00            
ATOM    873  O   ALA    60      69.390  30.290  46.160  1.00  0.00            
ATOM    874  N   ALA    61      69.630  28.970  47.930  1.00  0.00            
ATOM    875  HN  ALA    61      70.080  28.580  48.730  1.00  0.00            
ATOM    876  CA  ALA    61      68.350  28.380  47.700  1.00  0.00            
ATOM    877  HA  ALA    61      68.220  28.310  46.630  1.00  0.00            
ATOM    878  CB  ALA    61      68.420  26.920  48.160  1.00  0.00            
ATOM    879  HB1 ALA    61      68.880  26.950  49.170  1.00  0.00            
ATOM    880  HB2 ALA    61      67.450  26.370  48.180  1.00  0.00            
ATOM    881  HB3 ALA    61      69.270  26.460  47.620  1.00  0.00            
ATOM    882  C   ALA    61      67.160  29.050  48.300  1.00  0.00            
ATOM    883  O   ALA    61      66.030  28.550  48.310  1.00  0.00            
ATOM    884  N   ASP    62      67.370  30.280  48.890  1.00  0.00            
ATOM    885  HN  ASP    62      68.320  30.550  48.830  1.00  0.00            
ATOM    886  CA  ASP    62      66.320  31.100  49.480  1.00  0.00            
ATOM    887  HA  ASP    62      65.760  30.500  50.180  1.00  0.00            
ATOM    888  CB  ASP    62      66.880  32.370  50.210  1.00  0.00            
ATOM    889  HB1 ASP    62      67.350  33.060  49.480  1.00  0.00            
ATOM    890  HB2 ASP    62      66.130  32.980  50.770  1.00  0.00            
ATOM    891  CG  ASP    62      67.860  32.040  51.200  1.00  0.00            
ATOM    892  OD1 ASP    62      68.930  32.700  51.260  1.00  0.00            
ATOM    893  OD2 ASP    62      67.510  31.170  52.050  1.00  0.00            
ATOM    894  C   ASP    62      65.270  31.610  48.520  1.00  0.00            
ATOM    895  O   ASP    62      65.530  32.050  47.420  1.00  0.00            
ATOM    896  N   GLU    63      64.070  31.560  48.910  1.00  0.00            
ATOM    897  HN  GLU    63      63.830  31.490  49.880  1.00  0.00            
ATOM    898  CA  GLU    63      62.890  31.590  48.120  1.00  0.00            
ATOM    899  HA  GLU    63      63.240  31.820  47.130  1.00  0.00            
ATOM    900  CB  GLU    63      62.090  30.280  48.210  1.00  0.00            
ATOM    901  HB1 GLU    63      61.190  30.360  47.570  1.00  0.00            
ATOM    902  HB2 GLU    63      62.750  29.500  47.770  1.00  0.00            
ATOM    903  CG  GLU    63      61.640  29.940  49.630  1.00  0.00            
ATOM    904  HG1 GLU    63      62.450  30.160  50.360  1.00  0.00            
ATOM    905  HG2 GLU    63      60.800  30.590  49.980  1.00  0.00            
ATOM    906  CD  GLU    63      60.940  28.530  49.720  1.00  0.00            
ATOM    907  OE1 GLU    63      61.360  27.680  50.510  1.00  0.00            
ATOM    908  OE2 GLU    63      59.960  28.330  48.950  1.00  0.00            
ATOM    909  C   GLU    63      62.060  32.770  48.610  1.00  0.00            
ATOM    910  O   GLU    63      62.300  33.160  49.770  1.00  0.00            
ATOM    911  N   ALA    64      61.180  33.380  47.780  1.00  0.00            
ATOM    912  HN  ALA    64      61.190  33.210  46.800  1.00  0.00            
ATOM    913  CA  ALA    64      60.240  34.320  48.290  1.00  0.00            
ATOM    914  HA  ALA    64      60.750  35.210  48.610  1.00  0.00            
ATOM    915  CB  ALA    64      59.390  34.680  47.090  1.00  0.00            
ATOM    916  HB1 ALA    64      58.860  33.740  46.830  1.00  0.00            
ATOM    917  HB2 ALA    64      58.770  35.590  47.250  1.00  0.00            
ATOM    918  HB3 ALA    64      60.010  35.150  46.290  1.00  0.00            
ATOM    919  C   ALA    64      59.380  33.880  49.450  1.00  0.00            
ATOM    920  O   ALA    64      59.000  32.710  49.470  1.00  0.00            
ATOM    921  N   ILE    65      59.120  34.830  50.370  1.00  0.00            
ATOM    922  HN  ILE    65      59.560  35.720  50.360  1.00  0.00            
ATOM    923  CA  ILE    65      58.420  34.600  51.590  1.00  0.00            
ATOM    924  HA  ILE    65      58.850  33.720  52.040  1.00  0.00            
ATOM    925  CB  ILE    65      58.670  35.680  52.620  1.00  0.00            
ATOM    926  HB  ILE    65      58.200  36.650  52.350  1.00  0.00            
ATOM    927  CG2 ILE    65      58.050  35.330  53.950  1.00  0.00            
ATOM    928 HG21 ILE    65      56.970  35.610  54.020  1.00  0.00            
ATOM    929 HG22 ILE    65      58.170  34.270  54.250  1.00  0.00            
ATOM    930 HG23 ILE    65      58.520  35.970  54.730  1.00  0.00            
ATOM    931  CG1 ILE    65      60.200  36.110  52.810  1.00  0.00            
ATOM    932 HG11 ILE    65      60.520  36.780  51.990  1.00  0.00            
ATOM    933 HG12 ILE    65      60.190  36.620  53.790  1.00  0.00            
ATOM    934  CD  ILE    65      61.090  34.880  52.920  1.00  0.00            
ATOM    935  HD1 ILE    65      62.070  35.140  53.390  1.00  0.00            
ATOM    936  HD2 ILE    65      60.640  34.130  53.610  1.00  0.00            
ATOM    937  HD3 ILE    65      61.240  34.440  51.910  1.00  0.00            
ATOM    938  C   ILE    65      56.980  34.460  51.310  1.00  0.00            
ATOM    939  O   ILE    65      56.310  35.450  51.120  1.00  0.00            
ATOM    940  N   LYS    66      56.570  33.190  51.030  1.00  0.00            
ATOM    941  HN  LYS    66      57.190  32.410  51.040  1.00  0.00            
ATOM    942  CA  LYS    66      55.170  32.880  50.860  1.00  0.00            
ATOM    943  HA  LYS    66      54.610  33.670  50.390  1.00  0.00            
ATOM    944  CB  LYS    66      55.170  31.630  49.930  1.00  0.00            
ATOM    945  HB1 LYS    66      55.820  30.930  50.490  1.00  0.00            
ATOM    946  HB2 LYS    66      54.170  31.150  49.810  1.00  0.00            
ATOM    947  CG  LYS    66      55.700  31.850  48.540  1.00  0.00            
ATOM    948  HG1 LYS    66      54.990  32.540  48.030  1.00  0.00            
ATOM    949  HG2 LYS    66      56.610  32.490  48.580  1.00  0.00            
ATOM    950  CD  LYS    66      55.720  30.490  47.810  1.00  0.00            
ATOM    951  HD1 LYS    66      54.730  29.980  47.810  1.00  0.00            
ATOM    952  HD2 LYS    66      55.950  30.700  46.750  1.00  0.00            
ATOM    953  CE  LYS    66      56.780  29.500  48.400  1.00  0.00            
ATOM    954  HE1 LYS    66      56.540  29.090  49.410  1.00  0.00            
ATOM    955  HE2 LYS    66      56.760  28.630  47.710  1.00  0.00            
ATOM    956  NZ  LYS    66      58.180  30.130  48.460  1.00  0.00            
ATOM    957  HZ1 LYS    66      58.980  29.480  48.570  1.00  0.00            
ATOM    958  HZ2 LYS    66      58.330  30.610  47.550  1.00  0.00            
ATOM    959  HZ3 LYS    66      58.200  30.850  49.220  1.00  0.00            
ATOM    960  C   LYS    66      54.470  32.680  52.250  1.00  0.00            
ATOM    961  O   LYS    66      54.970  32.050  53.160  1.00  0.00            
ATOM    962  N   VAL    67      53.380  33.400  52.470  1.00  0.00            
ATOM    963  HN  VAL    67      52.980  34.120  51.910  1.00  0.00            
ATOM    964  CA  VAL    67      52.600  33.370  53.700  1.00  0.00            
ATOM    965  HA  VAL    67      53.250  32.980  54.470  1.00  0.00            
ATOM    966  CB  VAL    67      52.130  34.790  54.010  1.00  0.00            
ATOM    967  HB  VAL    67      51.740  35.310  53.120  1.00  0.00            
ATOM    968  CG1 VAL    67      51.080  34.900  55.170  1.00  0.00            
ATOM    969 HG11 VAL    67      50.120  34.410  54.950  1.00  0.00            
ATOM    970 HG12 VAL    67      51.560  34.550  56.110  1.00  0.00            
ATOM    971 HG13 VAL    67      50.840  35.980  55.260  1.00  0.00            
ATOM    972  CG2 VAL    67      53.300  35.680  54.370  1.00  0.00            
ATOM    973 HG21 VAL    67      53.740  35.210  55.280  1.00  0.00            
ATOM    974 HG22 VAL    67      54.100  35.530  53.610  1.00  0.00            
ATOM    975 HG23 VAL    67      53.130  36.770  54.470  1.00  0.00            
ATOM    976  C   VAL    67      51.450  32.420  53.600  1.00  0.00            
ATOM    977  O   VAL    67      50.710  32.410  52.650  1.00  0.00            
ATOM    978  N   SER    68      51.260  31.600  54.640  1.00  0.00            
ATOM    979  HN  SER    68      51.890  31.580  55.420  1.00  0.00            
ATOM    980  CA  SER    68      50.200  30.590  54.660  1.00  0.00            
ATOM    981  HA  SER    68      49.880  30.380  53.650  1.00  0.00            
ATOM    982  CB  SER    68      50.630  29.230  55.260  1.00  0.00            
ATOM    983  HB1 SER    68      49.860  28.440  55.170  1.00  0.00            
ATOM    984  HB2 SER    68      51.420  28.740  54.660  1.00  0.00            
ATOM    985  OG  SER    68      51.080  29.380  56.620  1.00  0.00            
ATOM    986  HG1 SER    68      51.970  29.720  56.510  1.00  0.00            
ATOM    987  C   SER    68      48.950  31.170  55.400  1.00  0.00            
ATOM    988  O   SER    68      47.850  30.670  55.320  1.00  0.00            
ATOM    989  N   LEU    69      49.190  32.330  56.120  1.00  0.00            
ATOM    990  HN  LEU    69      50.060  32.800  56.230  1.00  0.00            
ATOM    991  CA  LEU    69      48.200  32.970  57.000  1.00  0.00            
ATOM    992  HA  LEU    69      47.800  32.140  57.580  1.00  0.00            
ATOM    993  CB  LEU    69      48.730  34.140  57.950  1.00  0.00            
ATOM    994  HB1 LEU    69      49.250  34.910  57.340  1.00  0.00            
ATOM    995  HB2 LEU    69      47.840  34.640  58.390  1.00  0.00            
ATOM    996  CG  LEU    69      49.660  33.620  59.080  1.00  0.00            
ATOM    997  HG  LEU    69      50.480  33.040  58.600  1.00  0.00            
ATOM    998  CD1 LEU    69      50.310  34.770  59.850  1.00  0.00            
ATOM    999 HD11 LEU    69      49.580  35.090  60.620  1.00  0.00            
ATOM   1000 HD12 LEU    69      51.210  34.270  60.280  1.00  0.00            
ATOM   1001 HD13 LEU    69      50.520  35.620  59.180  1.00  0.00            
ATOM   1002  CD2 LEU    69      49.000  32.680  60.140  1.00  0.00            
ATOM   1003 HD21 LEU    69      48.360  33.300  60.810  1.00  0.00            
ATOM   1004 HD22 LEU    69      48.440  31.950  59.520  1.00  0.00            
ATOM   1005 HD23 LEU    69      49.800  32.190  60.730  1.00  0.00            
ATOM   1006  C   LEU    69      47.050  33.530  56.200  1.00  0.00            
ATOM   1007  O   LEU    69      47.230  34.530  55.500  1.00  0.00            
ATOM   1008  N   HSD    70      45.860  32.970  56.310  1.00  0.00            
ATOM   1009  HN  HSD    70      45.740  32.310  57.040  1.00  0.00            
ATOM   1010  CA  HSD    70      44.710  33.520  55.650  1.00  0.00            
ATOM   1011  HA  HSD    70      45.000  34.250  54.900  1.00  0.00            
ATOM   1012  CB  HSD    70      44.010  32.450  54.760  1.00  0.00            
ATOM   1013  HB1 HSD    70      43.940  31.560  55.420  1.00  0.00            
ATOM   1014  HB2 HSD    70      42.980  32.700  54.430  1.00  0.00            
ATOM   1015  ND1 HSD    70      46.010  31.430  53.390  1.00  0.00            
ATOM   1016  HD1 HSD    70      46.700  31.200  54.080  1.00  0.00            
ATOM   1017  CG  HSD    70      44.820  32.140  53.550  1.00  0.00            
ATOM   1018  CE1 HSD    70      46.210  31.210  52.080  1.00  0.00            
ATOM   1019  HE1 HSD    70      47.110  30.740  51.700  1.00  0.00            
ATOM   1020  NE2 HSD    70      45.260  31.650  51.340  1.00  0.00            
ATOM   1021  CD2 HSD    70      44.350  32.240  52.270  1.00  0.00            
ATOM   1022  HD2 HSD    70      43.430  32.610  51.840  1.00  0.00            
ATOM   1023  C   HSD    70      43.690  34.180  56.510  1.00  0.00            
ATOM   1024  O   HSD    70      42.580  34.420  56.090  1.00  0.00            
ATOM   1025  N   ASP    71      44.000  34.480  57.760  1.00  0.00            
ATOM   1026  HN  ASP    71      44.880  34.180  58.130  1.00  0.00            
ATOM   1027  CA  ASP    71      43.180  35.300  58.670  1.00  0.00            
ATOM   1028  HA  ASP    71      42.160  34.990  58.540  1.00  0.00            
ATOM   1029  CB  ASP    71      43.640  35.070  60.140  1.00  0.00            
ATOM   1030  HB1 ASP    71      44.650  35.470  60.370  1.00  0.00            
ATOM   1031  HB2 ASP    71      42.820  35.520  60.740  1.00  0.00            
ATOM   1032  CG  ASP    71      43.480  33.660  60.540  1.00  0.00            
ATOM   1033  OD1 ASP    71      44.480  33.070  61.030  1.00  0.00            
ATOM   1034  OD2 ASP    71      42.450  33.020  60.300  1.00  0.00            
ATOM   1035  C   ASP    71      43.250  36.820  58.380  1.00  0.00            
ATOM   1036  O   ASP    71      42.450  37.560  58.870  1.00  0.00            
ATOM   1037  N   CYS    72      44.270  37.310  57.670  1.00  0.00            
ATOM   1038  HN  CYS    72      45.000  36.700  57.370  1.00  0.00            
ATOM   1039  CA  CYS    72      44.600  38.740  57.740  1.00  0.00            
ATOM   1040  HA  CYS    72      44.010  39.260  58.480  1.00  0.00            
ATOM   1041  CB  CYS    72      46.070  38.610  58.230  1.00  0.00            
ATOM   1042  HB1 CYS    72      46.330  39.670  58.480  1.00  0.00            
ATOM   1043  HB2 CYS    72      45.990  38.160  59.240  1.00  0.00            
ATOM   1044  SG  CYS    72      47.110  37.990  57.250  1.00  0.00            
ATOM   1045  C   CYS    72      44.180  39.520  56.420  1.00  0.00            
ATOM   1046  O   CYS    72      44.320  40.750  56.410  1.00  0.00            
ATOM   1047  N   LEU    73      43.660  38.770  55.440  1.00  0.00            
ATOM   1048  HN  LEU    73      43.620  37.780  55.540  1.00  0.00            
ATOM   1049  CA  LEU    73      43.220  39.150  54.100  1.00  0.00            
ATOM   1050  HA  LEU    73      44.130  39.190  53.520  1.00  0.00            
ATOM   1051  CB  LEU    73      42.630  37.940  53.320  1.00  0.00            
ATOM   1052  HB1 LEU    73      41.620  37.810  53.770  1.00  0.00            
ATOM   1053  HB2 LEU    73      42.410  38.300  52.300  1.00  0.00            
ATOM   1054  CG  LEU    73      43.320  36.590  53.420  1.00  0.00            
ATOM   1055  HG  LEU    73      43.330  36.430  54.520  1.00  0.00            
ATOM   1056  CD1 LEU    73      42.560  35.480  52.840  1.00  0.00            
ATOM   1057 HD11 LEU    73      41.550  35.390  53.310  1.00  0.00            
ATOM   1058 HD12 LEU    73      42.420  35.630  51.750  1.00  0.00            
ATOM   1059 HD13 LEU    73      43.010  34.480  53.030  1.00  0.00            
ATOM   1060  CD2 LEU    73      44.760  36.590  52.870  1.00  0.00            
ATOM   1061 HD21 LEU    73      44.700  36.740  51.770  1.00  0.00            
ATOM   1062 HD22 LEU    73      45.330  37.400  53.370  1.00  0.00            
ATOM   1063 HD23 LEU    73      45.310  35.640  53.060  1.00  0.00            
ATOM   1064  C   LEU    73      42.430  40.460  53.830  1.00  0.00            
ATOM   1065  O   LEU    73      41.670  40.860  54.730  1.00  0.00            
ATOM   1066  N   ALA    74      42.680  41.090  52.680  1.00  0.00            
ATOM   1067  HN  ALA    74      43.390  40.610  52.170  1.00  0.00            
ATOM   1068  CA  ALA    74      42.150  42.350  52.060  1.00  0.00            
ATOM   1069  HA  ALA    74      41.930  42.150  51.020  1.00  0.00            
ATOM   1070  CB  ALA    74      40.880  42.900  52.740  1.00  0.00            
ATOM   1071  HB1 ALA    74      41.140  43.220  53.780  1.00  0.00            
ATOM   1072  HB2 ALA    74      40.480  43.770  52.170  1.00  0.00            
ATOM   1073  HB3 ALA    74      40.130  42.090  52.820  1.00  0.00            
ATOM   1074  C   ALA    74      43.310  43.380  51.990  1.00  0.00            
ATOM   1075  O   ALA    74      43.020  44.560  51.840  1.00  0.00            
ATOM   1076  N   CYS    75      44.600  42.990  52.030  1.00  0.00            
ATOM   1077  HN  CYS    75      44.760  42.000  52.040  1.00  0.00            
ATOM   1078  CA  CYS    75      45.660  43.830  51.950  1.00  0.00            
ATOM   1079  HA  CYS    75      45.520  44.620  51.220  1.00  0.00            
ATOM   1080  CB  CYS    75      45.910  44.270  53.450  1.00  0.00            
ATOM   1081  HB1 CYS    75      46.900  44.740  53.610  1.00  0.00            
ATOM   1082  HB2 CYS    75      45.300  45.190  53.520  1.00  0.00            
ATOM   1083  SG  CYS    75      45.670  43.340  54.580  1.00  0.00            
ATOM   1084  C   CYS    75      46.780  43.010  51.320  1.00  0.00            
ATOM   1085  O   CYS    75      46.790  41.810  51.170  1.00  0.00            
ATOM   1086  N   SER    76      47.820  43.630  50.710  1.00  0.00            
ATOM   1087  HN  SER    76      47.990  44.620  50.720  1.00  0.00            
ATOM   1088  CA  SER    76      49.010  42.900  50.170  1.00  0.00            
ATOM   1089  HA  SER    76      49.090  41.970  50.720  1.00  0.00            
ATOM   1090  CB  SER    76      48.900  42.470  48.690  1.00  0.00            
ATOM   1091  HB1 SER    76      47.970  41.860  48.630  1.00  0.00            
ATOM   1092  HB2 SER    76      48.770  43.390  48.080  1.00  0.00            
ATOM   1093  OG  SER    76      49.980  41.690  48.240  1.00  0.00            
ATOM   1094  HG1 SER    76      49.520  40.850  48.150  1.00  0.00            
ATOM   1095  C   SER    76      50.270  43.610  50.470  1.00  0.00            
ATOM   1096  O   SER    76      50.280  44.840  50.500  1.00  0.00            
ATOM   1097  N   GLY    77      51.380  42.940  50.710  1.00  0.00            
ATOM   1098  HN  GLY    77      51.460  41.950  50.850  1.00  0.00            
ATOM   1099  CA  GLY    77      52.620  43.590  51.070  1.00  0.00            
ATOM   1100  HA1 GLY    77      52.910  44.270  50.290  1.00  0.00            
ATOM   1101  HA2 GLY    77      53.270  42.750  51.280  1.00  0.00            
ATOM   1102  C   GLY    77      52.780  44.320  52.420  1.00  0.00            
ATOM   1103  O   GLY    77      53.370  45.430  52.520  1.00  0.00            
ATOM   1104  N   CYS    78      52.340  43.780  53.590  1.00  0.00            
ATOM   1105  HN  CYS    78      51.990  42.850  53.560  1.00  0.00            
ATOM   1106  CA  CYS    78      52.580  44.290  54.840  1.00  0.00            
ATOM   1107  HA  CYS    78      52.440  45.360  54.770  1.00  0.00            
ATOM   1108  CB  CYS    78      51.500  43.770  55.960  1.00  0.00            
ATOM   1109  HB1 CYS    78      51.750  44.360  56.870  1.00  0.00            
ATOM   1110  HB2 CYS    78      50.520  44.200  55.670  1.00  0.00            
ATOM   1111  SG  CYS    78      51.460  42.290  56.260  1.00  0.00            
ATOM   1112  C   CYS    78      54.040  44.140  55.240  1.00  0.00            
ATOM   1113  O   CYS    78      54.500  44.760  56.160  1.00  0.00            
ATOM   1114  N   VAL    79      54.890  43.310  54.610  1.00  0.00            
ATOM   1115  HN  VAL    79      54.480  42.850  53.820  1.00  0.00            
ATOM   1116  CA  VAL    79      56.340  43.210  54.920  1.00  0.00            
ATOM   1117  HA  VAL    79      56.630  44.010  55.590  1.00  0.00            
ATOM   1118  CB  VAL    79      56.830  41.850  55.450  1.00  0.00            
ATOM   1119  HB  VAL    79      56.560  40.940  54.870  1.00  0.00            
ATOM   1120  CG1 VAL    79      58.340  41.760  55.450  1.00  0.00            
ATOM   1121 HG11 VAL    79      58.600  40.770  55.870  1.00  0.00            
ATOM   1122 HG12 VAL    79      58.740  41.880  54.420  1.00  0.00            
ATOM   1123 HG13 VAL    79      58.700  42.560  56.140  1.00  0.00            
ATOM   1124  CG2 VAL    79      56.240  41.900  56.890  1.00  0.00            
ATOM   1125 HG21 VAL    79      55.130  41.980  56.860  1.00  0.00            
ATOM   1126 HG22 VAL    79      56.460  40.940  57.400  1.00  0.00            
ATOM   1127 HG23 VAL    79      56.580  42.760  57.510  1.00  0.00            
ATOM   1128  C   VAL    79      56.930  43.580  53.550  1.00  0.00            
ATOM   1129  O   VAL    79      56.670  42.880  52.620  1.00  0.00            
ATOM   1130  N   THR    80      57.700  44.660  53.500  1.00  0.00            
ATOM   1131  HN  THR    80      57.910  45.170  54.330  1.00  0.00            
ATOM   1132  CA  THR    80      58.350  45.070  52.240  1.00  0.00            
ATOM   1133  HA  THR    80      57.690  44.950  51.390  1.00  0.00            
ATOM   1134  CB  THR    80      58.770  46.510  52.190  1.00  0.00            
ATOM   1135  HB  THR    80      59.110  47.010  51.260  1.00  0.00            
ATOM   1136  OG1 THR    80      59.820  46.730  53.160  1.00  0.00            
ATOM   1137  HG1 THR    80      59.450  47.010  54.000  1.00  0.00            
ATOM   1138  CG2 THR    80      57.630  47.540  52.510  1.00  0.00            
ATOM   1139 HG21 THR    80      57.980  48.560  52.750  1.00  0.00            
ATOM   1140 HG22 THR    80      57.040  47.630  51.570  1.00  0.00            
ATOM   1141 HG23 THR    80      57.080  47.290  53.440  1.00  0.00            
ATOM   1142  C   THR    80      59.460  44.110  52.010  1.00  0.00            
ATOM   1143  O   THR    80      59.950  43.480  52.950  1.00  0.00            
ATOM   1144  N   SER    81      59.960  44.130  50.750  1.00  0.00            
ATOM   1145  HN  SER    81      59.480  44.620  50.040  1.00  0.00            
ATOM   1146  CA  SER    81      61.230  43.490  50.370  1.00  0.00            
ATOM   1147  HA  SER    81      61.130  42.410  50.310  1.00  0.00            
ATOM   1148  CB  SER    81      61.730  43.910  48.940  1.00  0.00            
ATOM   1149  HB1 SER    81      61.890  44.990  48.780  1.00  0.00            
ATOM   1150  HB2 SER    81      62.690  43.360  48.810  1.00  0.00            
ATOM   1151  OG  SER    81      60.740  43.440  47.960  1.00  0.00            
ATOM   1152  HG1 SER    81      60.040  44.090  47.980  1.00  0.00            
ATOM   1153  C   SER    81      62.370  43.760  51.280  1.00  0.00            
ATOM   1154  O   SER    81      63.040  42.790  51.710  1.00  0.00            
ATOM   1155  N   ALA    82      62.670  45.050  51.570  1.00  0.00            
ATOM   1156  HN  ALA    82      62.040  45.770  51.280  1.00  0.00            
ATOM   1157  CA  ALA    82      63.680  45.350  52.460  1.00  0.00            
ATOM   1158  HA  ALA    82      64.640  45.200  52.000  1.00  0.00            
ATOM   1159  CB  ALA    82      63.570  46.920  52.640  1.00  0.00            
ATOM   1160  HB1 ALA    82      62.540  47.230  52.910  1.00  0.00            
ATOM   1161  HB2 ALA    82      64.350  47.290  53.340  1.00  0.00            
ATOM   1162  HB3 ALA    82      63.890  47.330  51.660  1.00  0.00            
ATOM   1163  C   ALA    82      63.660  44.740  53.840  1.00  0.00            
ATOM   1164  O   ALA    82      64.610  44.050  54.300  1.00  0.00            
ATOM   1165  N   GLU    83      62.460  44.800  54.480  1.00  0.00            
ATOM   1166  HN  GLU    83      61.700  45.280  54.050  1.00  0.00            
ATOM   1167  CA  GLU    83      62.160  44.210  55.790  1.00  0.00            
ATOM   1168  HA  GLU    83      62.880  44.710  56.420  1.00  0.00            
ATOM   1169  CB  GLU    83      60.720  44.630  56.250  1.00  0.00            
ATOM   1170  HB1 GLU    83      60.050  44.270  55.440  1.00  0.00            
ATOM   1171  HB2 GLU    83      60.430  44.110  57.180  1.00  0.00            
ATOM   1172  CG  GLU    83      60.550  46.090  56.550  1.00  0.00            
ATOM   1173  HG1 GLU    83      61.210  46.230  57.430  1.00  0.00            
ATOM   1174  HG2 GLU    83      60.860  46.870  55.820  1.00  0.00            
ATOM   1175  CD  GLU    83      59.100  46.400  56.910  1.00  0.00            
ATOM   1176  OE1 GLU    83      58.840  46.550  58.100  1.00  0.00            
ATOM   1177  OE2 GLU    83      58.240  46.410  56.000  1.00  0.00            
ATOM   1178  C   GLU    83      62.400  42.720  55.870  1.00  0.00            
ATOM   1179  O   GLU    83      63.000  42.230  56.820  1.00  0.00            
ATOM   1180  N   ALA    84      61.830  41.950  54.930  1.00  0.00            
ATOM   1181  HN  ALA    84      61.360  42.390  54.170  1.00  0.00            
ATOM   1182  CA  ALA    84      62.020  40.610  54.780  1.00  0.00            
ATOM   1183  HA  ALA    84      61.640  40.080  55.640  1.00  0.00            
ATOM   1184  CB  ALA    84      61.110  40.240  53.520  1.00  0.00            
ATOM   1185  HB1 ALA    84      60.040  40.530  53.560  1.00  0.00            
ATOM   1186  HB2 ALA    84      61.440  40.740  52.590  1.00  0.00            
ATOM   1187  HB3 ALA    84      61.090  39.150  53.290  1.00  0.00            
ATOM   1188  C   ALA    84      63.480  40.220  54.630  1.00  0.00            
ATOM   1189  O   ALA    84      63.990  39.330  55.340  1.00  0.00            
ATOM   1190  N   VAL    85      64.300  40.940  53.760  1.00  0.00            
ATOM   1191  HN  VAL    85      63.770  41.640  53.290  1.00  0.00            
ATOM   1192  CA  VAL    85      65.720  40.760  53.620  1.00  0.00            
ATOM   1193  HA  VAL    85      65.880  39.710  53.380  1.00  0.00            
ATOM   1194  CB  VAL    85      66.180  41.550  52.380  1.00  0.00            
ATOM   1195  HB  VAL    85      65.750  42.570  52.430  1.00  0.00            
ATOM   1196  CG1 VAL    85      67.720  41.560  52.280  1.00  0.00            
ATOM   1197 HG11 VAL    85      68.110  42.070  53.180  1.00  0.00            
ATOM   1198 HG12 VAL    85      68.190  40.560  52.380  1.00  0.00            
ATOM   1199 HG13 VAL    85      68.060  42.070  51.350  1.00  0.00            
ATOM   1200  CG2 VAL    85      65.700  40.830  51.120  1.00  0.00            
ATOM   1201 HG21 VAL    85      64.600  40.960  51.130  1.00  0.00            
ATOM   1202 HG22 VAL    85      66.060  41.350  50.210  1.00  0.00            
ATOM   1203 HG23 VAL    85      65.970  39.760  51.220  1.00  0.00            
ATOM   1204  C   VAL    85      66.450  40.990  54.880  1.00  0.00            
ATOM   1205  O   VAL    85      67.360  40.220  55.260  1.00  0.00            
ATOM   1206  N   LEU    86      66.090  42.000  55.730  1.00  0.00            
ATOM   1207  HN  LEU    86      65.500  42.720  55.370  1.00  0.00            
ATOM   1208  CA  LEU    86      66.700  42.280  57.030  1.00  0.00            
ATOM   1209  HA  LEU    86      67.780  42.330  57.020  1.00  0.00            
ATOM   1210  CB  LEU    86      66.230  43.720  57.350  1.00  0.00            
ATOM   1211  HB1 LEU    86      66.690  44.480  56.680  1.00  0.00            
ATOM   1212  HB2 LEU    86      65.130  43.770  57.260  1.00  0.00            
ATOM   1213  CG  LEU    86      66.510  44.190  58.780  1.00  0.00            
ATOM   1214  HG  LEU    86      65.850  43.560  59.410  1.00  0.00            
ATOM   1215  CD1 LEU    86      67.990  44.110  59.210  1.00  0.00            
ATOM   1216 HD11 LEU    86      68.700  44.540  58.470  1.00  0.00            
ATOM   1217 HD12 LEU    86      68.170  44.730  60.120  1.00  0.00            
ATOM   1218 HD13 LEU    86      68.190  43.050  59.480  1.00  0.00            
ATOM   1219  CD2 LEU    86      66.090  45.660  58.970  1.00  0.00            
ATOM   1220 HD21 LEU    86      64.990  45.680  58.790  1.00  0.00            
ATOM   1221 HD22 LEU    86      66.420  46.110  59.930  1.00  0.00            
ATOM   1222 HD23 LEU    86      66.500  46.330  58.190  1.00  0.00            
ATOM   1223  C   LEU    86      66.320  41.170  58.060  1.00  0.00            
ATOM   1224  O   LEU    86      67.110  40.760  58.870  1.00  0.00            
ATOM   1225  N   LEU    87      65.100  40.720  58.000  1.00  0.00            
ATOM   1226  HN  LEU    87      64.470  41.160  57.360  1.00  0.00            
ATOM   1227  CA  LEU    87      64.600  39.590  58.880  1.00  0.00            
ATOM   1228  HA  LEU    87      64.770  39.830  59.920  1.00  0.00            
ATOM   1229  CB  LEU    87      63.050  39.480  58.710  1.00  0.00            
ATOM   1230  HB1 LEU    87      62.680  40.420  59.160  1.00  0.00            
ATOM   1231  HB2 LEU    87      62.720  39.560  57.650  1.00  0.00            
ATOM   1232  CG  LEU    87      62.410  38.300  59.510  1.00  0.00            
ATOM   1233  HG  LEU    87      62.720  37.400  58.940  1.00  0.00            
ATOM   1234  CD1 LEU    87      62.740  38.300  60.910  1.00  0.00            
ATOM   1235 HD11 LEU    87      63.820  38.080  61.040  1.00  0.00            
ATOM   1236 HD12 LEU    87      62.480  39.300  61.320  1.00  0.00            
ATOM   1237 HD13 LEU    87      62.160  37.530  61.470  1.00  0.00            
ATOM   1238  CD2 LEU    87      60.910  38.250  59.260  1.00  0.00            
ATOM   1239 HD21 LEU    87      60.450  37.340  59.710  1.00  0.00            
ATOM   1240 HD22 LEU    87      60.430  39.150  59.700  1.00  0.00            
ATOM   1241 HD23 LEU    87      60.640  38.210  58.180  1.00  0.00            
ATOM   1242  C   LEU    87      65.360  38.240  58.570  1.00  0.00            
ATOM   1243  O   LEU    87      65.860  37.540  59.490  1.00  0.00            
ATOM   1244  N   GLN    88      65.620  37.870  57.320  1.00  0.00            
ATOM   1245  HN  GLN    88      65.230  38.380  56.560  1.00  0.00            
ATOM   1246  CA  GLN    88      66.300  36.730  57.010  1.00  0.00            
ATOM   1247  HA  GLN    88      65.840  35.970  57.630  1.00  0.00            
ATOM   1248  CB  GLN    88      66.090  36.270  55.540  1.00  0.00            
ATOM   1249  HB1 GLN    88      66.540  37.020  54.860  1.00  0.00            
ATOM   1250  HB2 GLN    88      66.630  35.310  55.390  1.00  0.00            
ATOM   1251  CG  GLN    88      64.560  36.000  55.170  1.00  0.00            
ATOM   1252  HG1 GLN    88      63.970  36.930  55.320  1.00  0.00            
ATOM   1253  HG2 GLN    88      64.380  35.710  54.110  1.00  0.00            
ATOM   1254  CD  GLN    88      63.870  35.010  56.040  1.00  0.00            
ATOM   1255  OE1 GLN    88      63.140  35.370  57.010  1.00  0.00            
ATOM   1256  NE2 GLN    88      64.180  33.680  55.780  1.00  0.00            
ATOM   1257 HE21 GLN    88      63.660  33.060  56.360  1.00  0.00            
ATOM   1258 HE22 GLN    88      64.780  33.430  55.020  1.00  0.00            
ATOM   1259  C   GLN    88      67.830  36.790  57.480  1.00  0.00            
ATOM   1260  O   GLN    88      68.410  35.780  57.950  1.00  0.00            
ATOM   1261  N   HSD    89      68.480  38.000  57.380  1.00  0.00            
ATOM   1262  HN  HSD    89      68.030  38.740  56.890  1.00  0.00            
ATOM   1263  CA  HSD    89      69.860  38.250  57.810  1.00  0.00            
ATOM   1264  HA  HSD    89      70.390  37.450  57.310  1.00  0.00            
ATOM   1265  CB  HSD    89      70.430  39.620  57.500  1.00  0.00            
ATOM   1266  HB1 HSD    89      69.690  40.410  57.760  1.00  0.00            
ATOM   1267  HB2 HSD    89      71.330  39.800  58.140  1.00  0.00            
ATOM   1268  ND1 HSD    89      70.150  39.750  54.950  1.00  0.00            
ATOM   1269  HD1 HSD    89      69.190  39.490  54.790  1.00  0.00            
ATOM   1270  CG  HSD    89      70.910  39.770  56.080  1.00  0.00            
ATOM   1271  CE1 HSD    89      70.910  40.030  53.910  1.00  0.00            
ATOM   1272  HE1 HSD    89      70.480  40.180  52.920  1.00  0.00            
ATOM   1273  NE2 HSD    89      72.170  40.350  54.210  1.00  0.00            
ATOM   1274  CD2 HSD    89      72.090  40.210  55.600  1.00  0.00            
ATOM   1275  HD2 HSD    89      72.880  40.370  56.320  1.00  0.00            
ATOM   1276  C   HSD    89      70.080  38.050  59.280  1.00  0.00            
ATOM   1277  O   HSD    89      71.070  37.390  59.600  1.00  0.00            
ATOM   1278  N   GLN    90      69.230  38.600  60.170  1.00  0.00            
ATOM   1279  HN  GLN    90      68.510  39.230  59.890  1.00  0.00            
ATOM   1280  CA  GLN    90      69.380  38.400  61.590  1.00  0.00            
ATOM   1281  HA  GLN    90      70.420  38.530  61.850  1.00  0.00            
ATOM   1282  CB  GLN    90      68.480  39.410  62.270  1.00  0.00            
ATOM   1283  HB1 GLN    90      67.460  39.310  61.840  1.00  0.00            
ATOM   1284  HB2 GLN    90      68.400  39.310  63.380  1.00  0.00            
ATOM   1285  CG  GLN    90      68.860  40.880  62.090  1.00  0.00            
ATOM   1286  HG1 GLN    90      68.410  41.230  61.140  1.00  0.00            
ATOM   1287  HG2 GLN    90      68.460  41.520  62.910  1.00  0.00            
ATOM   1288  CD  GLN    90      70.310  41.190  61.890  1.00  0.00            
ATOM   1289  OE1 GLN    90      70.800  41.710  60.890  1.00  0.00            
ATOM   1290  NE2 GLN    90      71.110  40.870  62.930  1.00  0.00            
ATOM   1291 HE21 GLN    90      72.110  40.840  62.890  1.00  0.00            
ATOM   1292 HE22 GLN    90      70.720  40.440  63.740  1.00  0.00            
ATOM   1293  C   GLN    90      69.020  37.000  62.040  1.00  0.00            
ATOM   1294  O   GLN    90      69.500  36.510  63.070  1.00  0.00            
ATOM   1295  N   SER    91      68.240  36.220  61.280  1.00  0.00            
ATOM   1296  HN  SER    91      68.040  36.610  60.380  1.00  0.00            
ATOM   1297  CA  SER    91      67.680  34.960  61.710  1.00  0.00            
ATOM   1298  HA  SER    91      67.390  35.040  62.750  1.00  0.00            
ATOM   1299  CB  SER    91      66.490  34.580  60.810  1.00  0.00            
ATOM   1300  HB1 SER    91      66.670  34.820  59.750  1.00  0.00            
ATOM   1301  HB2 SER    91      66.280  33.490  60.820  1.00  0.00            
ATOM   1302  OG  SER    91      65.320  35.290  61.200  1.00  0.00            
ATOM   1303  HG1 SER    91      65.360  36.120  60.710  1.00  0.00            
ATOM   1304  C   SER    91      68.760  33.870  61.790  1.00  0.00            
ATOM   1305  O   SER    91      69.850  33.910  61.240  1.00  0.00            
ATOM   1306  N   ALA    92      68.490  32.800  62.550  1.00  0.00            
ATOM   1307  HN  ALA    92      67.670  32.670  63.100  1.00  0.00            
ATOM   1308  CA  ALA    92      69.420  31.650  62.910  1.00  0.00            
ATOM   1309  HA  ALA    92      68.980  31.320  63.840  1.00  0.00            
ATOM   1310  CB  ALA    92      69.470  30.420  61.890  1.00  0.00            
ATOM   1311  HB1 ALA    92      68.460  30.360  61.430  1.00  0.00            
ATOM   1312  HB2 ALA    92      70.220  30.690  61.110  1.00  0.00            
ATOM   1313  HB3 ALA    92      69.720  29.470  62.400  1.00  0.00            
ATOM   1314  C   ALA    92      70.790  32.170  63.430  1.00  0.00            
ATOM   1315  O   ALA    92      71.780  31.650  63.010  1.00  0.00            
ATOM   1316  N   GLY    93      70.790  33.160  64.390  1.00  0.00            
ATOM   1317  HN  GLY    93      70.010  33.550  64.860  1.00  0.00            
ATOM   1318  CA  GLY    93      72.000  33.650  65.010  1.00  0.00            
ATOM   1319  HA1 GLY    93      71.630  34.200  65.860  1.00  0.00            
ATOM   1320  HA2 GLY    93      72.450  34.220  64.210  1.00  0.00            
ATOM   1321  C   GLY    93      73.020  32.710  65.520  1.00  0.00            
ATOM   1322  O   GLY    93      72.860  31.460  65.540  1.00  0.00            
ATOM   1323  N   GLU    94      74.140  33.200  66.000  1.00  0.00            
ATOM   1324  HN  GLU    94      74.160  34.190  66.100  1.00  0.00            
ATOM   1325  CA  GLU    94      75.330  32.490  66.260  1.00  0.00            
ATOM   1326  HA  GLU    94      75.270  31.580  65.680  1.00  0.00            
ATOM   1327  CB  GLU    94      76.610  33.390  65.800  1.00  0.00            
ATOM   1328  HB1 GLU    94      76.570  34.240  66.500  1.00  0.00            
ATOM   1329  HB2 GLU    94      77.490  32.760  66.030  1.00  0.00            
ATOM   1330  CG  GLU    94      76.670  33.740  64.340  1.00  0.00            
ATOM   1331  HG1 GLU    94      76.760  32.890  63.630  1.00  0.00            
ATOM   1332  HG2 GLU    94      75.810  34.290  63.900  1.00  0.00            
ATOM   1333  CD  GLU    94      77.890  34.600  64.080  1.00  0.00            
ATOM   1334  OE1 GLU    94      78.980  34.000  64.190  1.00  0.00            
ATOM   1335  OE2 GLU    94      77.730  35.820  63.930  1.00  0.00            
ATOM   1336  C   GLU    94      75.510  32.030  67.660  1.00  0.00            
ATOM   1337  O   GLU    94      76.650  31.750  68.120  1.00  0.00            
ATOM   1338  N   LEU    95      74.390  31.890  68.440  1.00  0.00            
ATOM   1339  HN  LEU    95      73.510  32.020  68.000  1.00  0.00            
ATOM   1340  CA  LEU    95      74.210  31.570  69.830  1.00  0.00            
ATOM   1341  HA  LEU    95      74.510  32.470  70.330  1.00  0.00            
ATOM   1342  CB  LEU    95      72.750  31.230  70.210  1.00  0.00            
ATOM   1343  HB1 LEU    95      72.080  32.030  69.850  1.00  0.00            
ATOM   1344  HB2 LEU    95      72.590  30.490  69.400  1.00  0.00            
ATOM   1345  CG  LEU    95      72.390  30.740  71.620  1.00  0.00            
ATOM   1346  HG  LEU    95      73.130  29.940  71.870  1.00  0.00            
ATOM   1347  CD1 LEU    95      72.570  31.900  72.560  1.00  0.00            
ATOM   1348 HD11 LEU    95      73.670  32.060  72.590  1.00  0.00            
ATOM   1349 HD12 LEU    95      72.110  32.840  72.170  1.00  0.00            
ATOM   1350 HD13 LEU    95      72.280  31.600  73.590  1.00  0.00            
ATOM   1351  CD2 LEU    95      71.010  30.110  71.640  1.00  0.00            
ATOM   1352 HD21 LEU    95      70.220  30.820  71.320  1.00  0.00            
ATOM   1353 HD22 LEU    95      70.970  29.240  70.950  1.00  0.00            
ATOM   1354 HD23 LEU    95      70.720  29.760  72.650  1.00  0.00            
ATOM   1355  C   LEU    95      75.190  30.590  70.410  1.00  0.00            
ATOM   1356  O   LEU    95      75.860  30.890  71.420  1.00  0.00            
ATOM   1357  N   LEU    96      75.400  29.480  69.710  1.00  0.00            
ATOM   1358  HN  LEU    96      74.920  29.330  68.850  1.00  0.00            
ATOM   1359  CA  LEU    96      76.300  28.450  70.140  1.00  0.00            
ATOM   1360  HA  LEU    96      76.440  28.540  71.210  1.00  0.00            
ATOM   1361  CB  LEU    96      75.650  27.030  69.850  1.00  0.00            
ATOM   1362  HB1 LEU    96      75.490  26.830  68.770  1.00  0.00            
ATOM   1363  HB2 LEU    96      76.300  26.210  70.230  1.00  0.00            
ATOM   1364  CG  LEU    96      74.240  26.680  70.560  1.00  0.00            
ATOM   1365  HG  LEU    96      73.560  27.450  70.140  1.00  0.00            
ATOM   1366  CD1 LEU    96      73.750  25.340  70.090  1.00  0.00            
ATOM   1367 HD11 LEU    96      72.830  25.080  70.640  1.00  0.00            
ATOM   1368 HD12 LEU    96      73.630  25.330  68.990  1.00  0.00            
ATOM   1369 HD13 LEU    96      74.500  24.530  70.210  1.00  0.00            
ATOM   1370  CD2 LEU    96      74.350  26.690  72.060  1.00  0.00            
ATOM   1371 HD21 LEU    96      74.890  27.590  72.410  1.00  0.00            
ATOM   1372 HD22 LEU    96      73.380  26.700  72.600  1.00  0.00            
ATOM   1373 HD23 LEU    96      74.970  25.820  72.380  1.00  0.00            
ATOM   1374  C   LEU    96      77.670  28.530  69.600  1.00  0.00            
ATOM   1375  O   LEU    96      78.570  27.920  70.160  1.00  0.00            
ATOM   1376  N   GLN    97      78.050  29.340  68.630  1.00  0.00            
ATOM   1377  HN  GLN    97      77.330  29.760  68.090  1.00  0.00            
ATOM   1378  CA  GLN    97      79.410  29.880  68.470  1.00  0.00            
ATOM   1379  HA  GLN    97      80.000  28.970  68.510  1.00  0.00            
ATOM   1380  CB  GLN    97      79.550  30.660  67.130  1.00  0.00            
ATOM   1381  HB1 GLN    97      79.020  31.640  67.210  1.00  0.00            
ATOM   1382  HB2 GLN    97      80.630  30.860  67.000  1.00  0.00            
ATOM   1383  CG  GLN    97      78.880  30.040  65.940  1.00  0.00            
ATOM   1384  HG1 GLN    97      77.770  30.110  65.950  1.00  0.00            
ATOM   1385  HG2 GLN    97      79.040  30.600  64.990  1.00  0.00            
ATOM   1386  CD  GLN    97      79.360  28.560  65.730  1.00  0.00            
ATOM   1387  OE1 GLN    97      80.580  28.300  65.610  1.00  0.00            
ATOM   1388  NE2 GLN    97      78.390  27.590  65.550  1.00  0.00            
ATOM   1389 HE21 GLN    97      78.650  26.660  65.290  1.00  0.00            
ATOM   1390 HE22 GLN    97      77.410  27.780  65.670  1.00  0.00            
ATOM   1391  C   GLN    97      79.770  30.750  69.710  1.00  0.00            
ATOM   1392  O   GLN    97      80.790  30.480  70.280  1.00  0.00            
ATOM   1393  N   ARG    98      78.870  31.660  70.130  1.00  0.00            
ATOM   1394  HN  ARG    98      78.090  31.800  69.530  1.00  0.00            
ATOM   1395  CA  ARG    98      79.030  32.550  71.230  1.00  0.00            
ATOM   1396  HA  ARG    98      79.970  33.060  71.130  1.00  0.00            
ATOM   1397  CB  ARG    98      78.020  33.720  71.280  1.00  0.00            
ATOM   1398  HB1 ARG    98      76.970  33.350  71.350  1.00  0.00            
ATOM   1399  HB2 ARG    98      78.080  34.460  72.120  1.00  0.00            
ATOM   1400  CG  ARG    98      78.000  34.610  70.020  1.00  0.00            
ATOM   1401  HG1 ARG    98      77.960  33.850  69.210  1.00  0.00            
ATOM   1402  HG2 ARG    98      77.060  35.190  70.110  1.00  0.00            
ATOM   1403  CD  ARG    98      79.060  35.640  69.770  1.00  0.00            
ATOM   1404  HD1 ARG    98      79.220  36.260  70.680  1.00  0.00            
ATOM   1405  HD2 ARG    98      80.040  35.150  69.560  1.00  0.00            
ATOM   1406  NE  ARG    98      78.550  36.550  68.670  1.00  0.00            
ATOM   1407  HE  ARG    98      78.270  37.490  68.890  1.00  0.00            
ATOM   1408  CZ  ARG    98      78.570  36.210  67.400  1.00  0.00            
ATOM   1409  NH1 ARG    98      79.180  35.160  66.980  1.00  0.00            
ATOM   1410 HH11 ARG    98      79.240  34.960  66.010  1.00  0.00            
ATOM   1411 HH12 ARG    98      79.680  34.540  67.590  1.00  0.00            
ATOM   1412  NH2 ARG    98      77.970  37.040  66.530  1.00  0.00            
ATOM   1413 HH21 ARG    98      77.780  36.670  65.630  1.00  0.00            
ATOM   1414 HH22 ARG    98      77.530  37.880  66.840  1.00  0.00            
ATOM   1415  C   ARG    98      79.160  31.900  72.560  1.00  0.00            
ATOM   1416  O   ARG    98      79.740  32.410  73.480  1.00  0.00            
ATOM   1417  N   LEU    99      78.700  30.650  72.680  1.00  0.00            
ATOM   1418  HN  LEU    99      78.090  30.310  71.960  1.00  0.00            
ATOM   1419  CA  LEU    99      78.680  29.930  73.970  1.00  0.00            
ATOM   1420  HA  LEU    99      78.860  30.610  74.800  1.00  0.00            
ATOM   1421  CB  LEU    99      77.350  29.210  74.220  1.00  0.00            
ATOM   1422  HB1 LEU    99      76.940  28.760  73.290  1.00  0.00            
ATOM   1423  HB2 LEU    99      77.450  28.420  75.000  1.00  0.00            
ATOM   1424  CG  LEU    99      76.200  30.010  74.960  1.00  0.00            
ATOM   1425  HG  LEU    99      76.150  31.040  74.550  1.00  0.00            
ATOM   1426  CD1 LEU    99      74.830  29.420  74.560  1.00  0.00            
ATOM   1427 HD11 LEU    99      74.780  28.320  74.650  1.00  0.00            
ATOM   1428 HD12 LEU    99      74.070  29.850  75.250  1.00  0.00            
ATOM   1429 HD13 LEU    99      74.600  29.690  73.510  1.00  0.00            
ATOM   1430  CD2 LEU    99      76.460  30.080  76.470  1.00  0.00            
ATOM   1431 HD21 LEU    99      75.690  30.700  76.990  1.00  0.00            
ATOM   1432 HD22 LEU    99      76.390  29.050  76.870  1.00  0.00            
ATOM   1433 HD23 LEU    99      77.490  30.470  76.620  1.00  0.00            
ATOM   1434  C   LEU    99      79.850  28.940  73.950  1.00  0.00            
ATOM   1435  O   LEU    99      80.050  28.230  74.920  1.00  0.00            
ATOM   1436  N   ALA   100      80.630  28.780  72.880  1.00  0.00            
ATOM   1437  HN  ALA   100      80.550  29.430  72.130  1.00  0.00            
ATOM   1438  CA  ALA   100      81.710  27.790  72.610  1.00  0.00            
ATOM   1439  HA  ALA   100      81.700  27.040  73.380  1.00  0.00            
ATOM   1440  CB  ALA   100      81.630  27.260  71.240  1.00  0.00            
ATOM   1441  HB1 ALA   100      81.550  28.050  70.460  1.00  0.00            
ATOM   1442  HB2 ALA   100      82.570  26.700  71.030  1.00  0.00            
ATOM   1443  HB3 ALA   100      80.890  26.430  71.150  1.00  0.00            
ATOM   1444  C   ALA   100      83.000  28.580  72.750  1.00  0.00            
ATOM   1445  O   ALA   100      84.100  28.060  72.720  1.00  0.00            
ATOM   1446  N   ASP   101      82.890  29.890  72.920  1.00  0.00            
ATOM   1447  HN  ASP   101      81.940  30.150  73.070  1.00  0.00            
ATOM   1448  CA  ASP   101      83.940  30.860  72.940  1.00  0.00            
ATOM   1449  HA  ASP   101      84.870  30.320  72.910  1.00  0.00            
ATOM   1450  CB  ASP   101      83.940  31.820  71.700  1.00  0.00            
ATOM   1451  HB1 ASP   101      83.880  31.080  70.870  1.00  0.00            
ATOM   1452  HB2 ASP   101      83.040  32.450  71.870  1.00  0.00            
ATOM   1453  CG  ASP   101      85.140  32.680  71.610  1.00  0.00            
ATOM   1454  OD1 ASP   101      86.210  32.290  72.140  1.00  0.00            
ATOM   1455  OD2 ASP   101      85.030  33.780  71.020  1.00  0.00            
ATOM   1456  C   ASP   101      83.830  31.690  74.230  1.00  0.00            
ATOM   1457  O   ASP   101      82.860  32.420  74.330  1.00  0.00            
ATOM   1458  N   PRO   102      84.690  31.700  75.160  1.00  0.00            
ATOM   1459  CD  PRO   102      85.600  30.580  75.370  1.00  0.00            
ATOM   1460  HD1 PRO   102      86.380  30.490  74.580  1.00  0.00            
ATOM   1461  HD2 PRO   102      84.990  29.650  75.420  1.00  0.00            
ATOM   1462  CA  PRO   102      84.480  32.500  76.320  1.00  0.00            
ATOM   1463  HA  PRO   102      83.430  32.510  76.580  1.00  0.00            
ATOM   1464  CB  PRO   102      85.340  31.820  77.400  1.00  0.00            
ATOM   1465  HB1 PRO   102      84.700  31.140  78.000  1.00  0.00            
ATOM   1466  HB2 PRO   102      85.740  32.520  78.170  1.00  0.00            
ATOM   1467  CG  PRO   102      86.360  31.000  76.670  1.00  0.00            
ATOM   1468  HG1 PRO   102      86.780  30.170  77.270  1.00  0.00            
ATOM   1469  HG2 PRO   102      87.260  31.620  76.430  1.00  0.00            
ATOM   1470  C   PRO   102      84.880  34.010  76.080  1.00  0.00            
ATOM   1471  O   PRO   102      84.870  34.690  77.060  1.00  0.00            
ATOM   1472  N   ASP   103      85.200  34.510  74.840  1.00  0.00            
ATOM   1473  HN  ASP   103      85.250  33.930  74.030  1.00  0.00            
ATOM   1474  CA  ASP   103      85.190  35.930  74.560  1.00  0.00            
ATOM   1475  HA  ASP   103      85.890  36.480  75.180  1.00  0.00            
ATOM   1476  CB  ASP   103      85.780  36.260  73.210  1.00  0.00            
ATOM   1477  HB1 ASP   103      85.330  35.770  72.310  1.00  0.00            
ATOM   1478  HB2 ASP   103      85.710  37.350  73.040  1.00  0.00            
ATOM   1479  CG  ASP   103      87.280  35.990  73.180  1.00  0.00            
ATOM   1480  OD1 ASP   103      87.940  36.040  74.260  1.00  0.00            
ATOM   1481  OD2 ASP   103      87.890  35.970  72.030  1.00  0.00            
ATOM   1482  C   ASP   103      83.870  36.700  74.700  1.00  0.00            
ATOM   1483  O   ASP   103      83.850  37.820  75.200  1.00  0.00            
ATOM   1484  N   TRP   104      82.760  36.000  74.290  1.00  0.00            
ATOM   1485  HN  TRP   104      82.810  35.050  73.990  1.00  0.00            
ATOM   1486  CA  TRP   104      81.400  36.510  74.240  1.00  0.00            
ATOM   1487  HA  TRP   104      81.410  37.590  74.150  1.00  0.00            
ATOM   1488  CB  TRP   104      80.750  35.850  73.070  1.00  0.00            
ATOM   1489  HB1 TRP   104      80.880  34.750  73.080  1.00  0.00            
ATOM   1490  HB2 TRP   104      79.660  36.070  73.000  1.00  0.00            
ATOM   1491  CG  TRP   104      81.540  36.140  71.810  1.00  0.00            
ATOM   1492  CD1 TRP   104      82.390  35.370  71.040  1.00  0.00            
ATOM   1493  HD1 TRP   104      82.680  34.360  71.290  1.00  0.00            
ATOM   1494  NE1 TRP   104      82.720  35.990  69.860  1.00  0.00            
ATOM   1495  HE1 TRP   104      83.190  35.670  69.070  1.00  0.00            
ATOM   1496  CE2 TRP   104      82.350  37.270  69.920  1.00  0.00            
ATOM   1497  CD2 TRP   104      81.650  37.410  71.160  1.00  0.00            
ATOM   1498  CE3 TRP   104      81.120  38.670  71.450  1.00  0.00            
ATOM   1499  HE3 TRP   104      80.620  38.730  72.400  1.00  0.00            
ATOM   1500  CZ3 TRP   104      81.370  39.730  70.590  1.00  0.00            
ATOM   1501  HZ3 TRP   104      80.940  40.700  70.810  1.00  0.00            
ATOM   1502  CZ2 TRP   104      82.570  38.280  69.070  1.00  0.00            
ATOM   1503  HZ2 TRP   104      83.060  38.030  68.140  1.00  0.00            
ATOM   1504  CH2 TRP   104      82.030  39.530  69.370  1.00  0.00            
ATOM   1505  HH2 TRP   104      81.870  40.320  68.650  1.00  0.00            
ATOM   1506  C   TRP   104      80.610  36.120  75.510  1.00  0.00            
ATOM   1507  O   TRP   104      80.510  34.950  75.850  1.00  0.00            
ATOM   1508  N   THR   105      80.070  37.140  76.180  1.00  0.00            
ATOM   1509  HN  THR   105      79.950  38.050  75.800  1.00  0.00            
ATOM   1510  CA  THR   105      79.340  36.800  77.360  1.00  0.00            
ATOM   1511  HA  THR   105      79.560  35.790  77.670  1.00  0.00            
ATOM   1512  CB  THR   105      79.610  37.820  78.490  1.00  0.00            
ATOM   1513  HB  THR   105      79.860  38.840  78.130  1.00  0.00            
ATOM   1514  OG1 THR   105      80.680  37.510  79.310  1.00  0.00            
ATOM   1515  HG1 THR   105      81.480  37.820  78.870  1.00  0.00            
ATOM   1516  CG2 THR   105      78.450  37.940  79.580  1.00  0.00            
ATOM   1517 HG21 THR   105      78.820  38.290  80.560  1.00  0.00            
ATOM   1518 HG22 THR   105      77.650  38.650  79.280  1.00  0.00            
ATOM   1519 HG23 THR   105      78.060  36.900  79.670  1.00  0.00            
ATOM   1520  C   THR   105      77.880  36.830  77.030  1.00  0.00            
ATOM   1521  O   THR   105      77.340  37.780  76.570  1.00  0.00            
ATOM   1522  N   VAL   106      77.260  35.710  77.270  1.00  0.00            
ATOM   1523  HN  VAL   106      77.670  34.940  77.760  1.00  0.00            
ATOM   1524  CA  VAL   106      75.910  35.410  76.670  1.00  0.00            
ATOM   1525  HA  VAL   106      75.590  36.070  75.880  1.00  0.00            
ATOM   1526  CB  VAL   106      75.880  34.050  76.060  1.00  0.00            
ATOM   1527  HB  VAL   106      75.940  33.240  76.810  1.00  0.00            
ATOM   1528  CG1 VAL   106      74.570  33.870  75.290  1.00  0.00            
ATOM   1529 HG11 VAL   106      74.660  33.170  74.430  1.00  0.00            
ATOM   1530 HG12 VAL   106      73.840  33.490  76.050  1.00  0.00            
ATOM   1531 HG13 VAL   106      74.090  34.830  75.000  1.00  0.00            
ATOM   1532  CG2 VAL   106      77.000  33.800  74.930  1.00  0.00            
ATOM   1533 HG21 VAL   106      78.010  33.990  75.350  1.00  0.00            
ATOM   1534 HG22 VAL   106      76.980  32.820  74.400  1.00  0.00            
ATOM   1535 HG23 VAL   106      76.930  34.540  74.100  1.00  0.00            
ATOM   1536  C   VAL   106      74.890  35.500  77.790  1.00  0.00            
ATOM   1537  O   VAL   106      75.050  34.880  78.840  1.00  0.00            
ATOM   1538  N   VAL   107      73.890  36.390  77.680  1.00  0.00            
ATOM   1539  HN  VAL   107      73.950  36.910  76.830  1.00  0.00            
ATOM   1540  CA  VAL   107      72.830  36.780  78.550  1.00  0.00            
ATOM   1541  HA  VAL   107      72.840  36.310  79.520  1.00  0.00            
ATOM   1542  CB  VAL   107      72.810  38.280  78.960  1.00  0.00            
ATOM   1543  HB  VAL   107      72.690  38.860  78.020  1.00  0.00            
ATOM   1544  CG1 VAL   107      71.610  38.480  79.890  1.00  0.00            
ATOM   1545 HG11 VAL   107      70.660  38.630  79.320  1.00  0.00            
ATOM   1546 HG12 VAL   107      71.660  37.730  80.710  1.00  0.00            
ATOM   1547 HG13 VAL   107      71.770  39.490  80.320  1.00  0.00            
ATOM   1548  CG2 VAL   107      74.160  38.650  79.570  1.00  0.00            
ATOM   1549 HG21 VAL   107      74.210  39.720  79.860  1.00  0.00            
ATOM   1550 HG22 VAL   107      74.360  38.000  80.450  1.00  0.00            
ATOM   1551 HG23 VAL   107      74.960  38.450  78.830  1.00  0.00            
ATOM   1552  C   VAL   107      71.490  36.510  77.820  1.00  0.00            
ATOM   1553  O   VAL   107      71.320  36.610  76.600  1.00  0.00            
ATOM   1554  N   VAL   108      70.490  35.880  78.510  1.00  0.00            
ATOM   1555  HN  VAL   108      70.610  35.720  79.490  1.00  0.00            
ATOM   1556  CA  VAL   108      69.200  35.460  77.930  1.00  0.00            
ATOM   1557  HA  VAL   108      69.080  35.820  76.920  1.00  0.00            
ATOM   1558  CB  VAL   108      69.020  33.960  77.940  1.00  0.00            
ATOM   1559  HB  VAL   108      69.180  33.520  78.950  1.00  0.00            
ATOM   1560  CG1 VAL   108      67.570  33.650  77.380  1.00  0.00            
ATOM   1561 HG11 VAL   108      67.450  32.590  77.080  1.00  0.00            
ATOM   1562 HG12 VAL   108      66.700  33.850  78.050  1.00  0.00            
ATOM   1563 HG13 VAL   108      67.400  34.220  76.440  1.00  0.00            
ATOM   1564  CG2 VAL   108      70.040  33.380  76.960  1.00  0.00            
ATOM   1565 HG21 VAL   108      71.060  33.310  77.390  1.00  0.00            
ATOM   1566 HG22 VAL   108      69.690  32.400  76.590  1.00  0.00            
ATOM   1567 HG23 VAL   108      70.030  33.880  75.970  1.00  0.00            
ATOM   1568  C   VAL   108      68.050  36.060  78.690  1.00  0.00            
ATOM   1569  O   VAL   108      67.970  35.990  79.890  1.00  0.00            
ATOM   1570  N   SER   109      67.120  36.750  78.000  1.00  0.00            
ATOM   1571  HN  SER   109      67.220  36.900  77.020  1.00  0.00            
ATOM   1572  CA  SER   109      65.820  37.080  78.650  1.00  0.00            
ATOM   1573  HA  SER   109      65.750  36.800  79.690  1.00  0.00            
ATOM   1574  CB  SER   109      65.450  38.630  78.660  1.00  0.00            
ATOM   1575  HB1 SER   109      64.570  38.890  79.280  1.00  0.00            
ATOM   1576  HB2 SER   109      66.390  39.030  79.110  1.00  0.00            
ATOM   1577  OG  SER   109      65.350  39.190  77.340  1.00  0.00            
ATOM   1578  HG1 SER   109      66.250  39.330  77.030  1.00  0.00            
ATOM   1579  C   SER   109      64.660  36.240  78.070  1.00  0.00            
ATOM   1580  O   SER   109      64.500  35.990  76.840  1.00  0.00            
ATOM   1581  N   LEU   110      63.790  35.850  79.020  1.00  0.00            
ATOM   1582  HN  LEU   110      63.920  35.990  80.000  1.00  0.00            
ATOM   1583  CA  LEU   110      62.810  34.860  78.690  1.00  0.00            
ATOM   1584  HA  LEU   110      62.820  34.610  77.640  1.00  0.00            
ATOM   1585  CB  LEU   110      62.890  33.570  79.630  1.00  0.00            
ATOM   1586  HB1 LEU   110      62.900  34.060  80.630  1.00  0.00            
ATOM   1587  HB2 LEU   110      62.000  32.940  79.420  1.00  0.00            
ATOM   1588  CG  LEU   110      64.160  32.750  79.520  1.00  0.00            
ATOM   1589  HG  LEU   110      65.090  33.350  79.390  1.00  0.00            
ATOM   1590  CD1 LEU   110      64.260  31.950  80.890  1.00  0.00            
ATOM   1591 HD11 LEU   110      65.140  31.270  80.900  1.00  0.00            
ATOM   1592 HD12 LEU   110      64.320  32.520  81.840  1.00  0.00            
ATOM   1593 HD13 LEU   110      63.330  31.360  80.980  1.00  0.00            
ATOM   1594  CD2 LEU   110      64.170  31.770  78.370  1.00  0.00            
ATOM   1595 HD21 LEU   110      64.290  32.300  77.400  1.00  0.00            
ATOM   1596 HD22 LEU   110      65.020  31.080  78.540  1.00  0.00            
ATOM   1597 HD23 LEU   110      63.200  31.230  78.320  1.00  0.00            
ATOM   1598  C   LEU   110      61.480  35.490  78.800  1.00  0.00            
ATOM   1599  O   LEU   110      61.190  36.140  79.760  1.00  0.00            
ATOM   1600  N   SER   111      60.570  35.350  77.780  1.00  0.00            
ATOM   1601  HN  SER   111      60.890  35.090  76.870  1.00  0.00            
ATOM   1602  CA  SER   111      59.160  35.680  77.880  1.00  0.00            
ATOM   1603  HA  SER   111      59.230  36.710  78.200  1.00  0.00            
ATOM   1604  CB  SER   111      58.500  35.520  76.450  1.00  0.00            
ATOM   1605  HB1 SER   111      58.970  36.320  75.830  1.00  0.00            
ATOM   1606  HB2 SER   111      58.730  34.520  76.020  1.00  0.00            
ATOM   1607  OG  SER   111      57.120  35.730  76.420  1.00  0.00            
ATOM   1608  HG1 SER   111      56.990  36.680  76.340  1.00  0.00            
ATOM   1609  C   SER   111      58.380  34.880  78.870  1.00  0.00            
ATOM   1610  O   SER   111      58.470  33.610  78.800  1.00  0.00            
ATOM   1611  N   PRO   112      57.440  35.400  79.690  1.00  0.00            
ATOM   1612  CD  PRO   112      57.220  36.840  79.910  1.00  0.00            
ATOM   1613  HD1 PRO   112      56.660  37.310  79.070  1.00  0.00            
ATOM   1614  HD2 PRO   112      58.170  37.410  79.800  1.00  0.00            
ATOM   1615  CA  PRO   112      56.650  34.530  80.610  1.00  0.00            
ATOM   1616  HA  PRO   112      57.310  34.090  81.340  1.00  0.00            
ATOM   1617  CB  PRO   112      55.680  35.600  81.240  1.00  0.00            
ATOM   1618  HB1 PRO   112      55.410  35.290  82.280  1.00  0.00            
ATOM   1619  HB2 PRO   112      54.790  35.790  80.620  1.00  0.00            
ATOM   1620  CG  PRO   112      56.470  36.900  81.210  1.00  0.00            
ATOM   1621  HG1 PRO   112      57.170  36.650  82.040  1.00  0.00            
ATOM   1622  HG2 PRO   112      55.870  37.820  81.350  1.00  0.00            
ATOM   1623  C   PRO   112      55.800  33.490  79.870  1.00  0.00            
ATOM   1624  O   PRO   112      55.640  32.380  80.440  1.00  0.00            
ATOM   1625  N   GLN   113      55.240  33.910  78.710  1.00  0.00            
ATOM   1626  HN  GLN   113      55.340  34.900  78.630  1.00  0.00            
ATOM   1627  CA  GLN   113      54.580  33.070  77.700  1.00  0.00            
ATOM   1628  HA  GLN   113      53.670  32.690  78.160  1.00  0.00            
ATOM   1629  CB  GLN   113      54.040  33.830  76.450  1.00  0.00            
ATOM   1630  HB1 GLN   113      54.870  34.450  76.070  1.00  0.00            
ATOM   1631  HB2 GLN   113      53.580  33.100  75.750  1.00  0.00            
ATOM   1632  CG  GLN   113      52.890  34.820  76.770  1.00  0.00            
ATOM   1633  HG1 GLN   113      52.790  35.520  75.910  1.00  0.00            
ATOM   1634  HG2 GLN   113      52.040  34.110  76.870  1.00  0.00            
ATOM   1635  CD  GLN   113      52.820  35.620  78.070  1.00  0.00            
ATOM   1636  OE1 GLN   113      52.100  35.230  78.990  1.00  0.00            
ATOM   1637  NE2 GLN   113      53.680  36.660  78.220  1.00  0.00            
ATOM   1638 HE21 GLN   113      53.720  37.140  79.090  1.00  0.00            
ATOM   1639 HE22 GLN   113      54.010  37.020  77.350  1.00  0.00            
ATOM   1640  C   GLN   113      55.340  31.860  77.150  1.00  0.00            
ATOM   1641  O   GLN   113      54.840  30.750  76.930  1.00  0.00            
ATOM   1642  N   SER   114      56.590  32.120  76.780  1.00  0.00            
ATOM   1643  HN  SER   114      57.000  33.030  76.810  1.00  0.00            
ATOM   1644  CA  SER   114      57.590  31.140  76.260  1.00  0.00            
ATOM   1645  HA  SER   114      57.100  30.640  75.440  1.00  0.00            
ATOM   1646  CB  SER   114      58.960  31.480  75.670  1.00  0.00            
ATOM   1647  HB1 SER   114      59.560  31.990  76.460  1.00  0.00            
ATOM   1648  HB2 SER   114      59.540  30.580  75.370  1.00  0.00            
ATOM   1649  OG  SER   114      58.880  32.330  74.530  1.00  0.00            
ATOM   1650  HG1 SER   114      58.650  31.740  73.800  1.00  0.00            
ATOM   1651  C   SER   114      57.820  30.130  77.380  1.00  0.00            
ATOM   1652  O   SER   114      57.630  28.940  77.070  1.00  0.00            
ATOM   1653  N   ILE   115      58.100  30.550  78.680  1.00  0.00            
ATOM   1654  HN  ILE   115      58.140  31.500  78.980  1.00  0.00            
ATOM   1655  CA  ILE   115      58.280  29.620  79.830  1.00  0.00            
ATOM   1656  HA  ILE   115      59.090  28.930  79.620  1.00  0.00            
ATOM   1657  CB  ILE   115      58.730  30.410  81.110  1.00  0.00            
ATOM   1658  HB  ILE   115      57.840  31.050  81.310  1.00  0.00            
ATOM   1659  CG2 ILE   115      59.060  29.460  82.290  1.00  0.00            
ATOM   1660 HG21 ILE   115      58.270  28.780  82.650  1.00  0.00            
ATOM   1661 HG22 ILE   115      60.010  28.920  82.070  1.00  0.00            
ATOM   1662 HG23 ILE   115      59.280  30.000  83.240  1.00  0.00            
ATOM   1663  CG1 ILE   115      59.940  31.320  80.870  1.00  0.00            
ATOM   1664 HG11 ILE   115      60.800  30.760  80.440  1.00  0.00            
ATOM   1665 HG12 ILE   115      59.730  32.090  80.100  1.00  0.00            
ATOM   1666  CD  ILE   115      60.470  32.130  82.110  1.00  0.00            
ATOM   1667  HD1 ILE   115      61.160  32.910  81.720  1.00  0.00            
ATOM   1668  HD2 ILE   115      59.680  32.660  82.690  1.00  0.00            
ATOM   1669  HD3 ILE   115      61.090  31.570  82.840  1.00  0.00            
ATOM   1670  C   ILE   115      57.020  28.850  80.160  1.00  0.00            
ATOM   1671  O   ILE   115      57.100  27.650  80.450  1.00  0.00            
ATOM   1672  N   ALA   116      55.800  29.470  80.130  1.00  0.00            
ATOM   1673  HN  ALA   116      55.800  30.450  79.950  1.00  0.00            
ATOM   1674  CA  ALA   116      54.520  28.780  80.350  1.00  0.00            
ATOM   1675  HA  ALA   116      54.480  28.370  81.340  1.00  0.00            
ATOM   1676  CB  ALA   116      53.380  29.790  80.240  1.00  0.00            
ATOM   1677  HB1 ALA   116      53.240  30.200  79.210  1.00  0.00            
ATOM   1678  HB2 ALA   116      52.350  29.430  80.440  1.00  0.00            
ATOM   1679  HB3 ALA   116      53.640  30.610  80.950  1.00  0.00            
ATOM   1680  C   ALA   116      54.160  27.630  79.310  1.00  0.00            
ATOM   1681  O   ALA   116      53.690  26.560  79.570  1.00  0.00            
ATOM   1682  N   ALA   117      54.400  27.990  77.990  1.00  0.00            
ATOM   1683  HN  ALA   117      54.720  28.910  77.790  1.00  0.00            
ATOM   1684  CA  ALA   117      54.350  26.990  76.940  1.00  0.00            
ATOM   1685  HA  ALA   117      53.390  26.490  76.910  1.00  0.00            
ATOM   1686  CB  ALA   117      54.580  27.820  75.670  1.00  0.00            
ATOM   1687  HB1 ALA   117      54.570  27.250  74.720  1.00  0.00            
ATOM   1688  HB2 ALA   117      53.700  28.500  75.690  1.00  0.00            
ATOM   1689  HB3 ALA   117      55.480  28.470  75.610  1.00  0.00            
ATOM   1690  C   ALA   117      55.310  25.830  77.030  1.00  0.00            
ATOM   1691  O   ALA   117      54.870  24.660  76.920  1.00  0.00            
ATOM   1692  N   LEU   118      56.600  26.180  77.330  1.00  0.00            
ATOM   1693  HN  LEU   118      56.950  27.110  77.430  1.00  0.00            
ATOM   1694  CA  LEU   118      57.640  25.110  77.570  1.00  0.00            
ATOM   1695  HA  LEU   118      57.710  24.540  76.660  1.00  0.00            
ATOM   1696  CB  LEU   118      58.930  25.920  77.730  1.00  0.00            
ATOM   1697  HB1 LEU   118      59.230  26.320  76.740  1.00  0.00            
ATOM   1698  HB2 LEU   118      58.800  26.810  78.380  1.00  0.00            
ATOM   1699  CG  LEU   118      60.120  25.100  78.310  1.00  0.00            
ATOM   1700  HG  LEU   118      60.100  24.010  78.070  1.00  0.00            
ATOM   1701  CD1 LEU   118      61.510  25.500  77.730  1.00  0.00            
ATOM   1702 HD11 LEU   118      61.520  26.580  77.990  1.00  0.00            
ATOM   1703 HD12 LEU   118      62.160  24.920  78.430  1.00  0.00            
ATOM   1704 HD13 LEU   118      61.600  25.360  76.630  1.00  0.00            
ATOM   1705  CD2 LEU   118      60.250  25.220  79.820  1.00  0.00            
ATOM   1706 HD21 LEU   118      60.470  26.290  80.020  1.00  0.00            
ATOM   1707 HD22 LEU   118      59.430  24.930  80.520  1.00  0.00            
ATOM   1708 HD23 LEU   118      61.140  24.710  80.260  1.00  0.00            
ATOM   1709  C   LEU   118      57.240  24.160  78.730  1.00  0.00            
ATOM   1710  O   LEU   118      57.460  22.910  78.700  1.00  0.00            
ATOM   1711  N   ALA   119      56.710  24.780  79.810  1.00  0.00            
ATOM   1712  HN  ALA   119      56.860  25.770  79.800  1.00  0.00            
ATOM   1713  CA  ALA   119      56.120  24.180  80.990  1.00  0.00            
ATOM   1714  HA  ALA   119      56.910  23.590  81.430  1.00  0.00            
ATOM   1715  CB  ALA   119      55.670  25.160  82.130  1.00  0.00            
ATOM   1716  HB1 ALA   119      55.260  24.560  82.960  1.00  0.00            
ATOM   1717  HB2 ALA   119      56.550  25.780  82.410  1.00  0.00            
ATOM   1718  HB3 ALA   119      54.880  25.860  81.770  1.00  0.00            
ATOM   1719  C   ALA   119      55.020  23.110  80.800  1.00  0.00            
ATOM   1720  O   ALA   119      55.020  22.000  81.410  1.00  0.00            
ATOM   1721  N   ALA   120      54.070  23.560  80.040  1.00  0.00            
ATOM   1722  HN  ALA   120      53.830  24.460  79.700  1.00  0.00            
ATOM   1723  CA  ALA   120      52.970  22.630  79.630  1.00  0.00            
ATOM   1724  HA  ALA   120      52.600  22.090  80.490  1.00  0.00            
ATOM   1725  CB  ALA   120      51.890  23.480  78.880  1.00  0.00            
ATOM   1726  HB1 ALA   120      51.520  24.390  79.420  1.00  0.00            
ATOM   1727  HB2 ALA   120      52.250  23.770  77.870  1.00  0.00            
ATOM   1728  HB3 ALA   120      51.080  22.750  78.680  1.00  0.00            
ATOM   1729  C   ALA   120      53.380  21.520  78.780  1.00  0.00            
ATOM   1730  O   ALA   120      52.990  20.380  79.010  1.00  0.00            
ATOM   1731  N   VAL   121      54.150  21.710  77.710  1.00  0.00            
ATOM   1732  HN  VAL   121      54.450  22.640  77.500  1.00  0.00            
ATOM   1733  CA  VAL   121      54.690  20.680  76.830  1.00  0.00            
ATOM   1734  HA  VAL   121      53.870  20.220  76.290  1.00  0.00            
ATOM   1735  CB  VAL   121      55.490  21.330  75.620  1.00  0.00            
ATOM   1736  HB  VAL   121      56.220  22.020  76.090  1.00  0.00            
ATOM   1737  CG1 VAL   121      56.180  20.260  74.720  1.00  0.00            
ATOM   1738 HG11 VAL   121      56.870  19.590  75.280  1.00  0.00            
ATOM   1739 HG12 VAL   121      55.470  19.730  74.060  1.00  0.00            
ATOM   1740 HG13 VAL   121      56.860  20.780  74.020  1.00  0.00            
ATOM   1741  CG2 VAL   121      54.500  22.140  74.780  1.00  0.00            
ATOM   1742 HG21 VAL   121      54.020  22.890  75.440  1.00  0.00            
ATOM   1743 HG22 VAL   121      55.100  22.630  73.980  1.00  0.00            
ATOM   1744 HG23 VAL   121      53.760  21.370  74.460  1.00  0.00            
ATOM   1745  C   VAL   121      55.500  19.580  77.530  1.00  0.00            
ATOM   1746  O   VAL   121      55.160  18.370  77.470  1.00  0.00            
ATOM   1747  N   HSD   122      56.300  19.960  78.460  1.00  0.00            
ATOM   1748  HN  HSD   122      56.410  20.950  78.540  1.00  0.00            
ATOM   1749  CA  HSD   122      57.100  18.960  79.160  1.00  0.00            
ATOM   1750  HA  HSD   122      57.330  18.040  78.630  1.00  0.00            
ATOM   1751  CB  HSD   122      58.530  19.410  79.280  1.00  0.00            
ATOM   1752  HB1 HSD   122      58.740  20.150  80.090  1.00  0.00            
ATOM   1753  HB2 HSD   122      59.200  18.530  79.420  1.00  0.00            
ATOM   1754  ND1 HSD   122      59.460  21.190  77.680  1.00  0.00            
ATOM   1755  HD1 HSD   122      58.890  21.940  78.000  1.00  0.00            
ATOM   1756  CG  HSD   122      59.220  19.880  78.020  1.00  0.00            
ATOM   1757  CE1 HSD   122      60.340  21.160  76.650  1.00  0.00            
ATOM   1758  HE1 HSD   122      60.730  22.080  76.230  1.00  0.00            
ATOM   1759  NE2 HSD   122      60.820  19.910  76.370  1.00  0.00            
ATOM   1760  CD2 HSD   122      60.000  19.120  77.180  1.00  0.00            
ATOM   1761  HD2 HSD   122      60.120  18.040  77.140  1.00  0.00            
ATOM   1762  C   HSD   122      56.510  18.520  80.460  1.00  0.00            
ATOM   1763  O   HSD   122      57.040  17.660  81.190  1.00  0.00            
ATOM   1764  N   ARG   123      55.320  19.090  80.810  1.00  0.00            
ATOM   1765  HN  ARG   123      54.870  19.780  80.240  1.00  0.00            
ATOM   1766  CA  ARG   123      54.550  18.870  82.130  1.00  0.00            
ATOM   1767  HA  ARG   123      53.680  19.510  82.150  1.00  0.00            
ATOM   1768  CB  ARG   123      53.950  17.470  82.220  1.00  0.00            
ATOM   1769  HB1 ARG   123      54.720  16.690  82.070  1.00  0.00            
ATOM   1770  HB2 ARG   123      53.430  17.350  83.200  1.00  0.00            
ATOM   1771  CG  ARG   123      52.940  17.120  81.140  1.00  0.00            
ATOM   1772  HG1 ARG   123      53.330  17.310  80.120  1.00  0.00            
ATOM   1773  HG2 ARG   123      52.710  16.040  81.120  1.00  0.00            
ATOM   1774  CD  ARG   123      51.500  17.850  81.270  1.00  0.00            
ATOM   1775  HD1 ARG   123      51.200  17.840  82.340  1.00  0.00            
ATOM   1776  HD2 ARG   123      51.600  18.890  80.890  1.00  0.00            
ATOM   1777  NE  ARG   123      50.490  17.170  80.350  1.00  0.00            
ATOM   1778  HE  ARG   123      50.850  16.510  79.690  1.00  0.00            
ATOM   1779  CZ  ARG   123      49.210  17.120  80.610  1.00  0.00            
ATOM   1780  NH1 ARG   123      48.530  18.080  81.180  1.00  0.00            
ATOM   1781 HH11 ARG   123      47.540  18.000  81.050  1.00  0.00            
ATOM   1782 HH12 ARG   123      49.020  18.950  81.290  1.00  0.00            
ATOM   1783  NH2 ARG   123      48.560  16.030  80.240  1.00  0.00            
ATOM   1784 HH21 ARG   123      47.570  16.030  80.310  1.00  0.00            
ATOM   1785 HH22 ARG   123      49.020  15.210  79.920  1.00  0.00            
ATOM   1786  C   ARG   123      55.380  19.280  83.310  1.00  0.00            
ATOM   1787  O   ARG   123      55.290  18.790  84.460  1.00  0.00            
ATOM   1788  N   LEU   124      56.130  20.350  83.240  1.00  0.00            
ATOM   1789  HN  LEU   124      56.170  20.920  82.420  1.00  0.00            
ATOM   1790  CA  LEU   124      56.970  20.770  84.330  1.00  0.00            
ATOM   1791  HA  LEU   124      57.440  19.880  84.730  1.00  0.00            
ATOM   1792  CB  LEU   124      57.970  21.740  83.810  1.00  0.00            
ATOM   1793  HB1 LEU   124      57.450  22.670  83.520  1.00  0.00            
ATOM   1794  HB2 LEU   124      58.790  21.950  84.530  1.00  0.00            
ATOM   1795  CG  LEU   124      58.710  21.320  82.510  1.00  0.00            
ATOM   1796  HG  LEU   124      57.990  21.190  81.670  1.00  0.00            
ATOM   1797  CD1 LEU   124      59.750  22.380  82.030  1.00  0.00            
ATOM   1798 HD11 LEU   124      60.460  22.640  82.840  1.00  0.00            
ATOM   1799 HD12 LEU   124      60.470  21.940  81.300  1.00  0.00            
ATOM   1800 HD13 LEU   124      59.230  23.270  81.640  1.00  0.00            
ATOM   1801  CD2 LEU   124      59.430  19.960  82.790  1.00  0.00            
ATOM   1802 HD21 LEU   124      59.870  19.510  81.870  1.00  0.00            
ATOM   1803 HD22 LEU   124      60.270  19.990  83.520  1.00  0.00            
ATOM   1804 HD23 LEU   124      58.720  19.240  83.240  1.00  0.00            
ATOM   1805  C   LEU   124      56.280  21.380  85.500  1.00  0.00            
ATOM   1806  O   LEU   124      55.250  22.010  85.430  1.00  0.00            
ATOM   1807  N   SER   125      56.770  21.160  86.730  1.00  0.00            
ATOM   1808  HN  SER   125      57.450  20.450  86.920  1.00  0.00            
ATOM   1809  CA  SER   125      56.020  21.490  87.950  1.00  0.00            
ATOM   1810  HA  SER   125      55.060  21.000  87.970  1.00  0.00            
ATOM   1811  CB  SER   125      56.590  20.730  89.270  1.00  0.00            
ATOM   1812  HB1 SER   125      56.320  19.660  89.130  1.00  0.00            
ATOM   1813  HB2 SER   125      57.700  20.770  89.220  1.00  0.00            
ATOM   1814  OG  SER   125      56.000  21.240  90.420  1.00  0.00            
ATOM   1815  HG1 SER   125      56.290  20.650  91.120  1.00  0.00            
ATOM   1816  C   SER   125      55.710  23.020  88.240  1.00  0.00            
ATOM   1817  O   SER   125      56.550  23.880  88.040  1.00  0.00            
ATOM   1818  N   SER   126      54.560  23.250  88.810  1.00  0.00            
ATOM   1819  HN  SER   126      53.960  22.550  89.190  1.00  0.00            
ATOM   1820  CA  SER   126      54.080  24.610  89.010  1.00  0.00            
ATOM   1821  HA  SER   126      54.540  25.200  88.230  1.00  0.00            
ATOM   1822  CB  SER   126      52.570  24.650  88.720  1.00  0.00            
ATOM   1823  HB1 SER   126      52.010  23.830  89.220  1.00  0.00            
ATOM   1824  HB2 SER   126      52.080  25.600  89.020  1.00  0.00            
ATOM   1825  OG  SER   126      52.340  24.460  87.330  1.00  0.00            
ATOM   1826  HG1 SER   126      51.620  23.830  87.240  1.00  0.00            
ATOM   1827  C   SER   126      54.420  25.190  90.360  1.00  0.00            
ATOM   1828  O   SER   126      54.050  26.360  90.640  1.00  0.00            
ATOM   1829  N   ALA   127      55.200  24.360  91.140  1.00  0.00            
ATOM   1830  HN  ALA   127      55.290  23.390  90.930  1.00  0.00            
ATOM   1831  CA  ALA   127      55.880  24.870  92.270  1.00  0.00            
ATOM   1832  HA  ALA   127      55.370  25.680  92.780  1.00  0.00            
ATOM   1833  CB  ALA   127      55.710  23.720  93.230  1.00  0.00            
ATOM   1834  HB1 ALA   127      55.930  23.920  94.310  1.00  0.00            
ATOM   1835  HB2 ALA   127      54.690  23.290  93.230  1.00  0.00            
ATOM   1836  HB3 ALA   127      56.390  22.890  92.920  1.00  0.00            
ATOM   1837  C   ALA   127      57.330  25.170  91.990  1.00  0.00            
ATOM   1838  O   ALA   127      58.050  25.880  92.730  1.00  0.00            
ATOM   1839  N   GLU   128      57.830  24.640  90.840  1.00  0.00            
ATOM   1840  HN  GLU   128      57.210  24.130  90.260  1.00  0.00            
ATOM   1841  CA  GLU   128      59.190  24.780  90.410  1.00  0.00            
ATOM   1842  HA  GLU   128      59.840  25.340  91.060  1.00  0.00            
ATOM   1843  CB  GLU   128      59.820  23.280  90.210  1.00  0.00            
ATOM   1844  HB1 GLU   128      59.120  22.700  89.560  1.00  0.00            
ATOM   1845  HB2 GLU   128      60.760  23.270  89.620  1.00  0.00            
ATOM   1846  CG  GLU   128      60.160  22.540  91.520  1.00  0.00            
ATOM   1847  HG1 GLU   128      61.160  22.870  91.890  1.00  0.00            
ATOM   1848  HG2 GLU   128      59.470  22.820  92.350  1.00  0.00            
ATOM   1849  CD  GLU   128      59.970  21.040  91.390  1.00  0.00            
ATOM   1850  OE1 GLU   128      59.180  20.410  92.110  1.00  0.00            
ATOM   1851  OE2 GLU   128      60.610  20.520  90.470  1.00  0.00            
ATOM   1852  C   GLU   128      59.340  25.610  89.140  1.00  0.00            
ATOM   1853  O   GLU   128      60.050  25.300  88.220  1.00  0.00            
ATOM   1854  N   CYS   129      58.560  26.730  88.970  1.00  0.00            
ATOM   1855  HN  CYS   129      57.850  26.910  89.650  1.00  0.00            
ATOM   1856  CA  CYS   129      58.540  27.580  87.820  1.00  0.00            
ATOM   1857  HA  CYS   129      58.220  26.930  87.020  1.00  0.00            
ATOM   1858  CB  CYS   129      57.450  28.670  87.990  1.00  0.00            
ATOM   1859  HB1 CYS   129      57.780  29.270  88.870  1.00  0.00            
ATOM   1860  HB2 CYS   129      57.430  29.350  87.110  1.00  0.00            
ATOM   1861  SG  CYS   129      55.750  28.010  88.250  1.00  0.00            
ATOM   1862  HG1 CYS   129      55.950  27.710  89.520  1.00  0.00            
ATOM   1863  C   CYS   129      59.850  28.090  87.360  1.00  0.00            
ATOM   1864  O   CYS   129      60.580  28.690  88.140  1.00  0.00            
ATOM   1865  N   ALA   130      60.210  27.890  86.080  1.00  0.00            
ATOM   1866  HN  ALA   130      59.540  27.450  85.490  1.00  0.00            
ATOM   1867  CA  ALA   130      61.560  28.060  85.530  1.00  0.00            
ATOM   1868  HA  ALA   130      61.560  27.700  84.510  1.00  0.00            
ATOM   1869  CB  ALA   130      61.930  29.600  85.320  1.00  0.00            
ATOM   1870  HB1 ALA   130      62.790  29.720  84.630  1.00  0.00            
ATOM   1871  HB2 ALA   130      60.970  30.050  84.980  1.00  0.00            
ATOM   1872  HB3 ALA   130      62.090  29.960  86.360  1.00  0.00            
ATOM   1873  C   ALA   130      62.780  27.290  86.050  1.00  0.00            
ATOM   1874  O   ALA   130      63.930  27.490  85.650  1.00  0.00            
ATOM   1875  N   ALA   131      62.580  26.440  87.050  1.00  0.00            
ATOM   1876  HN  ALA   131      61.680  26.200  87.400  1.00  0.00            
ATOM   1877  CA  ALA   131      63.760  25.860  87.710  1.00  0.00            
ATOM   1878  HA  ALA   131      64.360  26.580  88.240  1.00  0.00            
ATOM   1879  CB  ALA   131      63.280  24.980  88.860  1.00  0.00            
ATOM   1880  HB1 ALA   131      62.730  24.090  88.490  1.00  0.00            
ATOM   1881  HB2 ALA   131      64.150  24.640  89.470  1.00  0.00            
ATOM   1882  HB3 ALA   131      62.500  25.470  89.480  1.00  0.00            
ATOM   1883  C   ALA   131      64.680  24.950  86.840  1.00  0.00            
ATOM   1884  O   ALA   131      65.900  25.020  86.940  1.00  0.00            
ATOM   1885  N   ARG   132      64.070  24.090  86.030  1.00  0.00            
ATOM   1886  HN  ARG   132      63.080  23.970  86.030  1.00  0.00            
ATOM   1887  CA  ARG   132      64.690  23.170  85.040  1.00  0.00            
ATOM   1888  HA  ARG   132      65.470  22.660  85.580  1.00  0.00            
ATOM   1889  CB  ARG   132      63.750  22.080  84.430  1.00  0.00            
ATOM   1890  HB1 ARG   132      62.860  22.430  83.870  1.00  0.00            
ATOM   1891  HB2 ARG   132      64.240  21.410  83.700  1.00  0.00            
ATOM   1892  CG  ARG   132      63.160  21.000  85.320  1.00  0.00            
ATOM   1893  HG1 ARG   132      62.370  21.510  85.910  1.00  0.00            
ATOM   1894  HG2 ARG   132      62.530  20.310  84.730  1.00  0.00            
ATOM   1895  CD  ARG   132      64.110  20.180  86.190  1.00  0.00            
ATOM   1896  HD1 ARG   132      64.670  19.390  85.650  1.00  0.00            
ATOM   1897  HD2 ARG   132      64.960  20.780  86.570  1.00  0.00            
ATOM   1898  NE  ARG   132      63.350  19.580  87.300  1.00  0.00            
ATOM   1899  HE  ARG   132      63.270  20.050  88.180  1.00  0.00            
ATOM   1900  CZ  ARG   132      62.730  18.420  87.170  1.00  0.00            
ATOM   1901  NH1 ARG   132      62.460  17.930  85.970  1.00  0.00            
ATOM   1902 HH11 ARG   132      61.800  17.180  85.920  1.00  0.00            
ATOM   1903 HH12 ARG   132      62.760  18.360  85.120  1.00  0.00            
ATOM   1904  NH2 ARG   132      62.240  17.850  88.230  1.00  0.00            
ATOM   1905 HH21 ARG   132      62.110  16.880  88.030  1.00  0.00            
ATOM   1906 HH22 ARG   132      62.440  18.070  89.180  1.00  0.00            
ATOM   1907  C   ARG   132      65.420  24.000  83.900  1.00  0.00            
ATOM   1908  O   ARG   132      66.570  23.800  83.590  1.00  0.00            
ATOM   1909  N   LEU   133      64.720  25.020  83.250  1.00  0.00            
ATOM   1910  HN  LEU   133      63.750  25.170  83.370  1.00  0.00            
ATOM   1911  CA  LEU   133      65.320  25.860  82.240  1.00  0.00            
ATOM   1912  HA  LEU   133      65.560  25.140  81.480  1.00  0.00            
ATOM   1913  CB  LEU   133      64.200  26.770  81.620  1.00  0.00            
ATOM   1914  HB1 LEU   133      63.450  26.080  81.170  1.00  0.00            
ATOM   1915  HB2 LEU   133      63.660  27.310  82.420  1.00  0.00            
ATOM   1916  CG  LEU   133      64.430  27.710  80.430  1.00  0.00            
ATOM   1917  HG  LEU   133      65.190  28.510  80.530  1.00  0.00            
ATOM   1918  CD1 LEU   133      65.020  26.860  79.240  1.00  0.00            
ATOM   1919 HD11 LEU   133      65.170  27.430  78.300  1.00  0.00            
ATOM   1920 HD12 LEU   133      66.040  26.520  79.530  1.00  0.00            
ATOM   1921 HD13 LEU   133      64.520  25.880  79.110  1.00  0.00            
ATOM   1922  CD2 LEU   133      63.150  28.370  79.880  1.00  0.00            
ATOM   1923 HD21 LEU   133      62.420  27.540  79.880  1.00  0.00            
ATOM   1924 HD22 LEU   133      62.800  29.180  80.560  1.00  0.00            
ATOM   1925 HD23 LEU   133      63.410  28.730  78.860  1.00  0.00            
ATOM   1926  C   LEU   133      66.490  26.730  82.560  1.00  0.00            
ATOM   1927  O   LEU   133      67.520  26.710  81.950  1.00  0.00            
ATOM   1928  N   THR   134      66.410  27.490  83.700  1.00  0.00            
ATOM   1929  HN  THR   134      65.680  27.420  84.370  1.00  0.00            
ATOM   1930  CA  THR   134      67.470  28.300  84.270  1.00  0.00            
ATOM   1931  HA  THR   134      67.780  29.010  83.520  1.00  0.00            
ATOM   1932  CB  THR   134      67.020  29.190  85.420  1.00  0.00            
ATOM   1933  HB  THR   134      67.940  29.730  85.760  1.00  0.00            
ATOM   1934  OG1 THR   134      66.270  28.530  86.390  1.00  0.00            
ATOM   1935  HG1 THR   134      65.370  28.430  86.080  1.00  0.00            
ATOM   1936  CG2 THR   134      66.050  30.240  84.820  1.00  0.00            
ATOM   1937 HG21 THR   134      65.180  29.820  84.270  1.00  0.00            
ATOM   1938 HG22 THR   134      65.560  30.780  85.650  1.00  0.00            
ATOM   1939 HG23 THR   134      66.600  30.860  84.080  1.00  0.00            
ATOM   1940  C   THR   134      68.680  27.480  84.610  1.00  0.00            
ATOM   1941  O   THR   134      69.740  27.900  84.190  1.00  0.00            
ATOM   1942  N   ALA   135      68.540  26.340  85.310  1.00  0.00            
ATOM   1943  HN  ALA   135      67.590  26.070  85.480  1.00  0.00            
ATOM   1944  CA  ALA   135      69.620  25.370  85.370  1.00  0.00            
ATOM   1945  HA  ALA   135      70.470  25.770  85.900  1.00  0.00            
ATOM   1946  CB  ALA   135      69.110  24.140  86.190  1.00  0.00            
ATOM   1947  HB1 ALA   135      70.010  23.520  86.420  1.00  0.00            
ATOM   1948  HB2 ALA   135      68.590  24.370  87.140  1.00  0.00            
ATOM   1949  HB3 ALA   135      68.470  23.510  85.530  1.00  0.00            
ATOM   1950  C   ALA   135      70.270  24.880  84.080  1.00  0.00            
ATOM   1951  O   ALA   135      71.530  24.750  84.030  1.00  0.00            
ATOM   1952  N   PHE   136      69.530  24.500  83.050  1.00  0.00            
ATOM   1953  HN  PHE   136      68.550  24.330  83.080  1.00  0.00            
ATOM   1954  CA  PHE   136      70.150  24.160  81.760  1.00  0.00            
ATOM   1955  HA  PHE   136      70.870  23.390  82.020  1.00  0.00            
ATOM   1956  CB  PHE   136      69.100  23.660  80.790  1.00  0.00            
ATOM   1957  HB1 PHE   136      68.640  22.710  81.160  1.00  0.00            
ATOM   1958  HB2 PHE   136      68.270  24.400  80.850  1.00  0.00            
ATOM   1959  CG  PHE   136      69.590  23.370  79.350  1.00  0.00            
ATOM   1960  CD1 PHE   136      70.750  22.590  79.080  1.00  0.00            
ATOM   1961  HD1 PHE   136      71.330  22.320  79.950  1.00  0.00            
ATOM   1962  CE1 PHE   136      71.270  22.500  77.780  1.00  0.00            
ATOM   1963  HE1 PHE   136      72.150  21.890  77.620  1.00  0.00            
ATOM   1964  CZ  PHE   136      70.510  23.060  76.690  1.00  0.00            
ATOM   1965  HZ  PHE   136      70.960  22.950  75.720  1.00  0.00            
ATOM   1966  CD2 PHE   136      68.840  23.950  78.300  1.00  0.00            
ATOM   1967  HD2 PHE   136      68.040  24.630  78.540  1.00  0.00            
ATOM   1968  CE2 PHE   136      69.340  23.810  76.970  1.00  0.00            
ATOM   1969  HE2 PHE   136      68.740  24.320  76.230  1.00  0.00            
ATOM   1970  C   PHE   136      70.860  25.350  81.170  1.00  0.00            
ATOM   1971  O   PHE   136      72.030  25.280  80.730  1.00  0.00            
ATOM   1972  N   LEU   137      70.150  26.460  81.110  1.00  0.00            
ATOM   1973  HN  LEU   137      69.220  26.560  81.440  1.00  0.00            
ATOM   1974  CA  LEU   137      70.880  27.690  80.680  1.00  0.00            
ATOM   1975  HA  LEU   137      71.420  27.500  79.770  1.00  0.00            
ATOM   1976  CB  LEU   137      69.940  28.930  80.760  1.00  0.00            
ATOM   1977  HB1 LEU   137      69.450  29.000  81.750  1.00  0.00            
ATOM   1978  HB2 LEU   137      70.560  29.800  80.470  1.00  0.00            
ATOM   1979  CG  LEU   137      68.820  28.940  79.670  1.00  0.00            
ATOM   1980  HG  LEU   137      68.050  28.240  80.080  1.00  0.00            
ATOM   1981  CD1 LEU   137      68.060  30.260  79.640  1.00  0.00            
ATOM   1982 HD11 LEU   137      67.750  30.550  80.660  1.00  0.00            
ATOM   1983 HD12 LEU   137      68.560  31.150  79.200  1.00  0.00            
ATOM   1984 HD13 LEU   137      67.210  30.070  78.940  1.00  0.00            
ATOM   1985  CD2 LEU   137      69.150  28.580  78.230  1.00  0.00            
ATOM   1986 HD21 LEU   137      70.010  29.170  77.850  1.00  0.00            
ATOM   1987 HD22 LEU   137      69.260  27.510  77.930  1.00  0.00            
ATOM   1988 HD23 LEU   137      68.340  28.910  77.540  1.00  0.00            
ATOM   1989  C   LEU   137      72.180  27.960  81.500  1.00  0.00            
ATOM   1990  O   LEU   137      73.150  28.320  80.920  1.00  0.00            
ATOM   1991  N   ARG   138      72.250  27.620  82.820  1.00  0.00            
ATOM   1992  HN  ARG   138      71.500  27.440  83.440  1.00  0.00            
ATOM   1993  CA  ARG   138      73.490  27.560  83.540  1.00  0.00            
ATOM   1994  HA  ARG   138      73.960  28.530  83.440  1.00  0.00            
ATOM   1995  CB  ARG   138      73.370  27.480  85.070  1.00  0.00            
ATOM   1996  HB1 ARG   138      72.650  26.690  85.340  1.00  0.00            
ATOM   1997  HB2 ARG   138      74.290  27.150  85.590  1.00  0.00            
ATOM   1998  CG  ARG   138      72.810  28.740  85.770  1.00  0.00            
ATOM   1999  HG1 ARG   138      73.590  29.520  85.670  1.00  0.00            
ATOM   2000  HG2 ARG   138      71.920  29.030  85.170  1.00  0.00            
ATOM   2001  CD  ARG   138      72.210  28.410  87.140  1.00  0.00            
ATOM   2002  HD1 ARG   138      71.530  27.520  87.110  1.00  0.00            
ATOM   2003  HD2 ARG   138      73.110  28.150  87.730  1.00  0.00            
ATOM   2004  NE  ARG   138      71.410  29.590  87.590  1.00  0.00            
ATOM   2005  HE  ARG   138      70.780  30.020  86.950  1.00  0.00            
ATOM   2006  CZ  ARG   138      71.410  30.130  88.790  1.00  0.00            
ATOM   2007  NH1 ARG   138      72.070  29.590  89.780  1.00  0.00            
ATOM   2008 HH11 ARG   138      72.050  30.040  90.680  1.00  0.00            
ATOM   2009 HH12 ARG   138      72.600  28.780  89.540  1.00  0.00            
ATOM   2010  NH2 ARG   138      70.570  31.100  89.060  1.00  0.00            
ATOM   2011 HH21 ARG   138      70.550  31.320  90.030  1.00  0.00            
ATOM   2012 HH22 ARG   138      69.900  31.470  88.420  1.00  0.00            
ATOM   2013  C   ARG   138      74.530  26.510  82.980  1.00  0.00            
ATOM   2014  O   ARG   138      75.670  26.920  82.700  1.00  0.00            
ATOM   2015  N   HSD   139      74.080  25.240  82.810  1.00  0.00            
ATOM   2016  HN  HSD   139      73.150  25.090  83.140  1.00  0.00            
ATOM   2017  CA  HSD   139      74.890  24.110  82.300  1.00  0.00            
ATOM   2018  HA  HSD   139      75.620  23.990  83.080  1.00  0.00            
ATOM   2019  CB  HSD   139      74.100  22.770  82.280  1.00  0.00            
ATOM   2020  HB1 HSD   139      73.700  22.540  83.300  1.00  0.00            
ATOM   2021  HB2 HSD   139      73.210  22.980  81.650  1.00  0.00            
ATOM   2022  ND1 HSD   139      74.960  21.330  80.360  1.00  0.00            
ATOM   2023  HD1 HSD   139      74.730  21.920  79.590  1.00  0.00            
ATOM   2024  CG  HSD   139      74.680  21.540  81.650  1.00  0.00            
ATOM   2025  CE1 HSD   139      75.580  20.130  80.280  1.00  0.00            
ATOM   2026  HE1 HSD   139      75.840  19.730  79.300  1.00  0.00            
ATOM   2027  NE2 HSD   139      75.730  19.570  81.420  1.00  0.00            
ATOM   2028  CD2 HSD   139      75.170  20.450  82.320  1.00  0.00            
ATOM   2029  HD2 HSD   139      75.080  20.150  83.350  1.00  0.00            
ATOM   2030  C   HSD   139      75.560  24.380  81.000  1.00  0.00            
ATOM   2031  O   HSD   139      76.740  24.230  80.700  1.00  0.00            
ATOM   2032  N   LEU   140      74.720  24.850  80.080  1.00  0.00            
ATOM   2033  HN  LEU   140      73.760  24.850  80.340  1.00  0.00            
ATOM   2034  CA  LEU   140      75.100  25.380  78.780  1.00  0.00            
ATOM   2035  HA  LEU   140      75.670  24.590  78.300  1.00  0.00            
ATOM   2036  CB  LEU   140      73.890  25.680  77.880  1.00  0.00            
ATOM   2037  HB1 LEU   140      73.300  24.750  77.810  1.00  0.00            
ATOM   2038  HB2 LEU   140      73.270  26.410  78.440  1.00  0.00            
ATOM   2039  CG  LEU   140      74.110  26.380  76.490  1.00  0.00            
ATOM   2040  HG  LEU   140      74.440  27.420  76.700  1.00  0.00            
ATOM   2041  CD1 LEU   140      75.080  25.590  75.540  1.00  0.00            
ATOM   2042 HD11 LEU   140      75.100  26.110  74.560  1.00  0.00            
ATOM   2043 HD12 LEU   140      76.110  25.510  75.940  1.00  0.00            
ATOM   2044 HD13 LEU   140      74.730  24.570  75.280  1.00  0.00            
ATOM   2045  CD2 LEU   140      72.680  26.460  75.850  1.00  0.00            
ATOM   2046 HD21 LEU   140      72.610  27.110  74.950  1.00  0.00            
ATOM   2047 HD22 LEU   140      72.380  25.440  75.550  1.00  0.00            
ATOM   2048 HD23 LEU   140      71.940  26.750  76.630  1.00  0.00            
ATOM   2049  C   LEU   140      76.080  26.500  78.830  1.00  0.00            
ATOM   2050  O   LEU   140      76.940  26.580  77.970  1.00  0.00            
ATOM   2051  N   GLY   141      76.060  27.400  79.860  1.00  0.00            
ATOM   2052  HN  GLY   141      75.630  27.300  80.760  1.00  0.00            
ATOM   2053  CA  GLY   141      77.170  28.360  79.930  1.00  0.00            
ATOM   2054  HA1 GLY   141      77.730  28.350  79.010  1.00  0.00            
ATOM   2055  HA2 GLY   141      77.700  28.230  80.870  1.00  0.00            
ATOM   2056  C   GLY   141      76.680  29.800  80.040  1.00  0.00            
ATOM   2057  O   GLY   141      77.470  30.710  79.870  1.00  0.00            
ATOM   2058  N   VAL   142      75.370  30.080  80.090  1.00  0.00            
ATOM   2059  HN  VAL   142      74.700  29.390  80.340  1.00  0.00            
ATOM   2060  CA  VAL   142      74.730  31.400  80.010  1.00  0.00            
ATOM   2061  HA  VAL   142      75.060  31.930  79.130  1.00  0.00            
ATOM   2062  CB  VAL   142      73.210  31.360  79.830  1.00  0.00            
ATOM   2063  HB  VAL   142      72.710  30.890  80.700  1.00  0.00            
ATOM   2064  CG1 VAL   142      72.510  32.740  79.660  1.00  0.00            
ATOM   2065 HG11 VAL   142      72.690  33.440  80.500  1.00  0.00            
ATOM   2066 HG12 VAL   142      72.950  33.110  78.710  1.00  0.00            
ATOM   2067 HG13 VAL   142      71.410  32.610  79.650  1.00  0.00            
ATOM   2068  CG2 VAL   142      72.850  30.580  78.590  1.00  0.00            
ATOM   2069 HG21 VAL   142      73.310  30.920  77.640  1.00  0.00            
ATOM   2070 HG22 VAL   142      73.080  29.500  78.680  1.00  0.00            
ATOM   2071 HG23 VAL   142      71.770  30.650  78.340  1.00  0.00            
ATOM   2072  C   VAL   142      75.150  32.100  81.290  1.00  0.00            
ATOM   2073  O   VAL   142      75.080  31.480  82.370  1.00  0.00            
ATOM   2074  N   ALA   143      75.510  33.380  81.220  1.00  0.00            
ATOM   2075  HN  ALA   143      75.620  33.690  80.280  1.00  0.00            
ATOM   2076  CA  ALA   143      75.970  34.160  82.350  1.00  0.00            
ATOM   2077  HA  ALA   143      76.640  33.490  82.860  1.00  0.00            
ATOM   2078  CB  ALA   143      76.670  35.420  81.810  1.00  0.00            
ATOM   2079  HB1 ALA   143      77.460  35.000  81.140  1.00  0.00            
ATOM   2080  HB2 ALA   143      75.890  35.990  81.260  1.00  0.00            
ATOM   2081  HB3 ALA   143      77.220  36.000  82.590  1.00  0.00            
ATOM   2082  C   ALA   143      74.930  34.540  83.350  1.00  0.00            
ATOM   2083  O   ALA   143      75.140  34.450  84.540  1.00  0.00            
ATOM   2084  N   ALA   144      73.740  35.010  82.860  1.00  0.00            
ATOM   2085  HN  ALA   144      73.710  35.140  81.870  1.00  0.00            
ATOM   2086  CA  ALA   144      72.550  35.290  83.590  1.00  0.00            
ATOM   2087  HA  ALA   144      72.520  34.490  84.320  1.00  0.00            
ATOM   2088  CB  ALA   144      72.650  36.660  84.320  1.00  0.00            
ATOM   2089  HB1 ALA   144      73.500  36.710  85.030  1.00  0.00            
ATOM   2090  HB2 ALA   144      72.740  37.410  83.500  1.00  0.00            
ATOM   2091  HB3 ALA   144      71.710  36.790  84.900  1.00  0.00            
ATOM   2092  C   ALA   144      71.300  35.160  82.730  1.00  0.00            
ATOM   2093  O   ALA   144      71.270  35.320  81.500  1.00  0.00            
ATOM   2094  N   VAL   145      70.180  34.670  83.390  1.00  0.00            
ATOM   2095  HN  VAL   145      70.130  34.480  84.370  1.00  0.00            
ATOM   2096  CA  VAL   145      68.950  34.520  82.700  1.00  0.00            
ATOM   2097  HA  VAL   145      69.040  34.730  81.640  1.00  0.00            
ATOM   2098  CB  VAL   145      68.480  33.120  82.760  1.00  0.00            
ATOM   2099  HB  VAL   145      68.350  32.760  83.810  1.00  0.00            
ATOM   2100  CG1 VAL   145      67.130  33.010  82.170  1.00  0.00            
ATOM   2101 HG11 VAL   145      67.100  33.600  81.220  1.00  0.00            
ATOM   2102 HG12 VAL   145      66.890  31.980  81.820  1.00  0.00            
ATOM   2103 HG13 VAL   145      66.260  33.330  82.780  1.00  0.00            
ATOM   2104  CG2 VAL   145      69.590  32.160  82.140  1.00  0.00            
ATOM   2105 HG21 VAL   145      70.570  32.250  82.650  1.00  0.00            
ATOM   2106 HG22 VAL   145      69.230  31.120  82.300  1.00  0.00            
ATOM   2107 HG23 VAL   145      69.790  32.360  81.060  1.00  0.00            
ATOM   2108  C   VAL   145      68.040  35.590  83.380  1.00  0.00            
ATOM   2109  O   VAL   145      68.170  35.840  84.600  1.00  0.00            
ATOM   2110  N   PHE   146      67.110  36.240  82.660  1.00  0.00            
ATOM   2111  HN  PHE   146      67.090  35.990  81.690  1.00  0.00            
ATOM   2112  CA  PHE   146      66.100  37.300  83.090  1.00  0.00            
ATOM   2113  HA  PHE   146      66.050  37.230  84.170  1.00  0.00            
ATOM   2114  CB  PHE   146      66.220  38.740  82.570  1.00  0.00            
ATOM   2115  HB1 PHE   146      66.310  38.620  81.470  1.00  0.00            
ATOM   2116  HB2 PHE   146      65.350  39.400  82.760  1.00  0.00            
ATOM   2117  CG  PHE   146      67.450  39.250  83.280  1.00  0.00            
ATOM   2118  CD1 PHE   146      68.630  39.220  82.630  1.00  0.00            
ATOM   2119  HD1 PHE   146      68.550  38.960  81.580  1.00  0.00            
ATOM   2120  CE1 PHE   146      69.850  39.490  83.310  1.00  0.00            
ATOM   2121  HE1 PHE   146      70.780  39.420  82.770  1.00  0.00            
ATOM   2122  CZ  PHE   146      69.850  39.680  84.650  1.00  0.00            
ATOM   2123  HZ  PHE   146      70.710  40.000  85.220  1.00  0.00            
ATOM   2124  CD2 PHE   146      67.470  39.460  84.670  1.00  0.00            
ATOM   2125  HD2 PHE   146      66.530  39.430  85.200  1.00  0.00            
ATOM   2126  CE2 PHE   146      68.670  39.700  85.400  1.00  0.00            
ATOM   2127  HE2 PHE   146      68.710  39.920  86.460  1.00  0.00            
ATOM   2128  C   PHE   146      64.700  36.860  82.600  1.00  0.00            
ATOM   2129  O   PHE   146      64.560  36.050  81.700  1.00  0.00            
ATOM   2130  N   ASP   147      63.640  37.390  83.220  1.00  0.00            
ATOM   2131  HN  ASP   147      63.750  38.070  83.940  1.00  0.00            
ATOM   2132  CA  ASP   147      62.310  37.230  82.660  1.00  0.00            
ATOM   2133  HA  ASP   147      62.380  36.740  81.710  1.00  0.00            
ATOM   2134  CB  ASP   147      61.450  36.420  83.600  1.00  0.00            
ATOM   2135  HB1 ASP   147      60.700  35.960  82.920  1.00  0.00            
ATOM   2136  HB2 ASP   147      61.860  35.440  83.930  1.00  0.00            
ATOM   2137  CG  ASP   147      60.800  37.080  84.870  1.00  0.00            
ATOM   2138  OD1 ASP   147      59.860  36.500  85.420  1.00  0.00            
ATOM   2139  OD2 ASP   147      61.440  38.010  85.370  1.00  0.00            
ATOM   2140  C   ASP   147      61.790  38.640  82.390  1.00  0.00            
ATOM   2141  O   ASP   147      62.360  39.650  82.840  1.00  0.00            
ATOM   2142  N   ILE   148      60.830  38.880  81.530  1.00  0.00            
ATOM   2143  HN  ILE   148      60.460  38.140  80.980  1.00  0.00            
ATOM   2144  CA  ILE   148      60.500  40.140  80.910  1.00  0.00            
ATOM   2145  HA  ILE   148      61.360  40.800  80.950  1.00  0.00            
ATOM   2146  CB  ILE   148      60.260  40.070  79.350  1.00  0.00            
ATOM   2147  HB  ILE   148      59.360  39.450  79.120  1.00  0.00            
ATOM   2148  CG2 ILE   148      60.090  41.450  78.710  1.00  0.00            
ATOM   2149 HG21 ILE   148      60.030  41.460  77.600  1.00  0.00            
ATOM   2150 HG22 ILE   148      59.150  41.980  78.970  1.00  0.00            
ATOM   2151 HG23 ILE   148      61.010  42.020  78.970  1.00  0.00            
ATOM   2152  CG1 ILE   148      61.390  39.340  78.610  1.00  0.00            
ATOM   2153 HG11 ILE   148      62.390  39.820  78.680  1.00  0.00            
ATOM   2154 HG12 ILE   148      61.550  38.360  79.100  1.00  0.00            
ATOM   2155  CD  ILE   148      61.050  39.100  77.120  1.00  0.00            
ATOM   2156  HD1 ILE   148      61.780  38.390  76.660  1.00  0.00            
ATOM   2157  HD2 ILE   148      60.000  38.770  77.000  1.00  0.00            
ATOM   2158  HD3 ILE   148      61.030  40.050  76.530  1.00  0.00            
ATOM   2159  C   ILE   148      59.220  40.720  81.600  1.00  0.00            
ATOM   2160  O   ILE   148      58.840  41.880  81.390  1.00  0.00            
ATOM   2161  N   ALA   149      58.580  39.950  82.530  1.00  0.00            
ATOM   2162  HN  ALA   149      58.970  39.090  82.840  1.00  0.00            
ATOM   2163  CA  ALA   149      57.390  40.280  83.220  1.00  0.00            
ATOM   2164  HA  ALA   149      56.610  40.470  82.490  1.00  0.00            
ATOM   2165  CB  ALA   149      56.900  39.050  84.070  1.00  0.00            
ATOM   2166  HB1 ALA   149      56.040  39.440  84.640  1.00  0.00            
ATOM   2167  HB2 ALA   149      56.590  38.240  83.380  1.00  0.00            
ATOM   2168  HB3 ALA   149      57.710  38.750  84.770  1.00  0.00            
ATOM   2169  C   ALA   149      57.450  41.600  84.100  1.00  0.00            
ATOM   2170  O   ALA   149      56.500  42.360  84.050  1.00  0.00            
ATOM   2171  N   ALA   150      58.520  41.930  84.800  1.00  0.00            
ATOM   2172  HN  ALA   150      59.340  41.360  84.850  1.00  0.00            
ATOM   2173  CA  ALA   150      58.700  43.200  85.570  1.00  0.00            
ATOM   2174  HA  ALA   150      57.830  43.300  86.200  1.00  0.00            
ATOM   2175  CB  ALA   150      59.980  43.310  86.480  1.00  0.00            
ATOM   2176  HB1 ALA   150      59.870  42.510  87.250  1.00  0.00            
ATOM   2177  HB2 ALA   150      60.970  43.170  86.000  1.00  0.00            
ATOM   2178  HB3 ALA   150      59.970  44.270  87.050  1.00  0.00            
ATOM   2179  C   ALA   150      58.750  44.400  84.650  1.00  0.00            
ATOM   2180  O   ALA   150      58.210  45.430  84.900  1.00  0.00            
ATOM   2181  N   ALA   151      59.470  44.280  83.530  1.00  0.00            
ATOM   2182  HN  ALA   151      60.050  43.480  83.410  1.00  0.00            
ATOM   2183  CA  ALA   151      59.410  45.400  82.550  1.00  0.00            
ATOM   2184  HA  ALA   151      59.870  46.270  83.000  1.00  0.00            
ATOM   2185  CB  ALA   151      60.420  45.040  81.430  1.00  0.00            
ATOM   2186  HB1 ALA   151      60.140  44.130  80.870  1.00  0.00            
ATOM   2187  HB2 ALA   151      60.460  45.870  80.690  1.00  0.00            
ATOM   2188  HB3 ALA   151      61.460  44.860  81.780  1.00  0.00            
ATOM   2189  C   ALA   151      58.110  45.730  81.920  1.00  0.00            
ATOM   2190  O   ALA   151      57.770  46.870  81.780  1.00  0.00            
ATOM   2191  N   ARG   152      57.390  44.670  81.600  1.00  0.00            
ATOM   2192  HN  ARG   152      57.850  43.790  81.640  1.00  0.00            
ATOM   2193  CA  ARG   152      55.950  44.800  81.110  1.00  0.00            
ATOM   2194  HA  ARG   152      55.990  45.440  80.240  1.00  0.00            
ATOM   2195  CB  ARG   152      55.430  43.320  80.870  1.00  0.00            
ATOM   2196  HB1 ARG   152      55.900  42.910  79.950  1.00  0.00            
ATOM   2197  HB2 ARG   152      55.750  42.710  81.740  1.00  0.00            
ATOM   2198  CG  ARG   152      53.920  43.120  80.760  1.00  0.00            
ATOM   2199  HG1 ARG   152      53.820  42.050  80.480  1.00  0.00            
ATOM   2200  HG2 ARG   152      53.450  43.290  81.750  1.00  0.00            
ATOM   2201  CD  ARG   152      53.360  43.990  79.670  1.00  0.00            
ATOM   2202  HD1 ARG   152      53.220  45.050  79.960  1.00  0.00            
ATOM   2203  HD2 ARG   152      54.060  43.980  78.800  1.00  0.00            
ATOM   2204  NE  ARG   152      51.910  43.480  79.490  1.00  0.00            
ATOM   2205  HE  ARG   152      51.640  42.760  80.130  1.00  0.00            
ATOM   2206  CZ  ARG   152      51.220  43.690  78.350  1.00  0.00            
ATOM   2207  NH1 ARG   152      51.550  44.420  77.290  1.00  0.00            
ATOM   2208 HH11 ARG   152      50.790  44.510  76.650  1.00  0.00            
ATOM   2209 HH12 ARG   152      52.210  45.180  77.330  1.00  0.00            
ATOM   2210  NH2 ARG   152      49.990  43.200  78.230  1.00  0.00            
ATOM   2211 HH21 ARG   152      49.480  43.400  77.390  1.00  0.00            
ATOM   2212 HH22 ARG   152      49.470  42.980  79.060  1.00  0.00            
ATOM   2213  C   ARG   152      55.060  45.580  82.040  1.00  0.00            
ATOM   2214  O   ARG   152      54.330  46.490  81.630  1.00  0.00            
ATOM   2215  N   GLN   153      55.130  45.260  83.380  1.00  0.00            
ATOM   2216  HN  GLN   153      55.570  44.440  83.740  1.00  0.00            
ATOM   2217  CA  GLN   153      54.500  46.050  84.460  1.00  0.00            
ATOM   2218  HA  GLN   153      53.430  45.930  84.390  1.00  0.00            
ATOM   2219  CB  GLN   153      54.860  45.410  85.850  1.00  0.00            
ATOM   2220  HB1 GLN   153      55.920  45.090  85.760  1.00  0.00            
ATOM   2221  HB2 GLN   153      54.750  46.090  86.720  1.00  0.00            
ATOM   2222  CG  GLN   153      53.980  44.170  86.270  1.00  0.00            
ATOM   2223  HG1 GLN   153      54.350  43.350  85.620  1.00  0.00            
ATOM   2224  HG2 GLN   153      54.210  43.870  87.310  1.00  0.00            
ATOM   2225  CD  GLN   153      52.490  44.240  86.180  1.00  0.00            
ATOM   2226  OE1 GLN   153      51.880  43.420  85.510  1.00  0.00            
ATOM   2227  NE2 GLN   153      51.850  45.270  86.800  1.00  0.00            
ATOM   2228 HE21 GLN   153      50.910  45.350  86.460  1.00  0.00            
ATOM   2229 HE22 GLN   153      52.470  45.860  87.320  1.00  0.00            
ATOM   2230  C   GLN   153      54.830  47.550  84.430  1.00  0.00            
ATOM   2231  O   GLN   153      53.890  48.380  84.550  1.00  0.00            
ATOM   2232  N   VAL   154      56.080  47.950  84.330  1.00  0.00            
ATOM   2233  HN  VAL   154      56.870  47.350  84.230  1.00  0.00            
ATOM   2234  CA  VAL   154      56.460  49.360  84.430  1.00  0.00            
ATOM   2235  HA  VAL   154      55.940  49.730  85.300  1.00  0.00            
ATOM   2236  CB  VAL   154      57.970  49.460  84.710  1.00  0.00            
ATOM   2237  HB  VAL   154      58.560  49.030  83.880  1.00  0.00            
ATOM   2238  CG1 VAL   154      58.330  50.900  84.910  1.00  0.00            
ATOM   2239 HG11 VAL   154      57.600  51.390  85.590  1.00  0.00            
ATOM   2240 HG12 VAL   154      59.340  50.980  85.360  1.00  0.00            
ATOM   2241 HG13 VAL   154      58.350  51.510  83.990  1.00  0.00            
ATOM   2242  CG2 VAL   154      58.380  48.680  85.960  1.00  0.00            
ATOM   2243 HG21 VAL   154      57.620  48.940  86.740  1.00  0.00            
ATOM   2244 HG22 VAL   154      58.350  47.570  85.930  1.00  0.00            
ATOM   2245 HG23 VAL   154      59.350  48.940  86.430  1.00  0.00            
ATOM   2246  C   VAL   154      56.000  50.150  83.200  1.00  0.00            
ATOM   2247  O   VAL   154      55.430  51.240  83.320  1.00  0.00            
ATOM   2248  N   ALA   155      56.140  49.560  82.000  1.00  0.00            
ATOM   2249  HN  ALA   155      56.800  48.820  81.950  1.00  0.00            
ATOM   2250  CA  ALA   155      55.510  49.990  80.790  1.00  0.00            
ATOM   2251  HA  ALA   155      55.940  50.960  80.570  1.00  0.00            
ATOM   2252  CB  ALA   155      55.990  48.940  79.690  1.00  0.00            
ATOM   2253  HB1 ALA   155      55.410  48.930  78.740  1.00  0.00            
ATOM   2254  HB2 ALA   155      57.060  49.180  79.500  1.00  0.00            
ATOM   2255  HB3 ALA   155      55.800  47.960  80.180  1.00  0.00            
ATOM   2256  C   ALA   155      53.950  50.030  80.730  1.00  0.00            
ATOM   2257  O   ALA   155      53.280  50.880  80.140  1.00  0.00            
ATOM   2258  N   LEU   156      53.260  48.950  81.290  1.00  0.00            
ATOM   2259  HN  LEU   156      53.770  48.100  81.450  1.00  0.00            
ATOM   2260  CA  LEU   156      51.830  48.950  81.490  1.00  0.00            
ATOM   2261  HA  LEU   156      51.290  49.220  80.590  1.00  0.00            
ATOM   2262  CB  LEU   156      51.420  47.600  82.100  1.00  0.00            
ATOM   2263  HB1 LEU   156      51.520  46.810  81.320  1.00  0.00            
ATOM   2264  HB2 LEU   156      52.200  47.270  82.820  1.00  0.00            
ATOM   2265  CG  LEU   156      50.000  47.490  82.700  1.00  0.00            
ATOM   2266  HG  LEU   156      49.790  48.230  83.510  1.00  0.00            
ATOM   2267  CD1 LEU   156      48.760  47.620  81.870  1.00  0.00            
ATOM   2268 HD11 LEU   156      48.740  48.600  81.350  1.00  0.00            
ATOM   2269 HD12 LEU   156      48.630  46.730  81.220  1.00  0.00            
ATOM   2270 HD13 LEU   156      47.960  47.630  82.640  1.00  0.00            
ATOM   2271  CD2 LEU   156      49.960  46.110  83.490  1.00  0.00            
ATOM   2272 HD21 LEU   156      50.880  45.930  84.070  1.00  0.00            
ATOM   2273 HD22 LEU   156      49.100  46.070  84.200  1.00  0.00            
ATOM   2274 HD23 LEU   156      49.980  45.240  82.800  1.00  0.00            
ATOM   2275  C   LEU   156      51.440  50.100  82.490  1.00  0.00            
ATOM   2276  O   LEU   156      50.370  50.730  82.270  1.00  0.00            
ATOM   2277  N   ALA   157      52.210  50.410  83.540  1.00  0.00            
ATOM   2278  HN  ALA   157      52.990  49.800  83.690  1.00  0.00            
ATOM   2279  CA  ALA   157      51.910  51.550  84.430  1.00  0.00            
ATOM   2280  HA  ALA   157      50.880  51.450  84.770  1.00  0.00            
ATOM   2281  CB  ALA   157      52.720  51.470  85.700  1.00  0.00            
ATOM   2282  HB1 ALA   157      52.790  50.500  86.230  1.00  0.00            
ATOM   2283  HB2 ALA   157      53.740  51.800  85.410  1.00  0.00            
ATOM   2284  HB3 ALA   157      52.310  52.170  86.460  1.00  0.00            
ATOM   2285  C   ALA   157      52.100  52.870  83.660  1.00  0.00            
ATOM   2286  O   ALA   157      51.220  53.760  83.790  1.00  0.00            
ATOM   2287  N   GLU   158      53.100  52.930  82.810  1.00  0.00            
ATOM   2288  HN  GLU   158      53.740  52.180  82.680  1.00  0.00            
ATOM   2289  CA  GLU   158      53.250  54.070  81.840  1.00  0.00            
ATOM   2290  HA  GLU   158      53.330  54.950  82.470  1.00  0.00            
ATOM   2291  CB  GLU   158      54.520  53.740  81.070  1.00  0.00            
ATOM   2292  HB1 GLU   158      55.300  53.870  81.850  1.00  0.00            
ATOM   2293  HB2 GLU   158      54.550  52.810  80.470  1.00  0.00            
ATOM   2294  CG  GLU   158      54.970  54.800  80.020  1.00  0.00            
ATOM   2295  HG1 GLU   158      54.290  54.690  79.160  1.00  0.00            
ATOM   2296  HG2 GLU   158      54.870  55.750  80.570  1.00  0.00            
ATOM   2297  CD  GLU   158      56.380  54.490  79.680  1.00  0.00            
ATOM   2298  OE1 GLU   158      56.420  53.640  78.750  1.00  0.00            
ATOM   2299  OE2 GLU   158      57.390  54.930  80.270  1.00  0.00            
ATOM   2300  C   GLU   158      51.990  54.300  80.930  1.00  0.00            
ATOM   2301  O   GLU   158      51.480  55.420  80.790  1.00  0.00            
ATOM   2302  N   ALA   159      51.440  53.250  80.330  1.00  0.00            
ATOM   2303  HN  ALA   159      51.980  52.410  80.340  1.00  0.00            
ATOM   2304  CA  ALA   159      50.250  53.180  79.520  1.00  0.00            
ATOM   2305  HA  ALA   159      50.370  53.910  78.730  1.00  0.00            
ATOM   2306  CB  ALA   159      50.170  51.800  78.800  1.00  0.00            
ATOM   2307  HB1 ALA   159      51.170  51.660  78.330  1.00  0.00            
ATOM   2308  HB2 ALA   159      49.900  50.990  79.510  1.00  0.00            
ATOM   2309  HB3 ALA   159      49.310  51.840  78.100  1.00  0.00            
ATOM   2310  C   ALA   159      49.020  53.660  80.280  1.00  0.00            
ATOM   2311  O   ALA   159      48.250  54.500  79.860  1.00  0.00            
ATOM   2312  N   ALA   160      48.920  53.310  81.580  1.00  0.00            
ATOM   2313  HN  ALA   160      49.470  52.540  81.910  1.00  0.00            
ATOM   2314  CA  ALA   160      48.010  53.930  82.540  1.00  0.00            
ATOM   2315  HA  ALA   160      47.050  53.850  82.060  1.00  0.00            
ATOM   2316  CB  ALA   160      48.020  53.260  83.920  1.00  0.00            
ATOM   2317  HB1 ALA   160      47.150  53.520  84.550  1.00  0.00            
ATOM   2318  HB2 ALA   160      48.080  52.150  83.820  1.00  0.00            
ATOM   2319  HB3 ALA   160      48.880  53.500  84.580  1.00  0.00            
ATOM   2320  C   ALA   160      48.210  55.380  82.690  1.00  0.00            
ATOM   2321  O   ALA   160      47.300  56.180  82.850  1.00  0.00            
ATOM   2322  N   ARG   161      49.430  55.880  82.850  1.00  0.00            
ATOM   2323  HN  ARG   161      50.270  55.350  82.900  1.00  0.00            
ATOM   2324  CA  ARG   161      49.660  57.290  83.180  1.00  0.00            
ATOM   2325  HA  ARG   161      49.030  57.580  84.000  1.00  0.00            
ATOM   2326  CB  ARG   161      51.070  57.600  83.760  1.00  0.00            
ATOM   2327  HB1 ARG   161      51.820  57.410  82.960  1.00  0.00            
ATOM   2328  HB2 ARG   161      51.200  58.630  84.140  1.00  0.00            
ATOM   2329  CG  ARG   161      51.420  56.680  84.950  1.00  0.00            
ATOM   2330  HG1 ARG   161      52.040  55.830  84.600  1.00  0.00            
ATOM   2331  HG2 ARG   161      52.160  57.260  85.540  1.00  0.00            
ATOM   2332  CD  ARG   161      50.360  56.350  86.040  1.00  0.00            
ATOM   2333  HD1 ARG   161      49.440  55.840  85.690  1.00  0.00            
ATOM   2334  HD2 ARG   161      50.840  55.560  86.650  1.00  0.00            
ATOM   2335  NE  ARG   161      50.100  57.580  86.830  1.00  0.00            
ATOM   2336  HE  ARG   161      50.620  58.400  86.590  1.00  0.00            
ATOM   2337  CZ  ARG   161      49.290  57.650  87.910  1.00  0.00            
ATOM   2338  NH1 ARG   161      48.690  56.650  88.450  1.00  0.00            
ATOM   2339 HH11 ARG   161      48.120  56.770  89.260  1.00  0.00            
ATOM   2340 HH12 ARG   161      48.720  55.720  88.070  1.00  0.00            
ATOM   2341  NH2 ARG   161      49.150  58.820  88.470  1.00  0.00            
ATOM   2342 HH21 ARG   161      48.580  58.890  89.290  1.00  0.00            
ATOM   2343 HH22 ARG   161      49.360  59.720  88.090  1.00  0.00            
ATOM   2344  C   ARG   161      49.300  58.160  81.910  1.00  0.00            
ATOM   2345  O   ARG   161      48.460  59.080  81.950  1.00  0.00            
ATOM   2346  N   GLU   162      49.730  57.660  80.730  1.00  0.00            
ATOM   2347  HN  GLU   162      50.310  56.850  80.660  1.00  0.00            
ATOM   2348  CA  GLU   162      49.250  58.180  79.510  1.00  0.00            
ATOM   2349  HA  GLU   162      49.440  59.250  79.470  1.00  0.00            
ATOM   2350  CB  GLU   162      50.040  57.610  78.310  1.00  0.00            
ATOM   2351  HB1 GLU   162      51.120  57.840  78.460  1.00  0.00            
ATOM   2352  HB2 GLU   162      50.100  56.500  78.300  1.00  0.00            
ATOM   2353  CG  GLU   162      49.540  58.160  76.960  1.00  0.00            
ATOM   2354  HG1 GLU   162      48.520  57.880  76.630  1.00  0.00            
ATOM   2355  HG2 GLU   162      49.520  59.260  77.130  1.00  0.00            
ATOM   2356  CD  GLU   162      50.450  57.860  75.790  1.00  0.00            
ATOM   2357  OE1 GLU   162      51.200  56.890  75.890  1.00  0.00            
ATOM   2358  OE2 GLU   162      50.520  58.660  74.790  1.00  0.00            
ATOM   2359  C   GLU   162      47.780  58.120  79.230  1.00  0.00            
ATOM   2360  O   GLU   162      47.220  59.120  78.840  1.00  0.00            
ATOM   2361  N   PHE   163      47.140  57.030  79.560  1.00  0.00            
ATOM   2362  HN  PHE   163      47.740  56.290  79.860  1.00  0.00            
ATOM   2363  CA  PHE   163      45.720  56.790  79.430  1.00  0.00            
ATOM   2364  HA  PHE   163      45.480  57.070  78.410  1.00  0.00            
ATOM   2365  CB  PHE   163      45.220  55.310  79.600  1.00  0.00            
ATOM   2366  HB1 PHE   163      45.700  54.550  78.960  1.00  0.00            
ATOM   2367  HB2 PHE   163      45.500  55.140  80.670  1.00  0.00            
ATOM   2368  CG  PHE   163      43.690  55.260  79.410  1.00  0.00            
ATOM   2369  CD1 PHE   163      43.110  55.670  78.170  1.00  0.00            
ATOM   2370  HD1 PHE   163      43.750  55.970  77.360  1.00  0.00            
ATOM   2371  CE1 PHE   163      41.710  55.540  78.040  1.00  0.00            
ATOM   2372  HE1 PHE   163      41.200  55.680  77.100  1.00  0.00            
ATOM   2373  CZ  PHE   163      40.970  55.090  79.210  1.00  0.00            
ATOM   2374  HZ  PHE   163      39.900  54.920  79.100  1.00  0.00            
ATOM   2375  CD2 PHE   163      42.900  54.740  80.490  1.00  0.00            
ATOM   2376  HD2 PHE   163      43.360  54.390  81.400  1.00  0.00            
ATOM   2377  CE2 PHE   163      41.500  54.780  80.460  1.00  0.00            
ATOM   2378  HE2 PHE   163      40.980  54.520  81.370  1.00  0.00            
ATOM   2379  C   PHE   163      45.020  57.690  80.400  1.00  0.00            
ATOM   2380  O   PHE   163      43.980  58.330  80.120  1.00  0.00            
ATOM   2381  N   LEU   164      45.550  57.920  81.610  1.00  0.00            
ATOM   2382  HN  LEU   164      46.410  57.520  81.910  1.00  0.00            
ATOM   2383  CA  LEU   164      44.920  58.840  82.520  1.00  0.00            
ATOM   2384  HA  LEU   164      43.870  58.620  82.640  1.00  0.00            
ATOM   2385  CB  LEU   164      45.680  58.650  83.850  1.00  0.00            
ATOM   2386  HB1 LEU   164      45.520  57.580  84.120  1.00  0.00            
ATOM   2387  HB2 LEU   164      46.760  58.700  83.600  1.00  0.00            
ATOM   2388  CG  LEU   164      45.330  59.530  85.120  1.00  0.00            
ATOM   2389  HG  LEU   164      45.400  60.600  84.820  1.00  0.00            
ATOM   2390  CD1 LEU   164      43.980  59.290  85.710  1.00  0.00            
ATOM   2391 HD11 LEU   164      43.960  58.210  85.990  1.00  0.00            
ATOM   2392 HD12 LEU   164      43.710  59.770  86.670  1.00  0.00            
ATOM   2393 HD13 LEU   164      43.180  59.500  84.970  1.00  0.00            
ATOM   2394  CD2 LEU   164      46.430  59.260  86.210  1.00  0.00            
ATOM   2395 HD21 LEU   164      47.350  59.840  85.950  1.00  0.00            
ATOM   2396 HD22 LEU   164      46.140  59.680  87.200  1.00  0.00            
ATOM   2397 HD23 LEU   164      46.600  58.170  86.310  1.00  0.00            
ATOM   2398  C   LEU   164      44.930  60.230  82.070  1.00  0.00            
ATOM   2399  O   LEU   164      43.910  60.910  82.010  1.00  0.00            
ATOM   2400  N   GLN   165      46.070  60.770  81.640  1.00  0.00            
ATOM   2401  HN  GLN   165      46.870  60.180  81.650  1.00  0.00            
ATOM   2402  CA  GLN   165      46.210  62.060  81.040  1.00  0.00            
ATOM   2403  HA  GLN   165      45.820  62.770  81.760  1.00  0.00            
ATOM   2404  CB  GLN   165      47.700  62.350  80.780  1.00  0.00            
ATOM   2405  HB1 GLN   165      48.180  61.570  80.160  1.00  0.00            
ATOM   2406  HB2 GLN   165      47.820  63.300  80.210  1.00  0.00            
ATOM   2407  CG  GLN   165      48.460  62.550  82.140  1.00  0.00            
ATOM   2408  HG1 GLN   165      48.370  61.660  82.790  1.00  0.00            
ATOM   2409  HG2 GLN   165      49.530  62.790  81.950  1.00  0.00            
ATOM   2410  CD  GLN   165      47.900  63.720  82.980  1.00  0.00            
ATOM   2411  OE1 GLN   165      47.390  63.580  84.090  1.00  0.00            
ATOM   2412  NE2 GLN   165      47.970  64.920  82.400  1.00  0.00            
ATOM   2413 HE21 GLN   165      47.480  65.750  82.700  1.00  0.00            
ATOM   2414 HE22 GLN   165      48.480  65.030  81.550  1.00  0.00            
ATOM   2415  C   GLN   165      45.390  62.250  79.780  1.00  0.00            
ATOM   2416  O   GLN   165      44.660  63.230  79.680  1.00  0.00            
ATOM   2417  N   ARG   166      45.360  61.240  78.850  1.00  0.00            
ATOM   2418  HN  ARG   166      45.900  60.420  78.960  1.00  0.00            
ATOM   2419  CA  ARG   166      44.470  61.280  77.690  1.00  0.00            
ATOM   2420  HA  ARG   166      44.600  62.220  77.170  1.00  0.00            
ATOM   2421  CB  ARG   166      44.710  60.170  76.680  1.00  0.00            
ATOM   2422  HB1 ARG   166      44.670  59.200  77.220  1.00  0.00            
ATOM   2423  HB2 ARG   166      43.940  60.300  75.890  1.00  0.00            
ATOM   2424  CG  ARG   166      46.080  60.280  75.990  1.00  0.00            
ATOM   2425  HG1 ARG   166      46.320  61.290  75.600  1.00  0.00            
ATOM   2426  HG2 ARG   166      46.910  60.020  76.680  1.00  0.00            
ATOM   2427  CD  ARG   166      46.090  59.370  74.780  1.00  0.00            
ATOM   2428  HD1 ARG   166      46.010  58.300  75.060  1.00  0.00            
ATOM   2429  HD2 ARG   166      45.270  59.630  74.070  1.00  0.00            
ATOM   2430  NE  ARG   166      47.450  59.570  74.160  1.00  0.00            
ATOM   2431  HE  ARG   166      48.250  59.860  74.690  1.00  0.00            
ATOM   2432  CZ  ARG   166      47.800  59.290  72.950  1.00  0.00            
ATOM   2433  NH1 ARG   166      46.970  58.970  71.990  1.00  0.00            
ATOM   2434 HH11 ARG   166      47.430  58.900  71.110  1.00  0.00            
ATOM   2435 HH12 ARG   166      46.010  59.210  72.170  1.00  0.00            
ATOM   2436  NH2 ARG   166      49.100  59.200  72.640  1.00  0.00            
ATOM   2437 HH21 ARG   166      49.260  58.640  71.830  1.00  0.00            
ATOM   2438 HH22 ARG   166      49.700  59.020  73.430  1.00  0.00            
ATOM   2439  C   ARG   166      42.950  61.310  78.150  1.00  0.00            
ATOM   2440  O   ARG   166      42.030  61.920  77.590  1.00  0.00            
ATOM   2441  N   TYR   167      42.610  60.540  79.250  1.00  0.00            
ATOM   2442  HN  TYR   167      43.340  59.970  79.610  1.00  0.00            
ATOM   2443  CA  TYR   167      41.310  60.480  79.840  1.00  0.00            
ATOM   2444  HA  TYR   167      40.520  60.350  79.110  1.00  0.00            
ATOM   2445  CB  TYR   167      41.220  59.210  80.790  1.00  0.00            
ATOM   2446  HB1 TYR   167      41.390  58.280  80.210  1.00  0.00            
ATOM   2447  HB2 TYR   167      42.080  59.220  81.500  1.00  0.00            
ATOM   2448  CG  TYR   167      39.950  58.940  81.540  1.00  0.00            
ATOM   2449  CD1 TYR   167      39.610  59.740  82.620  1.00  0.00            
ATOM   2450  HD1 TYR   167      40.260  60.550  82.910  1.00  0.00            
ATOM   2451  CE1 TYR   167      38.470  59.490  83.310  1.00  0.00            
ATOM   2452  HE1 TYR   167      38.200  60.120  84.150  1.00  0.00            
ATOM   2453  CZ  TYR   167      37.620  58.470  82.970  1.00  0.00            
ATOM   2454  OH  TYR   167      36.420  58.190  83.790  1.00  0.00            
ATOM   2455  HH  TYR   167      36.040  57.380  83.450  1.00  0.00            
ATOM   2456  CD2 TYR   167      39.070  57.920  81.110  1.00  0.00            
ATOM   2457  HD2 TYR   167      39.290  57.390  80.190  1.00  0.00            
ATOM   2458  CE2 TYR   167      37.820  57.670  81.820  1.00  0.00            
ATOM   2459  HE2 TYR   167      37.100  56.990  81.370  1.00  0.00            
ATOM   2460  C   TYR   167      40.890  61.770  80.600  1.00  0.00            
ATOM   2461  O   TYR   167      39.740  62.170  80.520  1.00  0.00            
ATOM   2462  N   ARG   168      41.790  62.500  81.250  1.00  0.00            
ATOM   2463  HN  ARG   168      42.640  61.980  81.360  1.00  0.00            
ATOM   2464  CA  ARG   168      41.600  63.790  81.800  1.00  0.00            
ATOM   2465  HA  ARG   168      40.710  63.790  82.420  1.00  0.00            
ATOM   2466  CB  ARG   168      42.820  64.240  82.670  1.00  0.00            
ATOM   2467  HB1 ARG   168      43.730  64.260  82.030  1.00  0.00            
ATOM   2468  HB2 ARG   168      42.610  65.280  83.020  1.00  0.00            
ATOM   2469  CG  ARG   168      42.900  63.490  84.010  1.00  0.00            
ATOM   2470  HG1 ARG   168      42.090  63.910  84.640  1.00  0.00            
ATOM   2471  HG2 ARG   168      42.530  62.460  83.820  1.00  0.00            
ATOM   2472  CD  ARG   168      44.300  63.550  84.660  1.00  0.00            
ATOM   2473  HD1 ARG   168      45.020  62.970  84.050  1.00  0.00            
ATOM   2474  HD2 ARG   168      44.660  64.600  84.760  1.00  0.00            
ATOM   2475  NE  ARG   168      44.210  63.050  86.070  1.00  0.00            
ATOM   2476  HE  ARG   168      43.270  62.900  86.390  1.00  0.00            
ATOM   2477  CZ  ARG   168      45.240  63.050  86.920  1.00  0.00            
ATOM   2478  NH1 ARG   168      46.510  63.440  86.630  1.00  0.00            
ATOM   2479 HH11 ARG   168      47.180  63.230  87.330  1.00  0.00            
ATOM   2480 HH12 ARG   168      46.830  63.720  85.720  1.00  0.00            
ATOM   2481  NH2 ARG   168      45.120  62.680  88.180  1.00  0.00            
ATOM   2482 HH21 ARG   168      45.770  62.790  88.930  1.00  0.00            
ATOM   2483 HH22 ARG   168      44.200  62.630  88.580  1.00  0.00            
ATOM   2484  C   ARG   168      41.260  64.870  80.700  1.00  0.00            
ATOM   2485  O   ARG   168      40.350  65.730  80.830  1.00  0.00            
ATOM   2486  N   SER   169      42.000  64.930  79.540  1.00  0.00            
ATOM   2487  HN  SER   169      42.930  64.600  79.420  1.00  0.00            
ATOM   2488  CA  SER   169      41.630  65.790  78.370  1.00  0.00            
ATOM   2489  HA  SER   169      41.430  66.780  78.760  1.00  0.00            
ATOM   2490  CB  SER   169      42.680  65.870  77.200  1.00  0.00            
ATOM   2491  HB1 SER   169      42.800  64.850  76.780  1.00  0.00            
ATOM   2492  HB2 SER   169      42.310  66.570  76.420  1.00  0.00            
ATOM   2493  OG  SER   169      43.900  66.320  77.710  1.00  0.00            
ATOM   2494  HG1 SER   169      44.180  67.030  77.130  1.00  0.00            
ATOM   2495  C   SER   169      40.290  65.340  77.780  1.00  0.00            
ATOM   2496  O   SER   169      39.440  66.180  77.470  1.00  0.00            
ATOM   2497  N   SER   170      39.960  64.060  77.710  1.00  0.00            
ATOM   2498  HN  SER   170      40.670  63.440  78.050  1.00  0.00            
ATOM   2499  CA  SER   170      38.690  63.520  77.220  1.00  0.00            
ATOM   2500  HA  SER   170      38.380  64.090  76.350  1.00  0.00            
ATOM   2501  CB  SER   170      38.810  62.040  76.700  1.00  0.00            
ATOM   2502  HB1 SER   170      39.330  62.120  75.730  1.00  0.00            
ATOM   2503  HB2 SER   170      39.510  61.610  77.450  1.00  0.00            
ATOM   2504  OG  SER   170      37.570  61.330  76.700  1.00  0.00            
ATOM   2505  HG1 SER   170      37.110  61.350  75.860  1.00  0.00            
ATOM   2506  C   SER   170      37.530  63.900  78.170  1.00  0.00            
ATOM   2507  O   SER   170      36.450  64.290  77.760  1.00  0.00            
ATOM   2508  N   ARG   171      37.730  63.740  79.470  1.00  0.00            
ATOM   2509  HN  ARG   171      38.520  63.200  79.760  1.00  0.00            
ATOM   2510  CA  ARG   171      36.600  63.850  80.390  1.00  0.00            
ATOM   2511  HA  ARG   171      35.700  63.830  79.790  1.00  0.00            
ATOM   2512  CB  ARG   171      36.620  62.630  81.460  1.00  0.00            
ATOM   2513  HB1 ARG   171      37.640  62.390  81.820  1.00  0.00            
ATOM   2514  HB2 ARG   171      35.970  62.920  82.320  1.00  0.00            
ATOM   2515  CG  ARG   171      36.040  61.240  81.060  1.00  0.00            
ATOM   2516  HG1 ARG   171      36.160  60.630  81.990  1.00  0.00            
ATOM   2517  HG2 ARG   171      34.950  61.410  80.930  1.00  0.00            
ATOM   2518  CD  ARG   171      36.620  60.530  79.830  1.00  0.00            
ATOM   2519  HD1 ARG   171      36.470  61.180  78.940  1.00  0.00            
ATOM   2520  HD2 ARG   171      37.720  60.440  79.940  1.00  0.00            
ATOM   2521  NE  ARG   171      35.930  59.230  79.790  1.00  0.00            
ATOM   2522  HE  ARG   171      35.290  59.070  80.540  1.00  0.00            
ATOM   2523  CZ  ARG   171      35.800  58.470  78.740  1.00  0.00            
ATOM   2524  NH1 ARG   171      36.330  58.850  77.580  1.00  0.00            
ATOM   2525 HH11 ARG   171      36.360  58.140  76.870  1.00  0.00            
ATOM   2526 HH12 ARG   171      36.900  59.660  77.470  1.00  0.00            
ATOM   2527  NH2 ARG   171      35.200  57.350  78.880  1.00  0.00            
ATOM   2528 HH21 ARG   171      35.390  56.600  78.250  1.00  0.00            
ATOM   2529 HH22 ARG   171      34.850  57.160  79.800  1.00  0.00            
ATOM   2530  C   ARG   171      36.360  65.160  81.090  1.00  0.00            
ATOM   2531  O   ARG   171      35.300  65.330  81.670  1.00  0.00            
ATOM   2532  N   GLY   172      37.300  66.160  81.160  1.00  0.00            
ATOM   2533  HN  GLY   172      38.180  66.030  80.720  1.00  0.00            
ATOM   2534  CA  GLY   172      36.980  67.520  81.680  1.00  0.00            
ATOM   2535  HA1 GLY   172      35.990  67.730  82.060  1.00  0.00            
ATOM   2536  HA2 GLY   172      37.290  68.220  80.930  1.00  0.00            
ATOM   2537  C   GLY   172      37.820  67.840  82.850  1.00  0.00            
ATOM   2538  O   GLY   172      37.530  68.780  83.580  1.00  0.00            
ATOM   2539  N   GLY   173      38.880  67.070  82.980  1.00  0.00            
ATOM   2540  HN  GLY   173      39.070  66.330  82.330  1.00  0.00            
ATOM   2541  CA  GLY   173      39.910  67.190  84.020  1.00  0.00            
ATOM   2542  HA1 GLY   173      40.550  66.320  84.020  1.00  0.00            
ATOM   2543  HA2 GLY   173      39.420  67.340  84.970  1.00  0.00            
ATOM   2544  C   GLY   173      40.900  68.260  83.740  1.00  0.00            
ATOM   2545  O   GLY   173      40.950  68.820  82.660  1.00  0.00            
ATOM   2546  N   SER   174      41.720  68.560  84.730  1.00  0.00            
ATOM   2547  HN  SER   174      41.730  68.030  85.570  1.00  0.00            
ATOM   2548  CA  SER   174      42.570  69.760  84.780  1.00  0.00            
ATOM   2549  HA  SER   174      43.000  69.990  83.820  1.00  0.00            
ATOM   2550  CB  SER   174      41.740  71.030  85.300  1.00  0.00            
ATOM   2551  HB1 SER   174      40.770  70.970  84.750  1.00  0.00            
ATOM   2552  HB2 SER   174      41.510  71.090  86.380  1.00  0.00            
ATOM   2553  OG  SER   174      42.430  72.230  84.980  1.00  0.00            
ATOM   2554  HG1 SER   174      42.170  72.370  84.060  1.00  0.00            
ATOM   2555  C   SER   174      43.700  69.540  85.770  1.00  0.00            
ATOM   2556  O   SER   174      44.650  70.290  85.980  1.00  0.00            
ATOM   2557  N   THR   175      43.690  68.410  86.540  1.00  0.00            
ATOM   2558  HN  THR   175      42.960  67.730  86.470  1.00  0.00            
ATOM   2559  CA  THR   175      44.830  67.820  87.300  1.00  0.00            
ATOM   2560  HA  THR   175      45.290  68.610  87.870  1.00  0.00            
ATOM   2561  CB  THR   175      44.380  66.690  88.260  1.00  0.00            
ATOM   2562  HB  THR   175      43.980  65.830  87.690  1.00  0.00            
ATOM   2563  OG1 THR   175      43.390  67.140  89.130  1.00  0.00            
ATOM   2564  HG1 THR   175      42.560  67.120  88.660  1.00  0.00            
ATOM   2565  CG2 THR   175      45.520  66.110  89.050  1.00  0.00            
ATOM   2566 HG21 THR   175      45.950  66.950  89.630  1.00  0.00            
ATOM   2567 HG22 THR   175      45.040  65.360  89.710  1.00  0.00            
ATOM   2568 HG23 THR   175      46.300  65.660  88.390  1.00  0.00            
ATOM   2569  C   THR   175      45.740  67.280  86.270  1.00  0.00            
ATOM   2570  O   THR   175      45.210  66.610  85.370  1.00  0.00            
ATOM   2571  N   ALA   176      47.090  67.560  86.270  1.00  0.00            
ATOM   2572  HN  ALA   176      47.390  68.310  86.860  1.00  0.00            
ATOM   2573  CA  ALA   176      48.110  66.810  85.650  1.00  0.00            
ATOM   2574  HA  ALA   176      47.670  66.120  84.940  1.00  0.00            
ATOM   2575  CB  ALA   176      49.070  67.570  84.760  1.00  0.00            
ATOM   2576  HB1 ALA   176      48.450  68.070  83.980  1.00  0.00            
ATOM   2577  HB2 ALA   176      49.660  68.200  85.460  1.00  0.00            
ATOM   2578  HB3 ALA   176      49.760  66.830  84.310  1.00  0.00            
ATOM   2579  C   ALA   176      49.000  66.010  86.610  1.00  0.00            
ATOM   2580  O   ALA   176      49.230  66.340  87.730  1.00  0.00            
ATOM   2581  N   GLU   177      49.560  64.910  86.010  1.00  0.00            
ATOM   2582  HN  GLU   177      49.250  64.500  85.150  1.00  0.00            
ATOM   2583  CA  GLU   177      50.700  64.230  86.550  1.00  0.00            
ATOM   2584  HA  GLU   177      50.340  63.720  87.440  1.00  0.00            
ATOM   2585  CB  GLU   177      51.290  63.220  85.460  1.00  0.00            
ATOM   2586  HB1 GLU   177      51.370  63.600  84.420  1.00  0.00            
ATOM   2587  HB2 GLU   177      52.280  62.840  85.800  1.00  0.00            
ATOM   2588  CG  GLU   177      50.440  61.850  85.340  1.00  0.00            
ATOM   2589  HG1 GLU   177      49.400  62.160  85.080  1.00  0.00            
ATOM   2590  HG2 GLU   177      50.900  61.330  84.470  1.00  0.00            
ATOM   2591  CD  GLU   177      50.650  61.010  86.590  1.00  0.00            
ATOM   2592  OE1 GLU   177      51.440  60.060  86.400  1.00  0.00            
ATOM   2593  OE2 GLU   177      50.120  61.260  87.650  1.00  0.00            
ATOM   2594  C   GLU   177      51.840  65.210  86.980  1.00  0.00            
ATOM   2595  O   GLU   177      52.340  65.970  86.110  1.00  0.00            
ATOM   2596  N   ALA   178      52.410  65.100  88.240  1.00  0.00            
ATOM   2597  HN  ALA   178      52.030  64.340  88.760  1.00  0.00            
ATOM   2598  CA  ALA   178      53.450  65.970  88.780  1.00  0.00            
ATOM   2599  HA  ALA   178      53.510  66.850  88.160  1.00  0.00            
ATOM   2600  CB  ALA   178      53.280  66.500  90.170  1.00  0.00            
ATOM   2601  HB1 ALA   178      54.070  67.140  90.620  1.00  0.00            
ATOM   2602  HB2 ALA   178      52.380  67.150  90.190  1.00  0.00            
ATOM   2603  HB3 ALA   178      53.160  65.700  90.930  1.00  0.00            
ATOM   2604  C   ALA   178      54.790  65.230  88.600  1.00  0.00            
ATOM   2605  O   ALA   178      55.820  65.850  88.800  1.00  0.00            
ATOM   2606  N   ALA   179      54.760  63.990  88.090  1.00  0.00            
ATOM   2607  HN  ALA   179      53.970  63.390  87.940  1.00  0.00            
ATOM   2608  CA  ALA   179      55.860  63.180  87.760  1.00  0.00            
ATOM   2609  HA  ALA   179      56.710  63.430  88.370  1.00  0.00            
ATOM   2610  CB  ALA   179      55.410  61.670  88.110  1.00  0.00            
ATOM   2611  HB1 ALA   179      54.460  61.360  87.630  1.00  0.00            
ATOM   2612  HB2 ALA   179      56.170  60.950  87.760  1.00  0.00            
ATOM   2613  HB3 ALA   179      55.310  61.540  89.210  1.00  0.00            
ATOM   2614  C   ALA   179      56.300  63.290  86.330  1.00  0.00            
ATOM   2615  O   ALA   179      57.310  62.630  85.930  1.00  0.00            
ATOM   2616  N   ALA   180      55.690  64.160  85.510  1.00  0.00            
ATOM   2617  HN  ALA   180      54.900  64.670  85.860  1.00  0.00            
ATOM   2618  CA  ALA   180      56.120  64.680  84.240  1.00  0.00            
ATOM   2619  HA  ALA   180      57.030  64.160  83.940  1.00  0.00            
ATOM   2620  CB  ALA   180      55.040  64.450  83.220  1.00  0.00            
ATOM   2621  HB1 ALA   180      55.170  64.830  82.180  1.00  0.00            
ATOM   2622  HB2 ALA   180      54.650  63.410  83.200  1.00  0.00            
ATOM   2623  HB3 ALA   180      54.160  65.030  83.580  1.00  0.00            
ATOM   2624  C   ALA   180      56.550  66.160  84.230  1.00  0.00            
ATOM   2625  O   ALA   180      56.200  66.970  85.090  1.00  0.00            
ATOM   2626  N   ALA   181      57.460  66.410  83.210  1.00  0.00            
ATOM   2627  HN  ALA   181      57.850  65.700  82.620  1.00  0.00            
ATOM   2628  CA  ALA   181      58.300  67.550  83.280  1.00  0.00            
ATOM   2629  HA  ALA   181      58.690  67.740  84.270  1.00  0.00            
ATOM   2630  CB  ALA   181      59.510  67.420  82.260  1.00  0.00            
ATOM   2631  HB1 ALA   181      60.090  68.370  82.160  1.00  0.00            
ATOM   2632  HB2 ALA   181      60.230  66.700  82.710  1.00  0.00            
ATOM   2633  HB3 ALA   181      59.180  67.090  81.260  1.00  0.00            
ATOM   2634  C   ALA   181      57.610  68.870  82.980  1.00  0.00            
ATOM   2635  O   ALA   181      56.680  69.060  82.170  1.00  0.00            
ATOM   2636  N   ALA   182      58.110  69.910  83.720  1.00  0.00            
ATOM   2637  HN  ALA   182      58.860  69.810  84.370  1.00  0.00            
ATOM   2638  CA  ALA   182      57.590  71.230  83.690  1.00  0.00            
ATOM   2639  HA  ALA   182      57.410  71.450  82.650  1.00  0.00            
ATOM   2640  CB  ALA   182      56.290  71.370  84.490  1.00  0.00            
ATOM   2641  HB1 ALA   182      56.040  72.430  84.690  1.00  0.00            
ATOM   2642  HB2 ALA   182      55.410  70.900  84.000  1.00  0.00            
ATOM   2643  HB3 ALA   182      56.430  70.840  85.450  1.00  0.00            
ATOM   2644  C   ALA   182      58.680  72.100  84.190  1.00  0.00            
ATOM   2645  O   ALA   182      59.510  71.720  85.060  1.00  0.00            
ATOM   2646  N   GLY   183      58.750  73.360  83.710  1.00  0.00            
ATOM   2647  HN  GLY   183      58.190  73.530  82.900  1.00  0.00            
ATOM   2648  CA  GLY   183      59.660  74.370  84.200  1.00  0.00            
ATOM   2649  HA1 GLY   183      60.090  75.000  83.440  1.00  0.00            
ATOM   2650  HA2 GLY   183      60.520  73.970  84.720  1.00  0.00            
ATOM   2651  C   GLY   183      58.960  75.280  85.230  1.00  0.00            
ATOM   2652  O   GLY   183      59.400  75.340  86.380  1.00  0.00            
ATOM   2653  N   GLN   184      57.750  75.780  84.850  1.00  0.00            
ATOM   2654  HN  GLN   184      57.280  75.560  84.000  1.00  0.00            
ATOM   2655  CA  GLN   184      56.950  76.660  85.660  1.00  0.00            
ATOM   2656  HA  GLN   184      57.570  77.470  86.030  1.00  0.00            
ATOM   2657  CB  GLN   184      55.680  77.180  84.810  1.00  0.00            
ATOM   2658  HB1 GLN   184      55.170  76.220  84.590  1.00  0.00            
ATOM   2659  HB2 GLN   184      55.040  77.900  85.360  1.00  0.00            
ATOM   2660  CG  GLN   184      55.900  77.860  83.410  1.00  0.00            
ATOM   2661  HG1 GLN   184      56.500  77.210  82.730  1.00  0.00            
ATOM   2662  HG2 GLN   184      54.960  78.010  82.830  1.00  0.00            
ATOM   2663  CD  GLN   184      56.750  79.160  83.490  1.00  0.00            
ATOM   2664  OE1 GLN   184      57.970  79.230  83.370  1.00  0.00            
ATOM   2665  NE2 GLN   184      56.050  80.260  83.780  1.00  0.00            
ATOM   2666 HE21 GLN   184      56.490  81.160  83.780  1.00  0.00            
ATOM   2667 HE22 GLN   184      55.060  80.180  83.830  1.00  0.00            
ATOM   2668  C   GLN   184      56.400  75.960  86.880  1.00  0.00            
ATOM   2669  O   GLN   184      55.770  74.910  86.780  1.00  0.00            
ATOM   2670  N   ASP   185      56.710  76.460  88.050  1.00  0.00            
ATOM   2671  HN  ASP   185      57.320  77.240  88.160  1.00  0.00            
ATOM   2672  CA  ASP   185      56.400  75.940  89.370  1.00  0.00            
ATOM   2673  HA  ASP   185      56.730  74.910  89.350  1.00  0.00            
ATOM   2674  CB  ASP   185      57.160  76.640  90.560  1.00  0.00            
ATOM   2675  HB1 ASP   185      56.910  76.110  91.510  1.00  0.00            
ATOM   2676  HB2 ASP   185      58.250  76.530  90.360  1.00  0.00            
ATOM   2677  CG  ASP   185      56.940  78.160  90.770  1.00  0.00            
ATOM   2678  OD1 ASP   185      56.650  78.600  91.950  1.00  0.00            
ATOM   2679  OD2 ASP   185      57.090  78.860  89.730  1.00  0.00            
ATOM   2680  C   ASP   185      54.950  75.840  89.810  1.00  0.00            
ATOM   2681  O   ASP   185      54.110  76.700  89.560  1.00  0.00            
ATOM   2682  N   ALA   186      54.670  74.720  90.540  1.00  0.00            
ATOM   2683  HN  ALA   186      55.430  74.120  90.800  1.00  0.00            
ATOM   2684  CA  ALA   186      53.340  74.330  91.060  1.00  0.00            
ATOM   2685  HA  ALA   186      52.830  75.250  91.320  1.00  0.00            
ATOM   2686  CB  ALA   186      52.510  73.430  90.030  1.00  0.00            
ATOM   2687  HB1 ALA   186      52.490  73.930  89.040  1.00  0.00            
ATOM   2688  HB2 ALA   186      53.040  72.460  89.920  1.00  0.00            
ATOM   2689  HB3 ALA   186      51.500  73.330  90.490  1.00  0.00            
ATOM   2690  C   ALA   186      53.430  73.530  92.390  1.00  0.00            
ATOM   2691  O   ALA   186      54.490  73.030  92.690  1.00  0.00            
ATOM   2692  N   ALA   187      52.340  73.550  93.220  1.00  0.00            
ATOM   2693  HN  ALA   187      51.530  74.080  92.970  1.00  0.00            
ATOM   2694  CA  ALA   187      52.320  72.820  94.450  1.00  0.00            
ATOM   2695  HA  ALA   187      53.250  72.300  94.630  1.00  0.00            
ATOM   2696  CB  ALA   187      52.000  73.640  95.670  1.00  0.00            
ATOM   2697  HB1 ALA   187      51.960  73.000  96.580  1.00  0.00            
ATOM   2698  HB2 ALA   187      52.790  74.410  95.820  1.00  0.00            
ATOM   2699  HB3 ALA   187      51.030  74.170  95.550  1.00  0.00            
ATOM   2700  C   ALA   187      51.360  71.640  94.210  1.00  0.00            
ATOM   2701  O   ALA   187      50.460  71.810  93.370  1.00  0.00            
ATOM   2702  N   GLY   188      51.570  70.470  94.820  1.00  0.00            
ATOM   2703  HN  GLY   188      52.430  70.330  95.310  1.00  0.00            
ATOM   2704  CA  GLY   188      50.570  69.410  94.670  1.00  0.00            
ATOM   2705  HA1 GLY   188      51.010  68.440  94.840  1.00  0.00            
ATOM   2706  HA2 GLY   188      50.170  69.440  93.670  1.00  0.00            
ATOM   2707  C   GLY   188      49.380  69.620  95.500  1.00  0.00            
ATOM   2708  O   GLY   188      49.280  70.570  96.360  1.00  0.00            
ATOM   2709  N   GLY   189      48.240  68.910  95.300  1.00  0.00            
ATOM   2710  HN  GLY   189      48.300  68.190  94.620  1.00  0.00            
ATOM   2711  CA  GLY   189      46.970  69.260  95.910  1.00  0.00            
ATOM   2712  HA1 GLY   189      47.160  69.330  96.970  1.00  0.00            
ATOM   2713  HA2 GLY   189      46.290  68.460  95.670  1.00  0.00            
ATOM   2714  C   GLY   189      46.210  70.520  95.480  1.00  0.00            
ATOM   2715  O   GLY   189      46.560  71.210  94.530  1.00  0.00            
ATOM   2716  N   GLY   190      45.010  70.800  96.120  1.00  0.00            
ATOM   2717  HN  GLY   190      44.690  70.170  96.820  1.00  0.00            
ATOM   2718  CA  GLY   190      44.160  71.940  95.890  1.00  0.00            
ATOM   2719  HA1 GLY   190      43.170  71.720  96.270  1.00  0.00            
ATOM   2720  HA2 GLY   190      44.120  72.200  94.840  1.00  0.00            
ATOM   2721  C   GLY   190      44.470  73.180  96.730  1.00  0.00            
ATOM   2722  O   GLY   190      45.560  73.420  97.220  1.00  0.00            
ATOM   2723  N   ASP   191      43.420  73.990  97.020  1.00  0.00            
ATOM   2724  HN  ASP   191      42.570  73.810  96.520  1.00  0.00            
ATOM   2725  CA  ASP   191      43.610  75.270  97.610  1.00  0.00            
ATOM   2726  HA  ASP   191      44.680  75.400  97.640  1.00  0.00            
ATOM   2727  CB  ASP   191      42.860  76.450  96.950  1.00  0.00            
ATOM   2728  HB1 ASP   191      41.810  76.130  96.840  1.00  0.00            
ATOM   2729  HB2 ASP   191      42.980  77.310  97.640  1.00  0.00            
ATOM   2730  CG  ASP   191      43.420  76.840  95.610  1.00  0.00            
ATOM   2731  OD1 ASP   191      44.440  76.220  95.050  1.00  0.00            
ATOM   2732  OD2 ASP   191      42.940  77.820  95.070  1.00  0.00            
ATOM   2733  C   ASP   191      43.110  75.180  99.030  1.00  0.00            
ATOM   2734  O   ASP   191      42.240  74.440  99.380  1.00  0.00            
ATOM   2735  N   ASP   192      43.810  75.990  99.900  1.00  0.00            
ATOM   2736  HN  ASP   192      44.590  76.560  99.650  1.00  0.00            
ATOM   2737  CA  ASP   192      43.420  76.280 101.220  1.00  0.00            
ATOM   2738  HA  ASP   192      44.240  76.710 101.770  1.00  0.00            
ATOM   2739  CB  ASP   192      42.280  77.370 101.140  1.00  0.00            
ATOM   2740  HB1 ASP   192      41.440  77.110 100.470  1.00  0.00            
ATOM   2741  HB2 ASP   192      41.850  77.530 102.160  1.00  0.00            
ATOM   2742  CG  ASP   192      42.820  78.620 100.650  1.00  0.00            
ATOM   2743  OD1 ASP   192      44.020  78.870 100.790  1.00  0.00            
ATOM   2744  OD2 ASP   192      42.000  79.540 100.280  1.00  0.00            
ATOM   2745  C   ASP   192      43.010  75.050 102.100  1.00  0.00            
ATOM   2746  O   ASP   192      42.060  75.200 102.880  1.00  0.00            
ATOM   2747  N   MET   193      43.850  74.010 102.110  1.00  0.00            
ATOM   2748  HN  MET   193      44.650  73.920 101.530  1.00  0.00            
ATOM   2749  CA  MET   193      43.630  72.730 102.760  1.00  0.00            
ATOM   2750  HA  MET   193      42.670  72.480 102.350  1.00  0.00            
ATOM   2751  CB  MET   193      44.610  71.660 102.280  1.00  0.00            
ATOM   2752  HB1 MET   193      45.590  72.180 102.250  1.00  0.00            
ATOM   2753  HB2 MET   193      44.680  70.930 103.110  1.00  0.00            
ATOM   2754  CG  MET   193      44.240  71.020 100.890  1.00  0.00            
ATOM   2755  HG1 MET   193      43.350  70.390 101.120  1.00  0.00            
ATOM   2756  HG2 MET   193      43.780  71.820 100.270  1.00  0.00            
ATOM   2757  SD  MET   193      45.530  70.240  99.980  1.00  0.00            
ATOM   2758  CE  MET   193      45.560  68.660 100.860  1.00  0.00            
ATOM   2759  HE1 MET   193      44.950  67.940 100.280  1.00  0.00            
ATOM   2760  HE2 MET   193      46.610  68.290 100.860  1.00  0.00            
ATOM   2761  HE3 MET   193      45.160  68.640 101.900  1.00  0.00            
ATOM   2762  C   MET   193      43.450  72.670 104.310  1.00  0.00            
ATOM   2763  O   MET   193      44.100  73.480 105.020  1.00  0.00            
ATOM   2764  N   ASP   194      42.630  71.830 104.930  1.00  0.00            
ATOM   2765  HN  ASP   194      42.080  71.140 104.470  1.00  0.00            
ATOM   2766  CA  ASP   194      42.530  71.830 106.370  1.00  0.00            
ATOM   2767  HA  ASP   194      42.530  72.850 106.710  1.00  0.00            
ATOM   2768  CB  ASP   194      41.110  71.190 106.800  1.00  0.00            
ATOM   2769  HB1 ASP   194      41.160  70.110 106.520  1.00  0.00            
ATOM   2770  HB2 ASP   194      40.900  71.180 107.890  1.00  0.00            
ATOM   2771  CG  ASP   194      39.880  71.790 106.150  1.00  0.00            
ATOM   2772  OD1 ASP   194      38.820  71.080 106.110  1.00  0.00            
ATOM   2773  OD2 ASP   194      40.010  72.900 105.570  1.00  0.00            
ATOM   2774  C   ASP   194      43.700  71.090 107.050  1.00  0.00            
ATOM   2775  O   ASP   194      44.330  70.270 106.390  1.00  0.00            
ATOM   2776  N   VAL   195      44.000  71.370 108.360  1.00  0.00            
ATOM   2777  HN  VAL   195      43.510  72.120 108.800  1.00  0.00            
ATOM   2778  CA  VAL   195      45.140  70.860 109.080  1.00  0.00            
ATOM   2779  HA  VAL   195      46.000  71.000 108.450  1.00  0.00            
ATOM   2780  CB  VAL   195      45.480  71.630 110.330  1.00  0.00            
ATOM   2781  HB  VAL   195      46.260  71.030 110.850  1.00  0.00            
ATOM   2782  CG1 VAL   195      46.010  73.000 109.940  1.00  0.00            
ATOM   2783 HG11 VAL   195      46.930  73.040 109.330  1.00  0.00            
ATOM   2784 HG12 VAL   195      45.160  73.480 109.420  1.00  0.00            
ATOM   2785 HG13 VAL   195      46.210  73.590 110.860  1.00  0.00            
ATOM   2786  CG2 VAL   195      44.260  71.760 111.320  1.00  0.00            
ATOM   2787 HG21 VAL   195      44.610  72.250 112.260  1.00  0.00            
ATOM   2788 HG22 VAL   195      43.330  72.190 110.880  1.00  0.00            
ATOM   2789 HG23 VAL   195      44.050  70.690 111.530  1.00  0.00            
ATOM   2790  C   VAL   195      45.120  69.350 109.320  1.00  0.00            
ATOM   2791  O   VAL   195      46.190  68.720 109.600  1.00  0.00            
ATOM   2792  N   ASP   196      43.960  68.700 109.430  1.00  0.00            
ATOM   2793  HN  ASP   196      43.120  69.230 109.290  1.00  0.00            
ATOM   2794  CA  ASP   196      43.770  67.280 109.730  1.00  0.00            
ATOM   2795  HA  ASP   196      44.560  66.950 110.390  1.00  0.00            
ATOM   2796  CB  ASP   196      42.380  66.960 110.340  1.00  0.00            
ATOM   2797  HB1 ASP   196      41.540  67.180 109.650  1.00  0.00            
ATOM   2798  HB2 ASP   196      42.330  65.860 110.520  1.00  0.00            
ATOM   2799  CG  ASP   196      42.150  67.530 111.670  1.00  0.00            
ATOM   2800  OD1 ASP   196      40.960  67.650 112.010  1.00  0.00            
ATOM   2801  OD2 ASP   196      43.060  67.660 112.560  1.00  0.00            
ATOM   2802  C   ASP   196      43.890  66.390 108.450  1.00  0.00            
ATOM   2803  O   ASP   196      43.610  65.220 108.540  1.00  0.00            
ATOM   2804  N   ARG   197      44.370  66.840 107.310  1.00  0.00            
ATOM   2805  HN  ARG   197      44.270  67.800 107.080  1.00  0.00            
ATOM   2806  CA  ARG   197      44.720  66.020 106.140  1.00  0.00            
ATOM   2807  HA  ARG   197      43.900  65.360 105.880  1.00  0.00            
ATOM   2808  CB  ARG   197      44.980  66.870 104.830  1.00  0.00            
ATOM   2809  HB1 ARG   197      45.750  67.640 105.050  1.00  0.00            
ATOM   2810  HB2 ARG   197      45.400  66.180 104.070  1.00  0.00            
ATOM   2811  CG  ARG   197      43.720  67.540 104.250  1.00  0.00            
ATOM   2812  HG1 ARG   197      43.240  68.180 105.020  1.00  0.00            
ATOM   2813  HG2 ARG   197      43.990  68.240 103.430  1.00  0.00            
ATOM   2814  CD  ARG   197      42.770  66.530 103.590  1.00  0.00            
ATOM   2815  HD1 ARG   197      42.310  65.940 104.410  1.00  0.00            
ATOM   2816  HD2 ARG   197      41.970  67.030 103.010  1.00  0.00            
ATOM   2817  NE  ARG   197      43.420  65.560 102.710  1.00  0.00            
ATOM   2818  HE  ARG   197      44.420  65.550 102.620  1.00  0.00            
ATOM   2819  CZ  ARG   197      42.680  64.540 102.190  1.00  0.00            
ATOM   2820  NH1 ARG   197      41.450  64.350 102.310  1.00  0.00            
ATOM   2821 HH11 ARG   197      41.030  63.610 101.790  1.00  0.00            
ATOM   2822 HH12 ARG   197      40.820  65.030 102.680  1.00  0.00            
ATOM   2823  NH2 ARG   197      43.320  63.650 101.430  1.00  0.00            
ATOM   2824 HH21 ARG   197      42.840  62.960 100.890  1.00  0.00            
ATOM   2825 HH22 ARG   197      44.320  63.710 101.440  1.00  0.00            
ATOM   2826  C   ARG   197      45.970  65.130 106.300  1.00  0.00            
ATOM   2827  O   ARG   197      46.970  65.540 106.970  1.00  0.00            
ATOM   2828  N   PRO   198      46.050  63.920 105.710  1.00  0.00            
ATOM   2829  CD  PRO   198      44.930  63.180 105.280  1.00  0.00            
ATOM   2830  HD1 PRO   198      44.550  63.540 104.300  1.00  0.00            
ATOM   2831  HD2 PRO   198      44.100  63.250 106.020  1.00  0.00            
ATOM   2832  CA  PRO   198      47.290  63.160 105.540  1.00  0.00            
ATOM   2833  HA  PRO   198      47.620  62.970 106.550  1.00  0.00            
ATOM   2834  CB  PRO   198      46.900  61.840 104.960  1.00  0.00            
ATOM   2835  HB1 PRO   198      47.370  60.930 105.390  1.00  0.00            
ATOM   2836  HB2 PRO   198      46.980  61.960 103.860  1.00  0.00            
ATOM   2837  CG  PRO   198      45.390  61.720 105.310  1.00  0.00            
ATOM   2838  HG1 PRO   198      45.270  61.250 106.310  1.00  0.00            
ATOM   2839  HG2 PRO   198      44.740  61.230 104.560  1.00  0.00            
ATOM   2840  C   PRO   198      48.310  63.950 104.730  1.00  0.00            
ATOM   2841  O   PRO   198      48.200  64.090 103.520  1.00  0.00            
ATOM   2842  N   LYS   199      49.370  64.440 105.420  1.00  0.00            
ATOM   2843  HN  LYS   199      49.400  64.310 106.410  1.00  0.00            
ATOM   2844  CA  LYS   199      50.510  65.010 104.770  1.00  0.00            
ATOM   2845  HA  LYS   199      50.120  65.730 104.060  1.00  0.00            
ATOM   2846  CB  LYS   199      51.420  65.840 105.660  1.00  0.00            
ATOM   2847  HB1 LYS   199      51.540  65.400 106.670  1.00  0.00            
ATOM   2848  HB2 LYS   199      52.450  65.870 105.230  1.00  0.00            
ATOM   2849  CG  LYS   199      51.050  67.310 105.650  1.00  0.00            
ATOM   2850  HG1 LYS   199      51.810  67.920 106.190  1.00  0.00            
ATOM   2851  HG2 LYS   199      51.060  67.690 104.610  1.00  0.00            
ATOM   2852  CD  LYS   199      49.670  67.650 106.140  1.00  0.00            
ATOM   2853  HD1 LYS   199      49.400  68.700 105.930  1.00  0.00            
ATOM   2854  HD2 LYS   199      48.910  67.100 105.550  1.00  0.00            
ATOM   2855  CE  LYS   199      49.460  67.190 107.570  1.00  0.00            
ATOM   2856  HE1 LYS   199      49.490  66.080 107.610  1.00  0.00            
ATOM   2857  HE2 LYS   199      50.320  67.640 108.100  1.00  0.00            
ATOM   2858  NZ  LYS   199      48.190  67.610 108.090  1.00  0.00            
ATOM   2859  HZ1 LYS   199      47.870  68.360 107.440  1.00  0.00            
ATOM   2860  HZ2 LYS   199      47.540  66.810 107.950  1.00  0.00            
ATOM   2861  HZ3 LYS   199      48.300  67.910 109.080  1.00  0.00            
ATOM   2862  C   LYS   199      51.300  63.970 103.980  1.00  0.00            
ATOM   2863  O   LYS   199      51.990  64.340 103.050  1.00  0.00            
ATOM   2864  N   PRO   200      51.410  62.710 104.380  1.00  0.00            
ATOM   2865  CD  PRO   200      51.650  62.390 105.740  1.00  0.00            
ATOM   2866  HD1 PRO   200      50.700  62.600 106.290  1.00  0.00            
ATOM   2867  HD2 PRO   200      52.520  62.830 106.260  1.00  0.00            
ATOM   2868  CA  PRO   200      51.640  61.540 103.490  1.00  0.00            
ATOM   2869  HA  PRO   200      52.670  61.560 103.170  1.00  0.00            
ATOM   2870  CB  PRO   200      51.300  60.420 104.430  1.00  0.00            
ATOM   2871  HB1 PRO   200      51.640  59.490 103.930  1.00  0.00            
ATOM   2872  HB2 PRO   200      50.200  60.390 104.550  1.00  0.00            
ATOM   2873  CG  PRO   200      51.960  60.850 105.740  1.00  0.00            
ATOM   2874  HG1 PRO   200      53.060  60.710 105.700  1.00  0.00            
ATOM   2875  HG2 PRO   200      51.560  60.360 106.660  1.00  0.00            
ATOM   2876  C   PRO   200      50.970  61.520 102.050  1.00  0.00            
ATOM   2877  O   PRO   200      49.870  62.020 101.890  1.00  0.00            
ATOM   2878  N   SER   201      51.620  60.870 101.060  1.00  0.00            
ATOM   2879  HN  SER   201      52.430  60.370 101.360  1.00  0.00            
ATOM   2880  CA  SER   201      51.260  60.700  99.650  1.00  0.00            
ATOM   2881  HA  SER   201      52.070  60.090  99.290  1.00  0.00            
ATOM   2882  CB  SER   201      50.030  59.770  99.530  1.00  0.00            
ATOM   2883  HB1 SER   201      50.170  58.830 100.100  1.00  0.00            
ATOM   2884  HB2 SER   201      49.290  60.330 100.150  1.00  0.00            
ATOM   2885  OG  SER   201      49.430  59.440  98.250  1.00  0.00            
ATOM   2886  HG1 SER   201      50.160  59.000  97.810  1.00  0.00            
ATOM   2887  C   SER   201      51.080  61.960  98.830  1.00  0.00            
ATOM   2888  O   SER   201      51.000  63.140  99.190  1.00  0.00            
ATOM   2889  N   SER   202      51.190  61.680  97.510  1.00  0.00            
ATOM   2890  HN  SER   202      51.300  60.770  97.110  1.00  0.00            
ATOM   2891  CA  SER   202      51.440  62.690  96.430  1.00  0.00            
ATOM   2892  HA  SER   202      51.810  63.630  96.820  1.00  0.00            
ATOM   2893  CB  SER   202      52.520  62.320  95.330  1.00  0.00            
ATOM   2894  HB1 SER   202      52.390  63.110  94.560  1.00  0.00            
ATOM   2895  HB2 SER   202      53.390  62.430  96.010  1.00  0.00            
ATOM   2896  OG  SER   202      52.210  61.050  94.780  1.00  0.00            
ATOM   2897  HG1 SER   202      52.880  60.520  95.220  1.00  0.00            
ATOM   2898  C   SER   202      50.170  62.940  95.740  1.00  0.00            
ATOM   2899  O   SER   202      49.260  62.100  95.710  1.00  0.00            
ATOM   2900  N   ASP   203      50.040  64.110  95.230  1.00  0.00            
ATOM   2901  HN  ASP   203      50.690  64.870  95.230  1.00  0.00            
ATOM   2902  CA  ASP   203      48.780  64.550  94.610  1.00  0.00            
ATOM   2903  HA  ASP   203      48.430  63.680  94.080  1.00  0.00            
ATOM   2904  CB  ASP   203      47.770  65.080  95.650  1.00  0.00            
ATOM   2905  HB1 ASP   203      47.910  64.430  96.540  1.00  0.00            
ATOM   2906  HB2 ASP   203      48.050  66.110  95.940  1.00  0.00            
ATOM   2907  CG  ASP   203      46.310  65.110  95.270  1.00  0.00            
ATOM   2908  OD1 ASP   203      45.470  65.570  96.090  1.00  0.00            
ATOM   2909  OD2 ASP   203      46.040  64.900  94.070  1.00  0.00            
ATOM   2910  C   ASP   203      49.180  65.670  93.570  1.00  0.00            
ATOM   2911  O   ASP   203      50.060  66.540  93.790  1.00  0.00            
ATOM   2912  N   GLY   204      48.660  65.410  92.310  1.00  0.00            
ATOM   2913  HN  GLY   204      47.900  64.780  92.290  1.00  0.00            
ATOM   2914  CA  GLY   204      48.920  66.100  91.010  1.00  0.00            
ATOM   2915  HA1 GLY   204      48.280  65.650  90.260  1.00  0.00            
ATOM   2916  HA2 GLY   204      49.950  65.940  90.730  1.00  0.00            
ATOM   2917  C   GLY   204      48.760  67.580  91.030  1.00  0.00            
ATOM   2918  O   GLY   204      48.260  68.220  91.960  1.00  0.00            
ATOM   2919  N   HSD   205      49.090  68.280  89.900  1.00  0.00            
ATOM   2920  HN  HSD   205      49.430  67.840  89.070  1.00  0.00            
ATOM   2921  CA  HSD   205      48.970  69.660  89.800  1.00  0.00            
ATOM   2922  HA  HSD   205      48.960  70.000  90.820  1.00  0.00            
ATOM   2923  CB  HSD   205      50.220  70.360  89.160  1.00  0.00            
ATOM   2924  HB1 HSD   205      50.410  70.030  88.120  1.00  0.00            
ATOM   2925  HB2 HSD   205      50.040  71.450  89.260  1.00  0.00            
ATOM   2926  ND1 HSD   205      51.660  70.330  91.310  1.00  0.00            
ATOM   2927  HD1 HSD   205      51.050  70.740  91.990  1.00  0.00            
ATOM   2928  CG  HSD   205      51.450  70.050  89.960  1.00  0.00            
ATOM   2929  CE1 HSD   205      52.930  69.980  91.650  1.00  0.00            
ATOM   2930  HE1 HSD   205      53.410  70.040  92.620  1.00  0.00            
ATOM   2931  NE2 HSD   205      53.540  69.600  90.570  1.00  0.00            
ATOM   2932  CD2 HSD   205      52.640  69.590  89.520  1.00  0.00            
ATOM   2933  HD2 HSD   205      53.030  69.410  88.520  1.00  0.00            
ATOM   2934  C   HSD   205      47.780  70.150  89.110  1.00  0.00            
ATOM   2935  O   HSD   205      47.450  69.670  88.020  1.00  0.00            
ATOM   2936  N   ARG   206      47.020  70.990  89.800  1.00  0.00            
ATOM   2937  HN  ARG   206      47.430  71.470  90.570  1.00  0.00            
ATOM   2938  CA  ARG   206      45.760  71.570  89.320  1.00  0.00            
ATOM   2939  HA  ARG   206      45.180  70.860  88.760  1.00  0.00            
ATOM   2940  CB  ARG   206      44.920  72.040  90.520  1.00  0.00            
ATOM   2941  HB1 ARG   206      45.610  72.500  91.250  1.00  0.00            
ATOM   2942  HB2 ARG   206      44.190  72.840  90.250  1.00  0.00            
ATOM   2943  CG  ARG   206      44.240  70.910  91.170  1.00  0.00            
ATOM   2944  HG1 ARG   206      43.830  71.330  92.100  1.00  0.00            
ATOM   2945  HG2 ARG   206      43.530  70.410  90.470  1.00  0.00            
ATOM   2946  CD  ARG   206      45.080  69.770  91.750  1.00  0.00            
ATOM   2947  HD1 ARG   206      45.490  69.130  90.940  1.00  0.00            
ATOM   2948  HD2 ARG   206      45.840  70.270  92.390  1.00  0.00            
ATOM   2949  NE  ARG   206      44.260  68.840  92.630  1.00  0.00            
ATOM   2950  HE  ARG   206      43.340  69.200  92.810  1.00  0.00            
ATOM   2951  CZ  ARG   206      44.700  67.800  93.320  1.00  0.00            
ATOM   2952  NH1 ARG   206      45.940  67.330  93.180  1.00  0.00            
ATOM   2953 HH11 ARG   206      46.120  66.430  93.560  1.00  0.00            
ATOM   2954 HH12 ARG   206      46.510  67.690  92.440  1.00  0.00            
ATOM   2955  NH2 ARG   206      44.000  67.290  94.300  1.00  0.00            
ATOM   2956 HH21 ARG   206      44.400  66.500  94.770  1.00  0.00            
ATOM   2957 HH22 ARG   206      43.140  67.710  94.580  1.00  0.00            
ATOM   2958  C   ARG   206      46.060  72.690  88.440  1.00  0.00            
ATOM   2959  O   ARG   206      46.790  73.590  88.920  1.00  0.00            
ATOM   2960  N   ASN   207      45.580  72.700  87.150  1.00  0.00            
ATOM   2961  HN  ASN   207      44.950  71.980  86.860  1.00  0.00            
ATOM   2962  CA  ASN   207      45.800  73.820  86.280  1.00  0.00            
ATOM   2963  HA  ASN   207      45.280  73.640  85.350  1.00  0.00            
ATOM   2964  CB  ASN   207      45.210  75.040  86.880  1.00  0.00            
ATOM   2965  HB1 ASN   207      45.800  75.540  87.680  1.00  0.00            
ATOM   2966  HB2 ASN   207      45.190  75.830  86.100  1.00  0.00            
ATOM   2967  CG  ASN   207      43.830  74.850  87.520  1.00  0.00            
ATOM   2968  OD1 ASN   207      43.720  75.120  88.710  1.00  0.00            
ATOM   2969  ND2 ASN   207      42.750  74.580  86.750  1.00  0.00            
ATOM   2970 HD21 ASN   207      41.870  74.870  87.140  1.00  0.00            
ATOM   2971 HD22 ASN   207      42.850  74.460  85.760  1.00  0.00            
ATOM   2972  C   ASN   207      47.250  73.950  85.940  1.00  0.00            
ATOM   2973  O   ASN   207      47.800  75.030  85.960  1.00  0.00            
ATOM   2974  N   ALA   208      47.920  72.820  85.660  1.00  0.00            
ATOM   2975  HN  ALA   208      47.550  71.900  85.560  1.00  0.00            
ATOM   2976  CA  ALA   208      49.380  72.860  85.260  1.00  0.00            
ATOM   2977  HA  ALA   208      49.920  73.270  86.100  1.00  0.00            
ATOM   2978  CB  ALA   208      49.970  71.450  85.150  1.00  0.00            
ATOM   2979  HB1 ALA   208      49.500  70.860  84.330  1.00  0.00            
ATOM   2980  HB2 ALA   208      51.050  71.380  84.870  1.00  0.00            
ATOM   2981  HB3 ALA   208      49.900  70.830  86.070  1.00  0.00            
ATOM   2982  C   ALA   208      49.780  73.750  84.110  1.00  0.00            
ATOM   2983  O   ALA   208      49.200  73.590  83.050  1.00  0.00            
ATOM   2984  N   VAL   209      50.730  74.640  84.310  1.00  0.00            
ATOM   2985  HN  VAL   209      51.320  74.650  85.110  1.00  0.00            
ATOM   2986  CA  VAL   209      51.090  75.620  83.320  1.00  0.00            
ATOM   2987  HA  VAL   209      50.300  75.920  82.640  1.00  0.00            
ATOM   2988  CB  VAL   209      51.370  76.970  83.920  1.00  0.00            
ATOM   2989  HB  VAL   209      52.180  76.930  84.680  1.00  0.00            
ATOM   2990  CG1 VAL   209      51.730  77.960  82.790  1.00  0.00            
ATOM   2991 HG11 VAL   209      51.830  79.010  83.150  1.00  0.00            
ATOM   2992 HG12 VAL   209      52.710  77.790  82.280  1.00  0.00            
ATOM   2993 HG13 VAL   209      50.950  77.960  82.010  1.00  0.00            
ATOM   2994  CG2 VAL   209      50.130  77.370  84.580  1.00  0.00            
ATOM   2995 HG21 VAL   209      50.010  76.790  85.520  1.00  0.00            
ATOM   2996 HG22 VAL   209      50.260  78.380  85.030  1.00  0.00            
ATOM   2997 HG23 VAL   209      49.240  77.280  83.930  1.00  0.00            
ATOM   2998  C   VAL   209      52.260  75.060  82.530  1.00  0.00            
ATOM   2999  O   VAL   209      53.310  74.670  83.120  1.00  0.00            
ATOM   3000  N   GLY   210      52.150  75.020  81.190  1.00  0.00            
ATOM   3001  HN  GLY   210      51.250  75.300  80.860  1.00  0.00            
ATOM   3002  CA  GLY   210      53.150  74.330  80.310  1.00  0.00            
ATOM   3003  HA1 GLY   210      54.120  74.630  80.690  1.00  0.00            
ATOM   3004  HA2 GLY   210      53.010  74.540  79.260  1.00  0.00            
ATOM   3005  C   GLY   210      53.090  72.850  80.420  1.00  0.00            
ATOM   3006  O   GLY   210      52.050  72.330  80.840  1.00  0.00            
ATOM   3007  N   GLY   211      54.130  72.040  80.030  1.00  0.00            
ATOM   3008  HN  GLY   211      54.930  72.510  79.690  1.00  0.00            
ATOM   3009  CA  GLY   211      54.260  70.540  79.970  1.00  0.00            
ATOM   3010  HA1 GLY   211      53.660  70.030  80.710  1.00  0.00            
ATOM   3011  HA2 GLY   211      55.320  70.330  79.920  1.00  0.00            
ATOM   3012  C   GLY   211      53.610  70.030  78.680  1.00  0.00            
ATOM   3013  O   GLY   211      52.970  70.600  77.810  1.00  0.00            
ATOM   3014  N   GLY   212      53.920  68.720  78.500  1.00  0.00            
ATOM   3015  HN  GLY   212      54.460  68.250  79.190  1.00  0.00            
ATOM   3016  CA  GLY   212      53.540  68.000  77.330  1.00  0.00            
ATOM   3017  HA1 GLY   212      53.850  66.970  77.450  1.00  0.00            
ATOM   3018  HA2 GLY   212      54.030  68.500  76.510  1.00  0.00            
ATOM   3019  C   GLY   212      52.100  67.970  76.980  1.00  0.00            
ATOM   3020  O   GLY   212      51.220  68.350  77.780  1.00  0.00            
ATOM   3021  N   SER   213      51.790  67.500  75.760  1.00  0.00            
ATOM   3022  HN  SER   213      52.360  66.890  75.210  1.00  0.00            
ATOM   3023  CA  SER   213      50.380  67.570  75.200  1.00  0.00            
ATOM   3024  HA  SER   213      49.800  68.240  75.820  1.00  0.00            
ATOM   3025  CB  SER   213      50.560  68.340  73.820  1.00  0.00            
ATOM   3026  HB1 SER   213      51.140  69.280  73.830  1.00  0.00            
ATOM   3027  HB2 SER   213      51.160  67.690  73.140  1.00  0.00            
ATOM   3028  OG  SER   213      49.280  68.610  73.130  1.00  0.00            
ATOM   3029  HG1 SER   213      49.500  69.120  72.340  1.00  0.00            
ATOM   3030  C   SER   213      49.760  66.230  74.990  1.00  0.00            
ATOM   3031  O   SER   213      50.350  65.440  74.160  1.00  0.00            
ATOM   3032  N   PRO   214      48.820  65.740  75.720  1.00  0.00            
ATOM   3033  CD  PRO   214      48.090  66.550  76.720  1.00  0.00            
ATOM   3034  HD1 PRO   214      47.360  67.110  76.090  1.00  0.00            
ATOM   3035  HD2 PRO   214      48.750  67.230  77.290  1.00  0.00            
ATOM   3036  CA  PRO   214      48.210  64.410  75.650  1.00  0.00            
ATOM   3037  HA  PRO   214      49.040  63.720  75.760  1.00  0.00            
ATOM   3038  CB  PRO   214      47.240  64.300  76.770  1.00  0.00            
ATOM   3039  HB1 PRO   214      47.390  63.390  77.400  1.00  0.00            
ATOM   3040  HB2 PRO   214      46.170  64.300  76.460  1.00  0.00            
ATOM   3041  CG  PRO   214      47.520  65.510  77.670  1.00  0.00            
ATOM   3042  HG1 PRO   214      48.300  65.160  78.390  1.00  0.00            
ATOM   3043  HG2 PRO   214      46.630  65.880  78.220  1.00  0.00            
ATOM   3044  C   PRO   214      47.510  64.180  74.240  1.00  0.00            
ATOM   3045  O   PRO   214      46.940  65.150  73.780  1.00  0.00            
ATOM   3046  N   GLY   215      47.730  63.030  73.550  1.00  0.00            
ATOM   3047  HN  GLY   215      48.350  62.370  73.960  1.00  0.00            
ATOM   3048  CA  GLY   215      46.920  62.660  72.320  1.00  0.00            
ATOM   3049  HA1 GLY   215      47.340  61.830  71.780  1.00  0.00            
ATOM   3050  HA2 GLY   215      47.030  63.560  71.740  1.00  0.00            
ATOM   3051  C   GLY   215      45.430  62.460  72.520  1.00  0.00            
ATOM   3052  O   GLY   215      44.960  62.270  73.630  1.00  0.00            
ATOM   3053  N   PRO   216      44.670  62.410  71.530  1.00  0.00            
ATOM   3054  CD  PRO   216      45.080  62.720  70.120  1.00  0.00            
ATOM   3055  HD1 PRO   216      46.010  62.150  69.860  1.00  0.00            
ATOM   3056  HD2 PRO   216      45.170  63.820  70.080  1.00  0.00            
ATOM   3057  CA  PRO   216      43.310  61.930  71.620  1.00  0.00            
ATOM   3058  HA  PRO   216      42.820  62.440  72.440  1.00  0.00            
ATOM   3059  CB  PRO   216      42.770  62.380  70.260  1.00  0.00            
ATOM   3060  HB1 PRO   216      42.440  63.440  70.310  1.00  0.00            
ATOM   3061  HB2 PRO   216      41.840  61.820  70.020  1.00  0.00            
ATOM   3062  CG  PRO   216      43.960  62.280  69.230  1.00  0.00            
ATOM   3063  HG1 PRO   216      43.810  62.910  68.320  1.00  0.00            
ATOM   3064  HG2 PRO   216      44.090  61.210  68.990  1.00  0.00            
ATOM   3065  C   PRO   216      43.110  60.460  71.980  1.00  0.00            
ATOM   3066  O   PRO   216      44.070  59.700  72.040  1.00  0.00            
ATOM   3067  N   LEU   217      41.860  60.020  72.110  1.00  0.00            
ATOM   3068  HN  LEU   217      41.120  60.690  72.160  1.00  0.00            
ATOM   3069  CA  LEU   217      41.420  58.640  72.070  1.00  0.00            
ATOM   3070  HA  LEU   217      42.250  57.990  72.320  1.00  0.00            
ATOM   3071  CB  LEU   217      40.370  58.500  73.230  1.00  0.00            
ATOM   3072  HB1 LEU   217      39.530  59.200  73.090  1.00  0.00            
ATOM   3073  HB2 LEU   217      39.910  57.490  73.170  1.00  0.00            
ATOM   3074  CG  LEU   217      40.900  58.740  74.690  1.00  0.00            
ATOM   3075  HG  LEU   217      41.320  59.750  74.850  1.00  0.00            
ATOM   3076  CD1 LEU   217      39.800  58.670  75.830  1.00  0.00            
ATOM   3077 HD11 LEU   217      39.170  57.770  75.640  1.00  0.00            
ATOM   3078 HD12 LEU   217      40.230  58.700  76.850  1.00  0.00            
ATOM   3079 HD13 LEU   217      39.210  59.610  75.760  1.00  0.00            
ATOM   3080  CD2 LEU   217      42.070  57.720  75.100  1.00  0.00            
ATOM   3081 HD21 LEU   217      42.130  57.570  76.200  1.00  0.00            
ATOM   3082 HD22 LEU   217      41.840  56.780  74.550  1.00  0.00            
ATOM   3083 HD23 LEU   217      43.020  58.140  74.700  1.00  0.00            
ATOM   3084  C   LEU   217      40.740  58.290  70.650  1.00  0.00            
ATOM   3085  O   LEU   217      40.390  59.220  69.900  1.00  0.00            
ATOM   3086  N   PRO   218      40.570  57.010  70.350  1.00  0.00            
ATOM   3087  CD  PRO   218      40.080  56.520  69.030  1.00  0.00            
ATOM   3088  HD1 PRO   218      40.370  57.200  68.200  1.00  0.00            
ATOM   3089  HD2 PRO   218      38.980  56.430  69.160  1.00  0.00            
ATOM   3090  CA  PRO   218      41.180  55.900  71.070  1.00  0.00            
ATOM   3091  HA  PRO   218      40.720  55.990  72.040  1.00  0.00            
ATOM   3092  CB  PRO   218      40.790  54.660  70.370  1.00  0.00            
ATOM   3093  HB1 PRO   218      39.840  54.190  70.710  1.00  0.00            
ATOM   3094  HB2 PRO   218      41.600  53.900  70.430  1.00  0.00            
ATOM   3095  CG  PRO   218      40.670  55.130  68.880  1.00  0.00            
ATOM   3096  HG1 PRO   218      40.030  54.420  68.320  1.00  0.00            
ATOM   3097  HG2 PRO   218      41.670  55.280  68.430  1.00  0.00            
ATOM   3098  C   PRO   218      42.740  55.970  71.320  1.00  0.00            
ATOM   3099  O   PRO   218      43.490  56.660  70.550  1.00  0.00            
ATOM   3100  N   MET   219      43.190  55.350  72.500  1.00  0.00            
ATOM   3101  HN  MET   219      42.560  55.140  73.250  1.00  0.00            
ATOM   3102  CA  MET   219      44.540  54.870  72.620  1.00  0.00            
ATOM   3103  HA  MET   219      45.220  55.610  72.230  1.00  0.00            
ATOM   3104  CB  MET   219      45.000  54.810  74.090  1.00  0.00            
ATOM   3105  HB1 MET   219      44.780  55.740  74.650  1.00  0.00            
ATOM   3106  HB2 MET   219      44.260  54.080  74.490  1.00  0.00            
ATOM   3107  CG  MET   219      46.440  54.370  74.370  1.00  0.00            
ATOM   3108  HG1 MET   219      46.570  53.360  73.940  1.00  0.00            
ATOM   3109  HG2 MET   219      47.040  55.070  73.740  1.00  0.00            
ATOM   3110  SD  MET   219      47.020  54.520  76.020  1.00  0.00            
ATOM   3111  CE  MET   219      46.390  52.930  76.670  1.00  0.00            
ATOM   3112  HE1 MET   219      46.340  52.900  77.780  1.00  0.00            
ATOM   3113  HE2 MET   219      45.430  52.590  76.220  1.00  0.00            
ATOM   3114  HE3 MET   219      47.070  52.170  76.240  1.00  0.00            
ATOM   3115  C   MET   219      44.660  53.530  71.860  1.00  0.00            
ATOM   3116  O   MET   219      43.820  52.620  71.960  1.00  0.00            
ATOM   3117  N   LEU   220      45.790  53.380  71.140  1.00  0.00            
ATOM   3118  HN  LEU   220      46.440  54.130  71.180  1.00  0.00            
ATOM   3119  CA  LEU   220      46.150  52.090  70.600  1.00  0.00            
ATOM   3120  HA  LEU   220      45.400  51.320  70.710  1.00  0.00            
ATOM   3121  CB  LEU   220      46.420  52.230  69.120  1.00  0.00            
ATOM   3122  HB1 LEU   220      47.130  53.080  69.050  1.00  0.00            
ATOM   3123  HB2 LEU   220      46.950  51.330  68.720  1.00  0.00            
ATOM   3124  CG  LEU   220      45.190  52.740  68.290  1.00  0.00            
ATOM   3125  HG  LEU   220      44.800  53.590  68.890  1.00  0.00            
ATOM   3126  CD1 LEU   220      45.670  53.210  66.910  1.00  0.00            
ATOM   3127 HD11 LEU   220      44.790  53.560  66.320  1.00  0.00            
ATOM   3128 HD12 LEU   220      46.270  54.120  67.110  1.00  0.00            
ATOM   3129 HD13 LEU   220      46.250  52.510  66.270  1.00  0.00            
ATOM   3130  CD2 LEU   220      44.160  51.700  68.190  1.00  0.00            
ATOM   3131 HD21 LEU   220      43.340  52.250  67.700  1.00  0.00            
ATOM   3132 HD22 LEU   220      44.420  50.900  67.460  1.00  0.00            
ATOM   3133 HD23 LEU   220      43.760  51.270  69.140  1.00  0.00            
ATOM   3134  C   LEU   220      47.450  51.580  71.270  1.00  0.00            
ATOM   3135  O   LEU   220      48.450  52.300  71.330  1.00  0.00            
ATOM   3136  N   ALA   221      47.480  50.340  71.810  1.00  0.00            
ATOM   3137  HN  ALA   221      46.680  49.750  71.930  1.00  0.00            
ATOM   3138  CA  ALA   221      48.700  49.740  72.320  1.00  0.00            
ATOM   3139  HA  ALA   221      49.250  50.440  72.940  1.00  0.00            
ATOM   3140  CB  ALA   221      48.420  48.480  73.120  1.00  0.00            
ATOM   3141  HB1 ALA   221      47.750  47.820  72.520  1.00  0.00            
ATOM   3142  HB2 ALA   221      49.330  47.910  73.420  1.00  0.00            
ATOM   3143  HB3 ALA   221      47.900  48.820  74.040  1.00  0.00            
ATOM   3144  C   ALA   221      49.650  49.440  71.150  1.00  0.00            
ATOM   3145  O   ALA   221      49.300  49.050  70.060  1.00  0.00            
ATOM   3146  N   SER   222      50.930  49.750  71.340  1.00  0.00            
ATOM   3147  HN  SER   222      51.140  50.170  72.220  1.00  0.00            
ATOM   3148  CA  SER   222      52.090  49.400  70.550  1.00  0.00            
ATOM   3149  HA  SER   222      51.750  49.190  69.550  1.00  0.00            
ATOM   3150  CB  SER   222      52.950  50.670  70.450  1.00  0.00            
ATOM   3151  HB1 SER   222      53.880  50.630  69.850  1.00  0.00            
ATOM   3152  HB2 SER   222      52.220  51.340  69.960  1.00  0.00            
ATOM   3153  OG  SER   222      53.210  51.340  71.690  1.00  0.00            
ATOM   3154  HG1 SER   222      53.710  52.150  71.550  1.00  0.00            
ATOM   3155  C   SER   222      52.890  48.250  70.980  1.00  0.00            
ATOM   3156  O   SER   222      53.960  48.050  70.440  1.00  0.00            
ATOM   3157  N   ALA   223      52.330  47.360  71.880  1.00  0.00            
ATOM   3158  HN  ALA   223      51.380  47.530  72.150  1.00  0.00            
ATOM   3159  CA  ALA   223      52.870  46.140  72.440  1.00  0.00            
ATOM   3160  HA  ALA   223      53.890  46.400  72.680  1.00  0.00            
ATOM   3161  CB  ALA   223      52.240  45.920  73.800  1.00  0.00            
ATOM   3162  HB1 ALA   223      51.170  45.650  73.780  1.00  0.00            
ATOM   3163  HB2 ALA   223      52.900  45.230  74.380  1.00  0.00            
ATOM   3164  HB3 ALA   223      52.210  46.820  74.450  1.00  0.00            
ATOM   3165  C   ALA   223      52.810  44.860  71.590  1.00  0.00            
ATOM   3166  O   ALA   223      53.790  44.140  71.360  1.00  0.00            
ATOM   3167  N   CYS   224      51.730  44.700  70.850  1.00  0.00            
ATOM   3168  HN  CYS   224      50.860  45.150  71.060  1.00  0.00            
ATOM   3169  CA  CYS   224      51.650  43.710  69.720  1.00  0.00            
ATOM   3170  HA  CYS   224      52.220  42.810  69.870  1.00  0.00            
ATOM   3171  CB  CYS   224      50.160  43.310  69.620  1.00  0.00            
ATOM   3172  HB1 CYS   224      49.670  43.010  70.570  1.00  0.00            
ATOM   3173  HB2 CYS   224      49.630  44.270  69.480  1.00  0.00            
ATOM   3174  SG  CYS   224      49.820  42.300  68.450  1.00  0.00            
ATOM   3175  C   CYS   224      52.250  44.510  68.540  1.00  0.00            
ATOM   3176  O   CYS   224      51.980  45.690  68.560  1.00  0.00            
ATOM   3177  N   PRO   225      52.940  44.050  67.530  1.00  0.00            
ATOM   3178  CD  PRO   225      53.660  42.750  67.660  1.00  0.00            
ATOM   3179  HD1 PRO   225      53.010  41.850  67.700  1.00  0.00            
ATOM   3180  HD2 PRO   225      54.170  42.760  68.650  1.00  0.00            
ATOM   3181  CA  PRO   225      53.690  45.060  66.720  1.00  0.00            
ATOM   3182  HA  PRO   225      53.780  46.070  67.100  1.00  0.00            
ATOM   3183  CB  PRO   225      54.990  44.340  66.450  1.00  0.00            
ATOM   3184  HB1 PRO   225      55.760  44.720  67.160  1.00  0.00            
ATOM   3185  HB2 PRO   225      55.430  44.550  65.450  1.00  0.00            
ATOM   3186  CG  PRO   225      54.700  42.790  66.530  1.00  0.00            
ATOM   3187  HG1 PRO   225      55.600  42.230  66.850  1.00  0.00            
ATOM   3188  HG2 PRO   225      54.230  42.410  65.600  1.00  0.00            
ATOM   3189  C   PRO   225      52.940  45.210  65.400  1.00  0.00            
ATOM   3190  O   PRO   225      53.200  46.230  64.800  1.00  0.00            
ATOM   3191  N   GLY   226      52.180  44.210  64.850  1.00  0.00            
ATOM   3192  HN  GLY   226      52.000  43.400  65.400  1.00  0.00            
ATOM   3193  CA  GLY   226      51.830  44.210  63.430  1.00  0.00            
ATOM   3194  HA1 GLY   226      51.120  43.400  63.400  1.00  0.00            
ATOM   3195  HA2 GLY   226      52.670  43.930  62.800  1.00  0.00            
ATOM   3196  C   GLY   226      51.170  45.460  62.920  1.00  0.00            
ATOM   3197  O   GLY   226      51.680  46.090  62.030  1.00  0.00            
ATOM   3198  N   TRP   227      50.080  45.870  63.580  1.00  0.00            
ATOM   3199  HN  TRP   227      49.790  45.280  64.330  1.00  0.00            
ATOM   3200  CA  TRP   227      49.290  47.100  63.340  1.00  0.00            
ATOM   3201  HA  TRP   227      49.050  47.050  62.290  1.00  0.00            
ATOM   3202  CB  TRP   227      47.920  47.060  64.010  1.00  0.00            
ATOM   3203  HB1 TRP   227      47.420  46.210  63.520  1.00  0.00            
ATOM   3204  HB2 TRP   227      48.050  46.750  65.070  1.00  0.00            
ATOM   3205  CG  TRP   227      46.960  48.310  64.020  1.00  0.00            
ATOM   3206  CD1 TRP   227      46.680  48.960  65.190  1.00  0.00            
ATOM   3207  HD1 TRP   227      47.180  48.700  66.110  1.00  0.00            
ATOM   3208  NE1 TRP   227      45.770  49.970  64.930  1.00  0.00            
ATOM   3209  HE1 TRP   227      45.480  50.580  65.630  1.00  0.00            
ATOM   3210  CE2 TRP   227      45.420  49.980  63.640  1.00  0.00            
ATOM   3211  CD2 TRP   227      46.270  49.030  62.970  1.00  0.00            
ATOM   3212  CE3 TRP   227      46.030  48.790  61.630  1.00  0.00            
ATOM   3213  HE3 TRP   227      46.510  47.930  61.170  1.00  0.00            
ATOM   3214  CZ3 TRP   227      45.150  49.590  60.860  1.00  0.00            
ATOM   3215  HZ3 TRP   227      44.990  49.230  59.860  1.00  0.00            
ATOM   3216  CZ2 TRP   227      44.600  50.840  62.870  1.00  0.00            
ATOM   3217  HZ2 TRP   227      44.200  51.670  63.430  1.00  0.00            
ATOM   3218  CH2 TRP   227      44.440  50.580  61.520  1.00  0.00            
ATOM   3219  HH2 TRP   227      43.700  51.160  60.980  1.00  0.00            
ATOM   3220  C   TRP   227      49.980  48.440  63.510  1.00  0.00            
ATOM   3221  O   TRP   227      50.120  49.150  62.540  1.00  0.00            
ATOM   3222  N   VAL   228      50.480  48.660  64.720  1.00  0.00            
ATOM   3223  HN  VAL   228      50.500  47.960  65.430  1.00  0.00            
ATOM   3224  CA  VAL   228      51.200  49.910  65.050  1.00  0.00            
ATOM   3225  HA  VAL   228      50.550  50.720  64.760  1.00  0.00            
ATOM   3226  CB  VAL   228      51.570  50.060  66.510  1.00  0.00            
ATOM   3227  HB  VAL   228      52.230  50.940  66.650  1.00  0.00            
ATOM   3228  CG1 VAL   228      50.260  50.250  67.310  1.00  0.00            
ATOM   3229 HG11 VAL   228      50.420  50.460  68.390  1.00  0.00            
ATOM   3230 HG12 VAL   228      49.710  51.140  66.920  1.00  0.00            
ATOM   3231 HG13 VAL   228      49.630  49.330  67.310  1.00  0.00            
ATOM   3232  CG2 VAL   228      52.380  48.800  67.060  1.00  0.00            
ATOM   3233 HG21 VAL   228      52.970  48.950  67.990  1.00  0.00            
ATOM   3234 HG22 VAL   228      51.650  48.010  67.330  1.00  0.00            
ATOM   3235 HG23 VAL   228      53.070  48.310  66.340  1.00  0.00            
ATOM   3236  C   VAL   228      52.460  50.200  64.220  1.00  0.00            
ATOM   3237  O   VAL   228      52.710  51.320  63.750  1.00  0.00            
ATOM   3238  N   CYS   229      53.320  49.160  63.970  1.00  0.00            
ATOM   3239  HN  CYS   229      53.130  48.250  64.340  1.00  0.00            
ATOM   3240  CA  CYS   229      54.390  49.260  62.990  1.00  0.00            
ATOM   3241  HA  CYS   229      54.900  50.190  63.200  1.00  0.00            
ATOM   3242  CB  CYS   229      55.340  48.100  63.340  1.00  0.00            
ATOM   3243  HB1 CYS   229      54.860  47.120  63.130  1.00  0.00            
ATOM   3244  HB2 CYS   229      56.260  48.120  62.730  1.00  0.00            
ATOM   3245  SG  CYS   229      55.850  48.160  65.120  1.00  0.00            
ATOM   3246  HG1 CYS   229      56.980  47.470  65.060  1.00  0.00            
ATOM   3247  C   CYS   229      53.980  49.300  61.540  1.00  0.00            
ATOM   3248  O   CYS   229      54.650  49.910  60.740  1.00  0.00            
ATOM   3249  N   TYR   230      52.790  48.720  61.140  1.00  0.00            
ATOM   3250  HN  TYR   230      52.290  48.260  61.870  1.00  0.00            
ATOM   3251  CA  TYR   230      52.160  48.980  59.840  1.00  0.00            
ATOM   3252  HA  TYR   230      52.890  48.780  59.080  1.00  0.00            
ATOM   3253  CB  TYR   230      51.020  47.940  59.590  1.00  0.00            
ATOM   3254  HB1 TYR   230      51.260  46.880  59.810  1.00  0.00            
ATOM   3255  HB2 TYR   230      50.240  48.080  60.370  1.00  0.00            
ATOM   3256  CG  TYR   230      50.200  47.980  58.300  1.00  0.00            
ATOM   3257  CD1 TYR   230      50.730  47.250  57.250  1.00  0.00            
ATOM   3258  HD1 TYR   230      51.690  46.750  57.320  1.00  0.00            
ATOM   3259  CE1 TYR   230      50.080  47.250  56.000  1.00  0.00            
ATOM   3260  HE1 TYR   230      50.520  46.620  55.240  1.00  0.00            
ATOM   3261  CZ  TYR   230      48.860  47.940  55.820  1.00  0.00            
ATOM   3262  OH  TYR   230      48.090  47.650  54.720  1.00  0.00            
ATOM   3263  HH  TYR   230      48.470  47.000  54.130  1.00  0.00            
ATOM   3264  CD2 TYR   230      48.980  48.650  58.180  1.00  0.00            
ATOM   3265  HD2 TYR   230      48.510  49.210  58.980  1.00  0.00            
ATOM   3266  CE2 TYR   230      48.270  48.620  56.960  1.00  0.00            
ATOM   3267  HE2 TYR   230      47.370  49.200  56.800  1.00  0.00            
ATOM   3268  C   TYR   230      51.620  50.430  59.670  1.00  0.00            
ATOM   3269  O   TYR   230      51.850  51.030  58.670  1.00  0.00            
ATOM   3270  N   ALA   231      51.030  51.050  60.730  1.00  0.00            
ATOM   3271  HN  ALA   231      50.780  50.440  61.470  1.00  0.00            
ATOM   3272  CA  ALA   231      50.760  52.480  60.660  1.00  0.00            
ATOM   3273  HA  ALA   231      50.120  52.700  59.820  1.00  0.00            
ATOM   3274  CB  ALA   231      49.920  52.910  61.840  1.00  0.00            
ATOM   3275  HB1 ALA   231      50.510  52.920  62.780  1.00  0.00            
ATOM   3276  HB2 ALA   231      49.620  53.960  61.620  1.00  0.00            
ATOM   3277  HB3 ALA   231      48.950  52.400  62.000  1.00  0.00            
ATOM   3278  C   ALA   231      52.010  53.310  60.540  1.00  0.00            
ATOM   3279  O   ALA   231      52.080  54.330  59.890  1.00  0.00            
ATOM   3280  N   GLU   232      53.070  52.930  61.250  1.00  0.00            
ATOM   3281  HN  GLU   232      53.020  52.140  61.850  1.00  0.00            
ATOM   3282  CA  GLU   232      54.370  53.510  61.130  1.00  0.00            
ATOM   3283  HA  GLU   232      54.300  54.580  61.280  1.00  0.00            
ATOM   3284  CB  GLU   232      55.270  53.000  62.280  1.00  0.00            
ATOM   3285  HB1 GLU   232      54.570  53.070  63.140  1.00  0.00            
ATOM   3286  HB2 GLU   232      55.520  51.940  62.030  1.00  0.00            
ATOM   3287  CG  GLU   232      56.560  53.870  62.390  1.00  0.00            
ATOM   3288  HG1 GLU   232      57.140  53.630  61.480  1.00  0.00            
ATOM   3289  HG2 GLU   232      56.310  54.950  62.410  1.00  0.00            
ATOM   3290  CD  GLU   232      57.310  53.440  63.570  1.00  0.00            
ATOM   3291  OE1 GLU   232      58.480  53.030  63.520  1.00  0.00            
ATOM   3292  OE2 GLU   232      56.710  53.610  64.670  1.00  0.00            
ATOM   3293  C   GLU   232      55.090  53.490  59.810  1.00  0.00            
ATOM   3294  O   GLU   232      55.700  54.410  59.260  1.00  0.00            
ATOM   3295  N   LYS   233      55.040  52.300  59.140  1.00  0.00            
ATOM   3296  HN  LYS   233      54.670  51.490  59.580  1.00  0.00            
ATOM   3297  CA  LYS   233      55.650  52.130  57.830  1.00  0.00            
ATOM   3298  HA  LYS   233      56.610  52.620  57.920  1.00  0.00            
ATOM   3299  CB  LYS   233      55.990  50.620  57.540  1.00  0.00            
ATOM   3300  HB1 LYS   233      56.880  50.640  56.870  1.00  0.00            
ATOM   3301  HB2 LYS   233      56.320  50.250  58.530  1.00  0.00            
ATOM   3302  CG  LYS   233      54.890  49.770  56.850  1.00  0.00            
ATOM   3303  HG1 LYS   233      54.000  49.670  57.510  1.00  0.00            
ATOM   3304  HG2 LYS   233      54.630  50.160  55.840  1.00  0.00            
ATOM   3305  CD  LYS   233      55.360  48.310  56.590  1.00  0.00            
ATOM   3306  HD1 LYS   233      54.590  47.700  56.070  1.00  0.00            
ATOM   3307  HD2 LYS   233      56.260  48.250  55.950  1.00  0.00            
ATOM   3308  CE  LYS   233      55.610  47.470  57.860  1.00  0.00            
ATOM   3309  HE1 LYS   233      56.250  47.950  58.630  1.00  0.00            
ATOM   3310  HE2 LYS   233      54.600  47.340  58.310  1.00  0.00            
ATOM   3311  NZ  LYS   233      56.130  46.190  57.630  1.00  0.00            
ATOM   3312  HZ1 LYS   233      56.270  45.700  58.540  1.00  0.00            
ATOM   3313  HZ2 LYS   233      55.490  45.580  57.080  1.00  0.00            
ATOM   3314  HZ3 LYS   233      57.090  46.300  57.240  1.00  0.00            
ATOM   3315  C   LYS   233      54.720  52.720  56.640  1.00  0.00            
ATOM   3316  O   LYS   233      55.130  53.200  55.620  1.00  0.00            
ATOM   3317  N   THR   234      53.370  52.670  56.710  1.00  0.00            
ATOM   3318  HN  THR   234      53.140  52.260  57.590  1.00  0.00            
ATOM   3319  CA  THR   234      52.420  53.290  55.790  1.00  0.00            
ATOM   3320  HA  THR   234      52.920  53.320  54.830  1.00  0.00            
ATOM   3321  CB  THR   234      51.110  52.640  55.630  1.00  0.00            
ATOM   3322  HB  THR   234      50.420  53.080  54.880  1.00  0.00            
ATOM   3323  OG1 THR   234      50.490  52.400  56.850  1.00  0.00            
ATOM   3324  HG1 THR   234      51.010  51.760  57.350  1.00  0.00            
ATOM   3325  CG2 THR   234      51.280  51.290  54.960  1.00  0.00            
ATOM   3326 HG21 THR   234      50.350  50.700  54.860  1.00  0.00            
ATOM   3327 HG22 THR   234      51.630  51.440  53.910  1.00  0.00            
ATOM   3328 HG23 THR   234      52.070  50.680  55.460  1.00  0.00            
ATOM   3329  C   THR   234      52.110  54.760  56.060  1.00  0.00            
ATOM   3330  O   THR   234      51.580  55.500  55.220  1.00  0.00            
ATOM   3331  N   HSD   235      52.520  55.190  57.230  1.00  0.00            
ATOM   3332  HN  HSD   235      52.730  54.560  57.980  1.00  0.00            
ATOM   3333  CA  HSD   235      52.590  56.600  57.630  1.00  0.00            
ATOM   3334  HA  HSD   235      53.140  56.640  58.560  1.00  0.00            
ATOM   3335  CB  HSD   235      53.480  57.410  56.730  1.00  0.00            
ATOM   3336  HB1 HSD   235      53.120  57.370  55.670  1.00  0.00            
ATOM   3337  HB2 HSD   235      53.400  58.480  57.000  1.00  0.00            
ATOM   3338  ND1 HSD   235      55.850  57.450  57.720  1.00  0.00            
ATOM   3339  HD1 HSD   235      55.630  58.100  58.440  1.00  0.00            
ATOM   3340  CG  HSD   235      54.900  56.980  56.810  1.00  0.00            
ATOM   3341  CE1 HSD   235      57.020  56.870  57.540  1.00  0.00            
ATOM   3342  HE1 HSD   235      57.900  57.070  58.150  1.00  0.00            
ATOM   3343  NE2 HSD   235      57.010  55.990  56.510  1.00  0.00            
ATOM   3344  CD2 HSD   235      55.670  56.090  56.050  1.00  0.00            
ATOM   3345  HD2 HSD   235      55.420  55.490  55.180  1.00  0.00            
ATOM   3346  C   HSD   235      51.190  57.180  57.820  1.00  0.00            
ATOM   3347  O   HSD   235      50.810  58.050  57.010  1.00  0.00            
ATOM   3348  N   GLY   236      50.350  56.560  58.740  1.00  0.00            
ATOM   3349  HN  GLY   236      50.670  55.730  59.190  1.00  0.00            
ATOM   3350  CA  GLY   236      48.960  57.040  58.900  1.00  0.00            
ATOM   3351  HA1 GLY   236      48.360  56.350  59.470  1.00  0.00            
ATOM   3352  HA2 GLY   236      48.550  57.180  57.910  1.00  0.00            
ATOM   3353  C   GLY   236      48.760  58.240  59.700  1.00  0.00            
ATOM   3354  O   GLY   236      48.550  58.090  60.900  1.00  0.00            
ATOM   3355  N   ASP   237      48.770  59.460  59.130  1.00  0.00            
ATOM   3356  HN  ASP   237      48.910  59.590  58.150  1.00  0.00            
ATOM   3357  CA  ASP   237      48.750  60.700  59.900  1.00  0.00            
ATOM   3358  HA  ASP   237      49.660  60.650  60.480  1.00  0.00            
ATOM   3359  CB  ASP   237      48.710  62.000  58.980  1.00  0.00            
ATOM   3360  HB1 ASP   237      49.700  61.900  58.480  1.00  0.00            
ATOM   3361  HB2 ASP   237      47.900  61.900  58.240  1.00  0.00            
ATOM   3362  CG  ASP   237      48.590  63.430  59.440  1.00  0.00            
ATOM   3363  OD1 ASP   237      48.920  63.640  60.640  1.00  0.00            
ATOM   3364  OD2 ASP   237      48.190  64.350  58.690  1.00  0.00            
ATOM   3365  C   ASP   237      47.680  60.790  60.960  1.00  0.00            
ATOM   3366  O   ASP   237      47.910  61.230  62.040  1.00  0.00            
ATOM   3367  N   HSD   238      46.450  60.330  60.710  1.00  0.00            
ATOM   3368  HN  HSD   238      46.280  59.910  59.830  1.00  0.00            
ATOM   3369  CA  HSD   238      45.450  60.370  61.760  1.00  0.00            
ATOM   3370  HA  HSD   238      45.620  61.260  62.350  1.00  0.00            
ATOM   3371  CB  HSD   238      44.020  60.360  61.260  1.00  0.00            
ATOM   3372  HB1 HSD   238      43.890  59.490  60.580  1.00  0.00            
ATOM   3373  HB2 HSD   238      43.400  60.080  62.130  1.00  0.00            
ATOM   3374  ND1 HSD   238      43.960  62.090  59.400  1.00  0.00            
ATOM   3375  HD1 HSD   238      44.260  61.460  58.680  1.00  0.00            
ATOM   3376  CG  HSD   238      43.630  61.730  60.730  1.00  0.00            
ATOM   3377  CE1 HSD   238      43.300  63.250  59.110  1.00  0.00            
ATOM   3378  HE1 HSD   238      43.370  63.780  58.150  1.00  0.00            
ATOM   3379  NE2 HSD   238      42.520  63.600  60.110  1.00  0.00            
ATOM   3380  CD2 HSD   238      42.730  62.690  61.120  1.00  0.00            
ATOM   3381  HD2 HSD   238      42.400  63.000  62.100  1.00  0.00            
ATOM   3382  C   HSD   238      45.650  59.220  62.840  1.00  0.00            
ATOM   3383  O   HSD   238      45.280  59.430  63.980  1.00  0.00            
ATOM   3384  N   VAL   239      46.180  58.030  62.430  1.00  0.00            
ATOM   3385  HN  VAL   239      46.630  57.970  61.540  1.00  0.00            
ATOM   3386  CA  VAL   239      46.500  56.870  63.350  1.00  0.00            
ATOM   3387  HA  VAL   239      45.580  56.780  63.900  1.00  0.00            
ATOM   3388  CB  VAL   239      46.870  55.620  62.600  1.00  0.00            
ATOM   3389  HB  VAL   239      47.900  55.630  62.180  1.00  0.00            
ATOM   3390  CG1 VAL   239      46.440  54.510  63.610  1.00  0.00            
ATOM   3391 HG11 VAL   239      46.900  54.610  64.620  1.00  0.00            
ATOM   3392 HG12 VAL   239      45.340  54.650  63.720  1.00  0.00            
ATOM   3393 HG13 VAL   239      46.710  53.500  63.240  1.00  0.00            
ATOM   3394  CG2 VAL   239      45.970  55.520  61.320  1.00  0.00            
ATOM   3395 HG21 VAL   239      46.160  54.750  60.540  1.00  0.00            
ATOM   3396 HG22 VAL   239      44.970  55.250  61.730  1.00  0.00            
ATOM   3397 HG23 VAL   239      45.840  56.490  60.790  1.00  0.00            
ATOM   3398  C   VAL   239      47.590  57.240  64.390  1.00  0.00            
ATOM   3399  O   VAL   239      47.540  56.970  65.590  1.00  0.00            
ATOM   3400  N   LEU   240      48.660  57.900  63.920  1.00  0.00            
ATOM   3401  HN  LEU   240      48.680  58.090  62.940  1.00  0.00            
ATOM   3402  CA  LEU   240      49.740  58.260  64.780  1.00  0.00            
ATOM   3403  HA  LEU   240      50.010  57.320  65.230  1.00  0.00            
ATOM   3404  CB  LEU   240      50.860  58.810  63.900  1.00  0.00            
ATOM   3405  HB1 LEU   240      50.510  59.780  63.480  1.00  0.00            
ATOM   3406  HB2 LEU   240      51.680  59.140  64.580  1.00  0.00            
ATOM   3407  CG  LEU   240      51.300  57.860  62.780  1.00  0.00            
ATOM   3408  HG  LEU   240      50.440  57.410  62.250  1.00  0.00            
ATOM   3409  CD1 LEU   240      52.030  58.670  61.680  1.00  0.00            
ATOM   3410 HD11 LEU   240      52.080  58.040  60.770  1.00  0.00            
ATOM   3411 HD12 LEU   240      51.580  59.680  61.630  1.00  0.00            
ATOM   3412 HD13 LEU   240      53.080  58.780  62.050  1.00  0.00            
ATOM   3413  CD2 LEU   240      52.250  56.790  63.390  1.00  0.00            
ATOM   3414 HD21 LEU   240      52.680  56.100  62.640  1.00  0.00            
ATOM   3415 HD22 LEU   240      53.150  57.240  63.870  1.00  0.00            
ATOM   3416 HD23 LEU   240      51.500  56.240  64.000  1.00  0.00            
ATOM   3417  C   LEU   240      49.530  59.030  66.160  1.00  0.00            
ATOM   3418  O   LEU   240      50.120  58.660  67.180  1.00  0.00            
ATOM   3419  N   PRO   241      48.640  59.990  66.200  1.00  0.00            
ATOM   3420  CD  PRO   241      48.520  60.910  65.090  1.00  0.00            
ATOM   3421  HD1 PRO   241      48.310  60.430  64.100  1.00  0.00            
ATOM   3422  HD2 PRO   241      49.400  61.580  65.010  1.00  0.00            
ATOM   3423  CA  PRO   241      48.020  60.580  67.370  1.00  0.00            
ATOM   3424  HA  PRO   241      48.650  61.290  67.880  1.00  0.00            
ATOM   3425  CB  PRO   241      46.820  61.480  66.790  1.00  0.00            
ATOM   3426  HB1 PRO   241      46.650  62.390  67.400  1.00  0.00            
ATOM   3427  HB2 PRO   241      45.900  60.880  66.670  1.00  0.00            
ATOM   3428  CG  PRO   241      47.340  61.860  65.390  1.00  0.00            
ATOM   3429  HG1 PRO   241      47.860  62.820  65.580  1.00  0.00            
ATOM   3430  HG2 PRO   241      46.660  61.920  64.510  1.00  0.00            
ATOM   3431  C   PRO   241      47.500  59.550  68.370  1.00  0.00            
ATOM   3432  O   PRO   241      47.840  59.670  69.550  1.00  0.00            
ATOM   3433  N   TYR   242      46.780  58.520  67.930  1.00  0.00            
ATOM   3434  HN  TYR   242      46.590  58.500  66.950  1.00  0.00            
ATOM   3435  CA  TYR   242      46.060  57.510  68.690  1.00  0.00            
ATOM   3436  HA  TYR   242      45.500  58.020  69.470  1.00  0.00            
ATOM   3437  CB  TYR   242      45.030  56.660  67.850  1.00  0.00            
ATOM   3438  HB1 TYR   242      45.520  56.120  67.010  1.00  0.00            
ATOM   3439  HB2 TYR   242      44.550  55.860  68.460  1.00  0.00            
ATOM   3440  CG  TYR   242      43.940  57.560  67.260  1.00  0.00            
ATOM   3441  CD1 TYR   242      43.310  58.570  68.030  1.00  0.00            
ATOM   3442  HD1 TYR   242      43.480  58.620  69.090  1.00  0.00            
ATOM   3443  CE1 TYR   242      42.320  59.380  67.530  1.00  0.00            
ATOM   3444  HE1 TYR   242      41.980  60.110  68.250  1.00  0.00            
ATOM   3445  CZ  TYR   242      42.020  59.340  66.150  1.00  0.00            
ATOM   3446  OH  TYR   242      41.060  60.230  65.720  1.00  0.00            
ATOM   3447  HH  TYR   242      40.620  60.400  66.550  1.00  0.00            
ATOM   3448  CD2 TYR   242      43.640  57.500  65.840  1.00  0.00            
ATOM   3449  HD2 TYR   242      44.250  56.880  65.200  1.00  0.00            
ATOM   3450  CE2 TYR   242      42.680  58.350  65.330  1.00  0.00            
ATOM   3451  HE2 TYR   242      42.450  58.220  64.280  1.00  0.00            
ATOM   3452  C   TYR   242      47.030  56.520  69.360  1.00  0.00            
ATOM   3453  O   TYR   242      46.680  56.140  70.480  1.00  0.00            
ATOM   3454  N   ILE   243      48.140  56.160  68.720  1.00  0.00            
ATOM   3455  HN  ILE   243      48.400  56.670  67.900  1.00  0.00            
ATOM   3456  CA  ILE   243      49.190  55.270  69.120  1.00  0.00            
ATOM   3457  HA  ILE   243      48.680  54.370  69.430  1.00  0.00            
ATOM   3458  CB  ILE   243      50.180  54.890  67.920  1.00  0.00            
ATOM   3459  HB  ILE   243      50.610  55.790  67.450  1.00  0.00            
ATOM   3460  CG2 ILE   243      51.280  53.970  68.390  1.00  0.00            
ATOM   3461 HG21 ILE   243      50.890  52.990  68.740  1.00  0.00            
ATOM   3462 HG22 ILE   243      52.060  53.780  67.620  1.00  0.00            
ATOM   3463 HG23 ILE   243      51.740  54.480  69.270  1.00  0.00            
ATOM   3464  CG1 ILE   243      49.340  54.180  66.750  1.00  0.00            
ATOM   3465 HG11 ILE   243      48.840  53.260  67.100  1.00  0.00            
ATOM   3466 HG12 ILE   243      48.510  54.850  66.450  1.00  0.00            
ATOM   3467  CD  ILE   243      50.180  53.880  65.580  1.00  0.00            
ATOM   3468  HD1 ILE   243      50.150  52.820  65.230  1.00  0.00            
ATOM   3469  HD2 ILE   243      49.920  54.520  64.710  1.00  0.00            
ATOM   3470  HD3 ILE   243      51.260  54.090  65.740  1.00  0.00            
ATOM   3471  C   ILE   243      49.840  55.880  70.380  1.00  0.00            
ATOM   3472  O   ILE   243      50.100  57.090  70.510  1.00  0.00            
ATOM   3473  N   ALA   244      50.140  54.980  71.370  1.00  0.00            
ATOM   3474  HN  ALA   244      49.910  54.010  71.310  1.00  0.00            
ATOM   3475  CA  ALA   244      50.760  55.210  72.660  1.00  0.00            
ATOM   3476  HA  ALA   244      50.130  55.940  73.150  1.00  0.00            
ATOM   3477  CB  ALA   244      50.810  53.950  73.540  1.00  0.00            
ATOM   3478  HB1 ALA   244      51.330  54.150  74.500  1.00  0.00            
ATOM   3479  HB2 ALA   244      49.790  53.540  73.710  1.00  0.00            
ATOM   3480  HB3 ALA   244      51.450  53.200  73.020  1.00  0.00            
ATOM   3481  C   ALA   244      52.120  55.870  72.540  1.00  0.00            
ATOM   3482  O   ALA   244      52.890  55.630  71.600  1.00  0.00            
ATOM   3483  N   THR   245      52.590  56.670  73.500  1.00  0.00            
ATOM   3484  HN  THR   245      52.070  56.740  74.350  1.00  0.00            
ATOM   3485  CA  THR   245      53.840  57.360  73.340  1.00  0.00            
ATOM   3486  HA  THR   245      54.300  57.160  72.390  1.00  0.00            
ATOM   3487  CB  THR   245      53.790  58.890  73.580  1.00  0.00            
ATOM   3488  HB  THR   245      53.930  59.180  74.650  1.00  0.00            
ATOM   3489  OG1 THR   245      52.520  59.390  73.300  1.00  0.00            
ATOM   3490  HG1 THR   245      51.820  59.070  73.880  1.00  0.00            
ATOM   3491  CG2 THR   245      54.910  59.590  72.680  1.00  0.00            
ATOM   3492 HG21 THR   245      54.560  59.320  71.660  1.00  0.00            
ATOM   3493 HG22 THR   245      54.930  60.690  72.820  1.00  0.00            
ATOM   3494 HG23 THR   245      55.930  59.160  72.740  1.00  0.00            
ATOM   3495  C   THR   245      54.840  56.700  74.280  1.00  0.00            
ATOM   3496  O   THR   245      56.040  57.000  74.270  1.00  0.00            
ATOM   3497  N   GLY   246      54.430  55.680  75.120  1.00  0.00            
ATOM   3498  HN  GLY   246      53.470  55.460  75.280  1.00  0.00            
ATOM   3499  CA  GLY   246      55.340  54.920  75.950  1.00  0.00            
ATOM   3500  HA1 GLY   246      54.650  54.340  76.540  1.00  0.00            
ATOM   3501  HA2 GLY   246      56.000  55.620  76.440  1.00  0.00            
ATOM   3502  C   GLY   246      56.320  53.990  75.340  1.00  0.00            
ATOM   3503  O   GLY   246      56.220  53.750  74.130  1.00  0.00            
ATOM   3504  N   LYS   247      57.210  53.430  76.150  1.00  0.00            
ATOM   3505  HN  LYS   247      57.230  53.690  77.110  1.00  0.00            
ATOM   3506  CA  LYS   247      58.330  52.550  75.680  1.00  0.00            
ATOM   3507  HA  LYS   247      58.630  52.870  74.690  1.00  0.00            
ATOM   3508  CB  LYS   247      59.750  52.730  76.320  1.00  0.00            
ATOM   3509  HB1 LYS   247      59.560  52.760  77.410  1.00  0.00            
ATOM   3510  HB2 LYS   247      60.380  51.850  76.070  1.00  0.00            
ATOM   3511  CG  LYS   247      60.470  54.010  75.810  1.00  0.00            
ATOM   3512  HG1 LYS   247      61.520  53.810  76.090  1.00  0.00            
ATOM   3513  HG2 LYS   247      60.360  54.120  74.710  1.00  0.00            
ATOM   3514  CD  LYS   247      60.080  55.390  76.540  1.00  0.00            
ATOM   3515  HD1 LYS   247      59.010  55.630  76.390  1.00  0.00            
ATOM   3516  HD2 LYS   247      60.230  55.170  77.620  1.00  0.00            
ATOM   3517  CE  LYS   247      60.890  56.670  76.210  1.00  0.00            
ATOM   3518  HE1 LYS   247      61.810  56.640  76.830  1.00  0.00            
ATOM   3519  HE2 LYS   247      61.150  56.670  75.130  1.00  0.00            
ATOM   3520  NZ  LYS   247      60.200  57.890  76.540  1.00  0.00            
ATOM   3521  HZ1 LYS   247      60.000  57.880  77.560  1.00  0.00            
ATOM   3522  HZ2 LYS   247      60.720  58.740  76.240  1.00  0.00            
ATOM   3523  HZ3 LYS   247      59.350  57.850  75.950  1.00  0.00            
ATOM   3524  C   LYS   247      58.050  51.080  75.630  1.00  0.00            
ATOM   3525  O   LYS   247      57.320  50.490  76.440  1.00  0.00            
ATOM   3526  N   SER   248      58.630  50.380  74.630  1.00  0.00            
ATOM   3527  HN  SER   248      59.180  50.860  73.940  1.00  0.00            
ATOM   3528  CA  SER   248      58.630  48.910  74.550  1.00  0.00            
ATOM   3529  HA  SER   248      57.560  48.730  74.530  1.00  0.00            
ATOM   3530  CB  SER   248      59.530  48.530  73.320  1.00  0.00            
ATOM   3531  HB1 SER   248      59.230  49.180  72.470  1.00  0.00            
ATOM   3532  HB2 SER   248      60.530  48.950  73.530  1.00  0.00            
ATOM   3533  OG  SER   248      59.610  47.100  73.100  1.00  0.00            
ATOM   3534  HG1 SER   248      59.780  47.050  72.160  1.00  0.00            
ATOM   3535  C   SER   248      59.280  48.290  75.720  1.00  0.00            
ATOM   3536  O   SER   248      60.380  48.720  76.040  1.00  0.00            
ATOM   3537  N   PRO   249      58.780  47.330  76.480  1.00  0.00            
ATOM   3538  CD  PRO   249      57.400  46.760  76.160  1.00  0.00            
ATOM   3539  HD1 PRO   249      57.320  46.540  75.070  1.00  0.00            
ATOM   3540  HD2 PRO   249      56.590  47.420  76.560  1.00  0.00            
ATOM   3541  CA  PRO   249      59.350  46.770  77.720  1.00  0.00            
ATOM   3542  HA  PRO   249      59.570  47.700  78.240  1.00  0.00            
ATOM   3543  CB  PRO   249      58.250  45.870  78.270  1.00  0.00            
ATOM   3544  HB1 PRO   249      57.480  46.370  78.900  1.00  0.00            
ATOM   3545  HB2 PRO   249      58.630  44.930  78.740  1.00  0.00            
ATOM   3546  CG  PRO   249      57.440  45.500  77.020  1.00  0.00            
ATOM   3547  HG1 PRO   249      56.390  45.170  77.200  1.00  0.00            
ATOM   3548  HG2 PRO   249      58.030  44.750  76.450  1.00  0.00            
ATOM   3549  C   PRO   249      60.640  46.060  77.410  1.00  0.00            
ATOM   3550  O   PRO   249      61.580  46.050  78.270  1.00  0.00            
ATOM   3551  N   GLN   250      60.630  45.470  76.230  1.00  0.00            
ATOM   3552  HN  GLN   250      59.740  45.550  75.780  1.00  0.00            
ATOM   3553  CA  GLN   250      61.760  44.680  75.660  1.00  0.00            
ATOM   3554  HA  GLN   250      62.000  44.010  76.470  1.00  0.00            
ATOM   3555  CB  GLN   250      61.430  44.000  74.340  1.00  0.00            
ATOM   3556  HB1 GLN   250      61.340  44.710  73.490  1.00  0.00            
ATOM   3557  HB2 GLN   250      62.260  43.290  74.120  1.00  0.00            
ATOM   3558  CG  GLN   250      60.160  43.160  74.400  1.00  0.00            
ATOM   3559  HG1 GLN   250      60.110  42.420  75.230  1.00  0.00            
ATOM   3560  HG2 GLN   250      59.380  43.920  74.630  1.00  0.00            
ATOM   3561  CD  GLN   250      59.950  42.560  73.060  1.00  0.00            
ATOM   3562  OE1 GLN   250      58.850  42.860  72.560  1.00  0.00            
ATOM   3563  NE2 GLN   250      60.870  41.810  72.430  1.00  0.00            
ATOM   3564 HE21 GLN   250      60.700  41.480  71.500  1.00  0.00            
ATOM   3565 HE22 GLN   250      61.670  41.510  72.950  1.00  0.00            
ATOM   3566  C   GLN   250      62.970  45.580  75.460  1.00  0.00            
ATOM   3567  O   GLN   250      64.080  45.210  75.800  1.00  0.00            
ATOM   3568  N   ALA   251      62.790  46.800  74.870  1.00  0.00            
ATOM   3569  HN  ALA   251      61.890  46.930  74.460  1.00  0.00            
ATOM   3570  CA  ALA   251      63.900  47.690  74.580  1.00  0.00            
ATOM   3571  HA  ALA   251      64.560  47.200  73.870  1.00  0.00            
ATOM   3572  CB  ALA   251      63.200  48.910  73.970  1.00  0.00            
ATOM   3573  HB1 ALA   251      62.530  49.460  74.670  1.00  0.00            
ATOM   3574  HB2 ALA   251      63.990  49.620  73.630  1.00  0.00            
ATOM   3575  HB3 ALA   251      62.690  48.710  73.000  1.00  0.00            
ATOM   3576  C   ALA   251      64.570  48.070  75.870  1.00  0.00            
ATOM   3577  O   ALA   251      65.820  48.100  76.020  1.00  0.00            
ATOM   3578  N   VAL   252      63.670  48.320  76.900  1.00  0.00            
ATOM   3579  HN  VAL   252      62.690  48.410  76.730  1.00  0.00            
ATOM   3580  CA  VAL   252      64.040  48.750  78.260  1.00  0.00            
ATOM   3581  HA  VAL   252      64.710  49.590  78.220  1.00  0.00            
ATOM   3582  CB  VAL   252      62.820  49.040  79.200  1.00  0.00            
ATOM   3583  HB  VAL   252      62.050  48.240  79.260  1.00  0.00            
ATOM   3584  CG1 VAL   252      63.330  49.320  80.610  1.00  0.00            
ATOM   3585 HG11 VAL   252      64.240  49.940  80.510  1.00  0.00            
ATOM   3586 HG12 VAL   252      62.500  49.770  81.190  1.00  0.00            
ATOM   3587 HG13 VAL   252      63.670  48.420  81.180  1.00  0.00            
ATOM   3588  CG2 VAL   252      62.110  50.340  78.580  1.00  0.00            
ATOM   3589 HG21 VAL   252      62.850  51.170  78.630  1.00  0.00            
ATOM   3590 HG22 VAL   252      61.840  50.080  77.530  1.00  0.00            
ATOM   3591 HG23 VAL   252      61.160  50.450  79.130  1.00  0.00            
ATOM   3592  C   VAL   252      64.910  47.700  78.870  1.00  0.00            
ATOM   3593  O   VAL   252      65.920  48.000  79.450  1.00  0.00            
ATOM   3594  N   LEU   253      64.590  46.360  78.780  1.00  0.00            
ATOM   3595  HN  LEU   253      63.720  46.080  78.380  1.00  0.00            
ATOM   3596  CA  LEU   253      65.360  45.360  79.430  1.00  0.00            
ATOM   3597  HA  LEU   253      65.520  45.750  80.430  1.00  0.00            
ATOM   3598  CB  LEU   253      64.480  44.060  79.490  1.00  0.00            
ATOM   3599  HB1 LEU   253      63.410  44.250  79.720  1.00  0.00            
ATOM   3600  HB2 LEU   253      64.400  43.700  78.450  1.00  0.00            
ATOM   3601  CG  LEU   253      65.060  42.960  80.350  1.00  0.00            
ATOM   3602  HG  LEU   253      66.080  42.740  79.990  1.00  0.00            
ATOM   3603  CD1 LEU   253      65.080  43.450  81.800  1.00  0.00            
ATOM   3604 HD11 LEU   253      65.840  44.220  82.070  1.00  0.00            
ATOM   3605 HD12 LEU   253      64.040  43.630  82.140  1.00  0.00            
ATOM   3606 HD13 LEU   253      65.400  42.620  82.460  1.00  0.00            
ATOM   3607  CD2 LEU   253      64.160  41.780  80.200  1.00  0.00            
ATOM   3608 HD21 LEU   253      63.110  42.010  80.480  1.00  0.00            
ATOM   3609 HD22 LEU   253      64.300  41.330  79.190  1.00  0.00            
ATOM   3610 HD23 LEU   253      64.460  41.020  80.960  1.00  0.00            
ATOM   3611  C   LEU   253      66.670  45.110  78.610  1.00  0.00            
ATOM   3612  O   LEU   253      67.770  44.920  79.110  1.00  0.00            
ATOM   3613  N   GLY   254      66.650  45.280  77.270  1.00  0.00            
ATOM   3614  HN  GLY   254      65.740  45.360  76.850  1.00  0.00            
ATOM   3615  CA  GLY   254      67.820  45.320  76.440  1.00  0.00            
ATOM   3616  HA1 GLY   254      67.430  45.700  75.510  1.00  0.00            
ATOM   3617  HA2 GLY   254      68.090  44.280  76.320  1.00  0.00            
ATOM   3618  C   GLY   254      68.910  46.250  76.800  1.00  0.00            
ATOM   3619  O   GLY   254      70.050  45.900  76.770  1.00  0.00            
ATOM   3620  N   THR   255      68.460  47.520  77.060  1.00  0.00            
ATOM   3621  HN  THR   255      67.520  47.770  76.840  1.00  0.00            
ATOM   3622  CA  THR   255      69.320  48.540  77.570  1.00  0.00            
ATOM   3623  HA  THR   255      70.090  48.550  76.810  1.00  0.00            
ATOM   3624  CB  THR   255      68.500  49.880  77.670  1.00  0.00            
ATOM   3625  HB  THR   255      67.720  49.750  78.450  1.00  0.00            
ATOM   3626  OG1 THR   255      67.770  50.170  76.430  1.00  0.00            
ATOM   3627  HG1 THR   255      66.960  49.650  76.390  1.00  0.00            
ATOM   3628  CG2 THR   255      69.500  51.080  77.850  1.00  0.00            
ATOM   3629 HG21 THR   255      70.280  51.090  77.070  1.00  0.00            
ATOM   3630 HG22 THR   255      68.940  52.000  78.130  1.00  0.00            
ATOM   3631 HG23 THR   255      70.090  50.830  78.760  1.00  0.00            
ATOM   3632  C   THR   255      69.830  48.200  79.020  1.00  0.00            
ATOM   3633  O   THR   255      71.010  48.300  79.390  1.00  0.00            
ATOM   3634  N   LEU   256      68.940  47.640  79.940  1.00  0.00            
ATOM   3635  HN  LEU   256      67.970  47.530  79.730  1.00  0.00            
ATOM   3636  CA  LEU   256      69.320  47.280  81.290  1.00  0.00            
ATOM   3637  HA  LEU   256      69.810  48.100  81.780  1.00  0.00            
ATOM   3638  CB  LEU   256      68.070  46.940  82.140  1.00  0.00            
ATOM   3639  HB1 LEU   256      67.490  46.130  81.650  1.00  0.00            
ATOM   3640  HB2 LEU   256      68.280  46.340  83.050  1.00  0.00            
ATOM   3641  CG  LEU   256      67.260  48.180  82.520  1.00  0.00            
ATOM   3642  HG  LEU   256      67.100  48.730  81.570  1.00  0.00            
ATOM   3643  CD1 LEU   256      65.810  47.760  83.040  1.00  0.00            
ATOM   3644 HD11 LEU   256      65.210  48.680  83.220  1.00  0.00            
ATOM   3645 HD12 LEU   256      65.390  47.130  82.220  1.00  0.00            
ATOM   3646 HD13 LEU   256      65.870  47.210  83.990  1.00  0.00            
ATOM   3647  CD2 LEU   256      67.940  49.060  83.530  1.00  0.00            
ATOM   3648 HD21 LEU   256      67.580  50.110  83.430  1.00  0.00            
ATOM   3649 HD22 LEU   256      67.720  48.790  84.590  1.00  0.00            
ATOM   3650 HD23 LEU   256      69.040  48.940  83.420  1.00  0.00            
ATOM   3651  C   LEU   256      70.410  46.110  81.250  1.00  0.00            
ATOM   3652  O   LEU   256      71.350  46.080  82.020  1.00  0.00            
ATOM   3653  N   VAL   257      70.290  45.130  80.340  1.00  0.00            
ATOM   3654  HN  VAL   257      69.400  45.110  79.890  1.00  0.00            
ATOM   3655  CA  VAL   257      71.310  44.090  80.100  1.00  0.00            
ATOM   3656  HA  VAL   257      71.480  43.660  81.070  1.00  0.00            
ATOM   3657  CB  VAL   257      70.750  42.960  79.150  1.00  0.00            
ATOM   3658  HB  VAL   257      70.330  43.470  78.260  1.00  0.00            
ATOM   3659  CG1 VAL   257      71.910  42.070  78.650  1.00  0.00            
ATOM   3660 HG11 VAL   257      72.730  41.880  79.380  1.00  0.00            
ATOM   3661 HG12 VAL   257      71.410  41.160  78.230  1.00  0.00            
ATOM   3662 HG13 VAL   257      72.400  42.540  77.770  1.00  0.00            
ATOM   3663  CG2 VAL   257      69.700  42.060  79.830  1.00  0.00            
ATOM   3664 HG21 VAL   257      70.090  41.600  80.760  1.00  0.00            
ATOM   3665 HG22 VAL   257      68.950  42.830  80.090  1.00  0.00            
ATOM   3666 HG23 VAL   257      69.280  41.240  79.200  1.00  0.00            
ATOM   3667  C   VAL   257      72.620  44.680  79.540  1.00  0.00            
ATOM   3668  O   VAL   257      73.690  44.400  80.070  1.00  0.00            
ATOM   3669  N   LYS   258      72.570  45.520  78.540  1.00  0.00            
ATOM   3670  HN  LYS   258      71.650  45.740  78.220  1.00  0.00            
ATOM   3671  CA  LYS   258      73.860  45.940  77.920  1.00  0.00            
ATOM   3672  HA  LYS   258      74.610  45.160  77.950  1.00  0.00            
ATOM   3673  CB  LYS   258      73.590  46.470  76.450  1.00  0.00            
ATOM   3674  HB1 LYS   258      72.850  47.300  76.530  1.00  0.00            
ATOM   3675  HB2 LYS   258      74.450  46.900  75.890  1.00  0.00            
ATOM   3676  CG  LYS   258      73.040  45.420  75.460  1.00  0.00            
ATOM   3677  HG1 LYS   258      72.040  45.030  75.720  1.00  0.00            
ATOM   3678  HG2 LYS   258      73.030  45.770  74.410  1.00  0.00            
ATOM   3679  CD  LYS   258      73.950  44.220  75.490  1.00  0.00            
ATOM   3680  HD1 LYS   258      75.020  44.510  75.430  1.00  0.00            
ATOM   3681  HD2 LYS   258      73.710  43.750  76.470  1.00  0.00            
ATOM   3682  CE  LYS   258      73.620  43.130  74.430  1.00  0.00            
ATOM   3683  HE1 LYS   258      74.400  42.360  74.590  1.00  0.00            
ATOM   3684  HE2 LYS   258      72.610  42.690  74.550  1.00  0.00            
ATOM   3685  NZ  LYS   258      73.700  43.640  73.090  1.00  0.00            
ATOM   3686  HZ1 LYS   258      73.770  42.760  72.540  1.00  0.00            
ATOM   3687  HZ2 LYS   258      72.990  44.230  72.610  1.00  0.00            
ATOM   3688  HZ3 LYS   258      74.640  44.100  73.020  1.00  0.00            
ATOM   3689  C   LYS   258      74.510  47.110  78.780  1.00  0.00            
ATOM   3690  O   LYS   258      75.710  47.390  78.590  1.00  0.00            
ATOM   3691  N   ARG   259      73.740  47.840  79.640  1.00  0.00            
ATOM   3692  HN  ARG   259      72.750  47.720  79.710  1.00  0.00            
ATOM   3693  CA  ARG   259      74.310  48.990  80.390  1.00  0.00            
ATOM   3694  HA  ARG   259      75.280  49.270  80.010  1.00  0.00            
ATOM   3695  CB  ARG   259      73.450  50.280  80.250  1.00  0.00            
ATOM   3696  HB1 ARG   259      72.430  50.060  80.630  1.00  0.00            
ATOM   3697  HB2 ARG   259      73.920  51.150  80.770  1.00  0.00            
ATOM   3698  CG  ARG   259      73.160  50.700  78.800  1.00  0.00            
ATOM   3699  HG1 ARG   259      72.640  49.940  78.180  1.00  0.00            
ATOM   3700  HG2 ARG   259      72.450  51.550  78.760  1.00  0.00            
ATOM   3701  CD  ARG   259      74.490  50.990  78.070  1.00  0.00            
ATOM   3702  HD1 ARG   259      75.300  50.270  78.300  1.00  0.00            
ATOM   3703  HD2 ARG   259      74.250  51.020  76.990  1.00  0.00            
ATOM   3704  NE  ARG   259      75.040  52.280  78.580  1.00  0.00            
ATOM   3705  HE  ARG   259      74.400  53.030  78.740  1.00  0.00            
ATOM   3706  CZ  ARG   259      76.240  52.750  78.350  1.00  0.00            
ATOM   3707  NH1 ARG   259      77.330  52.070  78.180  1.00  0.00            
ATOM   3708 HH11 ARG   259      78.210  52.510  78.030  1.00  0.00            
ATOM   3709 HH12 ARG   259      77.320  51.120  78.500  1.00  0.00            
ATOM   3710  NH2 ARG   259      76.350  54.070  78.250  1.00  0.00            
ATOM   3711 HH21 ARG   259      75.600  54.720  78.160  1.00  0.00            
ATOM   3712 HH22 ARG   259      77.270  54.430  78.120  1.00  0.00            
ATOM   3713  C   ARG   259      74.460  48.580  81.840  1.00  0.00            
ATOM   3714  O   ARG   259      75.540  48.230  82.260  1.00  0.00            
ATOM   3715  N   GLN   260      73.400  48.570  82.640  1.00  0.00            
ATOM   3716  HN  GLN   260      72.540  48.800  82.200  1.00  0.00            
ATOM   3717  CA  GLN   260      73.330  48.300  84.020  1.00  0.00            
ATOM   3718  HA  GLN   260      74.050  48.980  84.460  1.00  0.00            
ATOM   3719  CB  GLN   260      71.920  48.380  84.620  1.00  0.00            
ATOM   3720  HB1 GLN   260      71.160  47.910  83.960  1.00  0.00            
ATOM   3721  HB2 GLN   260      71.860  47.740  85.530  1.00  0.00            
ATOM   3722  CG  GLN   260      71.460  49.840  84.920  1.00  0.00            
ATOM   3723  HG1 GLN   260      70.430  49.760  85.310  1.00  0.00            
ATOM   3724  HG2 GLN   260      72.090  50.320  85.700  1.00  0.00            
ATOM   3725  CD  GLN   260      71.350  50.750  83.690  1.00  0.00            
ATOM   3726  OE1 GLN   260      70.800  50.380  82.640  1.00  0.00            
ATOM   3727  NE2 GLN   260      71.790  52.000  83.680  1.00  0.00            
ATOM   3728 HE21 GLN   260      71.600  52.510  82.840  1.00  0.00            
ATOM   3729 HE22 GLN   260      72.350  52.360  84.440  1.00  0.00            
ATOM   3730  C   GLN   260      73.990  47.000  84.450  1.00  0.00            
ATOM   3731  O   GLN   260      74.870  46.940  85.380  1.00  0.00            
ATOM   3732  N   TRP   261      73.610  45.870  83.780  1.00  0.00            
ATOM   3733  HN  TRP   261      72.980  45.880  83.000  1.00  0.00            
ATOM   3734  CA  TRP   261      74.120  44.610  84.100  1.00  0.00            
ATOM   3735  HA  TRP   261      73.960  44.580  85.170  1.00  0.00            
ATOM   3736  CB  TRP   261      73.300  43.520  83.420  1.00  0.00            
ATOM   3737  HB1 TRP   261      72.210  43.560  83.650  1.00  0.00            
ATOM   3738  HB2 TRP   261      73.450  43.650  82.330  1.00  0.00            
ATOM   3739  CG  TRP   261      73.550  42.060  83.750  1.00  0.00            
ATOM   3740  CD1 TRP   261      73.090  41.240  84.750  1.00  0.00            
ATOM   3741  HD1 TRP   261      72.410  41.580  85.520  1.00  0.00            
ATOM   3742  NE1 TRP   261      73.680  40.040  84.670  1.00  0.00            
ATOM   3743  HE1 TRP   261      73.640  39.370  85.370  1.00  0.00            
ATOM   3744  CE2 TRP   261      74.550  40.040  83.670  1.00  0.00            
ATOM   3745  CD2 TRP   261      74.580  41.290  83.110  1.00  0.00            
ATOM   3746  CE3 TRP   261      75.500  41.540  82.120  1.00  0.00            
ATOM   3747  HE3 TRP   261      75.510  42.510  81.630  1.00  0.00            
ATOM   3748  CZ3 TRP   261      76.530  40.650  81.770  1.00  0.00            
ATOM   3749  HZ3 TRP   261      77.210  40.830  80.950  1.00  0.00            
ATOM   3750  CZ2 TRP   261      75.520  39.060  83.360  1.00  0.00            
ATOM   3751  HZ2 TRP   261      75.520  38.120  83.900  1.00  0.00            
ATOM   3752  CH2 TRP   261      76.540  39.370  82.410  1.00  0.00            
ATOM   3753  HH2 TRP   261      77.220  38.610  82.040  1.00  0.00            
ATOM   3754  C   TRP   261      75.590  44.380  83.850  1.00  0.00            
ATOM   3755  O   TRP   261      76.450  43.820  84.560  1.00  0.00            
ATOM   3756  N   CYS   262      76.070  44.900  82.670  1.00  0.00            
ATOM   3757  HN  CYS   262      75.270  45.130  82.120  1.00  0.00            
ATOM   3758  CA  CYS   262      77.470  44.860  82.160  1.00  0.00            
ATOM   3759  HA  CYS   262      77.720  43.810  82.120  1.00  0.00            
ATOM   3760  CB  CYS   262      77.360  45.410  80.700  1.00  0.00            
ATOM   3761  HB1 CYS   262      76.930  44.640  80.040  1.00  0.00            
ATOM   3762  HB2 CYS   262      76.670  46.280  80.660  1.00  0.00            
ATOM   3763  SG  CYS   262      78.950  45.850  79.920  1.00  0.00            
ATOM   3764  HG1 CYS   262      79.260  46.680  80.900  1.00  0.00            
ATOM   3765  C   CYS   262      78.480  45.550  82.980  1.00  0.00            
ATOM   3766  O   CYS   262      79.610  45.050  83.230  1.00  0.00            
ATOM   3767  N   ALA   263      78.060  46.720  83.500  1.00  0.00            
ATOM   3768  HN  ALA   263      77.290  47.140  83.040  1.00  0.00            
ATOM   3769  CA  ALA   263      78.730  47.670  84.320  1.00  0.00            
ATOM   3770  HA  ALA   263      79.660  47.910  83.820  1.00  0.00            
ATOM   3771  CB  ALA   263      77.830  48.920  84.430  1.00  0.00            
ATOM   3772  HB1 ALA   263      77.000  48.690  85.130  1.00  0.00            
ATOM   3773  HB2 ALA   263      78.330  49.820  84.840  1.00  0.00            
ATOM   3774  HB3 ALA   263      77.290  49.310  83.530  1.00  0.00            
ATOM   3775  C   ALA   263      78.920  47.020  85.660  1.00  0.00            
ATOM   3776  O   ALA   263      79.930  47.170  86.250  1.00  0.00            
ATOM   3777  N   ALA   264      77.940  46.280  86.140  1.00  0.00            
ATOM   3778  HN  ALA   264      77.070  46.330  85.660  1.00  0.00            
ATOM   3779  CA  ALA   264      77.900  45.590  87.460  1.00  0.00            
ATOM   3780  HA  ALA   264      78.340  46.080  88.320  1.00  0.00            
ATOM   3781  CB  ALA   264      76.430  45.210  87.700  1.00  0.00            
ATOM   3782  HB1 ALA   264      75.770  46.110  87.790  1.00  0.00            
ATOM   3783  HB2 ALA   264      76.040  44.540  86.910  1.00  0.00            
ATOM   3784  HB3 ALA   264      76.440  44.670  88.680  1.00  0.00            
ATOM   3785  C   ALA   264      78.770  44.390  87.320  1.00  0.00            
ATOM   3786  O   ALA   264      79.340  43.960  88.310  1.00  0.00            
ATOM   3787  N   ALA   265      78.970  43.790  86.140  1.00  0.00            
ATOM   3788  HN  ALA   265      78.270  43.940  85.440  1.00  0.00            
ATOM   3789  CA  ALA   265      79.860  42.670  85.980  1.00  0.00            
ATOM   3790  HA  ALA   265      79.950  42.000  86.820  1.00  0.00            
ATOM   3791  CB  ALA   265      79.270  41.830  84.840  1.00  0.00            
ATOM   3792  HB1 ALA   265      79.840  40.880  84.720  1.00  0.00            
ATOM   3793  HB2 ALA   265      78.180  41.640  84.890  1.00  0.00            
ATOM   3794  HB3 ALA   265      79.350  42.390  83.880  1.00  0.00            
ATOM   3795  C   ALA   265      81.280  43.050  85.560  1.00  0.00            
ATOM   3796  O   ALA   265      82.130  42.160  85.500  1.00  0.00            
ATOM   3797  N   GLY   266      81.540  44.330  85.230  1.00  0.00            
ATOM   3798  HN  GLY   266      80.680  44.810  85.130  1.00  0.00            
ATOM   3799  CA  GLY   266      82.840  44.850  85.080  1.00  0.00            
ATOM   3800  HA1 GLY   266      83.490  44.440  85.840  1.00  0.00            
ATOM   3801  HA2 GLY   266      82.790  45.920  85.230  1.00  0.00            
ATOM   3802  C   GLY   266      83.380  44.590  83.720  1.00  0.00            
ATOM   3803  O   GLY   266      84.550  44.200  83.520  1.00  0.00            
ATOM   3804  N   LEU   267      82.510  44.780  82.700  1.00  0.00            
ATOM   3805  HN  LEU   267      81.630  45.230  82.860  1.00  0.00            
ATOM   3806  CA  LEU   267      82.800  44.440  81.330  1.00  0.00            
ATOM   3807  HA  LEU   267      83.850  44.250  81.230  1.00  0.00            
ATOM   3808  CB  LEU   267      81.990  43.190  80.910  1.00  0.00            
ATOM   3809  HB1 LEU   267      80.910  43.370  80.720  1.00  0.00            
ATOM   3810  HB2 LEU   267      82.310  42.800  79.910  1.00  0.00            
ATOM   3811  CG  LEU   267      82.040  41.950  81.850  1.00  0.00            
ATOM   3812  HG  LEU   267      81.600  42.370  82.780  1.00  0.00            
ATOM   3813  CD1 LEU   267      81.030  40.920  81.450  1.00  0.00            
ATOM   3814 HD11 LEU   267      80.030  41.190  81.850  1.00  0.00            
ATOM   3815 HD12 LEU   267      81.120  40.700  80.360  1.00  0.00            
ATOM   3816 HD13 LEU   267      81.310  40.010  82.020  1.00  0.00            
ATOM   3817  CD2 LEU   267      83.470  41.390  82.060  1.00  0.00            
ATOM   3818 HD21 LEU   267      83.400  40.400  82.550  1.00  0.00            
ATOM   3819 HD22 LEU   267      83.910  41.300  81.040  1.00  0.00            
ATOM   3820 HD23 LEU   267      84.150  42.140  82.510  1.00  0.00            
ATOM   3821  C   LEU   267      82.490  45.580  80.380  1.00  0.00            
ATOM   3822  O   LEU   267      82.010  46.610  80.720  1.00  0.00            
ATOM   3823  N   ALA   268      82.880  45.430  79.120  1.00  0.00            
ATOM   3824  HN  ALA   268      83.470  44.690  78.810  1.00  0.00            
ATOM   3825  CA  ALA   268      82.580  46.340  78.020  1.00  0.00            
ATOM   3826  HA  ALA   268      82.160  47.220  78.480  1.00  0.00            
ATOM   3827  CB  ALA   268      83.870  46.710  77.230  1.00  0.00            
ATOM   3828  HB1 ALA   268      84.360  45.760  76.930  1.00  0.00            
ATOM   3829  HB2 ALA   268      83.700  47.370  76.350  1.00  0.00            
ATOM   3830  HB3 ALA   268      84.580  47.190  77.930  1.00  0.00            
ATOM   3831  C   ALA   268      81.390  45.780  77.190  1.00  0.00            
ATOM   3832  O   ALA   268      81.420  44.580  76.810  1.00  0.00            
ATOM   3833  N   PRO   269      80.400  46.550  76.830  1.00  0.00            
ATOM   3834  CD  PRO   269      80.490  48.020  76.660  1.00  0.00            
ATOM   3835  HD1 PRO   269      81.420  48.340  76.130  1.00  0.00            
ATOM   3836  HD2 PRO   269      80.370  48.480  77.660  1.00  0.00            
ATOM   3837  CA  PRO   269      79.130  46.090  76.270  1.00  0.00            
ATOM   3838  HA  PRO   269      78.660  45.330  76.880  1.00  0.00            
ATOM   3839  CB  PRO   269      78.280  47.370  76.070  1.00  0.00            
ATOM   3840  HB1 PRO   269      77.960  47.690  77.080  1.00  0.00            
ATOM   3841  HB2 PRO   269      77.490  47.290  75.280  1.00  0.00            
ATOM   3842  CG  PRO   269      79.340  48.410  75.740  1.00  0.00            
ATOM   3843  HG1 PRO   269      78.860  49.410  75.790  1.00  0.00            
ATOM   3844  HG2 PRO   269      79.760  48.200  74.730  1.00  0.00            
ATOM   3845  C   PRO   269      79.250  45.350  74.920  1.00  0.00            
ATOM   3846  O   PRO   269      78.260  44.720  74.610  1.00  0.00            
ATOM   3847  N   ASP   270      80.320  45.580  74.110  1.00  0.00            
ATOM   3848  HN  ASP   270      81.080  46.220  74.260  1.00  0.00            
ATOM   3849  CA  ASP   270      80.490  44.870  72.890  1.00  0.00            
ATOM   3850  HA  ASP   270      79.550  44.780  72.360  1.00  0.00            
ATOM   3851  CB  ASP   270      81.390  45.700  71.870  1.00  0.00            
ATOM   3852  HB1 ASP   270      81.400  45.170  70.900  1.00  0.00            
ATOM   3853  HB2 ASP   270      80.880  46.670  71.670  1.00  0.00            
ATOM   3854  CG  ASP   270      82.840  45.950  72.370  1.00  0.00            
ATOM   3855  OD1 ASP   270      83.180  45.800  73.530  1.00  0.00            
ATOM   3856  OD2 ASP   270      83.650  46.350  71.490  1.00  0.00            
ATOM   3857  C   ASP   270      80.930  43.420  73.170  1.00  0.00            
ATOM   3858  O   ASP   270      80.990  42.620  72.240  1.00  0.00            
ATOM   3859  N   ARG   271      81.220  43.070  74.430  1.00  0.00            
ATOM   3860  HN  ARG   271      81.180  43.740  75.170  1.00  0.00            
ATOM   3861  CA  ARG   271      81.450  41.640  74.710  1.00  0.00            
ATOM   3862  HA  ARG   271      81.820  41.030  73.890  1.00  0.00            
ATOM   3863  CB  ARG   271      82.470  41.420  75.820  1.00  0.00            
ATOM   3864  HB1 ARG   271      82.170  42.090  76.650  1.00  0.00            
ATOM   3865  HB2 ARG   271      82.530  40.400  76.250  1.00  0.00            
ATOM   3866  CG  ARG   271      83.960  41.680  75.430  1.00  0.00            
ATOM   3867  HG1 ARG   271      84.570  41.500  76.340  1.00  0.00            
ATOM   3868  HG2 ARG   271      84.230  40.860  74.740  1.00  0.00            
ATOM   3869  CD  ARG   271      84.220  43.090  74.850  1.00  0.00            
ATOM   3870  HD1 ARG   271      83.860  43.110  73.800  1.00  0.00            
ATOM   3871  HD2 ARG   271      83.750  43.930  75.410  1.00  0.00            
ATOM   3872  NE  ARG   271      85.690  43.180  74.940  1.00  0.00            
ATOM   3873  HE  ARG   271      86.190  42.320  75.080  1.00  0.00            
ATOM   3874  CZ  ARG   271      86.410  44.150  74.530  1.00  0.00            
ATOM   3875  NH1 ARG   271      85.900  45.250  74.120  1.00  0.00            
ATOM   3876 HH11 ARG   271      86.490  45.930  73.680  1.00  0.00            
ATOM   3877 HH12 ARG   271      84.900  45.230  74.040  1.00  0.00            
ATOM   3878  NH2 ARG   271      87.740  44.120  74.630  1.00  0.00            
ATOM   3879 HH21 ARG   271      88.350  44.900  74.510  1.00  0.00            
ATOM   3880 HH22 ARG   271      88.070  43.290  75.090  1.00  0.00            
ATOM   3881  C   ARG   271      80.200  40.890  75.080  1.00  0.00            
ATOM   3882  O   ARG   271      80.170  39.640  75.110  1.00  0.00            
ATOM   3883  N   VAL   272      79.110  41.700  75.320  1.00  0.00            
ATOM   3884  HN  VAL   272      79.250  42.620  74.960  1.00  0.00            
ATOM   3885  CA  VAL   272      77.850  41.190  75.880  1.00  0.00            
ATOM   3886  HA  VAL   272      77.940  40.200  76.310  1.00  0.00            
ATOM   3887  CB  VAL   272      77.300  42.100  76.900  1.00  0.00            
ATOM   3888  HB  VAL   272      76.940  43.030  76.420  1.00  0.00            
ATOM   3889  CG1 VAL   272      75.990  41.400  77.570  1.00  0.00            
ATOM   3890 HG11 VAL   272      75.440  42.110  78.230  1.00  0.00            
ATOM   3891 HG12 VAL   272      75.260  40.970  76.850  1.00  0.00            
ATOM   3892 HG13 VAL   272      76.220  40.580  78.290  1.00  0.00            
ATOM   3893  CG2 VAL   272      78.440  42.410  77.920  1.00  0.00            
ATOM   3894 HG21 VAL   272      79.230  43.050  77.480  1.00  0.00            
ATOM   3895 HG22 VAL   272      77.830  42.960  78.670  1.00  0.00            
ATOM   3896 HG23 VAL   272      78.820  41.430  78.280  1.00  0.00            
ATOM   3897  C   VAL   272      76.880  40.820  74.720  1.00  0.00            
ATOM   3898  O   VAL   272      76.520  41.650  73.910  1.00  0.00            
ATOM   3899  N   TYR   273      76.400  39.540  74.620  1.00  0.00            
ATOM   3900  HN  TYR   273      76.810  38.840  75.180  1.00  0.00            
ATOM   3901  CA  TYR   273      75.440  39.030  73.670  1.00  0.00            
ATOM   3902  HA  TYR   273      75.290  39.730  72.860  1.00  0.00            
ATOM   3903  CB  TYR   273      76.010  37.620  73.190  1.00  0.00            
ATOM   3904  HB1 TYR   273      77.070  37.820  72.910  1.00  0.00            
ATOM   3905  HB2 TYR   273      75.970  36.870  74.010  1.00  0.00            
ATOM   3906  CG  TYR   273      75.250  37.080  72.010  1.00  0.00            
ATOM   3907  CD1 TYR   273      74.320  36.100  72.190  1.00  0.00            
ATOM   3908  HD1 TYR   273      73.980  35.860  73.190  1.00  0.00            
ATOM   3909  CE1 TYR   273      73.700  35.450  71.140  1.00  0.00            
ATOM   3910  HE1 TYR   273      73.040  34.610  71.290  1.00  0.00            
ATOM   3911  CZ  TYR   273      74.020  35.840  69.840  1.00  0.00            
ATOM   3912  OH  TYR   273      73.490  35.090  68.820  1.00  0.00            
ATOM   3913  HH  TYR   273      73.620  35.580  68.010  1.00  0.00            
ATOM   3914  CD2 TYR   273      75.500  37.540  70.730  1.00  0.00            
ATOM   3915  HD2 TYR   273      76.260  38.300  70.640  1.00  0.00            
ATOM   3916  CE2 TYR   273      74.890  36.900  69.580  1.00  0.00            
ATOM   3917  HE2 TYR   273      75.210  37.160  68.580  1.00  0.00            
ATOM   3918  C   TYR   273      74.160  38.870  74.530  1.00  0.00            
ATOM   3919  O   TYR   273      74.210  38.160  75.520  1.00  0.00            
ATOM   3920  N   HSD   274      73.050  39.490  74.130  1.00  0.00            
ATOM   3921  HN  HSD   274      73.050  40.070  73.320  1.00  0.00            
ATOM   3922  CA  HSD   274      71.760  39.360  74.710  1.00  0.00            
ATOM   3923  HA  HSD   274      71.890  38.760  75.600  1.00  0.00            
ATOM   3924  CB  HSD   274      71.150  40.680  74.980  1.00  0.00            
ATOM   3925  HB1 HSD   274      71.700  41.320  75.710  1.00  0.00            
ATOM   3926  HB2 HSD   274      71.070  41.200  74.000  1.00  0.00            
ATOM   3927  ND1 HSD   274      68.820  41.530  75.600  1.00  0.00            
ATOM   3928  HD1 HSD   274      68.900  42.420  75.140  1.00  0.00            
ATOM   3929  CG  HSD   274      69.810  40.580  75.640  1.00  0.00            
ATOM   3930  CE1 HSD   274      67.750  40.990  76.220  1.00  0.00            
ATOM   3931  HE1 HSD   274      66.780  41.490  76.220  1.00  0.00            
ATOM   3932  NE2 HSD   274      67.980  39.800  76.580  1.00  0.00            
ATOM   3933  CD2 HSD   274      69.300  39.580  76.330  1.00  0.00            
ATOM   3934  HD2 HSD   274      69.530  38.540  76.530  1.00  0.00            
ATOM   3935  C   HSD   274      70.950  38.560  73.630  1.00  0.00            
ATOM   3936  O   HSD   274      70.900  38.920  72.490  1.00  0.00            
ATOM   3937  N   CYS   275      70.360  37.480  74.040  1.00  0.00            
ATOM   3938  HN  CYS   275      70.580  37.070  74.920  1.00  0.00            
ATOM   3939  CA  CYS   275      69.270  36.960  73.210  1.00  0.00            
ATOM   3940  HA  CYS   275      69.130  37.480  72.270  1.00  0.00            
ATOM   3941  CB  CYS   275      69.540  35.470  73.060  1.00  0.00            
ATOM   3942  HB1 CYS   275      70.600  35.360  72.730  1.00  0.00            
ATOM   3943  HB2 CYS   275      69.450  34.900  74.000  1.00  0.00            
ATOM   3944  SG  CYS   275      68.410  34.640  71.800  1.00  0.00            
ATOM   3945  HG1 CYS   275      67.220  34.890  72.320  1.00  0.00            
ATOM   3946  C   CYS   275      67.970  37.060  74.010  1.00  0.00            
ATOM   3947  O   CYS   275      67.990  36.920  75.220  1.00  0.00            
ATOM   3948  N   SER   276      66.810  37.210  73.280  1.00  0.00            
ATOM   3949  HN  SER   276      66.770  37.310  72.290  1.00  0.00            
ATOM   3950  CA  SER   276      65.510  37.240  73.900  1.00  0.00            
ATOM   3951  HA  SER   276      65.580  36.980  74.950  1.00  0.00            
ATOM   3952  CB  SER   276      64.810  38.590  73.850  1.00  0.00            
ATOM   3953  HB1 SER   276      65.470  39.380  74.260  1.00  0.00            
ATOM   3954  HB2 SER   276      64.580  38.840  72.790  1.00  0.00            
ATOM   3955  OG  SER   276      63.590  38.560  74.520  1.00  0.00            
ATOM   3956  HG1 SER   276      63.770  38.300  75.430  1.00  0.00            
ATOM   3957  C   SER   276      64.720  36.090  73.310  1.00  0.00            
ATOM   3958  O   SER   276      64.890  35.740  72.140  1.00  0.00            
ATOM   3959  N   VAL   277      63.810  35.400  74.040  1.00  0.00            
ATOM   3960  HN  VAL   277      63.580  35.710  74.960  1.00  0.00            
ATOM   3961  CA  VAL   277      62.980  34.300  73.520  1.00  0.00            
ATOM   3962  HA  VAL   277      63.300  34.020  72.530  1.00  0.00            
ATOM   3963  CB  VAL   277      63.100  33.110  74.480  1.00  0.00            
ATOM   3964  HB  VAL   277      62.770  33.370  75.510  1.00  0.00            
ATOM   3965  CG1 VAL   277      62.180  32.050  73.940  1.00  0.00            
ATOM   3966 HG11 VAL   277      61.140  32.340  73.690  1.00  0.00            
ATOM   3967 HG12 VAL   277      62.640  31.610  73.030  1.00  0.00            
ATOM   3968 HG13 VAL   277      62.210  31.160  74.600  1.00  0.00            
ATOM   3969  CG2 VAL   277      64.520  32.670  74.480  1.00  0.00            
ATOM   3970 HG21 VAL   277      64.670  31.860  75.230  1.00  0.00            
ATOM   3971 HG22 VAL   277      64.830  32.360  73.460  1.00  0.00            
ATOM   3972 HG23 VAL   277      65.230  33.460  74.810  1.00  0.00            
ATOM   3973  C   VAL   277      61.540  34.800  73.600  1.00  0.00            
ATOM   3974  O   VAL   277      61.050  35.150  74.650  1.00  0.00            
ATOM   3975  N   MET   278      60.860  34.870  72.410  1.00  0.00            
ATOM   3976  HN  MET   278      61.310  34.410  71.650  1.00  0.00            
ATOM   3977  CA  MET   278      59.610  35.540  72.240  1.00  0.00            
ATOM   3978  HA  MET   278      59.230  35.780  73.220  1.00  0.00            
ATOM   3979  CB  MET   278      59.740  36.830  71.470  1.00  0.00            
ATOM   3980  HB1 MET   278      60.250  36.680  70.500  1.00  0.00            
ATOM   3981  HB2 MET   278      58.760  37.260  71.180  1.00  0.00            
ATOM   3982  CG  MET   278      60.660  37.900  72.150  1.00  0.00            
ATOM   3983  HG1 MET   278      61.660  37.430  72.270  1.00  0.00            
ATOM   3984  HG2 MET   278      60.860  38.730  71.450  1.00  0.00            
ATOM   3985  SD  MET   278      60.180  38.570  73.740  1.00  0.00            
ATOM   3986  CE  MET   278      58.570  39.260  73.190  1.00  0.00            
ATOM   3987  HE1 MET   278      57.900  38.410  72.960  1.00  0.00            
ATOM   3988  HE2 MET   278      58.070  39.990  73.870  1.00  0.00            
ATOM   3989  HE3 MET   278      58.760  39.740  72.210  1.00  0.00            
ATOM   3990  C   MET   278      58.660  34.590  71.460  1.00  0.00            
ATOM   3991  O   MET   278      58.990  34.060  70.410  1.00  0.00            
ATOM   3992  N   PRO   279      57.430  34.450  71.930  1.00  0.00            
ATOM   3993  CD  PRO   279      56.950  35.190  73.040  1.00  0.00            
ATOM   3994  HD1 PRO   279      57.200  36.270  72.950  1.00  0.00            
ATOM   3995  HD2 PRO   279      57.460  34.750  73.920  1.00  0.00            
ATOM   3996  CA  PRO   279      56.420  33.580  71.410  1.00  0.00            
ATOM   3997  HA  PRO   279      56.870  32.600  71.390  1.00  0.00            
ATOM   3998  CB  PRO   279      55.410  33.650  72.570  1.00  0.00            
ATOM   3999  HB1 PRO   279      55.810  32.920  73.310  1.00  0.00            
ATOM   4000  HB2 PRO   279      54.340  33.410  72.380  1.00  0.00            
ATOM   4001  CG  PRO   279      55.420  35.060  73.070  1.00  0.00            
ATOM   4002  HG1 PRO   279      55.090  35.140  74.130  1.00  0.00            
ATOM   4003  HG2 PRO   279      55.000  35.820  72.390  1.00  0.00            
ATOM   4004  C   PRO   279      55.830  33.990  70.100  1.00  0.00            
ATOM   4005  O   PRO   279      54.750  33.480  69.760  1.00  0.00            
ATOM   4006  N   CYS   280      56.470  34.810  69.230  1.00  0.00            
ATOM   4007  HN  CYS   280      57.430  35.070  69.340  1.00  0.00            
ATOM   4008  CA  CYS   280      55.800  35.490  68.140  1.00  0.00            
ATOM   4009  HA  CYS   280      54.980  34.830  67.890  1.00  0.00            
ATOM   4010  CB  CYS   280      55.110  36.780  68.730  1.00  0.00            
ATOM   4011  HB1 CYS   280      54.320  36.510  69.460  1.00  0.00            
ATOM   4012  HB2 CYS   280      55.890  37.270  69.360  1.00  0.00            
ATOM   4013  SG  CYS   280      54.450  37.910  67.880  1.00  0.00            
ATOM   4014  C   CYS   280      56.710  35.670  66.900  1.00  0.00            
ATOM   4015  O   CYS   280      57.790  36.290  66.960  1.00  0.00            
ATOM   4016  N   TYR   281      56.190  35.200  65.730  1.00  0.00            
ATOM   4017  HN  TYR   281      55.220  34.990  65.720  1.00  0.00            
ATOM   4018  CA  TYR   281      56.910  35.330  64.460  1.00  0.00            
ATOM   4019  HA  TYR   281      57.900  34.930  64.620  1.00  0.00            
ATOM   4020  CB  TYR   281      56.110  34.630  63.350  1.00  0.00            
ATOM   4021  HB1 TYR   281      56.100  33.530  63.490  1.00  0.00            
ATOM   4022  HB2 TYR   281      55.060  34.960  63.520  1.00  0.00            
ATOM   4023  CG  TYR   281      56.550  34.930  61.900  1.00  0.00            
ATOM   4024  CD1 TYR   281      55.870  35.720  60.930  1.00  0.00            
ATOM   4025  HD1 TYR   281      54.870  36.050  61.170  1.00  0.00            
ATOM   4026  CE1 TYR   281      56.460  35.990  59.680  1.00  0.00            
ATOM   4027  HE1 TYR   281      56.020  36.700  59.000  1.00  0.00            
ATOM   4028  CZ  TYR   281      57.720  35.400  59.420  1.00  0.00            
ATOM   4029  OH  TYR   281      58.400  35.720  58.290  1.00  0.00            
ATOM   4030  HH  TYR   281      59.140  35.120  58.170  1.00  0.00            
ATOM   4031  CD2 TYR   281      57.720  34.290  61.560  1.00  0.00            
ATOM   4032  HD2 TYR   281      58.170  33.710  62.360  1.00  0.00            
ATOM   4033  CE2 TYR   281      58.310  34.480  60.320  1.00  0.00            
ATOM   4034  HE2 TYR   281      59.260  34.020  60.100  1.00  0.00            
ATOM   4035  C   TYR   281      57.140  36.790  64.060  1.00  0.00            
ATOM   4036  O   TYR   281      58.290  37.090  63.690  1.00  0.00            
ATOM   4037  N   ASP   282      56.250  37.650  64.300  1.00  0.00            
ATOM   4038  HN  ASP   282      55.320  37.400  64.570  1.00  0.00            
ATOM   4039  CA  ASP   282      56.380  39.070  63.940  1.00  0.00            
ATOM   4040  HA  ASP   282      56.780  39.230  62.950  1.00  0.00            
ATOM   4041  CB  ASP   282      54.920  39.800  63.950  1.00  0.00            
ATOM   4042  HB1 ASP   282      54.490  39.570  64.950  1.00  0.00            
ATOM   4043  HB2 ASP   282      54.970  40.910  63.860  1.00  0.00            
ATOM   4044  CG  ASP   282      54.040  39.430  62.810  1.00  0.00            
ATOM   4045  OD1 ASP   282      54.560  39.060  61.700  1.00  0.00            
ATOM   4046  OD2 ASP   282      52.820  39.410  62.990  1.00  0.00            
ATOM   4047  C   ASP   282      57.350  39.840  64.900  1.00  0.00            
ATOM   4048  O   ASP   282      58.080  40.760  64.470  1.00  0.00            
ATOM   4049  N   LYS   283      57.510  39.370  66.150  1.00  0.00            
ATOM   4050  HN  LYS   283      57.150  38.470  66.360  1.00  0.00            
ATOM   4051  CA  LYS   283      58.420  39.910  67.090  1.00  0.00            
ATOM   4052  HA  LYS   283      58.350  40.990  67.070  1.00  0.00            
ATOM   4053  CB  LYS   283      58.200  39.410  68.490  1.00  0.00            
ATOM   4054  HB1 LYS   283      58.090  38.310  68.580  1.00  0.00            
ATOM   4055  HB2 LYS   283      59.090  39.690  69.090  1.00  0.00            
ATOM   4056  CG  LYS   283      56.950  40.080  69.190  1.00  0.00            
ATOM   4057  HG1 LYS   283      56.030  39.970  68.580  1.00  0.00            
ATOM   4058  HG2 LYS   283      56.870  39.440  70.090  1.00  0.00            
ATOM   4059  CD  LYS   283      57.200  41.510  69.670  1.00  0.00            
ATOM   4060  HD1 LYS   283      58.260  41.580  70.020  1.00  0.00            
ATOM   4061  HD2 LYS   283      57.150  42.280  68.870  1.00  0.00            
ATOM   4062  CE  LYS   283      56.220  41.940  70.730  1.00  0.00            
ATOM   4063  HE1 LYS   283      55.190  41.870  70.330  1.00  0.00            
ATOM   4064  HE2 LYS   283      56.230  41.190  71.560  1.00  0.00            
ATOM   4065  NZ  LYS   283      56.490  43.200  71.390  1.00  0.00            
ATOM   4066  HZ1 LYS   283      55.550  43.450  71.750  1.00  0.00            
ATOM   4067  HZ2 LYS   283      57.210  43.170  72.140  1.00  0.00            
ATOM   4068  HZ3 LYS   283      56.890  43.940  70.770  1.00  0.00            
ATOM   4069  C   LYS   283      59.890  39.780  66.700  1.00  0.00            
ATOM   4070  O   LYS   283      60.730  40.590  67.120  1.00  0.00            
ATOM   4071  N   LYS   284      60.230  38.830  65.760  1.00  0.00            
ATOM   4072  HN  LYS   284      59.620  38.050  65.730  1.00  0.00            
ATOM   4073  CA  LYS   284      61.550  38.720  65.210  1.00  0.00            
ATOM   4074  HA  LYS   284      62.250  38.620  66.030  1.00  0.00            
ATOM   4075  CB  LYS   284      61.650  37.370  64.420  1.00  0.00            
ATOM   4076  HB1 LYS   284      60.960  37.390  63.560  1.00  0.00            
ATOM   4077  HB2 LYS   284      62.700  37.370  64.070  1.00  0.00            
ATOM   4078  CG  LYS   284      61.670  36.080  65.250  1.00  0.00            
ATOM   4079  HG1 LYS   284      62.620  36.120  65.840  1.00  0.00            
ATOM   4080  HG2 LYS   284      60.720  35.950  65.800  1.00  0.00            
ATOM   4081  CD  LYS   284      61.820  34.810  64.320  1.00  0.00            
ATOM   4082  HD1 LYS   284      61.320  34.990  63.350  1.00  0.00            
ATOM   4083  HD2 LYS   284      62.820  34.720  63.860  1.00  0.00            
ATOM   4084  CE  LYS   284      61.420  33.520  65.100  1.00  0.00            
ATOM   4085  HE1 LYS   284      61.860  33.620  66.120  1.00  0.00            
ATOM   4086  HE2 LYS   284      60.340  33.270  65.150  1.00  0.00            
ATOM   4087  NZ  LYS   284      62.020  32.390  64.350  1.00  0.00            
ATOM   4088  HZ1 LYS   284      62.460  32.760  63.480  1.00  0.00            
ATOM   4089  HZ2 LYS   284      62.780  31.950  64.910  1.00  0.00            
ATOM   4090  HZ3 LYS   284      61.210  31.800  64.090  1.00  0.00            
ATOM   4091  C   LYS   284      61.990  39.900  64.340  1.00  0.00            
ATOM   4092  O   LYS   284      63.170  40.280  64.430  1.00  0.00            
ATOM   4093  N   LEU   285      61.160  40.500  63.480  1.00  0.00            
ATOM   4094  HN  LEU   285      60.290  40.020  63.410  1.00  0.00            
ATOM   4095  CA  LEU   285      61.520  41.630  62.650  1.00  0.00            
ATOM   4096  HA  LEU   285      62.460  41.480  62.140  1.00  0.00            
ATOM   4097  CB  LEU   285      60.470  41.670  61.580  1.00  0.00            
ATOM   4098  HB1 LEU   285      60.640  40.870  60.830  1.00  0.00            
ATOM   4099  HB2 LEU   285      59.460  41.540  62.030  1.00  0.00            
ATOM   4100  CG  LEU   285      60.310  42.970  60.680  1.00  0.00            
ATOM   4101  HG  LEU   285      59.930  43.710  61.410  1.00  0.00            
ATOM   4102  CD1 LEU   285      61.670  43.410  60.080  1.00  0.00            
ATOM   4103 HD11 LEU   285      62.510  43.280  60.800  1.00  0.00            
ATOM   4104 HD12 LEU   285      61.760  42.870  59.120  1.00  0.00            
ATOM   4105 HD13 LEU   285      61.670  44.510  59.870  1.00  0.00            
ATOM   4106  CD2 LEU   285      59.290  42.660  59.620  1.00  0.00            
ATOM   4107 HD21 LEU   285      59.040  43.520  58.980  1.00  0.00            
ATOM   4108 HD22 LEU   285      59.760  41.850  59.010  1.00  0.00            
ATOM   4109 HD23 LEU   285      58.360  42.290  60.100  1.00  0.00            
ATOM   4110  C   LEU   285      61.730  42.940  63.420  1.00  0.00            
ATOM   4111  O   LEU   285      62.500  43.810  63.070  1.00  0.00            
ATOM   4112  N   GLU   286      61.150  42.910  64.650  1.00  0.00            
ATOM   4113  HN  GLU   286      60.570  42.180  64.980  1.00  0.00            
ATOM   4114  CA  GLU   286      61.340  44.010  65.620  1.00  0.00            
ATOM   4115  HA  GLU   286      61.480  44.930  65.080  1.00  0.00            
ATOM   4116  CB  GLU   286      60.060  44.090  66.530  1.00  0.00            
ATOM   4117  HB1 GLU   286      60.020  43.200  67.180  1.00  0.00            
ATOM   4118  HB2 GLU   286      60.130  44.960  67.220  1.00  0.00            
ATOM   4119  CG  GLU   286      58.710  44.240  65.740  1.00  0.00            
ATOM   4120  HG1 GLU   286      58.580  43.300  65.160  1.00  0.00            
ATOM   4121  HG2 GLU   286      57.880  44.470  66.440  1.00  0.00            
ATOM   4122  CD  GLU   286      58.820  45.300  64.660  1.00  0.00            
ATOM   4123  OE1 GLU   286      59.610  46.280  64.710  1.00  0.00            
ATOM   4124  OE2 GLU   286      58.030  45.230  63.670  1.00  0.00            
ATOM   4125  C   GLU   286      62.530  43.870  66.540  1.00  0.00            
ATOM   4126  O   GLU   286      63.070  44.830  67.120  1.00  0.00            
ATOM   4127  N   GLY   287      63.170  42.660  66.500  1.00  0.00            
ATOM   4128  HN  GLY   287      62.720  41.860  66.100  1.00  0.00            
ATOM   4129  CA  GLY   287      64.570  42.510  66.940  1.00  0.00            
ATOM   4130  HA1 GLY   287      64.730  41.440  66.900  1.00  0.00            
ATOM   4131  HA2 GLY   287      64.720  43.030  67.880  1.00  0.00            
ATOM   4132  C   GLY   287      65.510  42.970  65.900  1.00  0.00            
ATOM   4133  O   GLY   287      66.600  43.470  66.160  1.00  0.00            
ATOM   4134  N   ALA   288      65.110  42.840  64.620  1.00  0.00            
ATOM   4135  HN  ALA   288      64.190  42.520  64.390  1.00  0.00            
ATOM   4136  CA  ALA   288      65.950  42.920  63.510  1.00  0.00            
ATOM   4137  HA  ALA   288      66.940  42.590  63.790  1.00  0.00            
ATOM   4138  CB  ALA   288      65.330  42.050  62.370  1.00  0.00            
ATOM   4139  HB1 ALA   288      64.950  41.080  62.740  1.00  0.00            
ATOM   4140  HB2 ALA   288      64.440  42.570  61.960  1.00  0.00            
ATOM   4141  HB3 ALA   288      66.050  41.920  61.540  1.00  0.00            
ATOM   4142  C   ALA   288      66.160  44.390  63.040  1.00  0.00            
ATOM   4143  O   ALA   288      67.070  44.730  62.290  1.00  0.00            
ATOM   4144  N   ARG   289      65.380  45.360  63.540  1.00  0.00            
ATOM   4145  HN  ARG   289      64.730  45.080  64.250  1.00  0.00            
ATOM   4146  CA  ARG   289      65.430  46.760  63.150  1.00  0.00            
ATOM   4147  HA  ARG   289      65.190  46.890  62.110  1.00  0.00            
ATOM   4148  CB  ARG   289      64.360  47.520  64.050  1.00  0.00            
ATOM   4149  HB1 ARG   289      64.610  47.460  65.130  1.00  0.00            
ATOM   4150  HB2 ARG   289      64.450  48.610  63.830  1.00  0.00            
ATOM   4151  CG  ARG   289      62.940  46.980  64.040  1.00  0.00            
ATOM   4152  HG1 ARG   289      62.950  45.890  64.280  1.00  0.00            
ATOM   4153  HG2 ARG   289      62.290  47.460  64.800  1.00  0.00            
ATOM   4154  CD  ARG   289      62.370  47.190  62.560  1.00  0.00            
ATOM   4155  HD1 ARG   289      62.350  48.240  62.190  1.00  0.00            
ATOM   4156  HD2 ARG   289      63.100  46.720  61.870  1.00  0.00            
ATOM   4157  NE  ARG   289      60.990  46.620  62.420  1.00  0.00            
ATOM   4158  HE  ARG   289      60.580  46.260  63.260  1.00  0.00            
ATOM   4159  CZ  ARG   289      60.240  46.680  61.280  1.00  0.00            
ATOM   4160  NH1 ARG   289      60.680  47.050  60.110  1.00  0.00            
ATOM   4161 HH11 ARG   289      60.090  47.030  59.300  1.00  0.00            
ATOM   4162 HH12 ARG   289      61.650  47.280  59.980  1.00  0.00            
ATOM   4163  NH2 ARG   289      59.000  46.280  61.400  1.00  0.00            
ATOM   4164 HH21 ARG   289      58.410  46.190  60.590  1.00  0.00            
ATOM   4165 HH22 ARG   289      58.690  46.040  62.320  1.00  0.00            
ATOM   4166  C   ARG   289      66.680  47.500  63.320  1.00  0.00            
ATOM   4167  O   ARG   289      67.390  47.400  64.330  1.00  0.00            
ATOM   4168  N   ASP   290      66.990  48.470  62.400  1.00  0.00            
ATOM   4169  HN  ASP   290      66.390  48.640  61.620  1.00  0.00            
ATOM   4170  CA  ASP   290      68.220  49.070  62.400  1.00  0.00            
ATOM   4171  HA  ASP   290      68.900  48.750  63.170  1.00  0.00            
ATOM   4172  CB  ASP   290      68.920  48.840  61.040  1.00  0.00            
ATOM   4173  HB1 ASP   290      70.020  48.700  61.070  1.00  0.00            
ATOM   4174  HB2 ASP   290      68.530  47.810  60.840  1.00  0.00            
ATOM   4175  CG  ASP   290      68.390  49.510  59.830  1.00  0.00            
ATOM   4176  OD1 ASP   290      67.160  49.930  59.810  1.00  0.00            
ATOM   4177  OD2 ASP   290      69.200  49.580  58.850  1.00  0.00            
ATOM   4178  C   ASP   290      68.190  50.600  62.750  1.00  0.00            
ATOM   4179  O   ASP   290      69.160  51.320  62.710  1.00  0.00            
ATOM   4180  N   ASP   291      67.000  51.050  63.240  1.00  0.00            
ATOM   4181  HN  ASP   291      66.130  50.570  63.100  1.00  0.00            
ATOM   4182  CA  ASP   291      66.840  52.460  63.700  1.00  0.00            
ATOM   4183  HA  ASP   291      67.480  53.190  63.220  1.00  0.00            
ATOM   4184  CB  ASP   291      65.370  52.700  63.380  1.00  0.00            
ATOM   4185  HB1 ASP   291      64.700  51.950  63.840  1.00  0.00            
ATOM   4186  HB2 ASP   291      64.910  53.610  63.830  1.00  0.00            
ATOM   4187  CG  ASP   291      65.150  52.660  61.900  1.00  0.00            
ATOM   4188  OD1 ASP   291      66.020  53.300  61.160  1.00  0.00            
ATOM   4189  OD2 ASP   291      64.090  52.220  61.460  1.00  0.00            
ATOM   4190  C   ASP   291      67.030  52.630  65.190  1.00  0.00            
ATOM   4191  O   ASP   291      67.050  53.710  65.770  1.00  0.00            
ATOM   4192  N   PHE   292      67.310  51.530  65.860  1.00  0.00            
ATOM   4193  HN  PHE   292      67.370  50.650  65.400  1.00  0.00            
ATOM   4194  CA  PHE   292      67.330  51.490  67.300  1.00  0.00            
ATOM   4195  HA  PHE   292      67.400  52.500  67.690  1.00  0.00            
ATOM   4196  CB  PHE   292      66.220  50.600  67.880  1.00  0.00            
ATOM   4197  HB1 PHE   292      66.140  49.580  67.440  1.00  0.00            
ATOM   4198  HB2 PHE   292      66.190  50.720  68.980  1.00  0.00            
ATOM   4199  CG  PHE   292      64.870  51.210  67.510  1.00  0.00            
ATOM   4200  CD1 PHE   292      64.580  52.550  67.770  1.00  0.00            
ATOM   4201  HD1 PHE   292      65.370  53.190  68.150  1.00  0.00            
ATOM   4202  CE1 PHE   292      63.450  53.190  67.280  1.00  0.00            
ATOM   4203  HE1 PHE   292      63.330  54.250  67.430  1.00  0.00            
ATOM   4204  CZ  PHE   292      62.420  52.320  66.700  1.00  0.00            
ATOM   4205  HZ  PHE   292      61.430  52.670  66.440  1.00  0.00            
ATOM   4206  CD2 PHE   292      63.860  50.420  66.950  1.00  0.00            
ATOM   4207  HD2 PHE   292      64.080  49.370  66.830  1.00  0.00            
ATOM   4208  CE2 PHE   292      62.610  50.950  66.530  1.00  0.00            
ATOM   4209  HE2 PHE   292      61.890  50.270  66.100  1.00  0.00            
ATOM   4210  C   PHE   292      68.630  50.880  67.580  1.00  0.00            
ATOM   4211  O   PHE   292      68.890  49.670  67.320  1.00  0.00            
ATOM   4212  N   TRP   293      69.600  51.650  68.090  1.00  0.00            
ATOM   4213  HN  TRP   293      69.530  52.630  68.260  1.00  0.00            
ATOM   4214  CA  TRP   293      70.890  51.080  68.460  1.00  0.00            
ATOM   4215  HA  TRP   293      70.730  50.160  69.000  1.00  0.00            
ATOM   4216  CB  TRP   293      71.860  50.800  67.180  1.00  0.00            
ATOM   4217  HB1 TRP   293      72.850  50.360  67.420  1.00  0.00            
ATOM   4218  HB2 TRP   293      71.360  49.960  66.640  1.00  0.00            
ATOM   4219  CG  TRP   293      71.910  51.990  66.290  1.00  0.00            
ATOM   4220  CD1 TRP   293      71.120  52.160  65.220  1.00  0.00            
ATOM   4221  HD1 TRP   293      70.320  51.460  65.060  1.00  0.00            
ATOM   4222  NE1 TRP   293      71.310  53.370  64.700  1.00  0.00            
ATOM   4223  HE1 TRP   293      70.990  53.700  63.840  1.00  0.00            
ATOM   4224  CE2 TRP   293      72.240  54.050  65.370  1.00  0.00            
ATOM   4225  CD2 TRP   293      72.590  53.240  66.470  1.00  0.00            
ATOM   4226  CE3 TRP   293      73.530  53.680  67.370  1.00  0.00            
ATOM   4227  HE3 TRP   293      73.960  52.980  68.080  1.00  0.00            
ATOM   4228  CZ3 TRP   293      74.050  54.950  67.230  1.00  0.00            
ATOM   4229  HZ3 TRP   293      74.830  55.310  67.880  1.00  0.00            
ATOM   4230  CZ2 TRP   293      72.660  55.350  65.240  1.00  0.00            
ATOM   4231  HZ2 TRP   293      72.270  55.980  64.460  1.00  0.00            
ATOM   4232  CH2 TRP   293      73.570  55.800  66.200  1.00  0.00            
ATOM   4233  HH2 TRP   293      73.870  56.840  66.150  1.00  0.00            
ATOM   4234  C   TRP   293      71.480  51.960  69.560  1.00  0.00            
ATOM   4235  O   TRP   293      71.310  53.150  69.590  1.00  0.00            
ATOM   4236  N   LEU   294      72.310  51.430  70.480  1.00  0.00            
ATOM   4237  HN  LEU   294      72.530  50.460  70.500  1.00  0.00            
ATOM   4238  CA  LEU   294      72.750  52.170  71.630  1.00  0.00            
ATOM   4239  HA  LEU   294      72.140  53.060  71.770  1.00  0.00            
ATOM   4240  CB  LEU   294      72.680  51.240  72.960  1.00  0.00            
ATOM   4241  HB1 LEU   294      73.350  50.350  72.860  1.00  0.00            
ATOM   4242  HB2 LEU   294      73.080  51.790  73.830  1.00  0.00            
ATOM   4243  CG  LEU   294      71.190  50.780  73.270  1.00  0.00            
ATOM   4244  HG  LEU   294      70.930  50.240  72.340  1.00  0.00            
ATOM   4245  CD1 LEU   294      71.250  49.610  74.360  1.00  0.00            
ATOM   4246 HD11 LEU   294      71.380  50.060  75.370  1.00  0.00            
ATOM   4247 HD12 LEU   294      70.290  49.060  74.440  1.00  0.00            
ATOM   4248 HD13 LEU   294      72.140  48.930  74.320  1.00  0.00            
ATOM   4249  CD2 LEU   294      70.170  51.810  73.720  1.00  0.00            
ATOM   4250 HD21 LEU   294      69.300  51.350  74.230  1.00  0.00            
ATOM   4251 HD22 LEU   294      70.660  52.540  74.390  1.00  0.00            
ATOM   4252 HD23 LEU   294      69.780  52.260  72.780  1.00  0.00            
ATOM   4253  C   LEU   294      74.220  52.660  71.490  1.00  0.00            
ATOM   4254  O   LEU   294      74.950  52.170  70.610  1.00  0.00            
ATOM   4255  N   PRO   295      74.690  53.590  72.370  1.00  0.00            
ATOM   4256  CD  PRO   295      73.910  54.620  72.920  1.00  0.00            
ATOM   4257  HD1 PRO   295      73.000  54.200  73.400  1.00  0.00            
ATOM   4258  HD2 PRO   295      73.430  55.340  72.220  1.00  0.00            
ATOM   4259  CA  PRO   295      76.140  53.800  72.610  1.00  0.00            
ATOM   4260  HA  PRO   295      76.660  54.330  71.820  1.00  0.00            
ATOM   4261  CB  PRO   295      76.230  54.690  73.940  1.00  0.00            
ATOM   4262  HB1 PRO   295      77.120  55.350  73.950  1.00  0.00            
ATOM   4263  HB2 PRO   295      76.070  54.060  74.840  1.00  0.00            
ATOM   4264  CG  PRO   295      74.830  55.490  73.830  1.00  0.00            
ATOM   4265  HG1 PRO   295      74.810  56.500  73.380  1.00  0.00            
ATOM   4266  HG2 PRO   295      74.350  55.550  74.840  1.00  0.00            
ATOM   4267  C   PRO   295      77.000  52.590  72.790  1.00  0.00            
ATOM   4268  O   PRO   295      76.520  51.580  73.380  1.00  0.00            
ATOM   4269  N   GLY   296      78.230  52.620  72.300  1.00  0.00            
ATOM   4270  HN  GLY   296      78.510  53.360  71.690  1.00  0.00            
ATOM   4271  CA  GLY   296      79.230  51.530  72.430  1.00  0.00            
ATOM   4272  HA1 GLY   296      78.700  50.730  72.920  1.00  0.00            
ATOM   4273  HA2 GLY   296      80.040  51.900  73.040  1.00  0.00            
ATOM   4274  C   GLY   296      79.800  50.980  71.180  1.00  0.00            
ATOM   4275  O   GLY   296      80.420  49.930  71.240  1.00  0.00            
ATOM   4276  N   THR   297      79.520  51.620  70.010  1.00  0.00            
ATOM   4277  HN  THR   297      79.080  52.510  69.960  1.00  0.00            
ATOM   4278  CA  THR   297      79.760  50.940  68.750  1.00  0.00            
ATOM   4279  HA  THR   297      80.370  50.070  68.920  1.00  0.00            
ATOM   4280  CB  THR   297      80.500  51.870  67.700  1.00  0.00            
ATOM   4281  HB  THR   297      81.460  52.180  68.180  1.00  0.00            
ATOM   4282  OG1 THR   297      79.790  53.000  67.230  1.00  0.00            
ATOM   4283  HG1 THR   297      79.590  53.610  67.940  1.00  0.00            
ATOM   4284  CG2 THR   297      80.960  51.030  66.470  1.00  0.00            
ATOM   4285 HG21 THR   297      81.750  51.610  65.950  1.00  0.00            
ATOM   4286 HG22 THR   297      81.340  50.040  66.810  1.00  0.00            
ATOM   4287 HG23 THR   297      80.100  51.000  65.760  1.00  0.00            
ATOM   4288  C   THR   297      78.470  50.400  68.220  1.00  0.00            
ATOM   4289  O   THR   297      78.430  49.210  67.800  1.00  0.00            
ATOM   4290  N   SER   298      77.330  51.170  68.250  1.00  0.00            
ATOM   4291  HN  SER   298      77.290  51.930  68.890  1.00  0.00            
ATOM   4292  CA  SER   298      76.040  50.740  67.770  1.00  0.00            
ATOM   4293  HA  SER   298      75.370  51.550  68.050  1.00  0.00            
ATOM   4294  CB  SER   298      75.990  50.640  66.180  1.00  0.00            
ATOM   4295  HB1 SER   298      76.680  49.870  65.780  1.00  0.00            
ATOM   4296  HB2 SER   298      74.960  50.630  65.740  1.00  0.00            
ATOM   4297  OG  SER   298      76.460  51.830  65.520  1.00  0.00            
ATOM   4298  HG1 SER   298      77.410  51.690  65.500  1.00  0.00            
ATOM   4299  C   SER   298      75.490  49.470  68.470  1.00  0.00            
ATOM   4300  O   SER   298      75.040  48.570  67.760  1.00  0.00            
ATOM   4301  N   VAL   299      75.630  49.430  69.830  1.00  0.00            
ATOM   4302  HN  VAL   299      75.860  50.280  70.290  1.00  0.00            
ATOM   4303  CA  VAL   299      75.090  48.250  70.540  1.00  0.00            
ATOM   4304  HA  VAL   299      75.690  47.400  70.270  1.00  0.00            
ATOM   4305  CB  VAL   299      75.390  48.450  72.000  1.00  0.00            
ATOM   4306  HB  VAL   299      75.140  49.480  72.340  1.00  0.00            
ATOM   4307  CG1 VAL   299      74.480  47.570  72.910  1.00  0.00            
ATOM   4308 HG11 VAL   299      74.920  47.560  73.930  1.00  0.00            
ATOM   4309 HG12 VAL   299      73.430  47.920  72.840  1.00  0.00            
ATOM   4310 HG13 VAL   299      74.540  46.560  72.440  1.00  0.00            
ATOM   4311  CG2 VAL   299      76.890  48.140  72.200  1.00  0.00            
ATOM   4312 HG21 VAL   299      77.550  48.760  71.550  1.00  0.00            
ATOM   4313 HG22 VAL   299      77.320  48.390  73.190  1.00  0.00            
ATOM   4314 HG23 VAL   299      77.080  47.060  72.030  1.00  0.00            
ATOM   4315  C   VAL   299      73.580  47.950  70.280  1.00  0.00            
ATOM   4316  O   VAL   299      72.750  48.750  70.690  1.00  0.00            
ATOM   4317  N   PRO   300      73.220  46.800  69.740  1.00  0.00            
ATOM   4318  CD  PRO   300      74.080  45.640  69.510  1.00  0.00            
ATOM   4319  HD1 PRO   300      74.670  45.330  70.400  1.00  0.00            
ATOM   4320  HD2 PRO   300      74.730  46.030  68.700  1.00  0.00            
ATOM   4321  CA  PRO   300      71.780  46.360  69.740  1.00  0.00            
ATOM   4322  HA  PRO   300      71.150  47.090  69.260  1.00  0.00            
ATOM   4323  CB  PRO   300      71.880  45.240  68.740  1.00  0.00            
ATOM   4324  HB1 PRO   300      71.980  45.810  67.800  1.00  0.00            
ATOM   4325  HB2 PRO   300      70.990  44.570  68.790  1.00  0.00            
ATOM   4326  CG  PRO   300      73.160  44.490  69.030  1.00  0.00            
ATOM   4327  HG1 PRO   300      73.740  44.020  68.210  1.00  0.00            
ATOM   4328  HG2 PRO   300      73.020  43.750  69.860  1.00  0.00            
ATOM   4329  C   PRO   300      71.330  45.950  71.190  1.00  0.00            
ATOM   4330  O   PRO   300      72.080  45.330  71.950  1.00  0.00            
ATOM   4331  N   GLU   301      70.010  46.160  71.520  1.00  0.00            
ATOM   4332  HN  GLU   301      69.530  46.600  70.760  1.00  0.00            
ATOM   4333  CA  GLU   301      69.260  45.880  72.770  1.00  0.00            
ATOM   4334  HA  GLU   301      69.910  46.300  73.530  1.00  0.00            
ATOM   4335  CB  GLU   301      67.910  46.560  72.650  1.00  0.00            
ATOM   4336  HB1 GLU   301      67.380  46.210  71.740  1.00  0.00            
ATOM   4337  HB2 GLU   301      67.220  46.220  73.460  1.00  0.00            
ATOM   4338  CG  GLU   301      68.050  48.100  72.550  1.00  0.00            
ATOM   4339  HG1 GLU   301      68.190  48.660  73.510  1.00  0.00            
ATOM   4340  HG2 GLU   301      68.930  48.360  71.920  1.00  0.00            
ATOM   4341  CD  GLU   301      66.790  48.660  71.870  1.00  0.00            
ATOM   4342  OE1 GLU   301      66.420  48.270  70.690  1.00  0.00            
ATOM   4343  OE2 GLU   301      66.160  49.540  72.480  1.00  0.00            
ATOM   4344  C   GLU   301      69.190  44.440  73.010  1.00  0.00            
ATOM   4345  O   GLU   301      69.290  43.920  74.130  1.00  0.00            
ATOM   4346  N   THR   302      69.130  43.680  71.880  1.00  0.00            
ATOM   4347  HN  THR   302      68.940  44.160  71.020  1.00  0.00            
ATOM   4348  CA  THR   302      69.080  42.240  71.810  1.00  0.00            
ATOM   4349  HA  THR   302      69.640  41.880  72.660  1.00  0.00            
ATOM   4350  CB  THR   302      67.710  41.630  71.700  1.00  0.00            
ATOM   4351  HB  THR   302      67.310  41.760  70.670  1.00  0.00            
ATOM   4352  OG1 THR   302      66.790  42.350  72.550  1.00  0.00            
ATOM   4353  HG1 THR   302      65.920  42.060  72.260  1.00  0.00            
ATOM   4354  CG2 THR   302      67.710  40.180  72.190  1.00  0.00            
ATOM   4355 HG21 THR   302      66.750  39.700  71.920  1.00  0.00            
ATOM   4356 HG22 THR   302      68.550  39.790  71.580  1.00  0.00            
ATOM   4357 HG23 THR   302      67.920  40.090  73.280  1.00  0.00            
ATOM   4358  C   THR   302      69.830  41.850  70.530  1.00  0.00            
ATOM   4359  O   THR   302      69.680  42.470  69.490  1.00  0.00            
ATOM   4360  N   ASP   303      70.700  40.830  70.570  1.00  0.00            
ATOM   4361  HN  ASP   303      70.940  40.390  71.430  1.00  0.00            
ATOM   4362  CA  ASP   303      71.620  40.480  69.500  1.00  0.00            
ATOM   4363  HA  ASP   303      71.610  41.290  68.780  1.00  0.00            
ATOM   4364  CB  ASP   303      73.110  40.210  69.910  1.00  0.00            
ATOM   4365  HB1 ASP   303      73.130  39.320  70.580  1.00  0.00            
ATOM   4366  HB2 ASP   303      73.760  40.010  69.040  1.00  0.00            
ATOM   4367  CG  ASP   303      73.630  41.250  70.920  1.00  0.00            
ATOM   4368  OD1 ASP   303      74.680  41.840  70.530  1.00  0.00            
ATOM   4369  OD2 ASP   303      73.200  41.360  72.090  1.00  0.00            
ATOM   4370  C   ASP   303      71.060  39.290  68.730  1.00  0.00            
ATOM   4371  O   ASP   303      71.470  39.040  67.600  1.00  0.00            
ATOM   4372  N   CYS   304      70.130  38.550  69.330  1.00  0.00            
ATOM   4373  HN  CYS   304      69.870  38.800  70.260  1.00  0.00            
ATOM   4374  CA  CYS   304      69.530  37.320  68.840  1.00  0.00            
ATOM   4375  HA  CYS   304      69.340  37.440  67.780  1.00  0.00            
ATOM   4376  CB  CYS   304      70.520  36.130  69.070  1.00  0.00            
ATOM   4377  HB1 CYS   304      71.480  36.530  68.690  1.00  0.00            
ATOM   4378  HB2 CYS   304      70.650  36.060  70.180  1.00  0.00            
ATOM   4379  SG  CYS   304      69.940  34.540  68.490  1.00  0.00            
ATOM   4380  HG1 CYS   304      69.130  34.340  69.520  1.00  0.00            
ATOM   4381  C   CYS   304      68.080  37.220  69.290  1.00  0.00            
ATOM   4382  O   CYS   304      67.730  37.530  70.460  1.00  0.00            
ATOM   4383  N   VAL   305      67.180  36.820  68.410  1.00  0.00            
ATOM   4384  HN  VAL   305      67.400  36.600  67.460  1.00  0.00            
ATOM   4385  CA  VAL   305      65.820  36.480  68.850  1.00  0.00            
ATOM   4386  HA  VAL   305      65.750  36.610  69.920  1.00  0.00            
ATOM   4387  CB  VAL   305      64.790  37.410  68.190  1.00  0.00            
ATOM   4388  HB  VAL   305      64.740  37.370  67.080  1.00  0.00            
ATOM   4389  CG1 VAL   305      63.450  37.170  68.740  1.00  0.00            
ATOM   4390 HG11 VAL   305      63.390  37.200  69.840  1.00  0.00            
ATOM   4391 HG12 VAL   305      62.760  37.930  68.310  1.00  0.00            
ATOM   4392 HG13 VAL   305      63.070  36.190  68.390  1.00  0.00            
ATOM   4393  CG2 VAL   305      65.160  38.850  68.470  1.00  0.00            
ATOM   4394 HG21 VAL   305      65.280  38.940  69.570  1.00  0.00            
ATOM   4395 HG22 VAL   305      66.090  39.120  67.920  1.00  0.00            
ATOM   4396 HG23 VAL   305      64.320  39.520  68.190  1.00  0.00            
ATOM   4397  C   VAL   305      65.550  34.960  68.690  1.00  0.00            
ATOM   4398  O   VAL   305      66.040  34.390  67.770  1.00  0.00            
ATOM   4399  N   LEU   306      64.730  34.290  69.560  1.00  0.00            
ATOM   4400  HN  LEU   306      64.360  34.900  70.260  1.00  0.00            
ATOM   4401  CA  LEU   306      64.460  32.860  69.470  1.00  0.00            
ATOM   4402  HA  LEU   306      64.790  32.480  68.520  1.00  0.00            
ATOM   4403  CB  LEU   306      65.130  32.160  70.690  1.00  0.00            
ATOM   4404  HB1 LEU   306      65.960  32.810  71.010  1.00  0.00            
ATOM   4405  HB2 LEU   306      64.470  32.100  71.580  1.00  0.00            
ATOM   4406  CG  LEU   306      65.720  30.720  70.590  1.00  0.00            
ATOM   4407  HG  LEU   306      65.010  29.890  70.390  1.00  0.00            
ATOM   4408  CD1 LEU   306      66.670  30.630  69.450  1.00  0.00            
ATOM   4409 HD11 LEU   306      67.590  31.240  69.620  1.00  0.00            
ATOM   4410 HD12 LEU   306      66.980  29.570  69.290  1.00  0.00            
ATOM   4411 HD13 LEU   306      66.160  30.890  68.500  1.00  0.00            
ATOM   4412  CD2 LEU   306      66.480  30.330  71.900  1.00  0.00            
ATOM   4413 HD21 LEU   306      65.700  30.150  72.670  1.00  0.00            
ATOM   4414 HD22 LEU   306      67.000  29.350  71.930  1.00  0.00            
ATOM   4415 HD23 LEU   306      67.110  31.140  72.330  1.00  0.00            
ATOM   4416  C   LEU   306      62.930  32.660  69.620  1.00  0.00            
ATOM   4417  O   LEU   306      62.260  33.190  70.560  1.00  0.00            
ATOM   4418  N   ALA   307      62.300  31.920  68.680  1.00  0.00            
ATOM   4419  HN  ALA   307      62.850  31.590  67.910  1.00  0.00            
ATOM   4420  CA  ALA   307      60.920  31.500  68.970  1.00  0.00            
ATOM   4421  HA  ALA   307      60.410  32.390  69.310  1.00  0.00            
ATOM   4422  CB  ALA   307      60.370  31.010  67.670  1.00  0.00            
ATOM   4423  HB1 ALA   307      60.070  31.810  66.970  1.00  0.00            
ATOM   4424  HB2 ALA   307      61.100  30.340  67.170  1.00  0.00            
ATOM   4425  HB3 ALA   307      59.430  30.420  67.820  1.00  0.00            
ATOM   4426  C   ALA   307      61.000  30.450  70.100  1.00  0.00            
ATOM   4427  O   ALA   307      62.070  29.930  70.470  1.00  0.00            
ATOM   4428  N   THR   308      59.810  30.010  70.590  1.00  0.00            
ATOM   4429  HN  THR   308      59.060  30.640  70.400  1.00  0.00            
ATOM   4430  CA  THR   308      59.710  28.950  71.530  1.00  0.00            
ATOM   4431  HA  THR   308      60.500  29.100  72.250  1.00  0.00            
ATOM   4432  CB  THR   308      58.330  28.890  72.320  1.00  0.00            
ATOM   4433  HB  THR   308      57.580  28.410  71.660  1.00  0.00            
ATOM   4434  OG1 THR   308      57.890  30.210  72.630  1.00  0.00            
ATOM   4435  HG1 THR   308      57.020  30.040  73.000  1.00  0.00            
ATOM   4436  CG2 THR   308      58.330  28.140  73.610  1.00  0.00            
ATOM   4437 HG21 THR   308      59.020  28.670  74.300  1.00  0.00            
ATOM   4438 HG22 THR   308      57.270  28.140  73.950  1.00  0.00            
ATOM   4439 HG23 THR   308      58.660  27.090  73.480  1.00  0.00            
ATOM   4440  C   THR   308      60.010  27.640  70.870  1.00  0.00            
ATOM   4441  O   THR   308      60.680  26.830  71.480  1.00  0.00            
ATOM   4442  N   THR   309      59.630  27.500  69.580  1.00  0.00            
ATOM   4443  HN  THR   309      59.240  28.320  69.170  1.00  0.00            
ATOM   4444  CA  THR   309      59.980  26.320  68.740  1.00  0.00            
ATOM   4445  HA  THR   309      59.710  25.490  69.370  1.00  0.00            
ATOM   4446  CB  THR   309      59.360  26.350  67.340  1.00  0.00            
ATOM   4447  HB  THR   309      59.720  25.550  66.660  1.00  0.00            
ATOM   4448  OG1 THR   309      59.490  27.580  66.690  1.00  0.00            
ATOM   4449  HG1 THR   309      60.260  27.390  66.150  1.00  0.00            
ATOM   4450  CG2 THR   309      57.840  26.180  67.640  1.00  0.00            
ATOM   4451 HG21 THR   309      57.700  25.410  68.430  1.00  0.00            
ATOM   4452 HG22 THR   309      57.390  27.120  68.010  1.00  0.00            
ATOM   4453 HG23 THR   309      57.370  25.780  66.710  1.00  0.00            
ATOM   4454  C   THR   309      61.480  26.130  68.580  1.00  0.00            
ATOM   4455  O   THR   309      61.940  25.010  68.610  1.00  0.00            
ATOM   4456  N   GLU   310      62.250  27.210  68.400  1.00  0.00            
ATOM   4457  HN  GLU   310      61.810  28.100  68.390  1.00  0.00            
ATOM   4458  CA  GLU   310      63.700  27.300  68.380  1.00  0.00            
ATOM   4459  HA  GLU   310      64.000  26.630  67.590  1.00  0.00            
ATOM   4460  CB  GLU   310      64.200  28.670  67.800  1.00  0.00            
ATOM   4461  HB1 GLU   310      63.740  29.410  68.480  1.00  0.00            
ATOM   4462  HB2 GLU   310      65.260  28.670  68.120  1.00  0.00            
ATOM   4463  CG  GLU   310      64.050  28.740  66.250  1.00  0.00            
ATOM   4464  HG1 GLU   310      64.880  28.130  65.830  1.00  0.00            
ATOM   4465  HG2 GLU   310      63.090  28.380  65.810  1.00  0.00            
ATOM   4466  CD  GLU   310      64.290  30.190  65.710  1.00  0.00            
ATOM   4467  OE1 GLU   310      63.670  31.160  66.200  1.00  0.00            
ATOM   4468  OE2 GLU   310      65.120  30.380  64.730  1.00  0.00            
ATOM   4469  C   GLU   310      64.340  26.870  69.640  1.00  0.00            
ATOM   4470  O   GLU   310      65.280  26.110  69.690  1.00  0.00            
ATOM   4471  N   LEU   311      63.820  27.250  70.830  1.00  0.00            
ATOM   4472  HN  LEU   311      63.090  27.940  70.830  1.00  0.00            
ATOM   4473  CA  LEU   311      64.250  26.770  72.150  1.00  0.00            
ATOM   4474  HA  LEU   311      65.330  26.800  72.140  1.00  0.00            
ATOM   4475  CB  LEU   311      63.640  27.600  73.290  1.00  0.00            
ATOM   4476  HB1 LEU   311      63.720  28.690  73.070  1.00  0.00            
ATOM   4477  HB2 LEU   311      62.560  27.330  73.300  1.00  0.00            
ATOM   4478  CG  LEU   311      64.220  27.230  74.710  1.00  0.00            
ATOM   4479  HG  LEU   311      64.140  26.160  74.990  1.00  0.00            
ATOM   4480  CD1 LEU   311      65.670  27.640  74.830  1.00  0.00            
ATOM   4481 HD11 LEU   311      65.980  27.620  75.900  1.00  0.00            
ATOM   4482 HD12 LEU   311      66.380  27.130  74.150  1.00  0.00            
ATOM   4483 HD13 LEU   311      65.700  28.700  74.500  1.00  0.00            
ATOM   4484  CD2 LEU   311      63.430  27.960  75.860  1.00  0.00            
ATOM   4485 HD21 LEU   311      62.390  27.580  75.750  1.00  0.00            
ATOM   4486 HD22 LEU   311      63.870  27.580  76.810  1.00  0.00            
ATOM   4487 HD23 LEU   311      63.400  29.070  75.770  1.00  0.00            
ATOM   4488  C   LEU   311      64.070  25.250  72.290  1.00  0.00            
ATOM   4489  O   LEU   311      64.930  24.580  72.790  1.00  0.00            
ATOM   4490  N   GLN   312      62.910  24.650  71.780  1.00  0.00            
ATOM   4491  HN  GLN   312      62.130  25.170  71.450  1.00  0.00            
ATOM   4492  CA  GLN   312      62.670  23.280  71.680  1.00  0.00            
ATOM   4493  HA  GLN   312      62.650  22.710  72.600  1.00  0.00            
ATOM   4494  CB  GLN   312      61.260  22.900  71.120  1.00  0.00            
ATOM   4495  HB1 GLN   312      61.160  23.300  70.080  1.00  0.00            
ATOM   4496  HB2 GLN   312      61.320  21.790  71.100  1.00  0.00            
ATOM   4497  CG  GLN   312      59.990  23.000  71.990  1.00  0.00            
ATOM   4498  HG1 GLN   312      59.620  24.030  72.140  1.00  0.00            
ATOM   4499  HG2 GLN   312      59.120  22.440  71.560  1.00  0.00            
ATOM   4500  CD  GLN   312      60.230  22.510  73.470  1.00  0.00            
ATOM   4501  OE1 GLN   312      60.120  23.240  74.430  1.00  0.00            
ATOM   4502  NE2 GLN   312      60.360  21.110  73.560  1.00  0.00            
ATOM   4503 HE21 GLN   312      60.380  20.490  72.770  1.00  0.00            
ATOM   4504 HE22 GLN   312      60.700  20.740  74.420  1.00  0.00            
ATOM   4505  C   GLN   312      63.670  22.510  70.830  1.00  0.00            
ATOM   4506  O   GLN   312      64.130  21.420  71.130  1.00  0.00            
ATOM   4507  N   GLU   313      64.220  23.150  69.730  1.00  0.00            
ATOM   4508  HN  GLU   313      63.690  23.930  69.390  1.00  0.00            
ATOM   4509  CA  GLU   313      65.270  22.770  68.900  1.00  0.00            
ATOM   4510  HA  GLU   313      65.170  21.700  68.770  1.00  0.00            
ATOM   4511  CB  GLU   313      65.260  23.380  67.450  1.00  0.00            
ATOM   4512  HB1 GLU   313      64.290  23.040  67.020  1.00  0.00            
ATOM   4513  HB2 GLU   313      65.170  24.480  67.480  1.00  0.00            
ATOM   4514  CG  GLU   313      66.380  22.790  66.620  1.00  0.00            
ATOM   4515  HG1 GLU   313      67.290  23.410  66.800  1.00  0.00            
ATOM   4516  HG2 GLU   313      66.730  21.790  66.930  1.00  0.00            
ATOM   4517  CD  GLU   313      66.130  22.800  65.190  1.00  0.00            
ATOM   4518  OE1 GLU   313      65.630  21.810  64.720  1.00  0.00            
ATOM   4519  OE2 GLU   313      66.390  23.820  64.540  1.00  0.00            
ATOM   4520  C   GLU   313      66.610  22.910  69.690  1.00  0.00            
ATOM   4521  O   GLU   313      67.460  22.040  69.510  1.00  0.00            
ATOM   4522  N   LEU   314      66.760  23.910  70.590  1.00  0.00            
ATOM   4523  HN  LEU   314      65.980  24.490  70.810  1.00  0.00            
ATOM   4524  CA  LEU   314      67.940  24.080  71.440  1.00  0.00            
ATOM   4525  HA  LEU   314      68.700  24.090  70.670  1.00  0.00            
ATOM   4526  CB  LEU   314      68.050  25.450  72.150  1.00  0.00            
ATOM   4527  HB1 LEU   314      67.720  26.200  71.400  1.00  0.00            
ATOM   4528  HB2 LEU   314      67.360  25.570  73.000  1.00  0.00            
ATOM   4529  CG  LEU   314      69.480  25.900  72.480  1.00  0.00            
ATOM   4530  HG  LEU   314      70.090  25.040  72.830  1.00  0.00            
ATOM   4531  CD1 LEU   314      70.250  26.500  71.270  1.00  0.00            
ATOM   4532 HD11 LEU   314      71.310  26.640  71.590  1.00  0.00            
ATOM   4533 HD12 LEU   314      70.300  25.830  70.380  1.00  0.00            
ATOM   4534 HD13 LEU   314      69.810  27.450  70.910  1.00  0.00            
ATOM   4535  CD2 LEU   314      69.450  27.060  73.570  1.00  0.00            
ATOM   4536 HD21 LEU   314      70.330  27.070  74.240  1.00  0.00            
ATOM   4537 HD22 LEU   314      69.290  28.060  73.130  1.00  0.00            
ATOM   4538 HD23 LEU   314      68.630  26.940  74.310  1.00  0.00            
ATOM   4539  C   LEU   314      68.180  22.850  72.310  1.00  0.00            
ATOM   4540  O   LEU   314      69.340  22.440  72.390  1.00  0.00            
ATOM   4541  N   LEU   315      67.090  22.310  72.930  1.00  0.00            
ATOM   4542  HN  LEU   315      66.230  22.800  73.030  1.00  0.00            
ATOM   4543  CA  LEU   315      67.140  21.110  73.720  1.00  0.00            
ATOM   4544  HA  LEU   315      67.970  21.220  74.410  1.00  0.00            
ATOM   4545  CB  LEU   315      65.810  20.970  74.550  1.00  0.00            
ATOM   4546  HB1 LEU   315      65.040  20.570  73.860  1.00  0.00            
ATOM   4547  HB2 LEU   315      65.980  20.150  75.290  1.00  0.00            
ATOM   4548  CG  LEU   315      65.370  22.210  75.290  1.00  0.00            
ATOM   4549  HG  LEU   315      65.380  23.110  74.640  1.00  0.00            
ATOM   4550  CD1 LEU   315      63.920  22.090  75.780  1.00  0.00            
ATOM   4551 HD11 LEU   315      63.660  23.000  76.350  1.00  0.00            
ATOM   4552 HD12 LEU   315      63.220  22.100  74.920  1.00  0.00            
ATOM   4553 HD13 LEU   315      63.840  21.100  76.290  1.00  0.00            
ATOM   4554  CD2 LEU   315      66.210  22.440  76.540  1.00  0.00            
ATOM   4555 HD21 LEU   315      66.400  21.490  77.080  1.00  0.00            
ATOM   4556 HD22 LEU   315      67.240  22.740  76.240  1.00  0.00            
ATOM   4557 HD23 LEU   315      65.830  23.200  77.260  1.00  0.00            
ATOM   4558  C   LEU   315      67.470  19.810  72.940  1.00  0.00            
ATOM   4559  O   LEU   315      68.200  18.930  73.270  1.00  0.00            
ATOM   4560  N   GLU   316      66.860  19.560  71.720  1.00  0.00            
ATOM   4561  HN  GLU   316      66.180  20.160  71.300  1.00  0.00            
ATOM   4562  CA  GLU   316      67.210  18.430  70.840  1.00  0.00            
ATOM   4563  HA  GLU   316      67.210  17.550  71.460  1.00  0.00            
ATOM   4564  CB  GLU   316      66.080  18.310  69.790  1.00  0.00            
ATOM   4565  HB1 GLU   316      65.790  19.290  69.350  1.00  0.00            
ATOM   4566  HB2 GLU   316      66.570  17.650  69.050  1.00  0.00            
ATOM   4567  CG  GLU   316      64.840  17.530  70.210  1.00  0.00            
ATOM   4568  HG1 GLU   316      65.110  16.470  70.450  1.00  0.00            
ATOM   4569  HG2 GLU   316      64.530  17.950  71.190  1.00  0.00            
ATOM   4570  CD  GLU   316      63.690  17.440  69.210  1.00  0.00            
ATOM   4571  OE1 GLU   316      62.670  18.020  69.560  1.00  0.00            
ATOM   4572  OE2 GLU   316      63.760  16.850  68.070  1.00  0.00            
ATOM   4573  C   GLU   316      68.610  18.530  70.190  1.00  0.00            
ATOM   4574  O   GLU   316      69.360  17.570  70.190  1.00  0.00            
ATOM   4575  N   GLN   317      69.100  19.640  69.620  1.00  0.00            
ATOM   4576  HN  GLN   317      68.520  20.420  69.400  1.00  0.00            
ATOM   4577  CA  GLN   317      70.420  19.620  69.080  1.00  0.00            
ATOM   4578  HA  GLN   317      70.470  18.770  68.410  1.00  0.00            
ATOM   4579  CB  GLN   317      70.500  20.930  68.230  1.00  0.00            
ATOM   4580  HB1 GLN   317      71.310  20.830  67.470  1.00  0.00            
ATOM   4581  HB2 GLN   317      69.540  21.050  67.700  1.00  0.00            
ATOM   4582  CG  GLN   317      70.930  22.180  69.030  1.00  0.00            
ATOM   4583  HG1 GLN   317      70.330  22.320  69.960  1.00  0.00            
ATOM   4584  HG2 GLN   317      71.930  22.090  69.500  1.00  0.00            
ATOM   4585  CD  GLN   317      70.830  23.510  68.100  1.00  0.00            
ATOM   4586  OE1 GLN   317      71.900  23.950  67.650  1.00  0.00            
ATOM   4587  NE2 GLN   317      69.590  23.990  67.780  1.00  0.00            
ATOM   4588 HE21 GLN   317      69.520  24.760  67.150  1.00  0.00            
ATOM   4589 HE22 GLN   317      68.800  23.470  68.110  1.00  0.00            
ATOM   4590  C   GLN   317      71.550  19.600  70.160  1.00  0.00            
ATOM   4591  O   GLN   317      72.680  19.180  69.900  1.00  0.00            
ATOM   4592  N   ARG   318      71.210  19.880  71.430  1.00  0.00            
ATOM   4593  HN  ARG   318      70.320  20.290  71.610  1.00  0.00            
ATOM   4594  CA  ARG   318      72.090  19.720  72.670  1.00  0.00            
ATOM   4595  HA  ARG   318      73.130  19.610  72.390  1.00  0.00            
ATOM   4596  CB  ARG   318      72.040  21.000  73.510  1.00  0.00            
ATOM   4597  HB1 ARG   318      71.010  21.240  73.860  1.00  0.00            
ATOM   4598  HB2 ARG   318      72.630  20.840  74.440  1.00  0.00            
ATOM   4599  CG  ARG   318      72.480  22.270  72.780  1.00  0.00            
ATOM   4600  HG1 ARG   318      71.850  22.310  71.860  1.00  0.00            
ATOM   4601  HG2 ARG   318      72.370  23.210  73.370  1.00  0.00            
ATOM   4602  CD  ARG   318      74.040  22.250  72.380  1.00  0.00            
ATOM   4603  HD1 ARG   318      74.400  21.450  71.690  1.00  0.00            
ATOM   4604  HD2 ARG   318      74.420  23.190  71.930  1.00  0.00            
ATOM   4605  NE  ARG   318      74.800  22.020  73.680  1.00  0.00            
ATOM   4606  HE  ARG   318      74.580  21.270  74.290  1.00  0.00            
ATOM   4607  CZ  ARG   318      76.030  22.510  73.920  1.00  0.00            
ATOM   4608  NH1 ARG   318      76.730  23.150  73.010  1.00  0.00            
ATOM   4609 HH11 ARG   318      77.620  23.410  73.390  1.00  0.00            
ATOM   4610 HH12 ARG   318      76.480  23.160  72.040  1.00  0.00            
ATOM   4611  NH2 ARG   318      76.530  22.370  75.110  1.00  0.00            
ATOM   4612 HH21 ARG   318      75.870  21.940  75.730  1.00  0.00            
ATOM   4613 HH22 ARG   318      77.450  22.670  75.380  1.00  0.00            
ATOM   4614  C   ARG   318      71.720  18.490  73.530  1.00  0.00            
ATOM   4615  O   ARG   318      72.340  18.360  74.590  1.00  0.00            
ATOM   4616  N   GLN   319      70.750  17.660  73.020  1.00  0.00            
ATOM   4617  HN  GLN   319      70.350  17.850  72.130  1.00  0.00            
ATOM   4618  CA  GLN   319      70.450  16.410  73.670  1.00  0.00            
ATOM   4619  HA  GLN   319      69.660  15.870  73.170  1.00  0.00            
ATOM   4620  CB  GLN   319      71.660  15.420  73.420  1.00  0.00            
ATOM   4621  HB1 GLN   319      72.550  15.850  73.940  1.00  0.00            
ATOM   4622  HB2 GLN   319      71.470  14.470  73.970  1.00  0.00            
ATOM   4623  CG  GLN   319      72.050  15.180  71.960  1.00  0.00            
ATOM   4624  HG1 GLN   319      71.160  14.870  71.360  1.00  0.00            
ATOM   4625  HG2 GLN   319      72.280  16.130  71.420  1.00  0.00            
ATOM   4626  CD  GLN   319      73.200  14.230  71.840  1.00  0.00            
ATOM   4627  OE1 GLN   319      74.380  14.530  71.660  1.00  0.00            
ATOM   4628  NE2 GLN   319      72.880  12.940  72.110  1.00  0.00            
ATOM   4629 HE21 GLN   319      72.040  12.670  72.580  1.00  0.00            
ATOM   4630 HE22 GLN   319      73.590  12.240  72.010  1.00  0.00            
ATOM   4631  C   GLN   319      70.010  16.450  75.120  1.00  0.00            
ATOM   4632  O   GLN   319      70.210  15.550  75.930  1.00  0.00            
ATOM   4633  N   ALA   320      69.260  17.460  75.490  1.00  0.00            
ATOM   4634  HN  ALA   320      68.960  18.070  74.770  1.00  0.00            
ATOM   4635  CA  ALA   320      68.990  17.830  76.930  1.00  0.00            
ATOM   4636  HA  ALA   320      69.560  17.230  77.620  1.00  0.00            
ATOM   4637  CB  ALA   320      69.360  19.320  77.040  1.00  0.00            
ATOM   4638  HB1 ALA   320      69.120  19.650  78.070  1.00  0.00            
ATOM   4639  HB2 ALA   320      70.430  19.430  76.760  1.00  0.00            
ATOM   4640  HB3 ALA   320      68.710  19.960  76.390  1.00  0.00            
ATOM   4641  C   ALA   320      67.510  17.520  77.240  1.00  0.00            
ATOM   4642  O   ALA   320      66.590  17.820  76.440  1.00  0.00            
ATOM   4643  N   ASP   321      67.300  16.970  78.420  1.00  0.00            
ATOM   4644  HN  ASP   321      68.020  16.730  79.060  1.00  0.00            
ATOM   4645  CA  ASP   321      65.980  16.590  78.820  1.00  0.00            
ATOM   4646  HA  ASP   321      65.210  16.890  78.130  1.00  0.00            
ATOM   4647  CB  ASP   321      65.890  15.010  79.060  1.00  0.00            
ATOM   4648  HB1 ASP   321      66.110  14.450  78.120  1.00  0.00            
ATOM   4649  HB2 ASP   321      66.680  14.750  79.790  1.00  0.00            
ATOM   4650  CG  ASP   321      64.600  14.490  79.570  1.00  0.00            
ATOM   4651  OD1 ASP   321      64.550  13.230  79.950  1.00  0.00            
ATOM   4652  OD2 ASP   321      63.560  15.190  79.640  1.00  0.00            
ATOM   4653  C   ASP   321      65.600  17.270  80.120  1.00  0.00            
ATOM   4654  O   ASP   321      66.280  17.110  81.110  1.00  0.00            
ATOM   4655  N   LEU   322      64.630  18.140  80.030  1.00  0.00            
ATOM   4656  HN  LEU   322      64.090  18.180  79.200  1.00  0.00            
ATOM   4657  CA  LEU   322      64.140  18.900  81.180  1.00  0.00            
ATOM   4658  HA  LEU   322      64.970  19.260  81.770  1.00  0.00            
ATOM   4659  CB  LEU   322      63.210  20.040  80.720  1.00  0.00            
ATOM   4660  HB1 LEU   322      62.260  19.690  80.250  1.00  0.00            
ATOM   4661  HB2 LEU   322      62.990  20.650  81.630  1.00  0.00            
ATOM   4662  CG  LEU   322      63.830  21.130  79.800  1.00  0.00            
ATOM   4663  HG  LEU   322      64.420  20.700  78.960  1.00  0.00            
ATOM   4664  CD1 LEU   322      62.750  21.960  79.120  1.00  0.00            
ATOM   4665 HD11 LEU   322      62.250  21.380  78.320  1.00  0.00            
ATOM   4666 HD12 LEU   322      62.040  22.380  79.860  1.00  0.00            
ATOM   4667 HD13 LEU   322      63.140  22.890  78.650  1.00  0.00            
ATOM   4668  CD2 LEU   322      64.830  22.040  80.610  1.00  0.00            
ATOM   4669 HD21 LEU   322      64.230  22.730  81.250  1.00  0.00            
ATOM   4670 HD22 LEU   322      65.470  21.360  81.200  1.00  0.00            
ATOM   4671 HD23 LEU   322      65.450  22.720  79.990  1.00  0.00            
ATOM   4672  C   LEU   322      63.350  18.050  82.180  1.00  0.00            
ATOM   4673  O   LEU   322      63.410  18.440  83.360  1.00  0.00            
ATOM   4674  N   HSD   323      62.760  16.890  81.850  1.00  0.00            
ATOM   4675  HN  HSD   323      62.730  16.670  80.880  1.00  0.00            
ATOM   4676  CA  HSD   323      62.200  15.910  82.750  1.00  0.00            
ATOM   4677  HA  HSD   323      61.360  16.230  83.350  1.00  0.00            
ATOM   4678  CB  HSD   323      61.630  14.630  82.030  1.00  0.00            
ATOM   4679  HB1 HSD   323      62.470  13.970  81.720  1.00  0.00            
ATOM   4680  HB2 HSD   323      61.090  14.010  82.780  1.00  0.00            
ATOM   4681  ND1 HSD   323      60.130  13.830  80.080  1.00  0.00            
ATOM   4682  HD1 HSD   323      60.390  12.870  80.150  1.00  0.00            
ATOM   4683  CG  HSD   323      60.750  14.890  80.770  1.00  0.00            
ATOM   4684  CE1 HSD   323      59.210  14.390  79.260  1.00  0.00            
ATOM   4685  HE1 HSD   323      58.420  13.860  78.710  1.00  0.00            
ATOM   4686  NE2 HSD   323      59.250  15.720  79.300  1.00  0.00            
ATOM   4687  CD2 HSD   323      60.160  16.010  80.340  1.00  0.00            
ATOM   4688  HD2 HSD   323      60.120  17.030  80.710  1.00  0.00            
ATOM   4689  C   HSD   323      63.180  15.370  83.680  1.00  0.00            
ATOM   4690  O   HSD   323      62.830  15.230  84.870  1.00  0.00            
ATOM   4691  N   SER   324      64.360  15.010  83.200  1.00  0.00            
ATOM   4692  HN  SER   324      64.530  15.280  82.260  1.00  0.00            
ATOM   4693  CA  SER   324      65.300  14.290  84.000  1.00  0.00            
ATOM   4694  HA  SER   324      64.740  13.740  84.740  1.00  0.00            
ATOM   4695  CB  SER   324      66.120  13.210  83.230  1.00  0.00            
ATOM   4696  HB1 SER   324      66.980  12.830  83.830  1.00  0.00            
ATOM   4697  HB2 SER   324      65.530  12.300  82.980  1.00  0.00            
ATOM   4698  OG  SER   324      66.620  13.730  82.010  1.00  0.00            
ATOM   4699  HG1 SER   324      65.840  13.650  81.470  1.00  0.00            
ATOM   4700  C   SER   324      66.170  15.150  84.800  1.00  0.00            
ATOM   4701  O   SER   324      66.880  14.690  85.680  1.00  0.00            
ATOM   4702  N   LEU   325      66.380  16.480  84.480  1.00  0.00            
ATOM   4703  HN  LEU   325      65.730  16.790  83.790  1.00  0.00            
ATOM   4704  CA  LEU   325      67.380  17.510  84.850  1.00  0.00            
ATOM   4705  HA  LEU   325      68.420  17.200  84.850  1.00  0.00            
ATOM   4706  CB  LEU   325      67.240  18.710  83.870  1.00  0.00            
ATOM   4707  HB1 LEU   325      67.360  18.280  82.850  1.00  0.00            
ATOM   4708  HB2 LEU   325      66.180  19.050  83.940  1.00  0.00            
ATOM   4709  CG  LEU   325      68.270  19.830  84.090  1.00  0.00            
ATOM   4710  HG  LEU   325      68.420  20.050  85.170  1.00  0.00            
ATOM   4711  CD1 LEU   325      69.610  19.450  83.430  1.00  0.00            
ATOM   4712 HD11 LEU   325      70.150  20.380  83.160  1.00  0.00            
ATOM   4713 HD12 LEU   325      70.310  18.920  84.110  1.00  0.00            
ATOM   4714 HD13 LEU   325      69.470  19.060  82.400  1.00  0.00            
ATOM   4715  CD2 LEU   325      67.660  21.050  83.480  1.00  0.00            
ATOM   4716 HD21 LEU   325      66.730  21.370  83.990  1.00  0.00            
ATOM   4717 HD22 LEU   325      68.400  21.880  83.510  1.00  0.00            
ATOM   4718 HD23 LEU   325      67.420  20.910  82.410  1.00  0.00            
ATOM   4719  C   LEU   325      67.300  17.920  86.300  1.00  0.00            
ATOM   4720  O   LEU   325      66.230  18.030  86.910  1.00  0.00            
ATOM   4721  N   GLN   326      68.410  18.200  86.970  1.00  0.00            
ATOM   4722  HN  GLN   326      69.280  17.750  86.790  1.00  0.00            
ATOM   4723  CA  GLN   326      68.350  18.700  88.280  1.00  0.00            
ATOM   4724  HA  GLN   326      67.550  18.240  88.850  1.00  0.00            
ATOM   4725  CB  GLN   326      69.700  18.370  88.900  1.00  0.00            
ATOM   4726  HB1 GLN   326      69.910  17.280  88.890  1.00  0.00            
ATOM   4727  HB2 GLN   326      70.540  18.910  88.410  1.00  0.00            
ATOM   4728  CG  GLN   326      69.960  18.790  90.390  1.00  0.00            
ATOM   4729  HG1 GLN   326      70.820  18.210  90.790  1.00  0.00            
ATOM   4730  HG2 GLN   326      70.240  19.860  90.430  1.00  0.00            
ATOM   4731  CD  GLN   326      68.690  18.500  91.210  1.00  0.00            
ATOM   4732  OE1 GLN   326      68.220  17.360  91.300  1.00  0.00            
ATOM   4733  NE2 GLN   326      68.020  19.560  91.800  1.00  0.00            
ATOM   4734 HE21 GLN   326      67.220  19.440  92.390  1.00  0.00            
ATOM   4735 HE22 GLN   326      68.270  20.490  91.540  1.00  0.00            
ATOM   4736  C   GLN   326      68.060  20.220  88.300  1.00  0.00            
ATOM   4737  O   GLN   326      68.830  21.040  87.850  1.00  0.00            
ATOM   4738  N   GLY   327      66.930  20.700  88.810  1.00  0.00            
ATOM   4739  HN  GLY   327      66.210  20.100  89.160  1.00  0.00            
ATOM   4740  CA  GLY   327      66.670  22.180  88.860  1.00  0.00            
ATOM   4741  HA1 GLY   327      65.640  22.340  89.150  1.00  0.00            
ATOM   4742  HA2 GLY   327      66.850  22.540  87.860  1.00  0.00            
ATOM   4743  C   GLY   327      67.450  22.900  89.940  1.00  0.00            
ATOM   4744  O   GLY   327      68.080  22.240  90.740  1.00  0.00            
ATOM   4745  N   ILE   328      67.340  24.230  89.960  1.00  0.00            
ATOM   4746  HN  ILE   328      66.830  24.660  89.220  1.00  0.00            
ATOM   4747  CA  ILE   328      67.930  25.180  90.820  1.00  0.00            
ATOM   4748  HA  ILE   328      68.160  24.680  91.750  1.00  0.00            
ATOM   4749  CB  ILE   328      69.210  25.790  90.190  1.00  0.00            
ATOM   4750  HB  ILE   328      68.930  26.160  89.180  1.00  0.00            
ATOM   4751  CG2 ILE   328      69.720  27.050  91.000  1.00  0.00            
ATOM   4752 HG21 ILE   328      69.760  26.960  92.110  1.00  0.00            
ATOM   4753 HG22 ILE   328      70.650  27.490  90.600  1.00  0.00            
ATOM   4754 HG23 ILE   328      69.070  27.940  90.820  1.00  0.00            
ATOM   4755  CG1 ILE   328      70.280  24.750  89.900  1.00  0.00            
ATOM   4756 HG11 ILE   328      70.660  24.240  90.820  1.00  0.00            
ATOM   4757 HG12 ILE   328      69.750  23.990  89.290  1.00  0.00            
ATOM   4758  CD  ILE   328      71.570  25.280  89.230  1.00  0.00            
ATOM   4759  HD1 ILE   328      72.240  25.780  89.960  1.00  0.00            
ATOM   4760  HD2 ILE   328      72.190  24.470  88.790  1.00  0.00            
ATOM   4761  HD3 ILE   328      71.280  25.990  88.430  1.00  0.00            
ATOM   4762  C   ILE   328      66.880  26.260  90.960  1.00  0.00            
ATOM   4763  O   ILE   328      66.110  26.570  90.000  1.00  0.00            
ATOM   4764  N   PRO   329      66.670  26.810  92.110  1.00  0.00            
ATOM   4765  CD  PRO   329      67.050  26.230  93.450  1.00  0.00            
ATOM   4766  HD1 PRO   329      68.100  26.540  93.640  1.00  0.00            
ATOM   4767  HD2 PRO   329      66.950  25.120  93.560  1.00  0.00            
ATOM   4768  CA  PRO   329      65.690  27.960  92.280  1.00  0.00            
ATOM   4769  HA  PRO   329      64.720  27.510  92.110  1.00  0.00            
ATOM   4770  CB  PRO   329      65.840  28.230  93.800  1.00  0.00            
ATOM   4771  HB1 PRO   329      64.960  28.730  94.250  1.00  0.00            
ATOM   4772  HB2 PRO   329      66.700  28.900  94.020  1.00  0.00            
ATOM   4773  CG  PRO   329      66.070  26.890  94.370  1.00  0.00            
ATOM   4774  HG1 PRO   329      65.100  26.350  94.290  1.00  0.00            
ATOM   4775  HG2 PRO   329      66.490  26.860  95.400  1.00  0.00            
ATOM   4776  C   PRO   329      65.900  29.100  91.420  1.00  0.00            
ATOM   4777  O   PRO   329      67.020  29.620  91.250  1.00  0.00            
ATOM   4778  N   PHE   330      64.840  29.590  90.830  1.00  0.00            
ATOM   4779  HN  PHE   330      64.000  29.040  90.850  1.00  0.00            
ATOM   4780  CA  PHE   330      64.900  30.950  90.190  1.00  0.00            
ATOM   4781  HA  PHE   330      65.820  31.020  89.630  1.00  0.00            
ATOM   4782  CB  PHE   330      63.760  30.980  89.150  1.00  0.00            
ATOM   4783  HB1 PHE   330      63.920  30.080  88.510  1.00  0.00            
ATOM   4784  HB2 PHE   330      62.840  30.840  89.750  1.00  0.00            
ATOM   4785  CG  PHE   330      63.680  32.220  88.230  1.00  0.00            
ATOM   4786  CD1 PHE   330      64.850  32.840  87.760  1.00  0.00            
ATOM   4787  HD1 PHE   330      65.810  32.530  88.140  1.00  0.00            
ATOM   4788  CE1 PHE   330      64.930  33.790  86.750  1.00  0.00            
ATOM   4789  HE1 PHE   330      65.840  34.260  86.420  1.00  0.00            
ATOM   4790  CZ  PHE   330      63.760  34.170  86.140  1.00  0.00            
ATOM   4791  HZ  PHE   330      63.820  34.810  85.270  1.00  0.00            
ATOM   4792  CD2 PHE   330      62.520  32.580  87.520  1.00  0.00            
ATOM   4793  HD2 PHE   330      61.510  32.210  87.650  1.00  0.00            
ATOM   4794  CE2 PHE   330      62.560  33.610  86.480  1.00  0.00            
ATOM   4795  HE2 PHE   330      61.610  33.950  86.090  1.00  0.00            
ATOM   4796  C   PHE   330      64.800  32.080  91.210  1.00  0.00            
ATOM   4797  O   PHE   330      65.260  33.200  90.970  1.00  0.00            
ATOM   4798  N   ASP   331      64.330  31.810  92.420  1.00  0.00            
ATOM   4799  HN  ASP   331      63.840  30.940  92.540  1.00  0.00            
ATOM   4800  CA  ASP   331      64.620  32.570  93.610  1.00  0.00            
ATOM   4801  HA  ASP   331      64.490  33.610  93.360  1.00  0.00            
ATOM   4802  CB  ASP   331      63.750  32.180  94.830  1.00  0.00            
ATOM   4803  HB1 ASP   331      64.110  31.170  95.110  1.00  0.00            
ATOM   4804  HB2 ASP   331      64.040  32.890  95.620  1.00  0.00            
ATOM   4805  CG  ASP   331      62.240  32.170  94.660  1.00  0.00            
ATOM   4806  OD1 ASP   331      61.550  31.680  95.640  1.00  0.00            
ATOM   4807  OD2 ASP   331      61.820  32.550  93.520  1.00  0.00            
ATOM   4808  C   ASP   331      66.090  32.570  94.030  1.00  0.00            
ATOM   4809  O   ASP   331      66.880  31.740  93.650  1.00  0.00            
ATOM   4810  N   ALA   332      66.520  33.610  94.700  1.00  0.00            
ATOM   4811  HN  ALA   332      65.780  34.190  95.010  1.00  0.00            
ATOM   4812  CA  ALA   332      67.900  33.800  95.160  1.00  0.00            
ATOM   4813  HA  ALA   332      67.740  34.690  95.750  1.00  0.00            
ATOM   4814  CB  ALA   332      68.380  32.670  96.050  1.00  0.00            
ATOM   4815  HB1 ALA   332      69.370  32.780  96.540  1.00  0.00            
ATOM   4816  HB2 ALA   332      67.540  32.260  96.650  1.00  0.00            
ATOM   4817  HB3 ALA   332      68.690  31.870  95.350  1.00  0.00            
ATOM   4818  C   ALA   332      68.930  34.140  94.050  1.00  0.00            
ATOM   4819  O   ALA   332      69.820  33.430  93.690  1.00  0.00            
ATOM   4820  N   ILE   333      68.700  35.430  93.560  1.00  0.00            
ATOM   4821  HN  ILE   333      67.850  35.830  93.920  1.00  0.00            
ATOM   4822  CA  ILE   333      69.410  36.120  92.480  1.00  0.00            
ATOM   4823  HA  ILE   333      69.290  35.490  91.610  1.00  0.00            
ATOM   4824  CB  ILE   333      68.760  37.450  92.240  1.00  0.00            
ATOM   4825  HB  ILE   333      69.280  38.250  92.810  1.00  0.00            
ATOM   4826  CG2 ILE   333      68.810  37.710  90.700  1.00  0.00            
ATOM   4827 HG21 ILE   333      68.370  36.890  90.090  1.00  0.00            
ATOM   4828 HG22 ILE   333      68.290  38.670  90.450  1.00  0.00            
ATOM   4829 HG23 ILE   333      69.860  37.880  90.380  1.00  0.00            
ATOM   4830  CG1 ILE   333      67.220  37.420  92.680  1.00  0.00            
ATOM   4831 HG11 ILE   333      66.780  38.160  91.980  1.00  0.00            
ATOM   4832 HG12 ILE   333      66.660  36.480  92.510  1.00  0.00            
ATOM   4833  CD  ILE   333      66.840  38.110  94.080  1.00  0.00            
ATOM   4834  HD1 ILE   333      67.620  38.840  94.380  1.00  0.00            
ATOM   4835  HD2 ILE   333      65.810  38.530  94.040  1.00  0.00            
ATOM   4836  HD3 ILE   333      66.920  37.430  94.960  1.00  0.00            
ATOM   4837  C   ILE   333      70.900  36.190  92.740  1.00  0.00            
ATOM   4838  O   ILE   333      71.390  36.520  93.790  1.00  0.00            
ATOM   4839  N   LEU   334      71.790  35.940  91.760  1.00  0.00            
ATOM   4840  HN  LEU   334      71.530  35.800  90.800  1.00  0.00            
ATOM   4841  CA  LEU   334      73.220  36.340  91.890  1.00  0.00            
ATOM   4842  HA  LEU   334      73.620  36.260  92.890  1.00  0.00            
ATOM   4843  CB  LEU   334      74.130  35.440  90.960  1.00  0.00            
ATOM   4844  HB1 LEU   334      73.760  35.510  89.910  1.00  0.00            
ATOM   4845  HB2 LEU   334      75.140  35.890  90.950  1.00  0.00            
ATOM   4846  CG  LEU   334      74.270  33.960  91.370  1.00  0.00            
ATOM   4847  HG  LEU   334      73.380  33.560  91.910  1.00  0.00            
ATOM   4848  CD1 LEU   334      74.410  33.080  90.200  1.00  0.00            
ATOM   4849 HD11 LEU   334      73.440  33.140  89.660  1.00  0.00            
ATOM   4850 HD12 LEU   334      75.260  33.440  89.580  1.00  0.00            
ATOM   4851 HD13 LEU   334      74.520  31.990  90.390  1.00  0.00            
ATOM   4852  CD2 LEU   334      75.420  33.790  92.350  1.00  0.00            
ATOM   4853 HD21 LEU   334      75.270  34.430  93.250  1.00  0.00            
ATOM   4854 HD22 LEU   334      75.590  32.740  92.650  1.00  0.00            
ATOM   4855 HD23 LEU   334      76.370  34.070  91.860  1.00  0.00            
ATOM   4856  C   LEU   334      73.380  37.780  91.370  1.00  0.00            
ATOM   4857  O   LEU   334      72.820  38.180  90.300  1.00  0.00            
ATOM   4858  N   PRO   335      74.150  38.670  92.000  1.00  0.00            
ATOM   4859  CD  PRO   335      74.550  38.480  93.410  1.00  0.00            
ATOM   4860  HD1 PRO   335      75.270  37.640  93.410  1.00  0.00            
ATOM   4861  HD2 PRO   335      73.720  38.340  94.130  1.00  0.00            
ATOM   4862  CA  PRO   335      74.900  39.760  91.360  1.00  0.00            
ATOM   4863  HA  PRO   335      74.190  40.530  91.100  1.00  0.00            
ATOM   4864  CB  PRO   335      75.910  40.280  92.440  1.00  0.00            
ATOM   4865  HB1 PRO   335      75.980  41.380  92.580  1.00  0.00            
ATOM   4866  HB2 PRO   335      76.900  39.800  92.300  1.00  0.00            
ATOM   4867  CG  PRO   335      75.260  39.800  93.740  1.00  0.00            
ATOM   4868  HG1 PRO   335      74.490  40.550  94.020  1.00  0.00            
ATOM   4869  HG2 PRO   335      76.040  39.800  94.530  1.00  0.00            
ATOM   4870  C   PRO   335      75.660  39.460  90.050  1.00  0.00            
ATOM   4871  O   PRO   335      76.210  38.370  90.050  1.00  0.00            
ATOM   4872  N   ALA   336      75.720  40.400  89.080  1.00  0.00            
ATOM   4873  HN  ALA   336      75.290  41.280  89.270  1.00  0.00            
ATOM   4874  CA  ALA   336      76.150  40.110  87.730  1.00  0.00            
ATOM   4875  HA  ALA   336      75.600  39.310  87.260  1.00  0.00            
ATOM   4876  CB  ALA   336      75.920  41.360  86.950  1.00  0.00            
ATOM   4877  HB1 ALA   336      76.550  42.260  87.090  1.00  0.00            
ATOM   4878  HB2 ALA   336      76.040  41.140  85.860  1.00  0.00            
ATOM   4879  HB3 ALA   336      74.850  41.640  87.060  1.00  0.00            
ATOM   4880  C   ALA   336      77.660  39.700  87.730  1.00  0.00            
ATOM   4881  O   ALA   336      78.070  38.760  87.000  1.00  0.00            
ATOM   4882  N   ALA   337      78.470  40.290  88.580  1.00  0.00            
ATOM   4883  HN  ALA   337      78.160  41.080  89.110  1.00  0.00            
ATOM   4884  CA  ALA   337      79.890  39.830  88.730  1.00  0.00            
ATOM   4885  HA  ALA   337      80.480  39.980  87.840  1.00  0.00            
ATOM   4886  CB  ALA   337      80.500  40.800  89.780  1.00  0.00            
ATOM   4887  HB1 ALA   337      80.060  40.760  90.800  1.00  0.00            
ATOM   4888  HB2 ALA   337      81.590  40.600  89.920  1.00  0.00            
ATOM   4889  HB3 ALA   337      80.320  41.860  89.470  1.00  0.00            
ATOM   4890  C   ALA   337      80.100  38.360  89.200  1.00  0.00            
ATOM   4891  O   ALA   337      81.190  37.750  88.990  1.00  0.00            
ATOM   4892  N   ALA   338      79.130  37.830  89.940  1.00  0.00            
ATOM   4893  HN  ALA   338      78.280  38.330  90.080  1.00  0.00            
ATOM   4894  CA  ALA   338      79.230  36.580  90.570  1.00  0.00            
ATOM   4895  HA  ALA   338      80.250  36.250  90.750  1.00  0.00            
ATOM   4896  CB  ALA   338      78.440  36.590  91.910  1.00  0.00            
ATOM   4897  HB1 ALA   338      79.000  37.330  92.510  1.00  0.00            
ATOM   4898  HB2 ALA   338      77.360  36.800  91.750  1.00  0.00            
ATOM   4899  HB3 ALA   338      78.530  35.570  92.340  1.00  0.00            
ATOM   4900  C   ALA   338      78.540  35.510  89.560  1.00  0.00            
ATOM   4901  O   ALA   338      78.450  34.290  89.930  1.00  0.00            
ATOM   4902  N   ALA   339      78.050  36.010  88.430  1.00  0.00            
ATOM   4903  HN  ALA   339      78.290  36.970  88.310  1.00  0.00            
ATOM   4904  CA  ALA   339      77.240  35.260  87.430  1.00  0.00            
ATOM   4905  HA  ALA   339      77.030  34.280  87.830  1.00  0.00            
ATOM   4906  CB  ALA   339      75.870  35.940  87.230  1.00  0.00            
ATOM   4907  HB1 ALA   339      75.900  36.850  86.590  1.00  0.00            
ATOM   4908  HB2 ALA   339      75.170  35.230  86.740  1.00  0.00            
ATOM   4909  HB3 ALA   339      75.420  36.260  88.200  1.00  0.00            
ATOM   4910  C   ALA   339      78.050  35.110  86.150  1.00  0.00            
ATOM   4911  O   ALA   339      78.420  34.070  85.630  1.00  0.00            
ATOM   4912  N   ALA   340      78.510  36.220  85.640  1.00  0.00            
ATOM   4913  HN  ALA   340      78.400  37.110  86.090  1.00  0.00            
ATOM   4914  CA  ALA   340      79.410  36.260  84.580  1.00  0.00            
ATOM   4915  HA  ALA   340      78.960  35.760  83.740  1.00  0.00            
ATOM   4916  CB  ALA   340      79.400  37.660  84.050  1.00  0.00            
ATOM   4917  HB1 ALA   340      79.800  38.410  84.770  1.00  0.00            
ATOM   4918  HB2 ALA   340      79.880  37.760  83.050  1.00  0.00            
ATOM   4919  HB3 ALA   340      78.330  37.940  84.020  1.00  0.00            
ATOM   4920  C   ALA   340      80.880  35.770  84.830  1.00  0.00            
ATOM   4921  O   ALA   340      81.570  36.280  85.720  1.00  0.00            
ATOM   4922  N   ALA   341      81.290  34.700  84.140  1.00  0.00            
ATOM   4923  HN  ALA   341      80.720  34.290  83.430  1.00  0.00            
ATOM   4924  CA  ALA   341      82.590  34.110  84.250  1.00  0.00            
ATOM   4925  HA  ALA   341      82.630  33.750  85.270  1.00  0.00            
ATOM   4926  CB  ALA   341      82.700  32.920  83.230  1.00  0.00            
ATOM   4927  HB1 ALA   341      82.560  33.170  82.150  1.00  0.00            
ATOM   4928  HB2 ALA   341      83.720  32.480  83.320  1.00  0.00            
ATOM   4929  HB3 ALA   341      81.960  32.130  83.460  1.00  0.00            
ATOM   4930  C   ALA   341      83.780  35.100  84.060  1.00  0.00            
ATOM   4931  O   ALA   341      84.770  35.000  84.720  1.00  0.00            
ATOM   4932  N   ALA   342      83.710  36.030  83.040  1.00  0.00            
ATOM   4933  HN  ALA   342      83.000  35.890  82.360  1.00  0.00            
ATOM   4934  CA  ALA   342      84.710  37.040  82.710  1.00  0.00            
ATOM   4935  HA  ALA   342      85.670  36.550  82.670  1.00  0.00            
ATOM   4936  CB  ALA   342      84.200  37.700  81.340  1.00  0.00            
ATOM   4937  HB1 ALA   342      84.960  38.390  80.900  1.00  0.00            
ATOM   4938  HB2 ALA   342      84.110  36.920  80.560  1.00  0.00            
ATOM   4939  HB3 ALA   342      83.210  38.180  81.440  1.00  0.00            
ATOM   4940  C   ALA   342      84.820  38.170  83.640  1.00  0.00            
ATOM   4941  O   ALA   342      85.690  39.060  83.460  1.00  0.00            
ATOM   4942  N   ALA   343      84.020  38.220  84.750  1.00  0.00            
ATOM   4943  HN  ALA   343      83.220  37.640  84.830  1.00  0.00            
ATOM   4944  CA  ALA   343      84.090  39.270  85.720  1.00  0.00            
ATOM   4945  HA  ALA   343      84.080  40.210  85.180  1.00  0.00            
ATOM   4946  CB  ALA   343      82.940  39.020  86.730  1.00  0.00            
ATOM   4947  HB1 ALA   343      81.980  39.160  86.200  1.00  0.00            
ATOM   4948  HB2 ALA   343      82.870  37.970  87.080  1.00  0.00            
ATOM   4949  HB3 ALA   343      83.060  39.780  87.540  1.00  0.00            
ATOM   4950  C   ALA   343      85.400  39.270  86.480  1.00  0.00            
ATOM   4951  O   ALA   343      85.790  38.190  86.890  1.00  0.00            
ATOM   4952  N   PRO   344      86.140  40.410  86.800  1.00  0.00            
ATOM   4953  CD  PRO   344      86.150  41.610  86.060  1.00  0.00            
ATOM   4954  HD1 PRO   344      85.230  42.170  86.370  1.00  0.00            
ATOM   4955  HD2 PRO   344      85.990  41.370  84.990  1.00  0.00            
ATOM   4956  CA  PRO   344      87.200  40.430  87.780  1.00  0.00            
ATOM   4957  HA  PRO   344      87.940  39.670  87.570  1.00  0.00            
ATOM   4958  CB  PRO   344      87.850  41.840  87.730  1.00  0.00            
ATOM   4959  HB1 PRO   344      88.940  41.800  87.900  1.00  0.00            
ATOM   4960  HB2 PRO   344      87.460  42.550  88.490  1.00  0.00            
ATOM   4961  CG  PRO   344      87.510  42.280  86.280  1.00  0.00            
ATOM   4962  HG1 PRO   344      88.290  41.930  85.560  1.00  0.00            
ATOM   4963  HG2 PRO   344      87.390  43.370  86.170  1.00  0.00            
ATOM   4964  C   PRO   344      86.700  40.100  89.160  1.00  0.00            
ATOM   4965  O   PRO   344      85.580  40.460  89.520  1.00  0.00            
ATOM   4966  N   SER   345      87.380  39.430  90.070  1.00  0.00            
ATOM   4967  HN  SER   345      88.360  39.260  89.910  1.00  0.00            
ATOM   4968  CA  SER   345      86.810  39.170  91.390  1.00  0.00            
ATOM   4969  HA  SER   345      85.920  38.640  91.090  1.00  0.00            
ATOM   4970  CB  SER   345      87.750  38.210  92.250  1.00  0.00            
ATOM   4971  HB1 SER   345      87.140  37.850  93.100  1.00  0.00            
ATOM   4972  HB2 SER   345      87.830  37.340  91.550  1.00  0.00            
ATOM   4973  OG  SER   345      88.990  38.880  92.400  1.00  0.00            
ATOM   4974  HG1 SER   345      89.250  38.710  93.310  1.00  0.00            
ATOM   4975  C   SER   345      86.530  40.420  92.220  1.00  0.00            
ATOM   4976  O   SER   345      87.230  41.420  92.180  1.00  0.00            
ATOM   4977  N   GLY   346      85.350  40.390  92.920  1.00  0.00            
ATOM   4978  HN  GLY   346      84.720  39.620  92.860  1.00  0.00            
ATOM   4979  CA  GLY   346      84.740  41.380  93.820  1.00  0.00            
ATOM   4980  HA1 GLY   346      85.490  41.990  94.280  1.00  0.00            
ATOM   4981  HA2 GLY   346      84.090  40.800  94.460  1.00  0.00            
ATOM   4982  C   GLY   346      83.860  42.430  93.080  1.00  0.00            
ATOM   4983  O   GLY   346      83.300  42.190  91.980  1.00  0.00            
ATOM   4984  N   THR   347      83.690  43.630  93.690  1.00  0.00            
ATOM   4985  HN  THR   347      84.080  43.760  94.600  1.00  0.00            
ATOM   4986  CA  THR   347      82.780  44.620  93.050  1.00  0.00            
ATOM   4987  HA  THR   347      82.260  44.220  92.190  1.00  0.00            
ATOM   4988  CB  THR   347      81.730  45.160  94.020  1.00  0.00            
ATOM   4989  HB  THR   347      82.180  45.370  95.020  1.00  0.00            
ATOM   4990  OG1 THR   347      80.710  44.120  94.030  1.00  0.00            
ATOM   4991  HG1 THR   347      81.150  43.330  94.350  1.00  0.00            
ATOM   4992  CG2 THR   347      80.970  46.370  93.410  1.00  0.00            
ATOM   4993 HG21 THR   347      80.620  46.140  92.390  1.00  0.00            
ATOM   4994 HG22 THR   347      80.030  46.540  93.980  1.00  0.00            
ATOM   4995 HG23 THR   347      81.600  47.250  93.680  1.00  0.00            
ATOM   4996  C   THR   347      83.610  45.730  92.490  1.00  0.00            
ATOM   4997  O   THR   347      84.320  46.510  93.120  1.00  0.00            
ATOM   4998  N   ARG   348      83.530  45.960  91.110  1.00  0.00            
ATOM   4999  HN  ARG   348      82.930  45.410  90.540  1.00  0.00            
ATOM   5000  CA  ARG   348      84.310  46.950  90.370  1.00  0.00            
ATOM   5001  HA  ARG   348      85.230  47.140  90.910  1.00  0.00            
ATOM   5002  CB  ARG   348      84.360  46.490  88.940  1.00  0.00            
ATOM   5003  HB1 ARG   348      84.900  45.520  88.860  1.00  0.00            
ATOM   5004  HB2 ARG   348      83.360  46.010  88.850  1.00  0.00            
ATOM   5005  CG  ARG   348      84.650  47.350  87.790  1.00  0.00            
ATOM   5006  HG1 ARG   348      84.710  46.750  86.860  1.00  0.00            
ATOM   5007  HG2 ARG   348      83.890  48.160  87.670  1.00  0.00            
ATOM   5008  CD  ARG   348      86.030  48.050  87.860  1.00  0.00            
ATOM   5009  HD1 ARG   348      86.110  48.800  87.040  1.00  0.00            
ATOM   5010  HD2 ARG   348      86.170  48.560  88.840  1.00  0.00            
ATOM   5011  NE  ARG   348      87.180  47.070  87.810  1.00  0.00            
ATOM   5012  HE  ARG   348      87.660  46.810  88.650  1.00  0.00            
ATOM   5013  CZ  ARG   348      87.870  46.840  86.680  1.00  0.00            
ATOM   5014  NH1 ARG   348      87.470  47.170  85.490  1.00  0.00            
ATOM   5015 HH11 ARG   348      87.960  46.760  84.720  1.00  0.00            
ATOM   5016 HH12 ARG   348      86.540  47.520  85.370  1.00  0.00            
ATOM   5017  NH2 ARG   348      88.960  46.130  86.820  1.00  0.00            
ATOM   5018 HH21 ARG   348      89.700  46.080  86.150  1.00  0.00            
ATOM   5019 HH22 ARG   348      89.180  45.930  87.770  1.00  0.00            
ATOM   5020  C   ARG   348      83.680  48.350  90.280  1.00  0.00            
ATOM   5021  O   ARG   348      82.530  48.580  89.830  1.00  0.00            
ATOM   5022  N   ALA   349      84.390  49.360  90.750  1.00  0.00            
ATOM   5023  HN  ALA   349      85.220  49.150  91.270  1.00  0.00            
ATOM   5024  CA  ALA   349      84.140  50.780  90.500  1.00  0.00            
ATOM   5025  HA  ALA   349      83.530  50.890  89.620  1.00  0.00            
ATOM   5026  CB  ALA   349      83.540  51.550  91.730  1.00  0.00            
ATOM   5027  HB1 ALA   349      82.500  51.190  91.860  1.00  0.00            
ATOM   5028  HB2 ALA   349      84.080  51.500  92.700  1.00  0.00            
ATOM   5029  HB3 ALA   349      83.490  52.620  91.430  1.00  0.00            
ATOM   5030  C   ALA   349      85.480  51.400  90.050  1.00  0.00            
ATOM   5031  O   ALA   349      86.470  51.430  90.770  1.00  0.00            
ATOM   5032  N   SER   350      85.510  52.010  88.880  1.00  0.00            
ATOM   5033  HN  SER   350      84.700  52.000  88.300  1.00  0.00            
ATOM   5034  CA  SER   350      86.840  52.410  88.340  1.00  0.00            
ATOM   5035  HA  SER   350      87.500  51.580  88.140  1.00  0.00            
ATOM   5036  CB  SER   350      86.710  53.100  86.980  1.00  0.00            
ATOM   5037  HB1 SER   350      85.760  53.680  86.930  1.00  0.00            
ATOM   5038  HB2 SER   350      87.620  53.680  86.700  1.00  0.00            
ATOM   5039  OG  SER   350      86.420  52.150  85.920  1.00  0.00            
ATOM   5040  HG1 SER   350      87.250  51.720  85.690  1.00  0.00            
ATOM   5041  C   SER   350      87.710  53.360  89.190  1.00  0.00            
ATOM   5042  O   SER   350      87.250  54.330  89.760  1.00  0.00            
ATOM   5043  N   SER   351      89.010  53.000  89.290  1.00  0.00            
ATOM   5044  HN  SER   351      89.280  52.200  88.760  1.00  0.00            
ATOM   5045  CA  SER   351      90.040  53.640  90.160  1.00  0.00            
ATOM   5046  HA  SER   351      89.650  53.570  91.170  1.00  0.00            
ATOM   5047  CB  SER   351      91.430  53.030  90.090  1.00  0.00            
ATOM   5048  HB1 SER   351      91.390  51.950  90.350  1.00  0.00            
ATOM   5049  HB2 SER   351      91.840  53.120  89.070  1.00  0.00            
ATOM   5050  OG  SER   351      92.390  53.560  91.020  1.00  0.00            
ATOM   5051  HG1 SER   351      92.110  53.300  91.910  1.00  0.00            
ATOM   5052  C   SER   351      90.200  55.080  89.670  1.00  0.00            
ATOM   5053  O   SER   351      90.260  55.430  88.470  1.00  0.00            
ATOM   5054  N   SER   352      90.210  56.000  90.660  1.00  0.00            
ATOM   5055  HN  SER   352      90.030  55.750  91.610  1.00  0.00            
ATOM   5056  CA  SER   352      90.840  57.280  90.540  1.00  0.00            
ATOM   5057  HA  SER   352      91.410  57.360  89.620  1.00  0.00            
ATOM   5058  CB  SER   352      89.920  58.490  90.510  1.00  0.00            
ATOM   5059  HB1 SER   352      90.430  59.470  90.540  1.00  0.00            
ATOM   5060  HB2 SER   352      89.210  58.480  89.660  1.00  0.00            
ATOM   5061  OG  SER   352      89.060  58.460  91.660  1.00  0.00            
ATOM   5062  HG1 SER   352      88.490  57.680  91.640  1.00  0.00
[truncated: 231,716 more chars]
