# Supplementary material for: Predicting the Structure of Enzymes with Metal Cofactors: The Example of [FeFe] Hydrogenases
Source: Int J Mol Sci. 2024 Mar 25;25(7):3663. doi: 10.3390/ijms25073663 (PMC11011570; doi:10.3390/ijms25073663)
Supplement: Supplementary file 1 [file ijms-25-03663-s001.zip › ijms-2857370-SM/PDB/last_3.pdb]

CRYST1  108.553   79.653  104.338  90.00  90.00  90.00               0
ATOM      1  N   MET     1      28.070  59.920  87.860  0.00  0.00           N  
ATOM      2  HT1 MET     1      27.950  59.100  88.480  0.00  0.00           H  
ATOM      3  HT2 MET     1      29.060  60.260  87.890  0.00  0.00           H  
ATOM      4  HT3 MET     1      27.730  59.640  86.920  0.00  0.00           H  
ATOM      5  CA  MET     1      27.210  61.040  88.410  0.00  0.00           C  
ATOM      6  HA  MET     1      26.210  60.630  88.320  0.00  0.00           H  
ATOM      7  CB  MET     1      27.230  61.070  89.940  0.00  0.00           C  
ATOM      8  HB1 MET     1      27.240  60.040  90.370  0.00  0.00           H  
ATOM      9  HB2 MET     1      28.140  61.600  90.300  0.00  0.00           H  
ATOM     10  CG  MET     1      25.940  61.930  90.390  0.00  0.00           C  
ATOM     11  HG1 MET     1      25.110  61.820  89.660  0.00  0.00           H  
ATOM     12  HG2 MET     1      25.710  61.400  91.340  0.00  0.00           H  
ATOM     13  SD  MET     1      26.150  63.710  90.850  0.00  0.00           S  
ATOM     14  CE  MET     1      26.560  63.370  92.610  0.00  0.00           C  
ATOM     15  HE1 MET     1      27.500  62.780  92.730  0.00  0.00           H  
ATOM     16  HE2 MET     1      26.610  64.400  93.010  0.00  0.00           H  
ATOM     17  HE3 MET     1      25.740  62.730  93.010  0.00  0.00           H  
ATOM     18  C   MET     1      27.340  62.350  87.650  0.00  0.00           C  
ATOM     19  O   MET     1      26.450  62.730  86.860  0.00  0.00           O  
ATOM     20  N   PHE     2      28.460  63.090  87.930  0.00  0.00           N  
ATOM     21  HN  PHE     2      29.220  62.750  88.480  0.00  0.00           H  
ATOM     22  CA  PHE     2      28.670  64.300  87.220  0.00  0.00           C  
ATOM     23  HA  PHE     2      27.820  64.450  86.560  0.00  0.00           H  
ATOM     24  CB  PHE     2      28.670  65.520  88.080  0.00  0.00           C  
ATOM     25  HB1 PHE     2      27.680  65.690  88.560  0.00  0.00           H  
ATOM     26  HB2 PHE     2      29.510  65.510  88.800  0.00  0.00           H  
ATOM     27  CG  PHE     2      28.930  66.860  87.290  0.00  0.00           C  
ATOM     28  CD1 PHE     2      28.060  67.250  86.280  0.00  0.00           C  
ATOM     29  HD1 PHE     2      27.180  66.710  85.950  0.00  0.00           H  
ATOM     30  CE1 PHE     2      28.410  68.440  85.520  0.00  0.00           C  
ATOM     31  HE1 PHE     2      27.730  68.870  84.800  0.00  0.00           H  
ATOM     32  CZ  PHE     2      29.620  69.150  85.800  0.00  0.00           C  
ATOM     33  HZ  PHE     2      29.960  70.000  85.220  0.00  0.00           H  
ATOM     34  CD2 PHE     2      30.030  67.610  87.640  0.00  0.00           C  
ATOM     35  HD2 PHE     2      30.800  67.280  88.320  0.00  0.00           H  
ATOM     36  CE2 PHE     2      30.400  68.780  86.910  0.00  0.00           C  
ATOM     37  HE2 PHE     2      31.260  69.320  87.290  0.00  0.00           H  
ATOM     38  C   PHE     2      29.970  64.150  86.390  0.00  0.00           C  
ATOM     39  O   PHE     2      31.000  63.660  86.910  0.00  0.00           O  
ATOM     40  N   SER     3      29.910  64.600  85.110  0.00  0.00           N  
ATOM     41  HN  SER     3      29.020  64.780  84.700  0.00  0.00           H  
ATOM     42  CA  SER     3      31.070  64.860  84.260  0.00  0.00           C  
ATOM     43  HA  SER     3      30.640  65.310  83.380  0.00  0.00           H  
ATOM     44  CB  SER     3      32.000  65.900  84.830  0.00  0.00           C  
ATOM     45  HB1 SER     3      31.460  66.790  85.220  0.00  0.00           H  
ATOM     46  HB2 SER     3      32.610  65.650  85.720  0.00  0.00           H  
ATOM     47  OG  SER     3      32.950  66.450  83.920  0.00  0.00           O  
ATOM     48  HG1 SER     3      33.740  65.940  84.090  0.00  0.00           H  
ATOM     49  C   SER     3      31.860  63.690  83.740  0.00  0.00           C  
ATOM     50  O   SER     3      32.330  62.830  84.440  0.00  0.00           O  
ATOM     51  N   GLY     4      31.760  63.430  82.450  0.00  0.00           N  
ATOM     52  HN  GLY     4      31.380  64.110  81.840  0.00  0.00           H  
ATOM     53  CA  GLY     4      32.230  62.170  81.770  0.00  0.00           C  
ATOM     54  HA1 GLY     4      33.240  62.230  81.410  0.00  0.00           H  
ATOM     55  HA2 GLY     4      31.560  62.020  80.930  0.00  0.00           H  
ATOM     56  C   GLY     4      32.010  60.840  82.470  0.00  0.00           C  
ATOM     57  O   GLY     4      30.900  60.550  82.960  0.00  0.00           O  
ATOM     58  N   ALA     5      33.050  59.990  82.490  0.00  0.00           N  
ATOM     59  HN  ALA     5      33.970  60.210  82.170  0.00  0.00           H  
ATOM     60  CA  ALA     5      32.860  58.610  82.830  0.00  0.00           C  
ATOM     61  HA  ALA     5      31.830  58.320  82.680  0.00  0.00           H  
ATOM     62  CB  ALA     5      33.780  57.800  81.870  0.00  0.00           C  
ATOM     63  HB1 ALA     5      33.370  56.770  81.840  0.00  0.00           H  
ATOM     64  HB2 ALA     5      33.740  58.180  80.820  0.00  0.00           H  
ATOM     65  HB3 ALA     5      34.820  57.670  82.240  0.00  0.00           H  
ATOM     66  C   ALA     5      33.340  58.410  84.320  0.00  0.00           C  
ATOM     67  O   ALA     5      34.230  59.140  84.760  0.00  0.00           O  
ATOM     68  N   VAL     6      32.740  57.440  85.060  0.00  0.00           N  
ATOM     69  HN  VAL     6      32.000  56.850  84.760  0.00  0.00           H  
ATOM     70  CA  VAL     6      33.030  56.930  86.370  0.00  0.00           C  
ATOM     71  HA  VAL     6      33.230  57.750  87.050  0.00  0.00           H  
ATOM     72  CB  VAL     6      31.870  56.090  87.000  0.00  0.00           C  
ATOM     73  HB  VAL     6      32.260  55.460  87.830  0.00  0.00           H  
ATOM     74  CG1 VAL     6      30.860  57.060  87.620  0.00  0.00           C  
ATOM     75 HG11 VAL     6      29.990  56.560  88.090  0.00  0.00           H  
ATOM     76 HG12 VAL     6      31.350  57.690  88.400  0.00  0.00           H  
ATOM     77 HG13 VAL     6      30.530  57.740  86.810  0.00  0.00           H  
ATOM     78  CG2 VAL     6      31.380  55.110  85.940  0.00  0.00           C  
ATOM     79 HG21 VAL     6      30.740  55.730  85.260  0.00  0.00           H  
ATOM     80 HG22 VAL     6      32.190  54.500  85.490  0.00  0.00           H  
ATOM     81 HG23 VAL     6      30.740  54.410  86.520  0.00  0.00           H  
ATOM     82  C   VAL     6      34.320  56.140  86.440  0.00  0.00           C  
ATOM     83  O   VAL     6      34.570  55.270  85.630  0.00  0.00           O  
ATOM     84  N   LYS     7      35.180  56.390  87.440  0.00  0.00           N  
ATOM     85  HN  LYS     7      34.960  57.020  88.180  0.00  0.00           H  
ATOM     86  CA  LYS     7      36.240  55.460  87.740  0.00  0.00           C  
ATOM     87  HA  LYS     7      36.820  55.320  86.840  0.00  0.00           H  
ATOM     88  CB  LYS     7      37.190  56.070  88.780  0.00  0.00           C  
ATOM     89  HB1 LYS     7      37.460  57.030  88.290  0.00  0.00           H  
ATOM     90  HB2 LYS     7      36.580  56.240  89.690  0.00  0.00           H  
ATOM     91  CG  LYS     7      38.410  55.160  89.170  0.00  0.00           C  
ATOM     92  HG1 LYS     7      39.020  55.700  89.920  0.00  0.00           H  
ATOM     93  HG2 LYS     7      37.980  54.280  89.690  0.00  0.00           H  
ATOM     94  CD  LYS     7      39.380  54.760  88.060  0.00  0.00           C  
ATOM     95  HD1 LYS     7      40.250  54.250  88.530  0.00  0.00           H  
ATOM     96  HD2 LYS     7      38.820  54.080  87.380  0.00  0.00           H  
ATOM     97  CE  LYS     7      39.780  56.010  87.240  0.00  0.00           C  
ATOM     98  HE1 LYS     7      39.010  56.520  86.640  0.00  0.00           H  
ATOM     99  HE2 LYS     7      40.330  56.770  87.830  0.00  0.00           H  
ATOM    100  NZ  LYS     7      40.800  55.510  86.300  0.00  0.00           N1+
ATOM    101  HZ1 LYS     7      41.050  56.210  85.570  0.00  0.00           H  
ATOM    102  HZ2 LYS     7      41.640  55.200  86.840  0.00  0.00           H  
ATOM    103  HZ3 LYS     7      40.450  54.670  85.800  0.00  0.00           H  
ATOM    104  C   LYS     7      35.810  54.040  88.210  0.00  0.00           C  
ATOM    105  O   LYS     7      36.260  53.040  87.580  0.00  0.00           O  
ATOM    106  N   ILE     8      34.910  54.000  89.240  0.00  0.00           N  
ATOM    107  HN  ILE     8      34.530  54.870  89.580  0.00  0.00           H  
ATOM    108  CA  ILE     8      34.350  52.730  89.750  0.00  0.00           C  
ATOM    109  HA  ILE     8      34.890  51.850  89.430  0.00  0.00           H  
ATOM    110  CB  ILE     8      34.050  52.770  91.270  0.00  0.00           C  
ATOM    111  HB  ILE     8      33.330  53.580  91.490  0.00  0.00           H  
ATOM    112  CG2 ILE     8      33.490  51.490  91.870  0.00  0.00           C  
ATOM    113 HG21 ILE     8      33.550  51.580  92.970  0.00  0.00           H  
ATOM    114 HG22 ILE     8      32.390  51.470  91.710  0.00  0.00           H  
ATOM    115 HG23 ILE     8      34.070  50.600  91.550  0.00  0.00           H  
ATOM    116  CG1 ILE     8      35.340  53.250  92.040  0.00  0.00           C  
ATOM    117 HG11 ILE     8      35.590  54.300  91.780  0.00  0.00           H  
ATOM    118 HG12 ILE     8      35.060  53.360  93.110  0.00  0.00           H  
ATOM    119  CD  ILE     8      36.540  52.210  91.970  0.00  0.00           C  
ATOM    120  HD1 ILE     8      37.500  52.620  92.360  0.00  0.00           H  
ATOM    121  HD2 ILE     8      36.340  51.310  92.580  0.00  0.00           H  
ATOM    122  HD3 ILE     8      36.780  51.930  90.920  0.00  0.00           H  
ATOM    123  C   ILE     8      33.030  52.540  88.980  0.00  0.00           C  
ATOM    124  O   ILE     8      32.040  53.160  89.350  0.00  0.00           O  
ATOM    125  N   GLY     9      33.050  51.700  87.990  0.00  0.00           N  
ATOM    126  HN  GLY     9      33.900  51.480  87.510  0.00  0.00           H  
ATOM    127  CA  GLY     9      31.880  51.300  87.250  0.00  0.00           C  
ATOM    128  HA1 GLY     9      32.220  50.730  86.390  0.00  0.00           H  
ATOM    129  HA2 GLY     9      31.400  52.230  86.970  0.00  0.00           H  
ATOM    130  C   GLY     9      30.860  50.430  87.980  0.00  0.00           C  
ATOM    131  O   GLY     9      30.760  50.450  89.220  0.00  0.00           O  
ATOM    132  N   ASP    10      30.120  49.660  87.210  0.00  0.00           N  
ATOM    133  HN  ASP    10      30.360  49.500  86.260  0.00  0.00           H  
ATOM    134  CA  ASP    10      28.920  49.010  87.720  0.00  0.00           C  
ATOM    135  HA  ASP    10      28.280  49.780  88.130  0.00  0.00           H  
ATOM    136  CB  ASP    10      28.250  48.300  86.480  0.00  0.00           C  
ATOM    137  HB1 ASP    10      27.910  49.100  85.790  0.00  0.00           H  
ATOM    138  HB2 ASP    10      28.810  47.480  85.970  0.00  0.00           H  
ATOM    139  CG  ASP    10      26.980  47.490  86.700  0.00  0.00           C  
ATOM    140  OD1 ASP    10      26.350  47.540  87.800  0.00  0.00           O  
ATOM    141  OD2 ASP    10      26.460  46.800  85.780  0.00  0.00           O1-
ATOM    142  C   ASP    10      29.210  48.080  88.960  0.00  0.00           C  
ATOM    143  O   ASP    10      30.150  47.270  88.940  0.00  0.00           O  
ATOM    144  N   LEU    11      28.300  48.070  90.010  0.00  0.00           N  
ATOM    145  HN  LEU    11      27.530  48.700  90.040  0.00  0.00           H  
ATOM    146  CA  LEU    11      28.400  47.270  91.130  0.00  0.00           C  
ATOM    147  HA  LEU    11      29.300  46.670  91.040  0.00  0.00           H  
ATOM    148  CB  LEU    11      28.510  48.210  92.350  0.00  0.00           C  
ATOM    149  HB1 LEU    11      27.600  48.840  92.360  0.00  0.00           H  
ATOM    150  HB2 LEU    11      28.390  47.630  93.290  0.00  0.00           H  
ATOM    151  CG  LEU    11      29.780  49.120  92.400  0.00  0.00           C  
ATOM    152  HG  LEU    11      29.850  49.710  91.460  0.00  0.00           H  
ATOM    153  CD1 LEU    11      29.730  50.170  93.490  0.00  0.00           C  
ATOM    154 HD11 LEU    11      30.530  50.940  93.550  0.00  0.00           H  
ATOM    155 HD12 LEU    11      28.820  50.780  93.270  0.00  0.00           H  
ATOM    156 HD13 LEU    11      29.610  49.740  94.500  0.00  0.00           H  
ATOM    157  CD2 LEU    11      31.050  48.270  92.510  0.00  0.00           C  
ATOM    158 HD21 LEU    11      30.950  47.670  93.440  0.00  0.00           H  
ATOM    159 HD22 LEU    11      31.140  47.690  91.560  0.00  0.00           H  
ATOM    160 HD23 LEU    11      31.910  48.970  92.560  0.00  0.00           H  
ATOM    161  C   LEU    11      27.340  46.250  91.240  0.00  0.00           C  
ATOM    162  O   LEU    11      27.140  45.700  92.320  0.00  0.00           O  
ATOM    163  N   HSD    12      26.610  45.800  90.230  0.00  0.00           N  
ATOM    164  HN  HSD    12      26.750  46.320  89.380  0.00  0.00           H  
ATOM    165  CA  HSD    12      25.570  44.690  90.350  0.00  0.00           C  
ATOM    166  HA  HSD    12      25.620  44.360  91.370  0.00  0.00           H  
ATOM    167  CB  HSD    12      24.130  45.210  90.170  0.00  0.00           C  
ATOM    168  HB1 HSD    12      23.830  45.840  91.040  0.00  0.00           H  
ATOM    169  HB2 HSD    12      24.130  45.810  89.240  0.00  0.00           H  
ATOM    170  ND1 HSD    12      22.970  43.270  88.840  0.00  0.00           N  
ATOM    171  HD1 HSD    12      23.680  43.210  88.140  0.00  0.00           H  
ATOM    172  CG  HSD    12      23.050  44.100  90.000  0.00  0.00           C  
ATOM    173  CE1 HSD    12      21.840  42.520  88.980  0.00  0.00           C  
ATOM    174  HE1 HSD    12      21.470  41.870  88.180  0.00  0.00           H  
ATOM    175  NE2 HSD    12      21.270  42.720  90.200  0.00  0.00           N  
ATOM    176  CD2 HSD    12      22.090  43.670  90.830  0.00  0.00           C  
ATOM    177  HD2 HSD    12      21.870  43.860  91.870  0.00  0.00           H  
ATOM    178  C   HSD    12      25.870  43.560  89.490  0.00  0.00           C  
ATOM    179  O   HSD    12      26.380  43.640  88.380  0.00  0.00           O  
ATOM    180  N   ASP    13      25.640  42.370  89.990  0.00  0.00           N  
ATOM    181  HN  ASP    13      25.280  42.130  90.880  0.00  0.00           H  
ATOM    182  CA  ASP    13      26.010  41.120  89.350  0.00  0.00           C  
ATOM    183  HA  ASP    13      26.960  41.250  88.860  0.00  0.00           H  
ATOM    184  CB  ASP    13      26.280  40.010  90.430  0.00  0.00           C  
ATOM    185  HB1 ASP    13      25.270  39.820  90.870  0.00  0.00           H  
ATOM    186  HB2 ASP    13      26.660  39.130  89.880  0.00  0.00           H  
ATOM    187  CG  ASP    13      27.320  40.320  91.440  0.00  0.00           C  
ATOM    188  OD1 ASP    13      28.110  41.330  91.290  0.00  0.00           O  
ATOM    189  OD2 ASP    13      27.440  39.460  92.340  0.00  0.00           O1-
ATOM    190  C   ASP    13      25.030  40.640  88.300  0.00  0.00           C  
ATOM    191  O   ASP    13      23.830  40.470  88.540  0.00  0.00           O  
ATOM    192  N   PHE    14      25.570  40.160  87.150  0.00  0.00           N  
ATOM    193  HN  PHE    14      26.500  40.380  86.880  0.00  0.00           H  
ATOM    194  CA  PHE    14      24.910  39.240  86.260  0.00  0.00           C  
ATOM    195  HA  PHE    14      23.970  38.950  86.700  0.00  0.00           H  
ATOM    196  CB  PHE    14      24.590  39.730  84.860  0.00  0.00           C  
ATOM    197  HB1 PHE    14      25.460  40.300  84.470  0.00  0.00           H  
ATOM    198  HB2 PHE    14      24.310  38.940  84.130  0.00  0.00           H  
ATOM    199  CG  PHE    14      23.420  40.650  84.920  0.00  0.00           C  
ATOM    200  CD1 PHE    14      22.110  40.150  84.950  0.00  0.00           C  
ATOM    201  HD1 PHE    14      21.960  39.100  84.790  0.00  0.00           H  
ATOM    202  CE1 PHE    14      21.010  40.980  85.090  0.00  0.00           C  
ATOM    203  HE1 PHE    14      20.020  40.570  85.220  0.00  0.00           H  
ATOM    204  CZ  PHE    14      21.220  42.340  85.480  0.00  0.00           C  
ATOM    205  HZ  PHE    14      20.300  42.890  85.610  0.00  0.00           H  
ATOM    206  CD2 PHE    14      23.560  42.060  85.150  0.00  0.00           C  
ATOM    207  HD2 PHE    14      24.560  42.460  85.060  0.00  0.00           H  
ATOM    208  CE2 PHE    14      22.500  42.860  85.540  0.00  0.00           C  
ATOM    209  HE2 PHE    14      22.660  43.900  85.780  0.00  0.00           H  
ATOM    210  C   PHE    14      25.640  37.920  86.160  0.00  0.00           C  
ATOM    211  O   PHE    14      26.830  37.850  85.990  0.00  0.00           O  
ATOM    212  N   ILE    15      24.990  36.800  86.340  0.00  0.00           N  
ATOM    213  HN  ILE    15      24.000  36.720  86.470  0.00  0.00           H  
ATOM    214  CA  ILE    15      25.650  35.520  86.790  0.00  0.00           C  
ATOM    215  HA  ILE    15      26.600  35.720  87.260  0.00  0.00           H  
ATOM    216  CB  ILE    15      24.970  34.720  87.900  0.00  0.00           C  
ATOM    217  HB  ILE    15      23.950  34.470  87.540  0.00  0.00           H  
ATOM    218  CG2 ILE    15      24.890  35.690  89.120  0.00  0.00           C  
ATOM    219 HG21 ILE    15      24.370  36.650  88.920  0.00  0.00           H  
ATOM    220 HG22 ILE    15      24.290  35.440  90.020  0.00  0.00           H  
ATOM    221 HG23 ILE    15      25.920  35.870  89.520  0.00  0.00           H  
ATOM    222  CG1 ILE    15      25.640  33.320  88.210  0.00  0.00           C  
ATOM    223 HG11 ILE    15      24.940  32.750  88.860  0.00  0.00           H  
ATOM    224 HG12 ILE    15      25.670  32.610  87.360  0.00  0.00           H  
ATOM    225  CD  ILE    15      27.060  33.320  88.800  0.00  0.00           C  
ATOM    226  HD1 ILE    15      27.330  32.240  88.910  0.00  0.00           H  
ATOM    227  HD2 ILE    15      27.740  33.840  88.100  0.00  0.00           H  
ATOM    228  HD3 ILE    15      27.100  33.770  89.810  0.00  0.00           H  
ATOM    229  C   ILE    15      26.040  34.730  85.490  0.00  0.00           C  
ATOM    230  O   ILE    15      25.150  34.310  84.830  0.00  0.00           O  
ATOM    231  N   SER    16      27.330  34.700  85.170  0.00  0.00           N  
ATOM    232  HN  SER    16      27.930  35.290  85.710  0.00  0.00           H  
ATOM    233  CA  SER    16      27.870  34.080  84.030  0.00  0.00           C  
ATOM    234  HA  SER    16      27.150  34.130  83.230  0.00  0.00           H  
ATOM    235  CB  SER    16      29.050  34.850  83.440  0.00  0.00           C  
ATOM    236  HB1 SER    16      28.820  35.860  83.050  0.00  0.00           H  
ATOM    237  HB2 SER    16      29.770  35.020  84.270  0.00  0.00           H  
ATOM    238  OG  SER    16      29.760  34.240  82.350  0.00  0.00           O  
ATOM    239  HG1 SER    16      30.490  34.850  82.190  0.00  0.00           H  
ATOM    240  C   SER    16      28.220  32.590  84.240  0.00  0.00           C  
ATOM    241  O   SER    16      28.960  32.300  85.190  0.00  0.00           O  
ATOM    242  N   PRO    17      27.740  31.600  83.440  0.00  0.00           N  
ATOM    243  CD  PRO    17      26.570  31.650  82.540  0.00  0.00           C  
ATOM    244  HD1 PRO    17      26.730  32.200  81.590  0.00  0.00           H  
ATOM    245  HD2 PRO    17      25.750  32.240  82.990  0.00  0.00           H  
ATOM    246  CA  PRO    17      28.290  30.260  83.530  0.00  0.00           C  
ATOM    247  HA  PRO    17      28.170  29.840  84.520  0.00  0.00           H  
ATOM    248  CB  PRO    17      27.430  29.520  82.530  0.00  0.00           C  
ATOM    249  HB1 PRO    17      27.210  28.460  82.780  0.00  0.00           H  
ATOM    250  HB2 PRO    17      27.960  29.480  81.550  0.00  0.00           H  
ATOM    251  CG  PRO    17      26.070  30.260  82.330  0.00  0.00           C  
ATOM    252  HG1 PRO    17      25.400  29.930  83.150  0.00  0.00           H  
ATOM    253  HG2 PRO    17      25.590  30.020  81.360  0.00  0.00           H  
ATOM    254  C   PRO    17      29.830  30.020  83.220  0.00  0.00           C  
ATOM    255  O   PRO    17      30.230  30.440  82.170  0.00  0.00           O  
ATOM    256  N   ALA    18      30.650  29.470  84.140  0.00  0.00           N  
ATOM    257  HN  ALA    18      30.250  29.350  85.050  0.00  0.00           H  
ATOM    258  CA  ALA    18      32.040  29.210  83.970  0.00  0.00           C  
ATOM    259  HA  ALA    18      32.430  30.070  83.450  0.00  0.00           H  
ATOM    260  CB  ALA    18      32.860  29.140  85.250  0.00  0.00           C  
ATOM    261  HB1 ALA    18      33.940  29.010  85.010  0.00  0.00           H  
ATOM    262  HB2 ALA    18      32.690  30.000  85.940  0.00  0.00           H  
ATOM    263  HB3 ALA    18      32.720  28.270  85.930  0.00  0.00           H  
ATOM    264  C   ALA    18      32.250  28.060  83.080  0.00  0.00           C  
ATOM    265  O   ALA    18      31.450  27.160  83.020  0.00  0.00           O  
ATOM    266  N   GLN    19      33.330  28.180  82.260  0.00  0.00           N  
ATOM    267  HN  GLN    19      33.990  28.920  82.340  0.00  0.00           H  
ATOM    268  CA  GLN    19      33.690  27.330  81.140  0.00  0.00           C  
ATOM    269  HA  GLN    19      32.780  27.220  80.560  0.00  0.00           H  
ATOM    270  CB  GLN    19      34.590  28.080  80.210  0.00  0.00           C  
ATOM    271  HB1 GLN    19      35.620  28.310  80.550  0.00  0.00           H  
ATOM    272  HB2 GLN    19      34.840  27.360  79.400  0.00  0.00           H  
ATOM    273  CG  GLN    19      34.040  29.360  79.430  0.00  0.00           C  
ATOM    274  HG1 GLN    19      34.200  30.180  80.160  0.00  0.00           H  
ATOM    275  HG2 GLN    19      34.580  29.520  78.470  0.00  0.00           H  
ATOM    276  CD  GLN    19      32.520  29.330  79.140  0.00  0.00           C  
ATOM    277  OE1 GLN    19      31.850  30.300  79.440  0.00  0.00           O  
ATOM    278  NE2 GLN    19      31.990  28.230  78.550  0.00  0.00           N  
ATOM    279 HE21 GLN    19      31.030  28.200  78.280  0.00  0.00           H  
ATOM    280 HE22 GLN    19      32.650  27.510  78.330  0.00  0.00           H  
ATOM    281  C   GLN    19      34.240  25.950  81.690  0.00  0.00           C  
ATOM    282  O   GLN    19      34.790  25.830  82.760  0.00  0.00           O  
ATOM    283  N   ALA    20      34.110  24.870  80.900  0.00  0.00           N  
ATOM    284  HN  ALA    20      33.660  24.960  80.020  0.00  0.00           H  
ATOM    285  CA  ALA    20      34.430  23.550  81.370  0.00  0.00           C  
ATOM    286  HA  ALA    20      34.660  23.490  82.430  0.00  0.00           H  
ATOM    287  CB  ALA    20      33.180  22.680  81.070  0.00  0.00           C  
ATOM    288  HB1 ALA    20      32.240  23.160  81.410  0.00  0.00           H  
ATOM    289  HB2 ALA    20      33.030  22.380  80.020  0.00  0.00           H  
ATOM    290  HB3 ALA    20      33.270  21.700  81.600  0.00  0.00           H  
ATOM    291  C   ALA    20      35.640  23.030  80.650  0.00  0.00           C  
ATOM    292  O   ALA    20      35.960  21.820  80.750  0.00  0.00           O  
ATOM    293  N   CYS    21      36.400  23.760  79.930  0.00  0.00           N  
ATOM    294  HN  CYS    21      36.220  24.620  79.460  0.00  0.00           H  
ATOM    295  CA  CYS    21      37.580  23.280  79.200  0.00  0.00           C  
ATOM    296  HA  CYS    21      37.540  22.220  79.000  0.00  0.00           H  
ATOM    297  CB  CYS    21      37.420  24.090  77.860  0.00  0.00           C  
ATOM    298  HB1 CYS    21      38.210  23.740  77.160  0.00  0.00           H  
ATOM    299  HB2 CYS    21      36.440  23.750  77.480  0.00  0.00           H  
ATOM    300  SG  CYS    21      37.460  25.610  77.910  0.00  0.00           S  
ATOM    301  C   CYS    21      38.880  23.480  79.950  0.00  0.00           C  
ATOM    302  O   CYS    21      39.680  22.550  80.070  0.00  0.00           O  
ATOM    303  N   VAL    22      39.040  24.600  80.690  0.00  0.00           N  
ATOM    304  HN  VAL    22      38.400  25.360  80.680  0.00  0.00           H  
ATOM    305  CA  VAL    22      40.050  24.660  81.760  0.00  0.00           C  
ATOM    306  HA  VAL    22      40.980  24.200  81.460  0.00  0.00           H  
ATOM    307  CB  VAL    22      40.400  26.060  82.090  0.00  0.00           C  
ATOM    308  HB  VAL    22      39.520  26.560  82.550  0.00  0.00           H  
ATOM    309  CG1 VAL    22      41.610  26.150  83.110  0.00  0.00           C  
ATOM    310 HG11 VAL    22      41.730  27.200  83.440  0.00  0.00           H  
ATOM    311 HG12 VAL    22      41.440  25.530  84.010  0.00  0.00           H  
ATOM    312 HG13 VAL    22      42.610  25.840  82.730  0.00  0.00           H  
ATOM    313  CG2 VAL    22      40.870  26.910  80.860  0.00  0.00           C  
ATOM    314 HG21 VAL    22      41.100  27.950  81.170  0.00  0.00           H  
ATOM    315 HG22 VAL    22      41.600  26.330  80.260  0.00  0.00           H  
ATOM    316 HG23 VAL    22      39.980  27.070  80.210  0.00  0.00           H  
ATOM    317  C   VAL    22      39.480  23.750  82.900  0.00  0.00           C  
ATOM    318  O   VAL    22      38.250  23.740  83.240  0.00  0.00           O  
ATOM    319  N   VAL    23      40.300  22.860  83.550  0.00  0.00           N  
ATOM    320  HN  VAL    23      41.280  22.900  83.360  0.00  0.00           H  
ATOM    321  CA  VAL    23      39.940  21.920  84.560  0.00  0.00           C  
ATOM    322  HA  VAL    23      39.130  21.360  84.120  0.00  0.00           H  
ATOM    323  CB  VAL    23      41.020  20.960  84.810  0.00  0.00           C  
ATOM    324  HB  VAL    23      41.960  21.480  85.100  0.00  0.00           H  
ATOM    325  CG1 VAL    23      40.670  19.940  85.930  0.00  0.00           C  
ATOM    326 HG11 VAL    23      41.470  19.160  85.950  0.00  0.00           H  
ATOM    327 HG12 VAL    23      40.470  20.330  86.940  0.00  0.00           H  
ATOM    328 HG13 VAL    23      39.760  19.320  85.750  0.00  0.00           H  
ATOM    329  CG2 VAL    23      41.280  20.180  83.500  0.00  0.00           C  
ATOM    330 HG21 VAL    23      42.120  19.460  83.540  0.00  0.00           H  
ATOM    331 HG22 VAL    23      40.410  19.500  83.330  0.00  0.00           H  
ATOM    332 HG23 VAL    23      41.430  20.740  82.550  0.00  0.00           H  
ATOM    333  C   VAL    23      39.650  22.550  85.920  0.00  0.00           C  
ATOM    334  O   VAL    23      40.540  23.150  86.550  0.00  0.00           O  
ATOM    335  N   ASN    24      38.380  22.470  86.330  0.00  0.00           N  
ATOM    336  HN  ASN    24      37.700  21.940  85.830  0.00  0.00           H  
ATOM    337  CA  ASN    24      37.860  22.990  87.630  0.00  0.00           C  
ATOM    338  HA  ASN    24      36.810  22.750  87.690  0.00  0.00           H  
ATOM    339  CB  ASN    24      38.400  22.310  88.910  0.00  0.00           C  
ATOM    340  HB1 ASN    24      39.450  22.640  89.010  0.00  0.00           H  
ATOM    341  HB2 ASN    24      37.900  22.840  89.750  0.00  0.00           H  
ATOM    342  CG  ASN    24      38.330  20.800  88.890  0.00  0.00           C  
ATOM    343  OD1 ASN    24      37.840  20.190  87.950  0.00  0.00           O  
ATOM    344  ND2 ASN    24      38.600  20.210  90.080  0.00  0.00           N  
ATOM    345 HD21 ASN    24      38.500  19.230  90.240  0.00  0.00           H  
ATOM    346 HD22 ASN    24      38.900  20.820  90.810  0.00  0.00           H  
ATOM    347  C   ASN    24      37.800  24.450  87.770  0.00  0.00           C  
ATOM    348  O   ASN    24      38.010  25.070  88.880  0.00  0.00           O  
ATOM    349  N   LEU    25      37.240  25.160  86.780  0.00  0.00           N  
ATOM    350  HN  LEU    25      36.820  24.730  85.990  0.00  0.00           H  
ATOM    351  CA  LEU    25      36.910  26.610  87.060  0.00  0.00           C  
ATOM    352  HA  LEU    25      37.860  27.010  87.390  0.00  0.00           H  
ATOM    353  CB  LEU    25      36.490  27.230  85.720  0.00  0.00           C  
ATOM    354  HB1 LEU    25      35.660  26.590  85.360  0.00  0.00           H  
ATOM    355  HB2 LEU    25      36.200  28.280  85.950  0.00  0.00           H  
ATOM    356  CG  LEU    25      37.510  27.260  84.610  0.00  0.00           C  
ATOM    357  HG  LEU    25      37.700  26.250  84.200  0.00  0.00           H  
ATOM    358  CD1 LEU    25      37.050  28.200  83.480  0.00  0.00           C  
ATOM    359 HD11 LEU    25      37.600  28.070  82.520  0.00  0.00           H  
ATOM    360 HD12 LEU    25      35.970  28.040  83.250  0.00  0.00           H  
ATOM    361 HD13 LEU    25      37.250  29.240  83.800  0.00  0.00           H  
ATOM    362  CD2 LEU    25      38.860  27.840  85.070  0.00  0.00           C  
ATOM    363 HD21 LEU    25      38.740  28.740  85.710  0.00  0.00           H  
ATOM    364 HD22 LEU    25      39.390  27.100  85.710  0.00  0.00           H  
ATOM    365 HD23 LEU    25      39.420  28.190  84.180  0.00  0.00           H  
ATOM    366  C   LEU    25      35.960  26.890  88.160  0.00  0.00           C  
ATOM    367  O   LEU    25      34.930  26.200  88.390  0.00  0.00           O  
ATOM    368  N   GLU    26      36.150  28.030  88.850  0.00  0.00           N  
ATOM    369  HN  GLU    26      37.050  28.460  88.830  0.00  0.00           H  
ATOM    370  CA  GLU    26      35.240  28.540  89.820  0.00  0.00           C  
ATOM    371  HA  GLU    26      34.590  27.740  90.140  0.00  0.00           H  
ATOM    372  CB  GLU    26      36.050  29.120  91.010  0.00  0.00           C  
ATOM    373  HB1 GLU    26      36.760  29.890  90.640  0.00  0.00           H  
ATOM    374  HB2 GLU    26      35.380  29.520  91.800  0.00  0.00           H  
ATOM    375  CG  GLU    26      36.830  28.010  91.820  0.00  0.00           C  
ATOM    376  HG1 GLU    26      36.200  27.210  92.270  0.00  0.00           H  
ATOM    377  HG2 GLU    26      37.540  27.580  91.080  0.00  0.00           H  
ATOM    378  CD  GLU    26      37.690  28.540  92.920  0.00  0.00           C  
ATOM    379  OE1 GLU    26      38.910  28.270  93.030  0.00  0.00           O  
ATOM    380  OE2 GLU    26      37.130  29.280  93.740  0.00  0.00           O1-
ATOM    381  C   GLU    26      34.320  29.620  89.290  0.00  0.00           C  
ATOM    382  O   GLU    26      34.810  30.640  88.730  0.00  0.00           O  
ATOM    383  N   GLY    27      33.000  29.360  89.470  0.00  0.00           N  
ATOM    384  HN  GLY    27      32.800  28.600  90.080  0.00  0.00           H  
ATOM    385  CA  GLY    27      31.810  30.190  89.040  0.00  0.00           C  
ATOM    386  HA1 GLY    27      30.950  29.620  89.350  0.00  0.00           H  
ATOM    387  HA2 GLY    27      31.850  30.410  87.990  0.00  0.00           H  
ATOM    388  C   GLY    27      31.720  31.580  89.740  0.00  0.00           C  
ATOM    389  O   GLY    27      32.240  31.900  90.790  0.00  0.00           O  
ATOM    390  N   GLY    28      30.880  32.430  89.070  0.00  0.00           N  
ATOM    391  HN  GLY    28      30.380  32.020  88.310  0.00  0.00           H  
ATOM    392  CA  GLY    28      30.560  33.790  89.510  0.00  0.00           C  
ATOM    393  HA1 GLY    28      30.060  33.710  90.460  0.00  0.00           H  
ATOM    394  HA2 GLY    28      29.960  34.340  88.800  0.00  0.00           H  
ATOM    395  C   GLY    28      31.790  34.800  89.660  0.00  0.00           C  
ATOM    396  O   GLY    28      32.960  34.440  89.610  0.00  0.00           O  
ATOM    397  N   LYS    29      31.430  36.140  89.730  0.00  0.00           N  
ATOM    398  HN  LYS    29      30.460  36.310  89.930  0.00  0.00           H  
ATOM    399  CA  LYS    29      32.360  37.220  89.590  0.00  0.00           C  
ATOM    400  HA  LYS    29      31.770  38.120  89.530  0.00  0.00           H  
ATOM    401  CB  LYS    29      33.310  37.340  90.750  0.00  0.00           C  
ATOM    402  HB1 LYS    29      34.020  36.480  90.810  0.00  0.00           H  
ATOM    403  HB2 LYS    29      33.790  38.340  90.720  0.00  0.00           H  
ATOM    404  CG  LYS    29      32.560  37.330  92.110  0.00  0.00           C  
ATOM    405  HG1 LYS    29      32.170  36.310  92.330  0.00  0.00           H  
ATOM    406  HG2 LYS    29      33.370  37.410  92.860  0.00  0.00           H  
ATOM    407  CD  LYS    29      31.470  38.370  92.400  0.00  0.00           C  
ATOM    408  HD1 LYS    29      31.910  39.380  92.260  0.00  0.00           H  
ATOM    409  HD2 LYS    29      30.710  38.250  91.600  0.00  0.00           H  
ATOM    410  CE  LYS    29      30.730  38.350  93.780  0.00  0.00           C  
ATOM    411  HE1 LYS    29      30.220  37.380  93.880  0.00  0.00           H  
ATOM    412  HE2 LYS    29      31.380  38.460  94.670  0.00  0.00           H  
ATOM    413  NZ  LYS    29      29.650  39.360  93.840  0.00  0.00           N1+
ATOM    414  HZ1 LYS    29      28.860  39.050  94.440  0.00  0.00           H  
ATOM    415  HZ2 LYS    29      29.860  40.320  94.180  0.00  0.00           H  
ATOM    416  HZ3 LYS    29      29.230  39.420  92.890  0.00  0.00           H  
ATOM    417  C   LYS    29      33.190  37.170  88.300  0.00  0.00           C  
ATOM    418  O   LYS    29      34.360  37.460  88.320  0.00  0.00           O  
ATOM    419  N   LEU    30      32.590  36.840  87.140  0.00  0.00           N  
ATOM    420  HN  LEU    30      31.590  36.770  87.110  0.00  0.00           H  
ATOM    421  CA  LEU    30      33.150  36.470  85.880  0.00  0.00           C  
ATOM    422  HA  LEU    30      34.220  36.570  86.050  0.00  0.00           H  
ATOM    423  CB  LEU    30      32.880  35.080  85.490  0.00  0.00           C  
ATOM    424  HB1 LEU    30      31.820  34.770  85.600  0.00  0.00           H  
ATOM    425  HB2 LEU    30      33.140  34.870  84.430  0.00  0.00           H  
ATOM    426  CG  LEU    30      33.610  33.970  86.220  0.00  0.00           C  
ATOM    427  HG  LEU    30      33.330  33.960  87.290  0.00  0.00           H  
ATOM    428  CD1 LEU    30      33.220  32.600  85.600  0.00  0.00           C  
ATOM    429 HD11 LEU    30      33.770  31.730  86.030  0.00  0.00           H  
ATOM    430 HD12 LEU    30      32.120  32.580  85.690  0.00  0.00           H  
ATOM    431 HD13 LEU    30      33.380  32.600  84.500  0.00  0.00           H  
ATOM    432  CD2 LEU    30      35.160  34.100  86.100  0.00  0.00           C  
ATOM    433 HD21 LEU    30      35.580  33.080  86.230  0.00  0.00           H  
ATOM    434 HD22 LEU    30      35.410  34.390  85.060  0.00  0.00           H  
ATOM    435 HD23 LEU    30      35.640  34.750  86.860  0.00  0.00           H  
ATOM    436  C   LEU    30      32.620  37.480  84.770  0.00  0.00           C  
ATOM    437  O   LEU    30      31.440  37.790  84.830  0.00  0.00           O  
ATOM    438  N   PRO    31      33.310  37.940  83.840  0.00  0.00           N  
ATOM    439  CD  PRO    31      34.720  37.890  83.800  0.00  0.00           C  
ATOM    440  HD1 PRO    31      35.180  36.880  83.710  0.00  0.00           H  
ATOM    441  HD2 PRO    31      35.070  38.240  84.790  0.00  0.00           H  
ATOM    442  CA  PRO    31      32.750  38.500  82.630  0.00  0.00           C  
ATOM    443  HA  PRO    31      32.440  39.530  82.730  0.00  0.00           H  
ATOM    444  CB  PRO    31      33.970  38.610  81.700  0.00  0.00           C  
ATOM    445  HB1 PRO    31      34.030  39.450  80.980  0.00  0.00           H  
ATOM    446  HB2 PRO    31      34.280  37.690  81.150  0.00  0.00           H  
ATOM    447  CG  PRO    31      35.100  38.890  82.670  0.00  0.00           C  
ATOM    448  HG1 PRO    31      34.950  39.870  83.180  0.00  0.00           H  
ATOM    449  HG2 PRO    31      36.160  38.750  82.360  0.00  0.00           H  
ATOM    450  C   PRO    31      31.560  37.750  81.860  0.00  0.00           C  
ATOM    451  O   PRO    31      31.480  36.520  81.900  0.00  0.00           O  
ATOM    452  N   ASN    32      30.720  38.590  81.170  0.00  0.00           N  
ATOM    453  HN  ASN    32      31.010  39.530  80.980  0.00  0.00           H  
ATOM    454  CA  ASN    32      29.480  38.210  80.580  0.00  0.00           C  
ATOM    455  HA  ASN    32      29.070  37.250  80.860  0.00  0.00           H  
ATOM    456  CB  ASN    32      28.480  39.230  81.000  0.00  0.00           C  
ATOM    457  HB1 ASN    32      28.890  40.230  80.780  0.00  0.00           H  
ATOM    458  HB2 ASN    32      27.470  39.110  80.550  0.00  0.00           H  
ATOM    459  CG  ASN    32      28.340  39.360  82.530  0.00  0.00           C  
ATOM    460  OD1 ASN    32      28.810  40.290  83.110  0.00  0.00           O  
ATOM    461  ND2 ASN    32      27.660  38.340  83.100  0.00  0.00           N  
ATOM    462 HD21 ASN    32      27.920  38.150  84.050  0.00  0.00           H  
ATOM    463 HD22 ASN    32      27.310  37.660  82.460  0.00  0.00           H  
ATOM    464  C   ASN    32      29.560  38.250  79.060  0.00  0.00           C  
ATOM    465  O   ASN    32      30.400  38.970  78.540  0.00  0.00           O  
ATOM    466  N   ASN    33      28.870  37.390  78.310  0.00  0.00           N  
ATOM    467  HN  ASN    33      28.200  36.830  78.790  0.00  0.00           H  
ATOM    468  CA  ASN    33      28.950  37.450  76.890  0.00  0.00           C  
ATOM    469  HA  ASN    33      28.420  36.580  76.520  0.00  0.00           H  
ATOM    470  CB  ASN    33      28.110  38.650  76.470  0.00  0.00           C  
ATOM    471  HB1 ASN    33      28.510  39.610  76.850  0.00  0.00           H  
ATOM    472  HB2 ASN    33      28.110  38.850  75.380  0.00  0.00           H  
ATOM    473  CG  ASN    33      26.670  38.560  76.940  0.00  0.00           C  
ATOM    474  OD1 ASN    33      26.310  37.740  77.720  0.00  0.00           O  
ATOM    475  ND2 ASN    33      25.750  39.460  76.530  0.00  0.00           N  
ATOM    476 HD21 ASN    33      24.850  39.550  76.950  0.00  0.00           H  
ATOM    477 HD22 ASN    33      26.020  40.120  75.830  0.00  0.00           H  
ATOM    478  C   ASN    33      30.230  37.360  76.170  0.00  0.00           C  
ATOM    479  O   ASN    33      30.400  37.960  75.110  0.00  0.00           O  
ATOM    480  N   VAL    34      31.160  36.390  76.570  0.00  0.00           N  
ATOM    481  HN  VAL    34      30.780  35.710  77.190  0.00  0.00           H  
ATOM    482  CA  VAL    34      32.540  36.210  76.220  0.00  0.00           C  
ATOM    483  HA  VAL    34      33.090  37.120  76.050  0.00  0.00           H  
ATOM    484  CB  VAL    34      33.340  35.660  77.410  0.00  0.00           C  
ATOM    485  HB  VAL    34      34.320  35.240  77.100  0.00  0.00           H  
ATOM    486  CG1 VAL    34      33.760  36.860  78.320  0.00  0.00           C  
ATOM    487 HG11 VAL    34      34.260  36.560  79.260  0.00  0.00           H  
ATOM    488 HG12 VAL    34      34.340  37.680  77.830  0.00  0.00           H  
ATOM    489 HG13 VAL    34      32.840  37.430  78.600  0.00  0.00           H  
ATOM    490  CG2 VAL    34      32.580  34.600  78.230  0.00  0.00           C  
ATOM    491 HG21 VAL    34      31.880  35.130  78.910  0.00  0.00           H  
ATOM    492 HG22 VAL    34      32.050  33.850  77.610  0.00  0.00           H  
ATOM    493 HG23 VAL    34      33.180  33.990  78.940  0.00  0.00           H  
ATOM    494  C   VAL    34      32.750  35.200  75.070  0.00  0.00           C  
ATOM    495  O   VAL    34      33.880  35.090  74.640  0.00  0.00           O  
ATOM    496  N   LEU    35      31.680  34.730  74.520  0.00  0.00           N  
ATOM    497  HN  LEU    35      30.730  34.980  74.730  0.00  0.00           H  
ATOM    498  CA  LEU    35      31.900  33.920  73.310  0.00  0.00           C  
ATOM    499  HA  LEU    35      32.940  33.640  73.310  0.00  0.00           H  
ATOM    500  CB  LEU    35      31.000  32.680  73.240  0.00  0.00           C  
ATOM    501  HB1 LEU    35      31.040  32.000  74.120  0.00  0.00           H  
ATOM    502  HB2 LEU    35      29.960  33.050  73.190  0.00  0.00           H  
ATOM    503  CG  LEU    35      31.140  31.700  72.020  0.00  0.00           C  
ATOM    504  HG  LEU    35      31.150  32.220  71.040  0.00  0.00           H  
ATOM    505  CD1 LEU    35      32.360  30.720  72.180  0.00  0.00           C  
ATOM    506 HD11 LEU    35      33.320  31.240  71.970  0.00  0.00           H  
ATOM    507 HD12 LEU    35      32.350  30.240  73.180  0.00  0.00           H  
ATOM    508 HD13 LEU    35      32.330  29.930  71.390  0.00  0.00           H  
ATOM    509  CD2 LEU    35      29.940  30.780  71.940  0.00  0.00           C  
ATOM    510 HD21 LEU    35      29.830  30.320  72.950  0.00  0.00           H  
ATOM    511 HD22 LEU    35      29.080  31.440  71.700  0.00  0.00           H  
ATOM    512 HD23 LEU    35      30.060  29.960  71.190  0.00  0.00           H  
ATOM    513  C   LEU    35      31.810  34.800  72.080  0.00  0.00           C  
ATOM    514  O   LEU    35      32.670  34.680  71.200  0.00  0.00           O  
ATOM    515  N   ALA    36      30.860  35.770  72.020  0.00  0.00           N  
ATOM    516  HN  ALA    36      30.170  35.830  72.740  0.00  0.00           H  
ATOM    517  CA  ALA    36      30.770  36.830  71.150  0.00  0.00           C  
ATOM    518  HA  ALA    36      30.590  36.450  70.160  0.00  0.00           H  
ATOM    519  CB  ALA    36      29.600  37.710  71.630  0.00  0.00           C  
ATOM    520  HB1 ALA    36      28.670  37.120  71.480  0.00  0.00           H  
ATOM    521  HB2 ALA    36      29.810  37.950  72.690  0.00  0.00           H  
ATOM    522  HB3 ALA    36      29.460  38.610  70.990  0.00  0.00           H  
ATOM    523  C   ALA    36      31.980  37.690  71.070  0.00  0.00           C  
ATOM    524  O   ALA    36      32.430  37.920  69.920  0.00  0.00           O  
ATOM    525  N   ASP    37      32.560  38.060  72.250  0.00  0.00           N  
ATOM    526  HN  ASP    37      32.010  38.010  73.080  0.00  0.00           H  
ATOM    527  CA  ASP    37      33.880  38.710  72.440  0.00  0.00           C  
ATOM    528  HA  ASP    37      33.960  39.680  71.970  0.00  0.00           H  
ATOM    529  CB  ASP    37      34.360  38.830  73.860  0.00  0.00           C  
ATOM    530  HB1 ASP    37      34.280  37.900  74.480  0.00  0.00           H  
ATOM    531  HB2 ASP    37      35.360  39.300  73.870  0.00  0.00           H  
ATOM    532  CG  ASP    37      33.570  39.900  74.570  0.00  0.00           C  
ATOM    533  OD1 ASP    37      33.280  40.900  73.920  0.00  0.00           O  
ATOM    534  OD2 ASP    37      33.290  39.750  75.770  0.00  0.00           O1-
ATOM    535  C   ASP    37      34.970  37.920  71.730  0.00  0.00           C  
ATOM    536  O   ASP    37      35.870  38.430  71.020  0.00  0.00           O  
ATOM    537  N   ALA    38      34.950  36.600  71.910  0.00  0.00           N  
ATOM    538  HN  ALA    38      34.240  36.190  72.470  0.00  0.00           H  
ATOM    539  CA  ALA    38      35.930  35.560  71.540  0.00  0.00           C  
ATOM    540  HA  ALA    38      36.920  35.820  71.850  0.00  0.00           H  
ATOM    541  CB  ALA    38      35.640  34.140  72.090  0.00  0.00           C  
ATOM    542  HB1 ALA    38      35.580  34.140  73.200  0.00  0.00           H  
ATOM    543  HB2 ALA    38      34.680  33.730  71.700  0.00  0.00           H  
ATOM    544  HB3 ALA    38      36.440  33.440  71.790  0.00  0.00           H  
ATOM    545  C   ALA    38      36.170  35.450  70.080  0.00  0.00           C  
ATOM    546  O   ALA    38      37.300  35.330  69.680  0.00  0.00           O  
ATOM    547  N   GLU    39      35.070  35.460  69.300  0.00  0.00           N  
ATOM    548  HN  GLU    39      34.230  35.610  69.800  0.00  0.00           H  
ATOM    549  CA  GLU    39      35.030  35.550  67.870  0.00  0.00           C  
ATOM    550  HA  GLU    39      35.440  34.600  67.570  0.00  0.00           H  
ATOM    551  CB  GLU    39      33.550  35.740  67.440  0.00  0.00           C  
ATOM    552  HB1 GLU    39      33.100  34.820  67.860  0.00  0.00           H  
ATOM    553  HB2 GLU    39      33.100  36.600  67.990  0.00  0.00           H  
ATOM    554  CG  GLU    39      33.220  35.690  65.940  0.00  0.00           C  
ATOM    555  HG1 GLU    39      33.570  36.600  65.400  0.00  0.00           H  
ATOM    556  HG2 GLU    39      33.720  34.810  65.490  0.00  0.00           H  
ATOM    557  CD  GLU    39      31.760  35.570  65.650  0.00  0.00           C  
ATOM    558  OE1 GLU    39      31.200  35.780  64.540  0.00  0.00           O  
ATOM    559  OE2 GLU    39      31.010  35.150  66.550  0.00  0.00           O1-
ATOM    560  C   GLU    39      35.800  36.790  67.350  0.00  0.00           C  
ATOM    561  O   GLU    39      36.640  36.690  66.480  0.00  0.00           O  
ATOM    562  N   ALA    40      35.520  37.960  67.930  0.00  0.00           N  
ATOM    563  HN  ALA    40      34.830  38.040  68.640  0.00  0.00           H  
ATOM    564  CA  ALA    40      36.060  39.200  67.570  0.00  0.00           C  
ATOM    565  HA  ALA    40      36.060  39.210  66.490  0.00  0.00           H  
ATOM    566  CB  ALA    40      35.110  40.290  67.990  0.00  0.00           C  
ATOM    567  HB1 ALA    40      35.280  41.260  67.470  0.00  0.00           H  
ATOM    568  HB2 ALA    40      34.100  39.930  67.690  0.00  0.00           H  
ATOM    569  HB3 ALA    40      35.120  40.550  69.070  0.00  0.00           H  
ATOM    570  C   ALA    40      37.450  39.520  68.080  0.00  0.00           C  
ATOM    571  O   ALA    40      38.260  40.170  67.410  0.00  0.00           O  
ATOM    572  N   GLY    41      37.880  39.010  69.260  0.00  0.00           N  
ATOM    573  HN  GLY    41      37.260  38.400  69.750  0.00  0.00           H  
ATOM    574  CA  GLY    41      39.160  39.420  69.770  0.00  0.00           C  
ATOM    575  HA1 GLY    41      39.130  39.440  70.850  0.00  0.00           H  
ATOM    576  HA2 GLY    41      39.530  40.320  69.300  0.00  0.00           H  
ATOM    577  C   GLY    41      40.150  38.360  69.520  0.00  0.00           C  
ATOM    578  O   GLY    41      40.110  37.630  68.530  0.00  0.00           O  
ATOM    579  N   THR    42      41.240  38.360  70.230  0.00  0.00           N  
ATOM    580  HN  THR    42      41.370  39.020  70.970  0.00  0.00           H  
ATOM    581  CA  THR    42      42.400  37.590  69.820  0.00  0.00           C  
ATOM    582  HA  THR    42      42.030  36.640  69.470  0.00  0.00           H  
ATOM    583  CB  THR    42      43.180  38.240  68.660  0.00  0.00           C  
ATOM    584  HB  THR    42      43.200  39.340  68.780  0.00  0.00           H  
ATOM    585  OG1 THR    42      42.570  37.990  67.450  0.00  0.00           O  
ATOM    586  HG1 THR    42      41.630  38.140  67.600  0.00  0.00           H  
ATOM    587  CG2 THR    42      44.660  37.780  68.550  0.00  0.00           C  
ATOM    588 HG21 THR    42      45.170  38.110  69.490  0.00  0.00           H  
ATOM    589 HG22 THR    42      44.750  36.730  68.220  0.00  0.00           H  
ATOM    590 HG23 THR    42      45.070  38.290  67.650  0.00  0.00           H  
ATOM    591  C   THR    42      43.320  37.200  71.030  0.00  0.00           C  
ATOM    592  O   THR    42      43.750  38.000  71.830  0.00  0.00           O  
ATOM    593  N   VAL    43      43.600  35.840  71.130  0.00  0.00           N  
ATOM    594  HN  VAL    43      43.370  35.240  70.370  0.00  0.00           H  
ATOM    595  CA  VAL    43      44.570  35.270  72.130  0.00  0.00           C  
ATOM    596  HA  VAL    43      44.120  35.440  73.100  0.00  0.00           H  
ATOM    597  CB  VAL    43      44.730  33.770  72.030  0.00  0.00           C  
ATOM    598  HB  VAL    43      45.520  33.450  72.740  0.00  0.00           H  
ATOM    599  CG1 VAL    43      43.440  33.020  72.420  0.00  0.00           C  
ATOM    600 HG11 VAL    43      43.240  33.300  73.470  0.00  0.00           H  
ATOM    601 HG12 VAL    43      42.570  33.300  71.790  0.00  0.00           H  
ATOM    602 HG13 VAL    43      43.540  31.920  72.270  0.00  0.00           H  
ATOM    603  CG2 VAL    43      45.140  33.370  70.620  0.00  0.00           C  
ATOM    604 HG21 VAL    43      44.960  32.280  70.520  0.00  0.00           H  
ATOM    605 HG22 VAL    43      44.430  33.880  69.940  0.00  0.00           H  
ATOM    606 HG23 VAL    43      46.160  33.740  70.370  0.00  0.00           H  
ATOM    607  C   VAL    43      45.990  35.850  72.070  0.00  0.00           C  
ATOM    608  O   VAL    43      46.400  36.250  71.000  0.00  0.00           O  
ATOM    609  N   GLN    44      46.660  36.020  73.240  0.00  0.00           N  
ATOM    610  HN  GLN    44      46.280  35.590  74.050  0.00  0.00           H  
ATOM    611  CA  GLN    44      47.860  36.790  73.340  0.00  0.00           C  
ATOM    612  HA  GLN    44      47.920  37.490  72.520  0.00  0.00           H  
ATOM    613  CB  GLN    44      47.870  37.580  74.610  0.00  0.00           C  
ATOM    614  HB1 GLN    44      48.000  36.870  75.450  0.00  0.00           H  
ATOM    615  HB2 GLN    44      48.880  38.000  74.730  0.00  0.00           H  
ATOM    616  CG  GLN    44      46.660  38.450  74.930  0.00  0.00           C  
ATOM    617  HG1 GLN    44      45.660  37.970  74.810  0.00  0.00           H  
ATOM    618  HG2 GLN    44      46.750  38.750  75.990  0.00  0.00           H  
ATOM    619  CD  GLN    44      46.650  39.710  74.110  0.00  0.00           C  
ATOM    620  OE1 GLN    44      47.330  40.670  74.470  0.00  0.00           O  
ATOM    621  NE2 GLN    44      45.870  39.700  72.970  0.00  0.00           N  
ATOM    622 HE21 GLN    44      45.750  40.580  72.510  0.00  0.00           H  
ATOM    623 HE22 GLN    44      45.270  38.910  72.870  0.00  0.00           H  
ATOM    624  C   GLN    44      48.970  35.760  73.340  0.00  0.00           C  
ATOM    625  O   GLN    44      48.990  34.820  74.100  0.00  0.00           O  
ATOM    626  N   LEU    45      49.970  35.930  72.390  0.00  0.00           N  
ATOM    627  HN  LEU    45      50.000  36.750  71.810  0.00  0.00           H  
ATOM    628  CA  LEU    45      51.000  34.980  72.330  0.00  0.00           C  
ATOM    629  HA  LEU    45      50.900  34.210  73.080  0.00  0.00           H  
ATOM    630  CB  LEU    45      50.900  34.270  70.970  0.00  0.00           C  
ATOM    631  HB1 LEU    45      51.090  35.050  70.200  0.00  0.00           H  
ATOM    632  HB2 LEU    45      51.700  33.500  71.000  0.00  0.00           H  
ATOM    633  CG  LEU    45      49.550  33.590  70.670  0.00  0.00           C  
ATOM    634  HG  LEU    45      48.840  34.440  70.750  0.00  0.00           H  
ATOM    635  CD1 LEU    45      49.470  33.180  69.210  0.00  0.00           C  
ATOM    636 HD11 LEU    45      49.730  34.040  68.550  0.00  0.00           H  
ATOM    637 HD12 LEU    45      50.300  32.460  69.070  0.00  0.00           H  
ATOM    638 HD13 LEU    45      48.430  32.870  68.990  0.00  0.00           H  
ATOM    639  CD2 LEU    45      49.070  32.540  71.670  0.00  0.00           C  
ATOM    640 HD21 LEU    45      49.860  31.760  71.810  0.00  0.00           H  
ATOM    641 HD22 LEU    45      48.910  32.930  72.690  0.00  0.00           H  
ATOM    642 HD23 LEU    45      48.060  32.180  71.370  0.00  0.00           H  
ATOM    643  C   LEU    45      52.390  35.600  72.520  0.00  0.00           C  
ATOM    644  O   LEU    45      52.540  36.790  72.900  0.00  0.00           O  
ATOM    645  N   GLN    46      53.450  34.900  72.210  0.00  0.00           N  
ATOM    646  HN  GLN    46      53.500  33.980  71.840  0.00  0.00           H  
ATOM    647  CA  GLN    46      54.860  35.350  72.360  0.00  0.00           C  
ATOM    648  HA  GLN    46      54.980  35.650  73.400  0.00  0.00           H  
ATOM    649  CB  GLN    46      55.840  34.250  72.000  0.00  0.00           C  
ATOM    650  HB1 GLN    46      55.470  33.870  71.030  0.00  0.00           H  
ATOM    651  HB2 GLN    46      56.870  34.630  71.800  0.00  0.00           H  
ATOM    652  CG  GLN    46      56.020  33.100  73.090  0.00  0.00           C  
ATOM    653  HG1 GLN    46      55.180  32.380  73.110  0.00  0.00           H  
ATOM    654  HG2 GLN    46      56.900  32.510  72.770  0.00  0.00           H  
ATOM    655  CD  GLN    46      56.250  33.690  74.450  0.00  0.00           C  
ATOM    656  OE1 GLN    46      55.330  33.850  75.240  0.00  0.00           O  
ATOM    657  NE2 GLN    46      57.520  34.130  74.730  0.00  0.00           N  
ATOM    658 HE21 GLN    46      57.790  34.460  75.630  0.00  0.00           H  
ATOM    659 HE22 GLN    46      58.210  34.000  74.020  0.00  0.00           H  
ATOM    660  C   GLN    46      55.260  36.560  71.500  0.00  0.00           C  
ATOM    661  O   GLN    46      54.760  36.600  70.370  0.00  0.00           O  
ATOM    662  N   PRO    47      56.030  37.560  71.860  0.00  0.00           N  
ATOM    663  CD  PRO    47      56.390  37.860  73.280  0.00  0.00           C  
ATOM    664  HD1 PRO    47      57.110  37.080  73.630  0.00  0.00           H  
ATOM    665  HD2 PRO    47      55.480  37.790  73.910  0.00  0.00           H  
ATOM    666  CA  PRO    47      56.430  38.600  70.920  0.00  0.00           C  
ATOM    667  HA  PRO    47      55.630  39.270  70.640  0.00  0.00           H  
ATOM    668  CB  PRO    47      57.420  39.460  71.780  0.00  0.00           C  
ATOM    669  HB1 PRO    47      57.330  40.540  71.530  0.00  0.00           H  
ATOM    670  HB2 PRO    47      58.420  39.020  71.590  0.00  0.00           H  
ATOM    671  CG  PRO    47      56.990  39.260  73.210  0.00  0.00           C  
ATOM    672  HG1 PRO    47      56.250  40.030  73.510  0.00  0.00           H  
ATOM    673  HG2 PRO    47      57.840  39.220  73.920  0.00  0.00           H  
ATOM    674  C   PRO    47      57.060  38.160  69.560  0.00  0.00           C  
ATOM    675  O   PRO    47      57.560  37.010  69.510  0.00  0.00           O  
ATOM    676  N   ARG    48      57.050  38.970  68.480  0.00  0.00           N  
ATOM    677  HN  ARG    48      56.520  39.820  68.470  0.00  0.00           H  
ATOM    678  CA  ARG    48      57.400  38.440  67.190  0.00  0.00           C  
ATOM    679  HA  ARG    48      56.930  37.490  67.000  0.00  0.00           H  
ATOM    680  CB  ARG    48      57.050  39.470  66.100  0.00  0.00           C  
ATOM    681  HB1 ARG    48      57.510  40.460  66.260  0.00  0.00           H  
ATOM    682  HB2 ARG    48      57.430  39.020  65.160  0.00  0.00           H  
ATOM    683  CG  ARG    48      55.500  39.610  65.850  0.00  0.00           C  
ATOM    684  HG1 ARG    48      55.120  39.900  66.850  0.00  0.00           H  
ATOM    685  HG2 ARG    48      55.300  40.340  65.030  0.00  0.00           H  
ATOM    686  CD  ARG    48      54.840  38.290  65.300  0.00  0.00           C  
ATOM    687  HD1 ARG    48      55.350  38.090  64.340  0.00  0.00           H  
ATOM    688  HD2 ARG    48      54.940  37.380  65.940  0.00  0.00           H  
ATOM    689  NE  ARG    48      53.460  38.600  64.910  0.00  0.00           N  
ATOM    690  HE  ARG    48      52.790  38.750  65.650  0.00  0.00           H  
ATOM    691  CZ  ARG    48      52.990  38.680  63.650  0.00  0.00           C  
ATOM    692  NH1 ARG    48      51.710  38.750  63.520  0.00  0.00           N1+
ATOM    693 HH11 ARG    48      51.430  38.670  62.570  0.00  0.00           H  
ATOM    694 HH12 ARG    48      51.060  38.570  64.260  0.00  0.00           H  
ATOM    695  NH2 ARG    48      53.640  38.570  62.530  0.00  0.00           N  
ATOM    696 HH21 ARG    48      53.060  38.570  61.710  0.00  0.00           H  
ATOM    697 HH22 ARG    48      54.630  38.410  62.530  0.00  0.00           H  
ATOM    698  C   ARG    48      58.950  38.310  67.110  0.00  0.00           C  
ATOM    699  O   ARG    48      59.740  39.000  67.720  0.00  0.00           O  
ATOM    700  N   LYS    49      59.350  37.360  66.170  0.00  0.00           N  
ATOM    701  HN  LYS    49      58.590  36.850  65.780  0.00  0.00           H  
ATOM    702  CA  LYS    49      60.750  37.050  65.850  0.00  0.00           C  
ATOM    703  HA  LYS    49      61.200  36.660  66.750  0.00  0.00           H  
ATOM    704  CB  LYS    49      61.060  35.950  64.760  0.00  0.00           C  
ATOM    705  HB1 LYS    49      60.570  36.140  63.780  0.00  0.00           H  
ATOM    706  HB2 LYS    49      62.140  35.880  64.490  0.00  0.00           H  
ATOM    707  CG  LYS    49      60.700  34.560  65.190  0.00  0.00           C  
ATOM    708  HG1 LYS    49      59.660  34.570  65.590  0.00  0.00           H  
ATOM    709  HG2 LYS    49      60.700  33.930  64.280  0.00  0.00           H  
ATOM    710  CD  LYS    49      61.420  33.780  66.310  0.00  0.00           C  
ATOM    711  HD1 LYS    49      62.490  33.950  66.080  0.00  0.00           H  
ATOM    712  HD2 LYS    49      61.290  34.350  67.250  0.00  0.00           H  
ATOM    713  CE  LYS    49      60.920  32.290  66.380  0.00  0.00           C  
ATOM    714  HE1 LYS    49      60.850  31.860  65.360  0.00  0.00           H  
ATOM    715  HE2 LYS    49      61.670  31.610  66.850  0.00  0.00           H  
ATOM    716  NZ  LYS    49      59.620  32.130  66.960  0.00  0.00           N1+
ATOM    717  HZ1 LYS    49      58.960  32.580  66.290  0.00  0.00           H  
ATOM    718  HZ2 LYS    49      59.390  31.120  66.890  0.00  0.00           H  
ATOM    719  HZ3 LYS    49      59.420  32.510  67.910  0.00  0.00           H  
ATOM    720  C   LYS    49      61.570  38.290  65.450  0.00  0.00           C  
ATOM    721  O   LYS    49      61.090  39.210  64.860  0.00  0.00           O  
ATOM    722  N   PRO    50      62.850  38.350  65.810  0.00  0.00           N  
ATOM    723  CD  PRO    50      63.610  37.300  66.480  0.00  0.00           C  
ATOM    724  HD1 PRO    50      63.400  36.260  66.140  0.00  0.00           H  
ATOM    725  HD2 PRO    50      63.440  37.340  67.580  0.00  0.00           H  
ATOM    726  CA  PRO    50      63.770  39.390  65.290  0.00  0.00           C  
ATOM    727  HA  PRO    50      63.410  40.360  65.610  0.00  0.00           H  
ATOM    728  CB  PRO    50      65.080  39.090  65.950  0.00  0.00           C  
ATOM    729  HB1 PRO    50      65.210  39.450  66.990  0.00  0.00           H  
ATOM    730  HB2 PRO    50      65.930  39.340  65.290  0.00  0.00           H  
ATOM    731  CG  PRO    50      65.020  37.540  66.100  0.00  0.00           C  
ATOM    732  HG1 PRO    50      65.760  37.010  66.740  0.00  0.00           H  
ATOM    733  HG2 PRO    50      65.190  37.230  65.050  0.00  0.00           H  
ATOM    734  C   PRO    50      63.930  39.310  63.770  0.00  0.00           C  
ATOM    735  O   PRO    50      63.740  38.300  63.110  0.00  0.00           O  
ATOM    736  N   GLN    51      64.260  40.480  63.240  0.00  0.00           N  
ATOM    737  HN  GLN    51      64.450  41.220  63.880  0.00  0.00           H  
ATOM    738  CA  GLN    51      64.310  40.820  61.850  0.00  0.00           C  
ATOM    739  HA  GLN    51      63.380  40.570  61.370  0.00  0.00           H  
ATOM    740  CB  GLN    51      64.440  42.370  61.670  0.00  0.00           C  
ATOM    741  HB1 GLN    51      65.480  42.650  61.950  0.00  0.00           H  
ATOM    742  HB2 GLN    51      64.250  42.660  60.610  0.00  0.00           H  
ATOM    743  CG  GLN    51      63.370  43.170  62.460  0.00  0.00           C  
ATOM    744  HG1 GLN    51      63.390  43.090  63.570  0.00  0.00           H  
ATOM    745  HG2 GLN    51      63.550  44.250  62.260  0.00  0.00           H  
ATOM    746  CD  GLN    51      62.010  42.720  61.930  0.00  0.00           C  
ATOM    747  OE1 GLN    51      61.300  41.740  62.200  0.00  0.00           O  
ATOM    748  NE2 GLN    51      61.490  43.490  60.960  0.00  0.00           N  
ATOM    749 HE21 GLN    51      60.720  43.120  60.430  0.00  0.00           H  
ATOM    750 HE22 GLN    51      61.830  44.400  60.710  0.00  0.00           H  
ATOM    751  C   GLN    51      65.350  40.000  61.060  0.00  0.00           C  
ATOM    752  O   GLN    51      66.540  40.340  61.080  0.00  0.00           O  
ATOM    753  N   GLY    52      64.960  38.920  60.300  0.00  0.00           N  
ATOM    754  HN  GLY    52      64.010  38.710  60.510  0.00  0.00           H  
ATOM    755  CA  GLY    52      65.650  38.150  59.300  0.00  0.00           C  
ATOM    756  HA1 GLY    52      65.050  37.280  59.060  0.00  0.00           H  
ATOM    757  HA2 GLY    52      66.590  37.950  59.800  0.00  0.00           H  
ATOM    758  C   GLY    52      66.000  38.850  57.980  0.00  0.00           C  
ATOM    759  O   GLY    52      65.980  40.110  57.900  0.00  0.00           O  
ATOM    760  N   PHE    53      66.370  38.160  56.850  0.00  0.00           N  
ATOM    761  HN  PHE    53      66.350  37.160  56.900  0.00  0.00           H  
ATOM    762  CA  PHE    53      66.630  38.800  55.600  0.00  0.00           C  
ATOM    763  HA  PHE    53      67.320  39.620  55.730  0.00  0.00           H  
ATOM    764  CB  PHE    53      67.150  37.930  54.470  0.00  0.00           C  
ATOM    765  HB1 PHE    53      66.410  37.210  54.060  0.00  0.00           H  
ATOM    766  HB2 PHE    53      67.430  38.700  53.720  0.00  0.00           H  
ATOM    767  CG  PHE    53      68.480  37.190  54.820  0.00  0.00           C  
ATOM    768  CD1 PHE    53      69.790  37.640  54.350  0.00  0.00           C  
ATOM    769  HD1 PHE    53      69.830  38.540  53.760  0.00  0.00           H  
ATOM    770  CE1 PHE    53      70.850  36.830  54.550  0.00  0.00           C  
ATOM    771  HE1 PHE    53      71.810  37.010  54.080  0.00  0.00           H  
ATOM    772  CZ  PHE    53      70.770  35.640  55.280  0.00  0.00           C  
ATOM    773  HZ  PHE    53      71.660  35.080  55.540  0.00  0.00           H  
ATOM    774  CD2 PHE    53      68.340  35.940  55.490  0.00  0.00           C  
ATOM    775  HD2 PHE    53      67.360  35.650  55.830  0.00  0.00           H  
ATOM    776  CE2 PHE    53      69.480  35.240  55.660  0.00  0.00           C  
ATOM    777  HE2 PHE    53      69.590  34.340  56.260  0.00  0.00           H  
ATOM    778  C   PHE    53      65.380  39.660  55.010  0.00  0.00           C  
ATOM    779  O   PHE    53      64.220  39.300  54.910  0.00  0.00           O  
ATOM    780  N   ALA    54      65.720  40.750  54.440  0.00  0.00           N  
ATOM    781  HN  ALA    54      66.660  41.070  54.580  0.00  0.00           H  
ATOM    782  CA  ALA    54      64.990  41.650  53.530  0.00  0.00           C  
ATOM    783  HA  ALA    54      65.520  42.590  53.470  0.00  0.00           H  
ATOM    784  CB  ALA    54      64.980  41.090  52.090  0.00  0.00           C  
ATOM    785  HB1 ALA    54      66.010  40.990  51.680  0.00  0.00           H  
ATOM    786  HB2 ALA    54      64.480  40.110  52.020  0.00  0.00           H  
ATOM    787  HB3 ALA    54      64.470  41.790  51.390  0.00  0.00           H  
ATOM    788  C   ALA    54      63.560  41.960  53.980  0.00  0.00           C  
ATOM    789  O   ALA    54      62.600  41.700  53.240  0.00  0.00           O  
ATOM    790  N   GLN    55      63.390  42.560  55.130  0.00  0.00           N  
ATOM    791  HN  GLN    55      64.180  42.840  55.680  0.00  0.00           H  
ATOM    792  CA  GLN    55      62.080  42.990  55.680  0.00  0.00           C  
ATOM    793  HA  GLN    55      61.550  43.190  54.760  0.00  0.00           H  
ATOM    794  CB  GLN    55      61.520  41.810  56.580  0.00  0.00           C  
ATOM    795  HB1 GLN    55      60.540  42.110  57.000  0.00  0.00           H  
ATOM    796  HB2 GLN    55      61.520  40.910  55.930  0.00  0.00           H  
ATOM    797  CG  GLN    55      62.490  41.360  57.750  0.00  0.00           C  
ATOM    798  HG1 GLN    55      63.370  40.790  57.400  0.00  0.00           H  
ATOM    799  HG2 GLN    55      63.000  42.250  58.170  0.00  0.00           H  
ATOM    800  CD  GLN    55      61.930  40.430  58.780  0.00  0.00           C  
ATOM    801  OE1 GLN    55      62.390  39.380  59.120  0.00  0.00           O  
ATOM    802  NE2 GLN    55      60.800  40.820  59.370  0.00  0.00           N  
ATOM    803 HE21 GLN    55      60.400  40.240  60.070  0.00  0.00           H  
ATOM    804 HE22 GLN    55      60.340  41.660  59.070  0.00  0.00           H  
ATOM    805  C   GLN    55      62.020  44.330  56.460  0.00  0.00           C  
ATOM    806  O   GLN    55      63.040  44.810  56.970  0.00  0.00           O  
ATOM    807  N   THR    56      60.790  44.950  56.540  0.00  0.00           N  
ATOM    808  HN  THR    56      60.040  44.450  56.110  0.00  0.00           H  
ATOM    809  CA  THR    56      60.670  46.330  57.040  0.00  0.00           C  
ATOM    810  HA  THR    56      61.540  46.650  57.610  0.00  0.00           H  
ATOM    811  CB  THR    56      60.470  47.400  56.010  0.00  0.00           C  
ATOM    812  HB  THR    56      61.300  47.220  55.290  0.00  0.00           H  
ATOM    813  OG1 THR    56      60.620  48.710  56.410  0.00  0.00           O  
ATOM    814  HG1 THR    56      60.900  49.210  55.640  0.00  0.00           H  
ATOM    815  CG2 THR    56      59.190  47.320  55.170  0.00  0.00           C  
ATOM    816 HG21 THR    56      58.300  47.160  55.810  0.00  0.00           H  
ATOM    817 HG22 THR    56      59.090  48.150  54.430  0.00  0.00           H  
ATOM    818 HG23 THR    56      59.300  46.360  54.610  0.00  0.00           H  
ATOM    819  C   THR    56      59.600  46.420  58.080  0.00  0.00           C  
ATOM    820  O   THR    56      59.500  47.290  58.970  0.00  0.00           O  
ATOM    821  N   LEU    57      58.790  45.380  58.270  0.00  0.00           N  
ATOM    822  HN  LEU    57      58.770  44.670  57.580  0.00  0.00           H  
ATOM    823  CA  LEU    57      57.690  45.140  59.230  0.00  0.00           C  
ATOM    824  HA  LEU    57      57.670  45.930  59.980  0.00  0.00           H  
ATOM    825  CB  LEU    57      56.310  45.100  58.510  0.00  0.00           C  
ATOM    826  HB1 LEU    57      56.440  44.340  57.710  0.00  0.00           H  
ATOM    827  HB2 LEU    57      55.520  44.750  59.200  0.00  0.00           H  
ATOM    828  CG  LEU    57      55.830  46.420  57.850  0.00  0.00           C  
ATOM    829  HG  LEU    57      56.630  46.800  57.170  0.00  0.00           H  
ATOM    830  CD1 LEU    57      54.620  46.140  57.040  0.00  0.00           C  
ATOM    831 HD11 LEU    57      54.400  47.080  56.500  0.00  0.00           H  
ATOM    832 HD12 LEU    57      54.850  45.440  56.210  0.00  0.00           H  
ATOM    833 HD13 LEU    57      53.750  45.980  57.710  0.00  0.00           H  
ATOM    834  CD2 LEU    57      55.560  47.480  58.910  0.00  0.00           C  
ATOM    835 HD21 LEU    57      55.190  48.460  58.520  0.00  0.00           H  
ATOM    836 HD22 LEU    57      54.740  47.070  59.540  0.00  0.00           H  
ATOM    837 HD23 LEU    57      56.350  47.770  59.630  0.00  0.00           H  
ATOM    838  C   LEU    57      58.000  43.850  60.110  0.00  0.00           C  
ATOM    839  O   LEU    57      58.790  42.980  59.760  0.00  0.00           O  
ATOM    840  N   PRO    58      57.420  43.810  61.340  0.00  0.00           N  
ATOM    841  CD  PRO    58      56.600  44.850  61.940  0.00  0.00           C  
ATOM    842  HD1 PRO    58      55.710  45.070  61.300  0.00  0.00           H  
ATOM    843  HD2 PRO    58      57.160  45.810  61.920  0.00  0.00           H  
ATOM    844  CA  PRO    58      57.530  42.670  62.240  0.00  0.00           C  
ATOM    845  HA  PRO    58      58.560  42.720  62.580  0.00  0.00           H  
ATOM    846  CB  PRO    58      56.490  42.880  63.280  0.00  0.00           C  
ATOM    847  HB1 PRO    58      56.910  42.520  64.240  0.00  0.00           H  
ATOM    848  HB2 PRO    58      55.590  42.320  62.920  0.00  0.00           H  
ATOM    849  CG  PRO    58      56.250  44.350  63.330  0.00  0.00           C  
ATOM    850  HG1 PRO    58      56.890  44.870  64.070  0.00  0.00           H  
ATOM    851  HG2 PRO    58      55.160  44.570  63.470  0.00  0.00           H  
ATOM    852  C   PRO    58      57.440  41.260  61.670  0.00  0.00           C  
ATOM    853  O   PRO    58      56.560  40.920  60.850  0.00  0.00           O  
ATOM    854  N   ALA    59      58.340  40.350  62.070  0.00  0.00           N  
ATOM    855  HN  ALA    59      58.910  40.550  62.870  0.00  0.00           H  
ATOM    856  CA  ALA    59      58.490  39.070  61.410  0.00  0.00           C  
ATOM    857  HA  ALA    59      58.580  39.190  60.340  0.00  0.00           H  
ATOM    858  CB  ALA    59      59.810  38.610  61.920  0.00  0.00           C  
ATOM    859  HB1 ALA    59      59.680  38.380  63.000  0.00  0.00           H  
ATOM    860  HB2 ALA    59      60.220  37.740  61.370  0.00  0.00           H  
ATOM    861  HB3 ALA    59      60.520  39.460  62.000  0.00  0.00           H  
ATOM    862  C   ALA    59      57.370  38.040  61.610  0.00  0.00           C  
ATOM    863  O   ALA    59      56.500  38.140  62.450  0.00  0.00           O  
ATOM    864  N   ALA    60      57.420  37.020  60.750  0.00  0.00           N  
ATOM    865  HN  ALA    60      58.140  37.120  60.060  0.00  0.00           H  
ATOM    866  CA  ALA    60      56.330  36.230  60.390  0.00  0.00           C  
ATOM    867  HA  ALA    60      55.550  36.920  60.120  0.00  0.00           H  
ATOM    868  CB  ALA    60      56.580  35.360  59.180  0.00  0.00           C  
ATOM    869  HB1 ALA    60      55.680  34.780  58.890  0.00  0.00           H  
ATOM    870  HB2 ALA    60      56.790  36.060  58.340  0.00  0.00           H  
ATOM    871  HB3 ALA    60      57.350  34.570  59.360  0.00  0.00           H  
ATOM    872  C   ALA    60      55.840  35.390  61.500  0.00  0.00           C  
ATOM    873  O   ALA    60      56.650  34.960  62.320  0.00  0.00           O  
ATOM    874  N   ALA    61      54.570  35.040  61.480  0.00  0.00           N  
ATOM    875  HN  ALA    61      53.970  35.440  60.800  0.00  0.00           H  
ATOM    876  CA  ALA    61      53.920  34.360  62.550  0.00  0.00           C  
ATOM    877  HA  ALA    61      54.640  33.750  63.080  0.00  0.00           H  
ATOM    878  CB  ALA    61      53.310  35.240  63.680  0.00  0.00           C  
ATOM    879  HB1 ALA    61      52.800  34.540  64.370  0.00  0.00           H  
ATOM    880  HB2 ALA    61      54.000  35.860  64.280  0.00  0.00           H  
ATOM    881  HB3 ALA    61      52.510  35.860  63.220  0.00  0.00           H  
ATOM    882  C   ALA    61      52.780  33.400  62.040  0.00  0.00           C  
ATOM    883  O   ALA    61      51.900  33.800  61.260  0.00  0.00           O  
ATOM    884  N   ASP    62      52.770  32.200  62.560  0.00  0.00           N  
ATOM    885  HN  ASP    62      53.510  31.890  63.160  0.00  0.00           H  
ATOM    886  CA  ASP    62      51.800  31.230  62.350  0.00  0.00           C  
ATOM    887  HA  ASP    62      51.440  31.320  61.330  0.00  0.00           H  
ATOM    888  CB  ASP    62      52.420  29.820  62.670  0.00  0.00           C  
ATOM    889  HB1 ASP    62      52.760  29.770  63.720  0.00  0.00           H  
ATOM    890  HB2 ASP    62      51.660  29.030  62.500  0.00  0.00           H  
ATOM    891  CG  ASP    62      53.560  29.470  61.790  0.00  0.00           C  
ATOM    892  OD1 ASP    62      53.550  29.760  60.590  0.00  0.00           O  
ATOM    893  OD2 ASP    62      54.470  28.740  62.310  0.00  0.00           O1-
ATOM    894  C   ASP    62      50.590  31.490  63.250  0.00  0.00           C  
ATOM    895  O   ASP    62      50.670  31.570  64.460  0.00  0.00           O  
ATOM    896  N   GLU    63      49.420  31.600  62.640  0.00  0.00           N  
ATOM    897  HN  GLU    63      49.400  31.530  61.640  0.00  0.00           H  
ATOM    898  CA  GLU    63      48.170  31.820  63.380  0.00  0.00           C  
ATOM    899  HA  GLU    63      48.340  32.600  64.110  0.00  0.00           H  
ATOM    900  CB  GLU    63      47.010  32.390  62.530  0.00  0.00           C  
ATOM    901  HB1 GLU    63      46.790  31.690  61.700  0.00  0.00           H  
ATOM    902  HB2 GLU    63      46.060  32.490  63.100  0.00  0.00           H  
ATOM    903  CG  GLU    63      47.230  33.830  61.960  0.00  0.00           C  
ATOM    904  HG1 GLU    63      47.210  34.490  62.850  0.00  0.00           H  
ATOM    905  HG2 GLU    63      48.180  33.820  61.380  0.00  0.00           H  
ATOM    906  CD  GLU    63      46.170  34.270  61.020  0.00  0.00           C  
ATOM    907  OE1 GLU    63      45.500  35.280  61.180  0.00  0.00           O  
ATOM    908  OE2 GLU    63      46.090  33.580  59.970  0.00  0.00           O1-
ATOM    909  C   GLU    63      47.550  30.640  64.130  0.00  0.00           C  
ATOM    910  O   GLU    63      47.450  29.530  63.600  0.00  0.00           O  
ATOM    911  N   ALA    64      47.090  30.800  65.400  0.00  0.00           N  
ATOM    912  HN  ALA    64      47.120  31.650  65.920  0.00  0.00           H  
ATOM    913  CA  ALA    64      46.400  29.730  66.060  0.00  0.00           C  
ATOM    914  HA  ALA    64      46.990  28.890  65.730  0.00  0.00           H  
ATOM    915  CB  ALA    64      46.530  30.020  67.600  0.00  0.00           C  
ATOM    916  HB1 ALA    64      47.580  30.110  67.960  0.00  0.00           H  
ATOM    917  HB2 ALA    64      46.080  31.020  67.750  0.00  0.00           H  
ATOM    918  HB3 ALA    64      46.060  29.260  68.250  0.00  0.00           H  
ATOM    919  C   ALA    64      44.920  29.550  65.780  0.00  0.00           C  
ATOM    920  O   ALA    64      44.400  30.180  64.850  0.00  0.00           O  
ATOM    921  N   ILE    65      44.150  28.700  66.560  0.00  0.00           N  
ATOM    922  HN  ILE    65      44.560  28.050  67.210  0.00  0.00           H  
ATOM    923  CA  ILE    65      42.670  28.640  66.500  0.00  0.00           C  
ATOM    924  HA  ILE    65      42.420  27.950  65.710  0.00  0.00           H  
ATOM    925  CB  ILE    65      42.140  28.000  67.790  0.00  0.00           C  
ATOM    926  HB  ILE    65      42.560  28.550  68.660  0.00  0.00           H  
ATOM    927  CG2 ILE    65      40.600  28.160  67.840  0.00  0.00           C  
ATOM    928 HG21 ILE    65      40.290  27.570  68.730  0.00  0.00           H  
ATOM    929 HG22 ILE    65      40.150  29.170  67.990  0.00  0.00           H  
ATOM    930 HG23 ILE    65      40.090  27.620  67.010  0.00  0.00           H  
ATOM    931  CG1 ILE    65      42.550  26.540  67.970  0.00  0.00           C  
ATOM    932 HG11 ILE    65      43.600  26.430  68.300  0.00  0.00           H  
ATOM    933 HG12 ILE    65      41.930  26.100  68.780  0.00  0.00           H  
ATOM    934  CD  ILE    65      42.190  25.620  66.740  0.00  0.00           C  
ATOM    935  HD1 ILE    65      42.350  24.520  66.840  0.00  0.00           H  
ATOM    936  HD2 ILE    65      41.100  25.790  66.640  0.00  0.00           H  
ATOM    937  HD3 ILE    65      42.720  25.960  65.830  0.00  0.00           H  
ATOM    938  C   ILE    65      41.990  30.060  66.290  0.00  0.00           C  
ATOM    939  O   ILE    65      42.250  30.980  67.030  0.00  0.00           O  
ATOM    940  N   LYS    66      41.030  30.160  65.330  0.00  0.00           N  
ATOM    941  HN  LYS    66      40.780  29.340  64.810  0.00  0.00           H  
ATOM    942  CA  LYS    66      40.060  31.230  65.370  0.00  0.00           C  
ATOM    943  HA  LYS    66      40.210  31.930  66.180  0.00  0.00           H  
ATOM    944  CB  LYS    66      40.110  32.110  64.080  0.00  0.00           C  
ATOM    945  HB1 LYS    66      39.770  31.530  63.200  0.00  0.00           H  
ATOM    946  HB2 LYS    66      39.400  32.960  64.160  0.00  0.00           H  
ATOM    947  CG  LYS    66      41.470  32.680  63.660  0.00  0.00           C  
ATOM    948  HG1 LYS    66      41.810  33.480  64.350  0.00  0.00           H  
ATOM    949  HG2 LYS    66      42.190  31.840  63.620  0.00  0.00           H  
ATOM    950  CD  LYS    66      41.380  33.200  62.260  0.00  0.00           C  
ATOM    951  HD1 LYS    66      41.090  32.410  61.540  0.00  0.00           H  
ATOM    952  HD2 LYS    66      40.520  33.900  62.170  0.00  0.00           H  
ATOM    953  CE  LYS    66      42.660  33.820  61.650  0.00  0.00           C  
ATOM    954  HE1 LYS    66      43.400  33.000  61.650  0.00  0.00           H  
ATOM    955  HE2 LYS    66      42.450  34.210  60.630  0.00  0.00           H  
ATOM    956  NZ  LYS    66      43.060  34.930  62.490  0.00  0.00           N1+
ATOM    957  HZ1 LYS    66      43.900  35.300  61.990  0.00  0.00           H  
ATOM    958  HZ2 LYS    66      42.300  35.630  62.580  0.00  0.00           H  
ATOM    959  HZ3 LYS    66      43.260  34.680  63.480  0.00  0.00           H  
ATOM    960  C   LYS    66      38.600  30.650  65.680  0.00  0.00           C  
ATOM    961  O   LYS    66      38.290  29.620  65.140  0.00  0.00           O  
ATOM    962  N   VAL    67      37.840  31.230  66.600  0.00  0.00           N  
ATOM    963  HN  VAL    67      38.120  32.080  67.040  0.00  0.00           H  
ATOM    964  CA  VAL    67      36.540  30.780  67.040  0.00  0.00           C  
ATOM    965  HA  VAL    67      36.760  29.760  67.310  0.00  0.00           H  
ATOM    966  CB  VAL    67      35.950  31.510  68.250  0.00  0.00           C  
ATOM    967  HB  VAL    67      35.950  32.580  67.950  0.00  0.00           H  
ATOM    968  CG1 VAL    67      34.510  31.040  68.600  0.00  0.00           C  
ATOM    969 HG11 VAL    67      34.450  29.950  68.760  0.00  0.00           H  
ATOM    970 HG12 VAL    67      34.150  31.540  69.520  0.00  0.00           H  
ATOM    971 HG13 VAL    67      33.790  31.230  67.770  0.00  0.00           H  
ATOM    972  CG2 VAL    67      36.890  31.250  69.500  0.00  0.00           C  
ATOM    973 HG21 VAL    67      36.170  31.480  70.320  0.00  0.00           H  
ATOM    974 HG22 VAL    67      37.110  30.170  69.520  0.00  0.00           H  
ATOM    975 HG23 VAL    67      37.850  31.810  69.470  0.00  0.00           H  
ATOM    976  C   VAL    67      35.530  30.720  65.860  0.00  0.00           C  
ATOM    977  O   VAL    67      34.800  29.690  65.800  0.00  0.00           O  
ATOM    978  N   SER    68      35.500  31.700  64.970  0.00  0.00           N  
ATOM    979  HN  SER    68      36.120  32.470  65.100  0.00  0.00           H  
ATOM    980  CA  SER    68      34.820  31.680  63.680  0.00  0.00           C  
ATOM    981  HA  SER    68      33.760  31.600  63.840  0.00  0.00           H  
ATOM    982  CB  SER    68      35.040  32.890  62.680  0.00  0.00           C  
ATOM    983  HB1 SER    68      34.490  32.620  61.750  0.00  0.00           H  
ATOM    984  HB2 SER    68      34.470  33.800  62.970  0.00  0.00           H  
ATOM    985  OG  SER    68      36.420  33.210  62.470  0.00  0.00           O  
ATOM    986  HG1 SER    68      36.410  34.020  61.970  0.00  0.00           H  
ATOM    987  C   SER    68      35.020  30.360  62.890  0.00  0.00           C  
ATOM    988  O   SER    68      34.150  29.890  62.180  0.00  0.00           O  
ATOM    989  N   LEU    69      36.150  29.670  63.090  0.00  0.00           N  
ATOM    990  HN  LEU    69      36.880  30.080  63.630  0.00  0.00           H  
ATOM    991  CA  LEU    69      36.510  28.430  62.400  0.00  0.00           C  
ATOM    992  HA  LEU    69      35.780  28.150  61.650  0.00  0.00           H  
ATOM    993  CB  LEU    69      37.880  28.710  61.630  0.00  0.00           C  
ATOM    994  HB1 LEU    69      38.620  28.990  62.410  0.00  0.00           H  
ATOM    995  HB2 LEU    69      38.140  27.810  61.050  0.00  0.00           H  
ATOM    996  CG  LEU    69      37.830  29.920  60.670  0.00  0.00           C  
ATOM    997  HG  LEU    69      37.700  30.880  61.210  0.00  0.00           H  
ATOM    998  CD1 LEU    69      39.140  30.000  59.990  0.00  0.00           C  
ATOM    999 HD11 LEU    69      39.290  29.160  59.270  0.00  0.00           H  
ATOM   1000 HD12 LEU    69      39.220  30.940  59.410  0.00  0.00           H  
ATOM   1001 HD13 LEU    69      39.940  29.920  60.760  0.00  0.00           H  
ATOM   1002  CD2 LEU    69      36.750  29.780  59.630  0.00  0.00           C  
ATOM   1003 HD21 LEU    69      35.720  29.710  60.040  0.00  0.00           H  
ATOM   1004 HD22 LEU    69      36.750  30.670  58.960  0.00  0.00           H  
ATOM   1005 HD23 LEU    69      36.880  28.890  58.980  0.00  0.00           H  
ATOM   1006  C   LEU    69      36.740  27.260  63.370  0.00  0.00           C  
ATOM   1007  O   LEU    69      37.310  26.250  62.940  0.00  0.00           O  
ATOM   1008  N   HSD    70      36.340  27.300  64.610  0.00  0.00           N  
ATOM   1009  HN  HSD    70      35.660  27.980  64.880  0.00  0.00           H  
ATOM   1010  CA  HSD    70      36.510  26.250  65.610  0.00  0.00           C  
ATOM   1011  HA  HSD    70      36.670  25.320  65.090  0.00  0.00           H  
ATOM   1012  CB  HSD    70      37.760  26.690  66.390  0.00  0.00           C  
ATOM   1013  HB1 HSD    70      38.500  26.910  65.590  0.00  0.00           H  
ATOM   1014  HB2 HSD    70      37.390  27.510  67.040  0.00  0.00           H  
ATOM   1015  ND1 HSD    70      38.650  24.300  66.550  0.00  0.00           N  
ATOM   1016  HD1 HSD    70      38.590  23.960  65.620  0.00  0.00           H  
ATOM   1017  CG  HSD    70      38.380  25.540  67.090  0.00  0.00           C  
ATOM   1018  CE1 HSD    70      39.150  23.560  67.520  0.00  0.00           C  
ATOM   1019  HE1 HSD    70      39.570  22.590  67.270  0.00  0.00           H  
ATOM   1020  NE2 HSD    70      39.210  24.210  68.710  0.00  0.00           N  
ATOM   1021  CD2 HSD    70      38.750  25.490  68.390  0.00  0.00           C  
ATOM   1022  HD2 HSD    70      38.700  26.300  69.100  0.00  0.00           H  
ATOM   1023  C   HSD    70      35.380  26.080  66.610  0.00  0.00           C  
ATOM   1024  O   HSD    70      35.150  27.000  67.410  0.00  0.00           O  
ATOM   1025  N   ASP    71      34.610  24.970  66.600  0.00  0.00           N  
ATOM   1026  HN  ASP    71      34.640  24.310  65.850  0.00  0.00           H  
ATOM   1027  CA  ASP    71      33.700  24.630  67.700  0.00  0.00           C  
ATOM   1028  HA  ASP    71      33.070  25.490  67.900  0.00  0.00           H  
ATOM   1029  CB  ASP    71      32.820  23.450  67.200  0.00  0.00           C  
ATOM   1030  HB1 ASP    71      33.350  22.480  67.250  0.00  0.00           H  
ATOM   1031  HB2 ASP    71      32.010  23.290  67.950  0.00  0.00           H  
ATOM   1032  CG  ASP    71      32.220  23.640  65.830  0.00  0.00           C  
ATOM   1033  OD1 ASP    71      31.960  24.800  65.500  0.00  0.00           O  
ATOM   1034  OD2 ASP    71      31.830  22.710  65.070  0.00  0.00           O1-
ATOM   1035  C   ASP    71      34.450  24.310  68.970  0.00  0.00           C  
ATOM   1036  O   ASP    71      35.500  23.710  68.940  0.00  0.00           O  
ATOM   1037  N   CYS    72      33.840  24.790  70.080  0.00  0.00           N  
ATOM   1038  HN  CYS    72      32.970  25.230  69.870  0.00  0.00           H  
ATOM   1039  CA  CYS    72      34.110  24.520  71.470  0.00  0.00           C  
ATOM   1040  HA  CYS    72      34.920  25.150  71.810  0.00  0.00           H  
ATOM   1041  CB  CYS    72      32.880  25.000  72.220  0.00  0.00           C  
ATOM   1042  HB1 CYS    72      32.480  25.940  71.780  0.00  0.00           H  
ATOM   1043  HB2 CYS    72      32.120  24.280  71.860  0.00  0.00           H  
ATOM   1044  SG  CYS    72      32.950  25.140  73.750  0.00  0.00           S  
ATOM   1045  C   CYS    72      34.370  22.990  71.890  0.00  0.00           C  
ATOM   1046  O   CYS    72      33.590  22.090  71.490  0.00  0.00           O  
ATOM   1047  N   LEU    73      35.350  22.820  72.770  0.00  0.00           N  
ATOM   1048  HN  LEU    73      35.850  23.630  73.050  0.00  0.00           H  
ATOM   1049  CA  LEU    73      35.900  21.590  73.350  0.00  0.00           C  
ATOM   1050  HA  LEU    73      35.050  21.110  73.810  0.00  0.00           H  
ATOM   1051  CB  LEU    73      36.330  20.560  72.210  0.00  0.00           C  
ATOM   1052  HB1 LEU    73      35.390  20.300  71.690  0.00  0.00           H  
ATOM   1053  HB2 LEU    73      37.050  21.030  71.500  0.00  0.00           H  
ATOM   1054  CG  LEU    73      37.020  19.220  72.520  0.00  0.00           C  
ATOM   1055  HG  LEU    73      38.030  19.520  72.860  0.00  0.00           H  
ATOM   1056  CD1 LEU    73      36.200  18.520  73.550  0.00  0.00           C  
ATOM   1057 HD11 LEU    73      35.160  18.510  73.150  0.00  0.00           H  
ATOM   1058 HD12 LEU    73      36.410  17.440  73.740  0.00  0.00           H  
ATOM   1059 HD13 LEU    73      36.170  19.120  74.480  0.00  0.00           H  
ATOM   1060  CD2 LEU    73      37.320  18.450  71.210  0.00  0.00           C  
ATOM   1061 HD21 LEU    73      36.420  18.190  70.610  0.00  0.00           H  
ATOM   1062 HD22 LEU    73      37.870  19.130  70.530  0.00  0.00           H  
ATOM   1063 HD23 LEU    73      37.930  17.520  71.260  0.00  0.00           H  
ATOM   1064  C   LEU    73      37.050  21.790  74.310  0.00  0.00           C  
ATOM   1065  O   LEU    73      36.990  21.390  75.500  0.00  0.00           O  
ATOM   1066  N   ALA    74      38.180  22.390  73.790  0.00  0.00           N  
ATOM   1067  HN  ALA    74      38.170  22.760  72.870  0.00  0.00           H  
ATOM   1068  CA  ALA    74      39.380  22.660  74.560  0.00  0.00           C  
ATOM   1069  HA  ALA    74      39.280  23.080  75.550  0.00  0.00           H  
ATOM   1070  CB  ALA    74      40.270  21.370  74.700  0.00  0.00           C  
ATOM   1071  HB1 ALA    74      40.490  20.980  73.690  0.00  0.00           H  
ATOM   1072  HB2 ALA    74      41.220  21.540  75.260  0.00  0.00           H  
ATOM   1073  HB3 ALA    74      39.800  20.570  75.320  0.00  0.00           H  
ATOM   1074  C   ALA    74      40.280  23.710  73.980  0.00  0.00           C  
ATOM   1075  O   ALA    74      41.450  23.820  74.180  0.00  0.00           O  
ATOM   1076  N   CYS    75      39.580  24.690  73.280  0.00  0.00           N  
ATOM   1077  HN  CYS    75      38.620  24.590  73.060  0.00  0.00           H  
ATOM   1078  CA  CYS    75      40.110  26.010  73.020  0.00  0.00           C  
ATOM   1079  HA  CYS    75      41.160  25.870  72.800  0.00  0.00           H  
ATOM   1080  CB  CYS    75      39.410  26.760  71.840  0.00  0.00           C  
ATOM   1081  HB1 CYS    75      40.250  27.210  71.260  0.00  0.00           H  
ATOM   1082  HB2 CYS    75      38.860  26.060  71.180  0.00  0.00           H  
ATOM   1083  SG  CYS    75      38.480  27.980  72.110  0.00  0.00           S  
ATOM   1084  C   CYS    75      40.200  26.760  74.370  0.00  0.00           C  
ATOM   1085  O   CYS    75      39.640  26.360  75.360  0.00  0.00           O  
ATOM   1086  N   SER    76      40.960  27.850  74.390  0.00  0.00           N  
ATOM   1087  HN  SER    76      41.630  27.930  73.660  0.00  0.00           H  
ATOM   1088  CA  SER    76      41.200  28.760  75.530  0.00  0.00           C  
ATOM   1089  HA  SER    76      40.620  28.390  76.360  0.00  0.00           H  
ATOM   1090  CB  SER    76      42.740  29.030  75.940  0.00  0.00           C  
ATOM   1091  HB1 SER    76      43.380  29.200  75.050  0.00  0.00           H  
ATOM   1092  HB2 SER    76      42.670  29.970  76.540  0.00  0.00           H  
ATOM   1093  OG  SER    76      43.310  27.930  76.730  0.00  0.00           O  
ATOM   1094  HG1 SER    76      43.140  27.110  76.260  0.00  0.00           H  
ATOM   1095  C   SER    76      40.640  30.100  75.090  0.00  0.00           C  
ATOM   1096  O   SER    76      40.570  31.050  75.880  0.00  0.00           O  
ATOM   1097  N   GLY    77      40.140  30.260  73.850  0.00  0.00           N  
ATOM   1098  HN  GLY    77      40.020  29.430  73.310  0.00  0.00           H  
ATOM   1099  CA  GLY    77      39.670  31.550  73.320  0.00  0.00           C  
ATOM   1100  HA1 GLY    77      39.300  31.470  72.310  0.00  0.00           H  
ATOM   1101  HA2 GLY    77      40.570  32.140  73.250  0.00  0.00           H  
ATOM   1102  C   GLY    77      38.720  32.370  74.150  0.00  0.00           C  
ATOM   1103  O   GLY    77      38.820  33.630  74.300  0.00  0.00           O  
ATOM   1104  N   CYS    78      37.700  31.700  74.720  0.00  0.00           N  
ATOM   1105  HN  CYS    78      37.690  30.710  74.760  0.00  0.00           H  
ATOM   1106  CA  CYS    78      36.700  32.470  75.460  0.00  0.00           C  
ATOM   1107  HA  CYS    78      36.750  33.470  75.060  0.00  0.00           H  
ATOM   1108  CB  CYS    78      35.230  31.920  75.220  0.00  0.00           C  
ATOM   1109  HB1 CYS    78      34.590  32.830  75.300  0.00  0.00           H  
ATOM   1110  HB2 CYS    78      35.060  31.640  74.150  0.00  0.00           H  
ATOM   1111  SG  CYS    78      34.680  30.780  76.160  0.00  0.00           S  
ATOM   1112  C   CYS    78      37.160  32.700  76.940  0.00  0.00           C  
ATOM   1113  O   CYS    78      36.690  33.590  77.630  0.00  0.00           O  
ATOM   1114  N   VAL    79      38.140  31.890  77.410  0.00  0.00           N  
ATOM   1115  HN  VAL    79      38.540  31.150  76.880  0.00  0.00           H  
ATOM   1116  CA  VAL    79      38.690  32.070  78.780  0.00  0.00           C  
ATOM   1117  HA  VAL    79      37.910  32.460  79.420  0.00  0.00           H  
ATOM   1118  CB  VAL    79      39.210  30.740  79.340  0.00  0.00           C  
ATOM   1119  HB  VAL    79      39.920  30.300  78.610  0.00  0.00           H  
ATOM   1120  CG1 VAL    79      37.990  29.830  79.520  0.00  0.00           C  
ATOM   1121 HG11 VAL    79      38.240  28.850  79.990  0.00  0.00           H  
ATOM   1122 HG12 VAL    79      37.220  30.280  80.180  0.00  0.00           H  
ATOM   1123 HG13 VAL    79      37.360  29.640  78.620  0.00  0.00           H  
ATOM   1124  CG2 VAL    79      39.930  30.920  80.660  0.00  0.00           C  
ATOM   1125 HG21 VAL    79      39.800  30.010  81.280  0.00  0.00           H  
ATOM   1126 HG22 VAL    79      41.020  31.120  80.550  0.00  0.00           H  
ATOM   1127 HG23 VAL    79      39.510  31.670  81.360  0.00  0.00           H  
ATOM   1128  C   VAL    79      39.660  33.250  78.760  0.00  0.00           C  
ATOM   1129  O   VAL    79      39.690  34.140  79.600  0.00  0.00           O  
ATOM   1130  N   THR    80      40.450  33.310  77.660  0.00  0.00           N  
ATOM   1131  HN  THR    80      40.430  32.500  77.070  0.00  0.00           H  
ATOM   1132  CA  THR    80      41.380  34.370  77.360  0.00  0.00           C  
ATOM   1133  HA  THR    80      42.050  34.470  78.200  0.00  0.00           H  
ATOM   1134  CB  THR    80      42.140  34.090  76.060  0.00  0.00           C  
ATOM   1135  HB  THR    80      41.430  33.760  75.260  0.00  0.00           H  
ATOM   1136  OG1 THR    80      42.970  35.140  75.600  0.00  0.00           O  
ATOM   1137  HG1 THR    80      43.840  34.900  75.920  0.00  0.00           H  
ATOM   1138  CG2 THR    80      43.100  32.880  76.320  0.00  0.00           C  
ATOM   1139 HG21 THR    80      43.480  32.340  75.430  0.00  0.00           H  
ATOM   1140 HG22 THR    80      43.940  33.120  77.010  0.00  0.00           H  
ATOM   1141 HG23 THR    80      42.530  32.090  76.860  0.00  0.00           H  
ATOM   1142  C   THR    80      40.680  35.680  77.130  0.00  0.00           C  
ATOM   1143  O   THR    80      41.020  36.740  77.630  0.00  0.00           O  
ATOM   1144  N   SER    81      39.520  35.580  76.440  0.00  0.00           N  
ATOM   1145  HN  SER    81      39.230  34.790  75.920  0.00  0.00           H  
ATOM   1146  CA  SER    81      38.690  36.750  76.330  0.00  0.00           C  
ATOM   1147  HA  SER    81      39.320  37.450  75.800  0.00  0.00           H  
ATOM   1148  CB  SER    81      37.390  36.510  75.460  0.00  0.00           C  
ATOM   1149  HB1 SER    81      36.980  35.580  75.910  0.00  0.00           H  
ATOM   1150  HB2 SER    81      36.700  37.380  75.540  0.00  0.00           H  
ATOM   1151  OG  SER    81      37.760  36.260  74.070  0.00  0.00           O  
ATOM   1152  HG1 SER    81      38.210  35.410  74.100  0.00  0.00           H  
ATOM   1153  C   SER    81      38.150  37.470  77.590  0.00  0.00           C  
ATOM   1154  O   SER    81      38.070  38.700  77.630  0.00  0.00           O  
ATOM   1155  N   ALA    82      37.760  36.640  78.590  0.00  0.00           N  
ATOM   1156  HN  ALA    82      37.800  35.650  78.500  0.00  0.00           H  
ATOM   1157  CA  ALA    82      37.500  37.070  79.900  0.00  0.00           C  
ATOM   1158  HA  ALA    82      36.730  37.830  79.890  0.00  0.00           H  
ATOM   1159  CB  ALA    82      36.900  35.840  80.550  0.00  0.00           C  
ATOM   1160  HB1 ALA    82      36.340  35.160  79.880  0.00  0.00           H  
ATOM   1161  HB2 ALA    82      37.720  35.170  80.890  0.00  0.00           H  
ATOM   1162  HB3 ALA    82      36.340  36.110  81.470  0.00  0.00           H  
ATOM   1163  C   ALA    82      38.730  37.610  80.630  0.00  0.00           C  
ATOM   1164  O   ALA    82      38.630  38.630  81.290  0.00  0.00           O  
ATOM   1165  N   GLU    83      39.860  37.000  80.530  0.00  0.00           N  
ATOM   1166  HN  GLU    83      40.070  36.230  79.930  0.00  0.00           H  
ATOM   1167  CA  GLU    83      41.060  37.570  81.100  0.00  0.00           C  
ATOM   1168  HA  GLU    83      40.790  37.740  82.130  0.00  0.00           H  
ATOM   1169  CB  GLU    83      42.230  36.530  81.150  0.00  0.00           C  
ATOM   1170  HB1 GLU    83      42.370  36.150  80.120  0.00  0.00           H  
ATOM   1171  HB2 GLU    83      43.180  37.020  81.480  0.00  0.00           H  
ATOM   1172  CG  GLU    83      41.840  35.390  81.950  0.00  0.00           C  
ATOM   1173  HG1 GLU    83      41.350  35.790  82.860  0.00  0.00           H  
ATOM   1174  HG2 GLU    83      41.170  34.780  81.310  0.00  0.00           H  
ATOM   1175  CD  GLU    83      42.840  34.410  82.450  0.00  0.00           C  
ATOM   1176  OE1 GLU    83      44.060  34.410  82.000  0.00  0.00           O  
ATOM   1177  OE2 GLU    83      42.380  33.430  83.180  0.00  0.00           O1-
ATOM   1178  C   GLU    83      41.570  38.920  80.580  0.00  0.00           C  
ATOM   1179  O   GLU    83      42.060  39.760  81.340  0.00  0.00           O  
ATOM   1180  N   ALA    84      41.510  39.120  79.280  0.00  0.00           N  
ATOM   1181  HN  ALA    84      41.220  38.570  78.500  0.00  0.00           H  
ATOM   1182  CA  ALA    84      41.950  40.350  78.710  0.00  0.00           C  
ATOM   1183  HA  ALA    84      42.850  40.610  79.260  0.00  0.00           H  
ATOM   1184  CB  ALA    84      42.440  40.140  77.270  0.00  0.00           C  
ATOM   1185  HB1 ALA    84      41.750  39.540  76.640  0.00  0.00           H  
ATOM   1186  HB2 ALA    84      43.380  39.570  77.220  0.00  0.00           H  
ATOM   1187  HB3 ALA    84      42.590  41.120  76.760  0.00  0.00           H  
ATOM   1188  C   ALA    84      40.870  41.350  78.880  0.00  0.00           C  
ATOM   1189  O   ALA    84      39.800  41.270  78.270  0.00  0.00           O  
ATOM   1190  N   VAL    85      41.120  42.330  79.780  0.00  0.00           N  
ATOM   1191  HN  VAL    85      41.990  42.350  80.260  0.00  0.00           H  
ATOM   1192  CA  VAL    85      40.170  43.410  80.070  0.00  0.00           C  
ATOM   1193  HA  VAL    85      39.240  43.120  79.610  0.00  0.00           H  
ATOM   1194  CB  VAL    85      39.940  43.670  81.610  0.00  0.00           C  
ATOM   1195  HB  VAL    85      39.210  44.510  81.670  0.00  0.00           H  
ATOM   1196  CG1 VAL    85      39.320  42.540  82.390  0.00  0.00           C  
ATOM   1197 HG11 VAL    85      40.030  41.690  82.300  0.00  0.00           H  
ATOM   1198 HG12 VAL    85      38.370  42.160  81.950  0.00  0.00           H  
ATOM   1199 HG13 VAL    85      39.370  42.810  83.460  0.00  0.00           H  
ATOM   1200  CG2 VAL    85      41.280  44.200  82.240  0.00  0.00           C  
ATOM   1201 HG21 VAL    85      41.440  43.590  83.160  0.00  0.00           H  
ATOM   1202 HG22 VAL    85      41.160  45.270  82.470  0.00  0.00           H  
ATOM   1203 HG23 VAL    85      42.220  44.110  81.650  0.00  0.00           H  
ATOM   1204  C   VAL    85      40.630  44.650  79.360  0.00  0.00           C  
ATOM   1205  O   VAL    85      40.010  45.770  79.540  0.00  0.00           O  
ATOM   1206  N   LEU    86      41.600  44.560  78.420  0.00  0.00           N  
ATOM   1207  HN  LEU    86      42.090  43.700  78.280  0.00  0.00           H  
ATOM   1208  CA  LEU    86      42.080  45.660  77.710  0.00  0.00           C  
ATOM   1209  HA  LEU    86      41.750  46.600  78.150  0.00  0.00           H  
ATOM   1210  CB  LEU    86      43.600  45.740  77.530  0.00  0.00           C  
ATOM   1211  HB1 LEU    86      43.760  44.830  76.910  0.00  0.00           H  
ATOM   1212  HB2 LEU    86      43.930  46.630  76.940  0.00  0.00           H  
ATOM   1213  CG  LEU    86      44.630  45.610  78.690  0.00  0.00           C  
ATOM   1214  HG  LEU    86      44.320  44.750  79.320  0.00  0.00           H  
ATOM   1215  CD1 LEU    86      45.950  45.250  78.200  0.00  0.00           C  
ATOM   1216 HD11 LEU    86      46.740  44.960  78.930  0.00  0.00           H  
ATOM   1217 HD12 LEU    86      45.860  44.320  77.600  0.00  0.00           H  
ATOM   1218 HD13 LEU    86      46.370  46.070  77.590  0.00  0.00           H  
ATOM   1219  CD2 LEU    86      44.600  46.870  79.640  0.00  0.00           C  
ATOM   1220 HD21 LEU    86      45.110  47.730  79.150  0.00  0.00           H  
ATOM   1221 HD22 LEU    86      45.030  46.790  80.660  0.00  0.00           H  
ATOM   1222 HD23 LEU    86      43.550  47.160  79.870  0.00  0.00           H  
ATOM   1223  C   LEU    86      41.400  45.700  76.400  0.00  0.00           C  
ATOM   1224  O   LEU    86      40.970  44.670  75.920  0.00  0.00           O  
ATOM   1225  N   LEU    87      41.260  46.860  75.770  0.00  0.00           N  
ATOM   1226  HN  LEU    87      41.690  47.700  76.060  0.00  0.00           H  
ATOM   1227  CA  LEU    87      40.570  46.940  74.540  0.00  0.00           C  
ATOM   1228  HA  LEU    87      39.620  46.460  74.700  0.00  0.00           H  
ATOM   1229  CB  LEU    87      40.480  48.310  73.890  0.00  0.00           C  
ATOM   1230  HB1 LEU    87      39.860  48.270  72.970  0.00  0.00           H  
ATOM   1231  HB2 LEU    87      41.490  48.640  73.580  0.00  0.00           H  
ATOM   1232  CG  LEU    87      39.870  49.430  74.740  0.00  0.00           C  
ATOM   1233  HG  LEU    87      40.380  49.590  75.710  0.00  0.00           H  
ATOM   1234  CD1 LEU    87      39.740  50.740  74.020  0.00  0.00           C  
ATOM   1235 HD11 LEU    87      39.290  50.450  73.040  0.00  0.00           H  
ATOM   1236 HD12 LEU    87      40.740  51.170  73.840  0.00  0.00           H  
ATOM   1237 HD13 LEU    87      39.160  51.520  74.560  0.00  0.00           H  
ATOM   1238  CD2 LEU    87      38.490  49.020  75.200  0.00  0.00           C  
ATOM   1239 HD21 LEU    87      37.860  48.540  74.420  0.00  0.00           H  
ATOM   1240 HD22 LEU    87      38.530  48.340  76.070  0.00  0.00           H  
ATOM   1241 HD23 LEU    87      37.980  49.920  75.620  0.00  0.00           H  
ATOM   1242  C   LEU    87      41.160  46.030  73.420  0.00  0.00           C  
ATOM   1243  O   LEU    87      42.310  45.810  73.340  0.00  0.00           O  
ATOM   1244  N   GLN    88      40.320  45.440  72.550  0.00  0.00           N  
ATOM   1245  HN  GLN    88      39.340  45.550  72.640  0.00  0.00           H  
ATOM   1246  CA  GLN    88      40.790  44.540  71.450  0.00  0.00           C  
ATOM   1247  HA  GLN    88      41.830  44.310  71.610  0.00  0.00           H  
ATOM   1248  CB  GLN    88      39.910  43.270  71.250  0.00  0.00           C  
ATOM   1249  HB1 GLN    88      40.200  42.730  70.330  0.00  0.00           H  
ATOM   1250  HB2 GLN    88      38.830  43.520  71.090  0.00  0.00           H  
ATOM   1251  CG  GLN    88      40.040  42.300  72.500  0.00  0.00           C  
ATOM   1252  HG1 GLN    88      39.500  42.740  73.370  0.00  0.00           H  
ATOM   1253  HG2 GLN    88      39.370  41.430  72.320  0.00  0.00           H  
ATOM   1254  CD  GLN    88      41.440  41.770  72.760  0.00  0.00           C  
ATOM   1255  OE1 GLN    88      42.020  41.140  71.850  0.00  0.00           O  
ATOM   1256  NE2 GLN    88      42.030  42.070  73.980  0.00  0.00           N  
ATOM   1257 HE21 GLN    88      42.910  41.770  74.360  0.00  0.00           H  
ATOM   1258 HE22 GLN    88      41.520  42.710  74.550  0.00  0.00           H  
ATOM   1259  C   GLN    88      40.750  45.390  70.160  0.00  0.00           C  
ATOM   1260  O   GLN    88      39.670  45.880  69.800  0.00  0.00           O  
ATOM   1261  N   HSD    89      41.840  45.620  69.430  0.00  0.00           N  
ATOM   1262  HN  HSD    89      42.750  45.290  69.690  0.00  0.00           H  
ATOM   1263  CA  HSD    89      42.030  45.990  67.990  0.00  0.00           C  
ATOM   1264  HA  HSD    89      42.950  45.550  67.640  0.00  0.00           H  
ATOM   1265  CB  HSD    89      40.950  45.490  67.090  0.00  0.00           C  
ATOM   1266  HB1 HSD    89      39.860  45.610  67.280  0.00  0.00           H  
ATOM   1267  HB2 HSD    89      41.010  45.940  66.070  0.00  0.00           H  
ATOM   1268  ND1 HSD    89      40.100  43.000  66.940  0.00  0.00           N  
ATOM   1269  HD1 HSD    89      39.140  43.050  67.200  0.00  0.00           H  
ATOM   1270  CG  HSD    89      41.080  43.970  66.810  0.00  0.00           C  
ATOM   1271  CE1 HSD    89      40.710  41.830  66.700  0.00  0.00           C  
ATOM   1272  HE1 HSD    89      40.090  40.940  66.740  0.00  0.00           H  
ATOM   1273  NE2 HSD    89      41.980  41.950  66.420  0.00  0.00           N  
ATOM   1274  CD2 HSD    89      42.240  43.290  66.500  0.00  0.00           C  
ATOM   1275  HD2 HSD    89      43.190  43.810  66.370  0.00  0.00           H  
ATOM   1276  C   HSD    89      42.320  47.480  67.920  0.00  0.00           C  
ATOM   1277  O   HSD    89      42.440  48.080  66.850  0.00  0.00           O  
ATOM   1278  N   GLN    90      42.440  48.150  69.100  0.00  0.00           N  
ATOM   1279  HN  GLN    90      42.380  47.660  69.970  0.00  0.00           H  
ATOM   1280  CA  GLN    90      42.330  49.540  69.080  0.00  0.00           C  
ATOM   1281  HA  GLN    90      41.830  49.930  68.200  0.00  0.00           H  
ATOM   1282  CB  GLN    90      41.430  50.060  70.210  0.00  0.00           C  
ATOM   1283  HB1 GLN    90      41.180  51.120  69.980  0.00  0.00           H  
ATOM   1284  HB2 GLN    90      41.940  49.920  71.190  0.00  0.00           H  
ATOM   1285  CG  GLN    90      39.990  49.380  70.300  0.00  0.00           C  
ATOM   1286  HG1 GLN    90      40.150  48.340  70.670  0.00  0.00           H  
ATOM   1287  HG2 GLN    90      39.370  49.880  71.070  0.00  0.00           H  
ATOM   1288  CD  GLN    90      39.340  49.340  68.930  0.00  0.00           C  
ATOM   1289  OE1 GLN    90      39.240  50.410  68.280  0.00  0.00           O  
ATOM   1290  NE2 GLN    90      38.770  48.200  68.430  0.00  0.00           N  
ATOM   1291 HE21 GLN    90      38.900  47.370  68.970  0.00  0.00           H  
ATOM   1292 HE22 GLN    90      38.420  48.090  67.500  0.00  0.00           H  
ATOM   1293  C   GLN    90      43.690  50.270  69.200  0.00  0.00           C  
ATOM   1294  O   GLN    90      43.700  51.470  69.370  0.00  0.00           O  
ATOM   1295  N   SER    91      44.820  49.510  69.260  0.00  0.00           N  
ATOM   1296  HN  SER    91      44.730  48.510  69.190  0.00  0.00           H  
ATOM   1297  CA  SER    91      46.200  50.060  69.340  0.00  0.00           C  
ATOM   1298  HA  SER    91      46.210  51.020  69.830  0.00  0.00           H  
ATOM   1299  CB  SER    91      47.120  49.260  70.310  0.00  0.00           C  
ATOM   1300  HB1 SER    91      48.060  49.850  70.320  0.00  0.00           H  
ATOM   1301  HB2 SER    91      46.660  49.390  71.320  0.00  0.00           H  
ATOM   1302  OG  SER    91      47.500  47.890  70.010  0.00  0.00           O  
ATOM   1303  HG1 SER    91      46.640  47.500  69.850  0.00  0.00           H  
ATOM   1304  C   SER    91      46.860  50.170  67.890  0.00  0.00           C  
ATOM   1305  O   SER    91      46.490  49.560  66.940  0.00  0.00           O  
ATOM   1306  N   ALA    92      47.910  51.060  67.800  0.00  0.00           N  
ATOM   1307  HN  ALA    92      48.140  51.600  68.600  0.00  0.00           H  
ATOM   1308  CA  ALA    92      48.800  51.340  66.670  0.00  0.00           C  
ATOM   1309  HA  ALA    92      48.260  51.300  65.740  0.00  0.00           H  
ATOM   1310  CB  ALA    92      49.440  52.680  66.870  0.00  0.00           C  
ATOM   1311  HB1 ALA    92      49.840  52.750  67.900  0.00  0.00           H  
ATOM   1312  HB2 ALA    92      48.780  53.570  66.790  0.00  0.00           H  
ATOM   1313  HB3 ALA    92      50.170  52.900  66.060  0.00  0.00           H  
ATOM   1314  C   ALA    92      49.780  50.250  66.590  0.00  0.00           C  
ATOM   1315  O   ALA    92      50.160  49.940  65.470  0.00  0.00           O  
ATOM   1316  N   GLY    93      50.070  49.640  67.810  0.00  0.00           N  
ATOM   1317  HN  GLY    93      49.890  50.110  68.670  0.00  0.00           H  
ATOM   1318  CA  GLY    93      50.780  48.380  67.890  0.00  0.00           C  
ATOM   1319  HA1 GLY    93      51.810  48.480  67.560  0.00  0.00           H  
ATOM   1320  HA2 GLY    93      50.750  48.170  68.950  0.00  0.00           H  
ATOM   1321  C   GLY    93      50.200  47.150  67.200  0.00  0.00           C  
ATOM   1322  O   GLY    93      50.870  46.420  66.460  0.00  0.00           O  
ATOM   1323  N   GLU    94      48.900  46.880  67.460  0.00  0.00           N  
ATOM   1324  HN  GLU    94      48.420  47.350  68.190  0.00  0.00           H  
ATOM   1325  CA  GLU    94      48.090  45.890  66.850  0.00  0.00           C  
ATOM   1326  HA  GLU    94      48.550  44.920  66.990  0.00  0.00           H  
ATOM   1327  CB  GLU    94      46.610  45.760  67.390  0.00  0.00           C  
ATOM   1328  HB1 GLU    94      46.220  46.800  67.370  0.00  0.00           H  
ATOM   1329  HB2 GLU    94      45.930  45.160  66.750  0.00  0.00           H  
ATOM   1330  CG  GLU    94      46.560  45.160  68.810  0.00  0.00           C  
ATOM   1331  HG1 GLU    94      47.460  45.440  69.390  0.00  0.00           H  
ATOM   1332  HG2 GLU    94      46.680  44.070  68.670  0.00  0.00           H  
ATOM   1333  CD  GLU    94      45.320  45.460  69.570  0.00  0.00           C  
ATOM   1334  OE1 GLU    94      45.050  46.690  69.800  0.00  0.00           O  
ATOM   1335  OE2 GLU    94      44.570  44.550  69.970  0.00  0.00           O1-
ATOM   1336  C   GLU    94      47.960  46.120  65.400  0.00  0.00           C  
ATOM   1337  O   GLU    94      48.040  45.200  64.590  0.00  0.00           O  
ATOM   1338  N   LEU    95      47.850  47.410  64.960  0.00  0.00           N  
ATOM   1339  HN  LEU    95      47.840  48.160  65.620  0.00  0.00           H  
ATOM   1340  CA  LEU    95      47.790  47.740  63.540  0.00  0.00           C  
ATOM   1341  HA  LEU    95      47.000  47.210  63.040  0.00  0.00           H  
ATOM   1342  CB  LEU    95      47.600  49.230  63.380  0.00  0.00           C  
ATOM   1343  HB1 LEU    95      48.530  49.800  63.620  0.00  0.00           H  
ATOM   1344  HB2 LEU    95      46.800  49.710  63.980  0.00  0.00           H  
ATOM   1345  CG  LEU    95      47.120  49.690  61.940  0.00  0.00           C  
ATOM   1346  HG  LEU    95      47.980  49.530  61.250  0.00  0.00           H  
ATOM   1347  CD1 LEU    95      45.950  49.000  61.310  0.00  0.00           C  
ATOM   1348 HD11 LEU    95      45.730  49.430  60.310  0.00  0.00           H  
ATOM   1349 HD12 LEU    95      46.180  47.930  61.130  0.00  0.00           H  
ATOM   1350 HD13 LEU    95      45.000  49.080  61.880  0.00  0.00           H  
ATOM   1351  CD2 LEU    95      46.870  51.260  62.000  0.00  0.00           C  
ATOM   1352 HD21 LEU    95      46.110  51.620  62.730  0.00  0.00           H  
ATOM   1353 HD22 LEU    95      46.610  51.420  60.930  0.00  0.00           H  
ATOM   1354 HD23 LEU    95      47.850  51.770  62.120  0.00  0.00           H  
ATOM   1355  C   LEU    95      49.050  47.360  62.760  0.00  0.00           C  
ATOM   1356  O   LEU    95      48.960  46.880  61.660  0.00  0.00           O  
ATOM   1357  N   LEU    96      50.290  47.600  63.270  0.00  0.00           N  
ATOM   1358  HN  LEU    96      50.280  47.990  64.190  0.00  0.00           H  
ATOM   1359  CA  LEU    96      51.560  47.210  62.620  0.00  0.00           C  
ATOM   1360  HA  LEU    96      51.750  47.650  61.650  0.00  0.00           H  
ATOM   1361  CB  LEU    96      52.740  47.710  63.510  0.00  0.00           C  
ATOM   1362  HB1 LEU    96      52.470  48.730  63.850  0.00  0.00           H  
ATOM   1363  HB2 LEU    96      52.980  47.160  64.450  0.00  0.00           H  
ATOM   1364  CG  LEU    96      54.080  47.900  62.630  0.00  0.00           C  
ATOM   1365  HG  LEU    96      54.270  46.950  62.090  0.00  0.00           H  
ATOM   1366  CD1 LEU    96      53.930  49.080  61.630  0.00  0.00           C  
ATOM   1367 HD11 LEU    96      54.870  49.200  61.040  0.00  0.00           H  
ATOM   1368 HD12 LEU    96      53.740  50.060  62.110  0.00  0.00           H  
ATOM   1369 HD13 LEU    96      53.140  48.850  60.890  0.00  0.00           H  
ATOM   1370  CD2 LEU    96      55.320  48.180  63.440  0.00  0.00           C  
ATOM   1371 HD21 LEU    96      55.560  47.400  64.190  0.00  0.00           H  
ATOM   1372 HD22 LEU    96      56.110  48.290  62.670  0.00  0.00           H  
ATOM   1373 HD23 LEU    96      55.270  49.210  63.860  0.00  0.00           H  
ATOM   1374  C   LEU    96      51.680  45.680  62.480  0.00  0.00           C  
ATOM   1375  O   LEU    96      52.250  45.130  61.580  0.00  0.00           O  
ATOM   1376  N   GLN    97      51.050  44.930  63.450  0.00  0.00           N  
ATOM   1377  HN  GLN    97      50.740  45.320  64.310  0.00  0.00           H  
ATOM   1378  CA  GLN    97      50.940  43.450  63.390  0.00  0.00           C  
ATOM   1379  HA  GLN    97      51.960  43.140  63.220  0.00  0.00           H  
ATOM   1380  CB  GLN    97      50.320  42.820  64.720  0.00  0.00           C  
ATOM   1381  HB1 GLN    97      49.300  43.230  64.860  0.00  0.00           H  
ATOM   1382  HB2 GLN    97      50.330  41.730  64.520  0.00  0.00           H  
ATOM   1383  CG  GLN    97      51.160  42.920  66.030  0.00  0.00           C  
ATOM   1384  HG1 GLN    97      50.810  42.090  66.680  0.00  0.00           H  
ATOM   1385  HG2 GLN    97      50.870  43.920  66.420  0.00  0.00           H  
ATOM   1386  CD  GLN    97      52.640  43.040  65.970  0.00  0.00           C  
ATOM   1387  OE1 GLN    97      53.140  44.040  65.360  0.00  0.00           O  
ATOM   1388  NE2 GLN    97      53.460  42.150  66.550  0.00  0.00           N  
ATOM   1389 HE21 GLN    97      54.430  42.310  66.360  0.00  0.00           H  
ATOM   1390 HE22 GLN    97      53.180  41.250  66.890  0.00  0.00           H  
ATOM   1391  C   GLN    97      50.080  43.020  62.150  0.00  0.00           C  
ATOM   1392  O   GLN    97      50.410  42.040  61.460  0.00  0.00           O  
ATOM   1393  N   ARG    98      48.900  43.690  61.970  0.00  0.00           N  
ATOM   1394  HN  ARG    98      48.650  44.380  62.650  0.00  0.00           H  
ATOM   1395  CA  ARG    98      48.130  43.630  60.740  0.00  0.00           C  
ATOM   1396  HA  ARG    98      47.960  42.570  60.610  0.00  0.00           H  
ATOM   1397  CB  ARG    98      46.810  44.340  60.900  0.00  0.00           C  
ATOM   1398  HB1 ARG    98      46.450  44.590  59.870  0.00  0.00           H  
ATOM   1399  HB2 ARG    98      46.730  45.320  61.430  0.00  0.00           H  
ATOM   1400  CG  ARG    98      45.760  43.400  61.570  0.00  0.00           C  
ATOM   1401  HG1 ARG    98      45.940  42.400  61.120  0.00  0.00           H  
ATOM   1402  HG2 ARG    98      44.720  43.640  61.260  0.00  0.00           H  
ATOM   1403  CD  ARG    98      45.820  43.350  63.040  0.00  0.00           C  
ATOM   1404  HD1 ARG    98      46.760  42.870  63.420  0.00  0.00           H  
ATOM   1405  HD2 ARG    98      45.810  44.360  63.510  0.00  0.00           H  
ATOM   1406  NE  ARG    98      44.580  42.550  63.530  0.00  0.00           N  
ATOM   1407  HE  ARG    98      43.680  42.950  63.710  0.00  0.00           H  
ATOM   1408  CZ  ARG    98      44.580  41.230  63.730  0.00  0.00           C  
ATOM   1409  NH1 ARG    98      45.550  40.320  63.690  0.00  0.00           N1+
ATOM   1410 HH11 ARG    98      45.310  39.460  64.140  0.00  0.00           H  
ATOM   1411 HH12 ARG    98      46.460  40.520  63.340  0.00  0.00           H  
ATOM   1412  NH2 ARG    98      43.440  40.700  64.090  0.00  0.00           N  
ATOM   1413 HH21 ARG    98      43.500  39.710  64.250  0.00  0.00           H  
ATOM   1414 HH22 ARG    98      42.690  41.260  64.440  0.00  0.00           H  
ATOM   1415  C   ARG    98      48.850  44.010  59.490  0.00  0.00           C  
ATOM   1416  O   ARG    98      48.810  43.340  58.480  0.00  0.00           O  
ATOM   1417  N   LEU    99      49.580  45.140  59.560  0.00  0.00           N  
ATOM   1418  HN  LEU    99      49.620  45.670  60.400  0.00  0.00           H  
ATOM   1419  CA  LEU    99      50.410  45.530  58.440  0.00  0.00           C  
ATOM   1420  HA  LEU    99      49.810  45.670  57.560  0.00  0.00           H  
ATOM   1421  CB  LEU    99      50.880  46.980  58.630  0.00  0.00           C  
ATOM   1422  HB1 LEU    99      51.490  47.060  59.550  0.00  0.00           H  
ATOM   1423  HB2 LEU    99      51.660  47.180  57.860  0.00  0.00           H  
ATOM   1424  CG  LEU    99      49.830  48.030  58.680  0.00  0.00           C  
ATOM   1425  HG  LEU    99      48.950  47.640  59.240  0.00  0.00           H  
ATOM   1426  CD1 LEU    99      50.240  49.390  59.360  0.00  0.00           C  
ATOM   1427 HD11 LEU    99      50.400  49.130  60.430  0.00  0.00           H  
ATOM   1428 HD12 LEU    99      51.200  49.740  58.940  0.00  0.00           H  
ATOM   1429 HD13 LEU    99      49.510  50.220  59.460  0.00  0.00           H  
ATOM   1430  CD2 LEU    99      49.430  48.300  57.200  0.00  0.00           C  
ATOM   1431 HD21 LEU    99      48.710  49.140  57.240  0.00  0.00           H  
ATOM   1432 HD22 LEU    99      48.900  47.450  56.720  0.00  0.00           H  
ATOM   1433 HD23 LEU    99      50.300  48.470  56.540  0.00  0.00           H  
ATOM   1434  C   LEU    99      51.570  44.590  58.060  0.00  0.00           C  
ATOM   1435  O   LEU    99      51.790  44.350  56.900  0.00  0.00           O  
ATOM   1436  N   ALA   100      52.320  44.020  58.960  0.00  0.00           N  
ATOM   1437  HN  ALA   100      52.090  44.080  59.930  0.00  0.00           H  
ATOM   1438  CA  ALA   100      53.330  43.010  58.550  0.00  0.00           C  
ATOM   1439  HA  ALA   100      53.900  43.570  57.820  0.00  0.00           H  
ATOM   1440  CB  ALA   100      54.050  42.580  59.880  0.00  0.00           C  
ATOM   1441  HB1 ALA   100      54.970  42.030  59.570  0.00  0.00           H  
ATOM   1442  HB2 ALA   100      53.490  41.800  60.430  0.00  0.00           H  
ATOM   1443  HB3 ALA   100      54.120  43.590  60.330  0.00  0.00           H  
ATOM   1444  C   ALA   100      52.780  41.730  57.880  0.00  0.00           C  
ATOM   1445  O   ALA   100      53.370  41.190  56.930  0.00  0.00           O  
ATOM   1446  N   ASP   101      51.710  41.060  58.410  0.00  0.00           N  
ATOM   1447  HN  ASP   101      51.330  41.450  59.250  0.00  0.00           H  
ATOM   1448  CA  ASP   101      51.250  39.830  57.980  0.00  0.00           C  
ATOM   1449  HA  ASP   101      52.110  39.180  57.920  0.00  0.00           H  
ATOM   1450  CB  ASP   101      50.290  39.250  59.090  0.00  0.00           C  
ATOM   1451  HB1 ASP   101      49.590  40.080  59.320  0.00  0.00           H  
ATOM   1452  HB2 ASP   101      49.780  38.340  58.710  0.00  0.00           H  
ATOM   1453  CG  ASP   101      50.980  38.650  60.330  0.00  0.00           C  
ATOM   1454  OD1 ASP   101      50.270  38.310  61.320  0.00  0.00           O  
ATOM   1455  OD2 ASP   101      52.240  38.420  60.330  0.00  0.00           O1-
ATOM   1456  C   ASP   101      50.560  39.910  56.630  0.00  0.00           C  
ATOM   1457  O   ASP   101      49.550  40.670  56.590  0.00  0.00           O  
ATOM   1458  N   PRO   102      50.970  39.230  55.540  0.00  0.00           N  
ATOM   1459  CD  PRO   102      52.020  38.230  55.570  0.00  0.00           C  
ATOM   1460  HD1 PRO   102      52.930  38.810  55.850  0.00  0.00           H  
ATOM   1461  HD2 PRO   102      51.820  37.410  56.300  0.00  0.00           H  
ATOM   1462  CA  PRO   102      50.570  39.630  54.150  0.00  0.00           C  
ATOM   1463  HA  PRO   102      50.570  40.710  54.100  0.00  0.00           H  
ATOM   1464  CB  PRO   102      51.660  38.940  53.300  0.00  0.00           C  
ATOM   1465  HB1 PRO   102      52.510  39.650  53.220  0.00  0.00           H  
ATOM   1466  HB2 PRO   102      51.280  38.690  52.290  0.00  0.00           H  
ATOM   1467  CG  PRO   102      52.170  37.730  54.110  0.00  0.00           C  
ATOM   1468  HG1 PRO   102      53.180  37.300  53.950  0.00  0.00           H  
ATOM   1469  HG2 PRO   102      51.400  36.940  53.910  0.00  0.00           H  
ATOM   1470  C   PRO   102      49.170  39.270  53.650  0.00  0.00           C  
ATOM   1471  O   PRO   102      48.700  39.690  52.610  0.00  0.00           O  
ATOM   1472  N   ASP   103      48.320  38.570  54.470  0.00  0.00           N  
ATOM   1473  HN  ASP   103      48.540  38.470  55.440  0.00  0.00           H  
ATOM   1474  CA  ASP   103      46.930  38.150  54.120  0.00  0.00           C  
ATOM   1475  HA  ASP   103      46.920  37.790  53.110  0.00  0.00           H  
ATOM   1476  CB  ASP   103      46.410  37.100  55.190  0.00  0.00           C  
ATOM   1477  HB1 ASP   103      45.330  36.860  55.140  0.00  0.00           H  
ATOM   1478  HB2 ASP   103      46.480  37.570  56.190  0.00  0.00           H  
ATOM   1479  CG  ASP   103      47.350  35.850  55.150  0.00  0.00           C  
ATOM   1480  OD1 ASP   103      47.740  35.350  54.040  0.00  0.00           O  
ATOM   1481  OD2 ASP   103      47.610  35.370  56.230  0.00  0.00           O1-
ATOM   1482  C   ASP   103      45.950  39.340  54.070  0.00  0.00           C  
ATOM   1483  O   ASP   103      44.890  39.220  53.440  0.00  0.00           O  
ATOM   1484  N   TRP   104      46.300  40.440  54.800  0.00  0.00           N  
ATOM   1485  HN  TRP   104      47.180  40.430  55.270  0.00  0.00           H  
ATOM   1486  CA  TRP   104      45.430  41.540  55.220  0.00  0.00           C  
ATOM   1487  HA  TRP   104      44.420  41.230  55.410  0.00  0.00           H  
ATOM   1488  CB  TRP   104      45.890  42.200  56.570  0.00  0.00           C  
ATOM   1489  HB1 TRP   104      45.220  43.070  56.730  0.00  0.00           H  
ATOM   1490  HB2 TRP   104      46.940  42.490  56.370  0.00  0.00           H  
ATOM   1491  CG  TRP   104      45.720  41.300  57.750  0.00  0.00           C  
ATOM   1492  CD1 TRP   104      46.810  40.800  58.350  0.00  0.00           C  
ATOM   1493  HD1 TRP   104      47.820  41.100  58.090  0.00  0.00           H  
ATOM   1494  NE1 TRP   104      46.510  39.960  59.390  0.00  0.00           N  
ATOM   1495  HE1 TRP   104      47.130  39.560  60.030  0.00  0.00           H  
ATOM   1496  CE2 TRP   104      45.150  40.040  59.540  0.00  0.00           C  
ATOM   1497  CD2 TRP   104      44.580  40.810  58.480  0.00  0.00           C  
ATOM   1498  CE3 TRP   104      43.240  40.890  58.320  0.00  0.00           C  
ATOM   1499  HE3 TRP   104      42.800  41.440  57.500  0.00  0.00           H  
ATOM   1500  CZ3 TRP   104      42.410  40.280  59.320  0.00  0.00           C  
ATOM   1501  HZ3 TRP   104      41.340  40.410  59.220  0.00  0.00           H  
ATOM   1502  CZ2 TRP   104      44.310  39.300  60.420  0.00  0.00           C  
ATOM   1503  HZ2 TRP   104      44.840  38.600  61.050  0.00  0.00           H  
ATOM   1504  CH2 TRP   104      42.970  39.330  60.240  0.00  0.00           C  
ATOM   1505  HH2 TRP   104      42.280  38.810  60.890  0.00  0.00           H  
ATOM   1506  C   TRP   104      45.200  42.580  54.070  0.00  0.00           C  
ATOM   1507  O   TRP   104      46.000  42.810  53.170  0.00  0.00           O  
ATOM   1508  N   THR   105      44.140  43.310  54.110  0.00  0.00           N  
ATOM   1509  HN  THR   105      43.320  43.000  54.580  0.00  0.00           H  
ATOM   1510  CA  THR   105      44.000  44.550  53.310  0.00  0.00           C  
ATOM   1511  HA  THR   105      44.950  44.820  52.880  0.00  0.00           H  
ATOM   1512  CB  THR   105      43.000  44.480  52.240  0.00  0.00           C  
ATOM   1513  HB  THR   105      41.990  44.370  52.680  0.00  0.00           H  
ATOM   1514  OG1 THR   105      43.370  43.400  51.410  0.00  0.00           O  
ATOM   1515  HG1 THR   105      43.280  42.630  51.990  0.00  0.00           H  
ATOM   1516  CG2 THR   105      42.930  45.810  51.310  0.00  0.00           C  
ATOM   1517 HG21 THR   105      42.160  45.660  50.520  0.00  0.00           H  
ATOM   1518 HG22 THR   105      42.750  46.650  52.010  0.00  0.00           H  
ATOM   1519 HG23 THR   105      43.910  46.020  50.840  0.00  0.00           H  
ATOM   1520  C   THR   105      43.740  45.620  54.310  0.00  0.00           C  
ATOM   1521  O   THR   105      42.610  45.770  54.760  0.00  0.00           O  
ATOM   1522  N   VAL   106      44.790  46.430  54.730  0.00  0.00           N  
ATOM   1523  HN  VAL   106      45.630  46.540  54.200  0.00  0.00           H  
ATOM   1524  CA  VAL   106      44.520  47.450  55.630  0.00  0.00           C  
ATOM   1525  HA  VAL   106      43.700  47.130  56.260  0.00  0.00           H  
ATOM   1526  CB  VAL   106      45.610  47.840  56.610  0.00  0.00           C  
ATOM   1527  HB  VAL   106      46.460  48.360  56.120  0.00  0.00           H  
ATOM   1528  CG1 VAL   106      44.990  48.760  57.820  0.00  0.00           C  
ATOM   1529 HG11 VAL   106      45.780  49.530  57.940  0.00  0.00           H  
ATOM   1530 HG12 VAL   106      44.800  48.320  58.820  0.00  0.00           H  
ATOM   1531 HG13 VAL   106      44.040  49.320  57.650  0.00  0.00           H  
ATOM   1532  CG2 VAL   106      46.330  46.510  57.100  0.00  0.00           C  
ATOM   1533 HG21 VAL   106      46.780  45.890  56.290  0.00  0.00           H  
ATOM   1534 HG22 VAL   106      45.500  46.050  57.690  0.00  0.00           H  
ATOM   1535 HG23 VAL   106      47.160  46.850  57.750  0.00  0.00           H  
ATOM   1536  C   VAL   106      44.000  48.690  54.980  0.00  0.00           C  
ATOM   1537  O   VAL   106      44.560  49.150  54.030  0.00  0.00           O  
ATOM   1538  N   VAL   107      42.850  49.240  55.480  0.00  0.00           N  
ATOM   1539  HN  VAL   107      42.240  48.890  56.180  0.00  0.00           H  
ATOM   1540  CA  VAL   107      42.470  50.480  54.950  0.00  0.00           C  
ATOM   1541  HA  VAL   107      43.220  50.950  54.340  0.00  0.00           H  
ATOM   1542  CB  VAL   107      41.130  50.400  54.150  0.00  0.00           C  
ATOM   1543  HB  VAL   107      41.010  51.420  53.730  0.00  0.00           H  
ATOM   1544  CG1 VAL   107      41.280  49.370  52.990  0.00  0.00           C  
ATOM   1545 HG11 VAL   107      42.280  49.560  52.550  0.00  0.00           H  
ATOM   1546 HG12 VAL   107      40.450  49.510  52.260  0.00  0.00           H  
ATOM   1547 HG13 VAL   107      41.330  48.370  53.480  0.00  0.00           H  
ATOM   1548  CG2 VAL   107      39.840  50.120  55.020  0.00  0.00           C  
ATOM   1549 HG21 VAL   107      39.580  51.010  55.630  0.00  0.00           H  
ATOM   1550 HG22 VAL   107      38.940  49.840  54.440  0.00  0.00           H  
ATOM   1551 HG23 VAL   107      40.170  49.310  55.720  0.00  0.00           H  
ATOM   1552  C   VAL   107      42.370  51.440  56.140  0.00  0.00           C  
ATOM   1553  O   VAL   107      42.160  51.020  57.280  0.00  0.00           O  
ATOM   1554  N   VAL   108      42.620  52.760  55.940  0.00  0.00           N  
ATOM   1555  HN  VAL   108      42.760  53.030  54.990  0.00  0.00           H  
ATOM   1556  CA  VAL   108      42.600  53.780  57.030  0.00  0.00           C  
ATOM   1557  HA  VAL   108      42.120  53.380  57.910  0.00  0.00           H  
ATOM   1558  CB  VAL   108      44.090  54.220  57.410  0.00  0.00           C  
ATOM   1559  HB  VAL   108      44.620  54.520  56.480  0.00  0.00           H  
ATOM   1560  CG1 VAL   108      44.120  55.520  58.270  0.00  0.00           C  
ATOM   1561 HG11 VAL   108      45.180  55.650  58.580  0.00  0.00           H  
ATOM   1562 HG12 VAL   108      43.780  56.400  57.680  0.00  0.00           H  
ATOM   1563 HG13 VAL   108      43.330  55.410  59.040  0.00  0.00           H  
ATOM   1564  CG2 VAL   108      44.810  53.110  58.100  0.00  0.00           C  
ATOM   1565 HG21 VAL   108      44.510  52.190  57.570  0.00  0.00           H  
ATOM   1566 HG22 VAL   108      44.630  53.240  59.190  0.00  0.00           H  
ATOM   1567 HG23 VAL   108      45.900  53.280  57.960  0.00  0.00           H  
ATOM   1568  C   VAL   108      41.780  54.920  56.620  0.00  0.00           C  
ATOM   1569  O   VAL   108      41.870  55.360  55.490  0.00  0.00           O  
ATOM   1570  N   SER   109      40.860  55.400  57.470  0.00  0.00           N  
ATOM   1571  HN  SER   109      40.650  54.950  58.340  0.00  0.00           H  
ATOM   1572  CA  SER   109      40.070  56.560  57.180  0.00  0.00           C  
ATOM   1573  HA  SER   109      40.360  56.930  56.210  0.00  0.00           H  
ATOM   1574  CB  SER   109      38.570  56.390  57.170  0.00  0.00           C  
ATOM   1575  HB1 SER   109      38.270  55.600  56.450  0.00  0.00           H  
ATOM   1576  HB2 SER   109      38.050  57.330  56.890  0.00  0.00           H  
ATOM   1577  OG  SER   109      38.030  55.830  58.420  0.00  0.00           O  
ATOM   1578  HG1 SER   109      37.920  54.890  58.260  0.00  0.00           H  
ATOM   1579  C   SER   109      40.370  57.730  58.180  0.00  0.00           C  
ATOM   1580  O   SER   109      40.630  57.570  59.390  0.00  0.00           O  
ATOM   1581  N   LEU   110      40.390  59.030  57.640  0.00  0.00           N  
ATOM   1582  HN  LEU   110      40.330  59.090  56.650  0.00  0.00           H  
ATOM   1583  CA  LEU   110      41.020  60.130  58.350  0.00  0.00           C  
ATOM   1584  HA  LEU   110      41.390  59.800  59.310  0.00  0.00           H  
ATOM   1585  CB  LEU   110      42.160  60.780  57.450  0.00  0.00           C  
ATOM   1586  HB1 LEU   110      42.480  61.670  58.040  0.00  0.00           H  
ATOM   1587  HB2 LEU   110      41.760  61.090  56.460  0.00  0.00           H  
ATOM   1588  CG  LEU   110      43.400  59.920  57.060  0.00  0.00           C  
ATOM   1589  HG  LEU   110      43.040  59.030  56.510  0.00  0.00           H  
ATOM   1590  CD1 LEU   110      44.350  60.630  56.070  0.00  0.00           C  
ATOM   1591 HD11 LEU   110      44.940  61.350  56.680  0.00  0.00           H  
ATOM   1592 HD12 LEU   110      43.870  61.130  55.210  0.00  0.00           H  
ATOM   1593 HD13 LEU   110      45.180  59.940  55.780  0.00  0.00           H  
ATOM   1594  CD2 LEU   110      44.210  59.440  58.270  0.00  0.00           C  
ATOM   1595 HD21 LEU   110      43.560  58.770  58.880  0.00  0.00           H  
ATOM   1596 HD22 LEU   110      44.550  60.290  58.900  0.00  0.00           H  
ATOM   1597 HD23 LEU   110      45.090  58.870  57.900  0.00  0.00           H  
ATOM   1598  C   LEU   110      40.050  61.270  58.620  0.00  0.00           C  
ATOM   1599  O   LEU   110      39.380  61.850  57.700  0.00  0.00           O  
ATOM   1600  N   SER   111      39.820  61.650  59.940  0.00  0.00           N  
ATOM   1601  HN  SER   111      40.160  61.120  60.720  0.00  0.00           H  
ATOM   1602  CA  SER   111      39.150  62.900  60.290  0.00  0.00           C  
ATOM   1603  HA  SER   111      38.190  62.790  59.810  0.00  0.00           H  
ATOM   1604  CB  SER   111      38.800  62.970  61.820  0.00  0.00           C  
ATOM   1605  HB1 SER   111      39.730  62.790  62.410  0.00  0.00           H  
ATOM   1606  HB2 SER   111      38.140  62.140  62.140  0.00  0.00           H  
ATOM   1607  OG  SER   111      38.220  64.200  62.170  0.00  0.00           O  
ATOM   1608  HG1 SER   111      37.720  63.970  62.960  0.00  0.00           H  
ATOM   1609  C   SER   111      40.000  64.090  59.890  0.00  0.00           C  
ATOM   1610  O   SER   111      41.210  64.060  60.140  0.00  0.00           O  
ATOM   1611  N   PRO   112      39.470  65.170  59.340  0.00  0.00           N  
ATOM   1612  CD  PRO   112      38.020  65.320  59.000  0.00  0.00           C  
ATOM   1613  HD1 PRO   112      37.430  64.950  59.860  0.00  0.00           H  
ATOM   1614  HD2 PRO   112      37.860  64.740  58.070  0.00  0.00           H  
ATOM   1615  CA  PRO   112      40.230  66.410  59.140  0.00  0.00           C  
ATOM   1616  HA  PRO   112      41.130  66.150  58.600  0.00  0.00           H  
ATOM   1617  CB  PRO   112      39.240  67.270  58.360  0.00  0.00           C  
ATOM   1618  HB1 PRO   112      39.400  68.370  58.440  0.00  0.00           H  
ATOM   1619  HB2 PRO   112      39.480  66.810  57.380  0.00  0.00           H  
ATOM   1620  CG  PRO   112      37.890  66.790  58.790  0.00  0.00           C  
ATOM   1621  HG1 PRO   112      37.730  67.310  59.760  0.00  0.00           H  
ATOM   1622  HG2 PRO   112      36.970  66.920  58.180  0.00  0.00           H  
ATOM   1623  C   PRO   112      40.700  67.160  60.420  0.00  0.00           C  
ATOM   1624  O   PRO   112      41.840  67.710  60.450  0.00  0.00           O  
ATOM   1625  N   GLN   113      39.930  67.160  61.540  0.00  0.00           N  
ATOM   1626  HN  GLN   113      39.000  66.800  61.470  0.00  0.00           H  
ATOM   1627  CA  GLN   113      40.450  67.700  62.860  0.00  0.00           C  
ATOM   1628  HA  GLN   113      40.610  68.750  62.640  0.00  0.00           H  
ATOM   1629  CB  GLN   113      39.350  67.830  64.010  0.00  0.00           C  
ATOM   1630  HB1 GLN   113      39.920  68.110  64.920  0.00  0.00           H  
ATOM   1631  HB2 GLN   113      38.880  66.830  64.130  0.00  0.00           H  
ATOM   1632  CG  GLN   113      38.290  68.930  63.830  0.00  0.00           C  
ATOM   1633  HG1 GLN   113      38.770  69.910  63.600  0.00  0.00           H  
ATOM   1634  HG2 GLN   113      37.770  69.140  64.790  0.00  0.00           H  
ATOM   1635  CD  GLN   113      37.310  68.740  62.660  0.00  0.00           C  
ATOM   1636  OE1 GLN   113      37.320  69.660  61.820  0.00  0.00           O  
ATOM   1637  NE2 GLN   113      36.490  67.650  62.690  0.00  0.00           N  
ATOM   1638 HE21 GLN   113      35.740  67.570  62.030  0.00  0.00           H  
ATOM   1639 HE22 GLN   113      36.590  67.000  63.450  0.00  0.00           H  
ATOM   1640  C   GLN   113      41.700  67.050  63.390  0.00  0.00           C  
ATOM   1641  O   GLN   113      42.550  67.590  64.110  0.00  0.00           O  
ATOM   1642  N   SER   114      41.820  65.760  63.170  0.00  0.00           N  
ATOM   1643  HN  SER   114      41.150  65.140  62.760  0.00  0.00           H  
ATOM   1644  CA  SER   114      43.100  65.170  63.460  0.00  0.00           C  
ATOM   1645  HA  SER   114      43.370  65.400  64.480  0.00  0.00           H  
ATOM   1646  CB  SER   114      43.020  63.690  63.560  0.00  0.00           C  
ATOM   1647  HB1 SER   114      44.010  63.210  63.770  0.00  0.00           H  
ATOM   1648  HB2 SER   114      42.330  63.390  64.380  0.00  0.00           H  
ATOM   1649  OG  SER   114      42.360  63.080  62.460  0.00  0.00           O  
ATOM   1650  HG1 SER   114      42.870  63.230  61.660  0.00  0.00           H  
ATOM   1651  C   SER   114      44.270  65.570  62.500  0.00  0.00           C  
ATOM   1652  O   SER   114      45.410  65.710  62.930  0.00  0.00           O  
ATOM   1653  N   ILE   115      44.040  65.700  61.110  0.00  0.00           N  
ATOM   1654  HN  ILE   115      43.120  65.520  60.760  0.00  0.00           H  
ATOM   1655  CA  ILE   115      44.980  66.150  60.140  0.00  0.00           C  
ATOM   1656  HA  ILE   115      45.810  65.460  60.230  0.00  0.00           H  
ATOM   1657  CB  ILE   115      44.510  66.160  58.670  0.00  0.00           C  
ATOM   1658  HB  ILE   115      43.710  66.930  58.590  0.00  0.00           H  
ATOM   1659  CG2 ILE   115      45.690  66.620  57.850  0.00  0.00           C  
ATOM   1660 HG21 ILE   115      45.490  66.440  56.770  0.00  0.00           H  
ATOM   1661 HG22 ILE   115      46.670  66.160  58.110  0.00  0.00           H  
ATOM   1662 HG23 ILE   115      45.780  67.710  58.050  0.00  0.00           H  
ATOM   1663  CG1 ILE   115      43.880  64.830  58.210  0.00  0.00           C  
ATOM   1664 HG11 ILE   115      43.900  64.800  57.100  0.00  0.00           H  
ATOM   1665 HG12 ILE   115      42.830  64.740  58.560  0.00  0.00           H  
ATOM   1666  CD  ILE   115      44.740  63.650  58.760  0.00  0.00           C  
ATOM   1667  HD1 ILE   115      44.480  62.690  58.260  0.00  0.00           H  
ATOM   1668  HD2 ILE   115      45.790  63.710  58.400  0.00  0.00           H  
ATOM   1669  HD3 ILE   115      44.640  63.440  59.850  0.00  0.00           H  
ATOM   1670  C   ILE   115      45.470  67.600  60.560  0.00  0.00           C  
ATOM   1671  O   ILE   115      46.630  67.900  60.700  0.00  0.00           O  
ATOM   1672  N   ALA   116      44.550  68.520  60.800  0.00  0.00           N  
ATOM   1673  HN  ALA   116      43.580  68.330  60.690  0.00  0.00           H  
ATOM   1674  CA  ALA   116      44.880  69.930  61.220  0.00  0.00           C  
ATOM   1675  HA  ALA   116      45.490  70.330  60.420  0.00  0.00           H  
ATOM   1676  CB  ALA   116      43.520  70.720  61.290  0.00  0.00           C  
ATOM   1677  HB1 ALA   116      42.740  70.230  61.910  0.00  0.00           H  
ATOM   1678  HB2 ALA   116      43.110  70.740  60.260  0.00  0.00           H  
ATOM   1679  HB3 ALA   116      43.660  71.790  61.560  0.00  0.00           H  
ATOM   1680  C   ALA   116      45.680  70.050  62.510  0.00  0.00           C  
ATOM   1681  O   ALA   116      46.590  70.890  62.630  0.00  0.00           O  
ATOM   1682  N   ALA   117      45.370  69.260  63.550  0.00  0.00           N  
ATOM   1683  HN  ALA   117      44.690  68.550  63.420  0.00  0.00           H  
ATOM   1684  CA  ALA   117      46.090  69.340  64.760  0.00  0.00           C  
ATOM   1685  HA  ALA   117      46.220  70.390  64.990  0.00  0.00           H  
ATOM   1686  CB  ALA   117      45.200  68.700  65.900  0.00  0.00           C  
ATOM   1687  HB1 ALA   117      45.000  67.670  65.530  0.00  0.00           H  
ATOM   1688  HB2 ALA   117      45.720  68.620  66.880  0.00  0.00           H  
ATOM   1689  HB3 ALA   117      44.210  69.170  66.040  0.00  0.00           H  
ATOM   1690  C   ALA   117      47.550  68.780  64.670  0.00  0.00           C  
ATOM   1691  O   ALA   117      48.520  69.350  65.220  0.00  0.00           O  
ATOM   1692  N   LEU   118      47.710  67.700  63.810  0.00  0.00           N  
ATOM   1693  HN  LEU   118      46.870  67.250  63.510  0.00  0.00           H  
ATOM   1694  CA  LEU   118      49.020  67.330  63.320  0.00  0.00           C  
ATOM   1695  HA  LEU   118      49.630  67.230  64.210  0.00  0.00           H  
ATOM   1696  CB  LEU   118      48.880  66.010  62.630  0.00  0.00           C  
ATOM   1697  HB1 LEU   118      48.240  66.070  61.720  0.00  0.00           H  
ATOM   1698  HB2 LEU   118      48.240  65.350  63.260  0.00  0.00           H  
ATOM   1699  CG  LEU   118      50.280  65.360  62.270  0.00  0.00           C  
ATOM   1700  HG  LEU   118      51.170  66.010  62.200  0.00  0.00           H  
ATOM   1701  CD1 LEU   118      50.730  64.420  63.440  0.00  0.00           C  
ATOM   1702 HD11 LEU   118      50.050  63.540  63.480  0.00  0.00           H  
ATOM   1703 HD12 LEU   118      50.810  64.920  64.430  0.00  0.00           H  
ATOM   1704 HD13 LEU   118      51.770  64.110  63.230  0.00  0.00           H  
ATOM   1705  CD2 LEU   118      50.240  64.550  60.920  0.00  0.00           C  
ATOM   1706 HD21 LEU   118      49.410  63.820  60.870  0.00  0.00           H  
ATOM   1707 HD22 LEU   118      50.160  65.150  59.990  0.00  0.00           H  
ATOM   1708 HD23 LEU   118      51.230  64.030  60.910  0.00  0.00           H  
ATOM   1709  C   LEU   118      49.710  68.280  62.430  0.00  0.00           C  
ATOM   1710  O   LEU   118      50.910  68.560  62.630  0.00  0.00           O  
ATOM   1711  N   ALA   119      49.080  68.900  61.500  0.00  0.00           N  
ATOM   1712  HN  ALA   119      48.190  68.520  61.280  0.00  0.00           H  
ATOM   1713  CA  ALA   119      49.610  69.870  60.540  0.00  0.00           C  
ATOM   1714  HA  ALA   119      50.470  69.380  60.110  0.00  0.00           H  
ATOM   1715  CB  ALA   119      48.530  70.190  59.500  0.00  0.00           C  
ATOM   1716  HB1 ALA   119      48.140  69.230  59.090  0.00  0.00           H  
ATOM   1717  HB2 ALA   119      48.720  70.850  58.640  0.00  0.00           H  
ATOM   1718  HB3 ALA   119      47.700  70.680  60.060  0.00  0.00           H  
ATOM   1719  C   ALA   119      50.030  71.230  61.160  0.00  0.00           C  
ATOM   1720  O   ALA   119      51.030  71.780  60.720  0.00  0.00           O  
ATOM   1721  N   ALA   120      49.210  71.750  62.100  0.00  0.00           N  
ATOM   1722  HN  ALA   120      48.350  71.280  62.280  0.00  0.00           H  
ATOM   1723  CA  ALA   120      49.580  72.970  62.770  0.00  0.00           C  
ATOM   1724  HA  ALA   120      49.800  73.630  61.940  0.00  0.00           H  
ATOM   1725  CB  ALA   120      48.390  73.400  63.640  0.00  0.00           C  
ATOM   1726  HB1 ALA   120      48.210  72.500  64.260  0.00  0.00           H  
ATOM   1727  HB2 ALA   120      48.700  74.320  64.200  0.00  0.00           H  
ATOM   1728  HB3 ALA   120      47.590  73.570  62.900  0.00  0.00           H  
ATOM   1729  C   ALA   120      50.850  72.900  63.620  0.00  0.00           C  
ATOM   1730  O   ALA   120      51.750  73.710  63.460  0.00  0.00           O  
ATOM   1731  N   VAL   121      51.000  71.790  64.490  0.00  0.00           N  
ATOM   1732  HN  VAL   121      50.240  71.170  64.680  0.00  0.00           H  
ATOM   1733  CA  VAL   121      52.210  71.440  65.150  0.00  0.00           C  
ATOM   1734  HA  VAL   121      52.430  72.210  65.880  0.00  0.00           H  
ATOM   1735  CB  VAL   121      52.200  70.150  65.950  0.00  0.00           C  
ATOM   1736  HB  VAL   121      52.120  69.230  65.340  0.00  0.00           H  
ATOM   1737  CG1 VAL   121      53.450  69.930  66.800  0.00  0.00           C  
ATOM   1738 HG11 VAL   121      54.060  70.850  66.970  0.00  0.00           H  
ATOM   1739 HG12 VAL   121      53.140  69.600  67.810  0.00  0.00           H  
ATOM   1740 HG13 VAL   121      54.110  69.250  66.220  0.00  0.00           H  
ATOM   1741  CG2 VAL   121      51.070  70.300  67.020  0.00  0.00           C  
ATOM   1742 HG21 VAL   121      50.830  69.320  67.480  0.00  0.00           H  
ATOM   1743 HG22 VAL   121      50.080  70.580  66.620  0.00  0.00           H  
ATOM   1744 HG23 VAL   121      51.490  71.000  67.770  0.00  0.00           H  
ATOM   1745  C   VAL   121      53.390  71.460  64.220  0.00  0.00           C  
ATOM   1746  O   VAL   121      54.490  71.920  64.490  0.00  0.00           O  
ATOM   1747  N   HSD   122      53.240  70.980  62.910  0.00  0.00           N  
ATOM   1748  HN  HSD   122      52.400  70.490  62.700  0.00  0.00           H  
ATOM   1749  CA  HSD   122      54.320  70.900  61.970  0.00  0.00           C  
ATOM   1750  HA  HSD   122      55.210  70.970  62.570  0.00  0.00           H  
ATOM   1751  CB  HSD   122      54.150  69.600  61.070  0.00  0.00           C  
ATOM   1752  HB1 HSD   122      54.830  69.550  60.190  0.00  0.00           H  
ATOM   1753  HB2 HSD   122      53.110  69.620  60.690  0.00  0.00           H  
ATOM   1754  ND1 HSD   122      53.420  67.670  62.640  0.00  0.00           N  
ATOM   1755  HD1 HSD   122      52.470  67.950  62.720  0.00  0.00           H  
ATOM   1756  CG  HSD   122      54.430  68.340  61.930  0.00  0.00           C  
ATOM   1757  CE1 HSD   122      53.940  66.550  63.210  0.00  0.00           C  
ATOM   1758  HE1 HSD   122      53.320  65.770  63.650  0.00  0.00           H  
ATOM   1759  NE2 HSD   122      55.270  66.440  62.920  0.00  0.00           N  
ATOM   1760  CD2 HSD   122      55.550  67.610  62.150  0.00  0.00           C  
ATOM   1761  HD2 HSD   122      56.560  67.760  61.800  0.00  0.00           H  
ATOM   1762  C   HSD   122      54.410  72.080  61.050  0.00  0.00           C  
ATOM   1763  O   HSD   122      55.300  72.050  60.140  0.00  0.00           O  
ATOM   1764  N   ARG   123      53.570  73.090  61.210  0.00  0.00           N  
ATOM   1765  HN  ARG   123      52.820  72.980  61.860  0.00  0.00           H  
ATOM   1766  CA  ARG   123      53.680  74.380  60.450  0.00  0.00           C  
ATOM   1767  HA  ARG   123      52.920  75.040  60.840  0.00  0.00           H  
ATOM   1768  CB  ARG   123      55.030  75.160  60.720  0.00  0.00           C  
ATOM   1769  HB1 ARG   123      54.950  76.000  59.990  0.00  0.00           H  
ATOM   1770  HB2 ARG   123      55.890  74.520  60.430  0.00  0.00           H  
ATOM   1771  CG  ARG   123      55.150  75.770  62.130  0.00  0.00           C  
ATOM   1772  HG1 ARG   123      56.190  76.170  62.070  0.00  0.00           H  
ATOM   1773  HG2 ARG   123      54.460  76.590  62.390  0.00  0.00           H  
ATOM   1774  CD  ARG   123      55.150  74.820  63.310  0.00  0.00           C  
ATOM   1775  HD1 ARG   123      54.210  74.260  63.500  0.00  0.00           H  
ATOM   1776  HD2 ARG   123      55.790  73.960  63.020  0.00  0.00           H  
ATOM   1777  NE  ARG   123      55.620  75.620  64.520  0.00  0.00           N  
ATOM   1778  HE  ARG   123      55.540  76.620  64.520  0.00  0.00           H  
ATOM   1779  CZ  ARG   123      56.180  75.050  65.570  0.00  0.00           C  
ATOM   1780  NH1 ARG   123      56.230  73.760  65.900  0.00  0.00           N1+
ATOM   1781 HH11 ARG   123      56.390  73.590  66.880  0.00  0.00           H  
ATOM   1782 HH12 ARG   123      55.600  73.070  65.570  0.00  0.00           H  
ATOM   1783  NH2 ARG   123      56.690  75.930  66.450  0.00  0.00           N  
ATOM   1784 HH21 ARG   123      56.890  76.820  66.040  0.00  0.00           H  
ATOM   1785 HH22 ARG   123      57.220  75.640  67.250  0.00  0.00           H  
ATOM   1786  C   ARG   123      53.250  74.180  58.950  0.00  0.00           C  
ATOM   1787  O   ARG   123      53.930  74.660  58.040  0.00  0.00           O  
ATOM   1788  N   LEU   124      52.180  73.440  58.690  0.00  0.00           N  
ATOM   1789  HN  LEU   124      51.680  73.040  59.460  0.00  0.00           H  
ATOM   1790  CA  LEU   124      51.730  73.210  57.380  0.00  0.00           C  
ATOM   1791  HA  LEU   124      52.240  73.800  56.640  0.00  0.00           H  
ATOM   1792  CB  LEU   124      51.950  71.670  57.120  0.00  0.00           C  
ATOM   1793  HB1 LEU   124      51.490  71.180  58.010  0.00  0.00           H  
ATOM   1794  HB2 LEU   124      51.570  71.240  56.170  0.00  0.00           H  
ATOM   1795  CG  LEU   124      53.380  71.120  57.000  0.00  0.00           C  
ATOM   1796  HG  LEU   124      54.000  71.560  57.800  0.00  0.00           H  
ATOM   1797  CD1 LEU   124      53.390  69.570  57.170  0.00  0.00           C  
ATOM   1798 HD11 LEU   124      52.940  69.370  58.170  0.00  0.00           H  
ATOM   1799 HD12 LEU   124      54.350  69.030  57.000  0.00  0.00           H  
ATOM   1800 HD13 LEU   124      52.820  69.020  56.390  0.00  0.00           H  
ATOM   1801  CD2 LEU   124      54.060  71.480  55.660  0.00  0.00           C  
ATOM   1802 HD21 LEU   124      53.630  71.000  54.750  0.00  0.00           H  
ATOM   1803 HD22 LEU   124      53.980  72.580  55.480  0.00  0.00           H  
ATOM   1804 HD23 LEU   124      55.130  71.210  55.660  0.00  0.00           H  
ATOM   1805  C   LEU   124      50.280  73.380  57.200  0.00  0.00           C  
ATOM   1806  O   LEU   124      49.610  73.350  58.200  0.00  0.00           O  
ATOM   1807  N   SER   125      49.750  73.610  55.950  0.00  0.00           N  
ATOM   1808  HN  SER   125      50.350  73.850  55.190  0.00  0.00           H  
ATOM   1809  CA  SER   125      48.370  73.460  55.590  0.00  0.00           C  
ATOM   1810  HA  SER   125      47.840  74.140  56.240  0.00  0.00           H  
ATOM   1811  CB  SER   125      48.040  73.840  54.060  0.00  0.00           C  
ATOM   1812  HB1 SER   125      48.390  74.890  54.020  0.00  0.00           H  
ATOM   1813  HB2 SER   125      48.670  73.290  53.330  0.00  0.00           H  
ATOM   1814  OG  SER   125      46.650  73.770  53.670  0.00  0.00           O  
ATOM   1815  HG1 SER   125      46.650  74.280  52.850  0.00  0.00           H  
ATOM   1816  C   SER   125      47.660  72.120  55.960  0.00  0.00           C  
ATOM   1817  O   SER   125      48.240  71.040  55.790  0.00  0.00           O  
ATOM   1818  N   SER   126      46.370  72.140  56.290  0.00  0.00           N  
ATOM   1819  HN  SER   126      45.840  72.990  56.320  0.00  0.00           H  
ATOM   1820  CA  SER   126      45.700  70.860  56.530  0.00  0.00           C  
ATOM   1821  HA  SER   126      46.270  70.310  57.260  0.00  0.00           H  
ATOM   1822  CB  SER   126      44.300  71.080  57.080  0.00  0.00           C  
ATOM   1823  HB1 SER   126      44.320  71.790  57.930  0.00  0.00           H  
ATOM   1824  HB2 SER   126      43.660  71.570  56.310  0.00  0.00           H  
ATOM   1825  OG  SER   126      43.730  69.880  57.560  0.00  0.00           O  
ATOM   1826  HG1 SER   126      43.580  69.260  56.850  0.00  0.00           H  
ATOM   1827  C   SER   126      45.740  69.890  55.330  0.00  0.00           C  
ATOM   1828  O   SER   126      46.070  68.740  55.450  0.00  0.00           O  
ATOM   1829  N   ALA   127      45.360  70.530  54.200  0.00  0.00           N  
ATOM   1830  HN  ALA   127      44.940  71.430  54.220  0.00  0.00           H  
ATOM   1831  CA  ALA   127      45.300  69.930  52.880  0.00  0.00           C  
ATOM   1832  HA  ALA   127      44.550  69.160  52.950  0.00  0.00           H  
ATOM   1833  CB  ALA   127      44.830  70.920  51.760  0.00  0.00           C  
ATOM   1834  HB1 ALA   127      44.760  70.430  50.770  0.00  0.00           H  
ATOM   1835  HB2 ALA   127      45.390  71.880  51.740  0.00  0.00           H  
ATOM   1836  HB3 ALA   127      43.780  71.200  52.000  0.00  0.00           H  
ATOM   1837  C   ALA   127      46.610  69.270  52.430  0.00  0.00           C  
ATOM   1838  O   ALA   127      46.770  68.130  51.970  0.00  0.00           O  
ATOM   1839  N   GLU   128      47.680  69.990  52.620  0.00  0.00           N  
ATOM   1840  HN  GLU   128      47.690  70.910  52.990  0.00  0.00           H  
ATOM   1841  CA  GLU   128      49.030  69.620  52.310  0.00  0.00           C  
ATOM   1842  HA  GLU   128      49.110  69.270  51.290  0.00  0.00           H  
ATOM   1843  CB  GLU   128      50.100  70.700  52.480  0.00  0.00           C  
ATOM   1844  HB1 GLU   128      50.040  71.140  53.490  0.00  0.00           H  
ATOM   1845  HB2 GLU   128      51.120  70.270  52.390  0.00  0.00           H  
ATOM   1846  CG  GLU   128      50.020  71.720  51.320  0.00  0.00           C  
ATOM   1847  HG1 GLU   128      49.010  72.160  51.430  0.00  0.00           H  
ATOM   1848  HG2 GLU   128      50.240  71.240  50.340  0.00  0.00           H  
ATOM   1849  CD  GLU   128      51.000  72.850  51.520  0.00  0.00           C  
ATOM   1850  OE1 GLU   128      52.180  72.570  51.220  0.00  0.00           O  
ATOM   1851  OE2 GLU   128      50.610  73.900  51.980  0.00  0.00           O1-
ATOM   1852  C   GLU   128      49.500  68.430  53.280  0.00  0.00           C  
ATOM   1853  O   GLU   128      50.170  67.540  52.790  0.00  0.00           O  
ATOM   1854  N   CYS   129      49.110  68.490  54.580  0.00  0.00           N  
ATOM   1855  HN  CYS   129      48.790  69.350  54.960  0.00  0.00           H  
ATOM   1856  CA  CYS   129      49.520  67.530  55.560  0.00  0.00           C  
ATOM   1857  HA  CYS   129      50.550  67.270  55.380  0.00  0.00           H  
ATOM   1858  CB  CYS   129      49.230  68.060  56.980  0.00  0.00           C  
ATOM   1859  HB1 CYS   129      48.130  67.990  57.050  0.00  0.00           H  
ATOM   1860  HB2 CYS   129      49.670  69.080  56.960  0.00  0.00           H  
ATOM   1861  SG  CYS   129      50.060  67.120  58.370  0.00  0.00           S  
ATOM   1862  HG1 CYS   129      49.620  65.940  57.980  0.00  0.00           H  
ATOM   1863  C   CYS   129      48.850  66.150  55.420  0.00  0.00           C  
ATOM   1864  O   CYS   129      49.500  65.130  55.610  0.00  0.00           O  
ATOM   1865  N   ALA   130      47.620  66.170  54.960  0.00  0.00           N  
ATOM   1866  HN  ALA   130      47.260  67.090  54.900  0.00  0.00           H  
ATOM   1867  CA  ALA   130      46.780  64.980  54.590  0.00  0.00           C  
ATOM   1868  HA  ALA   130      46.720  64.290  55.420  0.00  0.00           H  
ATOM   1869  CB  ALA   130      45.370  65.460  54.150  0.00  0.00           C  
ATOM   1870  HB1 ALA   130      44.750  64.730  53.580  0.00  0.00           H  
ATOM   1871  HB2 ALA   130      45.420  66.340  53.460  0.00  0.00           H  
ATOM   1872  HB3 ALA   130      44.710  65.740  55.000  0.00  0.00           H  
ATOM   1873  C   ALA   130      47.300  64.270  53.310  0.00  0.00           C  
ATOM   1874  O   ALA   130      47.450  63.060  53.220  0.00  0.00           O  
ATOM   1875  N   ALA   131      47.640  65.050  52.270  0.00  0.00           N  
ATOM   1876  HN  ALA   131      47.520  66.040  52.270  0.00  0.00           H  
ATOM   1877  CA  ALA   131      48.320  64.450  51.130  0.00  0.00           C  
ATOM   1878  HA  ALA   131      47.650  63.680  50.790  0.00  0.00           H  
ATOM   1879  CB  ALA   131      48.440  65.530  50.090  0.00  0.00           C  
ATOM   1880  HB1 ALA   131      49.150  66.330  50.390  0.00  0.00           H  
ATOM   1881  HB2 ALA   131      47.460  65.970  49.790  0.00  0.00           H  
ATOM   1882  HB3 ALA   131      48.810  65.170  49.110  0.00  0.00           H  
ATOM   1883  C   ALA   131      49.740  63.800  51.500  0.00  0.00           C  
ATOM   1884  O   ALA   131      50.140  62.790  50.980  0.00  0.00           O  
ATOM   1885  N   ARG   132      50.430  64.460  52.440  0.00  0.00           N  
ATOM   1886  HN  ARG   132      49.980  65.290  52.740  0.00  0.00           H  
ATOM   1887  CA  ARG   132      51.740  64.040  52.910  0.00  0.00           C  
ATOM   1888  HA  ARG   132      52.220  63.600  52.040  0.00  0.00           H  
ATOM   1889  CB  ARG   132      52.600  65.310  53.460  0.00  0.00           C  
ATOM   1890  HB1 ARG   132      51.950  65.790  54.210  0.00  0.00           H  
ATOM   1891  HB2 ARG   132      53.530  64.950  53.940  0.00  0.00           H  
ATOM   1892  CG  ARG   132      52.960  66.460  52.530  0.00  0.00           C  
ATOM   1893  HG1 ARG   132      52.140  66.670  51.800  0.00  0.00           H  
ATOM   1894  HG2 ARG   132      53.120  67.340  53.190  0.00  0.00           H  
ATOM   1895  CD  ARG   132      54.200  66.250  51.610  0.00  0.00           C  
ATOM   1896  HD1 ARG   132      53.860  65.450  50.920  0.00  0.00           H  
ATOM   1897  HD2 ARG   132      55.100  65.910  52.170  0.00  0.00           H  
ATOM   1898  NE  ARG   132      54.430  67.490  50.900  0.00  0.00           N  
ATOM   1899  HE  ARG   132      54.010  68.370  51.110  0.00  0.00           H  
ATOM   1900  CZ  ARG   132      55.210  67.570  49.840  0.00  0.00           C  
ATOM   1901  NH1 ARG   132      55.850  66.590  49.230  0.00  0.00           N1+
ATOM   1902 HH11 ARG   132      56.410  66.860  48.440  0.00  0.00           H  
ATOM   1903 HH12 ARG   132      56.090  65.720  49.660  0.00  0.00           H  
ATOM   1904  NH2 ARG   132      55.420  68.730  49.220  0.00  0.00           N  
ATOM   1905 HH21 ARG   132      55.920  68.690  48.360  0.00  0.00           H  
ATOM   1906 HH22 ARG   132      54.890  69.550  49.430  0.00  0.00           H  
ATOM   1907  C   ARG   132      51.770  62.860  53.870  0.00  0.00           C  
ATOM   1908  O   ARG   132      52.680  62.040  53.920  0.00  0.00           O  
ATOM   1909  N   LEU   133      50.740  62.780  54.710  0.00  0.00           N  
ATOM   1910  HN  LEU   133      50.090  63.540  54.770  0.00  0.00           H  
ATOM   1911  CA  LEU   133      50.430  61.640  55.420  0.00  0.00           C  
ATOM   1912  HA  LEU   133      51.360  61.140  55.660  0.00  0.00           H  
ATOM   1913  CB  LEU   133      49.480  61.960  56.640  0.00  0.00           C  
ATOM   1914  HB1 LEU   133      50.150  62.650  57.190  0.00  0.00           H  
ATOM   1915  HB2 LEU   133      48.540  62.470  56.310  0.00  0.00           H  
ATOM   1916  CG  LEU   133      49.160  60.870  57.610  0.00  0.00           C  
ATOM   1917  HG  LEU   133      48.580  60.100  57.070  0.00  0.00           H  
ATOM   1918  CD1 LEU   133      50.490  60.320  58.230  0.00  0.00           C  
ATOM   1919 HD11 LEU   133      51.240  60.100  57.440  0.00  0.00           H  
ATOM   1920 HD12 LEU   133      50.970  61.010  58.970  0.00  0.00           H  
ATOM   1921 HD13 LEU   133      50.390  59.340  58.740  0.00  0.00           H  
ATOM   1922  CD2 LEU   133      48.200  61.400  58.740  0.00  0.00           C  
ATOM   1923 HD21 LEU   133      47.810  60.490  59.250  0.00  0.00           H  
ATOM   1924 HD22 LEU   133      48.760  61.980  59.510  0.00  0.00           H  
ATOM   1925 HD23 LEU   133      47.450  62.110  58.350  0.00  0.00           H  
ATOM   1926  C   LEU   133      49.850  60.480  54.660  0.00  0.00           C  
ATOM   1927  O   LEU   133      50.340  59.340  54.850  0.00  0.00           O  
ATOM   1928  N   THR   134      48.920  60.700  53.750  0.00  0.00           N  
ATOM   1929  HN  THR   134      48.430  61.570  53.710  0.00  0.00           H  
ATOM   1930  CA  THR   134      48.400  59.710  52.820  0.00  0.00           C  
ATOM   1931  HA  THR   134      47.840  59.050  53.470  0.00  0.00           H  
ATOM   1932  CB  THR   134      47.550  60.280  51.750  0.00  0.00           C  
ATOM   1933  HB  THR   134      48.080  61.130  51.270  0.00  0.00           H  
ATOM   1934  OG1 THR   134      46.370  60.840  52.350  0.00  0.00           O  
ATOM   1935  HG1 THR   134      46.690  61.630  52.800  0.00  0.00           H  
ATOM   1936  CG2 THR   134      47.110  59.130  50.820  0.00  0.00           C  
ATOM   1937 HG21 THR   134      46.850  58.150  51.290  0.00  0.00           H  
ATOM   1938 HG22 THR   134      47.920  58.890  50.100  0.00  0.00           H  
ATOM   1939 HG23 THR   134      46.250  59.470  50.210  0.00  0.00           H  
ATOM   1940  C   THR   134      49.620  58.950  52.170  0.00  0.00           C  
ATOM   1941  O   THR   134      49.660  57.750  52.120  0.00  0.00           O  
ATOM   1942  N   ALA   135      50.650  59.670  51.760  0.00  0.00           N  
ATOM   1943  HN  ALA   135      50.590  60.670  51.790  0.00  0.00           H  
ATOM   1944  CA  ALA   135      51.900  59.130  51.300  0.00  0.00           C  
ATOM   1945  HA  ALA   135      51.690  58.520  50.440  0.00  0.00           H  
ATOM   1946  CB  ALA   135      52.910  60.230  50.970  0.00  0.00           C  
ATOM   1947  HB1 ALA   135      52.430  60.880  50.200  0.00  0.00           H  
ATOM   1948  HB2 ALA   135      53.910  59.980  50.560  0.00  0.00           H  
ATOM   1949  HB3 ALA   135      53.080  60.810  51.900  0.00  0.00           H  
ATOM   1950  C   ALA   135      52.560  58.130  52.240  0.00  0.00           C  
ATOM   1951  O   ALA   135      53.070  57.100  51.890  0.00  0.00           O  
ATOM   1952  N   PHE   136      52.650  58.470  53.550  0.00  0.00           N  
ATOM   1953  HN  PHE   136      52.130  59.270  53.850  0.00  0.00           H  
ATOM   1954  CA  PHE   136      53.320  57.740  54.590  0.00  0.00           C  
ATOM   1955  HA  PHE   136      54.300  57.570  54.180  0.00  0.00           H  
ATOM   1956  CB  PHE   136      53.520  58.610  55.840  0.00  0.00           C  
ATOM   1957  HB1 PHE   136      52.680  59.290  56.100  0.00  0.00           H  
ATOM   1958  HB2 PHE   136      54.330  59.340  55.610  0.00  0.00           H  
ATOM   1959  CG  PHE   136      53.770  57.880  57.160  0.00  0.00           C  
ATOM   1960  CD1 PHE   136      52.770  57.580  58.100  0.00  0.00           C  
ATOM   1961  HD1 PHE   136      51.730  57.830  57.920  0.00  0.00           H  
ATOM   1962  CE1 PHE   136      53.080  56.810  59.210  0.00  0.00           C  
ATOM   1963  HE1 PHE   136      52.360  56.760  60.020  0.00  0.00           H  
ATOM   1964  CZ  PHE   136      54.340  56.260  59.410  0.00  0.00           C  
ATOM   1965  HZ  PHE   136      54.570  55.560  60.200  0.00  0.00           H  
ATOM   1966  CD2 PHE   136      55.070  57.380  57.350  0.00  0.00           C  
ATOM   1967  HD2 PHE   136      55.780  57.550  56.550  0.00  0.00           H  
ATOM   1968  CE2 PHE   136      55.320  56.530  58.440  0.00  0.00           C  
ATOM   1969  HE2 PHE   136      56.330  56.170  58.560  0.00  0.00           H  
ATOM   1970  C   PHE   136      52.580  56.390  54.720  0.00  0.00           C  
ATOM   1971  O   PHE   136      53.190  55.320  54.760  0.00  0.00           O  
ATOM   1972  N   LEU   137      51.210  56.490  54.750  0.00  0.00           N  
ATOM   1973  HN  LEU   137      50.750  57.350  54.540  0.00  0.00           H  
ATOM   1974  CA  LEU   137      50.380  55.320  54.910  0.00  0.00           C  
ATOM   1975  HA  LEU   137      50.840  54.730  55.690  0.00  0.00           H  
ATOM   1976  CB  LEU   137      48.910  55.510  55.430  0.00  0.00           C  
ATOM   1977  HB1 LEU   137      48.470  54.510  55.660  0.00  0.00           H  
ATOM   1978  HB2 LEU   137      48.330  55.900  54.570  0.00  0.00           H  
ATOM   1979  CG  LEU   137      48.630  56.550  56.500  0.00  0.00           C  
ATOM   1980  HG  LEU   137      49.120  57.490  56.170  0.00  0.00           H  
ATOM   1981  CD1 LEU   137      47.060  56.750  56.470  0.00  0.00           C  
ATOM   1982 HD11 LEU   137      46.760  57.230  55.520  0.00  0.00           H  
ATOM   1983 HD12 LEU   137      46.850  57.500  57.260  0.00  0.00           H  
ATOM   1984 HD13 LEU   137      46.510  55.800  56.640  0.00  0.00           H  
ATOM   1985  CD2 LEU   137      49.160  56.250  57.910  0.00  0.00           C  
ATOM   1986 HD21 LEU   137      50.200  55.860  57.810  0.00  0.00           H  
ATOM   1987 HD22 LEU   137      48.490  55.540  58.450  0.00  0.00           H  
ATOM   1988 HD23 LEU   137      49.130  57.150  58.550  0.00  0.00           H  
ATOM   1989  C   LEU   137      50.400  54.450  53.680  0.00  0.00           C  
ATOM   1990  O   LEU   137      50.580  53.250  53.840  0.00  0.00           O  
ATOM   1991  N   ARG   138      50.330  55.000  52.460  0.00  0.00           N  
ATOM   1992  HN  ARG   138      50.270  55.990  52.320  0.00  0.00           H  
ATOM   1993  CA  ARG   138      50.530  54.230  51.260  0.00  0.00           C  
ATOM   1994  HA  ARG   138      49.890  53.360  51.260  0.00  0.00           H  
ATOM   1995  CB  ARG   138      50.240  55.140  50.030  0.00  0.00           C  
ATOM   1996  HB1 ARG   138      50.760  56.120  50.100  0.00  0.00           H  
ATOM   1997  HB2 ARG   138      50.590  54.660  49.090  0.00  0.00           H  
ATOM   1998  CG  ARG   138      48.750  55.330  49.950  0.00  0.00           C  
ATOM   1999  HG1 ARG   138      48.520  55.760  50.940  0.00  0.00           H  
ATOM   2000  HG2 ARG   138      48.590  56.170  49.230  0.00  0.00           H  
ATOM   2001  CD  ARG   138      47.850  54.110  49.810  0.00  0.00           C  
ATOM   2002  HD1 ARG   138      46.790  54.420  49.700  0.00  0.00           H  
ATOM   2003  HD2 ARG   138      47.900  53.560  50.780  0.00  0.00           H  
ATOM   2004  NE  ARG   138      48.230  53.330  48.580  0.00  0.00           N  
ATOM   2005  HE  ARG   138      48.400  52.340  48.580  0.00  0.00           H  
ATOM   2006  CZ  ARG   138      48.190  53.800  47.380  0.00  0.00           C  
ATOM   2007  NH1 ARG   138      47.740  54.990  46.980  0.00  0.00           N1+
ATOM   2008 HH11 ARG   138      47.800  55.150  45.990  0.00  0.00           H  
ATOM   2009 HH12 ARG   138      47.280  55.540  47.670  0.00  0.00           H  
ATOM   2010  NH2 ARG   138      48.600  52.970  46.410  0.00  0.00           N  
ATOM   2011 HH21 ARG   138      48.320  53.210  45.480  0.00  0.00           H  
ATOM   2012 HH22 ARG   138      49.000  52.090  46.650  0.00  0.00           H  
ATOM   2013  C   ARG   138      52.000  53.570  51.060  0.00  0.00           C  
ATOM   2014  O   ARG   138      52.150  52.440  50.610  0.00  0.00           O  
ATOM   2015  N   HSD   139      53.060  54.300  51.480  0.00  0.00           N  
ATOM   2016  HN  HSD   139      52.910  55.240  51.780  0.00  0.00           H  
ATOM   2017  CA  HSD   139      54.360  53.690  51.760  0.00  0.00           C  
ATOM   2018  HA  HSD   139      54.640  53.010  50.970  0.00  0.00           H  
ATOM   2019  CB  HSD   139      55.450  54.750  51.960  0.00  0.00           C  
ATOM   2020  HB1 HSD   139      55.050  55.400  52.770  0.00  0.00           H  
ATOM   2021  HB2 HSD   139      56.400  54.310  52.350  0.00  0.00           H  
ATOM   2022  ND1 HSD   139      56.220  54.840  49.630  0.00  0.00           N  
ATOM   2023  HD1 HSD   139      56.610  53.910  49.640  0.00  0.00           H  
ATOM   2024  CG  HSD   139      55.670  55.540  50.650  0.00  0.00           C  
ATOM   2025  CE1 HSD   139      56.210  55.630  48.530  0.00  0.00           C  
ATOM   2026  HE1 HSD   139      56.760  55.300  47.650  0.00  0.00           H  
ATOM   2027  NE2 HSD   139      55.770  56.860  48.830  0.00  0.00           N  
ATOM   2028  CD2 HSD   139      55.460  56.790  50.160  0.00  0.00           C  
ATOM   2029  HD2 HSD   139      55.100  57.690  50.620  0.00  0.00           H  
ATOM   2030  C   HSD   139      54.440  52.680  52.870  0.00  0.00           C  
ATOM   2031  O   HSD   139      55.130  51.630  52.720  0.00  0.00           O  
ATOM   2032  N   LEU   140      53.770  52.750  54.050  0.00  0.00           N  
ATOM   2033  HN  LEU   140      53.290  53.610  54.200  0.00  0.00           H  
ATOM   2034  CA  LEU   140      53.850  51.920  55.200  0.00  0.00           C  
ATOM   2035  HA  LEU   140      54.900  51.680  55.360  0.00  0.00           H  
ATOM   2036  CB  LEU   140      53.260  52.680  56.410  0.00  0.00           C  
ATOM   2037  HB1 LEU   140      52.220  53.020  56.230  0.00  0.00           H  
ATOM   2038  HB2 LEU   140      53.870  53.580  56.650  0.00  0.00           H  
ATOM   2039  CG  LEU   140      53.240  51.950  57.760  0.00  0.00           C  
ATOM   2040  HG  LEU   140      52.430  51.190  57.670  0.00  0.00           H  
ATOM   2041  CD1 LEU   140      54.610  51.260  58.180  0.00  0.00           C  
ATOM   2042 HD11 LEU   140      55.310  52.080  58.440  0.00  0.00           H  
ATOM   2043 HD12 LEU   140      54.370  50.660  59.080  0.00  0.00           H  
ATOM   2044 HD13 LEU   140      55.120  50.570  57.480  0.00  0.00           H  
ATOM   2045  CD2 LEU   140      52.660  52.800  58.810  0.00  0.00           C  
ATOM   2046 HD21 LEU   140      53.260  53.710  59.020  0.00  0.00           H  
ATOM   2047 HD22 LEU   140      51.630  53.090  58.480  0.00  0.00           H  
ATOM   2048 HD23 LEU   140      52.580  52.220  59.750  0.00  0.00           H  
ATOM   2049  C   LEU   140      53.230  50.560  55.040  0.00  0.00           C  
ATOM   2050  O   LEU   140      53.600  49.560  55.660  0.00  0.00           O  
ATOM   2051  N   GLY   141      52.160  50.500  54.170  0.00  0.00           N  
ATOM   2052  HN  GLY   141      51.920  51.290  53.610  0.00  0.00           H  
ATOM   2053  CA  GLY   141      51.540  49.250  53.930  0.00  0.00           C  
ATOM   2054  HA1 GLY   141      51.820  49.090  52.900  0.00  0.00           H  
ATOM   2055  HA2 GLY   141      51.860  48.410  54.530  0.00  0.00           H  
ATOM   2056  C   GLY   141      50.030  49.250  54.030  0.00  0.00           C  
ATOM   2057  O   GLY   141      49.370  48.250  53.930  0.00  0.00           O  
ATOM   2058  N   VAL   142      49.410  50.470  54.070  0.00  0.00           N  
ATOM   2059  HN  VAL   142      50.010  51.260  54.140  0.00  0.00           H  
ATOM   2060  CA  VAL   142      47.980  50.610  54.010  0.00  0.00           C  
ATOM   2061  HA  VAL   142      47.510  49.680  54.280  0.00  0.00           H  
ATOM   2062  CB  VAL   142      47.530  51.910  54.820  0.00  0.00           C  
ATOM   2063  HB  VAL   142      48.200  52.740  54.490  0.00  0.00           H  
ATOM   2064  CG1 VAL   142      46.080  52.380  54.570  0.00  0.00           C  
ATOM   2065 HG11 VAL   142      45.950  53.330  55.130  0.00  0.00           H  
ATOM   2066 HG12 VAL   142      45.900  52.490  53.480  0.00  0.00           H  
ATOM   2067 HG13 VAL   142      45.280  51.700  54.930  0.00  0.00           H  
ATOM   2068  CG2 VAL   142      47.880  51.660  56.290  0.00  0.00           C  
ATOM   2069 HG21 VAL   142      47.040  51.030  56.670  0.00  0.00           H  
ATOM   2070 HG22 VAL   142      48.790  51.040  56.450  0.00  0.00           H  
ATOM   2071 HG23 VAL   142      47.820  52.670  56.750  0.00  0.00           H  
ATOM   2072  C   VAL   142      47.560  50.760  52.530  0.00  0.00           C  
ATOM   2073  O   VAL   142      48.220  51.460  51.750  0.00  0.00           O  
ATOM   2074  N   ALA   143      46.560  50.060  52.070  0.00  0.00           N  
ATOM   2075  HN  ALA   143      45.960  49.530  52.660  0.00  0.00           H  
ATOM   2076  CA  ALA   143      46.460  49.960  50.620  0.00  0.00           C  
ATOM   2077  HA  ALA   143      47.430  50.080  50.150  0.00  0.00           H  
ATOM   2078  CB  ALA   143      45.970  48.540  50.250  0.00  0.00           C  
ATOM   2079  HB1 ALA   143      46.870  47.900  50.310  0.00  0.00           H  
ATOM   2080  HB2 ALA   143      45.680  48.470  49.180  0.00  0.00           H  
ATOM   2081  HB3 ALA   143      45.120  48.240  50.890  0.00  0.00           H  
ATOM   2082  C   ALA   143      45.450  50.960  50.050  0.00  0.00           C  
ATOM   2083  O   ALA   143      45.460  51.140  48.820  0.00  0.00           O  
ATOM   2084  N   ALA   144      44.620  51.520  50.920  0.00  0.00           N  
ATOM   2085  HN  ALA   144      44.470  51.340  51.890  0.00  0.00           H  
ATOM   2086  CA  ALA   144      43.620  52.460  50.520  0.00  0.00           C  
ATOM   2087  HA  ALA   144      44.060  52.940  49.660  0.00  0.00           H  
ATOM   2088  CB  ALA   144      42.240  51.960  50.040  0.00  0.00           C  
ATOM   2089  HB1 ALA   144      41.720  52.880  49.690  0.00  0.00           H  
ATOM   2090  HB2 ALA   144      42.210  51.180  49.240  0.00  0.00           H  
ATOM   2091  HB3 ALA   144      41.720  51.620  50.960  0.00  0.00           H  
ATOM   2092  C   ALA   144      43.450  53.450  51.700  0.00  0.00           C  
ATOM   2093  O   ALA   144      43.260  53.050  52.840  0.00  0.00           O  
ATOM   2094  N   VAL   145      43.540  54.780  51.410  0.00  0.00           N  
ATOM   2095  HN  VAL   145      43.610  55.090  50.470  0.00  0.00           H  
ATOM   2096  CA  VAL   145      43.360  55.830  52.410  0.00  0.00           C  
ATOM   2097  HA  VAL   145      43.090  55.410  53.370  0.00  0.00           H  
ATOM   2098  CB  VAL   145      44.660  56.660  52.580  0.00  0.00           C  
ATOM   2099  HB  VAL   145      44.860  57.140  51.600  0.00  0.00           H  
ATOM   2100  CG1 VAL   145      44.530  57.740  53.690  0.00  0.00           C  
ATOM   2101 HG11 VAL   145      44.230  57.270  54.650  0.00  0.00           H  
ATOM   2102 HG12 VAL   145      43.720  58.450  53.430  0.00  0.00           H  
ATOM   2103 HG13 VAL   145      45.450  58.340  53.830  0.00  0.00           H  
ATOM   2104  CG2 VAL   145      45.800  55.770  52.810  0.00  0.00           C  
ATOM   2105 HG21 VAL   145      46.760  56.310  52.990  0.00  0.00           H  
ATOM   2106 HG22 VAL   145      45.620  55.130  53.700  0.00  0.00           H  
ATOM   2107 HG23 VAL   145      46.000  55.080  51.960  0.00  0.00           H  
ATOM   2108  C   VAL   145      42.190  56.710  51.960  0.00  0.00           C  
ATOM   2109  O   VAL   145      42.100  57.220  50.840  0.00  0.00           O  
ATOM   2110  N   PHE   146      41.270  56.780  52.940  0.00  0.00           N  
ATOM   2111  HN  PHE   146      41.560  56.350  53.790  0.00  0.00           H  
ATOM   2112  CA  PHE   146      39.910  57.150  52.730  0.00  0.00           C  
ATOM   2113  HA  PHE   146      39.850  57.580  51.740  0.00  0.00           H  
ATOM   2114  CB  PHE   146      38.840  56.010  53.090  0.00  0.00           C  
ATOM   2115  HB1 PHE   146      39.030  55.860  54.180  0.00  0.00           H  
ATOM   2116  HB2 PHE   146      37.840  56.460  52.950  0.00  0.00           H  
ATOM   2117  CG  PHE   146      38.990  54.820  52.270  0.00  0.00           C  
ATOM   2118  CD1 PHE   146      39.290  54.920  50.900  0.00  0.00           C  
ATOM   2119  HD1 PHE   146      39.510  55.880  50.460  0.00  0.00           H  
ATOM   2120  CE1 PHE   146      39.120  53.810  50.120  0.00  0.00           C  
ATOM   2121  HE1 PHE   146      39.320  53.870  49.060  0.00  0.00           H  
ATOM   2122  CZ  PHE   146      38.590  52.640  50.620  0.00  0.00           C  
ATOM   2123  HZ  PHE   146      38.460  51.750  50.010  0.00  0.00           H  
ATOM   2124  CD2 PHE   146      38.710  53.540  52.830  0.00  0.00           C  
ATOM   2125  HD2 PHE   146      38.490  53.530  53.890  0.00  0.00           H  
ATOM   2126  CE2 PHE   146      38.480  52.410  52.040  0.00  0.00           C  
ATOM   2127  HE2 PHE   146      38.080  51.530  52.540  0.00  0.00           H  
ATOM   2128  C   PHE   146      39.690  58.430  53.520  0.00  0.00           C  
ATOM   2129  O   PHE   146      40.290  58.700  54.550  0.00  0.00           O  
ATOM   2130  N   ASP   147      38.860  59.300  52.910  0.00  0.00           N  
ATOM   2131  HN  ASP   147      38.540  59.140  51.980  0.00  0.00           H  
ATOM   2132  CA  ASP   147      38.340  60.500  53.580  0.00  0.00           C  
ATOM   2133  HA  ASP   147      38.930  60.660  54.460  0.00  0.00           H  
ATOM   2134  CB  ASP   147      38.340  61.650  52.540  0.00  0.00           C  
ATOM   2135  HB1 ASP   147      37.480  61.560  51.850  0.00  0.00           H  
ATOM   2136  HB2 ASP   147      39.340  61.690  52.040  0.00  0.00           H  
ATOM   2137  CG  ASP   147      38.200  63.030  53.130  0.00  0.00           C  
ATOM   2138  OD1 ASP   147      37.810  63.180  54.310  0.00  0.00           O  
ATOM   2139  OD2 ASP   147      38.320  64.010  52.360  0.00  0.00           O1-
ATOM   2140  C   ASP   147      36.930  60.140  54.160  0.00  0.00           C  
ATOM   2141  O   ASP   147      36.420  59.100  53.800  0.00  0.00           O  
ATOM   2142  N   ILE   148      36.400  60.920  55.070  0.00  0.00           N  
ATOM   2143  HN  ILE   148      36.930  61.730  55.310  0.00  0.00           H  
ATOM   2144  CA  ILE   148      35.020  60.830  55.560  0.00  0.00           C  
ATOM   2145  HA  ILE   148      34.760  59.780  55.510  0.00  0.00           H  
ATOM   2146  CB  ILE   148      34.930  61.300  57.030  0.00  0.00           C  
ATOM   2147  HB  ILE   148      33.840  61.360  57.230  0.00  0.00           H  
ATOM   2148  CG2 ILE   148      35.480  60.160  57.920  0.00  0.00           C  
ATOM   2149 HG21 ILE   148      34.910  59.290  57.540  0.00  0.00           H  
ATOM   2150 HG22 ILE   148      35.260  60.390  58.990  0.00  0.00           H  
ATOM   2151 HG23 ILE   148      36.580  60.060  57.790  0.00  0.00           H  
ATOM   2152  CG1 ILE   148      35.620  62.640  57.280  0.00  0.00           C  
ATOM   2153 HG11 ILE   148      35.400  63.230  56.370  0.00  0.00           H  
ATOM   2154 HG12 ILE   148      36.700  62.440  57.420  0.00  0.00           H  
ATOM   2155  CD  ILE   148      34.920  63.220  58.500  0.00  0.00           C  
ATOM   2156  HD1 ILE   148      33.860  63.460  58.250  0.00  0.00           H  
ATOM   2157  HD2 ILE   148      35.000  62.540  59.380  0.00  0.00           H  
ATOM   2158  HD3 ILE   148      35.360  64.160  58.900  0.00  0.00           H  
ATOM   2159  C   ILE   148      34.030  61.730  54.750  0.00  0.00           C  
ATOM   2160  O   ILE   148      32.840  61.580  54.860  0.00  0.00           O  
ATOM   2161  N   ALA   149      34.450  62.530  53.810  0.00  0.00           N  
ATOM   2162  HN  ALA   149      35.430  62.520  53.660  0.00  0.00           H  
ATOM   2163  CA  ALA   149      33.550  63.460  53.140  0.00  0.00           C  
ATOM   2164  HA  ALA   149      33.130  64.020  53.960  0.00  0.00           H  
ATOM   2165  CB  ALA   149      34.480  64.250  52.250  0.00  0.00           C  
ATOM   2166  HB1 ALA   149      33.960  65.110  51.770  0.00  0.00           H  
ATOM   2167  HB2 ALA   149      34.890  63.620  51.430  0.00  0.00           H  
ATOM   2168  HB3 ALA   149      35.380  64.630  52.780  0.00  0.00           H  
ATOM   2169  C   ALA   149      32.360  62.920  52.380  0.00  0.00           C  
ATOM   2170  O   ALA   149      31.220  63.370  52.570  0.00  0.00           O  
ATOM   2171  N   ALA   150      32.540  61.910  51.540  0.00  0.00           N  
ATOM   2172  HN  ALA   150      33.440  61.620  51.210  0.00  0.00           H  
ATOM   2173  CA  ALA   150      31.430  61.250  50.890  0.00  0.00           C  
ATOM   2174  HA  ALA   150      30.870  62.010  50.350  0.00  0.00           H  
ATOM   2175  CB  ALA   150      31.980  60.190  49.940  0.00  0.00           C  
ATOM   2176  HB1 ALA   150      32.630  59.400  50.360  0.00  0.00           H  
ATOM   2177  HB2 ALA   150      31.170  59.740  49.310  0.00  0.00           H  
ATOM   2178  HB3 ALA   150      32.690  60.710  49.260  0.00  0.00           H  
ATOM   2179  C   ALA   150      30.460  60.690  51.840  0.00  0.00           C  
ATOM   2180  O   ALA   150      29.300  60.820  51.700  0.00  0.00           O  
ATOM   2181  N   ALA   151      30.940  60.100  52.940  0.00  0.00           N  
ATOM   2182  HN  ALA   151      31.920  59.950  53.090  0.00  0.00           H  
ATOM   2183  CA  ALA   151      30.040  59.480  53.870  0.00  0.00           C  
ATOM   2184  HA  ALA   151      29.160  59.130  53.350  0.00  0.00           H  
ATOM   2185  CB  ALA   151      30.780  58.310  54.560  0.00  0.00           C  
ATOM   2186  HB1 ALA   151      31.260  57.630  53.840  0.00  0.00           H  
ATOM   2187  HB2 ALA   151      30.130  57.610  55.120  0.00  0.00           H  
ATOM   2188  HB3 ALA   151      31.560  58.660  55.270  0.00  0.00           H  
ATOM   2189  C   ALA   151      29.460  60.480  54.900  0.00  0.00           C  
ATOM   2190  O   ALA   151      28.340  60.430  55.400  0.00  0.00           O  
ATOM   2191  N   ARG   152      30.190  61.510  55.230  0.00  0.00           N  
ATOM   2192  HN  ARG   152      31.140  61.550  54.920  0.00  0.00           H  
ATOM   2193  CA  ARG   152      29.760  62.680  55.990  0.00  0.00           C  
ATOM   2194  HA  ARG   152      29.440  62.260  56.930  0.00  0.00           H  
ATOM   2195  CB  ARG   152      30.940  63.660  56.360  0.00  0.00           C  
ATOM   2196  HB1 ARG   152      31.530  63.070  57.100  0.00  0.00           H  
ATOM   2197  HB2 ARG   152      31.560  63.890  55.470  0.00  0.00           H  
ATOM   2198  CG  ARG   152      30.490  64.940  57.000  0.00  0.00           C  
ATOM   2199  HG1 ARG   152      29.600  64.820  57.660  0.00  0.00           H  
ATOM   2200  HG2 ARG   152      30.050  65.660  56.280  0.00  0.00           H  
ATOM   2201  CD  ARG   152      31.490  65.570  57.880  0.00  0.00           C  
ATOM   2202  HD1 ARG   152      31.900  64.860  58.630  0.00  0.00           H  
ATOM   2203  HD2 ARG   152      30.990  66.390  58.440  0.00  0.00           H  
ATOM   2204  NE  ARG   152      32.620  66.080  57.000  0.00  0.00           N  
ATOM   2205  HE  ARG   152      32.440  66.030  56.020  0.00  0.00           H  
ATOM   2206  CZ  ARG   152      33.480  66.990  57.460  0.00  0.00           C  
ATOM   2207  NH1 ARG   152      33.730  67.250  58.750  0.00  0.00           N1+
ATOM   2208 HH11 ARG   152      34.240  68.090  58.950  0.00  0.00           H  
ATOM   2209 HH12 ARG   152      32.990  66.860  59.290  0.00  0.00           H  
ATOM   2210  NH2 ARG   152      34.050  67.770  56.560  0.00  0.00           N  
ATOM   2211 HH21 ARG   152      34.660  68.540  56.770  0.00  0.00           H  
ATOM   2212 HH22 ARG   152      33.760  67.730  55.610  0.00  0.00           H  
ATOM   2213  C   ARG   152      28.620  63.470  55.400  0.00  0.00           C  
ATOM   2214  O   ARG   152      27.680  63.840  56.100  0.00  0.00           O  
ATOM   2215  N   GLN   153      28.670  63.720  54.060  0.00  0.00           N  
ATOM   2216  HN  GLN   153      29.540  63.510  53.620  0.00  0.00           H  
ATOM   2217  CA  GLN   153      27.460  64.140  53.410  0.00  0.00           C  
ATOM   2218  HA  GLN   153      27.200  65.030  53.960  0.00  0.00           H  
ATOM   2219  CB  GLN   153      27.750  64.520  51.920  0.00  0.00           C  
ATOM   2220  HB1 GLN   153      27.970  63.610  51.310  0.00  0.00           H  
ATOM   2221  HB2 GLN   153      26.800  64.960  51.560  0.00  0.00           H  
ATOM   2222  CG  GLN   153      28.850  65.590  51.640  0.00  0.00           C  
ATOM   2223  HG1 GLN   153      29.790  65.000  51.630  0.00  0.00           H  
ATOM   2224  HG2 GLN   153      28.580  66.140  50.710  0.00  0.00           H  
ATOM   2225  CD  GLN   153      29.030  66.620  52.730  0.00  0.00           C  
ATOM   2226  OE1 GLN   153      29.990  66.610  53.460  0.00  0.00           O  
ATOM   2227  NE2 GLN   153      28.090  67.600  52.890  0.00  0.00           N  
ATOM   2228 HE21 GLN   153      28.320  68.300  53.560  0.00  0.00           H  
ATOM   2229 HE22 GLN   153      27.260  67.430  52.360  0.00  0.00           H  
ATOM   2230  C   GLN   153      26.250  63.190  53.430  0.00  0.00           C  
ATOM   2231  O   GLN   153      25.120  63.660  53.510  0.00  0.00           O  
ATOM   2232  N   VAL   154      26.440  61.820  53.380  0.00  0.00           N  
ATOM   2233  HN  VAL   154      27.370  61.480  53.230  0.00  0.00           H  
ATOM   2234  CA  VAL   154      25.430  60.810  53.570  0.00  0.00           C  
ATOM   2235  HA  VAL   154      24.580  60.940  52.920  0.00  0.00           H  
ATOM   2236  CB  VAL   154      25.940  59.380  53.120  0.00  0.00           C  
ATOM   2237  HB  VAL   154      26.900  59.090  53.600  0.00  0.00           H  
ATOM   2238  CG1 VAL   154      24.990  58.210  53.610  0.00  0.00           C  
ATOM   2239 HG11 VAL   154      25.210  57.320  53.000  0.00  0.00           H  
ATOM   2240 HG12 VAL   154      25.260  58.070  54.680  0.00  0.00           H  
ATOM   2241 HG13 VAL   154      23.940  58.480  53.360  0.00  0.00           H  
ATOM   2242  CG2 VAL   154      26.160  59.430  51.560  0.00  0.00           C  
ATOM   2243 HG21 VAL   154      26.790  60.270  51.190  0.00  0.00           H  
ATOM   2244 HG22 VAL   154      26.490  58.450  51.140  0.00  0.00           H  
ATOM   2245 HG23 VAL   154      25.140  59.510  51.130  0.00  0.00           H  
ATOM   2246  C   VAL   154      24.850  60.990  55.000  0.00  0.00           C  
ATOM   2247  O   VAL   154      23.670  61.140  55.200  0.00  0.00           O  
ATOM   2248  N   ALA   155      25.660  61.210  56.070  0.00  0.00           N  
ATOM   2249  HN  ALA   155      26.650  61.150  56.070  0.00  0.00           H  
ATOM   2250  CA  ALA   155      25.130  61.470  57.410  0.00  0.00           C  
ATOM   2251  HA  ALA   155      24.390  60.740  57.690  0.00  0.00           H  
ATOM   2252  CB  ALA   155      26.270  61.300  58.470  0.00  0.00           C  
ATOM   2253  HB1 ALA   155      25.870  61.400  59.500  0.00  0.00           H  
ATOM   2254  HB2 ALA   155      26.720  60.290  58.390  0.00  0.00           H  
ATOM   2255  HB3 ALA   155      26.970  62.130  58.220  0.00  0.00           H  
ATOM   2256  C   ALA   155      24.520  62.800  57.670  0.00  0.00           C  
ATOM   2257  O   ALA   155      23.590  63.170  58.410  0.00  0.00           O  
ATOM   2258  N   LEU   156      24.900  63.820  56.850  0.00  0.00           N  
ATOM   2259  HN  LEU   156      25.540  63.600  56.120  0.00  0.00           H  
ATOM   2260  CA  LEU   156      24.180  65.070  56.790  0.00  0.00           C  
ATOM   2261  HA  LEU   156      24.090  65.470  57.780  0.00  0.00           H  
ATOM   2262  CB  LEU   156      25.150  66.140  56.080  0.00  0.00           C  
ATOM   2263  HB1 LEU   156      25.540  65.680  55.150  0.00  0.00           H  
ATOM   2264  HB2 LEU   156      26.040  66.240  56.740  0.00  0.00           H  
ATOM   2265  CG  LEU   156      24.620  67.530  55.590  0.00  0.00           C  
ATOM   2266  HG  LEU   156      23.630  67.730  56.050  0.00  0.00           H  
ATOM   2267  CD1 LEU   156      25.670  68.640  55.960  0.00  0.00           C  
ATOM   2268 HD11 LEU   156      25.150  69.610  55.840  0.00  0.00           H  
ATOM   2269 HD12 LEU   156      25.910  68.530  57.040  0.00  0.00           H  
ATOM   2270 HD13 LEU   156      26.540  68.440  55.300  0.00  0.00           H  
ATOM   2271  CD2 LEU   156      24.400  67.570  54.140  0.00  0.00           C  
ATOM   2272 HD21 LEU   156      23.550  66.940  53.800  0.00  0.00           H  
ATOM   2273 HD22 LEU   156      25.310  67.260  53.580  0.00  0.00           H  
ATOM   2274 HD23 LEU   156      23.950  68.550  53.860  0.00  0.00           H  
ATOM   2275  C   LEU   156      22.810  65.070  56.110  0.00  0.00           C  
ATOM   2276  O   LEU   156      21.830  65.800  56.500  0.00  0.00           O  
ATOM   2277  N   ALA   157      22.690  64.280  55.000  0.00  0.00           N  
ATOM   2278  HN  ALA   157      23.480  63.850  54.580  0.00  0.00           H  
ATOM   2279  CA  ALA   157      21.410  63.950  54.390  0.00  0.00           C  
ATOM   2280  HA  ALA   157      20.830  64.850  54.220  0.00  0.00           H  
ATOM   2281  CB  ALA   157      21.740  63.140  53.100  0.00  0.00           C  
ATOM   2282  HB1 ALA   157      20.760  63.120  52.570  0.00  0.00           H  
ATOM   2283  HB2 ALA   157      22.500  63.660  52.480  0.00  0.00           H  
ATOM   2284  HB3 ALA   157      21.990  62.080  53.330  0.00  0.00           H  
ATOM   2285  C   ALA   157      20.470  63.200  55.430  0.00  0.00           C  
ATOM   2286  O   ALA   157      19.310  63.590  55.710  0.00  0.00           O  
ATOM   2287  N   GLU   158      21.030  62.290  56.120  0.00  0.00           N  
ATOM   2288  HN  GLU   158      22.010  62.100  56.050  0.00  0.00           H  
ATOM   2289  CA  GLU   158      20.390  61.540  57.220  0.00  0.00           C  
ATOM   2290  HA  GLU   158      19.520  61.030  56.840  0.00  0.00           H  
ATOM   2291  CB  GLU   158      21.380  60.430  57.750  0.00  0.00           C  
ATOM   2292  HB1 GLU   158      22.340  60.890  58.060  0.00  0.00           H  
ATOM   2293  HB2 GLU   158      20.970  60.020  58.700  0.00  0.00           H  
ATOM   2294  CG  GLU   158      21.650  59.340  56.690  0.00  0.00           C  
ATOM   2295  HG1 GLU   158      21.840  59.820  55.710  0.00  0.00           H  
ATOM   2296  HG2 GLU   158      22.520  58.700  56.930  0.00  0.00           H  
ATOM   2297  CD  GLU   158      20.380  58.480  56.480  0.00  0.00           C  
ATOM   2298  OE1 GLU   158      19.650  58.520  55.500  0.00  0.00           O  
ATOM   2299  OE2 GLU   158      20.020  57.780  57.480  0.00  0.00           O1-
ATOM   2300  C   GLU   158      19.960  62.440  58.380  0.00  0.00           C  
ATOM   2301  O   GLU   158      18.940  62.210  58.970  0.00  0.00           O  
ATOM   2302  N   ALA   159      20.780  63.520  58.730  0.00  0.00           N  
ATOM   2303  HN  ALA   159      21.630  63.660  58.240  0.00  0.00           H  
ATOM   2304  CA  ALA   159      20.390  64.400  59.800  0.00  0.00           C  
ATOM   2305  HA  ALA   159      20.030  63.760  60.590  0.00  0.00           H  
ATOM   2306  CB  ALA   159      21.640  65.150  60.220  0.00  0.00           C  
ATOM   2307  HB1 ALA   159      21.510  65.750  61.150  0.00  0.00           H  
ATOM   2308  HB2 ALA   159      22.350  64.360  60.550  0.00  0.00           H  
ATOM   2309  HB3 ALA   159      22.100  65.880  59.520  0.00  0.00           H  
ATOM   2310  C   ALA   159      19.150  65.220  59.440  0.00  0.00           C  
ATOM   2311  O   ALA   159      18.190  65.340  60.180  0.00  0.00           O  
ATOM   2312  N   ALA   160      19.090  65.720  58.180  0.00  0.00           N  
ATOM   2313  HN  ALA   160      19.900  65.650  57.600  0.00  0.00           H  
ATOM   2314  CA  ALA   160      18.020  66.430  57.590  0.00  0.00           C  
ATOM   2315  HA  ALA   160      17.680  67.210  58.250  0.00  0.00           H  
ATOM   2316  CB  ALA   160      18.390  67.050  56.310  0.00  0.00           C  
ATOM   2317  HB1 ALA   160      17.450  67.550  55.990  0.00  0.00           H  
ATOM   2318  HB2 ALA   160      19.200  67.800  56.250  0.00  0.00           H  
ATOM   2319  HB3 ALA   160      18.560  66.270  55.540  0.00  0.00           H  
ATOM   2320  C   ALA   160      16.680  65.550  57.440  0.00  0.00           C  
ATOM   2321  O   ALA   160      15.560  65.840  57.860  0.00  0.00           O  
ATOM   2322  N   ARG   161      16.920  64.260  56.980  0.00  0.00           N  
ATOM   2323  HN  ARG   161      17.860  64.030  56.750  0.00  0.00           H  
ATOM   2324  CA  ARG   161      15.920  63.290  56.630  0.00  0.00           C  
ATOM   2325  HA  ARG   161      15.320  63.690  55.830  0.00  0.00           H  
ATOM   2326  CB  ARG   161      16.510  62.000  56.090  0.00  0.00           C  
ATOM   2327  HB1 ARG   161      17.110  62.110  55.170  0.00  0.00           H  
ATOM   2328  HB2 ARG   161      17.270  61.670  56.830  0.00  0.00           H  
ATOM   2329  CG  ARG   161      15.490  60.780  55.870  0.00  0.00           C  
ATOM   2330  HG1 ARG   161      15.010  60.660  56.870  0.00  0.00           H  
ATOM   2331  HG2 ARG   161      14.760  61.120  55.110  0.00  0.00           H  
ATOM   2332  CD  ARG   161      16.080  59.480  55.460  0.00  0.00           C  
ATOM   2333  HD1 ARG   161      15.380  58.620  55.490  0.00  0.00           H  
ATOM   2334  HD2 ARG   161      16.580  59.650  54.480  0.00  0.00           H  
ATOM   2335  NE  ARG   161      17.110  59.060  56.460  0.00  0.00           N  
ATOM   2336  HE  ARG   161      18.070  58.950  56.190  0.00  0.00           H  
ATOM   2337  CZ  ARG   161      16.820  58.620  57.670  0.00  0.00           C  
ATOM   2338  NH1 ARG   161      15.640  58.400  58.080  0.00  0.00           N1+
ATOM   2339 HH11 ARG   161      15.570  57.840  58.900  0.00  0.00           H  
ATOM   2340 HH12 ARG   161      14.900  58.550  57.420  0.00  0.00           H  
ATOM   2341  NH2 ARG   161      17.750  58.270  58.490  0.00  0.00           N  
ATOM   2342 HH21 ARG   161      18.660  58.170  58.100  0.00  0.00           H  
ATOM   2343 HH22 ARG   161      17.610  57.980  59.430  0.00  0.00           H  
ATOM   2344  C   ARG   161      15.040  62.970  57.800  0.00  0.00           C  
ATOM   2345  O   ARG   161      13.780  63.090  57.750  0.00  0.00           O  
ATOM   2346  N   GLU   162      15.720  62.600  58.870  0.00  0.00           N  
ATOM   2347  HN  GLU   162      16.710  62.450  58.850  0.00  0.00           H  
ATOM   2348  CA  GLU   162      15.130  62.410  60.180  0.00  0.00           C  
ATOM   2349  HA  GLU   162      14.330  61.710  60.020  0.00  0.00           H  
ATOM   2350  CB  GLU   162      16.170  61.790  61.150  0.00  0.00           C  
ATOM   2351  HB1 GLU   162      16.630  60.910  60.640  0.00  0.00           H  
ATOM   2352  HB2 GLU   162      17.020  62.470  61.360  0.00  0.00           H  
ATOM   2353  CG  GLU   162      15.640  61.320  62.520  0.00  0.00           C  
ATOM   2354  HG1 GLU   162      15.380  62.190  63.170  0.00  0.00           H  
ATOM   2355  HG2 GLU   162      14.670  60.800  62.340  0.00  0.00           H  
ATOM   2356  CD  GLU   162      16.630  60.450  63.310  0.00  0.00           C  
ATOM   2357  OE1 GLU   162      17.800  60.170  62.980  0.00  0.00           O  
ATOM   2358  OE2 GLU   162      16.190  60.080  64.440  0.00  0.00           O1-
ATOM   2359  C   GLU   162      14.570  63.670  60.780  0.00  0.00           C  
ATOM   2360  O   GLU   162      13.460  63.690  61.280  0.00  0.00           O  
ATOM   2361  N   PHE   163      15.260  64.840  60.780  0.00  0.00           N  
ATOM   2362  HN  PHE   163      16.200  64.890  60.450  0.00  0.00           H  
ATOM   2363  CA  PHE   163      14.760  66.140  61.240  0.00  0.00           C  
ATOM   2364  HA  PHE   163      14.510  66.240  62.290  0.00  0.00           H  
ATOM   2365  CB  PHE   163      15.770  67.290  60.910  0.00  0.00           C  
ATOM   2366  HB1 PHE   163      15.910  67.300  59.810  0.00  0.00           H  
ATOM   2367  HB2 PHE   163      16.750  67.050  61.370  0.00  0.00           H  
ATOM   2368  CG  PHE   163      15.280  68.570  61.560  0.00  0.00           C  
ATOM   2369  CD1 PHE   163      14.920  69.700  60.810  0.00  0.00           C  
ATOM   2370  HD1 PHE   163      15.040  69.750  59.740  0.00  0.00           H  
ATOM   2371  CE1 PHE   163      14.270  70.840  61.410  0.00  0.00           C  
ATOM   2372  HE1 PHE   163      13.940  71.610  60.730  0.00  0.00           H  
ATOM   2373  CZ  PHE   163      14.070  70.840  62.830  0.00  0.00           C  
ATOM   2374  HZ  PHE   163      13.370  71.550  63.250  0.00  0.00           H  
ATOM   2375  CD2 PHE   163      15.150  68.650  62.950  0.00  0.00           C  
ATOM   2376  HD2 PHE   163      15.330  67.830  63.640  0.00  0.00           H  
ATOM   2377  CE2 PHE   163      14.430  69.750  63.560  0.00  0.00           C  
ATOM   2378  HE2 PHE   163      14.190  69.690  64.610  0.00  0.00           H  
ATOM   2379  C   PHE   163      13.420  66.470  60.500  0.00  0.00           C  
ATOM   2380  O   PHE   163      12.500  66.780  61.220  0.00  0.00           O  
ATOM   2381  N   LEU   164      13.270  66.460  59.150  0.00  0.00           N  
ATOM   2382  HN  LEU   164      14.090  66.080  58.740  0.00  0.00           H  
ATOM   2383  CA  LEU   164      12.080  66.820  58.420  0.00  0.00           C  
ATOM   2384  HA  LEU   164      11.720  67.820  58.630  0.00  0.00           H  
ATOM   2385  CB  LEU   164      12.480  66.870  56.950  0.00  0.00           C  
ATOM   2386  HB1 LEU   164      11.530  66.950  56.390  0.00  0.00           H  
ATOM   2387  HB2 LEU   164      13.010  65.930  56.670  0.00  0.00           H  
ATOM   2388  CG  LEU   164      13.340  68.140  56.510  0.00  0.00           C  
ATOM   2389  HG  LEU   164      14.360  67.940  56.890  0.00  0.00           H  
ATOM   2390  CD1 LEU   164      13.500  68.150  54.980  0.00  0.00           C  
ATOM   2391 HD11 LEU   164      13.980  69.030  54.510  0.00  0.00           H  
ATOM   2392 HD12 LEU   164      12.510  68.040  54.490  0.00  0.00           H  
ATOM   2393 HD13 LEU   164      14.190  67.280  54.850  0.00  0.00           H  
ATOM   2394  CD2 LEU   164      12.660  69.430  56.960  0.00  0.00           C  
ATOM   2395 HD21 LEU   164      11.560  69.290  56.870  0.00  0.00           H  
ATOM   2396 HD22 LEU   164      12.970  70.330  56.390  0.00  0.00           H  
ATOM   2397 HD23 LEU   164      12.890  69.600  58.040  0.00  0.00           H  
ATOM   2398  C   LEU   164      10.920  65.940  58.800  0.00  0.00           C  
ATOM   2399  O   LEU   164       9.780  66.390  58.950  0.00  0.00           O  
ATOM   2400  N   GLN   165      11.220  64.580  58.920  0.00  0.00           N  
ATOM   2401  HN  GLN   165      12.140  64.250  58.720  0.00  0.00           H  
ATOM   2402  CA  GLN   165      10.270  63.610  59.360  0.00  0.00           C  
ATOM   2403  HA  GLN   165       9.390  63.860  58.780  0.00  0.00           H  
ATOM   2404  CB  GLN   165      10.770  62.150  59.170  0.00  0.00           C  
ATOM   2405  HB1 GLN   165      11.870  62.120  59.310  0.00  0.00           H  
ATOM   2406  HB2 GLN   165      10.350  61.460  59.930  0.00  0.00           H  
ATOM   2407  CG  GLN   165      10.520  61.480  57.780  0.00  0.00           C  
ATOM   2408  HG1 GLN   165      11.250  60.680  57.560  0.00  0.00           H  
ATOM   2409  HG2 GLN   165       9.550  60.930  57.760  0.00  0.00           H  
ATOM   2410  CD  GLN   165      10.330  62.480  56.610  0.00  0.00           C  
ATOM   2411  OE1 GLN   165       9.180  62.780  56.260  0.00  0.00           O  
ATOM   2412  NE2 GLN   165      11.440  63.000  55.980  0.00  0.00           N  
ATOM   2413 HE21 GLN   165      12.330  62.890  56.420  0.00  0.00           H  
ATOM   2414 HE22 GLN   165      11.300  63.640  55.230  0.00  0.00           H  
ATOM   2415  C   GLN   165       9.720  63.850  60.780  0.00  0.00           C  
ATOM   2416  O   GLN   165       8.510  63.950  60.940  0.00  0.00           O  
ATOM   2417  N   ARG   166      10.590  64.230  61.810  0.00  0.00           N  
ATOM   2418  HN  ARG   166      11.580  64.240  61.650  0.00  0.00           H  
ATOM   2419  CA  ARG   166      10.300  64.610  63.200  0.00  0.00           C  
ATOM   2420  HA  ARG   166       9.820  63.700  63.510  0.00  0.00           H  
ATOM   2421  CB  ARG   166      11.580  64.640  64.070  0.00  0.00           C  
ATOM   2422  HB1 ARG   166      12.250  65.400  63.620  0.00  0.00           H  
ATOM   2423  HB2 ARG   166      11.310  65.040  65.080  0.00  0.00           H  
ATOM   2424  CG  ARG   166      12.320  63.310  64.410  0.00  0.00           C  
ATOM   2425  HG1 ARG   166      11.630  62.540  64.820  0.00  0.00           H  
ATOM   2426  HG2 ARG   166      12.560  62.890  63.410  0.00  0.00           H  
ATOM   2427  CD  ARG   166      13.490  63.410  65.360  0.00  0.00           C  
ATOM   2428  HD1 ARG   166      14.250  63.910  64.720  0.00  0.00           H  
ATOM   2429  HD2 ARG   166      13.200  64.040  66.230  0.00  0.00           H  
ATOM   2430  NE  ARG   166      14.000  62.090  65.690  0.00  0.00           N  
ATOM   2431  HE  ARG   166      13.960  61.320  65.060  0.00  0.00           H  
ATOM   2432  CZ  ARG   166      14.410  61.630  66.880  0.00  0.00           C  
ATOM   2433  NH1 ARG   166      14.100  62.110  68.090  0.00  0.00           N1+
ATOM   2434 HH11 ARG   166      14.140  61.630  68.960  0.00  0.00           H  
ATOM   2435 HH12 ARG   166      13.740  63.040  68.170  0.00  0.00           H  
ATOM   2436  NH2 ARG   166      15.190  60.580  66.870  0.00  0.00           N  
ATOM   2437 HH21 ARG   166      15.460  60.310  65.940  0.00  0.00           H  
ATOM   2438 HH22 ARG   166      15.800  60.470  67.650  0.00  0.00           H  
ATOM   2439  C   ARG   166       9.440  65.850  63.180  0.00  0.00           C  
ATOM   2440  O   ARG   166       8.420  65.880  63.880  0.00  0.00           O  
ATOM   2441  N   TYR   167       9.900  66.890  62.410  0.00  0.00           N  
ATOM   2442  HN  TYR   167      10.810  66.890  62.000  0.00  0.00           H  
ATOM   2443  CA  TYR   167       9.180  68.160  62.270  0.00  0.00           C  
ATOM   2444  HA  TYR   167       9.130  68.600  63.260  0.00  0.00           H  
ATOM   2445  CB  TYR   167      10.020  69.070  61.300  0.00  0.00           C  
ATOM   2446  HB1 TYR   167      10.220  68.520  60.360  0.00  0.00           H  
ATOM   2447  HB2 TYR   167      11.030  69.210  61.730  0.00  0.00           H  
ATOM   2448  CG  TYR   167       9.360  70.370  61.080  0.00  0.00           C  
ATOM   2449  CD1 TYR   167       8.620  70.670  59.920  0.00  0.00           C  
ATOM   2450  HD1 TYR   167       8.410  69.870  59.220  0.00  0.00           H  
ATOM   2451  CE1 TYR   167       8.090  71.920  59.720  0.00  0.00           C  
ATOM   2452  HE1 TYR   167       7.450  72.260  58.920  0.00  0.00           H  
ATOM   2453  CZ  TYR   167       8.290  72.910  60.750  0.00  0.00           C  
ATOM   2454  OH  TYR   167       7.590  74.130  60.680  0.00  0.00           O  
ATOM   2455  HH  TYR   167       6.970  73.980  59.960  0.00  0.00           H  
ATOM   2456  CD2 TYR   167       9.580  71.330  62.090  0.00  0.00           C  
ATOM   2457  HD2 TYR   167      10.080  71.120  63.020  0.00  0.00           H  
ATOM   2458  CE2 TYR   167       9.010  72.610  61.930  0.00  0.00           C  
ATOM   2459  HE2 TYR   167       9.100  73.320  62.740  0.00  0.00           H  
ATOM   2460  C   TYR   167       7.750  68.080  61.690  0.00  0.00           C  
ATOM   2461  O   TYR   167       6.720  68.560  62.220  0.00  0.00           O  
ATOM   2462  N   ARG   168       7.580  67.390  60.590  0.00  0.00           N  
ATOM   2463  HN  ARG   168       8.320  66.880  60.140  0.00  0.00           H  
ATOM   2464  CA  ARG   168       6.260  67.220  60.070  0.00  0.00           C  
ATOM   2465  HA  ARG   168       5.730  68.150  60.000  0.00  0.00           H  
ATOM   2466  CB  ARG   168       6.340  66.620  58.620  0.00  0.00           C  
ATOM   2467  HB1 ARG   168       5.360  66.250  58.270  0.00  0.00           H  
ATOM   2468  HB2 ARG   168       7.070  65.780  58.660  0.00  0.00           H  
ATOM   2469  CG  ARG   168       6.930  67.640  57.610  0.00  0.00           C  
ATOM   2470  HG1 ARG   168       6.350  68.550  57.360  0.00  0.00           H  
ATOM   2471  HG2 ARG   168       7.930  67.930  58.000  0.00  0.00           H  
ATOM   2472  CD  ARG   168       7.290  66.980  56.260  0.00  0.00           C  
ATOM   2473  HD1 ARG   168       7.850  66.050  56.500  0.00  0.00           H  
ATOM   2474  HD2 ARG   168       6.390  66.610  55.720  0.00  0.00           H  
ATOM   2475  NE  ARG   168       8.010  67.910  55.390  0.00  0.00           N  
ATOM   2476  HE  ARG   168       7.920  68.900  55.430  0.00  0.00           H  
ATOM   2477  CZ  ARG   168       8.910  67.500  54.500  0.00  0.00           C  
ATOM   2478  NH1 ARG   168       9.140  66.190  54.320  0.00  0.00           N1+
ATOM   2479 HH11 ARG   168       9.850  65.910  53.670  0.00  0.00           H  
ATOM   2480 HH12 ARG   168       8.530  65.540  54.760  0.00  0.00           H  
ATOM   2481  NH2 ARG   168       9.650  68.320  53.850  0.00  0.00           N  
ATOM   2482 HH21 ARG   168       9.580  69.290  54.070  0.00  0.00           H  
ATOM   2483 HH22 ARG   168      10.380  68.020  53.230  0.00  0.00           H  
ATOM   2484  C   ARG   168       5.340  66.310  60.960  0.00  0.00           C  
ATOM   2485  O   ARG   168       4.160  66.550  61.150  0.00  0.00           O  
ATOM   2486  N   SER   169       5.870  65.240  61.500  0.00  0.00           N  
ATOM   2487  HN  SER   169       6.740  64.810  61.280  0.00  0.00           H  
ATOM   2488  CA  SER   169       5.080  64.420  62.420  0.00  0.00           C  
ATOM   2489  HA  SER   169       4.210  64.140  61.850  0.00  0.00           H  
ATOM   2490  CB  SER   169       5.850  63.170  62.860  0.00  0.00           C  
ATOM   2491  HB1 SER   169       6.770  63.460  63.410  0.00  0.00           H  
ATOM   2492  HB2 SER   169       6.120  62.650  61.920  0.00  0.00           H  
ATOM   2493  OG  SER   169       5.030  62.340  63.710  0.00  0.00           O  
ATOM   2494  HG1 SER   169       4.610  61.700  63.130  0.00  0.00           H  
ATOM   2495  C   SER   169       4.470  65.140  63.640  0.00  0.00           C  
ATOM   2496  O   SER   169       3.330  65.050  64.070  0.00  0.00           O  
ATOM   2497  N   SER   170       5.330  66.060  64.210  0.00  0.00           N  
ATOM   2498  HN  SER   170       6.260  66.190  63.870  0.00  0.00           H  
ATOM   2499  CA  SER   170       4.870  66.960  65.270  0.00  0.00           C  
ATOM   2500  HA  SER   170       4.350  66.410  66.030  0.00  0.00           H  
ATOM   2501  CB  SER   170       6.110  67.650  65.930  0.00  0.00           C  
ATOM   2502  HB1 SER   170       6.480  66.850  66.600  0.00  0.00           H  
ATOM   2503  HB2 SER   170       6.940  67.860  65.210  0.00  0.00           H  
ATOM   2504  OG  SER   170       5.830  68.680  66.860  0.00  0.00           O  
ATOM   2505  HG1 SER   170       5.170  68.340  67.470  0.00  0.00           H  
ATOM   2506  C   SER   170       3.940  68.060  64.720  0.00  0.00           C  
ATOM   2507  O   SER   170       2.850  68.120  65.240  0.00  0.00           O  
ATOM   2508  N   ARG   171       4.350  68.830  63.680  0.00  0.00           N  
ATOM   2509  HN  ARG   171       5.220  68.650  63.230  0.00  0.00           H  
ATOM   2510  CA  ARG   171       3.730  70.120  63.400  0.00  0.00           C  
ATOM   2511  HA  ARG   171       3.240  70.440  64.310  0.00  0.00           H  
ATOM   2512  CB  ARG   171       4.760  71.160  62.930  0.00  0.00           C  
ATOM   2513  HB1 ARG   171       5.190  70.790  61.980  0.00  0.00           H  
ATOM   2514  HB2 ARG   171       4.330  72.170  62.780  0.00  0.00           H  
ATOM   2515  CG  ARG   171       6.000  71.380  63.900  0.00  0.00           C  
ATOM   2516  HG1 ARG   171       6.840  71.880  63.370  0.00  0.00           H  
ATOM   2517  HG2 ARG   171       6.450  70.380  64.110  0.00  0.00           H  
ATOM   2518  CD  ARG   171       5.620  71.960  65.250  0.00  0.00           C  
ATOM   2519  HD1 ARG   171       5.480  73.060  65.210  0.00  0.00           H  
ATOM   2520  HD2 ARG   171       4.680  71.540  65.640  0.00  0.00           H  
ATOM   2521  NE  ARG   171       6.680  71.600  66.270  0.00  0.00           N  
ATOM   2522  HE  ARG   171       6.560  70.850  66.920  0.00  0.00           H  
ATOM   2523  CZ  ARG   171       7.850  72.020  66.210  0.00  0.00           C  
ATOM   2524  NH1 ARG   171       8.390  72.970  65.490  0.00  0.00           N1+
ATOM   2525 HH11 ARG   171       9.390  73.000  65.400  0.00  0.00           H  
ATOM   2526 HH12 ARG   171       7.810  73.510  64.880  0.00  0.00           H  
ATOM   2527  NH2 ARG   171       8.770  71.490  67.020  0.00  0.00           N  
ATOM   2528 HH21 ARG   171       8.470  70.800  67.670  0.00  0.00           H  
ATOM   2529 HH22 ARG   171       9.580  72.070  67.090  0.00  0.00           H  
ATOM   2530  C   ARG   171       2.630  69.990  62.280  0.00  0.00           C  
ATOM   2531  O   ARG   171       1.930  71.000  62.070  0.00  0.00           O  
ATOM   2532  N   GLY   172       2.390  68.800  61.650  0.00  0.00           N  
ATOM   2533  HN  GLY   172       3.030  68.070  61.850  0.00  0.00           H  
ATOM   2534  CA  GLY   172       1.190  68.560  60.810  0.00  0.00           C  
ATOM   2535  HA1 GLY   172       1.320  67.510  60.610  0.00  0.00           H  
ATOM   2536  HA2 GLY   172       1.110  69.150  59.910  0.00  0.00           H  
ATOM   2537  C   GLY   172      -0.080  68.510  61.570  0.00  0.00           C  
ATOM   2538  O   GLY   172      -0.120  68.250  62.790  0.00  0.00           O  
ATOM   2539  N   GLY   173      -1.170  68.880  60.950  0.00  0.00           N  
ATOM   2540  HN  GLY   173      -0.990  68.960  59.970  0.00  0.00           H  
ATOM   2541  CA  GLY   173      -2.480  69.130  61.430  0.00  0.00           C  
ATOM   2542  HA1 GLY   173      -3.070  69.370  60.560  0.00  0.00           H  
ATOM   2543  HA2 GLY   173      -2.730  68.200  61.930  0.00  0.00           H  
ATOM   2544  C   GLY   173      -2.710  70.200  62.420  0.00  0.00           C  
ATOM   2545  O   GLY   173      -3.400  70.050  63.400  0.00  0.00           O  
ATOM   2546  N   SER   174      -2.080  71.330  62.240  0.00  0.00           N  
ATOM   2547  HN  SER   174      -1.460  71.490  61.470  0.00  0.00           H  
ATOM   2548  CA  SER   174      -1.980  72.480  63.220  0.00  0.00           C  
ATOM   2549  HA  SER   174      -1.220  73.140  62.830  0.00  0.00           H  
ATOM   2550  CB  SER   174      -3.250  73.290  63.470  0.00  0.00           C  
ATOM   2551  HB1 SER   174      -2.970  74.240  63.980  0.00  0.00           H  
ATOM   2552  HB2 SER   174      -3.960  72.720  64.110  0.00  0.00           H  
ATOM   2553  OG  SER   174      -4.000  73.520  62.270  0.00  0.00           O  
ATOM   2554  HG1 SER   174      -4.400  72.680  62.020  0.00  0.00           H  
ATOM   2555  C   SER   174      -1.360  72.030  64.590  0.00  0.00           C  
ATOM   2556  O   SER   174      -1.790  72.390  65.690  0.00  0.00           O  
ATOM   2557  N   THR   175      -0.320  71.160  64.460  0.00  0.00           N  
ATOM   2558  HN  THR   175      -0.010  71.020  63.520  0.00  0.00           H  
ATOM   2559  CA  THR   175       0.320  70.470  65.580  0.00  0.00           C  
ATOM   2560  HA  THR   175       1.090  69.840  65.160  0.00  0.00           H  
ATOM   2561  CB  THR   175       1.060  71.350  66.680  0.00  0.00           C  
ATOM   2562  HB  THR   175       0.380  71.920  67.350  0.00  0.00           H  
ATOM   2563  OG1 THR   175       1.880  72.350  66.090  0.00  0.00           O  
ATOM   2564  HG1 THR   175       1.370  73.050  65.690  0.00  0.00           H  
ATOM   2565  CG2 THR   175       2.110  70.530  67.500  0.00  0.00           C  
ATOM   2566 HG21 THR   175       3.030  70.430  66.880  0.00  0.00           H  
ATOM   2567 HG22 THR   175       1.720  69.580  67.920  0.00  0.00           H  
ATOM   2568 HG23 THR   175       2.400  71.080  68.430  0.00  0.00           H  
ATOM   2569  C   THR   175      -0.670  69.570  66.220  0.00  0.00           C  
ATOM   2570  O   THR   175      -1.230  69.870  67.310  0.00  0.00           O  
ATOM   2571  N   ALA   176      -1.070  68.440  65.550  0.00  0.00           N  
ATOM   2572  HN  ALA   176      -0.510  68.200  64.760  0.00  0.00           H  
ATOM   2573  CA  ALA   176      -2.320  67.760  65.750  0.00  0.00           C  
ATOM   2574  HA  ALA   176      -3.090  68.440  65.410  0.00  0.00           H  
ATOM   2575  CB  ALA   176      -2.610  66.740  64.660  0.00  0.00           C  
ATOM   2576  HB1 ALA   176      -1.740  66.050  64.610  0.00  0.00           H  
ATOM   2577  HB2 ALA   176      -2.610  67.110  63.620  0.00  0.00           H  
ATOM   2578  HB3 ALA   176      -3.590  66.240  64.830  0.00  0.00           H  
ATOM   2579  C   ALA   176      -2.640  67.090  67.110  0.00  0.00           C  
ATOM   2580  O   ALA   176      -3.750  67.280  67.620  0.00  0.00           O  
ATOM   2581  N   GLU   177      -1.690  66.420  67.780  0.00  0.00           N  
ATOM   2582  HN  GLU   177      -0.780  66.270  67.390  0.00  0.00           H  
ATOM   2583  CA  GLU   177      -2.000  65.770  69.050  0.00  0.00           C  
ATOM   2584  HA  GLU   177      -3.020  65.430  68.980  0.00  0.00           H  
ATOM   2585  CB  GLU   177      -1.080  64.570  69.280  0.00  0.00           C  
ATOM   2586  HB1 GLU   177      -0.050  64.990  69.280  0.00  0.00           H  
ATOM   2587  HB2 GLU   177      -1.270  64.120  70.270  0.00  0.00           H  
ATOM   2588  CG  GLU   177      -1.100  63.390  68.230  0.00  0.00           C  
ATOM   2589  HG1 GLU   177      -2.190  63.160  68.120  0.00  0.00           H  
ATOM   2590  HG2 GLU   177      -0.770  63.750  67.230  0.00  0.00           H  
ATOM   2591  CD  GLU   177      -0.380  62.090  68.710  0.00  0.00           C  
ATOM   2592  OE1 GLU   177      -0.980  61.010  68.800  0.00  0.00           O  
ATOM   2593  OE2 GLU   177       0.860  62.150  68.990  0.00  0.00           O1-
ATOM   2594  C   GLU   177      -1.910  66.700  70.170  0.00  0.00           C  
ATOM   2595  O   GLU   177      -2.550  66.470  71.220  0.00  0.00           O  
ATOM   2596  N   ALA   178      -1.080  67.780  69.990  0.00  0.00           N  
ATOM   2597  HN  ALA   178      -0.590  67.940  69.130  0.00  0.00           H  
ATOM   2598  CA  ALA   178      -1.040  68.990  70.870  0.00  0.00           C  
ATOM   2599  HA  ALA   178      -0.760  68.790  71.890  0.00  0.00           H  
ATOM   2600  CB  ALA   178      -0.040  70.070  70.500  0.00  0.00           C  
ATOM   2601  HB1 ALA   178       0.010  70.880  71.260  0.00  0.00           H  
ATOM   2602  HB2 ALA   178      -0.370  70.500  69.530  0.00  0.00           H  
ATOM   2603  HB3 ALA   178       1.000  69.660  70.440  0.00  0.00           H  
ATOM   2604  C   ALA   178      -2.500  69.580  70.860  0.00  0.00           C  
ATOM   2605  O   ALA   178      -3.050  69.850  71.940  0.00  0.00           O  
ATOM   2606  N   ALA   179      -3.140  69.760  69.720  0.00  0.00           N  
ATOM   2607  HN  ALA   179      -2.740  69.540  68.840  0.00  0.00           H  
ATOM   2608  CA  ALA   179      -4.520  70.260  69.680  0.00  0.00           C  
ATOM   2609  HA  ALA   179      -4.510  71.170  70.260  0.00  0.00           H  
ATOM   2610  CB  ALA   179      -5.060  70.550  68.250  0.00  0.00           C  
ATOM   2611  HB1 ALA   179      -5.170  69.640  67.610  0.00  0.00           H  
ATOM   2612  HB2 ALA   179      -4.330  71.150  67.670  0.00  0.00           H  
ATOM   2613  HB3 ALA   179      -6.040  71.080  68.270  0.00  0.00           H  
ATOM   2614  C   ALA   179      -5.500  69.320  70.370  0.00  0.00           C  
ATOM   2615  O   ALA   179      -6.390  69.660  71.170  0.00  0.00           O  
ATOM   2616  N   ALA   180      -5.360  67.970  70.110  0.00  0.00           N  
ATOM   2617  HN  ALA   180      -4.640  67.680  69.490  0.00  0.00           H  
ATOM   2618  CA  ALA   180      -6.260  66.950  70.730  0.00  0.00           C  
ATOM   2619  HA  ALA   180      -7.300  67.190  70.580  0.00  0.00           H  
ATOM   2620  CB  ALA   180      -5.910  65.550  70.110  0.00  0.00           C  
ATOM   2621  HB1 ALA   180      -6.650  64.810  70.500  0.00  0.00           H  
ATOM   2622  HB2 ALA   180      -5.870  65.650  69.000  0.00  0.00           H  
ATOM   2623  HB3 ALA   180      -4.890  65.270  70.420  0.00  0.00           H  
ATOM   2624  C   ALA   180      -6.120  66.930  72.270  0.00  0.00           C  
ATOM   2625  O   ALA   180      -7.120  66.840  72.970  0.00  0.00           O  
ATOM   2626  N   ALA   181      -4.900  67.040  72.790  0.00  0.00           N  
ATOM   2627  HN  ALA   181      -4.110  66.870  72.210  0.00  0.00           H  
ATOM   2628  CA  ALA   181      -4.630  67.090  74.170  0.00  0.00           C  
ATOM   2629  HA  ALA   181      -5.030  66.220  74.670  0.00  0.00           H  
ATOM   2630  CB  ALA   181      -3.090  67.240  74.430  0.00  0.00           C  
ATOM   2631  HB1 ALA   181      -2.460  66.370  74.150  0.00  0.00           H  
ATOM   2632  HB2 ALA   181      -2.920  67.520  75.490  0.00  0.00           H  
ATOM   2633  HB3 ALA   181      -2.530  67.980  73.820  0.00  0.00           H  
ATOM   2634  C   ALA   181      -5.280  68.270  74.810  0.00  0.00           C  
ATOM   2635  O   ALA   181      -5.970  68.200  75.800  0.00  0.00           O  
ATOM   2636  N   ALA   182      -5.130  69.470  74.200  0.00  0.00           N  
ATOM   2637  HN  ALA   182      -4.490  69.530  73.440  0.00  0.00           H  
ATOM   2638  CA  ALA   182      -5.790  70.740  74.490  0.00  0.00           C  
ATOM   2639  HA  ALA   182      -5.500  71.060  75.480  0.00  0.00           H  
ATOM   2640  CB  ALA   182      -5.320  71.990  73.640  0.00  0.00           C  
ATOM   2641  HB1 ALA   182      -5.730  72.040  72.610  0.00  0.00           H  
ATOM   2642  HB2 ALA   182      -5.800  72.900  74.040  0.00  0.00           H  
ATOM   2643  HB3 ALA   182      -4.210  72.090  73.640  0.00  0.00           H  
ATOM   2644  C   ALA   182      -7.260  70.760  74.510  0.00  0.00           C  
ATOM   2645  O   ALA   182      -7.850  71.320  75.480  0.00  0.00           O  
ATOM   2646  N   GLY   183      -8.000  70.180  73.520  0.00  0.00           N  
ATOM   2647  HN  GLY   183      -7.460  69.860  72.740  0.00  0.00           H  
ATOM   2648  CA  GLY   183      -9.450  69.920  73.500  0.00  0.00           C  
ATOM   2649  HA1 GLY   183      -9.840  70.870  73.820  0.00  0.00           H  
ATOM   2650  HA2 GLY   183      -9.720  69.730  72.470  0.00  0.00           H  
ATOM   2651  C   GLY   183     -10.000  68.840  74.360  0.00  0.00           C  
ATOM   2652  O   GLY   183     -11.120  68.990  74.810  0.00  0.00           O  
ATOM   2653  N   GLN   184      -9.130  67.930  74.830  0.00  0.00           N  
ATOM   2654  HN  GLN   184      -8.210  67.900  74.460  0.00  0.00           H  
ATOM   2655  CA  GLN   184      -9.420  66.830  75.730  0.00  0.00           C  
ATOM   2656  HA  GLN   184     -10.500  66.700  75.720  0.00  0.00           H  
ATOM   2657  CB  GLN   184      -8.920  65.410  75.300  0.00  0.00           C  
ATOM   2658  HB1 GLN   184      -7.850  65.580  75.060  0.00  0.00           H  
ATOM   2659  HB2 GLN   184      -9.050  64.710  76.160  0.00  0.00           H  
ATOM   2660  CG  GLN   184      -9.650  64.740  74.090  0.00  0.00           C  
ATOM   2661  HG1 GLN   184      -9.290  65.230  73.160  0.00  0.00           H  
ATOM   2662  HG2 GLN   184      -9.440  63.640  74.120  0.00  0.00           H  
ATOM   2663  CD  GLN   184     -11.220  64.820  73.970  0.00  0.00           C  
ATOM   2664  OE1 GLN   184     -11.780  65.700  73.280  0.00  0.00           O  
ATOM   2665  NE2 GLN   184     -11.900  63.820  74.630  0.00  0.00           N  
ATOM   2666 HE21 GLN   184     -11.490  63.260  75.350  0.00  0.00           H  
ATOM   2667 HE22 GLN   184     -12.810  63.650  74.260  0.00  0.00           H  
ATOM   2668  C   GLN   184      -8.950  67.170  77.180  0.00  0.00           C  
ATOM   2669  O   GLN   184      -9.240  66.380  78.070  0.00  0.00           O  
ATOM   2670  N   ASP   185      -8.360  68.300  77.500  0.00  0.00           N  
ATOM   2671  HN  ASP   185      -7.890  68.770  76.750  0.00  0.00           H  
ATOM   2672  CA  ASP   185      -8.120  68.750  78.880  0.00  0.00           C  
ATOM   2673  HA  ASP   185      -8.030  67.880  79.520  0.00  0.00           H  
ATOM   2674  CB  ASP   185      -6.690  69.540  79.010  0.00  0.00           C  
ATOM   2675  HB1 ASP   185      -6.650  70.480  78.420  0.00  0.00           H  
ATOM   2676  HB2 ASP   185      -6.000  68.780  78.590  0.00  0.00           H  
ATOM   2677  CG  ASP   185      -6.290  69.670  80.400  0.00  0.00           C  
ATOM   2678  OD1 ASP   185      -5.410  70.580  80.700  0.00  0.00           O  
ATOM   2679  OD2 ASP   185      -6.680  68.900  81.250  0.00  0.00           O1-
ATOM   2680  C   ASP   185      -9.210  69.720  79.290  0.00  0.00           C  
ATOM   2681  O   ASP   185      -9.720  70.430  78.430  0.00  0.00           O  
ATOM   2682  N   ALA   186      -9.690  69.680  80.500  0.00  0.00           N  
ATOM   2683  HN  ALA   186      -9.280  69.040  81.150  0.00  0.00           H  
ATOM   2684  CA  ALA   186     -10.680  70.490  81.100  0.00  0.00           C  
ATOM   2685  HA  ALA   186     -11.520  70.350  80.430  0.00  0.00           H  
ATOM   2686  CB  ALA   186     -10.910  69.990  82.490  0.00  0.00           C  
ATOM   2687  HB1 ALA   186      -9.910  70.050  82.980  0.00  0.00           H  
ATOM   2688  HB2 ALA   186     -11.630  70.600  83.080  0.00  0.00           H  
ATOM   2689  HB3 ALA   186     -11.110  68.900  82.610  0.00  0.00           H  
ATOM   2690  C   ALA   186     -10.310  71.960  81.150  0.00  0.00           C  
ATOM   2691  O   ALA   186      -9.120  72.290  81.380  0.00  0.00           O  
ATOM   2692  N   ALA   187     -11.280  72.840  81.030  0.00  0.00           N  
ATOM   2693  HN  ALA   187     -12.210  72.490  80.920  0.00  0.00           H  
ATOM   2694  CA  ALA   187     -10.900  74.280  81.340  0.00  0.00           C  
ATOM   2695  HA  ALA   187     -10.170  74.630  80.630  0.00  0.00           H  
ATOM   2696  CB  ALA   187     -12.120  75.160  81.060  0.00  0.00           C  
ATOM   2697  HB1 ALA   187     -12.510  75.030  80.030  0.00  0.00           H  
ATOM   2698  HB2 ALA   187     -12.020  76.250  81.230  0.00  0.00           H  
ATOM   2699  HB3 ALA   187     -13.030  74.830  81.610  0.00  0.00           H  
ATOM   2700  C   ALA   187     -10.450  74.650  82.760  0.00  0.00           C  
ATOM   2701  O   ALA   187     -10.790  74.040  83.730  0.00  0.00           O  
ATOM   2702  N   GLY   188      -9.670  75.730  82.800  0.00  0.00           N  
ATOM   2703  HN  GLY   188      -9.560  76.250  81.950  0.00  0.00           H  
ATOM   2704  CA  GLY   188      -9.170  76.340  84.010  0.00  0.00           C  
ATOM   2705  HA1 GLY   188      -8.130  76.060  84.030  0.00  0.00           H  
ATOM   2706  HA2 GLY   188      -9.660  76.070  84.930  0.00  0.00           H  
ATOM   2707  C   GLY   188      -9.180  77.830  83.860  0.00  0.00           C  
ATOM   2708  O   GLY   188      -9.110  78.300  82.700  0.00  0.00           O  
ATOM   2709  N   GLY   189      -9.100  78.630  84.960  0.00  0.00           N  
ATOM   2710  HN  GLY   189      -9.000  78.200  85.850  0.00  0.00           H  
ATOM   2711  CA  GLY   189      -8.980  80.070  84.800  0.00  0.00           C  
ATOM   2712  HA1 GLY   189      -9.240  80.460  85.780  0.00  0.00           H  
ATOM   2713  HA2 GLY   189      -9.570  80.400  83.960  0.00  0.00           H  
ATOM   2714  C   GLY   189      -7.590  80.550  84.750  0.00  0.00           C  
ATOM   2715  O   GLY   189      -7.300  81.510  84.030  0.00  0.00           O  
ATOM   2716  N   GLY   190      -6.660  79.980  85.510  0.00  0.00           N  
ATOM   2717  HN  GLY   190      -6.910  79.300  86.180  0.00  0.00           H  
ATOM   2718  CA  GLY   190      -5.180  80.340  85.530  0.00  0.00           C  
ATOM   2719  HA1 GLY   190      -5.100  81.380  85.810  0.00  0.00           H  
ATOM   2720  HA2 GLY   190      -4.630  79.650  86.150  0.00  0.00           H  
ATOM   2721  C   GLY   190      -4.470  80.400  84.170  0.00  0.00           C  
ATOM   2722  O   GLY   190      -4.930  80.090  83.040  0.00  0.00           O  
ATOM   2723  N   ASP   191      -3.200  80.800  84.150  0.00  0.00           N  
ATOM   2724  HN  ASP   191      -2.710  80.970  85.000  0.00  0.00           H  
ATOM   2725  CA  ASP   191      -2.480  80.970  82.940  0.00  0.00           C  
ATOM   2726  HA  ASP   191      -3.050  81.410  82.130  0.00  0.00           H  
ATOM   2727  CB  ASP   191      -1.330  81.920  83.220  0.00  0.00           C  
ATOM   2728  HB1 ASP   191      -0.770  81.490  84.080  0.00  0.00           H  
ATOM   2729  HB2 ASP   191      -0.680  81.930  82.320  0.00  0.00           H  
ATOM   2730  CG  ASP   191      -1.780  83.310  83.560  0.00  0.00           C  
ATOM   2731  OD1 ASP   191      -1.060  84.080  84.230  0.00  0.00           O  
ATOM   2732  OD2 ASP   191      -2.900  83.750  83.050  0.00  0.00           O1-
ATOM   2733  C   ASP   191      -1.860  79.580  82.430  0.00  0.00           C  
ATOM   2734  O   ASP   191      -1.070  78.950  83.130  0.00  0.00           O  
ATOM   2735  N   ASP   192      -2.240  79.240  81.190  0.00  0.00           N  
ATOM   2736  HN  ASP   192      -2.890  79.820  80.720  0.00  0.00           H  
ATOM   2737  CA  ASP   192      -1.920  78.080  80.410  0.00  0.00           C  
ATOM   2738  HA  ASP   192      -2.640  78.060  79.610  0.00  0.00           H  
ATOM   2739  CB  ASP   192      -0.510  78.220  79.650  0.00  0.00           C  
ATOM   2740  HB1 ASP   192      -0.310  77.320  79.030  0.00  0.00           H  
ATOM   2741  HB2 ASP   192       0.330  78.480  80.330  0.00  0.00           H  
ATOM   2742  CG  ASP   192      -0.560  79.240  78.530  0.00  0.00           C  
ATOM   2743  OD1 ASP   192      -1.700  79.770  78.190  0.00  0.00           O  
ATOM   2744  OD2 ASP   192       0.500  79.470  77.880  0.00  0.00           O1-
ATOM   2745  C   ASP   192      -2.070  76.720  81.110  0.00  0.00           C  
ATOM   2746  O   ASP   192      -2.540  76.580  82.230  0.00  0.00           O  
ATOM   2747  N   MET   193      -1.670  75.590  80.460  0.00  0.00           N  
ATOM   2748  HN  MET   193      -1.400  75.680  79.500  0.00  0.00           H  
ATOM   2749  CA  MET   193      -1.680  74.210  80.870  0.00  0.00           C  
ATOM   2750  HA  MET   193      -1.490  74.180  81.930  0.00  0.00           H  
ATOM   2751  CB  MET   193      -3.050  73.450  80.620  0.00  0.00           C  
ATOM   2752  HB1 MET   193      -3.840  74.120  81.040  0.00  0.00           H  
ATOM   2753  HB2 MET   193      -2.980  72.560  81.280  0.00  0.00           H  
ATOM   2754  CG  MET   193      -3.400  72.990  79.210  0.00  0.00           C  
ATOM   2755  HG1 MET   193      -4.410  72.540  79.330  0.00  0.00           H  
ATOM   2756  HG2 MET   193      -2.770  72.080  79.060  0.00  0.00           H  
ATOM   2757  SD  MET   193      -3.350  74.240  77.900  0.00  0.00           S  
ATOM   2758  CE  MET   193      -5.140  74.770  77.920  0.00  0.00           C  
ATOM   2759  HE1 MET   193      -5.250  75.600  77.200  0.00  0.00           H  
ATOM   2760  HE2 MET   193      -5.330  75.270  78.900  0.00  0.00           H  
ATOM   2761  HE3 MET   193      -5.850  73.970  77.620  0.00  0.00           H  
ATOM   2762  C   MET   193      -0.580  73.600  80.050  0.00  0.00           C  
ATOM   2763  O   MET   193      -0.190  73.940  78.960  0.00  0.00           O  
ATOM   2764  N   ASP   194       0.030  72.540  80.700  0.00  0.00           N  
ATOM   2765  HN  ASP   194      -0.240  72.170  81.580  0.00  0.00           H  
ATOM   2766  CA  ASP   194       1.070  71.790  79.950  0.00  0.00           C  
ATOM   2767  HA  ASP   194       1.380  72.330  79.070  0.00  0.00           H  
ATOM   2768  CB  ASP   194       2.310  71.440  80.840  0.00  0.00           C  
ATOM   2769  HB1 ASP   194       1.930  71.030  81.800  0.00  0.00           H  
ATOM   2770  HB2 ASP   194       2.860  70.650  80.300  0.00  0.00           H  
ATOM   2771  CG  ASP   194       3.280  72.600  81.080  0.00  0.00           C  
ATOM   2772  OD1 ASP   194       2.860  73.830  81.100  0.00  0.00           O  
ATOM   2773  OD2 ASP   194       4.500  72.350  81.130  0.00  0.00           O1-
ATOM   2774  C   ASP   194       0.400  70.550  79.340  0.00  0.00           C  
ATOM   2775  O   ASP   194      -0.050  69.610  80.040  0.00  0.00           O  
ATOM   2776  N   VAL   195       0.290  70.550  78.020  0.00  0.00           N  
ATOM   2777  HN  VAL   195       0.510  71.330  77.430  0.00  0.00           H  
ATOM   2778  CA  VAL   195      -0.370  69.450  77.330  0.00  0.00           C  
ATOM   2779  HA  VAL   195      -1.270  69.120  77.820  0.00  0.00           H  
ATOM   2780  CB  VAL   195      -0.960  69.870  75.910  0.00  0.00           C  
ATOM   2781  HB  VAL   195      -1.690  69.090  75.590  0.00  0.00           H  
ATOM   2782  CG1 VAL   195      -1.920  71.150  76.130  0.00  0.00           C  
ATOM   2783 HG11 VAL   195      -1.350  71.970  76.620  0.00  0.00           H  
ATOM   2784 HG12 VAL   195      -2.450  71.510  75.220  0.00  0.00           H  
ATOM   2785 HG13 VAL   195      -2.680  70.770  76.840  0.00  0.00           H  
ATOM   2786  CG2 VAL   195       0.110  70.090  74.790  0.00  0.00           C  
ATOM   2787 HG21 VAL   195       0.650  69.140  74.560  0.00  0.00           H  
ATOM   2788 HG22 VAL   195      -0.320  70.530  73.870  0.00  0.00           H  
ATOM   2789 HG23 VAL   195       0.780  70.880  75.180  0.00  0.00           H  
ATOM   2790  C   VAL   195       0.470  68.260  77.250  0.00  0.00           C  
ATOM   2791  O   VAL   195       1.660  68.330  76.990  0.00  0.00           O  
ATOM   2792  N   ASP   196      -0.110  67.110  77.610  0.00  0.00           N  
ATOM   2793  HN  ASP   196      -1.070  66.960  77.830  0.00  0.00           H  
ATOM   2794  CA  ASP   196       0.650  65.850  77.650  0.00  0.00           C  
ATOM   2795  HA  ASP   196       1.690  66.060  77.860  0.00  0.00           H  
ATOM   2796  CB  ASP   196       0.160  64.890  78.840  0.00  0.00           C  
ATOM   2797  HB1 ASP   196       0.280  65.500  79.760  0.00  0.00           H  
ATOM   2798  HB2 ASP   196      -0.930  64.710  78.770  0.00  0.00           H  
ATOM   2799  CG  ASP   196       0.920  63.590  79.180  0.00  0.00           C  
ATOM   2800  OD1 ASP   196       2.190  63.520  79.040  0.00  0.00           O  
ATOM   2801  OD2 ASP   196       0.230  62.680  79.650  0.00  0.00           O1-
ATOM   2802  C   ASP   196       0.590  65.250  76.280  0.00  0.00           C  
ATOM   2803  O   ASP   196      -0.310  65.490  75.500  0.00  0.00           O  
ATOM   2804  N   ARG   197       1.590  64.370  75.930  0.00  0.00           N  
ATOM   2805  HN  ARG   197       2.230  63.990  76.590  0.00  0.00           H  
ATOM   2806  CA  ARG   197       1.520  63.500  74.780  0.00  0.00           C  
ATOM   2807  HA  ARG   197       1.460  63.990  73.820  0.00  0.00           H  
ATOM   2808  CB  ARG   197       2.880  62.680  74.560  0.00  0.00           C  
ATOM   2809  HB1 ARG   197       2.790  62.020  73.670  0.00  0.00           H  
ATOM   2810  HB2 ARG   197       3.050  61.950  75.380  0.00  0.00           H  
ATOM   2811  CG  ARG   197       4.100  63.520  74.360  0.00  0.00           C  
ATOM   2812  HG1 ARG   197       3.820  64.340  73.660  0.00  0.00           H  
ATOM   2813  HG2 ARG   197       4.400  63.950  75.350  0.00  0.00           H  
ATOM   2814  CD  ARG   197       5.140  62.770  73.520  0.00  0.00           C  
ATOM   2815  HD1 ARG   197       4.790  62.610  72.480  0.00  0.00           H  
ATOM   2816  HD2 ARG   197       6.120  63.280  73.450  0.00  0.00           H  
ATOM   2817  NE  ARG   197       5.380  61.490  74.290  0.00  0.00           N  
ATOM   2818  HE  ARG   197       5.390  61.590  75.280  0.00  0.00           H  
ATOM   2819  CZ  ARG   197       5.770  60.350  73.830  0.00  0.00           C  
ATOM   2820  NH1 ARG   197       6.130  60.080  72.640  0.00  0.00           N1+
ATOM   2821 HH11 ARG   197       6.190  60.840  71.980  0.00  0.00           H  
ATOM   2822 HH12 ARG   197       6.570  59.180  72.600  0.00  0.00           H  
ATOM   2823  NH2 ARG   197       5.770  59.290  74.640  0.00  0.00           N  
ATOM   2824 HH21 ARG   197       6.100  58.460  74.210  0.00  0.00           H  
ATOM   2825 HH22 ARG   197       5.340  59.410  75.540  0.00  0.00           H  
ATOM   2826  C   ARG   197       0.460  62.450  74.830  0.00  0.00           C  
ATOM   2827  O   ARG   197       0.470  61.710  75.800  0.00  0.00           O  
ATOM   2828  N   PRO   198      -0.360  62.260  73.780  0.00  0.00           N  
ATOM   2829  CD  PRO   198      -0.820  63.370  72.880  0.00  0.00           C  
ATOM   2830  HD1 PRO   198      -0.950  64.390  73.290  0.00  0.00           H  
ATOM   2831  HD2 PRO   198      -0.180  63.400  71.980  0.00  0.00           H  
ATOM   2832  CA  PRO   198      -1.310  61.140  73.750  0.00  0.00           C  
ATOM   2833  HA  PRO   198      -1.770  61.190  74.720  0.00  0.00           H  
ATOM   2834  CB  PRO   198      -2.180  61.370  72.490  0.00  0.00           C  
ATOM   2835  HB1 PRO   198      -3.180  60.890  72.550  0.00  0.00           H  
ATOM   2836  HB2 PRO   198      -1.700  61.170  71.510  0.00  0.00           H  
ATOM   2837  CG  PRO   198      -2.270  62.880  72.550  0.00  0.00           C  
ATOM   2838  HG1 PRO   198      -3.000  62.990  73.380  0.00  0.00           H  
ATOM   2839  HG2 PRO   198      -2.620  63.360  71.610  0.00  0.00           H  
ATOM   2840  C   PRO   198      -0.590  59.760  73.620  0.00  0.00           C  
ATOM   2841  O   PRO   198      -1.160  58.760  74.070  0.00  0.00           O  
ATOM   2842  N   LYS   199       0.620  59.730  73.090  0.00  0.00           N  
ATOM   2843  HN  LYS   199       1.030  60.460  72.560  0.00  0.00           H  
ATOM   2844  CA  LYS   199       1.370  58.510  73.000  0.00  0.00           C  
ATOM   2845  HA  LYS   199       0.690  57.880  72.440  0.00  0.00           H  
ATOM   2846  CB  LYS   199       2.610  58.700  72.150  0.00  0.00           C  
ATOM   2847  HB1 LYS   199       3.240  59.510  72.560  0.00  0.00           H  
ATOM   2848  HB2 LYS   199       3.320  57.850  72.060  0.00  0.00           H  
ATOM   2849  CG  LYS   199       2.180  59.090  70.730  0.00  0.00           C  
ATOM   2850  HG1 LYS   199       1.380  58.440  70.310  0.00  0.00           H  
ATOM   2851  HG2 LYS   199       1.770  60.110  70.820  0.00  0.00           H  
ATOM   2852  CD  LYS   199       3.410  58.980  69.770  0.00  0.00           C  
ATOM   2853  HD1 LYS   199       3.210  58.270  68.940  0.00  0.00           H  
ATOM   2854  HD2 LYS   199       4.160  58.410  70.370  0.00  0.00           H  
ATOM   2855  CE  LYS   199       4.030  60.350  69.350  0.00  0.00           C  
ATOM   2856  HE1 LYS   199       4.280  61.010  70.210  0.00  0.00           H  
ATOM   2857  HE2 LYS   199       4.980  60.180  68.800  0.00  0.00           H  
ATOM   2858  NZ  LYS   199       3.140  60.960  68.340  0.00  0.00           N1+
ATOM   2859  HZ1 LYS   199       2.630  60.240  67.800  0.00  0.00           H  
ATOM   2860  HZ2 LYS   199       2.340  61.540  68.660  0.00  0.00           H  
ATOM   2861  HZ3 LYS   199       3.690  61.560  67.700  0.00  0.00           H  
ATOM   2862  C   LYS   199       1.790  57.720  74.170  0.00  0.00           C  
ATOM   2863  O   LYS   199       2.220  58.320  75.110  0.00  0.00           O  
ATOM   2864  N   PRO   200       1.750  56.380  74.210  0.00  0.00           N  
ATOM   2865  CD  PRO   200       1.080  55.530  73.170  0.00  0.00           C  
ATOM   2866  HD1 PRO   200       0.020  55.850  73.060  0.00  0.00           H  
ATOM   2867  HD2 PRO   200       1.600  55.730  72.210  0.00  0.00           H  
ATOM   2868  CA  PRO   200       2.570  55.530  75.120  0.00  0.00           C  
ATOM   2869  HA  PRO   200       2.050  55.710  76.050  0.00  0.00           H  
ATOM   2870  CB  PRO   200       2.530  54.070  74.530  0.00  0.00           C  
ATOM   2871  HB1 PRO   200       2.470  53.340  75.360  0.00  0.00           H  
ATOM   2872  HB2 PRO   200       3.310  53.770  73.800  0.00  0.00           H  
ATOM   2873  CG  PRO   200       1.190  54.110  73.690  0.00  0.00           C  
ATOM   2874  HG1 PRO   200       0.390  54.090  74.460  0.00  0.00           H  
ATOM   2875  HG2 PRO   200       1.140  53.280  72.950  0.00  0.00           H  
ATOM   2876  C   PRO   200       4.050  56.030  75.170  0.00  0.00           C  
ATOM   2877  O   PRO   200       4.660  56.520  74.260  0.00  0.00           O  
ATOM   2878  N   SER   201       4.720  55.900  76.310  0.00  0.00           N  
ATOM   2879  HN  SER   201       4.390  55.440  77.130  0.00  0.00           H  
ATOM   2880  CA  SER   201       6.200  55.910  76.330  0.00  0.00           C  
ATOM   2881  HA  SER   201       6.470  56.810  75.790  0.00  0.00           H  
ATOM   2882  CB  SER   201       6.900  55.990  77.680  0.00  0.00           C  
ATOM   2883  HB1 SER   201       6.940  57.090  77.850  0.00  0.00           H  
ATOM   2884  HB2 SER   201       7.960  55.660  77.670  0.00  0.00           H  
ATOM   2885  OG  SER   201       6.100  55.380  78.670  0.00  0.00           O  
ATOM   2886  HG1 SER   201       6.260  54.480  78.390  0.00  0.00           H  
ATOM   2887  C   SER   201       6.790  54.860  75.370  0.00  0.00           C  
ATOM   2888  O   SER   201       6.210  53.850  75.090  0.00  0.00           O  
ATOM   2889  N   SER   202       8.050  55.180  75.010  0.00  0.00           N  
ATOM   2890  HN  SER   202       8.420  56.060  75.300  0.00  0.00           H  
ATOM   2891  CA  SER   202       8.910  54.320  74.140  0.00  0.00           C  
ATOM   2892  HA  SER   202       8.440  54.200  73.180  0.00  0.00           H  
ATOM   2893  CB  SER   202      10.270  55.020  73.800  0.00  0.00           C  
ATOM   2894  HB1 SER   202      10.880  55.100  74.740  0.00  0.00           H  
ATOM   2895  HB2 SER   202      10.890  54.430  73.100  0.00  0.00           H  
ATOM   2896  OG  SER   202      10.110  56.350  73.260  0.00  0.00           O  
ATOM   2897  HG1 SER   202       9.700  56.870  73.960  0.00  0.00           H  
ATOM   2898  C   SER   202       9.100  52.880  74.780  0.00  0.00           C  
ATOM   2899  O   SER   202       9.160  52.710  75.980  0.00  0.00           O  
ATOM   2900  N   ASP   203       9.240  51.900  73.930  0.00  0.00           N  
ATOM   2901  HN  ASP   203       9.300  52.210  72.980  0.00  0.00           H  
ATOM   2902  CA  ASP   203       9.370  50.450  74.170  0.00  0.00           C  
ATOM   2903  HA  ASP   203       8.600  50.120  74.850  0.00  0.00           H  
ATOM   2904  CB  ASP   203       9.180  49.690  72.820  0.00  0.00           C  
ATOM   2905  HB1 ASP   203       9.880  50.280  72.180  0.00  0.00           H  
ATOM   2906  HB2 ASP   203       9.580  48.660  72.850  0.00  0.00           H  
ATOM   2907  CG  ASP   203       7.780  49.710  72.270  0.00  0.00           C  
ATOM   2908  OD1 ASP   203       6.810  49.920  73.050  0.00  0.00           O  
ATOM   2909  OD2 ASP   203       7.550  49.450  71.060  0.00  0.00           O1-
ATOM   2910  C   ASP   203      10.680  50.080  74.970  0.00  0.00           C  
ATOM   2911  O   ASP   203      11.650  50.830  74.980  0.00  0.00           O  
ATOM   2912  N   GLY   204      10.690  48.960  75.720  0.00  0.00           N  
ATOM   2913  HN  GLY   204       9.790  48.560  75.830  0.00  0.00           H  
ATOM   2914  CA  GLY   204      11.810  48.510  76.570  0.00  0.00           C  
ATOM   2915  HA1 GLY   204      12.440  49.360  76.810  0.00  0.00           H  
ATOM   2916  HA2 GLY   204      11.310  48.090  77.430  0.00  0.00           H  
ATOM   2917  C   GLY   204      12.550  47.480  75.990  0.00  0.00           C  
ATOM   2918  O   GLY   204      13.730  47.340  76.260  0.00  0.00           O  
ATOM   2919  N   HSD   205      11.920  46.750  75.060  0.00  0.00           N  
ATOM   2920  HN  HSD   205      10.940  46.920  74.990  0.00  0.00           H  
ATOM   2921  CA  HSD   205      12.590  45.960  73.990  0.00  0.00           C  
ATOM   2922  HA  HSD   205      13.050  45.090  74.440  0.00  0.00           H  
ATOM   2923  CB  HSD   205      11.530  45.530  72.900  0.00  0.00           C  
ATOM   2924  HB1 HSD   205      12.010  44.940  72.100  0.00  0.00           H  
ATOM   2925  HB2 HSD   205      11.040  46.450  72.510  0.00  0.00           H  
ATOM   2926  ND1 HSD   205       9.180  44.650  72.790  0.00  0.00           N  
ATOM   2927  HD1 HSD   205       8.980  44.990  71.870  0.00  0.00           H  
ATOM   2928  CG  HSD   205      10.410  44.760  73.410  0.00  0.00           C  
ATOM   2929  CE1 HSD   205       8.330  44.010  73.580  0.00  0.00           C  
ATOM   2930  HE1 HSD   205       7.280  43.890  73.340  0.00  0.00           H  
ATOM   2931  NE2 HSD   205       8.910  43.750  74.740  0.00  0.00           N  
ATOM   2932  CD2 HSD   205      10.240  44.200  74.600  0.00  0.00           C  
ATOM   2933  HD2 HSD   205      10.850  44.010  75.470  0.00  0.00           H  
ATOM   2934  C   HSD   205      13.470  46.750  73.150  0.00  0.00           C  
ATOM   2935  O   HSD   205      13.090  47.810  72.650  0.00  0.00           O  
ATOM   2936  N   ARG   206      14.670  46.270  72.960  0.00  0.00           N  
ATOM   2937  HN  ARG   206      14.950  45.450  73.460  0.00  0.00           H  
ATOM   2938  CA  ARG   206      15.700  46.910  72.100  0.00  0.00           C  
ATOM   2939  HA  ARG   206      15.830  47.940  72.410  0.00  0.00           H  
ATOM   2940  CB  ARG   206      17.150  46.320  72.260  0.00  0.00           C  
ATOM   2941  HB1 ARG   206      17.790  46.520  71.380  0.00  0.00           H  
ATOM   2942  HB2 ARG   206      17.030  45.220  72.290  0.00  0.00           H  
ATOM   2943  CG  ARG   206      17.930  46.900  73.540  0.00  0.00           C  
ATOM   2944  HG1 ARG   206      17.310  46.940  74.460  0.00  0.00           H  
ATOM   2945  HG2 ARG   206      18.140  47.980  73.370  0.00  0.00           H  
ATOM   2946  CD  ARG   206      19.360  46.350  73.790  0.00  0.00           C  
ATOM   2947  HD1 ARG   206      19.410  45.250  73.930  0.00  0.00           H  
ATOM   2948  HD2 ARG   206      19.710  46.940  74.670  0.00  0.00           H  
ATOM   2949  NE  ARG   206      20.330  46.750  72.630  0.00  0.00           N  
ATOM   2950  HE  ARG   206      19.950  47.380  71.950  0.00  0.00           H  
ATOM   2951  CZ  ARG   206      21.510  46.230  72.430  0.00  0.00           C  
ATOM   2952  NH1 ARG   206      22.100  45.300  73.160  0.00  0.00           N1+
ATOM   2953 HH11 ARG   206      22.850  44.820  72.710  0.00  0.00           H  
ATOM   2954 HH12 ARG   206      21.460  44.870  73.810  0.00  0.00           H  
ATOM   2955  NH2 ARG   206      22.200  46.790  71.440  0.00  0.00           N  
ATOM   2956 HH21 ARG   206      23.130  46.460  71.280  0.00  0.00           H  
ATOM   2957 HH22 ARG   206      21.730  47.490  70.900  0.00  0.00           H  
ATOM   2958  C   ARG   206      15.270  46.830  70.710  0.00  0.00           C  
ATOM   2959  O   ARG   206      14.850  45.760  70.260  0.00  0.00           O  
ATOM   2960  N   ASN   207      15.500  47.940  69.970  0.00  0.00           N  
ATOM   2961  HN  ASN   207      15.880  48.750  70.410  0.00  0.00           H  
ATOM   2962  CA  ASN   207      15.370  47.960  68.540  0.00  0.00           C  
ATOM   2963  HA  ASN   207      15.790  48.950  68.390  0.00  0.00           H  
ATOM   2964  CB  ASN   207      16.290  46.890  67.830  0.00  0.00           C  
ATOM   2965  HB1 ASN   207      16.230  47.130  66.750  0.00  0.00           H  
ATOM   2966  HB2 ASN   207      15.850  45.880  67.950  0.00  0.00           H  
ATOM   2967  CG  ASN   207      17.790  46.950  68.260  0.00  0.00           C  
ATOM   2968  OD1 ASN   207      18.240  48.050  68.570  0.00  0.00           O  
ATOM   2969  ND2 ASN   207      18.520  45.830  68.320  0.00  0.00           N  
ATOM   2970 HD21 ASN   207      18.180  45.020  67.850  0.00  0.00           H  
ATOM   2971 HD22 ASN   207      19.400  45.790  68.810  0.00  0.00           H  
ATOM   2972  C   ASN   207      13.910  47.860  68.060  0.00  0.00           C  
ATOM   2973  O   ASN   207      13.200  46.850  68.200  0.00  0.00           O  
ATOM   2974  N   ALA   208      13.440  48.960  67.380  0.00  0.00           N  
ATOM   2975  HN  ALA   208      14.090  49.670  67.120  0.00  0.00           H  
ATOM   2976  CA  ALA   208      12.120  49.250  67.080  0.00  0.00           C  
ATOM   2977  HA  ALA   208      11.520  48.920  67.920  0.00  0.00           H  
ATOM   2978  CB  ALA   208      11.870  50.720  66.750  0.00  0.00           C  
ATOM   2979  HB1 ALA   208      12.430  51.380  67.440  0.00  0.00           H  
ATOM   2980  HB2 ALA   208      10.800  50.990  66.640  0.00  0.00           H  
ATOM   2981  HB3 ALA   208      12.420  51.030  65.840  0.00  0.00           H  
ATOM   2982  C   ALA   208      11.630  48.480  65.910  0.00  0.00           C  
ATOM   2983  O   ALA   208      12.190  48.360  64.800  0.00  0.00           O  
ATOM   2984  N   VAL   209      10.390  47.980  66.120  0.00  0.00           N  
ATOM   2985  HN  VAL   209       9.890  48.330  66.910  0.00  0.00           H  
ATOM   2986  CA  VAL   209       9.600  47.280  65.150  0.00  0.00           C  
ATOM   2987  HA  VAL   209      10.250  46.620  64.600  0.00  0.00           H  
ATOM   2988  CB  VAL   209       8.400  46.540  65.840  0.00  0.00           C  
ATOM   2989  HB  VAL   209       8.810  45.600  66.270  0.00  0.00           H  
ATOM   2990  CG1 VAL   209       7.720  47.280  66.960  0.00  0.00           C  
ATOM   2991 HG11 VAL   209       7.540  48.320  66.620  0.00  0.00           H  
ATOM   2992 HG12 VAL   209       6.760  46.850  67.330  0.00  0.00           H  
ATOM   2993 HG13 VAL   209       8.410  47.240  67.830  0.00  0.00           H  
ATOM   2994  CG2 VAL   209       7.300  46.060  64.850  0.00  0.00           C  
ATOM   2995 HG21 VAL   209       6.960  46.900  64.210  0.00  0.00           H  
ATOM   2996 HG22 VAL   209       6.420  45.710  65.430  0.00  0.00           H  
ATOM   2997 HG23 VAL   209       7.730  45.230  64.250  0.00  0.00           H  
ATOM   2998  C   VAL   209       9.180  48.310  64.060  0.00  0.00           C  
ATOM   2999  O   VAL   209       8.920  49.440  64.380  0.00  0.00           O  
ATOM   3000  N   GLY   210       9.130  47.900  62.810  0.00  0.00           N  
ATOM   3001  HN  GLY   210       9.300  46.940  62.600  0.00  0.00           H  
ATOM   3002  CA  GLY   210       8.980  48.680  61.600  0.00  0.00           C  
ATOM   3003  HA1 GLY   210       8.760  47.990  60.800  0.00  0.00           H  
ATOM   3004  HA2 GLY   210       9.860  49.290  61.490  0.00  0.00           H  
ATOM   3005  C   GLY   210       7.860  49.680  61.620  0.00  0.00           C  
ATOM   3006  O   GLY   210       6.750  49.520  62.100  0.00  0.00           O  
ATOM   3007  N   GLY   211       8.080  50.770  60.840  0.00  0.00           N  
ATOM   3008  HN  GLY   211       8.970  50.830  60.400  0.00  0.00           H  
ATOM   3009  CA  GLY   211       7.100  51.840  60.730  0.00  0.00           C  
ATOM   3010  HA1 GLY   211       6.110  51.410  60.620  0.00  0.00           H  
ATOM   3011  HA2 GLY   211       7.390  52.360  59.830  0.00  0.00           H  
ATOM   3012  C   GLY   211       7.170  52.880  61.850  0.00  0.00           C  
ATOM   3013  O   GLY   211       8.210  53.430  62.190  0.00  0.00           O  
ATOM   3014  N   GLY   212       6.010  53.050  62.500  0.00  0.00           N  
ATOM   3015  HN  GLY   212       5.200  52.650  62.090  0.00  0.00           H  
ATOM   3016  CA  GLY   212       5.780  53.990  63.580  0.00  0.00           C  
ATOM   3017  HA1 GLY   212       4.770  53.790  63.900  0.00  0.00           H  
ATOM   3018  HA2 GLY   212       6.550  53.820  64.320  0.00  0.00           H  
ATOM   3019  C   GLY   212       5.760  55.490  63.220  0.00  0.00           C  
ATOM   3020  O   GLY   212       5.570  55.860  62.040  0.00  0.00           O  
ATOM   3021  N   SER   213       5.820  56.320  64.260  0.00  0.00           N  
ATOM   3022  HN  SER   213       5.860  55.990  65.200  0.00  0.00           H  
ATOM   3023  CA  SER   213       5.760  57.790  64.170  0.00  0.00           C  
ATOM   3024  HA  SER   213       5.490  57.980  63.140  0.00  0.00           H  
ATOM   3025  CB  SER   213       4.680  58.330  65.130  0.00  0.00           C  
ATOM   3026  HB1 SER   213       4.600  59.440  65.060  0.00  0.00           H  
ATOM   3027  HB2 SER   213       4.790  58.050  66.200  0.00  0.00           H  
ATOM   3028  OG  SER   213       3.400  57.950  64.690  0.00  0.00           O  
ATOM   3029  HG1 SER   213       3.410  56.990  64.760  0.00  0.00           H  
ATOM   3030  C   SER   213       7.140  58.310  64.450  0.00  0.00           C  
ATOM   3031  O   SER   213       7.690  57.870  65.460  0.00  0.00           O  
ATOM   3032  N   PRO   214       7.740  59.200  63.600  0.00  0.00           N  
ATOM   3033  CD  PRO   214       7.270  59.400  62.200  0.00  0.00           C  
ATOM   3034  HD1 PRO   214       7.350  58.450  61.640  0.00  0.00           H  
ATOM   3035  HD2 PRO   214       6.270  59.890  62.160  0.00  0.00           H  
ATOM   3036  CA  PRO   214       8.960  59.920  63.900  0.00  0.00           C  
ATOM   3037  HA  PRO   214       9.770  59.200  63.880  0.00  0.00           H  
ATOM   3038  CB  PRO   214       9.100  60.890  62.830  0.00  0.00           C  
ATOM   3039  HB1 PRO   214       8.430  61.710  63.150  0.00  0.00           H  
ATOM   3040  HB2 PRO   214      10.150  61.240  62.700  0.00  0.00           H  
ATOM   3041  CG  PRO   214       8.450  60.170  61.580  0.00  0.00           C  
ATOM   3042  HG1 PRO   214       8.140  60.910  60.810  0.00  0.00           H  
ATOM   3043  HG2 PRO   214       9.220  59.440  61.260  0.00  0.00           H  
ATOM   3044  C   PRO   214       9.210  60.420  65.350  0.00  0.00           C  
ATOM   3045  O   PRO   214       8.320  61.010  65.950  0.00  0.00           O  
ATOM   3046  N   GLY   215      10.370  60.020  65.870  0.00  0.00           N  
ATOM   3047  HN  GLY   215      11.080  59.560  65.340  0.00  0.00           H  
ATOM   3048  CA  GLY   215      10.780  60.230  67.330  0.00  0.00           C  
ATOM   3049  HA1 GLY   215      11.820  59.930  67.310  0.00  0.00           H  
ATOM   3050  HA2 GLY   215      10.150  59.550  67.900  0.00  0.00           H  
ATOM   3051  C   GLY   215      10.770  61.680  67.840  0.00  0.00           C  
ATOM   3052  O   GLY   215      10.820  62.550  67.040  0.00  0.00           O  
ATOM   3053  N   PRO   216      10.580  61.930  69.160  0.00  0.00           N  
ATOM   3054  CD  PRO   216      10.190  60.950  70.080  0.00  0.00           C  
ATOM   3055  HD1 PRO   216       9.230  60.500  69.750  0.00  0.00           H  
ATOM   3056  HD2 PRO   216      10.940  60.140  70.070  0.00  0.00           H  
ATOM   3057  CA  PRO   216      10.480  63.250  69.740  0.00  0.00           C  
ATOM   3058  HA  PRO   216       9.470  63.630  69.630  0.00  0.00           H  
ATOM   3059  CB  PRO   216      10.980  62.860  71.090  0.00  0.00           C  
ATOM   3060  HB1 PRO   216      10.870  63.640  71.880  0.00  0.00           H  
ATOM   3061  HB2 PRO   216      12.060  62.600  71.060  0.00  0.00           H  
ATOM   3062  CG  PRO   216      10.230  61.600  71.480  0.00  0.00           C  
ATOM   3063  HG1 PRO   216      10.710  61.020  72.290  0.00  0.00           H  
ATOM   3064  HG2 PRO   216       9.180  61.840  71.750  0.00  0.00           H  
ATOM   3065  C   PRO   216      11.260  64.360  69.200  0.00  0.00           C  
ATOM   3066  O   PRO   216      12.440  64.200  69.020  0.00  0.00           O  
ATOM   3067  N   LEU   217      10.650  65.510  68.930  0.00  0.00           N  
ATOM   3068  HN  LEU   217       9.660  65.610  68.960  0.00  0.00           H  
ATOM   3069  CA  LEU   217      11.310  66.810  69.060  0.00  0.00           C  
ATOM   3070  HA  LEU   217      12.300  66.750  68.640  0.00  0.00           H  
ATOM   3071  CB  LEU   217      10.570  67.830  68.220  0.00  0.00           C  
ATOM   3072  HB1 LEU   217       9.510  68.030  68.490  0.00  0.00           H  
ATOM   3073  HB2 LEU   217      11.070  68.810  68.340  0.00  0.00           H  
ATOM   3074  CG  LEU   217      10.610  67.640  66.730  0.00  0.00           C  
ATOM   3075  HG  LEU   217      10.040  66.710  66.520  0.00  0.00           H  
ATOM   3076  CD1 LEU   217      10.070  68.860  66.090  0.00  0.00           C  
ATOM   3077 HD11 LEU   217       8.990  69.130  66.170  0.00  0.00           H  
ATOM   3078 HD12 LEU   217      10.290  68.630  65.030  0.00  0.00           H  
ATOM   3079 HD13 LEU   217      10.740  69.740  66.240  0.00  0.00           H  
ATOM   3080  CD2 LEU   217      12.070  67.440  66.270  0.00  0.00           C  
ATOM   3081 HD21 LEU   217      12.040  67.310  65.170  0.00  0.00           H  
ATOM   3082 HD22 LEU   217      12.790  68.260  66.430  0.00  0.00           H  
ATOM   3083 HD23 LEU   217      12.590  66.500  66.570  0.00  0.00           H  
ATOM   3084  C   LEU   217      11.370  67.330  70.490  0.00  0.00           C  
ATOM   3085  O   LEU   217      10.500  67.070  71.300  0.00  0.00           O  
ATOM   3086  N   PRO   218      12.300  68.200  70.890  0.00  0.00           N  
ATOM   3087  CD  PRO   218      12.160  68.830  72.190  0.00  0.00           C  
ATOM   3088  HD1 PRO   218      11.160  69.290  72.330  0.00  0.00           H  
ATOM   3089  HD2 PRO   218      12.330  68.150  73.050  0.00  0.00           H  
ATOM   3090  CA  PRO   218      13.570  68.480  70.240  0.00  0.00           C  
ATOM   3091  HA  PRO   218      13.350  68.960  69.300  0.00  0.00           H  
ATOM   3092  CB  PRO   218      14.310  69.140  71.410  0.00  0.00           C  
ATOM   3093  HB1 PRO   218      15.000  69.930  71.030  0.00  0.00           H  
ATOM   3094  HB2 PRO   218      14.810  68.520  72.190  0.00  0.00           H  
ATOM   3095  CG  PRO   218      13.200  69.850  72.130  0.00  0.00           C  
ATOM   3096  HG1 PRO   218      13.550  70.040  73.170  0.00  0.00           H  
ATOM   3097  HG2 PRO   218      12.860  70.770  71.600  0.00  0.00           H  
ATOM   3098  C   PRO   218      14.330  67.270  69.690  0.00  0.00           C  
ATOM   3099  O   PRO   218      14.410  66.300  70.480  0.00  0.00           O  
ATOM   3100  N   MET   219      15.020  67.280  68.520  0.00  0.00           N  
ATOM   3101  HN  MET   219      14.950  68.070  67.910  0.00  0.00           H  
ATOM   3102  CA  MET   219      15.980  66.300  68.150  0.00  0.00           C  
ATOM   3103  HA  MET   219      15.640  65.340  68.520  0.00  0.00           H  
ATOM   3104  CB  MET   219      16.020  66.200  66.600  0.00  0.00           C  
ATOM   3105  HB1 MET   219      15.020  65.850  66.260  0.00  0.00           H  
ATOM   3106  HB2 MET   219      16.150  67.210  66.170  0.00  0.00           H  
ATOM   3107  CG  MET   219      16.940  65.160  65.910  0.00  0.00           C  
ATOM   3108  HG1 MET   219      16.720  64.150  66.310  0.00  0.00           H  
ATOM   3109  HG2 MET   219      17.980  65.450  66.180  0.00  0.00           H  
ATOM   3110  SD  MET   219      16.940  65.340  64.060  0.00  0.00           S  
ATOM   3111  CE  MET   219      18.230  64.140  63.590  0.00  0.00           C  
ATOM   3112  HE1 MET   219      18.410  64.290  62.510  0.00  0.00           H  
ATOM   3113  HE2 MET   219      19.180  64.460  64.070  0.00  0.00           H  
ATOM   3114  HE3 MET   219      18.100  63.060  63.800  0.00  0.00           H  
ATOM   3115  C   MET   219      17.310  66.760  68.740  0.00  0.00           C  
ATOM   3116  O   MET   219      17.820  67.850  68.450  0.00  0.00           O  
ATOM   3117  N   LEU   220      18.000  65.890  69.430  0.00  0.00           N  
ATOM   3118  HN  LEU   220      17.760  64.930  69.560  0.00  0.00           H  
ATOM   3119  CA  LEU   220      19.250  66.340  70.040  0.00  0.00           C  
ATOM   3120  HA  LEU   220      19.490  67.380  69.880  0.00  0.00           H  
ATOM   3121  CB  LEU   220      19.230  66.090  71.580  0.00  0.00           C  
ATOM   3122  HB1 LEU   220      18.990  65.010  71.690  0.00  0.00           H  
ATOM   3123  HB2 LEU   220      20.250  66.240  72.000  0.00  0.00           H  
ATOM   3124  CG  LEU   220      18.150  66.690  72.490  0.00  0.00           C  
ATOM   3125  HG  LEU   220      17.270  66.420  71.870  0.00  0.00           H  
ATOM   3126  CD1 LEU   220      18.000  65.930  73.850  0.00  0.00           C  
ATOM   3127 HD11 LEU   220      18.780  66.320  74.540  0.00  0.00           H  
ATOM   3128 HD12 LEU   220      17.020  66.100  74.340  0.00  0.00           H  
ATOM   3129 HD13 LEU   220      18.160  64.850  73.700  0.00  0.00           H  
ATOM   3130  CD2 LEU   220      18.280  68.200  72.560  0.00  0.00           C  
ATOM   3131 HD21 LEU   220      19.180  68.520  73.130  0.00  0.00           H  
ATOM   3132 HD22 LEU   220      18.360  68.540  71.510  0.00  0.00           H  
ATOM   3133 HD23 LEU   220      17.340  68.620  72.980  0.00  0.00           H  
ATOM   3134  C   LEU   220      20.250  65.390  69.380  0.00  0.00           C  
ATOM   3135  O   LEU   220      20.090  64.150  69.400  0.00  0.00           O  
ATOM   3136  N   ALA   221      21.220  65.960  68.690  0.00  0.00           N  
ATOM   3137  HN  ALA   221      21.350  66.950  68.680  0.00  0.00           H  
ATOM   3138  CA  ALA   221      22.130  65.240  67.790  0.00  0.00           C  
ATOM   3139  HA  ALA   221      21.560  64.680  67.070  0.00  0.00           H  
ATOM   3140  CB  ALA   221      22.940  66.180  66.890  0.00  0.00           C  
ATOM   3141  HB1 ALA   221      22.460  67.170  66.710  0.00  0.00           H  
ATOM   3142  HB2 ALA   221      23.900  66.470  67.350  0.00  0.00           H  
ATOM   3143  HB3 ALA   221      23.030  65.710  65.890  0.00  0.00           H  
ATOM   3144  C   ALA   221      23.050  64.170  68.430  0.00  0.00           C  
ATOM   3145  O   ALA   221      23.360  64.230  69.590  0.00  0.00           O  
ATOM   3146  N   SER   222      23.500  63.120  67.700  0.00  0.00           N  
ATOM   3147  HN  SER   222      23.350  63.000  66.720  0.00  0.00           H  
ATOM   3148  CA  SER   222      24.190  61.940  68.310  0.00  0.00           C  
ATOM   3149  HA  SER   222      24.370  61.980  69.370  0.00  0.00           H  
ATOM   3150  CB  SER   222      23.310  60.750  68.090  0.00  0.00           C  
ATOM   3151  HB1 SER   222      23.890  59.870  68.480  0.00  0.00           H  
ATOM   3152  HB2 SER   222      22.410  60.770  68.740  0.00  0.00           H  
ATOM   3153  OG  SER   222      22.750  60.460  66.790  0.00  0.00           O  
ATOM   3154  HG1 SER   222      21.850  60.150  66.940  0.00  0.00           H  
ATOM   3155  C   SER   222      25.470  61.720  67.640  0.00  0.00           C  
ATOM   3156  O   SER   222      25.930  60.570  67.640  0.00  0.00           O  
ATOM   3157  N   ALA   223      26.100  62.740  67.000  0.00  0.00           N  
ATOM   3158  HN  ALA   223      25.590  63.580  66.840  0.00  0.00           H  
ATOM   3159  CA  ALA   223      27.470  62.690  66.540  0.00  0.00           C  
ATOM   3160  HA  ALA   223      27.660  61.940  65.780  0.00  0.00           H  
ATOM   3161  CB  ALA   223      27.750  63.950  65.630  0.00  0.00           C  
ATOM   3162  HB1 ALA   223      28.740  63.880  65.120  0.00  0.00           H  
ATOM   3163  HB2 ALA   223      26.870  64.050  64.960  0.00  0.00           H  
ATOM   3164  HB3 ALA   223      27.800  64.900  66.210  0.00  0.00           H  
ATOM   3165  C   ALA   223      28.490  62.330  67.650  0.00  0.00           C  
ATOM   3166  O   ALA   223      29.420  61.600  67.390  0.00  0.00           O  
ATOM   3167  N   CYS   224      28.220  62.850  68.860  0.00  0.00           N  
ATOM   3168  HN  CYS   224      27.320  63.280  68.920  0.00  0.00           H  
ATOM   3169  CA  CYS   224      29.010  62.710  70.000  0.00  0.00           C  
ATOM   3170  HA  CYS   224      30.040  62.680  69.660  0.00  0.00           H  
ATOM   3171  CB  CYS   224      28.880  64.050  70.850  0.00  0.00           C  
ATOM   3172  HB1 CYS   224      29.090  64.810  70.070  0.00  0.00           H  
ATOM   3173  HB2 CYS   224      27.830  63.900  71.190  0.00  0.00           H  
ATOM   3174  SG  CYS   224      29.800  64.200  72.080  0.00  0.00           S  
ATOM   3175  C   CYS   224      28.610  61.420  70.770  0.00  0.00           C  
ATOM   3176  O   CYS   224      27.600  61.430  71.470  0.00  0.00           O  
ATOM   3177  N   PRO   225      29.350  60.290  70.740  0.00  0.00           N  
ATOM   3178  CD  PRO   225      30.640  60.170  70.110  0.00  0.00           C  
ATOM   3179  HD1 PRO   225      31.410  60.940  70.300  0.00  0.00           H  
ATOM   3180  HD2 PRO   225      30.610  60.010  69.010  0.00  0.00           H  
ATOM   3181  CA  PRO   225      29.020  59.230  71.650  0.00  0.00           C  
ATOM   3182  HA  PRO   225      27.960  59.020  71.540  0.00  0.00           H  
ATOM   3183  CB  PRO   225      29.910  58.120  71.160  0.00  0.00           C  
ATOM   3184  HB1 PRO   225      29.340  57.620  70.350  0.00  0.00           H  
ATOM   3185  HB2 PRO   225      30.070  57.240  71.820  0.00  0.00           H  
ATOM   3186  CG  PRO   225      31.130  58.780  70.640  0.00  0.00           C  
ATOM   3187  HG1 PRO   225      31.840  58.980  71.480  0.00  0.00           H  
ATOM   3188  HG2 PRO   225      31.710  58.150  69.940  0.00  0.00           H  
ATOM   3189  C   PRO   225      29.260  59.530  73.080  0.00  0.00           C  
ATOM   3190  O   PRO   225      28.710  58.820  73.920  0.00  0.00           O  
ATOM   3191  N   GLY   226      30.150  60.540  73.440  0.00  0.00           N  
ATOM   3192  HN  GLY   226      30.490  61.130  72.710  0.00  0.00           H  
ATOM   3193  CA  GLY   226      30.400  61.070  74.720  0.00  0.00           C  
ATOM   3194  HA1 GLY   226      30.870  60.300  75.320  0.00  0.00           H  
ATOM   3195  HA2 GLY   226      31.030  61.940  74.640  0.00  0.00           H  
ATOM   3196  C   GLY   226      29.150  61.460  75.350  0.00  0.00           C  
ATOM   3197  O   GLY   226      28.900  61.060  76.500  0.00  0.00           O  
ATOM   3198  N   TRP   227      28.300  62.290  74.770  0.00  0.00           N  
ATOM   3199  HN  TRP   227      28.440  62.730  73.890  0.00  0.00           H  
ATOM   3200  CA  TRP   227      26.990  62.620  75.260  0.00  0.00           C  
ATOM   3201  HA  TRP   227      26.980  62.800  76.320  0.00  0.00           H  
ATOM   3202  CB  TRP   227      26.450  63.880  74.410  0.00  0.00           C  
ATOM   3203  HB1 TRP   227      26.950  63.720  73.430  0.00  0.00           H  
ATOM   3204  HB2 TRP   227      26.810  64.830  74.870  0.00  0.00           H  
ATOM   3205  CG  TRP   227      25.010  64.010  74.160  0.00  0.00           C  
ATOM   3206  CD1 TRP   227      24.400  63.510  73.030  0.00  0.00           C  
ATOM   3207  HD1 TRP   227      24.870  63.240  72.090  0.00  0.00           H  
ATOM   3208  NE1 TRP   227      23.030  63.590  73.230  0.00  0.00           N  
ATOM   3209  HE1 TRP   227      22.420  63.610  72.460  0.00  0.00           H  
ATOM   3210  CE2 TRP   227      22.700  64.130  74.400  0.00  0.00           C  
ATOM   3211  CD2 TRP   227      23.930  64.260  75.070  0.00  0.00           C  
ATOM   3212  CE3 TRP   227      23.810  64.550  76.430  0.00  0.00           C  
ATOM   3213  HE3 TRP   227      24.690  64.590  77.050  0.00  0.00           H  
ATOM   3214  CZ3 TRP   227      22.520  64.710  77.050  0.00  0.00           C  
ATOM   3215  HZ3 TRP   227      22.460  64.860  78.120  0.00  0.00           H  
ATOM   3216  CZ2 TRP   227      21.440  64.340  74.920  0.00  0.00           C  
ATOM   3217  HZ2 TRP   227      20.580  64.130  74.300  0.00  0.00           H  
ATOM   3218  CH2 TRP   227      21.320  64.590  76.250  0.00  0.00           C  
ATOM   3219  HH2 TRP   227      20.370  64.930  76.620  0.00  0.00           H  
ATOM   3220  C   TRP   227      26.060  61.410  75.190  0.00  0.00           C  
ATOM   3221  O   TRP   227      25.370  61.190  76.180  0.00  0.00           O  
ATOM   3222  N   VAL   228      25.920  60.600  74.120  0.00  0.00           N  
ATOM   3223  HN  VAL   228      26.420  60.790  73.280  0.00  0.00           H  
ATOM   3224  CA  VAL   228      24.980  59.490  74.230  0.00  0.00           C  
ATOM   3225  HA  VAL   228      24.010  59.830  74.550  0.00  0.00           H  
ATOM   3226  CB  VAL   228      24.710  58.940  72.830  0.00  0.00           C  
ATOM   3227  HB  VAL   228      25.600  58.350  72.540  0.00  0.00           H  
ATOM   3228  CG1 VAL   228      23.590  57.920  72.810  0.00  0.00           C  
ATOM   3229 HG11 VAL   228      23.970  57.020  73.340  0.00  0.00           H  
ATOM   3230 HG12 VAL   228      22.540  58.180  73.090  0.00  0.00           H  
ATOM   3231 HG13 VAL   228      23.600  57.530  71.770  0.00  0.00           H  
ATOM   3232  CG2 VAL   228      24.380  60.100  71.860  0.00  0.00           C  
ATOM   3233 HG21 VAL   228      23.620  60.750  72.340  0.00  0.00           H  
ATOM   3234 HG22 VAL   228      24.050  59.530  70.960  0.00  0.00           H  
ATOM   3235 HG23 VAL   228      25.280  60.690  71.570  0.00  0.00           H  
ATOM   3236  C   VAL   228      25.270  58.460  75.280  0.00  0.00           C  
ATOM   3237  O   VAL   228      24.410  57.950  76.060  0.00  0.00           O  
ATOM   3238  N   CYS   229      26.580  58.180  75.520  0.00  0.00           N  
ATOM   3239  HN  CYS   229      27.180  58.590  74.830  0.00  0.00           H  
ATOM   3240  CA  CYS   229      27.060  57.400  76.650  0.00  0.00           C  
ATOM   3241  HA  CYS   229      26.570  56.450  76.560  0.00  0.00           H  
ATOM   3242  CB  CYS   229      28.660  57.170  76.620  0.00  0.00           C  
ATOM   3243  HB1 CYS   229      29.310  58.060  76.740  0.00  0.00           H  
ATOM   3244  HB2 CYS   229      28.680  57.000  75.530  0.00  0.00           H  
ATOM   3245  SG  CYS   229      29.080  55.670  77.590  0.00  0.00           S  
ATOM   3246  HG1 CYS   229      29.270  54.940  76.500  0.00  0.00           H  
ATOM   3247  C   CYS   229      26.810  58.040  77.950  0.00  0.00           C  
ATOM   3248  O   CYS   229      26.330  57.410  78.890  0.00  0.00           O  
ATOM   3249  N   TYR   230      27.140  59.400  78.140  0.00  0.00           N  
ATOM   3250  HN  TYR   230      27.480  59.860  77.320  0.00  0.00           H  
ATOM   3251  CA  TYR   230      26.780  60.100  79.330  0.00  0.00           C  
ATOM   3252  HA  TYR   230      27.360  59.590  80.080  0.00  0.00           H  
ATOM   3253  CB  TYR   230      27.380  61.510  79.230  0.00  0.00           C  
ATOM   3254  HB1 TYR   230      28.470  61.550  79.010  0.00  0.00           H  
ATOM   3255  HB2 TYR   230      26.930  62.130  78.430  0.00  0.00           H  
ATOM   3256  CG  TYR   230      27.130  62.370  80.450  0.00  0.00           C  
ATOM   3257  CD1 TYR   230      26.100  63.260  80.610  0.00  0.00           C  
ATOM   3258  HD1 TYR   230      25.300  63.320  79.890  0.00  0.00           H  
ATOM   3259  CE1 TYR   230      26.130  64.110  81.780  0.00  0.00           C  
ATOM   3260  HE1 TYR   230      25.370  64.840  82.010  0.00  0.00           H  
ATOM   3261  CZ  TYR   230      27.130  63.900  82.780  0.00  0.00           C  
ATOM   3262  OH  TYR   230      27.100  64.620  83.950  0.00  0.00           O  
ATOM   3263  HH  TYR   230      26.380  65.260  83.920  0.00  0.00           H  
ATOM   3264  CD2 TYR   230      28.170  62.230  81.440  0.00  0.00           C  
ATOM   3265  HD2 TYR   230      28.950  61.500  81.300  0.00  0.00           H  
ATOM   3266  CE2 TYR   230      28.150  62.900  82.660  0.00  0.00           C  
ATOM   3267  HE2 TYR   230      28.970  62.690  83.330  0.00  0.00           H  
ATOM   3268  C   TYR   230      25.300  60.150  79.690  0.00  0.00           C  
ATOM   3269  O   TYR   230      24.890  59.840  80.810  0.00  0.00           O  
ATOM   3270  N   ALA   231      24.380  60.430  78.710  0.00  0.00           N  
ATOM   3271  HN  ALA   231      24.630  60.580  77.760  0.00  0.00           H  
ATOM   3272  CA  ALA   231      22.950  60.350  78.950  0.00  0.00           C  
ATOM   3273  HA  ALA   231      22.630  61.000  79.750  0.00  0.00           H  
ATOM   3274  CB  ALA   231      22.310  60.940  77.670  0.00  0.00           C  
ATOM   3275  HB1 ALA   231      21.200  60.850  77.590  0.00  0.00           H  
ATOM   3276  HB2 ALA   231      22.530  62.020  77.640  0.00  0.00           H  
ATOM   3277  HB3 ALA   231      22.660  60.390  76.770  0.00  0.00           H  
ATOM   3278  C   ALA   231      22.370  58.910  79.230  0.00  0.00           C  
ATOM   3279  O   ALA   231      21.530  58.770  80.080  0.00  0.00           O  
ATOM   3280  N   GLU   232      22.910  57.800  78.690  0.00  0.00           N  
ATOM   3281  HN  GLU   232      23.600  57.930  77.980  0.00  0.00           H  
ATOM   3282  CA  GLU   232      22.570  56.500  79.270  0.00  0.00           C  
ATOM   3283  HA  GLU   232      21.490  56.420  79.250  0.00  0.00           H  
ATOM   3284  CB  GLU   232      23.180  55.410  78.250  0.00  0.00           C  
ATOM   3285  HB1 GLU   232      24.200  55.770  78.020  0.00  0.00           H  
ATOM   3286  HB2 GLU   232      22.580  55.480  77.310  0.00  0.00           H  
ATOM   3287  CG  GLU   232      23.220  53.940  78.750  0.00  0.00           C  
ATOM   3288  HG1 GLU   232      22.230  53.470  78.910  0.00  0.00           H  
ATOM   3289  HG2 GLU   232      23.780  54.010  79.710  0.00  0.00           H  
ATOM   3290  CD  GLU   232      23.970  52.880  77.830  0.00  0.00           C  
ATOM   3291  OE1 GLU   232      24.550  53.230  76.760  0.00  0.00           O  
ATOM   3292  OE2 GLU   232      24.050  51.690  78.180  0.00  0.00           O1-
ATOM   3293  C   GLU   232      23.090  56.300  80.630  0.00  0.00           C  
ATOM   3294  O   GLU   232      22.470  55.740  81.540  0.00  0.00           O  
ATOM   3295  N   LYS   233      24.370  56.630  80.840  0.00  0.00           N  
ATOM   3296  HN  LYS   233      24.890  57.060  80.110  0.00  0.00           H  
ATOM   3297  CA  LYS   233      24.990  56.350  82.100  0.00  0.00           C  
ATOM   3298  HA  LYS   233      24.870  55.310  82.380  0.00  0.00           H  
ATOM   3299  CB  LYS   233      26.490  56.480  81.940  0.00  0.00           C  
ATOM   3300  HB1 LYS   233      27.030  56.580  82.900  0.00  0.00           H  
ATOM   3301  HB2 LYS   233      26.560  57.400  81.310  0.00  0.00           H  
ATOM   3302  CG  LYS   233      27.080  55.320  81.140  0.00  0.00           C  
ATOM   3303  HG1 LYS   233      26.660  55.340  80.110  0.00  0.00           H  
ATOM   3304  HG2 LYS   233      28.150  55.590  81.050  0.00  0.00           H  
ATOM   3305  CD  LYS   233      26.950  53.870  81.770  0.00  0.00           C  
ATOM   3306  HD1 LYS   233      27.270  54.010  82.820  0.00  0.00           H  
ATOM   3307  HD2 LYS   233      25.870  53.610  81.850  0.00  0.00           H  
ATOM   3308  CE  LYS   233      27.840  52.830  81.050  0.00  0.00           C  
ATOM   3309  HE1 LYS   233      27.760  52.910  79.950  0.00  0.00           H  
ATOM   3310  HE2 LYS   233      28.910  52.920  81.340  0.00  0.00           H  
ATOM   3311  NZ  LYS   233      27.320  51.550  81.540  0.00  0.00           N1+
ATOM   3312  HZ1 LYS   233      27.050  51.430  82.540  0.00  0.00           H  
ATOM   3313  HZ2 LYS   233      27.960  50.770  81.290  0.00  0.00           H  
ATOM   3314  HZ3 LYS   233      26.420  51.380  81.050  0.00  0.00           H  
ATOM   3315  C   LYS   233      24.460  57.060  83.330  0.00  0.00           C  
ATOM   3316  O   LYS   233      24.630  56.690  84.460  0.00  0.00           O  
ATOM   3317  N   THR   234      23.830  58.210  83.110  0.00  0.00           N  
ATOM   3318  HN  THR   234      23.780  58.500  82.160  0.00  0.00           H  
ATOM   3319  CA  THR   234      23.320  59.050  84.140  0.00  0.00           C  
ATOM   3320  HA  THR   234      23.700  58.750  85.100  0.00  0.00           H  
ATOM   3321  CB  THR   234      23.830  60.520  83.960  0.00  0.00           C  
ATOM   3322  HB  THR   234      23.410  61.180  84.750  0.00  0.00           H  
ATOM   3323  OG1 THR   234      23.420  61.080  82.770  0.00  0.00           O  
ATOM   3324  HG1 THR   234      24.160  60.940  82.160  0.00  0.00           H  
ATOM   3325  CG2 THR   234      25.320  60.620  84.150  0.00  0.00           C  
ATOM   3326 HG21 THR   234      25.580  61.700  84.210  0.00  0.00           H  
ATOM   3327 HG22 THR   234      25.560  60.040  85.060  0.00  0.00           H  
ATOM   3328 HG23 THR   234      25.740  60.130  83.250  0.00  0.00           H  
ATOM   3329  C   THR   234      21.820  59.050  84.280  0.00  0.00           C  
ATOM   3330  O   THR   234      21.280  59.360  85.310  0.00  0.00           O  
ATOM   3331  N   HSD   235      21.100  58.500  83.290  0.00  0.00           N  
ATOM   3332  HN  HSD   235      21.590  58.100  82.520  0.00  0.00           H  
ATOM   3333  CA  HSD   235      19.710  58.630  83.150  0.00  0.00           C  
ATOM   3334  HA  HSD   235      19.260  58.460  84.120  0.00  0.00           H  
ATOM   3335  CB  HSD   235      19.090  59.940  82.580  0.00  0.00           C  
ATOM   3336  HB1 HSD   235      19.640  60.130  81.630  0.00  0.00           H  
ATOM   3337  HB2 HSD   235      18.010  59.930  82.350  0.00  0.00           H  
ATOM   3338  ND1 HSD   235      18.440  61.190  84.670  0.00  0.00           N  
ATOM   3339  HD1 HSD   235      17.500  60.840  84.640  0.00  0.00           H  
ATOM   3340  CG  HSD   235      19.340  60.950  83.630  0.00  0.00           C  
ATOM   3341  CE1 HSD   235      18.890  62.170  85.440  0.00  0.00           C  
ATOM   3342  HE1 HSD   235      18.370  62.460  86.360  0.00  0.00           H  
ATOM   3343  NE2 HSD   235      20.010  62.600  85.010  0.00  0.00           N  
ATOM   3344  CD2 HSD   235      20.340  61.890  83.840  0.00  0.00           C  
ATOM   3345  HD2 HSD   235      21.180  62.130  83.210  0.00  0.00           H  
ATOM   3346  C   HSD   235      19.020  57.480  82.510  0.00  0.00           C  
ATOM   3347  O   HSD   235      17.800  57.440  82.400  0.00  0.00           O  
ATOM   3348  N   GLY   236      19.750  56.450  82.050  0.00  0.00           N  
ATOM   3349  HN  GLY   236      20.740  56.470  82.040  0.00  0.00           H  
ATOM   3350  CA  GLY   236      19.210  55.190  81.610  0.00  0.00           C  
ATOM   3351  HA1 GLY   236      20.050  54.530  81.480  0.00  0.00           H  
ATOM   3352  HA2 GLY   236      18.490  54.830  82.330  0.00  0.00           H  
ATOM   3353  C   GLY   236      18.500  55.250  80.220  0.00  0.00           C  
ATOM   3354  O   GLY   236      19.200  55.630  79.270  0.00  0.00           O  
ATOM   3355  N   ASP   237      17.190  54.950  80.130  0.00  0.00           N  
ATOM   3356  HN  ASP   237      16.600  54.780  80.910  0.00  0.00           H  
ATOM   3357  CA  ASP   237      16.400  55.080  78.910  0.00  0.00           C  
ATOM   3358  HA  ASP   237      17.060  55.090  78.060  0.00  0.00           H  
ATOM   3359  CB  ASP   237      15.390  53.950  78.750  0.00  0.00           C  
ATOM   3360  HB1 ASP   237      15.850  52.990  79.080  0.00  0.00           H  
ATOM   3361  HB2 ASP   237      15.320  53.810  77.650  0.00  0.00           H  
ATOM   3362  CG  ASP   237      14.010  54.120  79.410  0.00  0.00           C  
ATOM   3363  OD1 ASP   237      13.970  54.610  80.580  0.00  0.00           O  
ATOM   3364  OD2 ASP   237      13.060  53.580  78.860  0.00  0.00           O1-
ATOM   3365  C   ASP   237      15.790  56.520  78.740  0.00  0.00           C  
ATOM   3366  O   ASP   237      15.240  56.870  77.680  0.00  0.00           O  
ATOM   3367  N   HSD   238      15.740  57.410  79.780  0.00  0.00           N  
ATOM   3368  HN  HSD   238      16.190  57.020  80.580  0.00  0.00           H  
ATOM   3369  CA  HSD   238      14.920  58.670  79.800  0.00  0.00           C  
ATOM   3370  HA  HSD   238      13.890  58.510  79.520  0.00  0.00           H  
ATOM   3371  CB  HSD   238      15.010  59.390  81.160  0.00  0.00           C  
ATOM   3372  HB1 HSD   238      16.030  59.820  81.310  0.00  0.00           H  
ATOM   3373  HB2 HSD   238      14.280  60.220  81.130  0.00  0.00           H  
ATOM   3374  ND1 HSD   238      15.270  57.840  83.230  0.00  0.00           N  
ATOM   3375  HD1 HSD   238      16.260  57.770  83.120  0.00  0.00           H  
ATOM   3376  CG  HSD   238      14.520  58.550  82.330  0.00  0.00           C  
ATOM   3377  CE1 HSD   238      14.640  57.750  84.370  0.00  0.00           C  
ATOM   3378  HE1 HSD   238      15.090  57.340  85.270  0.00  0.00           H  
ATOM   3379  NE2 HSD   238      13.530  58.390  84.280  0.00  0.00           N  
ATOM   3380  CD2 HSD   238      13.430  58.910  83.050  0.00  0.00           C  
ATOM   3381  HD2 HSD   238      12.640  59.550  82.660  0.00  0.00           H  
ATOM   3382  C   HSD   238      15.320  59.660  78.720  0.00  0.00           C  
ATOM   3383  O   HSD   238      14.420  60.240  78.050  0.00  0.00           O  
ATOM   3384  N   VAL   239      16.600  59.960  78.470  0.00  0.00           N  
ATOM   3385  HN  VAL   239      17.380  59.560  78.940  0.00  0.00           H  
ATOM   3386  CA  VAL   239      17.030  60.840  77.340  0.00  0.00           C  
ATOM   3387  HA  VAL   239      16.430  61.720  77.500  0.00  0.00           H  
ATOM   3388  CB  VAL   239      18.460  61.170  77.430  0.00  0.00           C  
ATOM   3389  HB  VAL   239      19.090  60.280  77.240  0.00  0.00           H  
ATOM   3390  CG1 VAL   239      18.660  62.410  76.590  0.00  0.00           C  
ATOM   3391 HG11 VAL   239      19.750  62.580  76.550  0.00  0.00           H  
ATOM   3392 HG12 VAL   239      18.300  63.330  77.090  0.00  0.00           H  
ATOM   3393 HG13 VAL   239      18.430  62.330  75.510  0.00  0.00           H  
ATOM   3394  CG2 VAL   239      18.760  61.650  78.850  0.00  0.00           C  
ATOM   3395 HG21 VAL   239      19.660  62.290  78.860  0.00  0.00           H  
ATOM   3396 HG22 VAL   239      18.900  60.830  79.590  0.00  0.00           H  
ATOM   3397 HG23 VAL   239      18.000  62.370  79.230  0.00  0.00           H  
ATOM   3398  C   VAL   239      16.740  60.380  75.890  0.00  0.00           C  
ATOM   3399  O   VAL   239      16.460  61.100  74.920  0.00  0.00           O  
ATOM   3400  N   LEU   240      16.800  59.040  75.700  0.00  0.00           N  
ATOM   3401  HN  LEU   240      16.890  58.360  76.430  0.00  0.00           H  
ATOM   3402  CA  LEU   240      16.990  58.450  74.430  0.00  0.00           C  
ATOM   3403  HA  LEU   240      17.930  58.850  74.070  0.00  0.00           H  
ATOM   3404  CB  LEU   240      17.300  57.010  74.590  0.00  0.00           C  
ATOM   3405  HB1 LEU   240      16.340  56.520  74.840  0.00  0.00           H  
ATOM   3406  HB2 LEU   240      17.700  56.530  73.670  0.00  0.00           H  
ATOM   3407  CG  LEU   240      18.430  56.680  75.670  0.00  0.00           C  
ATOM   3408  HG  LEU   240      18.100  57.060  76.660  0.00  0.00           H  
ATOM   3409  CD1 LEU   240      18.650  55.150  75.780  0.00  0.00           C  
ATOM   3410 HD11 LEU   240      19.170  54.760  74.880  0.00  0.00           H  
ATOM   3411 HD12 LEU   240      19.330  54.990  76.640  0.00  0.00           H  
ATOM   3412 HD13 LEU   240      17.660  54.630  75.860  0.00  0.00           H  
ATOM   3413  CD2 LEU   240      19.740  57.350  75.420  0.00  0.00           C  
ATOM   3414 HD21 LEU   240      20.070  57.140  74.380  0.00  0.00           H  
ATOM   3415 HD22 LEU   240      19.800  58.430  75.680  0.00  0.00           H  
ATOM   3416 HD23 LEU   240      20.490  56.940  76.120  0.00  0.00           H  
ATOM   3417  C   LEU   240      16.050  58.670  73.340  0.00  0.00           C  
ATOM   3418  O   LEU   240      16.470  58.510  72.220  0.00  0.00           O  
ATOM   3419  N   PRO   241      14.830  58.960  73.480  0.00  0.00           N  
ATOM   3420  CD  PRO   241      14.090  58.670  74.750  0.00  0.00           C  
ATOM   3421  HD1 PRO   241      14.530  57.820  75.330  0.00  0.00           H  
ATOM   3422  HD2 PRO   241      14.170  59.610  75.330  0.00  0.00           H  
ATOM   3423  CA  PRO   241      13.880  59.140  72.320  0.00  0.00           C  
ATOM   3424  HA  PRO   241      14.060  58.370  71.590  0.00  0.00           H  
ATOM   3425  CB  PRO   241      12.580  59.140  72.990  0.00  0.00           C  
ATOM   3426  HB1 PRO   241      11.720  58.790  72.380  0.00  0.00           H  
ATOM   3427  HB2 PRO   241      12.430  60.180  73.350  0.00  0.00           H  
ATOM   3428  CG  PRO   241      12.760  58.310  74.230  0.00  0.00           C  
ATOM   3429  HG1 PRO   241      11.990  58.540  74.990  0.00  0.00           H  
ATOM   3430  HG2 PRO   241      12.850  57.210  74.090  0.00  0.00           H  
ATOM   3431  C   PRO   241      14.140  60.520  71.620  0.00  0.00           C  
ATOM   3432  O   PRO   241      13.970  60.550  70.410  0.00  0.00           O  
ATOM   3433  N   TYR   242      14.460  61.600  72.360  0.00  0.00           N  
ATOM   3434  HN  TYR   242      14.570  61.400  73.340  0.00  0.00           H  
ATOM   3435  CA  TYR   242      14.830  62.850  71.890  0.00  0.00           C  
ATOM   3436  HA  TYR   242      14.050  63.180  71.220  0.00  0.00           H  
ATOM   3437  CB  TYR   242      15.180  63.940  72.940  0.00  0.00           C  
ATOM   3438  HB1 TYR   242      16.000  63.540  73.570  0.00  0.00           H  
ATOM   3439  HB2 TYR   242      15.330  64.860  72.330  0.00  0.00           H  
ATOM   3440  CG  TYR   242      13.980  64.090  73.830  0.00  0.00           C  
ATOM   3441  CD1 TYR   242      13.040  65.090  73.440  0.00  0.00           C  
ATOM   3442  HD1 TYR   242      13.250  65.670  72.550  0.00  0.00           H  
ATOM   3443  CE1 TYR   242      11.880  65.230  74.260  0.00  0.00           C  
ATOM   3444  HE1 TYR   242      11.190  66.000  73.950  0.00  0.00           H  
ATOM   3445  CZ  TYR   242      11.660  64.440  75.410  0.00  0.00           C  
ATOM   3446  OH  TYR   242      10.540  64.630  76.180  0.00  0.00           O  
ATOM   3447  HH  TYR   242      10.060  65.350  75.770  0.00  0.00           H  
ATOM   3448  CD2 TYR   242      13.710  63.350  75.000  0.00  0.00           C  
ATOM   3449  HD2 TYR   242      14.470  62.660  75.330  0.00  0.00           H  
ATOM   3450  CE2 TYR   242      12.620  63.490  75.800  0.00  0.00           C  
ATOM   3451  HE2 TYR   242      12.510  62.930  76.710  0.00  0.00           H  
ATOM   3452  C   TYR   242      16.100  62.720  71.040  0.00  0.00           C  
ATOM   3453  O   TYR   242      16.290  63.470  70.110  0.00  0.00           O  
ATOM   3454  N   ILE   243      17.060  61.870  71.430  0.00  0.00           N  
ATOM   3455  HN  ILE   243      17.000  61.390  72.290  0.00  0.00           H  
ATOM   3456  CA  ILE   243      18.290  61.670  70.680  0.00  0.00           C  
ATOM   3457  HA  ILE   243      18.780  62.620  70.560  0.00  0.00           H  
ATOM   3458  CB  ILE   243      19.180  60.780  71.430  0.00  0.00           C  
ATOM   3459  HB  ILE   243      18.610  59.940  71.880  0.00  0.00           H  
ATOM   3460  CG2 ILE   243      20.380  60.210  70.610  0.00  0.00           C  
ATOM   3461 HG21 ILE   243      20.890  59.530  71.330  0.00  0.00           H  
ATOM   3462 HG22 ILE   243      20.060  59.560  69.770  0.00  0.00           H  
ATOM   3463 HG23 ILE   243      21.130  60.960  70.270  0.00  0.00           H  
ATOM   3464  CG1 ILE   243      19.700  61.480  72.730  0.00  0.00           C  
ATOM   3465 HG11 ILE   243      18.830  61.810  73.330  0.00  0.00           H  
ATOM   3466 HG12 ILE   243      20.200  62.440  72.480  0.00  0.00           H  
ATOM   3467  CD  ILE   243      20.560  60.560  73.650  0.00  0.00           C  
ATOM   3468  HD1 ILE   243      20.590  61.050  74.650  0.00  0.00           H  
ATOM   3469  HD2 ILE   243      20.090  59.570  73.800  0.00  0.00           H  
ATOM   3470  HD3 ILE   243      21.590  60.460  73.230  0.00  0.00           H  
ATOM   3471  C   ILE   243      18.060  61.200  69.240  0.00  0.00           C  
ATOM   3472  O   ILE   243      17.220  60.410  68.860  0.00  0.00           O  
ATOM   3473  N   ALA   244      18.830  61.830  68.330  0.00  0.00           N  
ATOM   3474  HN  ALA   244      19.500  62.480  68.660  0.00  0.00           H  
ATOM   3475  CA  ALA   244      18.900  61.540  66.890  0.00  0.00           C  
ATOM   3476  HA  ALA   244      17.880  61.600  66.570  0.00  0.00           H  
ATOM   3477  CB  ALA   244      19.760  62.500  66.080  0.00  0.00           C  
ATOM   3478  HB1 ALA   244      19.310  63.510  66.060  0.00  0.00           H  
ATOM   3479  HB2 ALA   244      20.750  62.580  66.570  0.00  0.00           H  
ATOM   3480  HB3 ALA   244      20.060  62.120  65.080  0.00  0.00           H  
ATOM   3481  C   ALA   244      19.370  60.050  66.640  0.00  0.00           C  
ATOM   3482  O   ALA   244      20.240  59.460  67.240  0.00  0.00           O  
ATOM   3483  N   THR   245      18.760  59.360  65.640  0.00  0.00           N  
ATOM   3484  HN  THR   245      18.040  59.750  65.070  0.00  0.00           H  
ATOM   3485  CA  THR   245      18.940  57.930  65.410  0.00  0.00           C  
ATOM   3486  HA  THR   245      19.530  57.480  66.200  0.00  0.00           H  
ATOM   3487  CB  THR   245      17.660  57.070  65.330  0.00  0.00           C  
ATOM   3488  HB  THR   245      17.920  56.000  65.190  0.00  0.00           H  
ATOM   3489  OG1 THR   245      16.840  57.490  64.200  0.00  0.00           O  
ATOM   3490  HG1 THR   245      16.400  58.310  64.410  0.00  0.00           H  
ATOM   3491  CG2 THR   245      16.780  57.200  66.630  0.00  0.00           C  
ATOM   3492 HG21 THR   245      16.780  58.300  66.760  0.00  0.00           H  
ATOM   3493 HG22 THR   245      15.800  56.700  66.480  0.00  0.00           H  
ATOM   3494 HG23 THR   245      17.380  56.720  67.430  0.00  0.00           H  
ATOM   3495  C   THR   245      19.780  57.640  64.160  0.00  0.00           C  
ATOM   3496  O   THR   245      19.860  56.540  63.640  0.00  0.00           O  
ATOM   3497  N   GLY   246      20.440  58.640  63.560  0.00  0.00           N  
ATOM   3498  HN  GLY   246      20.220  59.580  63.770  0.00  0.00           H  
ATOM   3499  CA  GLY   246      21.510  58.400  62.580  0.00  0.00           C  
ATOM   3500  HA1 GLY   246      21.070  57.810  61.790  0.00  0.00           H  
ATOM   3501  HA2 GLY   246      21.800  59.390  62.250  0.00  0.00           H  
ATOM   3502  C   GLY   246      22.750  57.630  62.950  0.00  0.00           C  
ATOM   3503  O   GLY   246      23.010  57.310  64.110  0.00  0.00           O  
ATOM   3504  N   LYS   247      23.520  57.310  61.910  0.00  0.00           N  
ATOM   3505  HN  LYS   247      23.180  57.450  60.990  0.00  0.00           H  
ATOM   3506  CA  LYS   247      24.870  56.720  62.080  0.00  0.00           C  
ATOM   3507  HA  LYS   247      25.120  56.570  63.120  0.00  0.00           H  
ATOM   3508  CB  LYS   247      25.180  55.450  61.300  0.00  0.00           C  
ATOM   3509  HB1 LYS   247      25.060  55.660  60.210  0.00  0.00           H  
ATOM   3510  HB2 LYS   247      26.260  55.200  61.410  0.00  0.00           H  
ATOM   3511  CG  LYS   247      24.400  54.190  61.720  0.00  0.00           C  
ATOM   3512  HG1 LYS   247      24.840  53.870  62.680  0.00  0.00           H  
ATOM   3513  HG2 LYS   247      23.330  54.440  61.880  0.00  0.00           H  
ATOM   3514  CD  LYS   247      24.410  53.080  60.640  0.00  0.00           C  
ATOM   3515  HD1 LYS   247      23.820  52.270  61.120  0.00  0.00           H  
ATOM   3516  HD2 LYS   247      23.830  53.390  59.750  0.00  0.00           H  
ATOM   3517  CE  LYS   247      25.720  52.560  60.110  0.00  0.00           C  
ATOM   3518  HE1 LYS   247      26.100  53.180  59.260  0.00  0.00           H  
ATOM   3519  HE2 LYS   247      26.540  52.490  60.850  0.00  0.00           H  
ATOM   3520  NZ  LYS   247      25.520  51.120  59.740  0.00  0.00           N1+
ATOM   3521  HZ1 LYS   247      26.190  50.920  58.970  0.00  0.00           H  
ATOM   3522  HZ2 LYS   247      24.550  50.970  59.400  0.00  0.00           H  
ATOM   3523  HZ3 LYS   247      25.740  50.520  60.560  0.00  0.00           H  
ATOM   3524  C   LYS   247      25.840  57.850  61.690  0.00  0.00           C  
ATOM   3525  O   LYS   247      25.690  58.410  60.590  0.00  0.00           O  
ATOM   3526  N   SER   248      26.840  58.060  62.550  0.00  0.00           N  
ATOM   3527  HN  SER   248      26.660  57.480  63.340  0.00  0.00           H  
ATOM   3528  CA  SER   248      28.010  58.850  62.420  0.00  0.00           C  
ATOM   3529  HA  SER   248      27.580  59.830  62.270  0.00  0.00           H  
ATOM   3530  CB  SER   248      28.870  58.920  63.760  0.00  0.00           C  
ATOM   3531  HB1 SER   248      29.560  59.780  63.640  0.00  0.00           H  
ATOM   3532  HB2 SER   248      28.270  59.270  64.620  0.00  0.00           H  
ATOM   3533  OG  SER   248      29.630  57.750  64.100  0.00  0.00           O  
ATOM   3534  HG1 SER   248      29.020  57.120  64.490  0.00  0.00           H  
ATOM   3535  C   SER   248      28.840  58.580  61.180  0.00  0.00           C  
ATOM   3536  O   SER   248      29.040  57.440  60.850  0.00  0.00           O  
ATOM   3537  N   PRO   249      29.530  59.530  60.560  0.00  0.00           N  
ATOM   3538  CD  PRO   249      29.680  60.910  60.970  0.00  0.00           C  
ATOM   3539  HD1 PRO   249      28.620  61.200  61.140  0.00  0.00           H  
ATOM   3540  HD2 PRO   249      30.330  61.030  61.870  0.00  0.00           H  
ATOM   3541  CA  PRO   249      30.230  59.310  59.310  0.00  0.00           C  
ATOM   3542  HA  PRO   249      29.490  59.120  58.550  0.00  0.00           H  
ATOM   3543  CB  PRO   249      31.060  60.540  59.010  0.00  0.00           C  
ATOM   3544  HB1 PRO   249      32.080  60.510  59.460  0.00  0.00           H  
ATOM   3545  HB2 PRO   249      31.260  60.670  57.930  0.00  0.00           H  
ATOM   3546  CG  PRO   249      30.220  61.660  59.690  0.00  0.00           C  
ATOM   3547  HG1 PRO   249      30.810  62.490  60.120  0.00  0.00           H  
ATOM   3548  HG2 PRO   249      29.360  61.900  59.040  0.00  0.00           H  
ATOM   3549  C   PRO   249      31.070  58.040  59.170  0.00  0.00           C  
ATOM   3550  O   PRO   249      31.100  57.310  58.210  0.00  0.00           O  
ATOM   3551  N   GLN   250      31.840  57.780  60.230  0.00  0.00           N  
ATOM   3552  HN  GLN   250      31.830  58.480  60.950  0.00  0.00           H  
ATOM   3553  CA  GLN   250      32.770  56.630  60.250  0.00  0.00           C  
ATOM   3554  HA  GLN   250      33.270  56.570  59.300  0.00  0.00           H  
ATOM   3555  CB  GLN   250      33.890  56.910  61.330  0.00  0.00           C  
ATOM   3556  HB1 GLN   250      33.330  56.830  62.290  0.00  0.00           H  
ATOM   3557  HB2 GLN   250      34.640  56.100  61.270  0.00  0.00           H  
ATOM   3558  CG  GLN   250      34.790  58.180  61.200  0.00  0.00           C  
ATOM   3559  HG1 GLN   250      35.590  58.070  61.960  0.00  0.00           H  
ATOM   3560  HG2 GLN   250      35.280  58.280  60.220  0.00  0.00           H  
ATOM   3561  CD  GLN   250      34.110  59.560  61.540  0.00  0.00           C  
ATOM   3562  OE1 GLN   250      32.940  59.720  61.950  0.00  0.00           O  
ATOM   3563  NE2 GLN   250      34.870  60.630  61.380  0.00  0.00           N  
ATOM   3564 HE21 GLN   250      35.860  60.560  61.250  0.00  0.00           H  
ATOM   3565 HE22 GLN   250      34.500  61.560  61.400  0.00  0.00           H  
ATOM   3566  C   GLN   250      32.060  55.290  60.290  0.00  0.00           C  
ATOM   3567  O   GLN   250      32.460  54.300  59.690  0.00  0.00           O  
ATOM   3568  N   ALA   251      30.930  55.260  61.000  0.00  0.00           N  
ATOM   3569  HN  ALA   251      30.580  56.090  61.430  0.00  0.00           H  
ATOM   3570  CA  ALA   251      30.030  54.150  60.900  0.00  0.00           C  
ATOM   3571  HA  ALA   251      30.640  53.260  61.010  0.00  0.00           H  
ATOM   3572  CB  ALA   251      29.020  54.170  62.050  0.00  0.00           C  
ATOM   3573  HB1 ALA   251      28.300  53.330  62.070  0.00  0.00           H  
ATOM   3574  HB2 ALA   251      29.610  54.270  62.980  0.00  0.00           H  
ATOM   3575  HB3 ALA   251      28.350  55.060  62.000  0.00  0.00           H  
ATOM   3576  C   ALA   251      29.300  53.910  59.560  0.00  0.00           C  
ATOM   3577  O   ALA   251      29.170  52.840  58.990  0.00  0.00           O  
ATOM   3578  N   VAL   252      28.850  55.020  58.840  0.00  0.00           N  
ATOM   3579  HN  VAL   252      28.870  55.910  59.280  0.00  0.00           H  
ATOM   3580  CA  VAL   252      28.420  54.890  57.460  0.00  0.00           C  
ATOM   3581  HA  VAL   252      27.710  54.090  57.280  0.00  0.00           H  
ATOM   3582  CB  VAL   252      28.010  56.270  57.020  0.00  0.00           C  
ATOM   3583  HB  VAL   252      28.770  57.070  57.190  0.00  0.00           H  
ATOM   3584  CG1 VAL   252      27.500  56.260  55.610  0.00  0.00           C  
ATOM   3585 HG11 VAL   252      26.720  57.040  55.490  0.00  0.00           H  
ATOM   3586 HG12 VAL   252      28.350  56.430  54.920  0.00  0.00           H  
ATOM   3587 HG13 VAL   252      27.050  55.270  55.390  0.00  0.00           H  
ATOM   3588  CG2 VAL   252      26.900  56.610  58.000  0.00  0.00           C  
ATOM   3589 HG21 VAL   252      27.290  56.700  59.040  0.00  0.00           H  
ATOM   3590 HG22 VAL   252      26.360  57.550  57.770  0.00  0.00           H  
ATOM   3591 HG23 VAL   252      26.210  55.760  57.800  0.00  0.00           H  
ATOM   3592  C   VAL   252      29.570  54.430  56.560  0.00  0.00           C  
ATOM   3593  O   VAL   252      29.330  53.520  55.750  0.00  0.00           O  
ATOM   3594  N   LEU   253      30.770  54.980  56.710  0.00  0.00           N  
ATOM   3595  HN  LEU   253      30.800  55.640  57.460  0.00  0.00           H  
ATOM   3596  CA  LEU   253      31.930  54.580  56.090  0.00  0.00           C  
ATOM   3597  HA  LEU   253      31.710  54.550  55.030  0.00  0.00           H  
ATOM   3598  CB  LEU   253      33.140  55.500  56.370  0.00  0.00           C  
ATOM   3599  HB1 LEU   253      32.990  56.570  56.140  0.00  0.00           H  
ATOM   3600  HB2 LEU   253      33.360  55.400  57.460  0.00  0.00           H  
ATOM   3601  CG  LEU   253      34.500  55.200  55.620  0.00  0.00           C  
ATOM   3602  HG  LEU   253      34.800  54.260  56.130  0.00  0.00           H  
ATOM   3603  CD1 LEU   253      34.450  54.980  54.120  0.00  0.00           C  
ATOM   3604 HD11 LEU   253      35.470  54.810  53.720  0.00  0.00           H  
ATOM   3605 HD12 LEU   253      33.950  55.890  53.730  0.00  0.00           H  
ATOM   3606 HD13 LEU   253      33.730  54.170  53.840  0.00  0.00           H  
ATOM   3607  CD2 LEU   253      35.510  56.300  55.880  0.00  0.00           C  
ATOM   3608 HD21 LEU   253      35.170  57.250  55.420  0.00  0.00           H  
ATOM   3609 HD22 LEU   253      36.440  55.920  55.400  0.00  0.00           H  
ATOM   3610 HD23 LEU   253      35.620  56.420  56.980  0.00  0.00           H  
ATOM   3611  C   LEU   253      32.260  53.110  56.300  0.00  0.00           C  
ATOM   3612  O   LEU   253      32.460  52.370  55.350  0.00  0.00           O  
ATOM   3613  N   GLY   254      32.220  52.660  57.550  0.00  0.00           N  
ATOM   3614  HN  GLY   254      32.180  53.220  58.380  0.00  0.00           H  
ATOM   3615  CA  GLY   254      32.510  51.210  57.820  0.00  0.00           C  
ATOM   3616  HA1 GLY   254      33.440  51.020  57.320  0.00  0.00           H  
ATOM   3617  HA2 GLY   254      32.520  51.030  58.880  0.00  0.00           H  
ATOM   3618  C   GLY   254      31.550  50.250  57.210  0.00  0.00           C  
ATOM   3619  O   GLY   254      31.780  49.090  56.930  0.00  0.00           O  
ATOM   3620  N   THR   255      30.230  50.690  57.030  0.00  0.00           N  
ATOM   3621  HN  THR   255      29.870  51.570  57.310  0.00  0.00           H  
ATOM   3622  CA  THR   255      29.160  50.020  56.440  0.00  0.00           C  
ATOM   3623  HA  THR   255      29.200  49.050  56.900  0.00  0.00           H  
ATOM   3624  CB  THR   255      27.810  50.580  56.880  0.00  0.00           C  
ATOM   3625  HB  THR   255      27.700  51.620  56.510  0.00  0.00           H  
ATOM   3626  OG1 THR   255      27.610  50.410  58.240  0.00  0.00           O  
ATOM   3627  HG1 THR   255      28.060  49.600  58.500  0.00  0.00           H  
ATOM   3628  CG2 THR   255      26.620  49.730  56.230  0.00  0.00           C  
ATOM   3629 HG21 THR   255      26.560  49.840  55.120  0.00  0.00           H  
ATOM   3630 HG22 THR   255      25.700  50.190  56.670  0.00  0.00           H  
ATOM   3631 HG23 THR   255      26.610  48.670  56.530  0.00  0.00           H  
ATOM   3632  C   THR   255      29.370  49.930  54.940  0.00  0.00           C  
ATOM   3633  O   THR   255      29.050  49.000  54.270  0.00  0.00           O  
ATOM   3634  N   LEU   256      29.930  51.000  54.420  0.00  0.00           N  
ATOM   3635  HN  LEU   256      30.310  51.750  54.950  0.00  0.00           H  
ATOM   3636  CA  LEU   256      30.370  51.030  53.040  0.00  0.00           C  
ATOM   3637  HA  LEU   256      29.560  50.750  52.390  0.00  0.00           H  
ATOM   3638  CB  LEU   256      30.640  52.450  52.570  0.00  0.00           C  
ATOM   3639  HB1 LEU   256      29.720  53.050  52.740  0.00  0.00           H  
ATOM   3640  HB2 LEU   256      31.310  52.950  53.300  0.00  0.00           H  
ATOM   3641  CG  LEU   256      31.100  52.660  51.110  0.00  0.00           C  
ATOM   3642  HG  LEU   256      32.050  52.120  50.940  0.00  0.00           H  
ATOM   3643  CD1 LEU   256      30.060  52.190  50.100  0.00  0.00           C  
ATOM   3644 HD11 LEU   256      30.400  52.380  49.060  0.00  0.00           H  
ATOM   3645 HD12 LEU   256      29.120  52.750  50.290  0.00  0.00           H  
ATOM   3646 HD13 LEU   256      29.920  51.100  50.270  0.00  0.00           H  
ATOM   3647  CD2 LEU   256      31.390  54.150  50.970  0.00  0.00           C  
ATOM   3648 HD21 LEU   256      31.990  54.500  51.830  0.00  0.00           H  
ATOM   3649 HD22 LEU   256      31.850  54.450  50.010  0.00  0.00           H  
ATOM   3650 HD23 LEU   256      30.450  54.740  50.910  0.00  0.00           H  
ATOM   3651  C   LEU   256      31.520  50.040  52.750  0.00  0.00           C  
ATOM   3652  O   LEU   256      31.460  49.350  51.770  0.00  0.00           O  
ATOM   3653  N   VAL   257      32.570  50.070  53.610  0.00  0.00           N  
ATOM   3654  HN  VAL   257      32.580  50.840  54.230  0.00  0.00           H  
ATOM   3655  CA  VAL   257      33.780  49.320  53.470  0.00  0.00           C  
ATOM   3656  HA  VAL   257      34.280  49.540  52.540  0.00  0.00           H  
ATOM   3657  CB  VAL   257      34.860  49.840  54.520  0.00  0.00           C  
ATOM   3658  HB  VAL   257      34.310  49.940  55.480  0.00  0.00           H  
ATOM   3659  CG1 VAL   257      36.090  48.820  54.700  0.00  0.00           C  
ATOM   3660 HG11 VAL   257      36.700  49.320  55.470  0.00  0.00           H  
ATOM   3661 HG12 VAL   257      35.660  47.880  55.100  0.00  0.00           H  
ATOM   3662 HG13 VAL   257      36.710  48.620  53.800  0.00  0.00           H  
ATOM   3663  CG2 VAL   257      35.340  51.180  54.100  0.00  0.00           C  
ATOM   3664 HG21 VAL   257      35.970  51.690  54.860  0.00  0.00           H  
ATOM   3665 HG22 VAL   257      34.500  51.840  53.800  0.00  0.00           H  
ATOM   3666 HG23 VAL   257      35.940  51.100  53.170  0.00  0.00           H  
ATOM   3667  C   VAL   257      33.560  47.770  53.600  0.00  0.00           C  
ATOM   3668  O   VAL   257      34.040  47.020  52.800  0.00  0.00           O  
ATOM   3669  N   LYS   258      32.750  47.320  54.540  0.00  0.00           N  
ATOM   3670  HN  LYS   258      32.310  47.920  55.200  0.00  0.00           H  
ATOM   3671  CA  LYS   258      32.530  45.850  54.780  0.00  0.00           C  
ATOM   3672  HA  LYS   258      33.490  45.440  54.500  0.00  0.00           H  
ATOM   3673  CB  LYS   258      32.250  45.520  56.290  0.00  0.00           C  
ATOM   3674  HB1 LYS   258      31.390  46.150  56.570  0.00  0.00           H  
ATOM   3675  HB2 LYS   258      32.080  44.420  56.320  0.00  0.00           H  
ATOM   3676  CG  LYS   258      33.470  45.770  57.210  0.00  0.00           C  
ATOM   3677  HG1 LYS   258      33.690  46.860  57.130  0.00  0.00           H  
ATOM   3678  HG2 LYS   258      33.140  45.530  58.240  0.00  0.00           H  
ATOM   3679  CD  LYS   258      34.750  44.950  56.870  0.00  0.00           C  
ATOM   3680  HD1 LYS   258      34.560  43.860  56.890  0.00  0.00           H  
ATOM   3681  HD2 LYS   258      35.170  45.210  55.870  0.00  0.00           H  
ATOM   3682  CE  LYS   258      36.010  45.290  57.730  0.00  0.00           C  
ATOM   3683  HE1 LYS   258      36.870  44.880  57.150  0.00  0.00           H  
ATOM   3684  HE2 LYS   258      36.220  46.380  57.820  0.00  0.00           H  
ATOM   3685  NZ  LYS   258      36.130  44.660  59.050  0.00  0.00           N1+
ATOM   3686  HZ1 LYS   258      36.640  43.760  58.980  0.00  0.00           H  
ATOM   3687  HZ2 LYS   258      36.680  45.270  59.690  0.00  0.00           H  
ATOM   3688  HZ3 LYS   258      35.200  44.470  59.480  0.00  0.00           H  
ATOM   3689  C   LYS   258      31.360  45.200  54.050  0.00  0.00           C  
ATOM   3690  O   LYS   258      31.180  44.030  54.090  0.00  0.00           O  
ATOM   3691  N   ARG   259      30.510  46.020  53.380  0.00  0.00           N  
ATOM   3692  HN  ARG   259      30.770  46.980  53.270  0.00  0.00           H  
ATOM   3693  CA  ARG   259      29.370  45.520  52.590  0.00  0.00           C  
ATOM   3694  HA  ARG   259      29.300  44.450  52.670  0.00  0.00           H  
ATOM   3695  CB  ARG   259      28.050  46.070  52.930  0.00  0.00           C  
ATOM   3696  HB1 ARG   259      27.910  47.130  52.620  0.00  0.00           H  
ATOM   3697  HB2 ARG   259      27.200  45.640  52.360  0.00  0.00           H  
ATOM   3698  CG  ARG   259      27.680  45.970  54.480  0.00  0.00           C  
ATOM   3699  HG1 ARG   259      28.060  45.020  54.900  0.00  0.00           H  
ATOM   3700  HG2 ARG   259      28.270  46.820  54.900  0.00  0.00           H  
ATOM   3701  CD  ARG   259      26.180  46.250  54.750  0.00  0.00           C  
ATOM   3702  HD1 ARG   259      25.500  45.450  54.380  0.00  0.00           H  
ATOM   3703  HD2 ARG   259      25.870  47.220  54.310  0.00  0.00           H  
ATOM   3704  NE  ARG   259      26.100  46.190  56.210  0.00  0.00           N  
ATOM   3705  HE  ARG   259      26.960  46.010  56.690  0.00  0.00           H  
ATOM   3706  CZ  ARG   259      25.070  46.550  57.000  0.00  0.00           C  
ATOM   3707  NH1 ARG   259      23.830  46.800  56.710  0.00  0.00           N1+
ATOM   3708 HH11 ARG   259      23.470  46.680  55.780  0.00  0.00           H  
ATOM   3709 HH12 ARG   259      23.260  47.310  57.350  0.00  0.00           H  
ATOM   3710  NH2 ARG   259      25.410  46.750  58.280  0.00  0.00           N  
ATOM   3711 HH21 ARG   259      24.760  47.200  58.890  0.00  0.00           H  
ATOM   3712 HH22 ARG   259      26.390  46.720  58.460  0.00  0.00           H  
ATOM   3713  C   ARG   259      29.660  45.620  51.120  0.00  0.00           C  
ATOM   3714  O   ARG   259      30.300  44.740  50.590  0.00  0.00           O  
ATOM   3715  N   GLN   260      29.300  46.790  50.480  0.00  0.00           N  
ATOM   3716  HN  GLN   260      28.920  47.500  51.070  0.00  0.00           H  
ATOM   3717  CA  GLN   260      29.280  46.910  49.040  0.00  0.00           C  
ATOM   3718  HA  GLN   260      28.850  46.010  48.630  0.00  0.00           H  
ATOM   3719  CB  GLN   260      28.410  48.120  48.660  0.00  0.00           C  
ATOM   3720  HB1 GLN   260      28.950  49.060  48.930  0.00  0.00           H  
ATOM   3721  HB2 GLN   260      28.310  48.190  47.550  0.00  0.00           H  
ATOM   3722  CG  GLN   260      27.020  48.010  49.320  0.00  0.00           C  
ATOM   3723  HG1 GLN   260      26.400  48.880  49.010  0.00  0.00           H  
ATOM   3724  HG2 GLN   260      27.080  48.170  50.410  0.00  0.00           H  
ATOM   3725  CD  GLN   260      26.170  46.840  49.070  0.00  0.00           C  
ATOM   3726  OE1 GLN   260      25.700  46.140  49.970  0.00  0.00           O  
ATOM   3727  NE2 GLN   260      25.800  46.690  47.790  0.00  0.00           N  
ATOM   3728 HE21 GLN   260      26.470  47.010  47.120  0.00  0.00           H  
ATOM   3729 HE22 GLN   260      25.110  45.990  47.620  0.00  0.00           H  
ATOM   3730  C   GLN   260      30.690  46.930  48.430  0.00  0.00           C  
ATOM   3731  O   GLN   260      30.880  46.220  47.410  0.00  0.00           O  
ATOM   3732  N   TRP   261      31.630  47.690  49.070  0.00  0.00           N  
ATOM   3733  HN  TRP   261      31.370  48.330  49.790  0.00  0.00           H  
ATOM   3734  CA  TRP   261      33.020  47.650  48.680  0.00  0.00           C  
ATOM   3735  HA  TRP   261      33.050  47.890  47.630  0.00  0.00           H  
ATOM   3736  CB  TRP   261      33.770  48.620  49.600  0.00  0.00           C  
ATOM   3737  HB1 TRP   261      33.690  48.220  50.630  0.00  0.00           H  
ATOM   3738  HB2 TRP   261      33.190  49.560  49.690  0.00  0.00           H  
ATOM   3739  CG  TRP   261      35.160  49.010  49.320  0.00  0.00           C  
ATOM   3740  CD1 TRP   261      35.480  50.130  48.570  0.00  0.00           C  
ATOM   3741  HD1 TRP   261      34.740  50.780  48.140  0.00  0.00           H  
ATOM   3742  NE1 TRP   261      36.820  50.280  48.480  0.00  0.00           N  
ATOM   3743  HE1 TRP   261      37.280  51.050  48.100  0.00  0.00           H  
ATOM   3744  CE2 TRP   261      37.390  49.280  49.150  0.00  0.00           C  
ATOM   3745  CD2 TRP   261      36.350  48.370  49.570  0.00  0.00           C  
ATOM   3746  CE3 TRP   261      36.700  47.160  50.210  0.00  0.00           C  
ATOM   3747  HE3 TRP   261      35.930  46.540  50.630  0.00  0.00           H  
ATOM   3748  CZ3 TRP   261      38.040  46.880  50.440  0.00  0.00           C  
ATOM   3749  HZ3 TRP   261      38.400  46.010  50.960  0.00  0.00           H  
ATOM   3750  CZ2 TRP   261      38.690  48.960  49.340  0.00  0.00           C  
ATOM   3751  HZ2 TRP   261      39.500  49.620  49.060  0.00  0.00           H  
ATOM   3752  CH2 TRP   261      39.040  47.820  50.060  0.00  0.00           C  
ATOM   3753  HH2 TRP   261      40.080  47.660  50.310  0.00  0.00           H  
ATOM   3754  C   TRP   261      33.660  46.290  48.700  0.00  0.00           C  
ATOM   3755  O   TRP   261      34.340  45.860  47.750  0.00  0.00           O  
ATOM   3756  N   CYS   262      33.390  45.480  49.760  0.00  0.00           N  
ATOM   3757  HN  CYS   262      32.960  45.760  50.610  0.00  0.00           H  
ATOM   3758  CA  CYS   262      33.860  44.080  49.790  0.00  0.00           C  
ATOM   3759  HA  CYS   262      34.900  44.100  49.490  0.00  0.00           H  
ATOM   3760  CB  CYS   262      33.680  43.470  51.210  0.00  0.00           C  
ATOM   3761  HB1 CYS   262      32.630  43.520  51.540  0.00  0.00           H  
ATOM   3762  HB2 CYS   262      33.860  42.370  51.120  0.00  0.00           H  
ATOM   3763  SG  CYS   262      34.940  44.040  52.400  0.00  0.00           S  
ATOM   3764  HG1 CYS   262      34.340  45.200  52.600  0.00  0.00           H  
ATOM   3765  C   CYS   262      33.210  43.220  48.730  0.00  0.00           C  
ATOM   3766  O   CYS   262      33.910  42.510  48.050  0.00  0.00           O  
ATOM   3767  N   ALA   263      31.850  43.280  48.510  0.00  0.00           N  
ATOM   3768  HN  ALA   263      31.220  43.770  49.110  0.00  0.00           H  
ATOM   3769  CA  ALA   263      31.230  42.520  47.440  0.00  0.00           C  
ATOM   3770  HA  ALA   263      31.380  41.460  47.580  0.00  0.00           H  
ATOM   3771  CB  ALA   263      29.720  42.780  47.700  0.00  0.00           C  
ATOM   3772  HB1 ALA   263      29.070  42.160  47.050  0.00  0.00           H  
ATOM   3773  HB2 ALA   263      29.510  43.870  47.670  0.00  0.00           H  
ATOM   3774  HB3 ALA   263      29.530  42.470  48.750  0.00  0.00           H  
ATOM   3775  C   ALA   263      31.640  42.840  46.060  0.00  0.00           C  
ATOM   3776  O   ALA   263      32.030  41.910  45.350  0.00  0.00           O  
ATOM   3777  N   ALA   264      31.740  44.150  45.700  0.00  0.00           N  
ATOM   3778  HN  ALA   264      31.460  44.860  46.340  0.00  0.00           H  
ATOM   3779  CA  ALA   264      32.140  44.700  44.430  0.00  0.00           C  
ATOM   3780  HA  ALA   264      31.370  44.430  43.720  0.00  0.00           H  
ATOM   3781  CB  ALA   264      32.210  46.190  44.610  0.00  0.00           C  
ATOM   3782  HB1 ALA   264      32.340  46.640  43.600  0.00  0.00           H  
ATOM   3783  HB2 ALA   264      32.960  46.570  45.330  0.00  0.00           H  
ATOM   3784  HB3 ALA   264      31.220  46.560  44.970  0.00  0.00           H  
ATOM   3785  C   ALA   264      33.490  44.170  43.880  0.00  0.00           C  
ATOM   3786  O   ALA   264      33.650  43.820  42.690  0.00  0.00           O  
ATOM   3787  N   ALA   265      34.520  44.060  44.820  0.00  0.00           N  
ATOM   3788  HN  ALA   265      34.350  44.430  45.730  0.00  0.00           H  
ATOM   3789  CA  ALA   265      35.830  43.560  44.470  0.00  0.00           C  
ATOM   3790  HA  ALA   265      36.050  43.690  43.420  0.00  0.00           H  
ATOM   3791  CB  ALA   265      36.830  44.340  45.280  0.00  0.00           C  
ATOM   3792  HB1 ALA   265      37.890  44.060  45.100  0.00  0.00           H  
ATOM   3793  HB2 ALA   265      36.620  44.330  46.370  0.00  0.00           H  
ATOM   3794  HB3 ALA   265      36.600  45.360  44.910  0.00  0.00           H  
ATOM   3795  C   ALA   265      36.020  42.090  44.770  0.00  0.00           C  
ATOM   3796  O   ALA   265      37.040  41.500  44.440  0.00  0.00           O  
ATOM   3797  N   GLY   266      35.080  41.380  45.400  0.00  0.00           N  
ATOM   3798  HN  GLY   266      34.270  41.860  45.730  0.00  0.00           H  
ATOM   3799  CA  GLY   266      35.090  39.990  45.720  0.00  0.00           C  
ATOM   3800  HA1 GLY   266      35.310  39.430  44.830  0.00  0.00           H  
ATOM   3801  HA2 GLY   266      34.100  39.760  46.080  0.00  0.00           H  
ATOM   3802  C   GLY   266      36.160  39.580  46.800  0.00  0.00           C  
ATOM   3803  O   GLY   266      36.890  38.570  46.670  0.00  0.00           O  
ATOM   3804  N   LEU   267      36.190  40.390  47.880  0.00  0.00           N  
ATOM   3805  HN  LEU   267      35.710  41.260  47.850  0.00  0.00           H  
ATOM   3806  CA  LEU   267      37.120  40.170  48.990  0.00  0.00           C  
ATOM   3807  HA  LEU   267      37.800  39.360  48.800  0.00  0.00           H  
ATOM   3808  CB  LEU   267      37.850  41.510  49.280  0.00  0.00           C  
ATOM   3809  HB1 LEU   267      37.220  42.290  49.770  0.00  0.00           H  
ATOM   3810  HB2 LEU   267      38.590  41.280  50.080  0.00  0.00           H  
ATOM   3811  CG  LEU   267      38.690  42.150  48.210  0.00  0.00           C  
ATOM   3812  HG  LEU   267      38.060  42.520  47.370  0.00  0.00           H  
ATOM   3813  CD1 LEU   267      39.400  43.370  48.730  0.00  0.00           C  
ATOM   3814 HD11 LEU   267      38.690  44.110  49.170  0.00  0.00           H  
ATOM   3815 HD12 LEU   267      40.080  43.880  48.020  0.00  0.00           H  
ATOM   3816 HD13 LEU   267      40.130  43.110  49.530  0.00  0.00           H  
ATOM   3817  CD2 LEU   267      39.790  41.150  47.760  0.00  0.00           C  
ATOM   3818 HD21 LEU   267      40.310  41.640  46.910  0.00  0.00           H  
ATOM   3819 HD22 LEU   267      39.420  40.140  47.490  0.00  0.00           H  
ATOM   3820 HD23 LEU   267      40.400  41.060  48.690  0.00  0.00           H  
ATOM   3821  C   LEU   267      36.310  39.730  50.180  0.00  0.00           C  
ATOM   3822  O   LEU   267      35.230  40.300  50.460  0.00  0.00           O  
ATOM   3823  N   ALA   268      36.830  38.780  51.050  0.00  0.00           N  
ATOM   3824  HN  ALA   268      37.710  38.330  50.920  0.00  0.00           H  
ATOM   3825  CA  ALA   268      36.090  38.490  52.300  0.00  0.00           C  
ATOM   3826  HA  ALA   268      35.030  38.350  52.140  0.00  0.00           H  
ATOM   3827  CB  ALA   268      36.600  37.170  53.050  0.00  0.00           C  
ATOM   3828  HB1 ALA   268      36.210  36.300  52.490  0.00  0.00           H  
ATOM   3829  HB2 ALA   268      37.700  37.130  53.220  0.00  0.00           H  
ATOM   3830  HB3 ALA   268      36.190  37.100  54.090  0.00  0.00           H  
ATOM   3831  C   ALA   268      36.300  39.710  53.280  0.00  0.00           C  
ATOM   3832  O   ALA   268      37.450  40.170  53.430  0.00  0.00           O  
ATOM   3833  N   PRO   269      35.310  40.190  54.000  0.00  0.00           N  
ATOM   3834  CD  PRO   269      33.880  40.110  53.620  0.00  0.00           C  
ATOM   3835  HD1 PRO   269      33.720  40.220  52.520  0.00  0.00           H  
ATOM   3836  HD2 PRO   269      33.440  39.140  53.920  0.00  0.00           H  
ATOM   3837  CA  PRO   269      35.470  41.000  55.200  0.00  0.00           C  
ATOM   3838  HA  PRO   269      35.710  42.030  55.010  0.00  0.00           H  
ATOM   3839  CB  PRO   269      34.000  41.090  55.760  0.00  0.00           C  
ATOM   3840  HB1 PRO   269      33.730  40.190  56.350  0.00  0.00           H  
ATOM   3841  HB2 PRO   269      33.780  42.010  56.340  0.00  0.00           H  
ATOM   3842  CG  PRO   269      33.210  41.110  54.440  0.00  0.00           C  
ATOM   3843  HG1 PRO   269      32.130  40.880  54.600  0.00  0.00           H  
ATOM   3844  HG2 PRO   269      33.260  42.120  53.980  0.00  0.00           H  
ATOM   3845  C   PRO   269      36.390  40.500  56.180  0.00  0.00           C  
ATOM   3846  O   PRO   269      36.920  41.320  56.870  0.00  0.00           O  
ATOM   3847  N   ASP   270      36.600  39.170  56.310  0.00  0.00           N  
ATOM   3848  HN  ASP   270      35.970  38.470  55.990  0.00  0.00           H  
ATOM   3849  CA  ASP   270      37.440  38.580  57.350  0.00  0.00           C  
ATOM   3850  HA  ASP   270      37.070  38.940  58.290  0.00  0.00           H  
ATOM   3851  CB  ASP   270      37.390  37.030  57.330  0.00  0.00           C  
ATOM   3852  HB1 ASP   270      37.980  36.710  56.450  0.00  0.00           H  
ATOM   3853  HB2 ASP   270      37.920  36.620  58.220  0.00  0.00           H  
ATOM   3854  CG  ASP   270      35.970  36.430  57.350  0.00  0.00           C  
ATOM   3855  OD1 ASP   270      35.070  36.850  56.530  0.00  0.00           O  
ATOM   3856  OD2 ASP   270      35.760  35.510  58.170  0.00  0.00           O1-
ATOM   3857  C   ASP   270      39.020  38.910  57.260  0.00  0.00           C  
ATOM   3858  O   ASP   270      39.750  38.710  58.250  0.00  0.00           O  
ATOM   3859  N   ARG   271      39.550  39.240  56.060  0.00  0.00           N  
ATOM   3860  HN  ARG   271      39.040  39.050  55.230  0.00  0.00           H  
ATOM   3861  CA  ARG   271      40.850  39.730  55.840  0.00  0.00           C  
ATOM   3862  HA  ARG   271      41.340  39.670  56.790  0.00  0.00           H  
ATOM   3863  CB  ARG   271      41.670  38.900  54.820  0.00  0.00           C  
ATOM   3864  HB1 ARG   271      42.660  39.380  54.700  0.00  0.00           H  
ATOM   3865  HB2 ARG   271      41.150  38.760  53.850  0.00  0.00           H  
ATOM   3866  CG  ARG   271      41.970  37.530  55.360  0.00  0.00           C  
ATOM   3867  HG1 ARG   271      41.010  36.970  55.440  0.00  0.00           H  
ATOM   3868  HG2 ARG   271      42.620  37.140  54.550  0.00  0.00           H  
ATOM   3869  CD  ARG   271      42.670  37.480  56.690  0.00  0.00           C  
ATOM   3870  HD1 ARG   271      41.890  37.590  57.470  0.00  0.00           H  
ATOM   3871  HD2 ARG   271      43.510  38.200  56.750  0.00  0.00           H  
ATOM   3872  NE  ARG   271      43.310  36.100  56.830  0.00  0.00           N  
ATOM   3873  HE  ARG   271      43.370  35.490  56.040  0.00  0.00           H  
ATOM   3874  CZ  ARG   271      44.070  35.670  57.810  0.00  0.00           C  
ATOM   3875  NH1 ARG   271      44.280  36.390  58.880  0.00  0.00           N1+
ATOM   3876 HH11 ARG   271      43.710  37.190  59.090  0.00  0.00           H  
ATOM   3877 HH12 ARG   271      44.770  35.900  59.600  0.00  0.00           H  
ATOM   3878  NH2 ARG   271      44.700  34.550  57.790  0.00  0.00           N  
ATOM   3879 HH21 ARG   271      44.310  33.820  57.220  0.00  0.00           H  
ATOM   3880 HH22 ARG   271      45.100  34.220  58.650  0.00  0.00           H  
ATOM   3881  C   ARG   271      40.860  41.180  55.470  0.00  0.00           C  
ATOM   3882  O   ARG   271      41.980  41.720  55.200  0.00  0.00           O  
ATOM   3883  N   VAL   272      39.770  41.960  55.390  0.00  0.00           N  
ATOM   3884  HN  VAL   272      38.880  41.560  55.590  0.00  0.00           H  
ATOM   3885  CA  VAL   272      39.860  43.410  55.290  0.00  0.00           C  
ATOM   3886  HA  VAL   272      40.720  43.710  54.700  0.00  0.00           H  
ATOM   3887  CB  VAL   272      38.590  43.900  54.440  0.00  0.00           C  
ATOM   3888  HB  VAL   272      37.660  43.490  54.900  0.00  0.00           H  
ATOM   3889  CG1 VAL   272      38.460  45.470  54.370  0.00  0.00           C  
ATOM   3890 HG11 VAL   272      38.350  45.900  55.390  0.00  0.00           H  
ATOM   3891 HG12 VAL   272      37.760  45.880  53.610  0.00  0.00           H  
ATOM   3892 HG13 VAL   272      39.430  45.770  53.920  0.00  0.00           H  
ATOM   3893  CG2 VAL   272      38.800  43.380  52.950  0.00  0.00           C  
ATOM   3894 HG21 VAL   272      39.610  43.970  52.470  0.00  0.00           H  
ATOM   3895 HG22 VAL   272      37.860  43.400  52.360  0.00  0.00           H  
ATOM   3896 HG23 VAL   272      39.110  42.310  52.950  0.00  0.00           H  
ATOM   3897  C   VAL   272      39.900  44.060  56.720  0.00  0.00           C  
ATOM   3898  O   VAL   272      39.210  43.620  57.690  0.00  0.00           O  
ATOM   3899  N   TYR   273      40.700  45.140  56.890  0.00  0.00           N  
ATOM   3900  HN  TYR   273      41.150  45.540  56.090  0.00  0.00           H  
ATOM   3901  CA  TYR   273      40.720  45.780  58.190  0.00  0.00           C  
ATOM   3902  HA  TYR   273      39.850  45.600  58.800  0.00  0.00           H  
ATOM   3903  CB  TYR   273      42.020  45.220  58.800  0.00  0.00           C  
ATOM   3904  HB1 TYR   273      42.940  45.580  58.290  0.00  0.00           H  
ATOM   3905  HB2 TYR   273      41.970  44.120  58.640  0.00  0.00           H  
ATOM   3906  CG  TYR   273      42.240  45.480  60.340  0.00  0.00           C  
ATOM   3907  CD1 TYR   273      41.740  44.520  61.240  0.00  0.00           C  
ATOM   3908  HD1 TYR   273      41.040  43.760  60.930  0.00  0.00           H  
ATOM   3909  CE1 TYR   273      42.260  44.460  62.580  0.00  0.00           C  
ATOM   3910  HE1 TYR   273      41.870  43.620  63.140  0.00  0.00           H  
ATOM   3911  CZ  TYR   273      43.080  45.490  63.040  0.00  0.00           C  
ATOM   3912  OH  TYR   273      43.350  45.520  64.420  0.00  0.00           O  
ATOM   3913  HH  TYR   273      43.980  46.230  64.570  0.00  0.00           H  
ATOM   3914  CD2 TYR   273      43.230  46.350  60.790  0.00  0.00           C  
ATOM   3915  HD2 TYR   273      43.580  47.080  60.070  0.00  0.00           H  
ATOM   3916  CE2 TYR   273      43.630  46.440  62.150  0.00  0.00           C  
ATOM   3917  HE2 TYR   273      44.250  47.250  62.520  0.00  0.00           H  
ATOM   3918  C   TYR   273      40.690  47.240  58.080  0.00  0.00           C  
ATOM   3919  O   TYR   273      41.410  47.930  57.390  0.00  0.00           O  
ATOM   3920  N   HSD   274      39.730  47.740  58.880  0.00  0.00           N  
ATOM   3921  HN  HSD   274      39.070  47.220  59.420  0.00  0.00           H  
ATOM   3922  CA  HSD   274      39.440  49.160  58.780  0.00  0.00           C  
ATOM   3923  HA  HSD   274      39.940  49.660  57.970  0.00  0.00           H  
ATOM   3924  CB  HSD   274      37.970  49.450  58.400  0.00  0.00           C  
ATOM   3925  HB1 HSD   274      37.760  48.950  57.430  0.00  0.00           H  
ATOM   3926  HB2 HSD   274      37.250  49.070  59.150  0.00  0.00           H  
ATOM   3927  ND1 HSD   274      36.420  51.390  58.910  0.00  0.00           N  
ATOM   3928  HD1 HSD   274      35.590  50.900  59.200  0.00  0.00           H  
ATOM   3929  CG  HSD   274      37.530  50.890  58.270  0.00  0.00           C  
ATOM   3930  CE1 HSD   274      36.400  52.780  58.750  0.00  0.00           C  
ATOM   3931  HE1 HSD   274      35.590  53.450  59.020  0.00  0.00           H  
ATOM   3932  NE2 HSD   274      37.490  53.160  58.160  0.00  0.00           N  
ATOM   3933  CD2 HSD   274      38.210  52.020  57.820  0.00  0.00           C  
ATOM   3934  HD2 HSD   274      39.240  52.060  57.510  0.00  0.00           H  
ATOM   3935  C   HSD   274      39.790  49.890  60.120  0.00  0.00           C  
ATOM   3936  O   HSD   274      39.290  49.570  61.210  0.00  0.00           O  
ATOM   3937  N   CYS   275      40.640  50.900  60.090  0.00  0.00           N  
ATOM   3938  HN  CYS   275      41.000  51.100  59.180  0.00  0.00           H  
ATOM   3939  CA  CYS   275      41.070  51.850  61.130  0.00  0.00           C  
ATOM   3940  HA  CYS   275      40.610  51.480  62.040  0.00  0.00           H  
ATOM   3941  CB  CYS   275      42.610  51.780  61.270  0.00  0.00           C  
ATOM   3942  HB1 CYS   275      42.960  52.080  60.260  0.00  0.00           H  
ATOM   3943  HB2 CYS   275      42.780  50.690  61.410  0.00  0.00           H  
ATOM   3944  SG  CYS   275      43.370  52.860  62.570  0.00  0.00           S  
ATOM   3945  HG1 CYS   275      42.830  51.840  63.230  0.00  0.00           H  
ATOM   3946  C   CYS   275      40.650  53.250  60.890  0.00  0.00           C  
ATOM   3947  O   CYS   275      40.890  53.790  59.790  0.00  0.00           O  
ATOM   3948  N   SER   276      39.900  53.850  61.880  0.00  0.00           N  
ATOM   3949  HN  SER   276      39.790  53.430  62.770  0.00  0.00           H  
ATOM   3950  CA  SER   276      39.330  55.180  61.690  0.00  0.00           C  
ATOM   3951  HA  SER   276      39.720  55.520  60.740  0.00  0.00           H  
ATOM   3952  CB  SER   276      37.760  55.160  61.680  0.00  0.00           C  
ATOM   3953  HB1 SER   276      37.330  54.270  61.180  0.00  0.00           H  
ATOM   3954  HB2 SER   276      37.480  55.090  62.760  0.00  0.00           H  
ATOM   3955  OG  SER   276      37.210  56.390  61.060  0.00  0.00           O  
ATOM   3956  HG1 SER   276      37.430  56.310  60.130  0.00  0.00           H  
ATOM   3957  C   SER   276      39.950  56.140  62.770  0.00  0.00           C  
ATOM   3958  O   SER   276      39.760  55.960  63.970  0.00  0.00           O  
ATOM   3959  N   VAL   277      40.760  57.140  62.230  0.00  0.00           N  
ATOM   3960  HN  VAL   277      40.840  57.330  61.250  0.00  0.00           H  
ATOM   3961  CA  VAL   277      41.550  58.040  63.080  0.00  0.00           C  
ATOM   3962  HA  VAL   277      41.840  57.510  63.970  0.00  0.00           H  
ATOM   3963  CB  VAL   277      42.780  58.570  62.390  0.00  0.00           C  
ATOM   3964  HB  VAL   277      42.640  58.990  61.370  0.00  0.00           H  
ATOM   3965  CG1 VAL   277      43.530  59.670  63.260  0.00  0.00           C  
ATOM   3966 HG11 VAL   277      42.980  60.610  63.450  0.00  0.00           H  
ATOM   3967 HG12 VAL   277      43.720  59.190  64.240  0.00  0.00           H  
ATOM   3968 HG13 VAL   277      44.580  59.780  62.900  0.00  0.00           H  
ATOM   3969  CG2 VAL   277      43.760  57.410  62.270  0.00  0.00           C  
ATOM   3970 HG21 VAL   277      43.710  56.940  63.280  0.00  0.00           H  
ATOM   3971 HG22 VAL   277      43.480  56.640  61.520  0.00  0.00           H  
ATOM   3972 HG23 VAL   277      44.780  57.800  62.050  0.00  0.00           H  
ATOM   3973  C   VAL   277      40.570  59.150  63.490  0.00  0.00           C  
ATOM   3974  O   VAL   277      40.090  59.980  62.730  0.00  0.00           O  
ATOM   3975  N   MET   278      40.290  59.210  64.830  0.00  0.00           N  
ATOM   3976  HN  MET   278      40.560  58.500  65.480  0.00  0.00           H  
ATOM   3977  CA  MET   278      39.610  60.320  65.410  0.00  0.00           C  
ATOM   3978  HA  MET   278      40.050  61.210  64.980  0.00  0.00           H  
ATOM   3979  CB  MET   278      38.040  60.220  65.200  0.00  0.00           C  
ATOM   3980  HB1 MET   278      37.780  60.620  64.190  0.00  0.00           H  
ATOM   3981  HB2 MET   278      37.520  60.840  65.950  0.00  0.00           H  
ATOM   3982  CG  MET   278      37.520  58.780  65.270  0.00  0.00           C  
ATOM   3983  HG1 MET   278      37.710  58.360  66.280  0.00  0.00           H  
ATOM   3984  HG2 MET   278      38.060  58.260  64.450  0.00  0.00           H  
ATOM   3985  SD  MET   278      35.760  58.580  64.890  0.00  0.00           S  
ATOM   3986  CE  MET   278      35.710  56.730  64.860  0.00  0.00           C  
ATOM   3987  HE1 MET   278      36.240  56.280  64.000  0.00  0.00           H  
ATOM   3988  HE2 MET   278      36.090  56.230  65.780  0.00  0.00           H  
ATOM   3989  HE3 MET   278      34.680  56.310  64.880  0.00  0.00           H  
ATOM   3990  C   MET   278      39.960  60.440  66.950  0.00  0.00           C  
ATOM   3991  O   MET   278      40.140  59.460  67.650  0.00  0.00           O  
ATOM   3992  N   PRO   279      40.120  61.620  67.540  0.00  0.00           N  
ATOM   3993  CD  PRO   279      39.930  62.890  66.860  0.00  0.00           C  
ATOM   3994  HD1 PRO   279      40.710  62.970  66.080  0.00  0.00           H  
ATOM   3995  HD2 PRO   279      38.920  63.130  66.480  0.00  0.00           H  
ATOM   3996  CA  PRO   279      40.900  61.780  68.720  0.00  0.00           C  
ATOM   3997  HA  PRO   279      41.790  61.170  68.640  0.00  0.00           H  
ATOM   3998  CB  PRO   279      41.340  63.270  68.790  0.00  0.00           C  
ATOM   3999  HB1 PRO   279      41.490  63.700  69.800  0.00  0.00           H  
ATOM   4000  HB2 PRO   279      42.250  63.280  68.140  0.00  0.00           H  
ATOM   4001  CG  PRO   279      40.240  63.890  67.930  0.00  0.00           C  
ATOM   4002  HG1 PRO   279      40.400  64.960  67.650  0.00  0.00           H  
ATOM   4003  HG2 PRO   279      39.250  64.050  68.410  0.00  0.00           H  
ATOM   4004  C   PRO   279      40.170  61.400  69.980  0.00  0.00           C  
ATOM   4005  O   PRO   279      40.700  61.580  71.060  0.00  0.00           O  
ATOM   4006  N   CYS   280      38.980  60.930  69.890  0.00  0.00           N  
ATOM   4007  HN  CYS   280      38.570  60.590  69.040  0.00  0.00           H  
ATOM   4008  CA  CYS   280      38.040  60.710  70.940  0.00  0.00           C  
ATOM   4009  HA  CYS   280      38.410  61.330  71.750  0.00  0.00           H  
ATOM   4010  CB  CYS   280      36.650  61.090  70.500  0.00  0.00           C  
ATOM   4011  HB1 CYS   280      36.640  62.170  70.240  0.00  0.00           H  
ATOM   4012  HB2 CYS   280      36.450  60.580  69.530  0.00  0.00           H  
ATOM   4013  SG  CYS   280      35.380  60.980  71.350  0.00  0.00           S  
ATOM   4014  C   CYS   280      38.170  59.330  71.500  0.00  0.00           C  
ATOM   4015  O   CYS   280      37.940  58.290  70.840  0.00  0.00           O  
ATOM   4016  N   TYR   281      38.420  59.170  72.810  0.00  0.00           N  
ATOM   4017  HN  TYR   281      38.520  59.960  73.420  0.00  0.00           H  
ATOM   4018  CA  TYR   281      38.430  57.850  73.540  0.00  0.00           C  
ATOM   4019  HA  TYR   281      39.150  57.260  72.990  0.00  0.00           H  
ATOM   4020  CB  TYR   281      38.790  57.910  75.060  0.00  0.00           C  
ATOM   4021  HB1 TYR   281      38.040  58.430  75.700  0.00  0.00           H  
ATOM   4022  HB2 TYR   281      39.740  58.480  75.100  0.00  0.00           H  
ATOM   4023  CG  TYR   281      39.240  56.550  75.620  0.00  0.00           C  
ATOM   4024  CD1 TYR   281      38.580  55.880  76.760  0.00  0.00           C  
ATOM   4025  HD1 TYR   281      37.720  56.390  77.140  0.00  0.00           H  
ATOM   4026  CE1 TYR   281      38.940  54.610  77.080  0.00  0.00           C  
ATOM   4027  HE1 TYR   281      38.550  54.040  77.910  0.00  0.00           H  
ATOM   4028  CZ  TYR   281      40.050  53.980  76.470  0.00  0.00           C  
ATOM   4029  OH  TYR   281      40.380  52.650  76.740  0.00  0.00           O  
ATOM   4030  HH  TYR   281      41.330  52.630  76.930  0.00  0.00           H  
ATOM   4031  CD2 TYR   281      40.360  55.900  75.030  0.00  0.00           C  
ATOM   4032  HD2 TYR   281      40.880  56.340  74.200  0.00  0.00           H  
ATOM   4033  CE2 TYR   281      40.700  54.620  75.450  0.00  0.00           C  
ATOM   4034  HE2 TYR   281      41.520  54.110  74.970  0.00  0.00           H  
ATOM   4035  C   TYR   281      36.990  57.280  73.430  0.00  0.00           C  
ATOM   4036  O   TYR   281      36.820  56.110  73.200  0.00  0.00           O  
ATOM   4037  N   ASP   282      35.950  58.030  73.590  0.00  0.00           N  
ATOM   4038  HN  ASP   282      36.050  58.960  73.920  0.00  0.00           H  
ATOM   4039  CA  ASP   282      34.570  57.650  73.570  0.00  0.00           C  
ATOM   4040  HA  ASP   282      34.410  56.920  74.360  0.00  0.00           H  
ATOM   4041  CB  ASP   282      33.640  58.800  73.850  0.00  0.00           C  
ATOM   4042  HB1 ASP   282      33.790  59.590  73.080  0.00  0.00           H  
ATOM   4043  HB2 ASP   282      32.590  58.460  73.890  0.00  0.00           H  
ATOM   4044  CG  ASP   282      34.070  59.400  75.130  0.00  0.00           C  
ATOM   4045  OD1 ASP   282      34.570  60.580  75.120  0.00  0.00           O  
ATOM   4046  OD2 ASP   282      33.920  58.790  76.220  0.00  0.00           O1-
ATOM   4047  C   ASP   282      34.230  56.960  72.250  0.00  0.00           C  
ATOM   4048  O   ASP   282      33.480  55.990  72.170  0.00  0.00           O  
ATOM   4049  N   LYS   283      34.800  57.370  71.180  0.00  0.00           N  
ATOM   4050  HN  LYS   283      35.450  58.110  71.290  0.00  0.00           H  
ATOM   4051  CA  LYS   283      34.640  56.710  69.890  0.00  0.00           C  
ATOM   4052  HA  LYS   283      33.580  56.630  69.680  0.00  0.00           H  
ATOM   4053  CB  LYS   283      35.300  57.430  68.680  0.00  0.00           C  
ATOM   4054  HB1 LYS   283      36.360  57.560  68.970  0.00  0.00           H  
ATOM   4055  HB2 LYS   283      35.260  56.780  67.780  0.00  0.00           H  
ATOM   4056  CG  LYS   283      34.710  58.840  68.380  0.00  0.00           C  
ATOM   4057  HG1 LYS   283      35.580  59.310  67.870  0.00  0.00           H  
ATOM   4058  HG2 LYS   283      34.620  59.450  69.310  0.00  0.00           H  
ATOM   4059  CD  LYS   283      33.380  58.840  67.590  0.00  0.00           C  
ATOM   4060  HD1 LYS   283      33.510  58.220  66.680  0.00  0.00           H  
ATOM   4061  HD2 LYS   283      32.550  58.440  68.210  0.00  0.00           H  
ATOM   4062  CE  LYS   283      32.870  60.220  67.130  0.00  0.00           C  
ATOM   4063  HE1 LYS   283      33.560  60.700  66.400  0.00  0.00           H  
ATOM   4064  HE2 LYS   283      32.830  60.860  68.040  0.00  0.00           H  
ATOM   4065  NZ  LYS   283      31.540  60.120  66.520  0.00  0.00           N1+
ATOM   4066  HZ1 LYS   283      30.880  59.500  67.020  0.00  0.00           H  
ATOM   4067  HZ2 LYS   283      31.720  59.730  65.570  0.00  0.00           H  
ATOM   4068  HZ3 LYS   283      31.100  61.040  66.330  0.00  0.00           H  
ATOM   4069  C   LYS   283      35.080  55.250  69.820  0.00  0.00           C  
ATOM   4070  O   LYS   283      34.590  54.420  69.140  0.00  0.00           O  
ATOM   4071  N   LYS   284      36.150  54.900  70.620  0.00  0.00           N  
ATOM   4072  HN  LYS   284      36.520  55.550  71.280  0.00  0.00           H  
ATOM   4073  CA  LYS   284      36.630  53.570  70.840  0.00  0.00           C  
ATOM   4074  HA  LYS   284      36.980  53.100  69.930  0.00  0.00           H  
ATOM   4075  CB  LYS   284      38.000  53.610  71.650  0.00  0.00           C  
ATOM   4076  HB1 LYS   284      37.870  54.090  72.650  0.00  0.00           H  
ATOM   4077  HB2 LYS   284      38.270  52.550  71.810  0.00  0.00           H  
ATOM   4078  CG  LYS   284      39.170  54.270  70.980  0.00  0.00           C  
ATOM   4079  HG1 LYS   284      38.990  55.360  70.910  0.00  0.00           H  
ATOM   4080  HG2 LYS   284      39.180  53.980  69.910  0.00  0.00           H  
ATOM   4081  CD  LYS   284      40.590  53.760  71.430  0.00  0.00           C  
ATOM   4082  HD1 LYS   284      40.510  53.900  72.530  0.00  0.00           H  
ATOM   4083  HD2 LYS   284      40.530  52.690  71.130  0.00  0.00           H  
ATOM   4084  CE  LYS   284      41.760  54.570  70.780  0.00  0.00           C  
ATOM   4085  HE1 LYS   284      41.930  55.560  71.240  0.00  0.00           H  
ATOM   4086  HE2 LYS   284      41.520  54.750  69.710  0.00  0.00           H  
ATOM   4087  NZ  LYS   284      43.050  53.830  70.970  0.00  0.00           N1+
ATOM   4088  HZ1 LYS   284      43.070  53.170  71.770  0.00  0.00           H  
ATOM   4089  HZ2 LYS   284      43.860  54.440  71.180  0.00  0.00           H  
ATOM   4090  HZ3 LYS   284      43.330  53.340  70.100  0.00  0.00           H  
ATOM   4091  C   LYS   284      35.670  52.680  71.510  0.00  0.00           C  
ATOM   4092  O   LYS   284      35.350  51.570  71.070  0.00  0.00           O  
ATOM   4093  N   LEU   285      35.110  53.210  72.650  0.00  0.00           N  
ATOM   4094  HN  LEU   285      35.430  54.100  72.950  0.00  0.00           H  
ATOM   4095  CA  LEU   285      34.290  52.450  73.530  0.00  0.00           C  
ATOM   4096  HA  LEU   285      34.570  51.410  73.650  0.00  0.00           H  
ATOM   4097  CB  LEU   285      34.250  53.150  74.890  0.00  0.00           C  
ATOM   4098  HB1 LEU   285      33.580  52.520  75.520  0.00  0.00           H  
ATOM   4099  HB2 LEU   285      33.660  54.090  74.860  0.00  0.00           H  
ATOM   4100  CG  LEU   285      35.550  53.350  75.610  0.00  0.00           C  
ATOM   4101  HG  LEU   285      36.260  54.030  75.110  0.00  0.00           H  
ATOM   4102  CD1 LEU   285      35.160  53.840  77.010  0.00  0.00           C  
ATOM   4103 HD11 LEU   285      34.430  53.150  77.480  0.00  0.00           H  
ATOM   4104 HD12 LEU   285      35.920  54.120  77.760  0.00  0.00           H  
ATOM   4105 HD13 LEU   285      34.510  54.740  76.930  0.00  0.00           H  
ATOM   4106  CD2 LEU   285      36.440  52.130  75.810  0.00  0.00           C  
ATOM   4107 HD21 LEU   285      36.990  52.080  76.770  0.00  0.00           H  
ATOM   4108 HD22 LEU   285      35.810  51.210  75.770  0.00  0.00           H  
ATOM   4109 HD23 LEU   285      37.170  51.980  74.980  0.00  0.00           H  
ATOM   4110  C   LEU   285      32.880  52.210  72.980  0.00  0.00           C  
ATOM   4111  O   LEU   285      32.380  51.060  72.920  0.00  0.00           O  
ATOM   4112  N   GLU   286      32.280  53.250  72.460  0.00  0.00           N  
ATOM   4113  HN  GLU   286      32.800  54.080  72.340  0.00  0.00           H  
ATOM   4114  CA  GLU   286      30.880  53.130  72.000  0.00  0.00           C  
ATOM   4115  HA  GLU   286      30.390  52.440  72.670  0.00  0.00           H  
ATOM   4116  CB  GLU   286      30.100  54.430  72.110  0.00  0.00           C  
ATOM   4117  HB1 GLU   286      29.080  54.250  71.710  0.00  0.00           H  
ATOM   4118  HB2 GLU   286      30.530  55.240  71.480  0.00  0.00           H  
ATOM   4119  CG  GLU   286      29.910  54.910  73.600  0.00  0.00           C  
ATOM   4120  HG1 GLU   286      30.870  55.220  74.070  0.00  0.00           H  
ATOM   4121  HG2 GLU   286      29.420  55.900  73.540  0.00  0.00           H  
ATOM   4122  CD  GLU   286      29.180  53.950  74.530  0.00  0.00           C  
ATOM   4123  OE1 GLU   286      28.010  53.590  74.260  0.00  0.00           O  
ATOM   4124  OE2 GLU   286      29.810  53.520  75.510  0.00  0.00           O1-
ATOM   4125  C   GLU   286      30.860  52.730  70.530  0.00  0.00           C  
ATOM   4126  O   GLU   286      29.780  52.200  70.080  0.00  0.00           O  
ATOM   4127  N   GLY   287      32.020  52.800  69.850  0.00  0.00           N  
ATOM   4128  HN  GLY   287      32.850  53.180  70.250  0.00  0.00           H  
ATOM   4129  CA  GLY   287      32.180  52.190  68.450  0.00  0.00           C  
ATOM   4130  HA1 GLY   287      33.200  52.290  68.100  0.00  0.00           H  
ATOM   4131  HA2 GLY   287      31.490  52.660  67.770  0.00  0.00           H  
ATOM   4132  C   GLY   287      32.050  50.710  68.320  0.00  0.00           C  
ATOM   4133  O   GLY   287      31.490  50.240  67.280  0.00  0.00           O  
ATOM   4134  N   ALA   288      32.490  49.950  69.400  0.00  0.00           N  
ATOM   4135  HN  ALA   288      32.970  50.360  70.170  0.00  0.00           H  
ATOM   4136  CA  ALA   288      32.590  48.460  69.290  0.00  0.00           C  
ATOM   4137  HA  ALA   288      32.730  48.150  68.270  0.00  0.00           H  
ATOM   4138  CB  ALA   288      33.850  48.070  70.160  0.00  0.00           C  
ATOM   4139  HB1 ALA   288      33.980  46.970  70.250  0.00  0.00           H  
ATOM   4140  HB2 ALA   288      33.610  48.380  71.200  0.00  0.00           H  
ATOM   4141  HB3 ALA   288      34.810  48.520  69.810  0.00  0.00           H  
ATOM   4142  C   ALA   288      31.310  47.740  69.910  0.00  0.00           C  
ATOM   4143  O   ALA   288      31.150  46.500  69.950  0.00  0.00           O  
ATOM   4144  N   ARG   289      30.310  48.580  70.280  0.00  0.00           N  
ATOM   4145  HN  ARG   289      30.490  49.550  70.160  0.00  0.00           H  
ATOM   4146  CA  ARG   289      29.020  48.090  70.770  0.00  0.00           C  
ATOM   4147  HA  ARG   289      29.260  47.500  71.650  0.00  0.00           H  
ATOM   4148  CB  ARG   289      28.190  49.250  71.290  0.00  0.00           C  
ATOM   4149  HB1 ARG   289      27.130  48.950  71.460  0.00  0.00           H  
ATOM   4150  HB2 ARG   289      28.240  50.140  70.620  0.00  0.00           H  
ATOM   4151  CG  ARG   289      28.770  49.650  72.640  0.00  0.00           C  
ATOM   4152  HG1 ARG   289      28.590  48.790  73.320  0.00  0.00           H  
ATOM   4153  HG2 ARG   289      29.860  49.890  72.640  0.00  0.00           H  
ATOM   4154  CD  ARG   289      27.960  50.830  73.210  0.00  0.00           C  
ATOM   4155  HD1 ARG   289      27.970  51.630  72.440  0.00  0.00           H  
ATOM   4156  HD2 ARG   289      28.400  51.160  74.170  0.00  0.00           H  
ATOM   4157  NE  ARG   289      26.590  50.360  73.520  0.00  0.00           N  
ATOM   4158  HE  ARG   289      26.310  49.400  73.470  0.00  0.00           H  
ATOM   4159  CZ  ARG   289      25.610  51.190  73.880  0.00  0.00           C  
ATOM   4160  NH1 ARG   289      25.750  52.510  74.110  0.00  0.00           N1+
ATOM   4161 HH11 ARG   289      26.680  52.850  74.010  0.00  0.00           H  
ATOM   4162 HH12 ARG   289      24.980  53.060  74.440  0.00  0.00           H  
ATOM   4163  NH2 ARG   289      24.420  50.660  73.870  0.00  0.00           N  
ATOM   4164 HH21 ARG   289      23.600  51.150  74.150  0.00  0.00           H  
ATOM   4165 HH22 ARG   289      24.350  49.800  73.360  0.00  0.00           H  
ATOM   4166  C   ARG   289      28.200  47.220  69.880  0.00  0.00           C  
ATOM   4167  O   ARG   289      28.260  47.530  68.710  0.00  0.00           O  
ATOM   4168  N   ASP   290      27.460  46.150  70.340  0.00  0.00           N  
ATOM   4169  HN  ASP   290      27.430  45.910  71.310  0.00  0.00           H  
ATOM   4170  CA  ASP   290      26.700  45.160  69.600  0.00  0.00           C  
ATOM   4171  HA  ASP   290      27.440  44.500  69.180  0.00  0.00           H  
ATOM   4172  CB  ASP   290      25.810  44.260  70.640  0.00  0.00           C  
ATOM   4173  HB1 ASP   290      25.120  43.760  69.930  0.00  0.00           H  
ATOM   4174  HB2 ASP   290      26.450  43.450  71.060  0.00  0.00           H  
ATOM   4175  CG  ASP   290      24.980  45.030  71.630  0.00  0.00           C  
ATOM   4176  OD1 ASP   290      24.390  44.350  72.450  0.00  0.00           O  
ATOM   4177  OD2 ASP   290      24.790  46.260  71.490  0.00  0.00           O1-
ATOM   4178  C   ASP   290      25.930  45.550  68.350  0.00  0.00           C  
ATOM   4179  O   ASP   290      25.840  44.730  67.520  0.00  0.00           O  
ATOM   4180  N   ASP   291      25.340  46.750  68.260  0.00  0.00           N  
ATOM   4181  HN  ASP   291      25.480  47.390  69.000  0.00  0.00           H  
ATOM   4182  CA  ASP   291      24.570  47.250  67.150  0.00  0.00           C  
ATOM   4183  HA  ASP   291      23.860  46.490  66.880  0.00  0.00           H  
ATOM   4184  CB  ASP   291      23.650  48.440  67.540  0.00  0.00           C  
ATOM   4185  HB1 ASP   291      24.290  49.310  67.780  0.00  0.00           H  
ATOM   4186  HB2 ASP   291      23.020  48.690  66.670  0.00  0.00           H  
ATOM   4187  CG  ASP   291      22.770  48.190  68.670  0.00  0.00           C  
ATOM   4188  OD1 ASP   291      22.520  49.030  69.600  0.00  0.00           O  
ATOM   4189  OD2 ASP   291      22.020  47.190  68.540  0.00  0.00           O1-
ATOM   4190  C   ASP   291      25.450  47.520  65.900  0.00  0.00           C  
ATOM   4191  O   ASP   291      25.010  47.640  64.760  0.00  0.00           O  
ATOM   4192  N   PHE   292      26.770  47.690  66.100  0.00  0.00           N  
ATOM   4193  HN  PHE   292      27.140  47.740  67.020  0.00  0.00           H  
ATOM   4194  CA  PHE   292      27.720  48.090  65.020  0.00  0.00           C  
ATOM   4195  HA  PHE   292      27.170  48.450  64.160  0.00  0.00           H  
ATOM   4196  CB  PHE   292      28.860  49.030  65.530  0.00  0.00           C  
ATOM   4197  HB1 PHE   292      29.580  49.160  64.690  0.00  0.00           H  
ATOM   4198  HB2 PHE   292      29.400  48.610  66.410  0.00  0.00           H  
ATOM   4199  CG  PHE   292      28.250  50.360  65.870  0.00  0.00           C  
ATOM   4200  CD1 PHE   292      28.180  51.440  64.970  0.00  0.00           C  
ATOM   4201  HD1 PHE   292      28.330  51.250  63.910  0.00  0.00           H  
ATOM   4202  CE1 PHE   292      27.540  52.650  65.360  0.00  0.00           C  
ATOM   4203  HE1 PHE   292      27.660  53.420  64.610  0.00  0.00           H  
ATOM   4204  CZ  PHE   292      27.250  52.910  66.680  0.00  0.00           C  
ATOM   4205  HZ  PHE   292      26.800  53.850  66.960  0.00  0.00           H  
ATOM   4206  CD2 PHE   292      27.810  50.590  67.200  0.00  0.00           C  
ATOM   4207  HD2 PHE   292      27.840  49.770  67.900  0.00  0.00           H  
ATOM   4208  CE2 PHE   292      27.320  51.860  67.630  0.00  0.00           C  
ATOM   4209  HE2 PHE   292      27.110  52.070  68.670  0.00  0.00           H  
ATOM   4210  C   PHE   292      28.420  46.800  64.540  0.00  0.00           C  
ATOM   4211  O   PHE   292      29.320  46.850  63.720  0.00  0.00           O  
ATOM   4212  N   TRP   293      27.870  45.590  64.940  0.00  0.00           N  
ATOM   4213  HN  TRP   293      27.070  45.480  65.530  0.00  0.00           H  
ATOM   4214  CA  TRP   293      28.440  44.340  64.450  0.00  0.00           C  
ATOM   4215  HA  TRP   293      29.510  44.430  64.580  0.00  0.00           H  
ATOM   4216  CB  TRP   293      27.960  43.130  65.250  0.00  0.00           C  
ATOM   4217  HB1 TRP   293      26.850  43.090  65.280  0.00  0.00           H  
ATOM   4218  HB2 TRP   293      28.390  42.220  64.780  0.00  0.00           H  
ATOM   4219  CG  TRP   293      28.500  42.980  66.640  0.00  0.00           C  
ATOM   4220  CD1 TRP   293      29.440  43.600  67.380  0.00  0.00           C  
ATOM   4221  HD1 TRP   293      29.910  44.530  67.090  0.00  0.00           H  
ATOM   4222  NE1 TRP   293      29.630  42.960  68.610  0.00  0.00           N  
ATOM   4223  HE1 TRP   293      30.060  43.380  69.370  0.00  0.00           H  
ATOM   4224  CE2 TRP   293      28.610  42.060  68.780  0.00  0.00           C  
ATOM   4225  CD2 TRP   293      27.890  41.980  67.520  0.00  0.00           C  
ATOM   4226  CE3 TRP   293      26.860  41.080  67.430  0.00  0.00           C  
ATOM   4227  HE3 TRP   293      26.400  41.020  66.450  0.00  0.00           H  
ATOM   4228  CZ3 TRP   293      26.500  40.300  68.570  0.00  0.00           C  
ATOM   4229  HZ3 TRP   293      25.630  39.660  68.490  0.00  0.00           H  
ATOM   4230  CZ2 TRP   293      28.260  41.310  69.940  0.00  0.00           C  
ATOM   4231  HZ2 TRP   293      28.830  41.420  70.850  0.00  0.00           H  
ATOM   4232  CH2 TRP   293      27.160  40.460  69.770  0.00  0.00           C  
ATOM   4233  HH2 TRP   293      26.820  39.970  70.670  0.00  0.00           H  
ATOM   4234  C   TRP   293      28.080  44.090  63.000  0.00  0.00           C  
ATOM   4235  O   TRP   293      27.020  44.400  62.510  0.00  0.00           O  
ATOM   4236  N   LEU   294      28.930  43.440  62.220  0.00  0.00           N  
ATOM   4237  HN  LEU   294      29.790  43.070  62.560  0.00  0.00           H  
ATOM   4238  CA  LEU   294      28.750  43.090  60.840  0.00  0.00           C  
ATOM   4239  HA  LEU   294      28.570  43.970  60.240  0.00  0.00           H  
ATOM   4240  CB  LEU   294      30.100  42.620  60.250  0.00  0.00           C  
ATOM   4241  HB1 LEU   294      30.490  41.760  60.820  0.00  0.00           H  
ATOM   4242  HB2 LEU   294      30.880  43.410  60.280  0.00  0.00           H  
ATOM   4243  CG  LEU   294      30.120  42.150  58.820  0.00  0.00           C  
ATOM   4244  HG  LEU   294      29.250  41.490  58.650  0.00  0.00           H  
ATOM   4245  CD1 LEU   294      30.010  43.190  57.740  0.00  0.00           C  
ATOM   4246 HD11 LEU   294      30.740  43.980  58.010  0.00  0.00           H  
ATOM   4247 HD12 LEU   294      29.020  43.670  57.560  0.00  0.00           H  
ATOM   4248 HD13 LEU   294      30.370  42.810  56.760  0.00  0.00           H  
ATOM   4249  CD2 LEU   294      31.480  41.300  58.630  0.00  0.00           C  
ATOM   4250 HD21 LEU   294      31.510  40.460  59.370  0.00  0.00           H  
ATOM   4251 HD22 LEU   294      32.340  41.990  58.770  0.00  0.00           H  
ATOM   4252 HD23 LEU   294      31.610  40.740  57.680  0.00  0.00           H  
ATOM   4253  C   LEU   294      27.610  42.080  60.810  0.00  0.00           C  
ATOM   4254  O   LEU   294      27.520  41.350  61.820  0.00  0.00           O  
ATOM   4255  N   PRO   295      26.610  42.050  59.830  0.00  0.00           N  
ATOM   4256  CD  PRO   295      26.060  43.110  59.010  0.00  0.00           C  
ATOM   4257  HD1 PRO   295      26.680  43.110  58.080  0.00  0.00           H  
ATOM   4258  HD2 PRO   295      26.020  44.090  59.530  0.00  0.00           H  
ATOM   4259  CA  PRO   295      25.630  40.940  59.830  0.00  0.00           C  
ATOM   4260  HA  PRO   295      25.150  40.930  60.790  0.00  0.00           H  
ATOM   4261  CB  PRO   295      24.660  41.330  58.640  0.00  0.00           C  
ATOM   4262  HB1 PRO   295      23.710  40.780  58.790  0.00  0.00           H  
ATOM   4263  HB2 PRO   295      25.030  40.920  57.670  0.00  0.00           H  
ATOM   4264  CG  PRO   295      24.590  42.780  58.710  0.00  0.00           C  
ATOM   4265  HG1 PRO   295      24.210  43.360  57.840  0.00  0.00           H  
ATOM   4266  HG2 PRO   295      24.010  43.120  59.590  0.00  0.00           H  
ATOM   4267  C   PRO   295      26.140  39.550  59.680  0.00  0.00           C  
ATOM   4268  O   PRO   295      26.940  39.300  58.780  0.00  0.00           O  
ATOM   4269  N   GLY   296      25.710  38.640  60.520  0.00  0.00           N  
ATOM   4270  HN  GLY   296      24.980  39.000  61.090  0.00  0.00           H  
ATOM   4271  CA  GLY   296      25.960  37.220  60.460  0.00  0.00           C  
ATOM   4272  HA1 GLY   296      25.080  36.610  60.570  0.00  0.00           H  
ATOM   4273  HA2 GLY   296      26.340  37.060  59.460  0.00  0.00           H  
ATOM   4274  C   GLY   296      26.880  36.730  61.560  0.00  0.00           C  
ATOM   4275  O   GLY   296      27.190  35.560  61.660  0.00  0.00           O  
ATOM   4276  N   THR   297      27.470  37.680  62.340  0.00  0.00           N  
ATOM   4277  HN  THR   297      27.220  38.610  62.070  0.00  0.00           H  
ATOM   4278  CA  THR   297      28.750  37.510  63.000  0.00  0.00           C  
ATOM   4279  HA  THR   297      28.780  36.530  63.460  0.00  0.00           H  
ATOM   4280  CB  THR   297      29.970  37.490  62.010  0.00  0.00           C  
ATOM   4281  HB  THR   297      29.800  36.610  61.350  0.00  0.00           H  
ATOM   4282  OG1 THR   297      31.260  37.470  62.580  0.00  0.00           O  
ATOM   4283  HG1 THR   297      31.180  36.870  63.320  0.00  0.00           H  
ATOM   4284  CG2 THR   297      29.900  38.710  61.090  0.00  0.00           C  
ATOM   4285 HG21 THR   297      30.710  38.550  60.350  0.00  0.00           H  
ATOM   4286 HG22 THR   297      28.940  38.770  60.530  0.00  0.00           H  
ATOM   4287 HG23 THR   297      30.020  39.670  61.630  0.00  0.00           H  
ATOM   4288  C   THR   297      28.930  38.470  64.110  0.00  0.00           C  
ATOM   4289  O   THR   297      28.290  39.540  64.130  0.00  0.00           O  
ATOM   4290  N   SER   298      29.830  38.190  65.140  0.00  0.00           N  
ATOM   4291  HN  SER   298      30.300  37.310  65.090  0.00  0.00           H  
ATOM   4292  CA  SER   298      29.830  39.020  66.320  0.00  0.00           C  
ATOM   4293  HA  SER   298      28.910  39.560  66.510  0.00  0.00           H  
ATOM   4294  CB  SER   298      29.850  38.170  67.570  0.00  0.00           C  
ATOM   4295  HB1 SER   298      29.620  38.770  68.480  0.00  0.00           H  
ATOM   4296  HB2 SER   298      30.900  37.880  67.750  0.00  0.00           H  
ATOM   4297  OG  SER   298      29.150  36.910  67.360  0.00  0.00           O  
ATOM   4298  HG1 SER   298      29.800  36.360  66.920  0.00  0.00           H  
ATOM   4299  C   SER   298      30.940  40.020  66.270  0.00  0.00           C  
ATOM   4300  O   SER   298      31.410  40.450  67.300  0.00  0.00           O  
ATOM   4301  N   VAL   299      31.450  40.390  65.040  0.00  0.00           N  
ATOM   4302  HN  VAL   299      30.990  39.960  64.260  0.00  0.00           H  
ATOM   4303  CA  VAL   299      32.690  41.120  64.860  0.00  0.00           C  
ATOM   4304  HA  VAL   299      33.180  41.190  65.820  0.00  0.00           H  
ATOM   4305  CB  VAL   299      33.740  40.500  63.880  0.00  0.00           C  
ATOM   4306  HB  VAL   299      34.640  41.150  63.850  0.00  0.00           H  
ATOM   4307  CG1 VAL   299      34.160  39.140  64.380  0.00  0.00           C  
ATOM   4308 HG11 VAL   299      34.470  39.160  65.440  0.00  0.00           H  
ATOM   4309 HG12 VAL   299      34.970  38.620  63.830  0.00  0.00           H  
ATOM   4310 HG13 VAL   299      33.200  38.580  64.400  0.00  0.00           H  
ATOM   4311  CG2 VAL   299      33.240  40.320  62.510  0.00  0.00           C  
ATOM   4312 HG21 VAL   299      33.850  39.590  61.940  0.00  0.00           H  
ATOM   4313 HG22 VAL   299      32.190  39.970  62.420  0.00  0.00           H  
ATOM   4314 HG23 VAL   299      33.400  41.280  61.980  0.00  0.00           H  
ATOM   4315  C   VAL   299      32.290  42.530  64.360  0.00  0.00           C  
ATOM   4316  O   VAL   299      31.510  42.590  63.380  0.00  0.00           O  
ATOM   4317  N   PRO   300      32.640  43.670  65.020  0.00  0.00           N  
ATOM   4318  CD  PRO   300      33.230  43.650  66.390  0.00  0.00           C  
ATOM   4319  HD1 PRO   300      32.500  43.170  67.080  0.00  0.00           H  
ATOM   4320  HD2 PRO   300      34.240  43.180  66.430  0.00  0.00           H  
ATOM   4321  CA  PRO   300      32.380  45.040  64.550  0.00  0.00           C  
ATOM   4322  HA  PRO   300      31.360  45.330  64.750  0.00  0.00           H  
ATOM   4323  CB  PRO   300      33.270  45.950  65.470  0.00  0.00           C  
ATOM   4324  HB1 PRO   300      32.770  46.930  65.670  0.00  0.00           H  
ATOM   4325  HB2 PRO   300      34.320  46.110  65.150  0.00  0.00           H  
ATOM   4326  CG  PRO   300      33.310  45.150  66.790  0.00  0.00           C  
ATOM   4327  HG1 PRO   300      32.420  45.460  67.370  0.00  0.00           H  
ATOM   4328  HG2 PRO   300      34.250  45.370  67.330  0.00  0.00           H  
ATOM   4329  C   PRO   300      32.710  45.280  63.070  0.00  0.00           C  
ATOM   4330  O   PRO   300      33.730  44.710  62.620  0.00  0.00           O  
ATOM   4331  N   GLU   301      31.960  46.150  62.350  0.00  0.00           N  
ATOM   4332  HN  GLU   301      31.170  46.630  62.730  0.00  0.00           H  
ATOM   4333  CA  GLU   301      32.210  46.590  60.990  0.00  0.00           C  
ATOM   4334  HA  GLU   301      32.510  45.690  60.470  0.00  0.00           H  
ATOM   4335  CB  GLU   301      31.020  47.300  60.290  0.00  0.00           C  
ATOM   4336  HB1 GLU   301      30.780  48.210  60.870  0.00  0.00           H  
ATOM   4337  HB2 GLU   301      31.390  47.750  59.340  0.00  0.00           H  
ATOM   4338  CG  GLU   301      29.810  46.380  59.860  0.00  0.00           C  
ATOM   4339  HG1 GLU   301      30.160  45.550  59.210  0.00  0.00           H  
ATOM   4340  HG2 GLU   301      29.390  45.940  60.790  0.00  0.00           H  
ATOM   4341  CD  GLU   301      28.750  47.130  59.140  0.00  0.00           C  
ATOM   4342  OE1 GLU   301      28.060  46.650  58.200  0.00  0.00           O  
ATOM   4343  OE2 GLU   301      28.570  48.350  59.460  0.00  0.00           O1-
ATOM   4344  C   GLU   301      33.540  47.320  60.800  0.00  0.00           C  
ATOM   4345  O   GLU   301      34.260  47.210  59.810  0.00  0.00           O  
ATOM   4346  N   THR   302      33.840  48.180  61.750  0.00  0.00           N  
ATOM   4347  HN  THR   302      33.230  48.340  62.520  0.00  0.00           H  
ATOM   4348  CA  THR   302      35.030  48.940  61.800  0.00  0.00           C  
ATOM   4349  HA  THR   302      35.530  48.790  60.850  0.00  0.00           H  
ATOM   4350  CB  THR   302      34.890  50.430  62.140  0.00  0.00           C  
ATOM   4351  HB  THR   302      34.420  50.580  63.130  0.00  0.00           H  
ATOM   4352  OG1 THR   302      34.230  51.180  61.110  0.00  0.00           O  
ATOM   4353  HG1 THR   302      33.330  51.390  61.370  0.00  0.00           H  
ATOM   4354  CG2 THR   302      36.300  51.040  62.360  0.00  0.00           C  
ATOM   4355 HG21 THR   302      37.000  50.590  61.620  0.00  0.00           H  
ATOM   4356 HG22 THR   302      36.700  50.760  63.350  0.00  0.00           H  
ATOM   4357 HG23 THR   302      36.180  52.140  62.230  0.00  0.00           H  
ATOM   4358  C   THR   302      35.910  48.280  62.830  0.00  0.00           C  
ATOM   4359  O   THR   302      35.700  48.390  64.060  0.00  0.00           O  
ATOM   4360  N   ASP   303      36.920  47.650  62.370  0.00  0.00           N  
ATOM   4361  HN  ASP   303      37.370  47.690  61.480  0.00  0.00           H  
ATOM   4362  CA  ASP   303      37.790  46.880  63.250  0.00  0.00           C  
ATOM   4363  HA  ASP   303      37.170  46.140  63.740  0.00  0.00           H  
ATOM   4364  CB  ASP   303      38.920  46.260  62.270  0.00  0.00           C  
ATOM   4365  HB1 ASP   303      39.570  47.090  61.910  0.00  0.00           H  
ATOM   4366  HB2 ASP   303      39.500  45.450  62.750  0.00  0.00           H  
ATOM   4367  CG  ASP   303      38.270  45.540  61.120  0.00  0.00           C  
ATOM   4368  OD1 ASP   303      37.920  44.340  61.300  0.00  0.00           O  
ATOM   4369  OD2 ASP   303      37.920  46.200  60.080  0.00  0.00           O1-
ATOM   4370  C   ASP   303      38.490  47.650  64.390  0.00  0.00           C  
ATOM   4371  O   ASP   303      38.830  47.150  65.440  0.00  0.00           O  
ATOM   4372  N   CYS   304      38.910  48.890  64.110  0.00  0.00           N  
ATOM   4373  HN  CYS   304      38.530  49.210  63.240  0.00  0.00           H  
ATOM   4374  CA  CYS   304      39.870  49.720  64.770  0.00  0.00           C  
ATOM   4375  HA  CYS   304      39.900  49.400  65.800  0.00  0.00           H  
ATOM   4376  CB  CYS   304      41.280  49.460  64.200  0.00  0.00           C  
ATOM   4377  HB1 CYS   304      41.210  49.600  63.100  0.00  0.00           H  
ATOM   4378  HB2 CYS   304      41.450  48.360  64.280  0.00  0.00           H  
ATOM   4379  SG  CYS   304      42.620  50.420  64.840  0.00  0.00           S  
ATOM   4380  HG1 CYS   304      42.990  49.640  65.840  0.00  0.00           H  
ATOM   4381  C   CYS   304      39.580  51.200  64.770  0.00  0.00           C  
ATOM   4382  O   CYS   304      39.220  51.800  63.760  0.00  0.00           O  
ATOM   4383  N   VAL   305      39.800  51.840  65.900  0.00  0.00           N  
ATOM   4384  HN  VAL   305      40.080  51.320  66.700  0.00  0.00           H  
ATOM   4385  CA  VAL   305      39.610  53.260  66.120  0.00  0.00           C  
ATOM   4386  HA  VAL   305      39.620  53.750  65.160  0.00  0.00           H  
ATOM   4387  CB  VAL   305      38.480  53.650  66.970  0.00  0.00           C  
ATOM   4388  HB  VAL   305      38.600  53.100  67.920  0.00  0.00           H  
ATOM   4389  CG1 VAL   305      38.440  55.200  67.350  0.00  0.00           C  
ATOM   4390 HG11 VAL   305      37.510  55.320  67.940  0.00  0.00           H  
ATOM   4391 HG12 VAL   305      39.290  55.650  67.910  0.00  0.00           H  
ATOM   4392 HG13 VAL   305      38.170  55.750  66.420  0.00  0.00           H  
ATOM   4393  CG2 VAL   305      37.140  53.090  66.390  0.00  0.00           C  
ATOM   4394 HG21 VAL   305      37.070  51.980  66.350  0.00  0.00           H  
ATOM   4395 HG22 VAL   305      36.320  53.530  66.990  0.00  0.00           H  
ATOM   4396 HG23 VAL   305      36.980  53.460  65.360  0.00  0.00           H  
ATOM   4397  C   VAL   305      40.930  53.640  66.760  0.00  0.00           C  
ATOM   4398  O   VAL   305      41.480  52.880  67.590  0.00  0.00           O  
ATOM   4399  N   LEU   306      41.460  54.810  66.410  0.00  0.00           N  
ATOM   4400  HN  LEU   306      40.880  55.440  65.890  0.00  0.00           H  
ATOM   4401  CA  LEU   306      42.770  55.180  66.810  0.00  0.00           C  
ATOM   4402  HA  LEU   306      43.000  54.800  67.800  0.00  0.00           H  
ATOM   4403  CB  LEU   306      43.820  54.780  65.720  0.00  0.00           C  
ATOM   4404  HB1 LEU   306      43.630  55.450  64.850  0.00  0.00           H  
ATOM   4405  HB2 LEU   306      43.630  53.750  65.350  0.00  0.00           H  
ATOM   4406  CG  LEU   306      45.270  54.760  66.220  0.00  0.00           C  
ATOM   4407  HG  LEU   306      45.460  55.740  66.710  0.00  0.00           H  
ATOM   4408  CD1 LEU   306      45.520  53.670  67.380  0.00  0.00           C  
ATOM   4409 HD11 LEU   306      45.380  52.660  66.950  0.00  0.00           H  
ATOM   4410 HD12 LEU   306      44.840  53.830  68.240  0.00  0.00           H  
ATOM   4411 HD13 LEU   306      46.580  53.750  67.700  0.00  0.00           H  
ATOM   4412  CD2 LEU   306      46.260  54.630  65.060  0.00  0.00           C  
ATOM   4413 HD21 LEU   306      47.290  54.860  65.400  0.00  0.00           H  
ATOM   4414 HD22 LEU   306      45.840  55.350  64.320  0.00  0.00           H  
ATOM   4415 HD23 LEU   306      46.290  53.640  64.570  0.00  0.00           H  
ATOM   4416  C   LEU   306      42.750  56.720  66.970  0.00  0.00           C  
ATOM   4417  O   LEU   306      42.060  57.470  66.250  0.00  0.00           O  
ATOM   4418  N   ALA   307      43.530  57.180  67.950  0.00  0.00           N  
ATOM   4419  HN  ALA   307      44.170  56.710  68.540  0.00  0.00           H  
ATOM   4420  CA  ALA   307      43.570  58.610  68.120  0.00  0.00           C  
ATOM   4421  HA  ALA   307      42.650  59.010  67.710  0.00  0.00           H  
ATOM   4422  CB  ALA   307      43.640  59.010  69.600  0.00  0.00           C  
ATOM   4423  HB1 ALA   307      44.620  58.670  70.020  0.00  0.00           H  
ATOM   4424  HB2 ALA   307      42.890  58.450  70.200  0.00  0.00           H  
ATOM   4425  HB3 ALA   307      43.430  60.080  69.810  0.00  0.00           H  
ATOM   4426  C   ALA   307      44.730  59.250  67.330  0.00  0.00           C  
ATOM   4427  O   ALA   307      45.630  58.530  66.800  0.00  0.00           O  
ATOM   4428  N   THR   308      44.780  60.570  67.370  0.00  0.00           N  
ATOM   4429  HN  THR   308      44.150  61.210  67.810  0.00  0.00           H  
ATOM   4430  CA  THR   308      45.860  61.310  66.780  0.00  0.00           C  
ATOM   4431  HA  THR   308      45.930  60.840  65.810  0.00  0.00           H  
ATOM   4432  CB  THR   308      45.500  62.810  66.510  0.00  0.00           C  
ATOM   4433  HB  THR   308      45.700  63.230  67.520  0.00  0.00           H  
ATOM   4434  OG1 THR   308      44.130  62.930  66.160  0.00  0.00           O  
ATOM   4435  HG1 THR   308      43.720  63.710  66.540  0.00  0.00           H  
ATOM   4436  CG2 THR   308      46.330  63.420  65.480  0.00  0.00           C  
ATOM   4437 HG21 THR   308      46.340  62.710  64.630  0.00  0.00           H  
ATOM   4438 HG22 THR   308      47.310  63.550  65.990  0.00  0.00           H  
ATOM   4439 HG23 THR   308      45.900  64.360  65.080  0.00  0.00           H  
ATOM   4440  C   THR   308      47.200  61.190  67.380  0.00  0.00           C  
ATOM   4441  O   THR   308      48.240  61.300  66.750  0.00  0.00           O  
ATOM   4442  N   THR   309      47.170  61.170  68.700  0.00  0.00           N  
ATOM   4443  HN  THR   309      46.300  61.040  69.170  0.00  0.00           H  
ATOM   4444  CA  THR   309      48.340  61.010  69.570  0.00  0.00           C  
ATOM   4445  HA  THR   309      49.060  61.790  69.350  0.00  0.00           H  
ATOM   4446  CB  THR   309      47.830  60.940  70.990  0.00  0.00           C  
ATOM   4447  HB  THR   309      48.570  60.410  71.630  0.00  0.00           H  
ATOM   4448  OG1 THR   309      46.500  60.360  71.070  0.00  0.00           O  
ATOM   4449  HG1 THR   309      46.380  59.870  71.880  0.00  0.00           H  
ATOM   4450  CG2 THR   309      47.920  62.340  71.480  0.00  0.00           C  
ATOM   4451 HG21 THR   309      47.240  62.940  70.840  0.00  0.00           H  
ATOM   4452 HG22 THR   309      48.910  62.840  71.390  0.00  0.00           H  
ATOM   4453 HG23 THR   309      47.510  62.350  72.510  0.00  0.00           H  
ATOM   4454  C   THR   309      49.110  59.700  69.280  0.00  0.00           C  
ATOM   4455  O   THR   309      50.300  59.650  69.180  0.00  0.00           O  
ATOM   4456  N   GLU   310      48.250  58.640  69.060  0.00  0.00           N  
ATOM   4457  HN  GLU   310      47.270  58.780  69.200  0.00  0.00           H  
ATOM   4458  CA  GLU   310      48.680  57.350  68.710  0.00  0.00           C  
ATOM   4459  HA  GLU   310      49.380  57.060  69.490  0.00  0.00           H  
ATOM   4460  CB  GLU   310      47.590  56.310  68.920  0.00  0.00           C  
ATOM   4461  HB1 GLU   310      47.910  55.320  68.530  0.00  0.00           H  
ATOM   4462  HB2 GLU   310      46.700  56.650  68.360  0.00  0.00           H  
ATOM   4463  CG  GLU   310      47.110  56.030  70.390  0.00  0.00           C  
ATOM   4464  HG1 GLU   310      47.860  55.460  70.970  0.00  0.00           H  
ATOM   4465  HG2 GLU   310      46.930  57.030  70.830  0.00  0.00           H  
ATOM   4466  CD  GLU   310      45.830  55.270  70.470  0.00  0.00           C  
ATOM   4467  OE1 GLU   310      45.890  54.190  71.070  0.00  0.00           O  
ATOM   4468  OE2 GLU   310      44.690  55.670  70.050  0.00  0.00           O1-
ATOM   4469  C   GLU   310      49.320  57.270  67.310  0.00  0.00           C  
ATOM   4470  O   GLU   310      50.310  56.620  67.080  0.00  0.00           O  
ATOM   4471  N   LEU   311      48.740  58.000  66.350  0.00  0.00           N  
ATOM   4472  HN  LEU   311      47.940  58.540  66.600  0.00  0.00           H  
ATOM   4473  CA  LEU   311      49.190  58.370  65.010  0.00  0.00           C  
ATOM   4474  HA  LEU   311      49.320  57.500  64.390  0.00  0.00           H  
ATOM   4475  CB  LEU   311      48.030  59.000  64.240  0.00  0.00           C  
ATOM   4476  HB1 LEU   311      47.850  59.990  64.720  0.00  0.00           H  
ATOM   4477  HB2 LEU   311      47.040  58.510  64.360  0.00  0.00           H  
ATOM   4478  CG  LEU   311      48.270  59.190  62.680  0.00  0.00           C  
ATOM   4479  HG  LEU   311      49.340  59.440  62.540  0.00  0.00           H  
ATOM   4480  CD1 LEU   311      48.000  57.840  61.970  0.00  0.00           C  
ATOM   4481 HD11 LEU   311      48.530  57.050  62.550  0.00  0.00           H  
ATOM   4482 HD12 LEU   311      46.920  57.560  62.010  0.00  0.00           H  
ATOM   4483 HD13 LEU   311      48.260  57.880  60.890  0.00  0.00           H  
ATOM   4484  CD2 LEU   311      47.380  60.280  62.140  0.00  0.00           C  
ATOM   4485 HD21 LEU   311      46.410  59.900  61.750  0.00  0.00           H  
ATOM   4486 HD22 LEU   311      47.880  61.040  61.500  0.00  0.00           H  
ATOM   4487 HD23 LEU   311      47.130  60.960  62.980  0.00  0.00           H  
ATOM   4488  C   LEU   311      50.480  59.220  64.930  0.00  0.00           C  
ATOM   4489  O   LEU   311      51.330  58.970  64.100  0.00  0.00           O  
ATOM   4490  N   GLN   312      50.650  60.200  65.800  0.00  0.00           N  
ATOM   4491  HN  GLN   312      49.910  60.540  66.370  0.00  0.00           H  
ATOM   4492  CA  GLN   312      51.790  60.960  66.120  0.00  0.00           C  
ATOM   4493  HA  GLN   312      52.130  61.310  65.160  0.00  0.00           H  
ATOM   4494  CB  GLN   312      51.500  62.240  67.070  0.00  0.00           C  
ATOM   4495  HB1 GLN   312      50.970  61.910  67.990  0.00  0.00           H  
ATOM   4496  HB2 GLN   312      50.820  63.010  66.650  0.00  0.00           H  
ATOM   4497  CG  GLN   312      52.810  62.990  67.520  0.00  0.00           C  
ATOM   4498  HG1 GLN   312      52.610  63.820  68.230  0.00  0.00           H  
ATOM   4499  HG2 GLN   312      53.490  62.240  67.960  0.00  0.00           H  
ATOM   4500  CD  GLN   312      53.420  63.670  66.290  0.00  0.00           C  
ATOM   4501  OE1 GLN   312      53.030  64.710  65.740  0.00  0.00           O  
ATOM   4502  NE2 GLN   312      54.480  62.990  65.720  0.00  0.00           N  
ATOM   4503 HE21 GLN   312      54.950  63.370  64.930  0.00  0.00           H  
ATOM   4504 HE22 GLN   312      54.730  62.120  66.160  0.00  0.00           H  
ATOM   4505  C   GLN   312      52.960  60.100  66.620  0.00  0.00           C  
ATOM   4506  O   GLN   312      54.020  60.290  66.120  0.00  0.00           O  
ATOM   4507  N   GLU   313      52.680  59.130  67.520  0.00  0.00           N  
ATOM   4508  HN  GLU   313      51.770  59.000  67.910  0.00  0.00           H  
ATOM   4509  CA  GLU   313      53.760  58.280  67.950  0.00  0.00           C  
ATOM   4510  HA  GLU   313      54.640  58.900  68.090  0.00  0.00           H  
ATOM   4511  CB  GLU   313      53.220  57.590  69.230  0.00  0.00           C  
ATOM   4512  HB1 GLU   313      52.980  58.410  69.930  0.00  0.00           H  
ATOM   4513  HB2 GLU   313      52.200  57.250  68.980  0.00  0.00           H  
ATOM   4514  CG  GLU   313      54.130  56.700  69.930  0.00  0.00           C  
ATOM   4515  HG1 GLU   313      54.360  55.810  69.300  0.00  0.00           H  
ATOM   4516  HG2 GLU   313      55.090  57.230  70.120  0.00  0.00           H  
ATOM   4517  CD  GLU   313      53.580  56.230  71.240  0.00  0.00           C  
ATOM   4518  OE1 GLU   313      53.590  56.850  72.320  0.00  0.00           O  
ATOM   4519  OE2 GLU   313      53.110  55.100  71.260  0.00  0.00           O1-
ATOM   4520  C   GLU   313      54.190  57.270  66.950  0.00  0.00           C  
ATOM   4521  O   GLU   313      55.370  56.870  66.890  0.00  0.00           O  
ATOM   4522  N   LEU   314      53.260  56.930  66.010  0.00  0.00           N  
ATOM   4523  HN  LEU   314      52.350  57.280  66.220  0.00  0.00           H  
ATOM   4524  CA  LEU   314      53.520  56.130  64.800  0.00  0.00           C  
ATOM   4525  HA  LEU   314      54.060  55.260  65.160  0.00  0.00           H  
ATOM   4526  CB  LEU   314      52.240  55.740  64.140  0.00  0.00           C  
ATOM   4527  HB1 LEU   314      51.680  56.650  63.840  0.00  0.00           H  
ATOM   4528  HB2 LEU   314      51.600  55.210  64.880  0.00  0.00           H  
ATOM   4529  CG  LEU   314      52.370  54.790  62.970  0.00  0.00           C  
ATOM   4530  HG  LEU   314      52.910  55.280  62.130  0.00  0.00           H  
ATOM   4531  CD1 LEU   314      53.100  53.500  63.420  0.00  0.00           C  
ATOM   4532 HD11 LEU   314      52.600  53.180  64.360  0.00  0.00           H  
ATOM   4533 HD12 LEU   314      53.300  52.790  62.590  0.00  0.00           H  
ATOM   4534 HD13 LEU   314      54.120  53.680  63.810  0.00  0.00           H  
ATOM   4535  CD2 LEU   314      51.020  54.560  62.340  0.00  0.00           C  
ATOM   4536 HD21 LEU   314      51.120  54.000  61.380  0.00  0.00           H  
ATOM   4537 HD22 LEU   314      50.310  53.970  62.960  0.00  0.00           H  
ATOM   4538 HD23 LEU   314      50.560  55.520  62.020  0.00  0.00           H  
ATOM   4539  C   LEU   314      54.490  56.820  63.850  0.00  0.00           C  
ATOM   4540  O   LEU   314      55.460  56.200  63.390  0.00  0.00           O  
ATOM   4541  N   LEU   315      54.380  58.160  63.540  0.00  0.00           N  
ATOM   4542  HN  LEU   315      53.670  58.800  63.840  0.00  0.00           H  
ATOM   4543  CA  LEU   315      55.310  58.930  62.760  0.00  0.00           C  
ATOM   4544  HA  LEU   315      55.440  58.590  61.740  0.00  0.00           H  
ATOM   4545  CB  LEU   315      54.720  60.340  62.630  0.00  0.00           C  
ATOM   4546  HB1 LEU   315      54.410  60.660  63.640  0.00  0.00           H  
ATOM   4547  HB2 LEU   315      55.550  61.040  62.410  0.00  0.00           H  
ATOM   4548  CG  LEU   315      53.490  60.560  61.680  0.00  0.00           C  
ATOM   4549  HG  LEU   315      52.900  59.660  61.960  0.00  0.00           H  
ATOM   4550  CD1 LEU   315      52.630  61.800  62.010  0.00  0.00           C  
ATOM   4551 HD11 LEU   315      52.940  62.760  61.540  0.00  0.00           H  
ATOM   4552 HD12 LEU   315      51.620  61.680  61.560  0.00  0.00           H  
ATOM   4553 HD13 LEU   315      52.400  61.810  63.090  0.00  0.00           H  
ATOM   4554  CD2 LEU   315      53.950  60.510  60.240  0.00  0.00           C  
ATOM   4555 HD21 LEU   315      53.150  60.760  59.520  0.00  0.00           H  
ATOM   4556 HD22 LEU   315      54.830  61.150  60.030  0.00  0.00           H  
ATOM   4557 HD23 LEU   315      54.300  59.480  60.000  0.00  0.00           H  
ATOM   4558  C   LEU   315      56.700  58.910  63.490  0.00  0.00           C  
ATOM   4559  O   LEU   315      57.710  58.780  62.860  0.00  0.00           O  
ATOM   4560  N   GLU   316      56.670  58.920  64.810  0.00  0.00           N  
ATOM   4561  HN  GLU   316      55.840  59.100  65.330  0.00  0.00           H  
ATOM   4562  CA  GLU   316      57.890  58.800  65.590  0.00  0.00           C  
ATOM   4563  HA  GLU   316      58.680  59.400  65.180  0.00  0.00           H  
ATOM   4564  CB  GLU   316      57.590  59.300  67.050  0.00  0.00           C  
ATOM   4565  HB1 GLU   316      58.310  58.840  67.760  0.00  0.00           H  
ATOM   4566  HB2 GLU   316      56.610  58.890  67.360  0.00  0.00           H  
ATOM   4567  CG  GLU   316      57.600  60.870  67.280  0.00  0.00           C  
ATOM   4568  HG1 GLU   316      58.610  61.210  66.970  0.00  0.00           H  
ATOM   4569  HG2 GLU   316      56.790  61.350  66.700  0.00  0.00           H  
ATOM   4570  CD  GLU   316      57.380  61.230  68.750  0.00  0.00           C  
ATOM   4571  OE1 GLU   316      56.410  62.010  69.090  0.00  0.00           O  
ATOM   4572  OE2 GLU   316      58.110  60.680  69.660  0.00  0.00           O1-
ATOM   4573  C   GLU   316      58.540  57.420  65.530  0.00  0.00           C  
ATOM   4574  O   GLU   316      59.720  57.290  65.380  0.00  0.00           O  
ATOM   4575  N   GLN   317      57.800  56.300  65.660  0.00  0.00           N  
ATOM   4576  HN  GLN   317      56.850  56.480  65.870  0.00  0.00           H  
ATOM   4577  CA  GLN   317      58.260  54.920  65.580  0.00  0.00           C  
ATOM   4578  HA  GLN   317      59.050  54.840  66.320  0.00  0.00           H  
ATOM   4579  CB  GLN   317      57.160  53.850  65.970  0.00  0.00           C  
ATOM   4580  HB1 GLN   317      57.570  52.830  65.810  0.00  0.00           H  
ATOM   4581  HB2 GLN   317      56.250  53.970  65.350  0.00  0.00           H  
ATOM   4582  CG  GLN   317      56.660  53.920  67.430  0.00  0.00           C  
ATOM   4583  HG1 GLN   317      55.770  54.590  67.510  0.00  0.00           H  
ATOM   4584  HG2 GLN   317      56.230  52.910  67.630  0.00  0.00           H  
ATOM   4585  CD  GLN   317      57.660  54.220  68.500  0.00  0.00           C  
ATOM   4586  OE1 GLN   317      58.410  53.370  69.050  0.00  0.00           O  
ATOM   4587  NE2 GLN   317      57.980  55.520  68.750  0.00  0.00           N  
ATOM   4588 HE21 GLN   317      58.880  55.690  69.160  0.00  0.00           H  
ATOM   4589 HE22 GLN   317      57.540  56.240  68.230  0.00  0.00           H  
ATOM   4590  C   GLN   317      58.840  54.610  64.250  0.00  0.00           C  
ATOM   4591  O   GLN   317      59.840  53.950  64.100  0.00  0.00           O  
ATOM   4592  N   ARG   318      58.220  55.120  63.220  0.00  0.00           N  
ATOM   4593  HN  ARG   318      57.330  55.540  63.380  0.00  0.00           H  
ATOM   4594  CA  ARG   318      58.620  54.730  61.840  0.00  0.00           C  
ATOM   4595  HA  ARG   318      59.100  53.770  61.880  0.00  0.00           H  
ATOM   4596  CB  ARG   318      57.390  54.610  60.960  0.00  0.00           C  
ATOM   4597  HB1 ARG   318      57.770  54.420  59.930  0.00  0.00           H  
ATOM   4598  HB2 ARG   318      56.860  55.580  60.830  0.00  0.00           H  
ATOM   4599  CG  ARG   318      56.410  53.530  61.360  0.00  0.00           C  
ATOM   4600  HG1 ARG   318      55.920  53.940  62.270  0.00  0.00           H  
ATOM   4601  HG2 ARG   318      55.730  53.690  60.500  0.00  0.00           H  
ATOM   4602  CD  ARG   318      56.980  52.130  61.670  0.00  0.00           C  
ATOM   4603  HD1 ARG   318      57.710  52.170  62.510  0.00  0.00           H  
ATOM   4604  HD2 ARG   318      56.090  51.570  62.040  0.00  0.00           H  
ATOM   4605  NE  ARG   318      57.520  51.590  60.390  0.00  0.00           N  
ATOM   4606  HE  ARG   318      57.530  52.070  59.510  0.00  0.00           H  
ATOM   4607  CZ  ARG   318      57.960  50.340  60.320  0.00  0.00           C  
ATOM   4608  NH1 ARG   318      58.190  49.600  61.320  0.00  0.00           N1+
ATOM   4609 HH11 ARG   318      58.050  50.050  62.200  0.00  0.00           H  
ATOM   4610 HH12 ARG   318      58.780  48.790  61.270  0.00  0.00           H  
ATOM   4611  NH2 ARG   318      58.170  49.920  59.060  0.00  0.00           N  
ATOM   4612 HH21 ARG   318      58.630  49.050  58.880  0.00  0.00           H  
ATOM   4613 HH22 ARG   318      57.950  50.530  58.300  0.00  0.00           H  
ATOM   4614  C   ARG   318      59.620  55.710  61.290  0.00  0.00           C  
ATOM   4615  O   ARG   318      60.050  55.630  60.150  0.00  0.00           O  
ATOM   4616  N   GLN   319      60.000  56.650  62.150  0.00  0.00           N  
ATOM   4617  HN  GLN   319      59.710  56.660  63.100  0.00  0.00           H  
ATOM   4618  CA  GLN   319      60.980  57.660  61.900  0.00  0.00           C  
ATOM   4619  HA  GLN   319      61.130  58.360  62.700  0.00  0.00           H  
ATOM   4620  CB  GLN   319      62.380  56.990  61.750  0.00  0.00           C  
ATOM   4621  HB1 GLN   319      62.260  56.200  60.970  0.00  0.00           H  
ATOM   4622  HB2 GLN   319      63.160  57.680  61.380  0.00  0.00           H  
ATOM   4623  CG  GLN   319      63.110  56.380  63.000  0.00  0.00           C  
ATOM   4624  HG1 GLN   319      62.590  55.500  63.460  0.00  0.00           H  
ATOM   4625  HG2 GLN   319      63.230  57.100  63.840  0.00  0.00           H  
ATOM   4626  CD  GLN   319      64.490  55.840  62.570  0.00  0.00           C  
ATOM   4627  OE1 GLN   319      64.540  55.120  61.560  0.00  0.00           O  
ATOM   4628  NE2 GLN   319      65.560  56.240  63.240  0.00  0.00           N  
ATOM   4629 HE21 GLN   319      65.330  56.730  64.080  0.00  0.00           H  
ATOM   4630 HE22 GLN   319      66.430  55.760  63.090  0.00  0.00           H  
ATOM   4631  C   GLN   319      60.620  58.490  60.700  0.00  0.00           C  
ATOM   4632  O   GLN   319      61.450  58.810  59.880  0.00  0.00           O  
ATOM   4633  N   ALA   320      59.470  59.060  60.750  0.00  0.00           N  
ATOM   4634  HN  ALA   320      58.930  59.060  61.580  0.00  0.00           H  
ATOM   4635  CA  ALA   320      58.720  59.410  59.600  0.00  0.00           C  
ATOM   4636  HA  ALA   320      59.190  58.900  58.770  0.00  0.00           H  
ATOM   4637  CB  ALA   320      57.250  59.100  59.790  0.00  0.00           C  
ATOM   4638  HB1 ALA   320      56.650  59.250  58.870  0.00  0.00           H  
ATOM   4639  HB2 ALA   320      57.140  58.040  60.080  0.00  0.00           H  
ATOM   4640  HB3 ALA   320      56.810  59.770  60.560  0.00  0.00           H  
ATOM   4641  C   ALA   320      59.060  60.880  59.370  0.00  0.00           C  
ATOM   4642  O   ALA   320      59.080  61.700  60.310  0.00  0.00           O  
ATOM   4643  N   ASP   321      59.340  61.290  58.120  0.00  0.00           N  
ATOM   4644  HN  ASP   321      59.390  60.720  57.300  0.00  0.00           H  
ATOM   4645  CA  ASP   321      59.380  62.630  57.610  0.00  0.00           C  
ATOM   4646  HA  ASP   321      59.160  63.240  58.470  0.00  0.00           H  
ATOM   4647  CB  ASP   321      60.810  63.180  57.140  0.00  0.00           C  
ATOM   4648  HB1 ASP   321      61.340  63.100  58.110  0.00  0.00           H  
ATOM   4649  HB2 ASP   321      61.280  62.410  56.480  0.00  0.00           H  
ATOM   4650  CG  ASP   321      60.900  64.610  56.610  0.00  0.00           C  
ATOM   4651  OD1 ASP   321      60.340  65.480  57.330  0.00  0.00           O  
ATOM   4652  OD2 ASP   321      61.630  64.940  55.680  0.00  0.00           O1-
ATOM   4653  C   ASP   321      58.290  62.850  56.600  0.00  0.00           C  
ATOM   4654  O   ASP   321      58.360  62.200  55.520  0.00  0.00           O  
ATOM   4655  N   LEU   322      57.280  63.720  56.830  0.00  0.00           N  
ATOM   4656  HN  LEU   322      57.380  64.170  57.710  0.00  0.00           H  
ATOM   4657  CA  LEU   322      56.200  64.120  55.930  0.00  0.00           C  
ATOM   4658  HA  LEU   322      55.720  63.300  55.430  0.00  0.00           H  
ATOM   4659  CB  LEU   322      55.130  64.920  56.670  0.00  0.00           C  
ATOM   4660  HB1 LEU   322      55.670  65.770  57.140  0.00  0.00           H  
ATOM   4661  HB2 LEU   322      54.390  65.360  55.960  0.00  0.00           H  
ATOM   4662  CG  LEU   322      54.380  64.060  57.730  0.00  0.00           C  
ATOM   4663  HG  LEU   322      55.120  63.430  58.270  0.00  0.00           H  
ATOM   4664  CD1 LEU   322      53.660  65.020  58.730  0.00  0.00           C  
ATOM   4665 HD11 LEU   322      52.950  64.360  59.270  0.00  0.00           H  
ATOM   4666 HD12 LEU   322      54.400  65.480  59.420  0.00  0.00           H  
ATOM   4667 HD13 LEU   322      53.000  65.770  58.240  0.00  0.00           H  
ATOM   4668  CD2 LEU   322      53.390  63.000  57.200  0.00  0.00           C  
ATOM   4669 HD21 LEU   322      53.890  62.200  56.620  0.00  0.00           H  
ATOM   4670 HD22 LEU   322      52.960  62.620  58.160  0.00  0.00           H  
ATOM   4671 HD23 LEU   322      52.590  63.530  56.650  0.00  0.00           H  
ATOM   4672  C   LEU   322      56.770  64.960  54.740  0.00  0.00           C  
ATOM   4673  O   LEU   322      56.430  64.720  53.570  0.00  0.00           O  
ATOM   4674  N   HSD   323      57.780  65.860  55.000  0.00  0.00           N  
ATOM   4675  HN  HSD   323      58.260  65.800  55.870  0.00  0.00           H  
ATOM   4676  CA  HSD   323      58.320  66.860  54.030  0.00  0.00           C  
ATOM   4677  HA  HSD   323      57.360  67.270  53.740  0.00  0.00           H  
ATOM   4678  CB  HSD   323      59.220  67.890  54.790  0.00  0.00           C  
ATOM   4679  HB1 HSD   323      60.190  67.460  55.130  0.00  0.00           H  
ATOM   4680  HB2 HSD   323      59.470  68.690  54.070  0.00  0.00           H  
ATOM   4681  ND1 HSD   323      57.400  69.260  55.690  0.00  0.00           N  
ATOM   4682  HD1 HSD   323      56.980  69.460  54.810  0.00  0.00           H  
ATOM   4683  CG  HSD   323      58.510  68.460  55.880  0.00  0.00           C  
ATOM   4684  CE1 HSD   323      57.270  70.040  56.780  0.00  0.00           C  
ATOM   4685  HE1 HSD   323      56.450  70.750  56.850  0.00  0.00           H  
ATOM   4686  NE2 HSD   323      58.130  69.730  57.700  0.00  0.00           N  
ATOM   4687  CD2 HSD   323      58.890  68.690  57.180  0.00  0.00           C  
ATOM   4688  HD2 HSD   323      59.790  68.320  57.670  0.00  0.00           H  
ATOM   4689  C   HSD   323      58.930  66.290  52.720  0.00  0.00           C  
ATOM   4690  O   HSD   323      58.680  66.760  51.590  0.00  0.00           O  
ATOM   4691  N   SER   324      59.640  65.190  52.840  0.00  0.00           N  
ATOM   4692  HN  SER   324      59.820  64.880  53.770  0.00  0.00           H  
ATOM   4693  CA  SER   324      60.390  64.470  51.830  0.00  0.00           C  
ATOM   4694  HA  SER   324      60.660  65.150  51.030  0.00  0.00           H  
ATOM   4695  CB  SER   324      61.770  63.870  52.330  0.00  0.00           C  
ATOM   4696  HB1 SER   324      62.250  64.760  52.780  0.00  0.00           H  
ATOM   4697  HB2 SER   324      62.430  63.510  51.510  0.00  0.00           H  
ATOM   4698  OG  SER   324      61.620  62.970  53.370  0.00  0.00           O  
ATOM   4699  HG1 SER   324      61.780  63.520  54.140  0.00  0.00           H  
ATOM   4700  C   SER   324      59.800  63.260  51.160  0.00  0.00           C  
ATOM   4701  O   SER   324      60.490  62.610  50.370  0.00  0.00           O  
ATOM   4702  N   LEU   325      58.470  63.050  51.390  0.00  0.00           N  
ATOM   4703  HN  LEU   325      58.010  63.560  52.120  0.00  0.00           H  
ATOM   4704  CA  LEU   325      57.720  62.130  50.580  0.00  0.00           C  
ATOM   4705  HA  LEU   325      58.360  61.490  49.990  0.00  0.00           H  
ATOM   4706  CB  LEU   325      56.740  61.240  51.460  0.00  0.00           C  
ATOM   4707  HB1 LEU   325      56.230  60.460  50.850  0.00  0.00           H  
ATOM   4708  HB2 LEU   325      55.920  61.860  51.880  0.00  0.00           H  
ATOM   4709  CG  LEU   325      57.350  60.430  52.670  0.00  0.00           C  
ATOM   4710  HG  LEU   325      57.540  61.140  53.510  0.00  0.00           H  
ATOM   4711  CD1 LEU   325      56.290  59.410  53.110  0.00  0.00           C  
ATOM   4712 HD11 LEU   325      56.590  58.790  53.990  0.00  0.00           H  
ATOM   4713 HD12 LEU   325      55.840  58.810  52.280  0.00  0.00           H  
ATOM   4714 HD13 LEU   325      55.340  59.930  53.370  0.00  0.00           H  
ATOM   4715  CD2 LEU   325      58.640  59.810  52.380  0.00  0.00           C  
ATOM   4716 HD21 LEU   325      58.890  58.890  52.960  0.00  0.00           H  
ATOM   4717 HD22 LEU   325      59.410  60.610  52.460  0.00  0.00           H  
ATOM   4718 HD23 LEU   325      58.700  59.540  51.310  0.00  0.00           H  
ATOM   4719  C   LEU   325      56.940  63.020  49.650  0.00  0.00           C  
ATOM   4720  O   LEU   325      56.460  64.070  50.030  0.00  0.00           O  
ATOM   4721  N   GLN   326      56.750  62.600  48.400  0.00  0.00           N  
ATOM   4722  HN  GLN   326      57.310  61.820  48.120  0.00  0.00           H  
ATOM   4723  CA  GLN   326      55.730  63.070  47.510  0.00  0.00           C  
ATOM   4724  HA  GLN   326      55.860  64.140  47.590  0.00  0.00           H  
ATOM   4725  CB  GLN   326      55.820  62.450  46.060  0.00  0.00           C  
ATOM   4726  HB1 GLN   326      54.900  62.850  45.560  0.00  0.00           H  
ATOM   4727  HB2 GLN   326      55.630  61.360  46.050  0.00  0.00           H  
ATOM   4728  CG  GLN   326      57.120  62.770  45.260  0.00  0.00           C  
ATOM   4729  HG1 GLN   326      56.970  62.510  44.190  0.00  0.00           H  
ATOM   4730  HG2 GLN   326      57.920  62.060  45.540  0.00  0.00           H  
ATOM   4731  CD  GLN   326      57.700  64.150  45.450  0.00  0.00           C  
ATOM   4732  OE1 GLN   326      58.640  64.360  46.220  0.00  0.00           O  
ATOM   4733  NE2 GLN   326      57.050  65.180  44.850  0.00  0.00           N  
ATOM   4734 HE21 GLN   326      57.340  66.110  45.100  0.00  0.00           H  
ATOM   4735 HE22 GLN   326      56.340  64.970  44.180  0.00  0.00           H  
ATOM   4736  C   GLN   326      54.270  62.800  48.000  0.00  0.00           C  
ATOM   4737  O   GLN   326      54.040  61.690  48.490  0.00  0.00           O  
ATOM   4738  N   GLY   327      53.330  63.820  47.880  0.00  0.00           N  
ATOM   4739  HN  GLY   327      53.520  64.690  47.440  0.00  0.00           H  
ATOM   4740  CA  GLY   327      51.980  63.550  48.290  0.00  0.00           C  
ATOM   4741  HA1 GLY   327      52.040  63.160  49.290  0.00  0.00           H  
ATOM   4742  HA2 GLY   327      51.400  64.460  48.220  0.00  0.00           H  
ATOM   4743  C   GLY   327      51.230  62.590  47.470  0.00  0.00           C  
ATOM   4744  O   GLY   327      51.530  62.360  46.290  0.00  0.00           O  
ATOM   4745  N   ILE   328      50.220  61.950  48.010  0.00  0.00           N  
ATOM   4746  HN  ILE   328      49.840  62.180  48.910  0.00  0.00           H  
ATOM   4747  CA  ILE   328      49.570  60.810  47.310  0.00  0.00           C  
ATOM   4748  HA  ILE   328      49.680  60.780  46.240  0.00  0.00           H  
ATOM   4749  CB  ILE   328      49.980  59.400  47.710  0.00  0.00           C  
ATOM   4750  HB  ILE   328      50.080  59.270  48.810  0.00  0.00           H  
ATOM   4751  CG2 ILE   328      48.980  58.300  47.250  0.00  0.00           C  
ATOM   4752 HG21 ILE   328      49.530  57.340  47.250  0.00  0.00           H  
ATOM   4753 HG22 ILE   328      48.680  58.530  46.200  0.00  0.00           H  
ATOM   4754 HG23 ILE   328      48.130  58.240  47.960  0.00  0.00           H  
ATOM   4755  CG1 ILE   328      51.340  59.130  47.070  0.00  0.00           C  
ATOM   4756 HG11 ILE   328      51.990  60.020  47.240  0.00  0.00           H  
ATOM   4757 HG12 ILE   328      51.310  59.070  45.960  0.00  0.00           H  
ATOM   4758  CD  ILE   328      52.010  57.870  47.730  0.00  0.00           C  
ATOM   4759  HD1 ILE   328      51.790  56.990  47.090  0.00  0.00           H  
ATOM   4760  HD2 ILE   328      53.110  58.000  47.690  0.00  0.00           H  
ATOM   4761  HD3 ILE   328      51.640  57.650  48.750  0.00  0.00           H  
ATOM   4762  C   ILE   328      48.090  61.140  47.460  0.00  0.00           C  
ATOM   4763  O   ILE   328      47.660  61.320  48.620  0.00  0.00           O  
ATOM   4764  N   PRO   329      47.260  61.300  46.420  0.00  0.00           N  
ATOM   4765  CD  PRO   329      47.720  61.730  45.070  0.00  0.00           C  
ATOM   4766  HD1 PRO   329      48.150  60.860  44.520  0.00  0.00           H  
ATOM   4767  HD2 PRO   329      48.600  62.400  45.150  0.00  0.00           H  
ATOM   4768  CA  PRO   329      45.860  61.480  46.530  0.00  0.00           C  
ATOM   4769  HA  PRO   329      45.700  62.290  47.220  0.00  0.00           H  
ATOM   4770  CB  PRO   329      45.310  61.930  45.140  0.00  0.00           C  
ATOM   4771  HB1 PRO   329      44.540  62.720  45.260  0.00  0.00           H  
ATOM   4772  HB2 PRO   329      44.840  61.050  44.640  0.00  0.00           H  
ATOM   4773  CG  PRO   329      46.520  62.460  44.320  0.00  0.00           C  
ATOM   4774  HG1 PRO   329      46.570  62.100  43.270  0.00  0.00           H  
ATOM   4775  HG2 PRO   329      46.610  63.560  44.370  0.00  0.00           H  
ATOM   4776  C   PRO   329      44.980  60.370  47.110  0.00  0.00           C  
ATOM   4777  O   PRO   329      45.250  59.150  47.110  0.00  0.00           O  
ATOM   4778  N   PHE   330      43.910  60.760  47.800  0.00  0.00           N  
ATOM   4779  HN  PHE   330      43.850  61.730  48.040  0.00  0.00           H  
ATOM   4780  CA  PHE   330      42.890  59.990  48.410  0.00  0.00           C  
ATOM   4781  HA  PHE   330      43.350  59.390  49.180  0.00  0.00           H  
ATOM   4782  CB  PHE   330      41.710  60.870  49.060  0.00  0.00           C  
ATOM   4783  HB1 PHE   330      41.480  61.720  48.370  0.00  0.00           H  
ATOM   4784  HB2 PHE   330      40.810  60.220  49.170  0.00  0.00           H  
ATOM   4785  CG  PHE   330      41.990  61.400  50.390  0.00  0.00           C  
ATOM   4786  CD1 PHE   330      41.780  60.690  51.540  0.00  0.00           C  
ATOM   4787  HD1 PHE   330      41.580  59.640  51.430  0.00  0.00           H  
ATOM   4788  CE1 PHE   330      41.940  61.270  52.860  0.00  0.00           C  
ATOM   4789  HE1 PHE   330      41.680  60.740  53.770  0.00  0.00           H  
ATOM   4790  CZ  PHE   330      42.200  62.620  52.940  0.00  0.00           C  
ATOM   4791  HZ  PHE   330      42.260  63.130  53.890  0.00  0.00           H  
ATOM   4792  CD2 PHE   330      42.360  62.720  50.570  0.00  0.00           C  
ATOM   4793  HD2 PHE   330      42.470  63.380  49.720  0.00  0.00           H  
ATOM   4794  CE2 PHE   330      42.370  63.360  51.770  0.00  0.00           C  
ATOM   4795  HE2 PHE   330      42.450  64.430  51.880  0.00  0.00           H  
ATOM   4796  C   PHE   330      42.220  58.990  47.490  0.00  0.00           C  
ATOM   4797  O   PHE   330      42.290  59.130  46.290  0.00  0.00           O  
ATOM   4798  N   ASP   331      41.590  57.940  48.020  0.00  0.00           N  
ATOM   4799  HN  ASP   331      41.570  57.780  49.000  0.00  0.00           H  
ATOM   4800  CA  ASP   331      40.990  56.820  47.250  0.00  0.00           C  
ATOM   4801  HA  ASP   331      41.360  56.810  46.230  0.00  0.00           H  
ATOM   4802  CB  ASP   331      41.510  55.540  47.880  0.00  0.00           C  
ATOM   4803  HB1 ASP   331      41.460  55.520  48.990  0.00  0.00           H  
ATOM   4804  HB2 ASP   331      40.840  54.700  47.590  0.00  0.00           H  
ATOM   4805  CG  ASP   331      42.930  55.170  47.480  0.00  0.00           C  
ATOM   4806  OD1 ASP   331      43.190  54.940  46.240  0.00  0.00           O  
ATOM   4807  OD2 ASP   331      43.830  55.100  48.370  0.00  0.00           O1-
ATOM   4808  C   ASP   331      39.480  56.990  47.280  0.00  0.00           C  
ATOM   4809  O   ASP   331      38.880  57.290  48.290  0.00  0.00           O  
ATOM   4810  N   ALA   332      38.780  56.800  46.120  0.00  0.00           N  
ATOM   4811  HN  ALA   332      39.280  56.640  45.280  0.00  0.00           H  
ATOM   4812  CA  ALA   332      37.270  56.860  46.020  0.00  0.00           C  
ATOM   4813  HA  ALA   332      36.930  57.720  46.570  0.00  0.00           H  
ATOM   4814  CB  ALA   332      37.000  57.050  44.540  0.00  0.00           C  
ATOM   4815  HB1 ALA   332      37.190  56.080  44.030  0.00  0.00           H  
ATOM   4816  HB2 ALA   332      35.910  57.260  44.460  0.00  0.00           H  
ATOM   4817  HB3 ALA   332      37.590  57.840  44.030  0.00  0.00           H  
ATOM   4818  C   ALA   332      36.650  55.590  46.460  0.00  0.00           C  
ATOM   4819  O   ALA   332      37.030  54.490  46.020  0.00  0.00           O  
ATOM   4820  N   ILE   333      35.750  55.750  47.450  0.00  0.00           N  
ATOM   4821  HN  ILE   333      35.460  56.620  47.830  0.00  0.00           H  
ATOM   4822  CA  ILE   333      35.060  54.600  48.070  0.00  0.00           C  
ATOM   4823  HA  ILE   333      35.640  53.700  47.940  0.00  0.00           H  
ATOM   4824  CB  ILE   333      34.880  54.670  49.590  0.00  0.00           C  
ATOM   4825  HB  ILE   333      34.000  55.320  49.780  0.00  0.00           H  
ATOM   4826  CG2 ILE   333      34.660  53.290  50.210  0.00  0.00           C  
ATOM   4827 HG21 ILE   333      34.570  53.460  51.300  0.00  0.00           H  
ATOM   4828 HG22 ILE   333      35.600  52.710  50.060  0.00  0.00           H  
ATOM   4829 HG23 ILE   333      33.780  52.750  49.800  0.00  0.00           H  
ATOM   4830  CG1 ILE   333      36.100  55.410  50.280  0.00  0.00           C  
ATOM   4831 HG11 ILE   333      36.270  54.940  51.280  0.00  0.00           H  
ATOM   4832 HG12 ILE   333      37.020  55.410  49.670  0.00  0.00           H  
ATOM   4833  CD  ILE   333      35.800  56.770  50.600  0.00  0.00           C  
ATOM   4834  HD1 ILE   333      35.940  57.440  49.720  0.00  0.00           H  
ATOM   4835  HD2 ILE   333      34.800  56.900  51.080  0.00  0.00           H  
ATOM   4836  HD3 ILE   333      36.570  57.090  51.330  0.00  0.00           H  
ATOM   4837  C   ILE   333      33.730  54.400  47.330  0.00  0.00           C  
ATOM   4838  O   ILE   333      33.090  53.320  47.520  0.00  0.00           O  
ATOM   4839  N   LEU   334      33.280  55.400  46.530  0.00  0.00           N  
ATOM   4840  HN  LEU   334      33.890  56.160  46.350  0.00  0.00           H  
ATOM   4841  CA  LEU   334      32.010  55.250  45.840  0.00  0.00           C  
ATOM   4842  HA  LEU   334      31.550  54.300  46.070  0.00  0.00           H  
ATOM   4843  CB  LEU   334      31.140  56.440  46.220  0.00  0.00           C  
ATOM   4844  HB1 LEU   334      30.200  56.520  45.630  0.00  0.00           H  
ATOM   4845  HB2 LEU   334      31.650  57.360  45.860  0.00  0.00           H  
ATOM   4846  CG  LEU   334      30.620  56.440  47.620  0.00  0.00           C  
ATOM   4847  HG  LEU   334      31.510  56.450  48.280  0.00  0.00           H  
ATOM   4848  CD1 LEU   334      29.820  57.710  47.930  0.00  0.00           C  
ATOM   4849 HD11 LEU   334      30.550  58.530  47.800  0.00  0.00           H  
ATOM   4850 HD12 LEU   334      28.950  57.940  47.280  0.00  0.00           H  
ATOM   4851 HD13 LEU   334      29.450  57.680  48.980  0.00  0.00           H  
ATOM   4852  CD2 LEU   334      29.770  55.210  47.940  0.00  0.00           C  
ATOM   4853 HD21 LEU   334      30.430  54.340  47.750  0.00  0.00           H  
ATOM   4854 HD22 LEU   334      28.860  55.210  47.300  0.00  0.00           H  
ATOM   4855 HD23 LEU   334      29.470  55.340  49.000  0.00  0.00           H  
ATOM   4856  C   LEU   334      32.170  55.210  44.360  0.00  0.00           C  
ATOM   4857  O   LEU   334      33.130  55.700  43.780  0.00  0.00           O  
ATOM   4858  N   PRO   335      31.210  54.560  43.650  0.00  0.00           N  
ATOM   4859  CD  PRO   335      29.930  54.020  44.170  0.00  0.00           C  
ATOM   4860  HD1 PRO   335      29.510  54.580  45.030  0.00  0.00           H  
ATOM   4861  HD2 PRO   335      30.030  52.950  44.430  0.00  0.00           H  
ATOM   4862  CA  PRO   335      31.170  54.730  42.190  0.00  0.00           C  
ATOM   4863  HA  PRO   335      32.110  54.430  41.760  0.00  0.00           H  
ATOM   4864  CB  PRO   335      29.900  53.980  41.750  0.00  0.00           C  
ATOM   4865  HB1 PRO   335      30.210  52.920  41.600  0.00  0.00           H  
ATOM   4866  HB2 PRO   335      29.400  54.240  40.800  0.00  0.00           H  
ATOM   4867  CG  PRO   335      28.950  54.140  42.940  0.00  0.00           C  
ATOM   4868  HG1 PRO   335      28.370  55.090  42.900  0.00  0.00           H  
ATOM   4869  HG2 PRO   335      28.100  53.410  42.920  0.00  0.00           H  
ATOM   4870  C   PRO   335      31.060  56.160  41.690  0.00  0.00           C  
ATOM   4871  O   PRO   335      30.280  56.880  42.270  0.00  0.00           O  
ATOM   4872  N   ALA   336      31.720  56.500  40.570  0.00  0.00           N  
ATOM   4873  HN  ALA   336      32.190  55.780  40.060  0.00  0.00           H  
ATOM   4874  CA  ALA   336      31.590  57.630  39.740  0.00  0.00           C  
ATOM   4875  HA  ALA   336      31.450  58.470  40.410  0.00  0.00           H  
ATOM   4876  CB  ALA   336      32.910  57.800  38.900  0.00  0.00           C  
ATOM   4877  HB1 ALA   336      32.920  57.020  38.110  0.00  0.00           H  
ATOM   4878  HB2 ALA   336      32.890  58.760  38.340  0.00  0.00           H  
ATOM   4879  HB3 ALA   336      33.790  57.630  39.550  0.00  0.00           H  
ATOM   4880  C   ALA   336      30.440  57.840  38.850  0.00  0.00           C  
ATOM   4881  O   ALA   336      29.870  56.920  38.200  0.00  0.00           O  
ATOM   4882  N   ALA   337      30.050  59.080  38.590  0.00  0.00           N  
ATOM   4883  HN  ALA   337      30.580  59.870  38.890  0.00  0.00           H  
ATOM   4884  CA  ALA   337      28.990  59.340  37.620  0.00  0.00           C  
ATOM   4885  HA  ALA   337      28.320  58.500  37.480  0.00  0.00           H  
ATOM   4886  CB  ALA   337      28.070  60.430  38.130  0.00  0.00           C  
ATOM   4887  HB1 ALA   337      27.380  60.600  37.270  0.00  0.00           H  
ATOM   4888  HB2 ALA   337      28.450  61.470  38.130  0.00  0.00           H  
ATOM   4889  HB3 ALA   337      27.460  60.230  39.040  0.00  0.00           H  
ATOM   4890  C   ALA   337      29.600  59.520  36.210  0.00  0.00           C  
ATOM   4891  O   ALA   337      30.490  60.330  35.950  0.00  0.00           O  
ATOM   4892  N   ALA   338      29.130  58.670  35.250  0.00  0.00           N  
ATOM   4893  HN  ALA   338      28.360  58.060  35.420  0.00  0.00           H  
ATOM   4894  CA  ALA   338      29.660  58.460  33.950  0.00  0.00           C  
ATOM   4895  HA  ALA   338      30.740  58.340  33.930  0.00  0.00           H  
ATOM   4896  CB  ALA   338      29.050  57.200  33.280  0.00  0.00           C  
ATOM   4897  HB1 ALA   338      29.100  56.310  33.930  0.00  0.00           H  
ATOM   4898  HB2 ALA   338      28.010  57.440  32.980  0.00  0.00           H  
ATOM   4899  HB3 ALA   338      29.660  56.890  32.410  0.00  0.00           H  
ATOM   4900  C   ALA   338      29.370  59.660  33.100  0.00  0.00           C  
ATOM   4901  O   ALA   338      28.320  60.270  33.190  0.00  0.00           O  
ATOM   4902  N   ALA   339      30.410  59.950  32.230  0.00  0.00           N  
ATOM   4903  HN  ALA   339      31.100  59.240  32.280  0.00  0.00           H  
ATOM   4904  CA  ALA   339      30.500  61.130  31.410  0.00  0.00           C  
ATOM   4905  HA  ALA   339      30.430  62.030  32.000  0.00  0.00           H  
ATOM   4906  CB  ALA   339      31.940  61.160  30.860  0.00  0.00           C  
ATOM   4907  HB1 ALA   339      32.180  60.170  30.420  0.00  0.00           H  
ATOM   4908  HB2 ALA   339      32.660  61.360  31.680  0.00  0.00           H  
ATOM   4909  HB3 ALA   339      32.070  61.950  30.090  0.00  0.00           H  
ATOM   4910  C   ALA   339      29.410  61.230  30.400  0.00  0.00           C  
ATOM   4911  O   ALA   339      29.030  60.240  29.860  0.00  0.00           O  
ATOM   4912  N   ALA   340      28.890  62.400  30.030  0.00  0.00           N  
ATOM   4913  HN  ALA   340      29.090  63.290  30.430  0.00  0.00           H  
ATOM   4914  CA  ALA   340      27.920  62.500  28.940  0.00  0.00           C  
ATOM   4915  HA  ALA   340      27.060  61.910  29.200  0.00  0.00           H  
ATOM   4916  CB  ALA   340      27.400  63.960  28.970  0.00  0.00           C  
ATOM   4917  HB1 ALA   340      27.500  64.160  30.050  0.00  0.00           H  
ATOM   4918  HB2 ALA   340      26.400  64.040  28.500  0.00  0.00           H  
ATOM   4919  HB3 ALA   340      28.120  64.550  28.350  0.00  0.00           H  
ATOM   4920  C   ALA   340      28.540  62.180  27.590  0.00  0.00           C  
ATOM   4921  O   ALA   340      29.630  62.600  27.280  0.00  0.00           O  
ATOM   4922  N   ALA   341      27.760  61.390  26.780  0.00  0.00           N  
ATOM   4923  HN  ALA   341      26.780  61.270  26.930  0.00  0.00           H  
ATOM   4924  CA  ALA   341      28.030  60.830  25.450  0.00  0.00           C  
ATOM   4925  HA  ALA   341      29.090  60.630  25.450  0.00  0.00           H  
ATOM   4926  CB  ALA   341      27.400  59.410  25.140  0.00  0.00           C  
ATOM   4927  HB1 ALA   341      26.310  59.460  25.340  0.00  0.00           H  
ATOM   4928  HB2 ALA   341      27.560  59.000  24.120  0.00  0.00           H  
ATOM   4929  HB3 ALA   341      27.790  58.610  25.810  0.00  0.00           H  
ATOM   4930  C   ALA   341      27.760  61.780  24.320  0.00  0.00           C  
ATOM   4931  O   ALA   341      27.130  62.880  24.450  0.00  0.00           O  
ATOM   4932  N   ALA   342      28.150  61.400  23.070  0.00  0.00           N  
ATOM   4933  HN  ALA   342      28.760  60.610  23.010  0.00  0.00           H  
ATOM   4934  CA  ALA   342      27.910  62.150  21.860  0.00  0.00           C  
ATOM   4935  HA  ALA   342      27.990  61.480  21.010  0.00  0.00           H  
ATOM   4936  CB  ALA   342      26.470  62.520  21.590  0.00  0.00           C  
ATOM   4937  HB1 ALA   342      26.280  62.580  20.500  0.00  0.00           H
[truncated: 247,720 more chars]
