# Supplementary material for: Predicting the Structure of Enzymes with Metal Cofactors: The Example of [FeFe] Hydrogenases
Source: Int J Mol Sci. 2024 Mar 25;25(7):3663. doi: 10.3390/ijms25073663 (PMC11011570; doi:10.3390/ijms25073663)
Supplement: Supplementary file 1 [file ijms-25-03663-s001.zip › ijms-2857370-SM/SM-tex/SM.aux]

\relax 
\providecommand*\new@tpo@label[2]{}
\providecommand\babel@aux[2]{}
\@nameuse{bbl@beforestart}
\providecommand\hyper@newdestlabel[2]{}
\providecommand\HyperFirstAtBeginDocument{\AtBeginDocument}
\HyperFirstAtBeginDocument{\ifx\hyper@anchor\@undefined
\global\let\oldnewlabel\newlabel
\gdef\newlabel#1#2{\newlabelxx{#1}#2}
\gdef\newlabelxx#1#2#3#4#5#6{\oldnewlabel{#1}{{#2}{#3}}}
\AtEndDocument{\ifx\hyper@anchor\@undefined
\let\newlabel\oldnewlabel
\fi}
\fi}
\global\let\hyper@last\relax 
\gdef\HyperFirstAtBeginDocument#1{#1}
\providecommand\HyField@AuxAddToFields[1]{}
\providecommand\HyField@AuxAddToCoFields[2]{}
\bibstyle{Definitions/mdpi}
\babel@aux{english}{}
\newmarginnote{note.1.1}{{1}{10945661sp}}
\@writefile{toc}{\contentsline {section}{\numberline {1}Alignment and gene annotation}{1}{section.1}\protected@file@percent }
\@writefile{toc}{\contentsline {section}{\numberline {2}Structure prediction}{2}{section.2}\protected@file@percent }
\@writefile{lot}{\contentsline {table}{\numberline {1}{\ignorespaces Residues belonging to the H-domain, aligned along with the {\it  {Cp}}, {\it  {Dd}}, {\it  {Cr}}, and {\it  {Cvu}} Hyd sequences. The secondary motifs assigned to the scaffold are h1-11 (11 $\alpha $-helices) and b1-7 (7 $\beta $-strands forming 2 $\beta $-sheets).\relax }}{2}{table.caption.1}\protected@file@percent }
\providecommand*\caption@xref[2]{\@setref\relax\@undefined{#1}}
\newlabel{tab:sec}{{1}{2}{Residues belonging to the H-domain, aligned along with the {\it {Cp}}, {\it {Dd}}, {\it {Cr}}, and {\it {Cvu}} Hyd sequences. The secondary motifs assigned to the scaffold are h1-11 (11 $\alpha $-helices) and b1-7 (7 $\beta $-strands forming 2 $\beta $-sheets).\relax }{table.caption.1}{}}
\newlabel{tab:sec@cref}{{[table][1][]1}{[1][2][]2}}
\@writefile{lof}{\contentsline {figure}{\numberline {1}{\ignorespaces {\it  {Cvu}} Hyd AlphaFold predicted model (left); SwissModel prediction (middle); manual construction (right). H- and F-domains are in green and purple colors, respectively, using residues specified in Table~1 of main text. Cys 21-72-75-78 are shown in ball and sticks. FeS clusters are not yet added to models.\relax }}{2}{figure.caption.2}\protected@file@percent }
\newlabel{fig:inAF}{{1}{2}{{\it {Cvu}} Hyd AlphaFold predicted model (left); SwissModel prediction (middle); manual construction (right). H- and F-domains are in green and purple colors, respectively, using residues specified in Table~1 of main text. Cys 21-72-75-78 are shown in ball and sticks. FeS clusters are not yet added to models.\relax }{figure.caption.2}{}}
\newlabel{fig:inAF@cref}{{[figure][1][]1}{[1][2][]2}}
\citation{Kabsch83}
\citation{Chang09}
\citation{Humphrey96}
\citation{Phillips2020}
\citation{Vermaas2016}
\citation{Humphrey96}
\@writefile{lof}{\contentsline {figure}{\numberline {2}{\ignorespaces Predicted aligned error (PAE, in~\r A, see main text) as a function of the residue numbers for the AlphaFold structural prediction with highest score.\relax }}{3}{figure.caption.3}\protected@file@percent }
\newlabel{fig:PAE}{{2}{3}{Predicted aligned error (PAE, in~\AA , see main text) as a function of the residue numbers for the AlphaFold structural prediction with highest score.\relax }{figure.caption.3}{}}
\newlabel{fig:PAE@cref}{{[figure][2][]2}{[1][2][]3}}
\@writefile{lof}{\contentsline {figure}{\numberline {3}{\ignorespaces Index plDDT (see Methods in main text) as a function of the residue number for the AlphaFold structural prediction with highest score. Horizontal bars (top) display the range of secondary domains common to all available crystal structures (DSSP algorithm~\cite  {Kabsch83} used by AlphaFold, see also Figure~S\ref {fig:inAF}): $\alpha $-helices (purple); $\beta $-strands (brown).\relax }}{3}{figure.caption.4}\protected@file@percent }
\newlabel{fig:DDT}{{3}{3}{Index plDDT (see Methods in main text) as a function of the residue number for the AlphaFold structural prediction with highest score. Horizontal bars (top) display the range of secondary domains common to all available crystal structures (DSSP algorithm~\cite {Kabsch83} used by AlphaFold, see also Figure~S\ref {fig:inAF}): $\alpha $-helices (purple); $\beta $-strands (brown).\relax }{figure.caption.4}{}}
\newlabel{fig:DDT@cref}{{[figure][3][]3}{[1][3][]3}}
\@writefile{toc}{\contentsline {section}{\numberline {3}Structure refinement}{3}{section.3}\protected@file@percent }
\@writefile{lof}{\contentsline {figure}{\numberline {4}{\ignorespaces Protein models with the FeS clusters inserted and after energy minimization. AlphaFold model {\bf  1} (left); SwissModel model {\bf  2} (middle); ``manual'' construction {\bf  3} (right). Secondary domains are represented with STRIDE via VMD~\cite  {Humphrey96}: $\alpha $-helices (purple); $\beta $-strands (yellow); 1-3 helix (blue); unstructured regions (white).\relax }}{4}{figure.caption.5}\protected@file@percent }
\newlabel{fig:minAF}{{4}{4}{Protein models with the FeS clusters inserted and after energy minimization. AlphaFold model {\bf 1} (left); SwissModel model {\bf 2} (middle); ``manual'' construction {\bf 3} (right). Secondary domains are represented with STRIDE via VMD~\cite {Humphrey96}: $\alpha $-helices (purple); $\beta $-strands (yellow); 1-3 helix (blue); unstructured regions (white).\relax }{figure.caption.5}{}}
\newlabel{fig:minAF@cref}{{[figure][4][]4}{[1][3][]4}}
\@writefile{lof}{\contentsline {figure}{\numberline {5}{\ignorespaces Top: Time evolution of structural parameters along with the whole trajectories {\bf  {1}} (black), {\bf  {2}} (red), and {\bf  {3}} (blue). Hydrophobic residues are Ala, Val, Leu, Ile, Pro, Met, and Trp. F-domain includes residues 1-88, H-domain 89-530.\relax }}{4}{figure.caption.6}\protected@file@percent }
\newlabel{fig:cfr1}{{5}{4}{Top: Time evolution of structural parameters along with the whole trajectories {\bf {1}} (black), {\bf {2}} (red), and {\bf {3}} (blue). Hydrophobic residues are Ala, Val, Leu, Ile, Pro, Met, and Trp. F-domain includes residues 1-88, H-domain 89-530.\relax }{figure.caption.6}{}}
\newlabel{fig:cfr1@cref}{{[figure][5][]5}{[1][4][]4}}
\citation{Hess02}
\citation{Puthenkalathil2022}
\@writefile{lof}{\contentsline {figure}{\numberline {6}{\ignorespaces Root-mean square fluctuation of C$\alpha $ atoms (RMSF) due to first 4 eigenvectors of covariance matrix (e1-4). Top: simulation {\bf  1}. Middle: simulation {\bf  2}. Bottom: simulation {\bf  3}.\relax }}{6}{figure.caption.7}\protected@file@percent }
\newlabel{fig:RMSFpca}{{6}{6}{Root-mean square fluctuation of C$\alpha $ atoms (RMSF) due to first 4 eigenvectors of covariance matrix (e1-4). Top: simulation {\bf 1}. Middle: simulation {\bf 2}. Bottom: simulation {\bf 3}.\relax }{figure.caption.7}{}}
\newlabel{fig:RMSFpca@cref}{{[figure][6][]6}{[1][5][]6}}
\citation{Swanson2015}
\@writefile{lot}{\contentsline {table}{\numberline {2}{\ignorespaces Average (over last 200 ns of simulations) of relative solvent accessible surface area (SASA) in the various FeS clusters.\relax }}{7}{table.caption.9}\protected@file@percent }
\newlabel{tab:SASA}{{2}{7}{Average (over last 200 ns of simulations) of relative solvent accessible surface area (SASA) in the various FeS clusters.\relax }{table.caption.9}{}}
\newlabel{tab:SASA@cref}{{[table][2][]2}{[1][7][]7}}
\@writefile{lof}{\contentsline {figure}{\numberline {7}{\ignorespaces Time evolution of distance between 4Fe4S cluster centers of mass along 1 $\mu $s. Black: simulation {\bf  {1}}. Red: simulation {\bf  {2}}. Blue: simulation {\bf  {3}}. \relax }}{7}{figure.caption.8}\protected@file@percent }
\newlabel{fig:clustd}{{7}{7}{Time evolution of distance between 4Fe4S cluster centers of mass along 1 $\mu $s. Black: simulation {\bf {1}}. Red: simulation {\bf {2}}. Blue: simulation {\bf {3}}. \relax }{figure.caption.8}{}}
\newlabel{fig:clustd@cref}{{[figure][7][]7}{[1][6][]7}}
\bibdata{hyd,comp,structure,codes,fold,charmm,data}
\bibcite{Kabsch83}{{1}{1983}{{Kabsch and Sander}}{{}}}
\bibcite{Chang09}{{2}{2009}{{Chang and Kim}}{{}}}
\bibcite{Humphrey96}{{3}{1996}{{Humphrey \em  {et~al.}}}{{Humphrey, Dalke, and Schulten}}}
\bibcite{Phillips2020}{{4}{2020}{{Phillips \em  {et~al.}}}{{Phillips, Hardy, Maia, Stone, Ribeiro, Bernardi, Buch, Fiorin, H{\'e}nin, Jiang, McGreevy, Melo, Radak, Skeel, Singharoy, Wang, Roux, Aksimentiev, Luthey-Schulten, Kal{\'e}, Schulten, Chipot, and Tajkhorshid}}}
\bibcite{Vermaas2016}{{5}{2016}{{Vermaas \em  {et~al.}}}{{Vermaas, Hardy, Stone, Tajkhorshid, and Kohlmeyer}}}
\bibcite{Hess02}{{6}{2002}{{Hess}}{{}}}
\@writefile{lot}{\contentsline {table}{\numberline {3}{\ignorespaces RMSD (\r A) of heavy backbone atoms (N, C$\alpha $, C, O). As in Table~2 (main text) the left value is for the whole H-domain scaffold, middle is for the 11 helix-bundle, right is for the 7 $\beta $-strands. The final configuration (1 $\mu $s) is used to represent each simulation. Reference crystal structures are the same used in Table~2 in main text. When one simulation is compared to itself, the reference configuration is the initial one.\relax }}{8}{table.caption.10}\protected@file@percent }
\newlabel{tab:RMSD2}{{3}{8}{RMSD (\AA ) of heavy backbone atoms (N, C$\alpha $, C, O). As in Table~2 (main text) the left value is for the whole H-domain scaffold, middle is for the 11 helix-bundle, right is for the 7 $\beta $-strands. The final configuration (1 $\mu $s) is used to represent each simulation. Reference crystal structures are the same used in Table~2 in main text. When one simulation is compared to itself, the reference configuration is the initial one.\relax }{table.caption.10}{}}
\newlabel{tab:RMSD2@cref}{{[table][3][]3}{[1][7][]8}}
\@writefile{toc}{\contentsline {section}{\numberline {4}Representative structures}{8}{section.4}\protected@file@percent }
\@writefile{toc}{\contentsline {section}{\numberline {5}}{8}{section.5}\protected@file@percent }
\bibcite{Puthenkalathil2022}{{7}{2022}{{Puthenkalathil and Ensing}}{{}}}
\bibcite{Swanson2015}{{8}{2015}{{Swanson \em  {et~al.}}}{{Swanson, Ratzloff, Mulder, Artz, Ghose, Hoffman, White, Zadvornyy, Broderick, Bothner, King, and Peters}}}
\newlabel{LastPage}{{}{9}{}{page.9}{}}
\xdef\lastpage@lastpage{9}
\xdef\lastpage@lastpageHy{9}
\gdef \@abspage@last{9}
