# Supplementary material for: Predicting the Structure of Enzymes with Metal Cofactors: The Example of [FeFe] Hydrogenases
Source: Int J Mol Sci. 2024 Mar 25;25(7):3663. doi: 10.3390/ijms25073663 (PMC11011570; doi:10.3390/ijms25073663)
Supplement: Supplementary file 1 [file ijms-25-03663-s001.zip › ijms-2857370-SM/SM-tex/SM.bbl]

\begin{thebibliography}{-------}
\providecommand{\natexlab}[1]{#1}

\bibitem[Kabsch and Sander(1983)]{Kabsch83}
Kabsch, W.; Sander, C.
\newblock Dictionary of protein secondary structure - Pattern-recognition of
  hydrogen-bonded and geometrical features.
\newblock {\em Biopolymers} {\bf 1983}, {\em 22},~2577--2637.\\
\newblock
  doi:{\changeurlcolor{black}\href{https://doi.org/10.1002/bip.360221211}{\detokenize{10.1002/bip.360221211}}}.

\bibitem[Chang and Kim(2009)]{Chang09}
Chang, C.H.; Kim, K.
\newblock Density Functional Theory Calculation of Bonding and Charge
  Parameters for Molecular Dynamics Studies on [FeFe] Hydrogenases.
\newblock {\em J. Chem. Theory Comput.} {\bf 2009}, {\em 5},~1137--1145.
\newblock
  doi:{\changeurlcolor{black}\href{https://doi.org/10.1021/ct800342w}{\detokenize{10.1021/ct800342w}}}.

\bibitem[Humphrey \em{et~al.}(1996)Humphrey, Dalke, and Schulten]{Humphrey96}
Humphrey, W.; Dalke, A.; Schulten, K.
\newblock VMD visual molecular dynamics.
\newblock {\em J. Molec. Graphics} {\bf 1996}, {\em 14},~33--38.
\newblock http://www.ks.uiuc.edu/Research/vmd,
  doi:{\changeurlcolor{black}\href{https://doi.org/10.1016/0263-7855(96)00018-5}{\detokenize{10.1016/0263-7855(96)00018-5}}}.

\bibitem[Phillips \em{et~al.}(2020)Phillips, Hardy, Maia, Stone, Ribeiro,
  Bernardi, Buch, Fiorin, H{\'e}nin, Jiang, McGreevy, Melo, Radak, Skeel,
  Singharoy, Wang, Roux, Aksimentiev, Luthey-Schulten, Kal{\'e}, Schulten,
  Chipot, and Tajkhorshid]{Phillips2020}
Phillips, J.C.; Hardy, D.J.; Maia, J.D.C.; Stone, J.E.; Ribeiro, J.V.;
  Bernardi, R.C.; Buch, R.; Fiorin, G.; H{\'e}nin, J.; Jiang, W.; McGreevy, R.;
  Melo, M.C.R.; Radak, B.K.; Skeel, R.D.; Singharoy, A.; Wang, Y.; Roux, B.;
  Aksimentiev, A.; Luthey-Schulten, Z.; Kal{\'e}, L.V.; Schulten, K.; Chipot,
  C.; Tajkhorshid, E.
\newblock Scalable molecular dynamics on CPU and GPU architectures with NAMD.
\newblock {\em J. Chem. Phys.} {\bf 2020}, {\em 153},~044130.
\newblock http://www.ks.uiuc.edu/Research/namd,
  doi:{\changeurlcolor{black}\href{https://doi.org/10.1063/5.0014475}{\detokenize{10.1063/5.0014475}}}.

\bibitem[Vermaas \em{et~al.}(2016)Vermaas, Hardy, Stone, Tajkhorshid, and
  Kohlmeyer]{Vermaas2016}
Vermaas, J.V.; Hardy, D.J.; Stone, J.E.; Tajkhorshid, E.; Kohlmeyer, A.
\newblock TopoGromacs: Automated Topology Conversion from CHARMM to GROMACS
  within VMD.
\newblock {\em J. Chem. Inform. Model.} {\bf 2016}, {\em 56},~1112--1116.
\newblock
  doi:{\changeurlcolor{black}\href{https://doi.org/10.1021/acs.jcim.6b00103}{\detokenize{10.1021/acs.jcim.6b00103}}}.

\bibitem[Hess(2002)]{Hess02}
Hess, B.
\newblock Convergence of sampling in protein simulations.
\newblock {\em Phys. Rev. E} {\bf 2002}, {\em 65},~031910--10.
\newblock
  doi:{\changeurlcolor{black}\href{https://doi.org/10.1103/PhysRevE.65.031910}{\detokenize{10.1103/PhysRevE.65.031910}}}.

\bibitem[Puthenkalathil and Ensing(2022)]{Puthenkalathil2022}
Puthenkalathil, R.C.; Ensing, B.
\newblock Fast Proton Transport in FeFe Hydrogenase via a Flexible Channel and
  a Proton Hole Mechanism.
\newblock {\em J. Phys. Chem. B} {\bf 2022}, {\em 126},~403--411.
\newblock
  doi:{\changeurlcolor{black}\href{https://doi.org/10.1021/acs.jpcb.1c08124}{\detokenize{10.1021/acs.jpcb.1c08124}}}.

\bibitem[Swanson \em{et~al.}(2015)Swanson, Ratzloff, Mulder, Artz, Ghose,
  Hoffman, White, Zadvornyy, Broderick, Bothner, King, and Peters]{Swanson2015}
Swanson, K.D.; Ratzloff, M.W.; Mulder, D.W.; Artz, J.H.; Ghose, S.; Hoffman,
  A.; White, S.; Zadvornyy, O.A.; Broderick, J.B.; Bothner, B.; King, P.W.;
  Peters, J.W.
\newblock [FeFe]-Hydrogenase Oxygen Inactivation Is Initiated at the H Cluster
  2Fe Subcluster.
\newblock {\em J. Am. Chem. Soc.} {\bf 2015}, {\em 137},~1809--1816.
\newblock
  doi:{\changeurlcolor{black}\href{https://doi.org/10.1021/ja510169s}{\detokenize{10.1021/ja510169s}}}.

\end{thebibliography}
