# Supplementary material for: Predicting the Structure of Enzymes with Metal Cofactors: The Example of [FeFe] Hydrogenases
Source: Int J Mol Sci. 2024 Mar 25;25(7):3663. doi: 10.3390/ijms25073663 (PMC11011570; doi:10.3390/ijms25073663)
Supplement: Supplementary file 1 [file ijms-25-03663-s001.zip › ijms-2857370-SM/SM-tex/SM.out]

\BOOKMARK [1][]{section.1}{\376\377\000A\000l\000i\000g\000n\000m\000e\000n\000t\000\040\000a\000n\000d\000\040\000g\000e\000n\000e\000\040\000a\000n\000n\000o\000t\000a\000t\000i\000o\000n}{}% 1
\BOOKMARK [1][]{section.2}{\376\377\000S\000t\000r\000u\000c\000t\000u\000r\000e\000\040\000p\000r\000e\000d\000i\000c\000t\000i\000o\000n}{}% 2
\BOOKMARK [1][]{section.3}{\376\377\000S\000t\000r\000u\000c\000t\000u\000r\000e\000\040\000r\000e\000f\000i\000n\000e\000m\000e\000n\000t}{}% 3
\BOOKMARK [1][]{section.4}{\376\377\000R\000e\000p\000r\000e\000s\000e\000n\000t\000a\000t\000i\000v\000e\000\040\000s\000t\000r\000u\000c\000t\000u\000r\000e\000s}{}% 4
\BOOKMARK [1][]{section.5}{}{}% 5
